# Supplementary material for: Generative modeling of multi-mapping reads with mHi-C advances analysis of Hi-C studies
Source: eLife. 2019 Jan 31;8:e38070. doi: 10.7554/eLife.38070 (PMC6450682; doi:10.7554/eLife.38070)
Supplement: Figure 1—source data 1. [file elife-38070-fig1-data1.xlsx]

## Sheet: Export Summary
	This document was exported from Numbers. Each table was converted to an Excel worksheet. All other objects on each Numbers sheet were placed on separate worksheets. Please be aware that formula calculations may differ in Excel.
	Numbers Sheet Name	Numbers Table Name	Excel Worksheet Name
	Data Summary
		Table 1. Data Summary	Data Summary - Table 1. Data Su
	Alignment of read ends
		Table 2. Alignment Summary of Read Ends	Alignment of read ends - Table
	Read Pairs
		Table 3. Read Pairs Summary	Read Pairs - Table 3. Read Pair
	Validation&Binning
		Table 4. Valid Read Pairs and Bin Pairs Summary	Validation&Binning - Table 4. V

## Sheet: Data Summary - Table 1
Table 1. Data Summary
Cell line	Replicate	Read length	Restriction Enzyme	Organism	Tissue	HiC Protocol	Lab	Sequencing Depth
IMR90	rep1	36	HindIII	human	foetal lung	dilution	Ren Bin	397194480
IMR90	rep2	36	HindIII	human	foetal lung	dilution	Ren Bin	440242230
IMR90	rep3	36	HindIII	human	foetal lung	dilution	Ren Bin	621089009
IMR90	rep4	36	HindIII	human	foetal lung	dilution	Ren Bin	529157703
IMR90	rep5	36	HindIII	human	foetal lung	dilution	Ren Bin	234133577
IMR90	rep6	36	HindIII	human	foetal lung	dilution	Ren Bin	208710657
GM12878	rep2	101	MboI	human	blood (B-Lymphocyte)	in situ	Lieberman Aiden	314309612
GM12878	rep3	101	MboI	human	blood (B-Lymphocyte)	in situ	Lieberman Aiden	389241982
GM12878	rep4	101	MboI	human	blood (B-Lymphocyte)	in situ	Lieberman Aiden	178301500
GM12878	rep5	101	MboI	human	blood (B-Lymphocyte)	in situ	Lieberman Aiden	670595480
GM12878	rep6	101	MboI	human	blood (B-Lymphocyte)	in situ	Lieberman Aiden	111656957
GM12878	rep7	101	MboI	human	blood (B-Lymphocyte)	in situ	Lieberman Aiden	704913498
GM12878	rep8	101	MboI	human	blood (B-Lymphocyte)	in situ	Lieberman Aiden	328197634
GM12878	rep9	101	MboI	human	blood (B-Lymphocyte)	in situ	Lieberman Aiden	240113395
GM12878	rep32	101	DpnII	human	blood (B-Lymphocyte)	in situ	Lieberman Aiden	228884884
GM12878	rep33	101	DpnII	human	blood (B-Lymphocyte)	in situ	Lieberman Aiden	338665761
A549	rep1	151	MboI	human	lung	in situ	Tim Reddy	561456852
A549	rep2	151	MboI	human	lung	in situ	Tim Reddy	619496511
A549	rep3	151	MboI	human	lung	in situ	Tim Reddy	639080441
A549	rep4	151	MboI	human	lung	in situ	Tim Reddy	597968185
ESC(2012)	rep1	36	HindIII	mouse	embryonic stem	dilution	Ren Bin	465473330
ESC(2012)	rep2	36	HindIII	mouse	embryonic stem	dilution	Ren Bin	340651343
ESC(2017)	rep1	50	DpnII	mouse	embryonic stem	in situ	Giacomo Cavalli	2584760294
ESC(2017)	rep2	50	DpnII	mouse	embryonic stem	in situ	Giacomo Cavalli	1326942921
ESC(2017)	rep3	50	DpnII	mouse	embryonic stem	in situ	Giacomo Cavalli	2812503253
ESC(2017)	rep4	50	DpnII	mouse	embryonic stem	in situ	Giacomo Cavalli	536273614
Cortex	rep1	50	DpnII	mouse	brain	in situ	Giacomo Cavalli	779148278
Cortex	rep2	50	DpnII	mouse	brain	in situ	Giacomo Cavalli	778130066
Cortex	rep3	50	DpnII	mouse	brain	in situ	Giacomo Cavalli	1098559224
Cortex	rep4	50	DpnII	mouse	brain	in situ	Giacomo Cavalli	1746229703
P.falciparum	Rings	40	MboI	Plasmodium falciparum	blood(erythrocytic)	dilution	Karine Le Roch	159661211
P.falciparum	Trophozoites	40	MboI	Plasmodium falciparum	blood(erythrocytic)	dilution	Karine Le Roch	122423417
P.falciparum	Schizonts	40	MboI	Plasmodium falciparum	blood(erythrocytic)	dilution	Karine Le Roch	110321614

## Sheet: Alignment of readEnds - Table 2
Table 2. Alignment Summary of Read Ends
Cell line	Replicate	Uni&Multi-aligned Full Read End		Multi-aligned Full Read End		Multi-Full/Uni&Multi-Full (%)		Uni&Multi-aligned Chimeric Read End		Multi Chimeric-aligned Read End		Multi-Chimeric/Uni&Multi-Chimeric (%)		Multi-Chimeric/Uni&Multi-Full (%)
		End1	End2	End1	End2	End1	End2	End1	End2	End1	End2	End1	End2	End1	End2
IMR90	rep1	353575784	341265338	37761786	36649159	0.1068	0.107392	4280266	4077870	519581	499065	0.12139	0.122384	0.0014695	0.0014624
IMR90	rep2	374365826	371230377	37013319	36857146	0.0988694	0.0992838	13497407	13438736	1532001	1525700	0.113503	0.11353	0.00409226	0.00410985
IMR90	rep3	529904684	516011586	57109027	56055103	0.107772	0.108631	16871415	17202224	1860637	1896696	0.110283	0.110259	0.00351127	0.00367568
IMR90	rep4	461578000	452574758	44507061	43523606	0.0964237	0.0961689	14789771	15579019	1589062	1671639	0.107443	0.107301	0.00344267	0.00369362
IMR90	rep5	199793181	195310510	19184321	18812786	0.0960209	0.0963224	6672000	6201642	711907	657987	0.106701	0.106099	0.00356322	0.00336893
IMR90	rep6	177011861	173622942	18251233	18035972	0.103107	0.10388	6956254	7065126	752798	763882	0.108219	0.10812	0.00425281	0.00439966
GM12878	rep2	237581819	230302927	10226452	9923816	0.0430439	0.0430903	51347697	49949250	4893649	4763181	0.0953042	0.0953604	0.0205977	0.0206822
GM12878	rep3	291217615	282207160	13871325	13251587	0.0476322	0.0469569	52328578	51227783	5409955	5136595	0.103384	0.10027	0.018577	0.0182015
GM12878	rep4	121481551	116049405	5335726	5100382	0.0439221	0.0439501	38820325	38502867	3937609	3899492	0.101432	0.101278	0.0324132	0.033602
GM12878	rep5	462511708	414416353	22711461	20019523	0.0491046	0.0483078	123446889	115566792	12691038	11763632	0.102806	0.101791	0.0274394	0.028386
GM12878	rep6	79718676	76352486	3944529	3724658	0.0494806	0.0487824	20730695	20285960	2278790	2152691	0.109923	0.106117	0.0285854	0.0281941
GM12878	rep7	517226111	497412745	23839920	22767756	0.0460919	0.0457724	122725365	121322184	12727376	12487042	0.103706	0.102925	0.024607	0.025104
GM12878	rep8	236409229	230208777	10753619	10400457	0.0454873	0.0451784	60209362	59041764	6242108	5997506	0.103673	0.101581	0.0264038	0.0260525
GM12878	rep9	176911014	163708356	9155253	8353999	0.0517506	0.0510298	36398321	37520911	4014988	4176505	0.110307	0.111311	0.022695	0.0255119
GM12878	rep32	168700516	62082899	8443269	2863928	0.0500489	0.0461307	40452664	26106179	4231160	3230787	0.104595	0.123756	0.0250809	0.0520399
GM12878	rep33	243437845	206289364	11255197	9711152	0.0462344	0.0470754	61282075	50424045	6088930	5300445	0.0993591	0.105117	0.0250123	0.0256942
A549	rep1	262950332	211766458	10495972	8195060	0.0399162	0.0386986	208651984	199949944	18209809	17572710	0.0872736	0.0878855	0.0692519	0.0829816
A549	rep2	302893206	267543421	12468200	10799566	0.0411637	0.0403657	238173469	228990114	20368011	19772260	0.0855175	0.0863455	0.0672449	0.073903
A549	rep3	290460529	257949890	12275586	10648995	0.0422625	0.0412832	260972583	254250950	23228645	22667760	0.089008	0.0891551	0.0799718	0.0878766
A549	rep4	277301773	235016001	11193491	9194127	0.0403657	0.0391213	217722071	211329567	19171778	18564276	0.0880562	0.0878451	0.0691369	0.0789915
ESC(2012)	rep1	399998407	390691394	33311757	32643106	0.0832797	0.0835522	13447367	13055117	1181964	1149650	0.0878956	0.0880613	0.00295492	0.0029426
ESC(2012)	rep2	271678032	249601291	26759133	24983977	0.0984958	0.100096	3276571	2872961	329319	290184	0.100507	0.101005	0.00121217	0.00116259
ESC(2017)	rep1	2314189017	2261206320	208123250	201802819	0.0899336	0.0892456	98880339	90914737	10366189	9662206	0.104836	0.106278	0.0044794	0.00427303
ESC(2017)	rep2	1206277975	1167759219	110211597	106238653	0.091365	0.0909765	40672134	37682378	4262661	4007795	0.104805	0.106357	0.00353373	0.00343204
ESC(2017)	rep3	2546911359	2505369754	233782911	228502949	0.0917908	0.0912053	89359704	83173736	9358452	8842659	0.104728	0.106316	0.00367443	0.00352948
ESC(2017)	rep4	485105390	475165452	45480230	44471684	0.0937533	0.093592	17014383	15802458	1779532	1674185	0.10459	0.105945	0.00366834	0.00352337
Cortex	rep1	693697282	688078525	62542406	61360630	0.0901581	0.0891768	32996152	30257166	3445208	3202569	0.104412	0.105845	0.00496644	0.00465437
Cortex	rep2	699116168	690955461	62909238	61609584	0.089984	0.0891658	30363129	27805384	3121229	2895172	0.102797	0.104123	0.00446454	0.0041901
Cortex	rep3	978783522	977856840	85153053	83914793	0.0869989	0.085815	48767189	45140096	4978727	4672827	0.102092	0.103518	0.00508665	0.00477864
Cortex	rep4	1558174600	1548445908	135185350	132738529	0.0867588	0.0857237	74785747	69000222	7671444	7174445	0.102579	0.103977	0.00492335	0.00463332
P.falciparum	Rings	46365967	43948030	4355862	4050031	0.0939452	0.092155	1556611	1490218	131513	141434	0.0844867	0.0949083	0.00283641	0.00321821
P.falciparum	Trophozoites	34707516	34434659	4477452	4451686	0.129005	0.129279	1184352	1145922	142300	139589	0.12015	0.121814	0.00409998	0.00405374
P.falciparum	Schizonts	92724368	79095131	7485377	7099351	0.0807272	0.0897571	4025936	3219550	294388	267560	0.0731229	0.0831048	0.00317487	0.00338276

## Sheet: Read Pairs - Table 3
Table 3. Read Pairs Summary
Cell line	Replicate	Raw Read Pairs	Mapped Read Pairs
			Mapped Uni-reads	Mapped Multi-reads (high quality)	Mapped Multi-reads (low quality)	Mapped Read Pairs Total	Improvement: Multi-HighQuality/Uni (%)
IMR90	rep1	397187388	236251615	56152873	26234004	318638492	0.237682
IMR90	rep2	440242230	257962310	61482818	26154747	345599875	0.23834
IMR90	rep3	621089009	378586153	81461564	30865514	490913231	0.215173
IMR90	rep4	529157703	347273400	63552571	22034208	432860179	0.183004
IMR90	rep5	234133577	148849946	26735106	9125134	184710186	0.179611
IMR90	rep6	208710657	127610420	26770773	9840352	164221545	0.209785
GM12878	rep2	314309612	227311777	24293318	8865963	260471058	0.106872
GM12878	rep3	389241982	260378107	28686047	10275752	299339906	0.110171
GM12878	rep4	178301500	118932251	14824773	6441539	140198563	0.124649
GM12878	rep5	670595480	406765588	49768083	20208239	476741910	0.122351
GM12878	rep6	111656957	75154708	9616597	3875616	88646921	0.127957
GM12878	rep7	704202966	486582332	59275888	22891328	568749548	0.121821
GM12878	rep8	328197634	226276867	27092090	10924230	264293187	0.11973
GM12878	rep9	240113395	153442994	20483448	7935132	181861574	0.133492
GM12878	rep32	228884884	69805670	9268891	3646120	82720681	0.132781
GM12878	rep33	338665761	203683851	23457636	8178838	235320325	0.115167
A549	rep1	561456852	309164697	40501368	17608903	367274968	0.131003
A549	rep2	619496511	378974190	49851155	20021530	448846875	0.131542
A549	rep3	639080441	381009619	54128473	23117023	458255115	0.142066
A549	rep4	597968185	329006728	43735411	18942994	391685133	0.132932
ESC(2012)	rep1	465473330	276382395	51989055	40977329	369348779	0.188106
ESC(2012)	rep2	302015716	163373839	38333041	34318489	236025369	0.234634
ESC(2017)	rep1	2584760294	1554318701	346760742	300618917	2201698360	0.223095
ESC(2017)	rep2	1326942921	804786455	177567052	153633387	1135986894	0.220639
ESC(2017)	rep3	2812503253	1707606499	386956646	338769397	2433332542	0.226608
ESC(2017)	rep4	536273614	327999346	72712835	60459397	461171578	0.221686
Cortex	rep1	779148278	465200487	108388478	97478872	671067837	0.232993
Cortex	rep2	778130066	470876507	108407124	95752097	675035728	0.230224
Cortex	rep3	1098559224	667639541	150235513	139964361	957839415	0.225025
Cortex	rep4	1745524703	1063121274	237438395	214353192	1514912861	0.223341
P.falciparum	Rings	81125594	32900131	6539357	630746	40070234	0.198764
P.falciparum	Trophozoites	60567770	25454358	6276884	230979	31962221	0.246594
P.falciparum	Schizonts	108333949	63089258	10794580	949193	74833031	0.1711

## Sheet: Validation&Binning - Table 4
Table 4. Valid Read Pairs and Bin Pairs Summary
Cell line	Replicate	Valid Uni-reads	Valid Multi-reads				Improvement
			Valid Multi-reads (reduced to uni-reads)	Valid Multi-reads (reduced to uni-binpairs)	Valid Multi-reads (modeling)	Valid multi-reads Total	Valid Multi-reads Reduced to Uni-reads + Uni-binpairs)/Valid Uni-reads (%)	Valid Multi-reads (modeling)/Valid Uni-reads (%)
IMR90	rep1	107562706	6100153	771731	29110499	35982383	0.0638872	0.270637
IMR90	rep2	157891948	7249583	1153177	37098796	45501556	0.0532184	0.234963
IMR90	rep3	119121224	4898820	1082997	27859672	33841489	0.0502162	0.233877
IMR90	rep4	105333160	3934624	784388	22335318	27054330	0.0448008	0.212045
IMR90	rep5	43107975	1605786	300713	9108976	11015475	0.0442261	0.211306
IMR90	rep6	51939245	2018563	395903	11442292	13856758	0.0464864	0.220301
GM12878	rep2	164283267	1197470	158907	19760511	21116888	0.00825633	0.120283
GM12878	rep3	181512521	1423474	210635	23904351	25538460	0.00900273	0.131695
GM12878	rep4	95577157	572618	108617	13438456	14119691	0.00712759	0.140603
GM12878	rep5	296617443	2447002	382421	43183336	46012759	0.00953896	0.145586
GM12878	rep6	57470524	413547	76230	8451445	8941222	0.00852223	0.147057
GM12878	rep7	403458728	2322742	426145	52890845	55639732	0.0068133	0.131094
GM12878	rep8	178685967	1203585	209329	24116693	25529607	0.00790725	0.134967
GM12878	rep9	128111334	844548	156852	18064492	19065892	0.00781664	0.141006
GM12878	rep32	50266479	497911	115754	7992331	8605996	0.0122082	0.158999
GM12878	rep33	124685546	1600768	210108	19541972	21352848	0.0145235	0.15673
A549	rep1	218085607	1909605	1340738	34665317	37915660	0.014904	0.158953
A549	rep2	308225360	1531858	1773778	43935800	47241436	0.0107247	0.142544
A549	rep3	306492613	1700420	1943915	47810078	51454413	0.0118904	0.155991
A549	rep4	243915261	1799949	1464660	37998242	41262851	0.0133842	0.155785
ESC(2012)	rep1	121418411	4928945	615487	27481266	33025698	0.0456638	0.226335
ESC(2012)	rep2	60505366	3611250	410026	17403157	21424433	0.0664615	0.28763
ESC(2017)	rep1	879227753	21756913	6620833	266592244	294969990	0.0322758	0.303212
ESC(2017)	rep2	389255325	12042193	3161052	129267292	144470537	0.0390573	0.332089
ESC(2017)	rep3	878381991	25380991	7112180	283618544	316111715	0.0369921	0.322887
ESC(2017)	rep4	156444007	4913919	1319093	51858792	58091804	0.0398418	0.331485
Cortex	rep1	313316408	5974275	2177635	84825944	92977854	0.0260181	0.270736
Cortex	rep2	294901721	6297261	2132215	81525653	89955129	0.028584	0.27645
Cortex	rep3	475276255	7870985	3154483	122659233	133684701	0.023198	0.25808
Cortex	rep4	727588841	13243916	4957612	189801861	208003389	0.0250162	0.260864
P.falciparum	Rings	16800036	526361	694414	3905207	5125982	0.072665	0.232452
P.falciparum	Trophozoites	9159185	481210	468246	3735802	4685258	0.103662	0.407875
P.falciparum	Schizonts	26998077	875785	1101055	6412717	8389557	0.0732215	0.237525
