# Supplementary material for: Generative modeling of multi-mapping reads with mHi-C advances analysis of Hi-C studies
Source: eLife. 2019 Jan 31;8:e38070. doi: 10.7554/eLife.38070 (PMC6450682; doi:10.7554/eLife.38070)
Supplement: Figure 3—source data 1. [file elife-38070-fig3-data1.xlsx]

## Sheet: SignificantContact - Table 1
Table 1. % of improvement in the number of significant interactions: (Uni&Multi-setting/Uni-setting - 1) * 100%
Cell line	Read length	repType	species	FDR (10%)	FDR (5%)	FDR (1%)	FDR (0.1%)
IMR90	36	rep1	human	22.22	23.48	25.89	28.49
IMR90	36	rep2	human	21.59	22.81	24.35	25.19
IMR90	36	rep3	human	16.42	18.77	23.32	28.9
IMR90	36	rep4	human	12.62	14.53	18.87	24.79
IMR90	36	rep5	human	39.28	43.27	55.5	74.76
IMR90	36	rep6	human	39.77	44.4	53.48	70.5
GM12878	101	rep2	human	34.11	32.46	28.96	24.72
GM12878	101	rep3	human	36.6	34.93	31.09	26.91
GM12878	101	rep4	human	46.18	43.17	38.22	33.18
GM12878	101	rep6	human	50.76	47.5	41.77	36.13
A549	151	rep1	human	31.76	30.79	28.3	24.76
A549	151	rep2	human	29.44	30.21	29.6	26.87
A549	151	rep3	human	31.25	31.49	30.31	27.44
A549	151	rep4	human	32.13	31.32	28.7	25.44
ESC(2012)	36	rep1	mouse	65.68	67.05	67.78	67.27
ESC(2012)	36	rep2	mouse	80.11	78.36	74.6	70.87
ESC(2017)	50	rep1	mouse	40.11	45.58	50.56	50.86
ESC(2017)	50	rep2	mouse	52.7336	49.9137	51.8992	50.9936
ESC(2017)	50	rep3	mouse	54.4413	50.7861	47.3739	49.4909
ESC(2017)	50	rep4	mouse	52.62	52.12	50.36	48.52
Cortex	50	rep1	mouse	32.576	36.8763	41.0433	41.6256
Cortex	50	rep2	mouse	32.8	35.3	38.25	39.59
Cortex	50	rep3	mouse	38.53	39.96	41.35	41.65
Cortex	50	rep4	mouse	40.2968	42.1332	38.662	40.6118
P.falciparum	40	rep1	P.falciparum	78.86	83.91	90.07	93.04
P.falciparum	40	rep2	P.falciparum	51.87	61.08	75.38	84.74
P.falciparum	40	rep3	P.falciparum	53.0918	58.6114	73.6183	82.5782
