# Supplementary material for: Generative modeling of multi-mapping reads with mHi-C advances analysis of Hi-C studies
Source: eLife. 2019 Jan 31;8:e38070. doi: 10.7554/eLife.38070 (PMC6450682; doi:10.7554/eLife.38070)
Supplement: Figure 4—source data 1. [file elife-38070-fig4-data1.xlsx]

## Sheet: Export Summary
	This document was exported from Numbers. Each table was converted to an Excel worksheet. All other objects on each Numbers sheet were placed on separate worksheets. Please be aware that formula calculations may differ in Excel.
	Numbers Sheet Name	Numbers Table Name	Excel Worksheet Name
	Promoter-Enhancer Significant Contacts
		Table 6. Total numbers of significant enhancer-promoter interactions at FDR 5% (IMR90)	Promoter-Enhancer Significant C
	Reproducible Promoter-Enhancer-1
		Table 7. Significant enhancer-promoter interactions reproducible among all six replicates (IMR90)	Reproducible Promoter-Enhancer-
	Reproducible Promoter-Enhancer-2
		Table 8. Significant enhancer-promoter interactions reproducible among at least two replicates (IMR90)	Reproducible Promoter-Enhancer1

## Sheet: Promoter-Enhancer Significant C
Table 6. Total numbers of significant enhancer-promoter interactions at FDR 5% (IMR90)
Replicate	Uni&Multi-setting	Uni-setting	(Uni&Multi-Uni)/Uni %
Rep1	72536	62094	0.1682
Rep2	75983	65571	0.1588
Rep3	79523	70426	0.1292
Rep4	100447	90693	0.1075
Rep5	13364	10706	0.2483
Rep6	21680	16916	0.2816
Sum	363533	316406	0.1489

## Sheet: Reproducible Promoter-Enhancer-
Table 7. Significant enhancer-promoter interactions reproducible among all six replicates (IMR90)
Chromosome	Uni&Multi-setting	Uni-setting	(Uni&Multi-Uni)/Uni %
chr1	1438	1273	0.129615
chr2	1388	1250	0.1104
chr3	926	839	0.103695
chr4	505	393	0.284987
chr5	819	723	0.13278
chr6	858	776	0.10567
chr7	623	498	0.251004
chr8	537	499	0.0761523
chr9	607	546	0.111722
chr10	680	614	0.107492
chr11	723	676	0.0695266
chr12	650	585	0.111111
chr13	279	241	0.157676
chr14	390	356	0.0955056
chr15	626	541	0.157116
chr16	334	293	0.139932
chr17	698	585	0.193162
chr18	249	211	0.180095
chr19	155	106	0.462264
chr20	298	270	0.103704
chr21	217	197	0.101523
chr22	245	207	0.183575
chrX	68	41	0.658537
Sum	13313	11720	0.135922

## Sheet: Reproducible Promoter-Enhancer1
Table 8. Significant enhancer-promoter interactions reproducible among at least two replicates (IMR90)
Chromosome	Uni&Multi-setting	Uni-setting	(Uni&Multi-Uni)/Uni %
chr1	6942	5781	0.20083
chr2	5826	5235	0.112894
chr3	4032	3608	0.117517
chr4	2721	2271	0.198151
chr5	3847	3357	0.145964
chr6	4324	3777	0.144824
chr7	2924	2349	0.244785
chr8	2580	2323	0.110633
chr9	2887	2516	0.147456
chr10	3388	2926	0.157895
chr11	3604	3206	0.124142
chr12	3284	2888	0.137119
chr13	1530	1349	0.134173
chr14	1817	1573	0.155118
chr15	2381	2082	0.143612
chr16	1800	1478	0.217862
chr17	2814	2372	0.186341
chr18	1197	1062	0.127119
chr19	995	710	0.401408
chr20	1539	1367	0.125823
chr21	813	757	0.0739762
chr22	1038	893	0.162374
chrX	688	478	0.439331
Sum	62971	54358	0.15845
