# Supplementary material for: Generative modeling of multi-mapping reads with mHi-C advances analysis of Hi-C studies
Source: eLife. 2019 Jan 31;8:e38070. doi: 10.7554/eLife.38070 (PMC6450682; doi:10.7554/eLife.38070)
Supplement: Figure 4—source data 2. [file elife-38070-fig4-data2.zip]

Archive with 13 entries (12 files):
- Figure4-sourceData2_promoterEnhancer/
- Figure4-sourceData2_promoterEnhancer/rep3_proEnh_uniMulti.csv
- Figure4-sourceData2_promoterEnhancer/rep1_proEnh_Uni.csv
- Figure4-sourceData2_promoterEnhancer/rep2_proEnh_uniMulti.csv
- Figure4-sourceData2_promoterEnhancer/rep6_proEnh_Uni.csv
- Figure4-sourceData2_promoterEnhancer/rep1_proEnh_uniMulti.csv
- Figure4-sourceData2_promoterEnhancer/rep6_proEnh_uniMulti.csv
- Figure4-sourceData2_promoterEnhancer/rep4_proEnh_uniMulti.csv
- Figure4-sourceData2_promoterEnhancer/rep5_proEnh_uniMulti.csv
- Figure4-sourceData2_promoterEnhancer/rep2_proEnh_Uni.csv
- Figure4-sourceData2_promoterEnhancer/rep5_proEnh_Uni.csv
- Figure4-sourceData2_promoterEnhancer/rep4_proEnh_Uni.csv
- Figure4-sourceData2_promoterEnhancer/rep3_proEnh_Uni.csv
