# Supplementary material for: Generative modeling of multi-mapping reads with mHi-C advances analysis of Hi-C studies
Source: eLife. 2019 Jan 31;8:e38070. doi: 10.7554/eLife.38070 (PMC6450682; doi:10.7554/eLife.38070)
Supplement: Figure 4—source data 2. [file elife-38070-fig4-data2.zip › Figure4-sourceData2_promoterEnhancer/rep3_proEnh_uniMulti.csv]

chr1	20000	chr1	820000	15	3.472669e-5	0.003700408	1	7_Enh	1	7_Enh	NA	NA	1	ENSG00000269308.1
chr1	20000	chr1	3540000	5	3.398548e-4	0.02043839	1	7_Enh	1	7_Enh	NA	NA	1	ENSG00000158109.10
chr1	620000	chr1	7380000	8	1.255434e-6	2.693124e-4	NA	NA	1	7_Enh	1	ENSG00000185097.2	NA	NA
chr1	700000	chr1	9900000	4	1.823775e-4	0.01293882	1	7_Enh	1	7_Enh	NA	NA	1	ENSG00000171603.12
chr1	780000	chr1	1700000	8	7.255434e-4	0.03532181	1	7_Enh	1	7_Enh	NA	NA	1	ENSG00000008130.11
chr1	780000	chr1	6700000	5	1.63382e-4	0.0119258	1	7_Enh	NA	NA	NA	NA	1	ENSG00000041988.11
chr1	820000	chr1	1540000	9	0.001045476	0.04583242	1	7_Enh	1	7_Enh	1	ENSG00000269308.1	1	ENSG00000197530.8
chr1	820000	chr1	6380000	4	7.199768e-4	0.03512889	1	7_Enh	1	7_Enh	1	ENSG00000269308.1	NA	NA
chr1	820000	chr1	7380000	7	1.491172e-5	0.001925614	1	7_Enh	1	7_Enh	1	ENSG00000269308.1	NA	NA
chr1	820000	chr1	9420000	5	2.163736e-4	0.01468487	1	7_Enh	1	7_Enh	1	ENSG00000269308.1	NA	NA
chr1	1060000	chr1	1380000	15	6.099661e-8	2.191641e-5	1	7_Enh	1	7_Enh	1	ENSG00000131591.13	1	ENSG00000215915.5
chr1	1060000	chr1	6860000	4	2.628016e-4	0.01694223	1	7_Enh	1	7_Enh	1	ENSG00000131591.13	1	ENSG00000171735.14
chr1	1060000	chr1	9620000	4	4.985646e-4	0.02698364	1	7_Enh	1	7_Enh	1	ENSG00000131591.13	NA	NA
chr1	1380000	chr1	1500000	22	3.533557e-6	6.188821e-4	1	7_Enh	1	7_Enh	1	ENSG00000215915.5	1	ENSG00000160075.10
chr1	1380000	chr1	1540000	13	1.490964e-4	0.01114304	1	7_Enh	1	7_Enh	1	ENSG00000215915.5	1	ENSG00000197530.8
chr1	1380000	chr1	1700000	12	5.803182e-6	9.189136e-4	1	7_Enh	1	7_Enh	1	ENSG00000215915.5	1	ENSG00000008130.11
chr1	1380000	chr1	3580000	4	0.001043316	0.04576637	1	7_Enh	NA	NA	1	ENSG00000215915.5	1	ENSG00000116213.11
chr1	1380000	chr1	8580000	5	5.738432e-6	9.1096e-4	1	7_Enh	1	7_Enh	1	ENSG00000215915.5	NA	NA
chr1	1500000	chr1	1660000	30	8.066399e-6	0.0011910549999999999	1	7_Enh	NA	NA	1	ENSG00000160075.10	1	ENSG00000215790.2
chr1	1500000	chr1	1700000	15	4.704978e-4	0.02588262	1	7_Enh	1	7_Enh	1	ENSG00000160075.10	1	ENSG00000008130.11
chr1	1500000	chr1	1820000	13	7.86885e-4	0.03743045	1	7_Enh	1	7_Enh	1	ENSG00000160075.10	1	ENSG00000078369.13
chr1	1500000	chr1	10140000	8	6.134452e-9	3.057272e-6	1	7_Enh	1	7_Enh	1	ENSG00000160075.10	NA	NA
chr1	1500000	chr1	10260000	4	3.67486e-4	0.02162927	1	7_Enh	1	7_Enh	1	ENSG00000160075.10	1	ENSG00000054523.12
chr1	1500000	chr1	10300000	5	6.541159e-5	0.005990229	1	7_Enh	1	7_Enh	1	ENSG00000160075.10	NA	NA
chr1	1540000	chr1	1660000	30	7.950511e-9	3.832149e-6	1	7_Enh	NA	NA	1	ENSG00000197530.8	1	ENSG00000215790.2
chr1	1540000	chr1	1700000	13	1.649742e-4	0.01201215	1	7_Enh	1	7_Enh	1	ENSG00000197530.8	1	ENSG00000008130.11
chr1	1540000	chr1	10660000	4	1.050854e-4	0.008574151	1	7_Enh	1	7_Enh	1	ENSG00000197530.8	NA	NA
chr1	1580000	chr1	1700000	21	1.205963e-4	0.009509969	1	7_Enh	1	7_Enh	1	ENSG00000248333.3	1	ENSG00000008130.11
chr1	1580000	chr1	10540000	7	6.696577e-8	2.371838e-5	1	7_Enh	1	7_Enh	1	ENSG00000248333.3	1	ENSG00000160049.7
chr1	1660000	chr1	1820000	24	5.415814e-6	8.700993e-4	NA	NA	1	7_Enh	1	ENSG00000215790.2	1	ENSG00000078369.13
chr1	1660000	chr1	8580000	7	8.671487e-7	1.99279e-4	NA	NA	1	7_Enh	1	ENSG00000215790.2	NA	NA
chr1	1700000	chr1	1820000	19	7.170171e-7	1.707008e-4	1	7_Enh	1	7_Enh	1	ENSG00000008130.11	1	ENSG00000078369.13
chr1	1700000	chr1	1980000	10	5.609332e-4	0.02937956	1	7_Enh	NA	NA	1	ENSG00000008130.11	1	ENSG00000067606.11
chr1	1700000	chr1	6340000	5	1.160991e-5	0.001584097	1	7_Enh	1	7_Enh	1	ENSG00000008130.11	1	ENSG00000158292.6
chr1	1700000	chr1	9860000	4	1.267605e-4	0.009869398	1	7_Enh	1	7_Enh	1	ENSG00000008130.11	NA	NA
chr1	1700000	chr1	10060000	4	1.768035e-4	0.01264307	1	7_Enh	1	7_Enh	1	ENSG00000008130.11	1	ENSG00000162444.11
chr1	1700000	chr1	10540000	4	3.143242e-5	0.003429337	1	7_Enh	1	7_Enh	1	ENSG00000008130.11	1	ENSG00000160049.7
chr1	1700000	chr1	10580000	4	2.849862e-4	0.01797453	1	7_Enh	1	7_Enh	1	ENSG00000008130.11	NA	NA
chr1	1820000	chr1	6940000	5	1.629812e-4	0.0119044	1	7_Enh	1	7_Enh	1	ENSG00000078369.13	NA	NA
chr1	1820000	chr1	8500000	4	9.043336e-4	0.04132093	1	7_Enh	1	7_Enh	1	ENSG00000078369.13	NA	NA
chr1	1820000	chr1	9460000	3	8.24646e-4	0.0386929	1	7_Enh	1	7_Enh	1	ENSG00000078369.13	NA	NA
chr1	1940000	chr1	2100000	13	4.779754e-4	0.02617437	NA	NA	1	7_Enh	1	ENSG00000187730.6	NA	NA
chr1	1940000	chr1	7180000	4	7.668092e-5	0.0067575380000000004	NA	NA	1	7_Enh	1	ENSG00000187730.6	NA	NA
chr1	1940000	chr1	10140000	5	4.38453e-6	7.354166e-4	NA	NA	1	7_Enh	1	ENSG00000187730.6	NA	NA
chr1	1940000	chr1	11340000	5	1.408218e-5	0.001841603	NA	NA	1	7_Enh	1	ENSG00000187730.6	1	ENSG00000120942.9
chr1	1980000	chr1	6660000	7	4.242834e-9	2.218153e-6	NA	NA	1	7_Enh	1	ENSG00000067606.11	1	ENSG00000162413.12
chr1	1980000	chr1	8620000	6	9.990165e-7	2.237199e-4	NA	NA	1	7_Enh	1	ENSG00000067606.11	NA	NA
chr1	1980000	chr1	9380000	3	9.6729e-4	0.04336174	NA	NA	1	7_Enh	1	ENSG00000067606.11	NA	NA
chr1	1980000	chr1	9420000	5	1.724758e-5	0.002157815	NA	NA	1	7_Enh	1	ENSG00000067606.11	NA	NA
chr1	2060000	chr1	2340000	14	3.193265e-4	0.01952384	1	7_Enh	1	7_Enh	NA	NA	1	ENSG00000149527.13
chr1	2060000	chr1	3580000	5	9.138778e-4	0.04163261	1	7_Enh	NA	NA	NA	NA	1	ENSG00000116213.11
chr1	2060000	chr1	9140000	4	2.044517e-4	0.01408212	1	7_Enh	1	7_Enh	NA	NA	1	ENSG00000142583.13
chr1	2060000	chr1	11820000	7	1.223654e-9	7.447007e-7	1	7_Enh	1	7_Enh	NA	NA	1	ENSG00000215910.3
chr1	2100000	chr1	3540000	6	1.987823e-4	0.01379294	1	7_Enh	1	7_Enh	NA	NA	1	ENSG00000158109.10
chr1	2100000	chr1	6340000	5	3.366465e-5	0.003613701	1	7_Enh	1	7_Enh	NA	NA	1	ENSG00000158292.6
chr1	2140000	chr1	2300000	42	3.768526e-20	1.124828e-16	1	7_Enh	1	7_Enh	1	ENSG00000157933.9	NA	NA
chr1	2140000	chr1	2340000	23	1.886283e-5	0.002313539	1	7_Enh	1	7_Enh	1	ENSG00000157933.9	1	ENSG00000149527.13
chr1	2140000	chr1	6340000	6	1.189542e-5	0.001614475	1	7_Enh	1	7_Enh	1	ENSG00000157933.9	1	ENSG00000158292.6
chr1	2140000	chr1	11540000	6	7.681472e-7	1.80712e-4	1	7_Enh	NA	NA	1	ENSG00000157933.9	1	ENSG00000204624.6
chr1	2140000	chr1	12060000	5	1.68496e-6	3.418254e-4	1	7_Enh	1	7_Enh	1	ENSG00000157933.9	1	ENSG00000116691.6
chr1	2140000	chr1	12100000	4	6.671478e-5	0.006080493	1	7_Enh	1	7_Enh	1	ENSG00000157933.9	NA	NA
chr1	2140000	chr1	12140000	6	3.590603e-7	9.658403e-5	1	7_Enh	1	7_Enh	1	ENSG00000157933.9	1	ENSG00000120949.10
chr1	2340000	chr1	2940000	12	9.570255e-4	0.04303746	1	7_Enh	NA	NA	1	ENSG00000149527.13	1	ENSG00000169717.5
chr1	2340000	chr1	3220000	13	3.841255e-8	1.481e-5	1	7_Enh	1	7_Enh	1	ENSG00000149527.13	NA	NA
chr1	2340000	chr1	3740000	11	2.456992e-5	0.002839347	1	7_Enh	1	7_Enh	1	ENSG00000149527.13	NA	NA
chr1	2340000	chr1	3820000	10	1.022958e-6	2.280685e-4	1	7_Enh	NA	NA	1	ENSG00000149527.13	1	ENSG00000198912.6
chr1	2340000	chr1	6660000	4	5.545606e-4	0.02913603	1	7_Enh	1	7_Enh	1	ENSG00000149527.13	1	ENSG00000162413.12
chr1	2340000	chr1	10500000	5	3.268142e-5	0.003533466	1	7_Enh	1	7_Enh	1	ENSG00000149527.13	1	ENSG00000241563.2
chr1	2340000	chr1	11780000	5	4.376686e-5	0.004414496	1	7_Enh	1	7_Enh	1	ENSG00000149527.13	1	ENSG00000177674.11
chr1	2340000	chr1	12180000	5	3.886581e-5	0.004032445	1	7_Enh	1	7_Enh	1	ENSG00000149527.13	NA	NA
chr1	2540000	chr1	6660000	4	3.399971e-4	0.02044348	1	7_Enh	1	7_Enh	NA	NA	1	ENSG00000162413.12
chr1	2540000	chr1	11780000	7	5.175635e-8	1.907559e-5	1	7_Enh	1	7_Enh	NA	NA	1	ENSG00000177674.11
chr1	2940000	chr1	6660000	4	0.001114704	0.04796784	NA	NA	1	7_Enh	1	ENSG00000169717.5	1	ENSG00000162413.12
chr1	2940000	chr1	11220000	5	2.135432e-4	0.01454019	NA	NA	1	7_Enh	1	ENSG00000169717.5	NA	NA
chr1	2940000	chr1	12220000	5	9.316079e-6	0.001332801	NA	NA	1	7_Enh	1	ENSG00000169717.5	1	ENSG00000028137.12
chr1	3220000	chr1	3540000	10	7.332738e-4	0.03559337	1	7_Enh	1	7_Enh	NA	NA	1	ENSG00000158109.10
chr1	3460000	chr1	3580000	18	1.659743e-4	0.01206723	1	7_Enh	NA	NA	NA	NA	1	ENSG00000116213.11
chr1	3460000	chr1	12300000	6	2.530348e-7	7.224862e-5	1	7_Enh	1	7_Enh	NA	NA	1	ENSG00000048707.9
chr1	3540000	chr1	6020000	10	1.485239e-9	8.831821e-7	1	7_Enh	1	7_Enh	1	ENSG00000158109.10	NA	NA
chr1	3540000	chr1	6060000	8	3.511882e-7	9.484791e-5	1	7_Enh	1	7_Enh	1	ENSG00000158109.10	1	ENSG00000131697.13
chr1	3540000	chr1	6180000	8	3.39931e-8	1.335341e-5	1	7_Enh	1	7_Enh	1	ENSG00000158109.10	NA	NA
chr1	3540000	chr1	6700000	5	1.71092e-4	0.01234002	1	7_Enh	NA	NA	1	ENSG00000158109.10	1	ENSG00000041988.11
chr1	3540000	chr1	11140000	13	1.957517e-18	5.069342e-15	1	7_Enh	1	7_Enh	1	ENSG00000158109.10	1	ENSG00000171824.9
chr1	3540000	chr1	11260000	5	5.490624e-5	0.005246904	1	7_Enh	1	7_Enh	1	ENSG00000158109.10	1	ENSG00000171819.4
chr1	3540000	chr1	12140000	4	8.177478e-5	0.007094451	1	7_Enh	1	7_Enh	1	ENSG00000158109.10	1	ENSG00000120949.10
chr1	3580000	chr1	5900000	5	0.001022681	0.04512011	NA	NA	1	7_Enh	1	ENSG00000116213.11	NA	NA
chr1	3580000	chr1	6060000	6	5.392038e-5	0.005175643	NA	NA	1	7_Enh	1	ENSG00000116213.11	1	ENSG00000131697.13
chr1	3580000	chr1	6260000	6	1.410503e-5	0.001843861	NA	NA	1	7_Enh	1	ENSG00000116213.11	1	ENSG00000116251.5
chr1	3580000	chr1	7500000	6	5.275576e-7	1.326368e-4	NA	NA	1	7_Enh	1	ENSG00000116213.11	NA	NA
chr1	3580000	chr1	8900000	5	9.737026e-6	0.001380594	NA	NA	1	7_Enh	1	ENSG00000116213.11	NA	NA
chr1	3740000	chr1	6260000	6	5.781285e-4	0.03002237	1	7_Enh	1	7_Enh	NA	NA	1	ENSG00000116251.5
chr1	3740000	chr1	12220000	9	2.261434e-10	1.661619e-7	1	7_Enh	1	7_Enh	NA	NA	1	ENSG00000028137.12
chr1	3740000	chr1	12900000	5	2.874513e-4	0.0180887	1	7_Enh	NA	NA	NA	NA	1	ENSG00000120952.4
chr1	3740000	chr1	13420000	11	1.250828e-11	1.219189e-8	1	7_Enh	NA	NA	NA	NA	1	ENSG00000204501.2
chr1	3820000	chr1	5900000	8	7.011041e-6	0.001066835	NA	NA	1	7_Enh	1	ENSG00000198912.6	NA	NA
chr1	3820000	chr1	5940000	5	3.73529e-4	0.0218911	NA	NA	1	7_Enh	1	ENSG00000198912.6	NA	NA
chr1	3820000	chr1	6020000	8	2.060676e-6	4.016822e-4	NA	NA	1	7_Enh	1	ENSG00000198912.6	NA	NA
chr1	3820000	chr1	6060000	9	1.793842e-7	5.4264e-5	NA	NA	1	7_Enh	1	ENSG00000198912.6	1	ENSG00000131697.13
chr1	3820000	chr1	6900000	4	0.001113399	0.0479287	NA	NA	1	7_Enh	1	ENSG00000198912.6	NA	NA
chr1	3820000	chr1	12100000	4	6.197898e-5	0.005749785	NA	NA	1	7_Enh	1	ENSG00000198912.6	NA	NA
chr1	3820000	chr1	12180000	5	2.866939e-5	0.003195491	NA	NA	1	7_Enh	1	ENSG00000198912.6	NA	NA
chr1	4700000	chr1	5940000	10	1.484032e-5	0.00191838	NA	NA	1	7_Enh	1	ENSG00000196581.6	NA	NA
chr1	4700000	chr1	10460000	6	1.824104e-5	0.002253604	NA	NA	1	7_Enh	1	ENSG00000196581.6	1	ENSG00000142657.16
chr1	4700000	chr1	13940000	8	1.66837e-6	3.390883e-4	NA	NA	1	7_Enh	1	ENSG00000196581.6	NA	NA
chr1	5900000	chr1	11700000	11	1.695477e-12	1.969271e-9	1	7_Enh	NA	NA	NA	NA	1	ENSG00000116661.9
chr1	5900000	chr1	11820000	6	4.576743e-6	7.612145e-4	1	7_Enh	1	7_Enh	NA	NA	1	ENSG00000215910.3
chr1	5900000	chr1	12140000	4	7.359894e-4	0.03568832	1	7_Enh	1	7_Enh	NA	NA	1	ENSG00000120949.10
chr1	5900000	chr1	12780000	13	7.240835e-13	9.034427e-10	1	7_Enh	NA	NA	NA	NA	1	ENSG00000188984.7
chr1	5900000	chr1	12820000	6	7.366293e-5	0.006554937	1	7_Enh	NA	NA	NA	NA	1	ENSG00000116726.4
chr1	5900000	chr1	12860000	9	5.252412e-9	2.67039e-6	1	7_Enh	NA	NA	NA	NA	1	ENSG00000116721.9
chr1	5900000	chr1	13420000	18	5.070659e-22	1.750305e-18	1	7_Enh	NA	NA	NA	NA	1	ENSG00000204501.2
chr1	5900000	chr1	13700000	5	1.746962e-4	0.0125309	1	7_Enh	NA	NA	NA	NA	1	ENSG00000204479.4
chr1	5900000	chr1	13860000	4	1.659865e-4	0.01206791	1	7_Enh	NA	NA	NA	NA	1	ENSG00000162494.5
chr1	5940000	chr1	11780000	6	1.57494e-6	3.236319e-4	1	7_Enh	1	7_Enh	NA	NA	1	ENSG00000177674.11
chr1	5940000	chr1	11820000	4	1.590433e-4	0.01169335	1	7_Enh	1	7_Enh	NA	NA	1	ENSG00000215910.3
chr1	5940000	chr1	13420000	10	2.71353e-12	3.029753e-9	1	7_Enh	NA	NA	NA	NA	1	ENSG00000204501.2
chr1	5940000	chr1	13500000	9	8.068318e-11	6.604075e-8	1	7_Enh	NA	NA	NA	NA	1	ENSG00000204486.3
chr1	6020000	chr1	11540000	5	6.987221e-5	0.006298293	1	7_Enh	NA	NA	NA	NA	1	ENSG00000204624.6
chr1	6020000	chr1	12780000	7	4.276665e-6	7.208959e-4	1	7_Enh	NA	NA	NA	NA	1	ENSG00000188984.7
chr1	6020000	chr1	12820000	7	3.573218e-6	6.24584e-4	1	7_Enh	NA	NA	NA	NA	1	ENSG00000116726.4
chr1	6020000	chr1	12860000	7	6.982239e-7	1.669792e-4	1	7_Enh	NA	NA	NA	NA	1	ENSG00000116721.9
chr1	6020000	chr1	12980000	7	6.630878e-7	1.599623e-4	1	7_Enh	NA	NA	NA	NA	1	ENSG00000204510.1
chr1	6020000	chr1	13500000	6	8.438087e-6	0.001233737	1	7_Enh	NA	NA	NA	NA	1	ENSG00000204486.3
chr1	6060000	chr1	6340000	15	0.001118606	0.0480825	1	7_Enh	1	7_Enh	1	ENSG00000131697.13	1	ENSG00000158292.6
chr1	6060000	chr1	9620000	6	5.698621e-4	0.02971672	1	7_Enh	1	7_Enh	1	ENSG00000131697.13	NA	NA
chr1	6060000	chr1	10100000	4	0.001088852	0.04717795	1	7_Enh	1	7_Enh	1	ENSG00000131697.13	1	ENSG00000130939.14
chr1	6060000	chr1	10420000	5	4.304278e-5	0.004359141	1	7_Enh	1	7_Enh	1	ENSG00000131697.13	NA	NA
chr1	6060000	chr1	11140000	5	1.025161e-4	0.008415508	1	7_Enh	1	7_Enh	1	ENSG00000131697.13	1	ENSG00000171824.9
chr1	6060000	chr1	11860000	8	3.080779e-9	1.679765e-6	1	7_Enh	1	7_Enh	1	ENSG00000131697.13	1	ENSG00000177000.6
chr1	6060000	chr1	12500000	4	3.162892e-4	0.01939103	1	7_Enh	1	7_Enh	1	ENSG00000131697.13	NA	NA
chr1	6060000	chr1	13020000	5	1.387527e-4	0.01056029	1	7_Enh	NA	NA	1	ENSG00000131697.13	1	ENSG00000204508.3
chr1	6060000	chr1	13900000	6	1.482424e-5	0.001916689	1	7_Enh	NA	NA	1	ENSG00000131697.13	1	ENSG00000162493.12
chr1	6060000	chr1	14020000	4	6.225982e-4	0.03166588	1	7_Enh	1	7_Enh	1	ENSG00000131697.13	1	ENSG00000116731.18
chr1	6060000	chr1	14060000	5	6.140343e-4	0.03135364	1	7_Enh	1	7_Enh	1	ENSG00000131697.13	NA	NA
chr1	6060000	chr1	14140000	5	7.857793e-5	0.006883927	1	7_Enh	1	7_Enh	1	ENSG00000131697.13	NA	NA
chr1	6060000	chr1	15100000	5	5.268364e-4	0.02808078	1	7_Enh	1	7_Enh	1	ENSG00000131697.13	NA	NA
chr1	6060000	chr1	15140000	5	4.381126e-4	0.02457937	1	7_Enh	1	7_Enh	1	ENSG00000131697.13	NA	NA
chr1	6060000	chr1	15220000	6	2.324501e-5	0.002721077	1	7_Enh	1	7_Enh	1	ENSG00000131697.13	NA	NA
chr1	6060000	chr1	15780000	6	7.630658e-7	1.797624e-4	1	7_Enh	1	7_Enh	1	ENSG00000131697.13	1	ENSG00000215704.5
chr1	6060000	chr1	15820000	4	8.283019e-5	0.007163242	1	7_Enh	1	7_Enh	1	ENSG00000131697.13	NA	NA
chr1	6180000	chr1	13420000	8	4.743776e-9	2.445163e-6	1	7_Enh	NA	NA	NA	NA	1	ENSG00000204501.2
chr1	6260000	chr1	11540000	6	2.25129e-6	4.311753e-4	1	7_Enh	NA	NA	1	ENSG00000116251.5	1	ENSG00000204624.6
chr1	6260000	chr1	11780000	6	5.248851e-6	8.486671e-4	1	7_Enh	1	7_Enh	1	ENSG00000116251.5	1	ENSG00000177674.11
chr1	6260000	chr1	12140000	4	2.998191e-4	0.01865533	1	7_Enh	1	7_Enh	1	ENSG00000116251.5	1	ENSG00000120949.10
chr1	6260000	chr1	12380000	8	9.129033e-8	3.081427e-5	1	7_Enh	1	7_Enh	1	ENSG00000116251.5	NA	NA
chr1	6260000	chr1	12460000	6	2.068276e-5	0.00248491	1	7_Enh	1	7_Enh	1	ENSG00000116251.5	NA	NA
chr1	6260000	chr1	12540000	5	9.694491e-6	0.00137568	1	7_Enh	1	7_Enh	1	ENSG00000116251.5	NA	NA
chr1	6260000	chr1	12580000	6	6.468841e-6	0.001001313	1	7_Enh	1	7_Enh	1	ENSG00000116251.5	NA	NA
chr1	6260000	chr1	12820000	6	1.835698e-5	0.002264472	1	7_Enh	NA	NA	1	ENSG00000116251.5	1	ENSG00000116726.4
chr1	6340000	chr1	11860000	7	3.68558e-8	1.43032e-5	1	7_Enh	1	7_Enh	1	ENSG00000158292.6	1	ENSG00000177000.6
chr1	6340000	chr1	12860000	4	0.001001569	0.04444744	1	7_Enh	NA	NA	1	ENSG00000158292.6	1	ENSG00000116721.9
chr1	6340000	chr1	15460000	4	2.321968e-4	0.01546837	1	7_Enh	1	7_Enh	1	ENSG00000158292.6	1	ENSG00000171729.9
chr1	6340000	chr1	15580000	4	5.153662e-4	0.0276367	1	7_Enh	1	7_Enh	1	ENSG00000158292.6	1	ENSG00000142621.15
chr1	6340000	chr1	15620000	5	4.920273e-5	0.004828899	1	7_Enh	1	7_Enh	1	ENSG00000158292.6	NA	NA
chr1	6380000	chr1	11700000	5	1.622671e-5	0.002057121	1	7_Enh	NA	NA	NA	NA	1	ENSG00000116661.9
chr1	6380000	chr1	11820000	5	1.212589e-5	0.001639144	1	7_Enh	1	7_Enh	NA	NA	1	ENSG00000215910.3
chr1	6380000	chr1	12220000	4	1.022473e-4	0.00839851	1	7_Enh	1	7_Enh	NA	NA	1	ENSG00000028137.12
chr1	6380000	chr1	13500000	5	2.85524e-5	0.003185405	1	7_Enh	NA	NA	NA	NA	1	ENSG00000204486.3
chr1	6380000	chr1	15580000	4	2.5653e-4	0.01664024	1	7_Enh	1	7_Enh	NA	NA	1	ENSG00000142621.15
chr1	6380000	chr1	16380000	3	4.453536e-4	0.02487145	1	7_Enh	NA	NA	NA	NA	1	ENSG00000184908.13
chr1	6660000	chr1	6780000	23	1.876663e-4	0.01321508	1	7_Enh	1	7_Enh	1	ENSG00000162413.12	1	ENSG00000007923.11
chr1	6660000	chr1	7980000	9	1.534567e-4	0.01138817	1	7_Enh	1	7_Enh	1	ENSG00000162413.12	NA	NA
chr1	6660000	chr1	8460000	7	1.997376e-4	0.01384231	1	7_Enh	1	7_Enh	1	ENSG00000162413.12	NA	NA
chr1	6660000	chr1	9700000	4	8.274999e-4	0.03878501	1	7_Enh	1	7_Enh	1	ENSG00000162413.12	1	ENSG00000179840.5
chr1	6660000	chr1	10180000	6	1.740147e-5	0.00217307	1	7_Enh	1	7_Enh	1	ENSG00000162413.12	NA	NA
chr1	6660000	chr1	11340000	5	1.32236e-4	0.01018297	1	7_Enh	1	7_Enh	1	ENSG00000162413.12	1	ENSG00000120942.9
chr1	6660000	chr1	12100000	5	2.386827e-6	4.518726e-4	1	7_Enh	1	7_Enh	1	ENSG00000162413.12	NA	NA
chr1	6660000	chr1	16540000	4	2.30857e-5	0.002706289	1	7_Enh	1	7_Enh	1	ENSG00000162413.12	1	ENSG00000204377.3
chr1	6700000	chr1	7580000	10	6.556878e-5	0.006001459	NA	NA	1	7_Enh	1	ENSG00000041988.11	NA	NA
chr1	6700000	chr1	8380000	6	5.229936e-4	0.0279289	NA	NA	1	7_Enh	1	ENSG00000041988.11	1	ENSG00000162426.10
chr1	6700000	chr1	11140000	5	1.389963e-4	0.01057345	NA	NA	1	7_Enh	1	ENSG00000041988.11	1	ENSG00000171824.9
chr1	6700000	chr1	11860000	4	4.718948e-4	0.02594037	NA	NA	1	7_Enh	1	ENSG00000041988.11	1	ENSG00000177000.6
chr1	6700000	chr1	15660000	4	9.618798e-4	0.04319266	NA	NA	1	7_Enh	1	ENSG00000041988.11	NA	NA
chr1	6700000	chr1	15940000	8	1.278657e-7	4.085254e-5	NA	NA	1	7_Enh	1	ENSG00000041988.11	1	ENSG00000197312.7
chr1	6740000	chr1	7900000	8	5.908305e-4	0.03049405	1	7_Enh	1	7_Enh	NA	NA	1	ENSG00000049247.9
chr1	6740000	chr1	11780000	10	9.01168e-9	4.269209e-6	1	7_Enh	1	7_Enh	NA	NA	1	ENSG00000177674.11
chr1	6740000	chr1	12140000	12	1.103847e-12	1.328515e-9	1	7_Enh	1	7_Enh	NA	NA	1	ENSG00000120949.10
chr1	6740000	chr1	13020000	6	9.543882e-5	0.007975183	1	7_Enh	NA	NA	NA	NA	1	ENSG00000204508.3
chr1	6780000	chr1	6940000	63	1.442609e-15	2.70145e-12	1	7_Enh	1	7_Enh	1	ENSG00000007923.11	NA	NA
chr1	6780000	chr1	6980000	41	4.710463e-6	7.786984e-4	1	7_Enh	1	7_Enh	1	ENSG00000007923.11	NA	NA
chr1	6780000	chr1	7180000	24	1.95404e-9	1.123983e-6	1	7_Enh	1	7_Enh	1	ENSG00000007923.11	NA	NA
chr1	6780000	chr1	7260000	32	1.162379e-11	1.140954e-8	1	7_Enh	1	7_Enh	1	ENSG00000007923.11	NA	NA
chr1	6780000	chr1	7300000	37	2.087529e-15	3.81988e-12	1	7_Enh	1	7_Enh	1	ENSG00000007923.11	NA	NA
chr1	6780000	chr1	7380000	25	9.672245e-7	2.178769e-4	1	7_Enh	1	7_Enh	1	ENSG00000007923.11	NA	NA
chr1	6780000	chr1	7460000	17	6.563634e-7	1.586539e-4	1	7_Enh	1	7_Enh	1	ENSG00000007923.11	NA	NA
chr1	6780000	chr1	7500000	13	7.986217e-6	0.001181877	1	7_Enh	1	7_Enh	1	ENSG00000007923.11	NA	NA
chr1	6780000	chr1	7540000	30	2.804354e-15	5.050238e-12	1	7_Enh	1	7_Enh	1	ENSG00000007923.11	NA	NA
chr1	6780000	chr1	7580000	15	2.188295e-6	4.215264e-4	1	7_Enh	1	7_Enh	1	ENSG00000007923.11	NA	NA
chr1	6780000	chr1	7620000	21	1.52473e-9	9.034072e-7	1	7_Enh	1	7_Enh	1	ENSG00000007923.11	NA	NA
chr1	6780000	chr1	7820000	19	6.936306e-9	3.403726e-6	1	7_Enh	NA	NA	1	ENSG00000007923.11	1	ENSG00000049245.8
chr1	6780000	chr1	7940000	10	3.798945e-4	0.02216201	1	7_Enh	1	7_Enh	1	ENSG00000007923.11	NA	NA
chr1	6780000	chr1	10580000	7	2.687827e-4	0.01722001	1	7_Enh	1	7_Enh	1	ENSG00000007923.11	NA	NA
chr1	6780000	chr1	12100000	6	6.649046e-6	0.001023582	1	7_Enh	1	7_Enh	1	ENSG00000007923.11	NA	NA
chr1	6780000	chr1	12580000	7	1.442746e-5	0.001876543	1	7_Enh	1	7_Enh	1	ENSG00000007923.11	NA	NA
chr1	6820000	chr1	7820000	13	5.071598e-6	8.255916e-4	1	7_Enh	NA	NA	NA	NA	1	ENSG00000049245.8
chr1	6820000	chr1	11820000	4	9.824304e-4	0.04384205	1	7_Enh	1	7_Enh	NA	NA	1	ENSG00000215910.3
chr1	6820000	chr1	13460000	8	5.545452e-8	2.021717e-5	1	7_Enh	NA	NA	NA	NA	1	ENSG00000204491.2
chr1	6820000	chr1	14020000	4	7.492256e-4	0.03615209	1	7_Enh	1	7_Enh	NA	NA	1	ENSG00000116731.18
chr1	6820000	chr1	15460000	4	4.715007e-4	0.02592426	1	7_Enh	1	7_Enh	NA	NA	1	ENSG00000171729.9
chr1	6860000	chr1	6980000	34	5.694064e-4	0.02969865	1	7_Enh	1	7_Enh	1	ENSG00000171735.14	NA	NA
chr1	6860000	chr1	7180000	15	1.051728e-4	0.008579169	1	7_Enh	1	7_Enh	1	ENSG00000171735.14	NA	NA
chr1	6860000	chr1	7260000	21	3.17422e-6	5.677945e-4	1	7_Enh	1	7_Enh	1	ENSG00000171735.14	NA	NA
chr1	6860000	chr1	7300000	27	4.525276e-10	3.086208e-7	1	7_Enh	1	7_Enh	1	ENSG00000171735.14	NA	NA
chr1	6860000	chr1	7540000	18	1.269017e-7	4.058204e-5	1	7_Enh	1	7_Enh	1	ENSG00000171735.14	NA	NA
chr1	6860000	chr1	7620000	12	1.599118e-4	0.01174105	1	7_Enh	1	7_Enh	1	ENSG00000171735.14	NA	NA
chr1	6860000	chr1	7820000	18	1.75315e-9	1.021526e-6	1	7_Enh	NA	NA	1	ENSG00000171735.14	1	ENSG00000049245.8
chr1	6860000	chr1	7900000	8	1.565721e-4	0.01156015	1	7_Enh	1	7_Enh	1	ENSG00000171735.14	1	ENSG00000049247.9
chr1	6860000	chr1	10500000	8	3.657767e-7	9.806472e-5	1	7_Enh	1	7_Enh	1	ENSG00000171735.14	1	ENSG00000241563.2
chr1	6940000	chr1	7820000	14	1.86203e-4	0.01313853	1	7_Enh	NA	NA	NA	NA	1	ENSG00000049245.8
chr1	6940000	chr1	11780000	11	1.210046e-9	7.370682e-7	1	7_Enh	1	7_Enh	NA	NA	1	ENSG00000177674.11
chr1	6940000	chr1	16860000	6	2.437346e-5	0.002822305	1	7_Enh	NA	NA	NA	NA	1	ENSG00000268674.1
chr1	6940000	chr1	16940000	8	1.298884e-7	4.139911e-5	1	7_Enh	1	7_Enh	NA	NA	1	ENSG00000219481.6
chr1	6980000	chr1	7820000	22	2.24225e-8	9.376567e-6	1	7_Enh	NA	NA	NA	NA	1	ENSG00000049245.8
chr1	6980000	chr1	7900000	12	1.785145e-5	0.002216084	1	7_Enh	1	7_Enh	NA	NA	1	ENSG00000049247.9
chr1	6980000	chr1	10540000	6	2.444729e-4	0.01606694	1	7_Enh	1	7_Enh	NA	NA	1	ENSG00000160049.7
chr1	6980000	chr1	13700000	11	7.973104e-10	5.100516e-7	1	7_Enh	NA	NA	NA	NA	1	ENSG00000204479.4
chr1	6980000	chr1	16860000	5	4.279571e-4	0.02416857	1	7_Enh	NA	NA	NA	NA	1	ENSG00000268674.1
chr1	7140000	chr1	7820000	26	1.406289e-12	1.658464e-9	1	7_Enh	NA	NA	NA	NA	1	ENSG00000049245.8
chr1	7180000	chr1	7820000	10	0.00102838	0.04530374	1	7_Enh	NA	NA	NA	NA	1	ENSG00000049245.8
chr1	7180000	chr1	12940000	5	5.416596e-5	0.005193536	1	7_Enh	NA	NA	NA	NA	1	ENSG00000187545.5
chr1	7180000	chr1	15780000	4	1.281711e-4	0.009950225	1	7_Enh	1	7_Enh	NA	NA	1	ENSG00000215704.5
chr1	7260000	chr1	16780000	5	9.35643e-5	0.007856452	1	7_Enh	1	7_Enh	NA	NA	1	ENSG00000157191.15
chr1	7300000	chr1	8380000	9	2.52614e-4	0.01645237	1	7_Enh	1	7_Enh	NA	NA	1	ENSG00000162426.10
chr1	7380000	chr1	12860000	9	3.035436e-7	8.405892e-5	1	7_Enh	NA	NA	NA	NA	1	ENSG00000116721.9
chr1	7380000	chr1	14020000	5	4.89998e-4	0.02664609	1	7_Enh	1	7_Enh	NA	NA	1	ENSG00000116731.18
chr1	7380000	chr1	16860000	11	7.030097e-11	5.836538e-8	1	7_Enh	NA	NA	NA	NA	1	ENSG00000268674.1
chr1	7460000	chr1	10060000	6	2.770196e-4	0.01760359	1	7_Enh	1	7_Enh	NA	NA	1	ENSG00000162444.11
chr1	7460000	chr1	12300000	4	4.735919e-4	0.02600677	1	7_Enh	1	7_Enh	NA	NA	1	ENSG00000048707.9
chr1	7460000	chr1	16860000	5	2.771565e-5	0.003114022	1	7_Enh	NA	NA	NA	NA	1	ENSG00000268674.1
chr1	7500000	chr1	7820000	19	3.434249e-7	9.308005e-5	1	7_Enh	NA	NA	NA	NA	1	ENSG00000049245.8
chr1	7500000	chr1	12140000	6	6.413611e-7	1.556737e-4	1	7_Enh	1	7_Enh	NA	NA	1	ENSG00000120949.10
chr1	7500000	chr1	12860000	6	2.264921e-6	4.332182e-4	1	7_Enh	NA	NA	NA	NA	1	ENSG00000116721.9
chr1	7540000	chr1	7820000	20	5.761921e-4	0.02995125	1	7_Enh	NA	NA	NA	NA	1	ENSG00000049245.8
chr1	7540000	chr1	12300000	7	6.494854e-7	1.572985e-4	1	7_Enh	1	7_Enh	NA	NA	1	ENSG00000048707.9
chr1	7540000	chr1	12860000	5	4.657694e-4	0.02569185	1	7_Enh	NA	NA	NA	NA	1	ENSG00000116721.9
chr1	7540000	chr1	17060000	4	0.001085286	0.04706699	1	7_Enh	1	7_Enh	NA	NA	1	ENSG00000058453.12
chr1	7540000	chr1	17380000	4	5.489245e-4	0.02891859	1	7_Enh	1	7_Enh	NA	NA	1	ENSG00000117118.5
chr1	7580000	chr1	11540000	5	1.291198e-4	0.0100049	1	7_Enh	NA	NA	NA	NA	1	ENSG00000204624.6
chr1	7580000	chr1	16860000	4	4.420692e-4	0.02474113	1	7_Enh	NA	NA	NA	NA	1	ENSG00000268674.1
chr1	7620000	chr1	11780000	6	7.358319e-5	0.006549035	1	7_Enh	1	7_Enh	NA	NA	1	ENSG00000177674.11
chr1	7820000	chr1	7980000	39	1.495595e-5	0.001930213	NA	NA	1	7_Enh	1	ENSG00000049245.8	NA	NA
chr1	7820000	chr1	16820000	7	8.079263e-7	1.882773e-4	NA	NA	1	7_Enh	1	ENSG00000049245.8	NA	NA
chr1	7900000	chr1	8060000	20	5.84733e-6	9.244659e-4	1	7_Enh	1	7_Enh	1	ENSG00000049247.9	NA	NA
chr1	7900000	chr1	8380000	12	3.935173e-6	6.745803e-4	1	7_Enh	1	7_Enh	1	ENSG00000049247.9	1	ENSG00000162426.10
chr1	7900000	chr1	10580000	8	1.446181e-6	3.020409e-4	1	7_Enh	1	7_Enh	1	ENSG00000049247.9	NA	NA
chr1	7900000	chr1	12940000	4	6.34649e-4	0.03210502	1	7_Enh	NA	NA	1	ENSG00000049247.9	1	ENSG00000187545.5
chr1	7980000	chr1	12060000	5	4.003318e-4	0.02302567	1	7_Enh	1	7_Enh	NA	NA	1	ENSG00000116691.6
chr1	8060000	chr1	8380000	58	1.93041e-42	1.359275e-38	1	7_Enh	1	7_Enh	NA	NA	1	ENSG00000162426.10
chr1	8060000	chr1	10260000	7	3.685821e-5	0.003874041	1	7_Enh	1	7_Enh	NA	NA	1	ENSG00000054523.12
chr1	8100000	chr1	8220000	60	3.102949e-24	1.232966e-20	1	7_Enh	1	7_Enh	1	ENSG00000116285.8	NA	NA
chr1	8100000	chr1	8260000	44	3.199493e-16	6.515831e-13	1	7_Enh	1	7_Enh	1	ENSG00000116285.8	NA	NA
chr1	8100000	chr1	8300000	24	2.947543e-9	1.616257e-6	1	7_Enh	1	7_Enh	1	ENSG00000116285.8	NA	NA
chr1	8100000	chr1	8340000	33	1.034769e-18	2.744849e-15	1	7_Enh	1	7_Enh	1	ENSG00000116285.8	NA	NA
chr1	8100000	chr1	8380000	58	3.26841e-43	2.337123e-39	1	7_Enh	1	7_Enh	1	ENSG00000116285.8	1	ENSG00000162426.10
chr1	8100000	chr1	8420000	19	5.3385e-8	1.957582e-5	1	7_Enh	1	7_Enh	1	ENSG00000116285.8	NA	NA
chr1	8100000	chr1	8460000	27	8.214338e-9	3.941107e-6	1	7_Enh	1	7_Enh	1	ENSG00000116285.8	NA	NA
chr1	8100000	chr1	8500000	17	5.144354e-4	0.02760177	1	7_Enh	1	7_Enh	1	ENSG00000116285.8	NA	NA
chr1	8100000	chr1	8580000	12	9.05257e-4	0.04135089	1	7_Enh	1	7_Enh	1	ENSG00000116285.8	NA	NA
chr1	8100000	chr1	8900000	9	2.706794e-4	0.01730804	1	7_Enh	1	7_Enh	1	ENSG00000116285.8	NA	NA
chr1	8100000	chr1	9660000	7	4.151485e-4	0.02364556	1	7_Enh	1	7_Enh	1	ENSG00000116285.8	1	ENSG00000188807.8
chr1	8100000	chr1	12220000	4	6.259043e-4	0.0317892	1	7_Enh	1	7_Enh	1	ENSG00000116285.8	1	ENSG00000028137.12
chr1	8100000	chr1	16980000	6	2.564047e-6	4.785104e-4	1	7_Enh	1	7_Enh	1	ENSG00000116285.8	1	ENSG00000237847.2
chr1	8140000	chr1	8380000	33	1.474611e-16	3.111949e-13	1	7_Enh	1	7_Enh	NA	NA	1	ENSG00000162426.10
chr1	8140000	chr1	9340000	7	0.001081945	0.04696505	1	7_Enh	1	7_Enh	NA	NA	1	ENSG00000171621.9
chr1	8140000	chr1	11820000	5	1.584014e-4	0.01165906	1	7_Enh	1	7_Enh	NA	NA	1	ENSG00000215910.3
chr1	8220000	chr1	8380000	25	5.518493e-6	8.831098e-4	1	7_Enh	1	7_Enh	NA	NA	1	ENSG00000162426.10
chr1	8220000	chr1	10460000	6	7.860942e-4	0.03740258	1	7_Enh	1	7_Enh	NA	NA	1	ENSG00000142657.16
chr1	8220000	chr1	16580000	7	6.491783e-7	1.572401e-4	1	7_Enh	1	7_Enh	NA	NA	1	ENSG00000132881.7
chr1	8260000	chr1	8380000	63	2.443123e-30	1.276943e-26	1	7_Enh	1	7_Enh	NA	NA	1	ENSG00000162426.10
chr1	8260000	chr1	11820000	5	5.892802e-4	0.03043703	1	7_Enh	1	7_Enh	NA	NA	1	ENSG00000215910.3
chr1	8260000	chr1	16540000	5	2.365972e-5	0.002758145	1	7_Enh	1	7_Enh	NA	NA	1	ENSG00000204377.3
chr1	8260000	chr1	17540000	4	3.714348e-4	0.02180266	1	7_Enh	1	7_Enh	NA	NA	1	ENSG00000142623.8
chr1	8300000	chr1	9700000	7	8.20541e-5	0.007112142	1	7_Enh	1	7_Enh	NA	NA	1	ENSG00000179840.5
chr1	8340000	chr1	8940000	13	1.462386e-6	3.047346e-4	1	7_Enh	1	7_Enh	NA	NA	1	ENSG00000074800.9
chr1	8340000	chr1	16540000	3	9.630935e-4	0.04322979	1	7_Enh	1	7_Enh	NA	NA	1	ENSG00000204377.3
chr1	8340000	chr1	16860000	5	1.25847e-5	0.001686951	1	7_Enh	NA	NA	NA	NA	1	ENSG00000268674.1
chr1	8380000	chr1	8540000	29	2.024693e-9	1.159148e-6	1	7_Enh	1	7_Enh	1	ENSG00000162426.10	NA	NA
chr1	8380000	chr1	8620000	17	6.680907e-4	0.03330313	1	7_Enh	1	7_Enh	1	ENSG00000162426.10	NA	NA
chr1	8380000	chr1	8780000	15	2.637839e-4	0.01698813	1	7_Enh	1	7_Enh	1	ENSG00000162426.10	NA	NA
chr1	8380000	chr1	8940000	10	0.001030842	0.04537964	1	7_Enh	1	7_Enh	1	ENSG00000162426.10	1	ENSG00000074800.9
chr1	8380000	chr1	11140000	5	3.498444e-4	0.02087256	1	7_Enh	1	7_Enh	1	ENSG00000162426.10	1	ENSG00000171824.9
chr1	8380000	chr1	17860000	4	1.697622e-4	0.01227014	1	7_Enh	1	7_Enh	1	ENSG00000162426.10	1	ENSG00000074964.12
chr1	8420000	chr1	12220000	4	4.900373e-4	0.0266477	1	7_Enh	1	7_Enh	NA	NA	1	ENSG00000028137.12
chr1	8460000	chr1	8940000	31	2.130906e-12	2.42828e-9	1	7_Enh	1	7_Enh	NA	NA	1	ENSG00000074800.9
chr1	8460000	chr1	9300000	15	1.0196e-4	0.008380512	1	7_Enh	1	7_Enh	NA	NA	1	ENSG00000049239.8
chr1	8460000	chr1	15900000	5	4.871635e-4	0.02653509	1	7_Enh	NA	NA	NA	NA	1	ENSG00000116771.5
chr1	8460000	chr1	16060000	4	4.977099e-4	0.02695004	1	7_Enh	1	7_Enh	NA	NA	1	ENSG00000162460.6
chr1	8460000	chr1	16860000	5	5.107488e-4	0.02745939	1	7_Enh	NA	NA	NA	NA	1	ENSG00000268674.1
chr1	8500000	chr1	8940000	17	8.536393e-4	0.03965556	1	7_Enh	1	7_Enh	NA	NA	1	ENSG00000074800.9
chr1	8540000	chr1	8940000	18	9.684205e-6	0.001374609	1	7_Enh	1	7_Enh	NA	NA	1	ENSG00000074800.9
chr1	8540000	chr1	9300000	14	2.733229e-5	0.003081049	1	7_Enh	1	7_Enh	NA	NA	1	ENSG00000049239.8
chr1	8580000	chr1	8940000	33	2.877932e-15	5.173195e-12	1	7_Enh	1	7_Enh	NA	NA	1	ENSG00000074800.9
chr1	8620000	chr1	8940000	25	1.273278e-7	4.069949e-5	1	7_Enh	1	7_Enh	NA	NA	1	ENSG00000074800.9
chr1	8620000	chr1	9300000	16	2.753811e-5	0.003098838	1	7_Enh	1	7_Enh	NA	NA	1	ENSG00000049239.8
chr1	8700000	chr1	11860000	6	0.001036116	0.04554495	1	7_Enh	1	7_Enh	NA	NA	1	ENSG00000177000.6
chr1	8700000	chr1	16580000	6	1.664816e-4	0.01209531	1	7_Enh	1	7_Enh	NA	NA	1	ENSG00000132881.7
chr1	8740000	chr1	8940000	27	1.456911e-4	0.01095309	1	7_Enh	1	7_Enh	NA	NA	1	ENSG00000074800.9
chr1	8780000	chr1	8940000	42	9.359705e-12	9.384872e-9	1	7_Enh	1	7_Enh	NA	NA	1	ENSG00000074800.9
chr1	8900000	chr1	9140000	24	9.714808e-8	3.246267e-5	1	7_Enh	1	7_Enh	NA	NA	1	ENSG00000142583.13
chr1	8900000	chr1	9300000	16	6.844231e-5	0.006200126	1	7_Enh	1	7_Enh	NA	NA	1	ENSG00000049239.8
chr1	8900000	chr1	9660000	11	7.068066e-5	0.00635347	1	7_Enh	1	7_Enh	NA	NA	1	ENSG00000188807.8
chr1	8940000	chr1	9060000	26	8.190561e-9	3.931405e-6	1	7_Enh	1	7_Enh	1	ENSG00000074800.9	NA	NA
chr1	8940000	chr1	9260000	16	2.751423e-5	0.003096781	1	7_Enh	1	7_Enh	1	ENSG00000074800.9	NA	NA
chr1	8940000	chr1	9300000	17	4.064313e-4	0.02328086	1	7_Enh	1	7_Enh	1	ENSG00000074800.9	1	ENSG00000049239.8
chr1	8940000	chr1	9620000	17	1.428527e-5	0.001862125	1	7_Enh	1	7_Enh	1	ENSG00000074800.9	NA	NA
chr1	8940000	chr1	9660000	14	6.933446e-6	0.00105754	1	7_Enh	1	7_Enh	1	ENSG00000074800.9	1	ENSG00000188807.8
chr1	8940000	chr1	17940000	6	4.956515e-7	1.260343e-4	1	7_Enh	1	7_Enh	1	ENSG00000074800.9	NA	NA
chr1	9060000	chr1	9300000	19	4.223548e-6	7.138425e-4	1	7_Enh	1	7_Enh	NA	NA	1	ENSG00000049239.8
chr1	9060000	chr1	9340000	15	9.191981e-6	0.001319006	1	7_Enh	1	7_Enh	NA	NA	1	ENSG00000171621.9
chr1	9140000	chr1	9260000	20	8.931944e-4	0.04095535	1	7_Enh	1	7_Enh	1	ENSG00000142583.13	NA	NA
chr1	9140000	chr1	9300000	40	1.054246e-10	8.392223e-8	1	7_Enh	1	7_Enh	1	ENSG00000142583.13	1	ENSG00000049239.8
chr1	9140000	chr1	9420000	24	1.208601e-5	0.001634699	1	7_Enh	1	7_Enh	1	ENSG00000142583.13	NA	NA
chr1	9140000	chr1	9460000	26	1.086203e-12	1.30899e-9	1	7_Enh	1	7_Enh	1	ENSG00000142583.13	NA	NA
chr1	9140000	chr1	16260000	5	9.66349e-5	0.008049505	1	7_Enh	1	7_Enh	1	ENSG00000142583.13	NA	NA
chr1	9260000	chr1	9660000	18	3.886428e-7	1.031923e-4	1	7_Enh	1	7_Enh	NA	NA	1	ENSG00000188807.8
chr1	9260000	chr1	9700000	15	8.862166e-7	2.028517e-4	1	7_Enh	1	7_Enh	NA	NA	1	ENSG00000179840.5
chr1	9260000	chr1	9980000	10	1.443692e-4	0.01087954	1	7_Enh	1	7_Enh	NA	NA	1	ENSG00000178585.10
chr1	9260000	chr1	11340000	8	2.633876e-5	0.002994247	1	7_Enh	1	7_Enh	NA	NA	1	ENSG00000120942.9
chr1	9300000	chr1	9420000	39	3.801641e-7	1.013129e-4	1	7_Enh	1	7_Enh	1	ENSG00000049239.8	NA	NA
chr1	9300000	chr1	9460000	38	1.656851e-15	3.072812e-12	1	7_Enh	1	7_Enh	1	ENSG00000049239.8	NA	NA
chr1	9300000	chr1	9620000	23	7.39339e-4	0.0358025	1	7_Enh	1	7_Enh	1	ENSG00000049239.8	NA	NA
chr1	9300000	chr1	9660000	30	5.175524e-11	4.425508e-8	1	7_Enh	1	7_Enh	1	ENSG00000049239.8	1	ENSG00000188807.8
chr1	9300000	chr1	9940000	11	1.809637e-4	0.0128647	1	7_Enh	1	7_Enh	1	ENSG00000049239.8	NA	NA
chr1	9300000	chr1	16980000	5	2.412684e-4	0.01591023	1	7_Enh	1	7_Enh	1	ENSG00000049239.8	1	ENSG00000237847.2
chr1	9300000	chr1	17340000	4	2.585974e-4	0.0167412	1	7_Enh	1	7_Enh	1	ENSG00000049239.8	1	ENSG00000159363.13
chr1	9340000	chr1	9460000	35	5.416932e-15	9.375495e-12	1	7_Enh	1	7_Enh	1	ENSG00000171621.9	NA	NA
chr1	9340000	chr1	9620000	51	5.75394e-22	1.977521e-18	1	7_Enh	1	7_Enh	1	ENSG00000171621.9	NA	NA
chr1	9340000	chr1	9660000	27	9.777066e-11	7.848092e-8	1	7_Enh	1	7_Enh	1	ENSG00000171621.9	1	ENSG00000188807.8
chr1	9340000	chr1	9700000	24	2.490236e-11	2.280779e-8	1	7_Enh	1	7_Enh	1	ENSG00000171621.9	1	ENSG00000179840.5
chr1	9340000	chr1	9740000	11	3.173967e-4	0.01943859	1	7_Enh	1	7_Enh	1	ENSG00000171621.9	NA	NA
chr1	9340000	chr1	9900000	15	3.148473e-8	1.250606e-5	1	7_Enh	1	7_Enh	1	ENSG00000171621.9	1	ENSG00000171603.12
chr1	9340000	chr1	17220000	6	4.619753e-6	7.668459e-4	1	7_Enh	1	7_Enh	1	ENSG00000171621.9	NA	NA
chr1	9380000	chr1	9660000	21	1.352407e-7	4.284492e-5	1	7_Enh	1	7_Enh	NA	NA	1	ENSG00000188807.8
chr1	9420000	chr1	9660000	29	1.93633e-7	5.782565e-5	1	7_Enh	1	7_Enh	NA	NA	1	ENSG00000188807.8
chr1	9460000	chr1	9700000	16	6.410129e-6	9.94164e-4	1	7_Enh	1	7_Enh	NA	NA	1	ENSG00000179840.5
chr1	9460000	chr1	16180000	5	2.118321e-6	4.107038e-4	1	7_Enh	1	7_Enh	NA	NA	1	ENSG00000065526.6
chr1	9660000	chr1	9860000	26	6.023984e-6	9.468007e-4	1	7_Enh	1	7_Enh	1	ENSG00000188807.8	NA	NA
chr1	9660000	chr1	9900000	19	1.74859e-6	3.520543e-4	1	7_Enh	1	7_Enh	1	ENSG00000188807.8	1	ENSG00000171603.12
chr1	9660000	chr1	10060000	20	1.31837e-5	0.001748568	1	7_Enh	1	7_Enh	1	ENSG00000188807.8	1	ENSG00000162444.11
chr1	9660000	chr1	10300000	21	2.162351e-9	1.228545e-6	1	7_Enh	1	7_Enh	1	ENSG00000188807.8	NA	NA
chr1	9660000	chr1	17220000	5	1.365559e-4	0.01043238	1	7_Enh	1	7_Enh	1	ENSG00000188807.8	NA	NA
chr1	9700000	chr1	9860000	35	9.197232e-12	9.237037e-9	1	7_Enh	1	7_Enh	1	ENSG00000179840.5	NA	NA
chr1	9700000	chr1	9900000	23	7.354133e-10	4.746209e-7	1	7_Enh	1	7_Enh	1	ENSG00000179840.5	1	ENSG00000171603.12
chr1	9700000	chr1	9940000	24	3.031623e-11	2.726208e-8	1	7_Enh	1	7_Enh	1	ENSG00000179840.5	NA	NA
chr1	9700000	chr1	9980000	25	4.10762e-10	2.82858e-7	1	7_Enh	1	7_Enh	1	ENSG00000179840.5	1	ENSG00000178585.10
chr1	9700000	chr1	10100000	16	2.573527e-7	7.326337e-5	1	7_Enh	1	7_Enh	1	ENSG00000179840.5	1	ENSG00000130939.14
chr1	9740000	chr1	9900000	31	1.65841e-17	3.902435e-14	1	7_Enh	1	7_Enh	NA	NA	1	ENSG00000171603.12
chr1	9740000	chr1	10060000	16	3.580644e-5	0.003787752	1	7_Enh	1	7_Enh	NA	NA	1	ENSG00000162444.11
chr1	9740000	chr1	10100000	13	5.021341e-6	8.191063e-4	1	7_Enh	1	7_Enh	NA	NA	1	ENSG00000130939.14
chr1	9860000	chr1	9980000	38	2.278341e-10	1.67219e-7	1	7_Enh	1	7_Enh	NA	NA	1	ENSG00000178585.10
chr1	9860000	chr1	10100000	27	2.817053e-10	2.021693e-7	1	7_Enh	1	7_Enh	NA	NA	1	ENSG00000130939.14
chr1	9860000	chr1	10500000	12	3.45042e-4	0.0206623	1	7_Enh	1	7_Enh	NA	NA	1	ENSG00000241563.2
chr1	9860000	chr1	15780000	4	0.001079668	0.04689432	1	7_Enh	1	7_Enh	NA	NA	1	ENSG00000215704.5
chr1	9860000	chr1	19540000	5	2.857288e-5	0.003187132	1	7_Enh	1	7_Enh	NA	NA	1	ENSG00000127481.10
chr1	9860000	chr1	19580000	4	7.157146e-4	0.03498102	1	7_Enh	1	7_Enh	NA	NA	1	ENSG00000127463.9
chr1	9900000	chr1	10060000	20	1.116382e-4	0.008972972	1	7_Enh	1	7_Enh	1	ENSG00000171603.12	1	ENSG00000162444.11
chr1	9900000	chr1	10100000	23	9.170263e-11	7.40472e-8	1	7_Enh	1	7_Enh	1	ENSG00000171603.12	1	ENSG00000130939.14
chr1	9900000	chr1	10140000	21	5.999444e-8	2.160358e-5	1	7_Enh	1	7_Enh	1	ENSG00000171603.12	NA	NA
chr1	9900000	chr1	15940000	5	1.404705e-4	0.01065724	1	7_Enh	1	7_Enh	1	ENSG00000171603.12	1	ENSG00000197312.7
chr1	9900000	chr1	16060000	3	8.327504e-4	0.03895987	1	7_Enh	1	7_Enh	1	ENSG00000171603.12	1	ENSG00000162460.6
chr1	9900000	chr1	16140000	3	0.001173805	0.0497465	1	7_Enh	1	7_Enh	1	ENSG00000171603.12	NA	NA
chr1	9940000	chr1	10060000	32	1.818614e-9	1.054927e-6	1	7_Enh	1	7_Enh	NA	NA	1	ENSG00000162444.11
chr1	9940000	chr1	10100000	29	7.262169e-14	1.069279e-10	1	7_Enh	1	7_Enh	NA	NA	1	ENSG00000130939.14
chr1	9940000	chr1	10500000	10	3.114384e-4	0.01917527	1	7_Enh	1	7_Enh	NA	NA	1	ENSG00000241563.2
chr1	9980000	chr1	10140000	23	6.299365e-5	0.005821324	1	7_Enh	1	7_Enh	1	ENSG00000178585.10	NA	NA
chr1	9980000	chr1	10180000	25	1.942905e-5	0.002366922	1	7_Enh	1	7_Enh	1	ENSG00000178585.10	NA	NA
chr1	9980000	chr1	10260000	18	2.732078e-5	0.003080086	1	7_Enh	1	7_Enh	1	ENSG00000178585.10	1	ENSG00000054523.12
chr1	9980000	chr1	10420000	13	1.94094e-5	0.002364891	1	7_Enh	1	7_Enh	1	ENSG00000178585.10	NA	NA
chr1	10060000	chr1	10180000	43	7.767946e-9	3.754625e-6	1	7_Enh	1	7_Enh	1	ENSG00000162444.11	NA	NA
chr1	10060000	chr1	10300000	22	6.345079e-4	0.03210008	1	7_Enh	1	7_Enh	1	ENSG00000162444.11	NA	NA
chr1	10060000	chr1	15780000	5	1.641628e-4	0.01196714	1	7_Enh	1	7_Enh	1	ENSG00000162444.11	1	ENSG00000215704.5
chr1	10100000	chr1	10260000	31	1.561858e-12	1.827252e-9	1	7_Enh	1	7_Enh	1	ENSG00000130939.14	1	ENSG00000054523.12
chr1	10100000	chr1	10300000	28	1.301032e-9	7.863396e-7	1	7_Enh	1	7_Enh	1	ENSG00000130939.14	NA	NA
chr1	10100000	chr1	10420000	17	2.535762e-8	1.04067e-5	1	7_Enh	1	7_Enh	1	ENSG00000130939.14	NA	NA
chr1	10100000	chr1	10500000	14	2.520316e-5	0.00289512	1	7_Enh	1	7_Enh	1	ENSG00000130939.14	1	ENSG00000241563.2
chr1	10100000	chr1	11020000	9	1.322915e-4	0.01018639	1	7_Enh	1	7_Enh	1	ENSG00000130939.14	NA	NA
chr1	10100000	chr1	15620000	4	0.001047329	0.0458899	1	7_Enh	1	7_Enh	1	ENSG00000130939.14	NA	NA
chr1	10100000	chr1	19300000	4	1.198681e-4	0.009465408	1	7_Enh	1	7_Enh	1	ENSG00000130939.14	1	ENSG00000169991.6
chr1	10100000	chr1	19740000	7	6.15568e-7	1.504945e-4	1	7_Enh	1	7_Enh	1	ENSG00000130939.14	NA	NA
chr1	10140000	chr1	15780000	5	7.408902e-5	0.006584059	1	7_Enh	1	7_Enh	NA	NA	1	ENSG00000215704.5
chr1	10140000	chr1	16060000	4	1.979407e-4	0.01375196	1	7_Enh	1	7_Enh	NA	NA	1	ENSG00000162460.6
chr1	10140000	chr1	16580000	5	9.282329e-5	0.007809194	1	7_Enh	1	7_Enh	NA	NA	1	ENSG00000132881.7
chr1	10140000	chr1	16860000	8	4.805183e-8	1.79136e-5	1	7_Enh	NA	NA	NA	NA	1	ENSG00000268674.1
chr1	10140000	chr1	17540000	6	1.249715e-6	2.682799e-4	1	7_Enh	1	7_Enh	NA	NA	1	ENSG00000142623.8
chr1	10180000	chr1	12060000	6	2.827982e-4	0.01787195	1	7_Enh	1	7_Enh	NA	NA	1	ENSG00000116691.6
chr1	10180000	chr1	16580000	12	5.671133e-13	7.217751e-10	1	7_Enh	1	7_Enh	NA	NA	1	ENSG00000132881.7
chr1	10260000	chr1	15780000	4	6.342561e-4	0.03209145	1	7_Enh	1	7_Enh	1	ENSG00000054523.12	1	ENSG00000215704.5
chr1	10260000	chr1	19900000	3	0.00101133	0.04475672	1	7_Enh	1	7_Enh	1	ENSG00000054523.12	NA	NA
chr1	10300000	chr1	10500000	23	4.323756e-5	0.004374273	1	7_Enh	1	7_Enh	NA	NA	1	ENSG00000241563.2
chr1	10300000	chr1	16180000	5	3.591561e-5	0.003796517	1	7_Enh	1	7_Enh	NA	NA	1	ENSG00000065526.6
chr1	10300000	chr1	16780000	6	1.685961e-5	0.002119748	1	7_Enh	1	7_Enh	NA	NA	1	ENSG00000157191.15
chr1	10300000	chr1	19580000	4	9.769691e-4	0.04366893	1	7_Enh	1	7_Enh	NA	NA	1	ENSG00000127463.9
chr1	10420000	chr1	10540000	19	1.008772e-5	0.001419616	1	7_Enh	1	7_Enh	NA	NA	1	ENSG00000160049.7
chr1	10420000	chr1	12300000	5	5.827856e-4	0.03019389	1	7_Enh	1	7_Enh	NA	NA	1	ENSG00000048707.9
chr1	10420000	chr1	15940000	8	8.201303e-8	2.816474e-5	1	7_Enh	1	7_Enh	NA	NA	1	ENSG00000197312.7
chr1	10420000	chr1	20140000	5	1.562282e-5	0.001997518	1	7_Enh	1	7_Enh	NA	NA	1	ENSG00000178828.5
chr1	10460000	chr1	11020000	12	3.27887e-4	0.01991461	1	7_Enh	1	7_Enh	1	ENSG00000142657.16	NA	NA
chr1	10460000	chr1	16300000	6	4.47623e-7	1.159196e-4	1	7_Enh	1	7_Enh	1	ENSG00000142657.16	1	ENSG00000116809.7
chr1	10460000	chr1	17900000	5	4.50368e-5	0.004512626	1	7_Enh	1	7_Enh	1	ENSG00000142657.16	NA	NA
chr1	10500000	chr1	10900000	16	6.133876e-6	9.604147e-4	1	7_Enh	1	7_Enh	1	ENSG00000241563.2	NA	NA
chr1	10500000	chr1	11020000	22	2.540526e-10	1.844779e-7	1	7_Enh	1	7_Enh	1	ENSG00000241563.2	NA	NA
chr1	10500000	chr1	15380000	4	5.517458e-4	0.02902979	1	7_Enh	1	7_Enh	1	ENSG00000241563.2	NA	NA
chr1	10500000	chr1	20100000	4	1.94731e-4	0.01358346	1	7_Enh	1	7_Enh	1	ENSG00000241563.2	NA	NA
chr1	10540000	chr1	11020000	13	8.368288e-5	0.007218302	1	7_Enh	1	7_Enh	1	ENSG00000160049.7	NA	NA
chr1	10580000	chr1	11140000	19	2.140165e-6	4.14063e-4	1	7_Enh	1	7_Enh	NA	NA	1	ENSG00000171824.9
chr1	10580000	chr1	11780000	15	7.65447e-7	1.802057e-4	1	7_Enh	1	7_Enh	NA	NA	1	ENSG00000177674.11
chr1	10580000	chr1	16940000	5	7.998379e-4	0.03786674	1	7_Enh	1	7_Enh	NA	NA	1	ENSG00000219481.6
chr1	10620000	chr1	16180000	4	2.129005e-4	0.0145081	1	7_Enh	1	7_Enh	NA	NA	1	ENSG00000065526.6
chr1	10620000	chr1	20300000	6	2.876656e-7	8.039226e-5	1	7_Enh	NA	NA	NA	NA	1	ENSG00000188257.6
chr1	10660000	chr1	11780000	9	9.794732e-4	0.04374679	1	7_Enh	1	7_Enh	NA	NA	1	ENSG00000177674.11
chr1	10660000	chr1	19220000	5	1.220344e-5	0.001647091	1	7_Enh	1	7_Enh	NA	NA	1	ENSG00000159423.12
chr1	10660000	chr1	19980000	4	1.76239e-4	0.01261229	1	7_Enh	1	7_Enh	NA	NA	1	ENSG00000158748.3
chr1	10900000	chr1	16580000	5	5.932441e-5	0.005563378	1	7_Enh	1	7_Enh	NA	NA	1	ENSG00000132881.7
chr1	10900000	chr1	16940000	7	3.726408e-7	9.962805e-5	1	7_Enh	1	7_Enh	NA	NA	1	ENSG00000219481.6
chr1	10900000	chr1	20460000	4	3.820295e-5	0.003980576	1	7_Enh	1	7_Enh	NA	NA	1	ENSG00000158786.4
chr1	11020000	chr1	11140000	26	1.907604e-5	0.002334235	1	7_Enh	1	7_Enh	NA	NA	1	ENSG00000171824.9
chr1	11020000	chr1	16060000	4	3.14059e-4	0.01929325	1	7_Enh	1	7_Enh	NA	NA	1	ENSG00000162460.6
chr1	11140000	chr1	11700000	13	4.169537e-5	0.004253818	1	7_Enh	NA	NA	1	ENSG00000171824.9	1	ENSG00000116661.9
chr1	11140000	chr1	11780000	14	2.652497e-5	0.003011158	1	7_Enh	1	7_Enh	1	ENSG00000171824.9	1	ENSG00000177674.11
chr1	11140000	chr1	11860000	15	1.933903e-8	8.24763e-6	1	7_Enh	1	7_Enh	1	ENSG00000171824.9	1	ENSG00000177000.6
chr1	11140000	chr1	15220000	6	2.856262e-4	0.0180049	1	7_Enh	1	7_Enh	1	ENSG00000171824.9	NA	NA
chr1	11140000	chr1	15300000	9	9.14479e-9	4.322887e-6	1	7_Enh	1	7_Enh	1	ENSG00000171824.9	NA	NA
chr1	11140000	chr1	16140000	4	3.92259e-4	0.02268453	1	7_Enh	1	7_Enh	1	ENSG00000171824.9	NA	NA
chr1	11140000	chr1	16700000	5	1.221649e-4	0.009602217	1	7_Enh	1	7_Enh	1	ENSG00000171824.9	NA	NA
chr1	11140000	chr1	17060000	5	1.453102e-4	0.01093262	1	7_Enh	1	7_Enh	1	ENSG00000171824.9	1	ENSG00000058453.12
chr1	11140000	chr1	17220000	5	1.343122e-4	0.01030476	1	7_Enh	1	7_Enh	1	ENSG00000171824.9	NA	NA
chr1	11140000	chr1	17860000	6	3.51669e-6	6.165594e-4	1	7_Enh	1	7_Enh	1	ENSG00000171824.9	1	ENSG00000074964.12
chr1	11140000	chr1	18940000	6	5.607205e-7	1.394403e-4	1	7_Enh	NA	NA	1	ENSG00000171824.9	1	ENSG00000009709.7
chr1	11140000	chr1	19700000	4	1.057277e-4	0.008612647	1	7_Enh	1	7_Enh	1	ENSG00000171824.9	NA	NA
chr1	11140000	chr1	19780000	4	3.382756e-4	0.02036714	1	7_Enh	1	7_Enh	1	ENSG00000171824.9	NA	NA
chr1	11140000	chr1	20660000	5	9.195392e-5	0.007754405	1	7_Enh	1	7_Enh	1	ENSG00000171824.9	NA	NA
chr1	11140000	chr1	20980000	4	6.450256e-5	0.005927087	1	7_Enh	NA	NA	1	ENSG00000171824.9	1	ENSG00000244038.5
chr1	11220000	chr1	11780000	24	1.773917e-8	7.651935e-6	1	7_Enh	1	7_Enh	NA	NA	1	ENSG00000177674.11
chr1	11220000	chr1	11820000	17	3.012384e-6	5.445702e-4	1	7_Enh	1	7_Enh	NA	NA	1	ENSG00000215910.3
chr1	11220000	chr1	16060000	5	9.233604e-5	0.007778279	1	7_Enh	1	7_Enh	NA	NA	1	ENSG00000162460.6
chr1	11220000	chr1	16860000	5	9.050143e-4	0.04134304	1	7_Enh	NA	NA	NA	NA	1	ENSG00000268674.1
chr1	11220000	chr1	17060000	10	4.430311e-9	2.30433e-6	1	7_Enh	1	7_Enh	NA	NA	1	ENSG00000058453.12
chr1	11220000	chr1	19300000	5	1.424916e-4	0.01077338	1	7_Enh	1	7_Enh	NA	NA	1	ENSG00000169991.6
chr1	11260000	chr1	11700000	27	8.633023e-10	5.472999e-7	1	7_Enh	NA	NA	1	ENSG00000171819.4	1	ENSG00000116661.9
chr1	11260000	chr1	11780000	20	2.920669e-5	0.003240977	1	7_Enh	1	7_Enh	1	ENSG00000171819.4	1	ENSG00000177674.11
chr1	11260000	chr1	16700000	6	1.217429e-4	0.009577172	1	7_Enh	1	7_Enh	1	ENSG00000171819.4	NA	NA
chr1	11260000	chr1	17060000	5	0.001171982	0.04969478	1	7_Enh	1	7_Enh	1	ENSG00000171819.4	1	ENSG00000058453.12
chr1	11260000	chr1	20780000	5	4.392293e-4	0.02462668	1	7_Enh	1	7_Enh	1	ENSG00000171819.4	NA	NA
chr1	11340000	chr1	11540000	28	1.127857e-5	0.001548517	1	7_Enh	NA	NA	1	ENSG00000120942.9	1	ENSG00000204624.6
chr1	11340000	chr1	11700000	35	6.807146e-14	1.00639e-10	1	7_Enh	NA	NA	1	ENSG00000120942.9	1	ENSG00000116661.9
chr1	11340000	chr1	11780000	33	7.212696e-12	7.387018e-9	1	7_Enh	1	7_Enh	1	ENSG00000120942.9	1	ENSG00000177674.11
chr1	11340000	chr1	12540000	11	1.499752e-5	0.001934599	1	7_Enh	1	7_Enh	1	ENSG00000120942.9	NA	NA
chr1	11340000	chr1	13460000	11	2.550339e-6	4.763969e-4	1	7_Enh	NA	NA	1	ENSG00000120942.9	1	ENSG00000204491.2
chr1	11340000	chr1	16940000	6	1.423189e-4	0.01076361	1	7_Enh	1	7_Enh	1	ENSG00000120942.9	1	ENSG00000219481.6
chr1	11340000	chr1	17620000	5	4.652902e-4	0.02567276	1	7_Enh	1	7_Enh	1	ENSG00000120942.9	1	ENSG00000159339.9
chr1	11340000	chr1	17740000	5	6.934501e-5	0.006261417	1	7_Enh	1	7_Enh	1	ENSG00000120942.9	NA	NA
chr1	11340000	chr1	17860000	5	4.029145e-4	0.02313413	1	7_Enh	1	7_Enh	1	ENSG00000120942.9	1	ENSG00000074964.12
chr1	11340000	chr1	18940000	4	0.00105728	0.04620034	1	7_Enh	NA	NA	1	ENSG00000120942.9	1	ENSG00000009709.7
chr1	11340000	chr1	20460000	4	3.382192e-4	0.02036459	1	7_Enh	1	7_Enh	1	ENSG00000120942.9	1	ENSG00000158786.4
chr1	11700000	chr1	15420000	8	1.28903e-5	0.001718239	NA	NA	1	7_Enh	1	ENSG00000116661.9	NA	NA
chr1	11700000	chr1	16740000	6	2.228147e-6	4.276588e-4	NA	NA	1	7_Enh	1	ENSG00000116661.9	NA	NA
chr1	11700000	chr1	17060000	5	1.796299e-4	0.01279337	NA	NA	1	7_Enh	1	ENSG00000116661.9	1	ENSG00000058453.12
chr1	11700000	chr1	17340000	6	4.629429e-7	1.191619e-4	NA	NA	1	7_Enh	1	ENSG00000116661.9	1	ENSG00000159363.13
chr1	11700000	chr1	17460000	4	4.575539e-4	0.0253607	NA	NA	1	7_Enh	1	ENSG00000116661.9	1	ENSG00000117115.8
chr1	11780000	chr1	16180000	5	1.098664e-4	0.008864836	1	7_Enh	1	7_Enh	1	ENSG00000177674.11	1	ENSG00000065526.6
chr1	11780000	chr1	17460000	4	0.001028767	0.04531583	1	7_Enh	1	7_Enh	1	ENSG00000177674.11	1	ENSG00000117115.8
chr1	11780000	chr1	19580000	5	1.361865e-4	0.01041165	1	7_Enh	1	7_Enh	1	ENSG00000177674.11	1	ENSG00000127463.9
chr1	11780000	chr1	19660000	4	6.161806e-4	0.03143469	1	7_Enh	1	7_Enh	1	ENSG00000177674.11	NA	NA
chr1	11820000	chr1	12300000	11	5.191074e-4	0.02778048	1	7_Enh	1	7_Enh	1	ENSG00000215910.3	1	ENSG00000048707.9
chr1	11820000	chr1	15620000	6	9.196719e-5	0.007755084	1	7_Enh	1	7_Enh	1	ENSG00000215910.3	NA	NA
chr1	11820000	chr1	17340000	6	3.940769e-7	1.043801e-4	1	7_Enh	1	7_Enh	1	ENSG00000215910.3	1	ENSG00000159363.13
chr1	11820000	chr1	17380000	7	2.598933e-7	7.386115e-5	1	7_Enh	1	7_Enh	1	ENSG00000215910.3	1	ENSG00000117118.5
chr1	11820000	chr1	17940000	5	1.47691e-5	0.001911258	1	7_Enh	1	7_Enh	1	ENSG00000215910.3	NA	NA
chr1	11820000	chr1	20740000	4	3.537394e-4	0.02104059	1	7_Enh	1	7_Enh	1	ENSG00000215910.3	NA	NA
chr1	11860000	chr1	12060000	12	9.371487e-4	0.042394	1	7_Enh	1	7_Enh	1	ENSG00000177000.6	1	ENSG00000116691.6
chr1	11860000	chr1	12100000	12	8.313009e-4	0.03891292	1	7_Enh	1	7_Enh	1	ENSG00000177000.6	NA	NA
chr1	11860000	chr1	12140000	13	7.579669e-4	0.03645205	1	7_Enh	1	7_Enh	1	ENSG00000177000.6	1	ENSG00000120949.10
chr1	11860000	chr1	16780000	4	0.001078537	0.04686062	1	7_Enh	1	7_Enh	1	ENSG00000177000.6	1	ENSG00000157191.15
chr1	11860000	chr1	16820000	5	1.189258e-4	0.009408695	1	7_Enh	1	7_Enh	1	ENSG00000177000.6	NA	NA
chr1	11860000	chr1	17100000	6	6.990827e-6	0.001064462	1	7_Enh	1	7_Enh	1	ENSG00000177000.6	NA	NA
chr1	11860000	chr1	17500000	4	2.148872e-4	0.01460794	1	7_Enh	1	7_Enh	1	ENSG00000177000.6	NA	NA
chr1	12060000	chr1	14020000	5	7.914698e-4	0.03758634	1	7_Enh	1	7_Enh	1	ENSG00000116691.6	1	ENSG00000116731.18
chr1	12060000	chr1	15780000	5	4.312321e-5	0.004365127	1	7_Enh	1	7_Enh	1	ENSG00000116691.6	1	ENSG00000215704.5
chr1	12060000	chr1	15820000	5	1.013487e-5	0.001424749	1	7_Enh	1	7_Enh	1	ENSG00000116691.6	NA	NA
chr1	12060000	chr1	16140000	4	1.707582e-4	0.01232231	1	7_Enh	1	7_Enh	1	ENSG00000116691.6	NA	NA
chr1	12060000	chr1	16860000	5	4.774769e-5	0.004719125	1	7_Enh	NA	NA	1	ENSG00000116691.6	1	ENSG00000268674.1
chr1	12060000	chr1	16980000	6	2.646343e-6	4.908209e-4	1	7_Enh	1	7_Enh	1	ENSG00000116691.6	1	ENSG00000237847.2
chr1	12060000	chr1	19740000	6	8.459702e-6	0.001236189	1	7_Enh	1	7_Enh	1	ENSG00000116691.6	NA	NA
chr1	12100000	chr1	15580000	5	2.96521e-4	0.01850792	1	7_Enh	1	7_Enh	NA	NA	1	ENSG00000142621.15
chr1	12100000	chr1	15900000	5	1.53973e-4	0.01141642	1	7_Enh	NA	NA	NA	NA	1	ENSG00000116771.5
chr1	12100000	chr1	16180000	4	2.634367e-4	0.01697143	1	7_Enh	1	7_Enh	NA	NA	1	ENSG00000065526.6
chr1	12100000	chr1	16860000	5	7.966164e-5	0.006957189	1	7_Enh	NA	NA	NA	NA	1	ENSG00000268674.1
chr1	12100000	chr1	18100000	4	8.275121e-4	0.03878531	1	7_Enh	1	7_Enh	NA	NA	1	ENSG00000117148.6
chr1	12140000	chr1	12260000	23	4.705159e-8	1.759052e-5	1	7_Enh	1	7_Enh	1	ENSG00000120949.10	NA	NA
chr1	12140000	chr1	12300000	24	2.286078e-7	6.641875e-5	1	7_Enh	1	7_Enh	1	ENSG00000120949.10	1	ENSG00000048707.9
chr1	12140000	chr1	12460000	21	1.064213e-4	0.008654285	1	7_Enh	1	7_Enh	1	ENSG00000120949.10	NA	NA
chr1	12140000	chr1	15100000	7	3.016653e-4	0.01873942	1	7_Enh	1	7_Enh	1	ENSG00000120949.10	NA	NA
chr1	12140000	chr1	15660000	7	1.273155e-5	0.001702235	1	7_Enh	1	7_Enh	1	ENSG00000120949.10	NA	NA
chr1	12140000	chr1	15900000	5	4.54248e-4	0.02522627	1	7_Enh	NA	NA	1	ENSG00000120949.10	1	ENSG00000116771.5
chr1	12140000	chr1	15940000	7	5.057011e-5	0.004930777	1	7_Enh	1	7_Enh	1	ENSG00000120949.10	1	ENSG00000197312.7
chr1	12140000	chr1	16860000	13	2.926184e-14	4.583937e-11	1	7_Enh	NA	NA	1	ENSG00000120949.10	1	ENSG00000268674.1
chr1	12140000	chr1	17380000	4	9.722194e-4	0.04351865	1	7_Enh	1	7_Enh	1	ENSG00000120949.10	1	ENSG00000117118.5
chr1	12140000	chr1	21500000	5	1.423016e-6	2.982654e-4	1	7_Enh	1	7_Enh	1	ENSG00000120949.10	1	ENSG00000075151.15
chr1	12140000	chr1	22140000	3	0.001038662	0.04562404	1	7_Enh	1	7_Enh	1	ENSG00000120949.10	1	ENSG00000187942.7
chr1	12180000	chr1	12300000	45	1.496336e-15	2.797323e-12	1	7_Enh	1	7_Enh	NA	NA	1	ENSG00000048707.9
chr1	12180000	chr1	15580000	10	7.757834e-8	2.685639e-5	1	7_Enh	1	7_Enh	NA	NA	1	ENSG00000142621.15
chr1	12180000	chr1	17620000	5	2.8248e-4	0.01785722	1	7_Enh	1	7_Enh	NA	NA	1	ENSG00000159339.9
chr1	12220000	chr1	12500000	12	6.676731e-4	0.03328852	1	7_Enh	1	7_Enh	1	ENSG00000028137.12	NA	NA
chr1	12220000	chr1	15660000	5	5.889031e-4	0.03042314	1	7_Enh	1	7_Enh	1	ENSG00000028137.12	NA	NA
chr1	12220000	chr1	16060000	7	3.332538e-8	1.312873e-5	1	7_Enh	1	7_Enh	1	ENSG00000028137.12	1	ENSG00000162460.6
chr1	12220000	chr1	16140000	6	1.459235e-6	3.042271e-4	1	7_Enh	1	7_Enh	1	ENSG00000028137.12	NA	NA
chr1	12220000	chr1	16580000	4	0.001124075	0.04825182	1	7_Enh	1	7_Enh	1	ENSG00000028137.12	1	ENSG00000132881.7
chr1	12220000	chr1	17060000	7	5.374044e-7	1.346961e-4	1	7_Enh	1	7_Enh	1	ENSG00000028137.12	1	ENSG00000058453.12
chr1	12220000	chr1	17100000	8	2.874548e-8	1.157908e-5	1	7_Enh	1	7_Enh	1	ENSG00000028137.12	NA	NA
chr1	12220000	chr1	17220000	5	9.772788e-5	0.00811813	1	7_Enh	1	7_Enh	1	ENSG00000028137.12	NA	NA
chr1	12220000	chr1	17860000	6	1.889655e-6	3.747127e-4	1	7_Enh	1	7_Enh	1	ENSG00000028137.12	1	ENSG00000074964.12
chr1	12220000	chr1	18180000	5	5.060505e-6	0.00082423870000000005	1	7_Enh	1	7_Enh	1	ENSG00000028137.12	NA	NA
chr1	12260000	chr1	16380000	4	9.347397e-5	0.007850896	1	7_Enh	NA	NA	NA	NA	1	ENSG00000184908.13
chr1	12260000	chr1	16580000	4	5.644552e-4	0.02951595	1	7_Enh	1	7_Enh	NA	NA	1	ENSG00000132881.7
chr1	12260000	chr1	16780000	4	6.076259e-4	0.03111836	1	7_Enh	1	7_Enh	NA	NA	1	ENSG00000157191.15
chr1	12260000	chr1	19620000	3	6.788783e-4	0.03369085	1	7_Enh	1	7_Enh	NA	NA	1	ENSG00000053371.8
chr1	12260000	chr1	20900000	4	8.663706e-5	0.007410948	1	7_Enh	1	7_Enh	NA	NA	1	ENSG00000158825.5
chr1	12260000	chr1	22100000	4	1.040448e-5	0.001454165	1	7_Enh	1	7_Enh	NA	NA	1	ENSG00000090686.11
chr1	12300000	chr1	12580000	18	3.823047e-4	0.02226511	1	7_Enh	1	7_Enh	1	ENSG00000048707.9	NA	NA
chr1	12300000	chr1	14940000	7	7.161201e-5	0.006416073	1	7_Enh	1	7_Enh	1	ENSG00000048707.9	1	ENSG00000189337.11
chr1	12300000	chr1	16300000	4	4.499483e-4	0.0250545	1	7_Enh	1	7_Enh	1	ENSG00000048707.9	1	ENSG00000116809.7
chr1	12300000	chr1	17100000	6	1.566374e-5	0.002001413	1	7_Enh	1	7_Enh	1	ENSG00000048707.9	NA	NA
chr1	12300000	chr1	17260000	6	1.336609e-5	0.001767177	1	7_Enh	1	7_Enh	1	ENSG00000048707.9	NA	NA
chr1	12300000	chr1	17460000	6	1.802672e-6	3.608059e-4	1	7_Enh	1	7_Enh	1	ENSG00000048707.9	1	ENSG00000117115.8
chr1	12300000	chr1	18220000	8	6.16673e-8	2.211524e-5	1	7_Enh	1	7_Enh	1	ENSG00000048707.9	NA	NA
chr1	12380000	chr1	12940000	18	4.743407e-4	0.02603601	1	7_Enh	NA	NA	NA	NA	1	ENSG00000187545.5
chr1	12380000	chr1	15580000	11	1.665956e-7	5.102626e-5	1	7_Enh	1	7_Enh	NA	NA	1	ENSG00000142621.15
chr1	12380000	chr1	15780000	6	5.215957e-4	0.02787641	1	7_Enh	1	7_Enh	NA	NA	1	ENSG00000215704.5
chr1	12380000	chr1	15900000	11	3.894324e-8	1.49857e-5	1	7_Enh	NA	NA	NA	NA	1	ENSG00000116771.5
chr1	12380000	chr1	16980000	10	7.337571e-8	2.56192e-5	1	7_Enh	1	7_Enh	NA	NA	1	ENSG00000237847.2
chr1	12380000	chr1	20620000	4	4.088973e-4	0.02338626	1	7_Enh	1	7_Enh	NA	NA	1	ENSG00000158816.11
chr1	12460000	chr1	15460000	10	3.780659e-7	1.008363e-4	1	7_Enh	1	7_Enh	NA	NA	1	ENSG00000171729.9
chr1	12460000	chr1	17060000	6	5.337206e-4	0.02834155	1	7_Enh	1	7_Enh	NA	NA	1	ENSG00000058453.12
chr1	12460000	chr1	19300000	7	2.910578e-6	5.298009e-4	1	7_Enh	1	7_Enh	NA	NA	1	ENSG00000169991.6
chr1	12500000	chr1	19540000	4	2.51304e-4	0.0163914	1	7_Enh	1	7_Enh	NA	NA	1	ENSG00000127481.10
chr1	12500000	chr1	19580000	4	4.3162e-4	0.02431922	1	7_Enh	1	7_Enh	NA	NA	1	ENSG00000127463.9
chr1	12540000	chr1	15460000	10	9.141798e-10	5.756152e-7	1	7_Enh	1	7_Enh	NA	NA	1	ENSG00000171729.9
chr1	12540000	chr1	15580000	6	1.075651e-4	0.008724425	1	7_Enh	1	7_Enh	NA	NA	1	ENSG00000142621.15
chr1	12540000	chr1	16780000	6	1.52079e-5	0.001955837	1	7_Enh	1	7_Enh	NA	NA	1	ENSG00000157191.15
chr1	12580000	chr1	15780000	6	2.791683e-4	0.01770217	1	7_Enh	1	7_Enh	NA	NA	1	ENSG00000215704.5
chr1	12580000	chr1	17860000	5	4.641962e-4	0.02562765	1	7_Enh	1	7_Enh	NA	NA	1	ENSG00000074964.12
chr1	12780000	chr1	14140000	22	2.623113e-12	2.9373e-9	NA	NA	1	7_Enh	1	ENSG00000188984.7	NA	NA
chr1	12780000	chr1	15140000	10	4.251629e-4	0.02405335	NA	NA	1	7_Enh	1	ENSG00000188984.7	NA	NA
chr1	12780000	chr1	17940000	5	4.476177e-4	0.02496008	NA	NA	1	7_Enh	1	ENSG00000188984.7	NA	NA
chr1	12780000	chr1	21100000	6	1.978161e-5	0.002400175	NA	NA	1	7_Enh	1	ENSG00000188984.7	1	ENSG00000127483.13
chr1	12780000	chr1	22100000	6	2.154024e-6	4.162151e-4	NA	NA	1	7_Enh	1	ENSG00000188984.7	1	ENSG00000090686.11
chr1	12820000	chr1	14140000	16	1.914396e-7	5.729098e-5	NA	NA	1	7_Enh	1	ENSG00000116726.4	NA	NA
chr1	12820000	chr1	14820000	12	3.673098e-5	0.003863676	NA	NA	1	7_Enh	1	ENSG00000116726.4	NA	NA
chr1	12820000	chr1	15660000	10	7.130079e-6	0.001081062	NA	NA	1	7_Enh	1	ENSG00000116726.4	NA	NA
chr1	12820000	chr1	20100000	6	2.302732e-5	0.002701159	NA	NA	1	7_Enh	1	ENSG00000116726.4	NA	NA
chr1	12860000	chr1	14700000	16	1.874816e-9	1.083249e-6	NA	NA	1	7_Enh	1	ENSG00000116721.9	NA	NA
chr1	12860000	chr1	15420000	8	7.709632e-4	0.03689472	NA	NA	1	7_Enh	1	ENSG00000116721.9	NA	NA
chr1	12860000	chr1	15780000	6	3.349848e-4	0.0202256	NA	NA	1	7_Enh	1	ENSG00000116721.9	1	ENSG00000215704.5
chr1	12860000	chr1	19940000	5	2.191377e-4	0.01482353	NA	NA	1	7_Enh	1	ENSG00000116721.9	1	ENSG00000173436.9
chr1	12860000	chr1	20580000	6	4.120223e-5	0.004215588	NA	NA	1	7_Enh	1	ENSG00000116721.9	NA	NA
chr1	12900000	chr1	13940000	14	3.589219e-4	0.02126129	NA	NA	1	7_Enh	1	ENSG00000120952.4	NA	NA
chr1	12900000	chr1	14700000	10	1.251158e-4	0.009774068	NA	NA	1	7_Enh	1	ENSG00000120952.4	NA	NA
chr1	12900000	chr1	14940000	12	4.680272e-7	1.20256e-4	NA	NA	1	7_Enh	1	ENSG00000120952.4	1	ENSG00000189337.11
chr1	12900000	chr1	17060000	7	2.964214e-5	0.003278713	NA	NA	1	7_Enh	1	ENSG00000120952.4	1	ENSG00000058453.12
chr1	12900000	chr1	17380000	5	7.205497e-4	0.03514861	NA	NA	1	7_Enh	1	ENSG00000120952.4	1	ENSG00000117118.5
chr1	12900000	chr1	18180000	5	7.628526e-5	0.006730594	NA	NA	1	7_Enh	1	ENSG00000120952.4	NA	NA
chr1	12940000	chr1	15420000	26	1.172465e-20	3.631553e-17	NA	NA	1	7_Enh	1	ENSG00000187545.5	NA	NA
chr1	12940000	chr1	19340000	8	1.921326e-8	8.202183e-6	NA	NA	1	7_Enh	1	ENSG00000187545.5	NA	NA
chr1	13020000	chr1	15100000	10	1.767863e-4	0.01264228	NA	NA	1	7_Enh	1	ENSG00000204508.3	NA	NA
chr1	13020000	chr1	18220000	9	1.869076e-7	5.613584e-5	NA	NA	1	7_Enh	1	ENSG00000204508.3	NA	NA
chr1	13100000	chr1	20620000	8	7.894963e-10	5.057669e-7	NA	NA	1	7_Enh	1	ENSG00000232423.3	1	ENSG00000158816.11
chr1	13220000	chr1	21260000	4	0.001091318	0.04725368	NA	NA	1	7_Enh	1	ENSG00000229571.2	NA	NA
chr1	13380000	chr1	14780000	19	1.250008e-8	5.653489e-6	NA	NA	1	7_Enh	1	ENSG00000182330.6	NA	NA
chr1	13380000	chr1	14940000	11	5.033892e-5	0.004914069	NA	NA	1	7_Enh	1	ENSG00000182330.6	1	ENSG00000189337.11
chr1	13380000	chr1	15140000	15	2.168233e-7	6.359034e-5	NA	NA	1	7_Enh	1	ENSG00000182330.6	NA	NA
chr1	13380000	chr1	17380000	6	1.419252e-4	0.01074115	NA	NA	1	7_Enh	1	ENSG00000182330.6	1	ENSG00000117118.5
chr1	13380000	chr1	17540000	10	8.86536e-10	5.603831e-7	NA	NA	1	7_Enh	1	ENSG00000182330.6	1	ENSG00000142623.8
chr1	13420000	chr1	14700000	12	1.773186e-4	0.01267057	NA	NA	1	7_Enh	1	ENSG00000204501.2	NA	NA
chr1	13420000	chr1	14780000	15	9.996747e-6	0.00140935	NA	NA	1	7_Enh	1	ENSG00000204501.2	NA	NA
chr1	13420000	chr1	14820000	11	5.950775e-4	0.03065096	NA	NA	1	7_Enh	1	ENSG00000204501.2	NA	NA
chr1	13420000	chr1	14860000	34	4.095664e-25	1.709737e-21	NA	NA	1	7_Enh	1	ENSG00000204501.2	NA	NA
chr1	13420000	chr1	15380000	13	1.276783e-10	9.973248e-8	NA	NA	1	7_Enh	1	ENSG00000204501.2	NA	NA
chr1	13420000	chr1	17220000	6	3.855514e-4	0.02240072	NA	NA	1	7_Enh	1	ENSG00000204501.2	NA	NA
chr1	13460000	chr1	15060000	15	4.684745e-9	2.418846e-6	NA	NA	1	7_Enh	1	ENSG00000204491.2	NA	NA
chr1	13500000	chr1	15140000	12	6.516896e-5	0.005973631	NA	NA	1	7_Enh	1	ENSG00000204486.3	NA	NA
chr1	13700000	chr1	14780000	20	1.570048e-7	4.852864e-5	NA	NA	1	7_Enh	1	ENSG00000204479.4	NA	NA
chr1	13700000	chr1	14820000	13	3.556095e-4	0.02112186	NA	NA	1	7_Enh	1	ENSG00000204479.4	NA	NA
chr1	13740000	chr1	15620000	11	4.056429e-6	6.909184e-4	NA	NA	1	7_Enh	1	ENSG00000204478.5	NA	NA
chr1	13740000	chr1	18020000	6	1.986378e-4	0.01378573	NA	NA	1	7_Enh	1	ENSG00000204478.5	NA	NA
chr1	13860000	chr1	14700000	11	1.056657e-4	0.008608742	NA	NA	1	7_Enh	1	ENSG00000162494.5	NA	NA
chr1	13860000	chr1	15060000	13	6.504663e-9	3.217419e-6	NA	NA	1	7_Enh	1	ENSG00000162494.5	NA	NA
chr1	13860000	chr1	15660000	6	6.655907e-4	0.03321314	NA	NA	1	7_Enh	1	ENSG00000162494.5	NA	NA
chr1	13860000	chr1	16980000	5	3.448006e-4	0.02065155	NA	NA	1	7_Enh	1	ENSG00000162494.5	1	ENSG00000237847.2
chr1	13900000	chr1	14700000	18	3.785073e-5	0.003952515	NA	NA	1	7_Enh	1	ENSG00000162493.12	NA	NA
chr1	13900000	chr1	14940000	15	2.874425e-5	0.003201856	NA	NA	1	7_Enh	1	ENSG00000162493.12	1	ENSG00000189337.11
chr1	13900000	chr1	15100000	18	3.215012e-6	5.736718e-4	NA	NA	1	7_Enh	1	ENSG00000162493.12	NA	NA
chr1	13900000	chr1	15660000	9	4.47897e-4	0.02497078	NA	NA	1	7_Enh	1	ENSG00000162493.12	NA	NA
chr1	13900000	chr1	15780000	8	1.587778e-4	0.01168028	NA	NA	1	7_Enh	1	ENSG00000162493.12	1	ENSG00000215704.5
chr1	13900000	chr1	17100000	8	3.441976e-5	0.003674854	NA	NA	1	7_Enh	1	ENSG00000162493.12	NA	NA
chr1	13940000	chr1	15580000	12	5.072764e-5	0.00494227	1	7_Enh	1	7_Enh	NA	NA	1	ENSG00000142621.15
chr1	14020000	chr1	14140000	32	3.009028e-6	5.44062e-4	1	7_Enh	1	7_Enh	1	ENSG00000116731.18	NA	NA
chr1	14020000	chr1	14940000	13	7.57233e-5	0.006692616	1	7_Enh	1	7_Enh	1	ENSG00000116731.18	1	ENSG00000189337.11
chr1	14020000	chr1	15140000	16	2.044208e-6	3.99077e-4	1	7_Enh	1	7_Enh	1	ENSG00000116731.18	NA	NA
chr1	14020000	chr1	15380000	7	4.774648e-4	0.0261553	1	7_Enh	1	7_Enh	1	ENSG00000116731.18	NA	NA
chr1	14020000	chr1	15460000	7	0.001164198	0.04945827	1	7_Enh	1	7_Enh	1	ENSG00000116731.18	1	ENSG00000171729.9
chr1	14020000	chr1	15660000	8	5.296748e-4	0.02818931	1	7_Enh	1	7_Enh	1	ENSG00000116731.18	NA	NA
chr1	14020000	chr1	20740000	5	8.940071e-5	0.007588774	1	7_Enh	1	7_Enh	1	ENSG00000116731.18	NA	NA
chr1	14140000	chr1	24140000	6	3.348157e-6	5.92889e-4	1	7_Enh	1	7_Enh	NA	NA	1	ENSG00000117308.10
chr1	14700000	chr1	18940000	5	7.689952e-4	0.03683007	1	7_Enh	NA	NA	NA	NA	1	ENSG00000009709.7
chr1	14780000	chr1	16860000	9	7.116614e-4	0.03484105	1	7_Enh	NA	NA	NA	NA	1	ENSG00000268674.1
chr1	14820000	chr1	18100000	8	3.009115e-4	0.01870624	1	7_Enh	1	7_Enh	NA	NA	1	ENSG00000117148.6
chr1	14860000	chr1	16980000	12	5.190395e-7	1.308701e-4	1	7_Enh	1	7_Enh	NA	NA	1	ENSG00000237847.2
chr1	14940000	chr1	15100000	46	5.986221e-5	0.005601274	1	7_Enh	1	7_Enh	1	ENSG00000189337.11	NA	NA
chr1	14940000	chr1	15380000	16	1.066613e-4	0.008669086	1	7_Enh	1	7_Enh	1	ENSG00000189337.11	NA	NA
chr1	14940000	chr1	15420000	27	4.05691e-5	0.004166329	1	7_Enh	1	7_Enh	1	ENSG00000189337.11	NA	NA
chr1	14940000	chr1	17220000	9	4.805269e-5	0.00474246	1	7_Enh	1	7_Enh	1	ENSG00000189337.11	NA	NA
chr1	14940000	chr1	17900000	8	3.072249e-5	0.003370145	1	7_Enh	1	7_Enh	1	ENSG00000189337.11	NA	NA
chr1	14940000	chr1	18420000	8	5.762861e-6	9.139683e-4	1	7_Enh	NA	NA	1	ENSG00000189337.11	1	ENSG00000117154.7
chr1	14940000	chr1	19660000	5	5.373593e-4	0.0284817	1	7_Enh	1	7_Enh	1	ENSG00000189337.11	NA	NA
chr1	15060000	chr1	15580000	17	1.870934e-4	0.01318459	1	7_Enh	1	7_Enh	NA	NA	1	ENSG00000142621.15
chr1	15100000	chr1	17660000	8	1.222194e-5	0.001648916	1	7_Enh	NA	NA	NA	NA	1	ENSG00000269468.1
chr1	15140000	chr1	17860000	7	0.001166598	0.04953055	1	7_Enh	1	7_Enh	NA	NA	1	ENSG00000074964.12
chr1	15220000	chr1	18100000	8	5.126432e-4	0.02753259	1	7_Enh	1	7_Enh	NA	NA	1	ENSG00000117148.6
chr1	15300000	chr1	16940000	8	4.707863e-4	0.02589445	1	7_Enh	1	7_Enh	NA	NA	1	ENSG00000219481.6
chr1	15300000	chr1	17860000	7	6.690523e-5	0.006093994	1	7_Enh	1	7_Enh	NA	NA	1	ENSG00000074964.12
chr1	15300000	chr1	20980000	5	2.526828e-5	0.002900805	1	7_Enh	NA	NA	NA	NA	1	ENSG00000244038.5
chr1	15420000	chr1	17060000	15	6.376962e-7	1.549341e-4	1	7_Enh	1	7_Enh	NA	NA	1	ENSG00000058453.12
chr1	15420000	chr1	19220000	7	2.738158e-5	0.003085403	1	7_Enh	1	7_Enh	NA	NA	1	ENSG00000159423.12
chr1	15460000	chr1	15580000	52	1.608152e-16	3.375734e-13	1	7_Enh	1	7_Enh	1	ENSG00000171729.9	1	ENSG00000142621.15
chr1	15460000	chr1	15620000	72	5.31117e-32	2.938946e-28	1	7_Enh	1	7_Enh	1	ENSG00000171729.9	NA	NA
chr1	15460000	chr1	15660000	33	1.927591e-8	8.224306e-6	1	7_Enh	1	7_Enh	1	ENSG00000171729.9	NA	NA
chr1	15460000	chr1	15780000	29	2.172319e-12	2.471719e-9	1	7_Enh	1	7_Enh	1	ENSG00000171729.9	1	ENSG00000215704.5
chr1	15460000	chr1	16860000	8	8.787961e-4	0.04049132	1	7_Enh	NA	NA	1	ENSG00000171729.9	1	ENSG00000268674.1
chr1	15460000	chr1	16980000	13	4.940763e-8	1.834278e-5	1	7_Enh	1	7_Enh	1	ENSG00000171729.9	1	ENSG00000237847.2
chr1	15460000	chr1	18220000	6	0.001036106	0.04554473	1	7_Enh	1	7_Enh	1	ENSG00000171729.9	NA	NA
chr1	15460000	chr1	20740000	6	1.205428e-5	0.001631299	1	7_Enh	1	7_Enh	1	ENSG00000171729.9	NA	NA
chr1	15580000	chr1	15780000	26	8.49214e-6	0.001239805	1	7_Enh	1	7_Enh	1	ENSG00000142621.15	1	ENSG00000215704.5
chr1	15580000	chr1	19300000	6	1.296539e-4	0.01003459	1	7_Enh	1	7_Enh	1	ENSG00000142621.15	1	ENSG00000169991.6
chr1	15580000	chr1	23100000	6	6.587386e-6	0.001016183	1	7_Enh	1	7_Enh	1	ENSG00000142621.15	NA	NA
chr1	15620000	chr1	16940000	11	1.452962e-4	0.01093193	1	7_Enh	1	7_Enh	NA	NA	1	ENSG00000219481.6
chr1	15660000	chr1	15780000	42	1.832105e-10	1.377523e-7	1	7_Enh	1	7_Enh	NA	NA	1	ENSG00000215704.5
chr1	15660000	chr1	20940000	6	3.189437e-6	5.699665e-4	1	7_Enh	1	7_Enh	NA	NA	1	ENSG00000158828.5
chr1	15780000	chr1	17860000	7	1.083146e-4	0.008770511	1	7_Enh	1	7_Enh	1	ENSG00000215704.5	1	ENSG00000074964.12
chr1	15780000	chr1	23980000	4	1.652531e-4	0.01202771	1	7_Enh	1	7_Enh	1	ENSG00000215704.5	NA	NA
chr1	15820000	chr1	16060000	14	1.274328e-5	0.001703529	1	7_Enh	1	7_Enh	NA	NA	1	ENSG00000162460.6
chr1	15820000	chr1	17060000	9	4.23547e-5	0.004305725	1	7_Enh	1	7_Enh	NA	NA	1	ENSG00000058453.12
chr1	15820000	chr1	19180000	8	1.966843e-7	5.857553e-5	1	7_Enh	NA	NA	NA	NA	1	ENSG00000179002.5
chr1	15900000	chr1	16060000	40	8.979947e-18	2.177822e-14	NA	NA	1	7_Enh	1	ENSG00000116771.5	1	ENSG00000162460.6
chr1	15900000	chr1	16180000	20	2.418679e-6	4.567195e-4	NA	NA	1	7_Enh	1	ENSG00000116771.5	1	ENSG00000065526.6
chr1	15900000	chr1	16700000	12	4.046348e-4	0.02320568	NA	NA	1	7_Enh	1	ENSG00000116771.5	NA	NA
chr1	15900000	chr1	17060000	10	5.87995e-4	0.0303895	NA	NA	1	7_Enh	1	ENSG00000116771.5	1	ENSG00000058453.12
chr1	15900000	chr1	19340000	5	6.558461e-4	0.03286368	NA	NA	1	7_Enh	1	ENSG00000116771.5	NA	NA
chr1	15900000	chr1	19820000	7	4.96199e-6	8.115634e-4	NA	NA	1	7_Enh	1	ENSG00000116771.5	1	ENSG00000077549.13
chr1	15900000	chr1	22140000	4	4.210023e-4	0.02388288	NA	NA	1	7_Enh	1	ENSG00000116771.5	1	ENSG00000187942.7
chr1	15940000	chr1	16060000	73	1.300862e-32	7.295684e-29	1	7_Enh	1	7_Enh	1	ENSG00000197312.7	1	ENSG00000162460.6
chr1	15940000	chr1	16140000	29	2.192976e-6	4.222663e-4	1	7_Enh	1	7_Enh	1	ENSG00000197312.7	NA	NA
chr1	15940000	chr1	16260000	29	6.487899e-6	0.001003645	1	7_Enh	1	7_Enh	1	ENSG00000197312.7	NA	NA
chr1	15940000	chr1	16300000	20	2.375534e-5	0.002766682	1	7_Enh	1	7_Enh	1	ENSG00000197312.7	1	ENSG00000116809.7
chr1	15940000	chr1	16820000	31	3.598256e-14	5.556477e-11	1	7_Enh	1	7_Enh	1	ENSG00000197312.7	NA	NA
chr1	15940000	chr1	19220000	6	3.634152e-4	0.02145392	1	7_Enh	1	7_Enh	1	ENSG00000197312.7	1	ENSG00000159423.12
chr1	15940000	chr1	19540000	6	9.982325e-4	0.04434123	1	7_Enh	1	7_Enh	1	ENSG00000197312.7	1	ENSG00000127481.10
chr1	15940000	chr1	19700000	6	1.461039e-4	0.01097698	1	7_Enh	1	7_Enh	1	ENSG00000197312.7	NA	NA
chr1	15980000	chr1	23900000	4	0.001009172	0.04468572	NA	NA	1	7_Enh	1	ENSG00000215695.1	1	ENSG00000197880.4
chr1	16060000	chr1	17460000	6	4.210607e-4	0.02388527	1	7_Enh	1	7_Enh	1	ENSG00000162460.6	1	ENSG00000117115.8
chr1	16060000	chr1	17860000	6	2.439419e-4	0.01603992	1	7_Enh	1	7_Enh	1	ENSG00000162460.6	1	ENSG00000074964.12
chr1	16060000	chr1	19300000	5	1.073772e-4	0.00871312	1	7_Enh	1	7_Enh	1	ENSG00000162460.6	1	ENSG00000169991.6
chr1	16060000	chr1	19980000	4	2.576777e-4	0.01669703	1	7_Enh	1	7_Enh	1	ENSG00000162460.6	1	ENSG00000158748.3
chr1	16060000	chr1	21900000	3	7.842713e-4	0.03734104	1	7_Enh	1	7_Enh	1	ENSG00000162460.6	NA	NA
chr1	16060000	chr1	23980000	3	9.186356e-4	0.04179094	1	7_Enh	1	7_Enh	1	ENSG00000162460.6	NA	NA
chr1	16060000	chr1	25300000	5	1.528538e-5	0.001963458	1	7_Enh	1	7_Enh	1	ENSG00000162460.6	1	ENSG00000020633.14
chr1	16140000	chr1	16300000	39	2.860293e-22	1.0034e-18	1	7_Enh	1	7_Enh	NA	NA	1	ENSG00000116809.7
chr1	16140000	chr1	16380000	31	3.08799e-19	8.55514e-16	1	7_Enh	NA	NA	NA	NA	1	ENSG00000184908.13
chr1	16140000	chr1	16540000	13	1.512062e-5	0.001947214	1	7_Enh	1	7_Enh	NA	NA	1	ENSG00000204377.3
chr1	16140000	chr1	16580000	13	1.704746e-4	0.01230678	1	7_Enh	1	7_Enh	NA	NA	1	ENSG00000132881.7
chr1	16140000	chr1	16860000	12	3.960373e-5	0.004091245	1	7_Enh	NA	NA	NA	NA	1	ENSG00000268674.1
chr1	16180000	chr1	16300000	21	5.590082e-7	1.390792e-4	1	7_Enh	1	7_Enh	1	ENSG00000065526.6	1	ENSG00000116809.7
chr1	16180000	chr1	16380000	34	1.844067e-20	5.639103e-17	1	7_Enh	NA	NA	1	ENSG00000065526.6	1	ENSG00000184908.13
chr1	16180000	chr1	16580000	14	1.109478e-4	0.00893067	1	7_Enh	1	7_Enh	1	ENSG00000065526.6	1	ENSG00000132881.7
chr1	16180000	chr1	21100000	4	4.140895e-4	0.0235991	1	7_Enh	1	7_Enh	1	ENSG00000065526.6	1	ENSG00000127483.13
chr1	16180000	chr1	21140000	4	0.001105472	0.04768283	1	7_Enh	1	7_Enh	1	ENSG00000065526.6	NA	NA
chr1	16180000	chr1	22580000	4	4.992245e-5	0.004882205	1	7_Enh	1	7_Enh	1	ENSG00000065526.6	NA	NA
chr1	16220000	chr1	16380000	20	1.16097e-5	0.001584082	1	7_Enh	NA	NA	NA	NA	1	ENSG00000184908.13
chr1	16260000	chr1	16380000	32	2.136419e-11	1.98542e-8	1	7_Enh	NA	NA	NA	NA	1	ENSG00000184908.13
chr1	16260000	chr1	16540000	15	7.384055e-4	0.03577033	1	7_Enh	1	7_Enh	NA	NA	1	ENSG00000204377.3
chr1	16260000	chr1	16580000	21	1.510857e-5	0.001945914	1	7_Enh	1	7_Enh	NA	NA	1	ENSG00000132881.7
chr1	16300000	chr1	16540000	15	2.3638e-5	0.002756189	1	7_Enh	1	7_Enh	1	ENSG00000116809.7	1	ENSG00000204377.3
chr1	16300000	chr1	16580000	15	2.35951e-4	0.01565322	1	7_Enh	1	7_Enh	1	ENSG00000116809.7	1	ENSG00000132881.7
chr1	16300000	chr1	16860000	14	1.08232e-5	0.001499953	1	7_Enh	NA	NA	1	ENSG00000116809.7	1	ENSG00000268674.1
chr1	16300000	chr1	20020000	5	7.022205e-5	0.006322414	1	7_Enh	1	7_Enh	1	ENSG00000116809.7	NA	NA
chr1	16300000	chr1	26060000	4	1.890966e-4	0.01329212	1	7_Enh	1	7_Enh	1	ENSG00000116809.7	NA	NA
chr1	16380000	chr1	16540000	38	9.053338e-22	3.065733e-18	NA	NA	1	7_Enh	1	ENSG00000184908.13	1	ENSG00000204377.3
chr1	16380000	chr1	16580000	35	1.364169e-16	2.895453e-13	NA	NA	1	7_Enh	1	ENSG00000184908.13	1	ENSG00000132881.7
chr1	16380000	chr1	16740000	16	9.573476e-8	3.207883e-5	NA	NA	1	7_Enh	1	ENSG00000184908.13	NA	NA
chr1	16380000	chr1	19380000	4	8.329329e-4	0.03896645	NA	NA	1	7_Enh	1	ENSG00000184908.13	NA	NA
chr1	16380000	chr1	19900000	4	2.206206e-4	0.01489663	NA	NA	1	7_Enh	1	ENSG00000184908.13	NA	NA
chr1	16380000	chr1	24820000	3	9.863952e-4	0.04396618	NA	NA	1	7_Enh	1	ENSG00000184908.13	1	ENSG00000117602.7
chr1	16540000	chr1	16700000	37	2.341809e-13	3.174491e-10	1	7_Enh	1	7_Enh	1	ENSG00000204377.3	NA	NA
chr1	16540000	chr1	16740000	15	4.880184e-4	0.02656918	1	7_Enh	1	7_Enh	1	ENSG00000204377.3	NA	NA
chr1	16540000	chr1	16780000	18	2.003247e-4	0.0138728	1	7_Enh	1	7_Enh	1	ENSG00000204377.3	1	ENSG00000157191.15
chr1	16540000	chr1	16860000	26	6.318388e-10	4.149433e-7	1	7_Enh	NA	NA	1	ENSG00000204377.3	1	ENSG00000268674.1
chr1	16540000	chr1	19620000	6	4.970099e-6	8.125844e-4	1	7_Enh	1	7_Enh	1	ENSG00000204377.3	1	ENSG00000053371.8
chr1	16580000	chr1	16700000	49	2.140525e-14	3.417729e-11	1	7_Enh	1	7_Enh	1	ENSG00000132881.7	NA	NA
chr1	16580000	chr1	16740000	23	2.402406e-5	0.002791179	1	7_Enh	1	7_Enh	1	ENSG00000132881.7	NA	NA
chr1	16580000	chr1	16780000	22	9.845912e-4	0.04390576	1	7_Enh	1	7_Enh	1	ENSG00000132881.7	1	ENSG00000157191.15
chr1	16580000	chr1	16940000	19	2.169005e-4	0.01471016	1	7_Enh	1	7_Enh	1	ENSG00000132881.7	1	ENSG00000219481.6
chr1	16580000	chr1	19820000	6	1.005696e-4	0.008294173	1	7_Enh	1	7_Enh	1	ENSG00000132881.7	1	ENSG00000077549.13
chr1	16580000	chr1	19900000	6	1.512076e-5	0.001947214	1	7_Enh	1	7_Enh	1	ENSG00000132881.7	NA	NA
chr1	16580000	chr1	21340000	5	6.293318e-4	0.03191657	1	7_Enh	1	7_Enh	1	ENSG00000132881.7	NA	NA
chr1	16580000	chr1	23660000	4	8.512858e-4	0.03957768	1	7_Enh	1	7_Enh	1	ENSG00000132881.7	1	ENSG00000125944.14
chr1	16580000	chr1	26300000	4	0.001081396	0.04694697	1	7_Enh	1	7_Enh	1	ENSG00000132881.7	NA	NA
chr1	16700000	chr1	17060000	22	1.5479140000000002e-05	0.001983172	1	7_Enh	1	7_Enh	NA	NA	1	ENSG00000058453.12
chr1	16700000	chr1	22300000	5	4.078417e-4	0.02334118	1	7_Enh	1	7_Enh	NA	NA	1	ENSG00000219073.3
chr1	16700000	chr1	25740000	5	1.265312e-4	0.009856998	1	7_Enh	1	7_Enh	NA	NA	1	ENSG00000188672.12
chr1	16700000	chr1	26420000	5	3.712919e-5	0.003895027	1	7_Enh	1	7_Enh	NA	NA	1	ENSG00000175087.5
chr1	16740000	chr1	16860000	26	6.532162e-5	0.005983936	1	7_Enh	NA	NA	NA	NA	1	ENSG00000268674.1
chr1	16740000	chr1	24420000	4	1.868979e-4	0.01317428	1	7_Enh	1	7_Enh	NA	NA	1	ENSG00000142661.14
chr1	16780000	chr1	17220000	58	3.656474e-34	2.152556e-30	1	7_Enh	1	7_Enh	1	ENSG00000157191.15	NA	NA
chr1	16780000	chr1	21460000	9	3.195205e-8	1.266349e-5	1	7_Enh	1	7_Enh	1	ENSG00000157191.15	NA	NA
chr1	16820000	chr1	16940000	72	1.071184e-24	4.370487e-21	1	7_Enh	1	7_Enh	NA	NA	1	ENSG00000219481.6
chr1	16820000	chr1	16980000	33	1.031285e-5	0.001444046	1	7_Enh	1	7_Enh	NA	NA	1	ENSG00000237847.2
chr1	16860000	chr1	17060000	68	3.193913e-28	1.552747e-24	NA	NA	1	7_Enh	1	ENSG00000268674.1	1	ENSG00000058453.12
chr1	16860000	chr1	17220000	1611	0	0	NA	NA	1	7_Enh	1	ENSG00000268674.1	NA	NA
chr1	16860000	chr1	17260000	80	2.724567e-52	2.238691e-48	NA	NA	1	7_Enh	1	ENSG00000268674.1	NA	NA
chr1	16860000	chr1	17580000	20	1.952745e-10	1.457791e-7	NA	NA	1	7_Enh	1	ENSG00000268674.1	1	ENSG00000142619.4
chr1	16860000	chr1	19300000	9	1.804094e-6	3.610427e-4	NA	NA	1	7_Enh	1	ENSG00000268674.1	1	ENSG00000169991.6
chr1	16860000	chr1	19820000	6	2.865904e-4	0.01805	NA	NA	1	7_Enh	1	ENSG00000268674.1	1	ENSG00000077549.13
chr1	16860000	chr1	20180000	6	7.740428e-5	0.006806122	NA	NA	1	7_Enh	1	ENSG00000268674.1	NA	NA
chr1	16860000	chr1	21740000	11	4.20832e-10	2.891922e-7	NA	NA	1	7_Enh	1	ENSG00000268674.1	NA	NA
chr1	16860000	chr1	21900000	4	5.642894e-4	0.02950979	NA	NA	1	7_Enh	1	ENSG00000268674.1	NA	NA
chr1	16860000	chr1	26580000	8	1.5948e-7	4.917827e-5	NA	NA	1	7_Enh	1	ENSG00000268674.1	1	ENSG00000130695.9
chr1	16940000	chr1	17060000	91	3.366095e-38	2.186445e-34	1	7_Enh	1	7_Enh	1	ENSG00000219481.6	1	ENSG00000058453.12
chr1	16940000	chr1	17100000	72	5.033421e-28	2.42597e-24	1	7_Enh	1	7_Enh	1	ENSG00000219481.6	NA	NA
chr1	16940000	chr1	17220000	216	2.897528e-202	6.504534e-198	1	7_Enh	1	7_Enh	1	ENSG00000219481.6	NA	NA
chr1	16940000	chr1	17260000	33	5.503485e-10	3.674783e-7	1	7_Enh	1	7_Enh	1	ENSG00000219481.6	NA	NA
chr1	16940000	chr1	17340000	17	2.896457e-6	5.277576e-4	1	7_Enh	1	7_Enh	1	ENSG00000219481.6	1	ENSG00000159363.13
chr1	16940000	chr1	17540000	16	2.9003e-6	5.283127e-4	1	7_Enh	1	7_Enh	1	ENSG00000219481.6	1	ENSG00000142623.8
chr1	16940000	chr1	17900000	18	7.74074e-9	3.74322e-6	1	7_Enh	1	7_Enh	1	ENSG00000219481.6	NA	NA
chr1	16940000	chr1	18220000	11	3.58927e-4	0.02126143	1	7_Enh	1	7_Enh	1	ENSG00000219481.6	NA	NA
chr1	16940000	chr1	18940000	11	2.247042e-8	9.392345e-6	1	7_Enh	NA	NA	1	ENSG00000219481.6	1	ENSG00000009709.7
chr1	16940000	chr1	19180000	11	3.06777e-7	8.477601e-5	1	7_Enh	NA	NA	1	ENSG00000219481.6	1	ENSG00000179002.5
chr1	16940000	chr1	19300000	8	1.900146e-5	0.002326878	1	7_Enh	1	7_Enh	1	ENSG00000219481.6	1	ENSG00000169991.6
chr1	16940000	chr1	20300000	6	1.736065e-4	0.01247344	1	7_Enh	NA	NA	1	ENSG00000219481.6	1	ENSG00000188257.6
chr1	16940000	chr1	21740000	16	2.080165e-16	4.32009e-13	1	7_Enh	1	7_Enh	1	ENSG00000219481.6	NA	NA
chr1	16940000	chr1	21780000	27	1.248519e-32	7.009234e-29	1	7_Enh	1	7_Enh	1	ENSG00000219481.6	1	ENSG00000142794.14
chr1	16940000	chr1	24460000	5	5.065903e-4	0.02729708	1	7_Enh	NA	NA	1	ENSG00000219481.6	1	ENSG00000142677.3
chr1	16940000	chr1	26380000	4	8.398888e-4	0.03920463	1	7_Enh	1	7_Enh	1	ENSG00000219481.6	1	ENSG00000158022.6
chr1	16980000	chr1	17100000	195	2.273815e-136	3.933413e-132	1	7_Enh	1	7_Enh	1	ENSG00000237847.2	NA	NA
chr1	16980000	chr1	17220000	49	3.339061e-17	7.590205e-14	1	7_Enh	1	7_Enh	1	ENSG00000237847.2	NA	NA
chr1	16980000	chr1	17660000	11	7.788091e-5	0.006838029	1	7_Enh	NA	NA	1	ENSG00000237847.2	1	ENSG00000269468.1
chr1	16980000	chr1	17740000	12	1.784459e-5	0.002215382	1	7_Enh	1	7_Enh	1	ENSG00000237847.2	NA	NA
chr1	16980000	chr1	18940000	6	0.001001892	0.04445685	1	7_Enh	NA	NA	1	ENSG00000237847.2	1	ENSG00000009709.7
chr1	16980000	chr1	19300000	7	1.554139e-4	0.01149728	1	7_Enh	1	7_Enh	1	ENSG00000237847.2	1	ENSG00000169991.6
chr1	16980000	chr1	20180000	7	9.090158e-6	0.001307777	1	7_Enh	1	7_Enh	1	ENSG00000237847.2	NA	NA
chr1	16980000	chr1	22980000	5	4.592994e-4	0.02542828	1	7_Enh	NA	NA	1	ENSG00000237847.2	1	ENSG00000173369.11
chr1	16980000	chr1	25860000	4	9.925532e-4	0.04416003	1	7_Enh	1	7_Enh	1	ENSG00000237847.2	1	ENSG00000157978.7
chr1	17060000	chr1	17220000	183	3.044345e-133	5.185228e-129	1	7_Enh	1	7_Enh	1	ENSG00000058453.12	NA	NA
chr1	17060000	chr1	19180000	7	8.939689e-4	0.04097816	1	7_Enh	NA	NA	1	ENSG00000058453.12	1	ENSG00000179002.5
chr1	17060000	chr1	20420000	6	5.432377e-5	0.005204846	1	7_Enh	1	7_Enh	1	ENSG00000058453.12	NA	NA
chr1	17060000	chr1	22260000	5	3.696665e-5	0.003882396	1	7_Enh	1	7_Enh	1	ENSG00000058453.12	1	ENSG00000142798.12
chr1	17060000	chr1	25700000	5	2.144999e-4	0.01458833	1	7_Enh	1	7_Enh	1	ENSG00000058453.12	NA	NA
chr1	17060000	chr1	26020000	5	7.286219e-5	0.006500873	1	7_Enh	1	7_Enh	1	ENSG00000058453.12	NA	NA
chr1	17100000	chr1	17860000	13	1.864977e-4	0.01315378	1	7_Enh	1	7_Enh	NA	NA	1	ENSG00000074964.12
chr1	17100000	chr1	18420000	10	6.645724e-5	0.006062776	1	7_Enh	NA	NA	NA	NA	1	ENSG00000117154.7
chr1	17100000	chr1	22300000	7	8.46879e-6	0.001237256	1	7_Enh	1	7_Enh	NA	NA	1	ENSG00000219073.3
chr1	17220000	chr1	17340000	27	9.777963e-7	2.198731e-4	1	7_Enh	1	7_Enh	NA	NA	1	ENSG00000159363.13
chr1	17220000	chr1	17380000	49	1.492036e-15	2.790502e-12	1	7_Enh	1	7_Enh	NA	NA	1	ENSG00000117118.5
chr1	17220000	chr1	17540000	18	1.035472e-4	0.008481221	1	7_Enh	1	7_Enh	NA	NA	1	ENSG00000142623.8
chr1	17220000	chr1	17620000	17	6.080338e-4	0.03113474	1	7_Enh	1	7_Enh	NA	NA	1	ENSG00000159339.9
chr1	17220000	chr1	17660000	14	3.536223e-5	0.003751719	1	7_Enh	NA	NA	NA	NA	1	ENSG00000269468.1
chr1	17220000	chr1	19180000	10	7.970109e-6	0.001179999	1	7_Enh	NA	NA	NA	NA	1	ENSG00000179002.5
chr1	17220000	chr1	19220000	7	7.83365e-5	0.006867737	1	7_Enh	1	7_Enh	NA	NA	1	ENSG00000159423.12
chr1	17220000	chr1	19540000	8	2.381329e-5	0.002771875	1	7_Enh	1	7_Enh	NA	NA	1	ENSG00000127481.10
chr1	17220000	chr1	19980000	8	1.297298e-6	2.766214e-4	1	7_Enh	1	7_Enh	NA	NA	1	ENSG00000158748.3
chr1	17220000	chr1	20260000	7	2.902043e-5	0.003225062	1	7_Enh	NA	NA	NA	NA	1	ENSG00000188784.4
chr1	17220000	chr1	20300000	7	3.074792e-5	0.003372287	1	7_Enh	NA	NA	NA	NA	1	ENSG00000188257.6
chr1	17220000	chr1	20980000	8	1.218906e-7	3.924563e-5	1	7_Enh	NA	NA	NA	NA	1	ENSG00000244038.5
chr1	17220000	chr1	21660000	5	5.079832e-4	0.02735103	1	7_Enh	1	7_Enh	NA	NA	1	ENSG00000117298.10
chr1	17220000	chr1	22340000	5	8.041575e-4	0.03800719	1	7_Enh	1	7_Enh	NA	NA	1	ENSG00000142789.15
chr1	17220000	chr1	23500000	7	1.878879e-6	3.729688e-4	1	7_Enh	1	7_Enh	NA	NA	1	ENSG00000169641.9
chr1	17220000	chr1	24740000	7	1.815093e-5	0.002244912	1	7_Enh	1	7_Enh	NA	NA	1	ENSG00000001460.13
chr1	17220000	chr1	25940000	5	5.922014e-5	0.005555925	1	7_Enh	NA	NA	NA	NA	1	ENSG00000117643.10
chr1	17260000	chr1	21780000	7	1.837019e-5	0.002265796	1	7_Enh	1	7_Enh	NA	NA	1	ENSG00000142794.14
chr1	17340000	chr1	17620000	25	1.048894e-10	8.355721e-8	1	7_Enh	1	7_Enh	1	ENSG00000159363.13	1	ENSG00000159339.9
chr1	17340000	chr1	17740000	16	1.21216e-8	5.509801e-6	1	7_Enh	1	7_Enh	1	ENSG00000159363.13	NA	NA
chr1	17340000	chr1	19300000	5	0.001008962	0.04467857	1	7_Enh	1	7_Enh	1	ENSG00000159363.13	1	ENSG00000169991.6
chr1	17380000	chr1	17540000	21	2.15666e-4	0.01464758	1	7_Enh	1	7_Enh	1	ENSG00000117118.5	1	ENSG00000142623.8
chr1	17380000	chr1	17580000	21	2.468648e-5	0.002849363	1	7_Enh	1	7_Enh	1	ENSG00000117118.5	1	ENSG00000142619.4
chr1	17380000	chr1	17660000	20	6.61473e-8	2.346921e-5	1	7_Enh	NA	NA	1	ENSG00000117118.5	1	ENSG00000269468.1
chr1	17380000	chr1	17740000	18	4.927115e-7	1.25405e-4	1	7_Enh	1	7_Enh	1	ENSG00000117118.5	NA	NA
chr1	17380000	chr1	19220000	6	4.380119e-4	0.02457502	1	7_Enh	1	7_Enh	1	ENSG00000117118.5	1	ENSG00000159423.12
chr1	17460000	chr1	17580000	35	1.077026e-12	1.298874e-9	1	7_Enh	1	7_Enh	1	ENSG00000117115.8	1	ENSG00000142619.4
chr1	17460000	chr1	17620000	24	2.135294e-5	0.002547202	1	7_Enh	1	7_Enh	1	ENSG00000117115.8	1	ENSG00000159339.9
chr1	17460000	chr1	17660000	22	5.990592e-9	2.996016e-6	1	7_Enh	NA	NA	1	ENSG00000117115.8	1	ENSG00000269468.1
chr1	17460000	chr1	17740000	19	1.081371e-7	3.547578e-5	1	7_Enh	1	7_Enh	1	ENSG00000117115.8	NA	NA
chr1	17460000	chr1	17860000	14	4.806363e-4	0.02627844	1	7_Enh	1	7_Enh	1	ENSG00000117115.8	1	ENSG00000074964.12
chr1	17460000	chr1	18180000	11	1.069542e-5	0.001486013	1	7_Enh	1	7_Enh	1	ENSG00000117115.8	NA	NA
chr1	17460000	chr1	20180000	7	2.652146e-6	4.916773e-4	1	7_Enh	1	7_Enh	1	ENSG00000117115.8	NA	NA
chr1	17460000	chr1	20900000	6	4.354775e-5	0.004397877	1	7_Enh	1	7_Enh	1	ENSG00000117115.8	1	ENSG00000158825.5
chr1	17500000	chr1	17620000	29	3.247847e-7	8.889935e-5	1	7_Enh	1	7_Enh	NA	NA	1	ENSG00000159339.9
chr1	17500000	chr1	17660000	14	6.924539e-4	0.0341608	1	7_Enh	NA	NA	NA	NA	1	ENSG00000269468.1
chr1	17500000	chr1	19220000	6	1.833668e-4	0.01299134	1	7_Enh	1	7_Enh	NA	NA	1	ENSG00000159423.12
chr1	17500000	chr1	19620000	5	3.968939e-4	0.02288023	1	7_Enh	1	7_Enh	NA	NA	1	ENSG00000053371.8
chr1	17500000	chr1	27140000	4	1.267381e-4	0.0098683	1	7_Enh	1	7_Enh	NA	NA	1	ENSG00000204160.7
chr1	17540000	chr1	18220000	12	8.594334e-4	0.03984653	1	7_Enh	1	7_Enh	1	ENSG00000142623.8	NA	NA
chr1	17540000	chr1	19220000	8	3.109067e-6	5.585704e-4	1	7_Enh	1	7_Enh	1	ENSG00000142623.8	1	ENSG00000159423.12
chr1	17580000	chr1	17740000	18	2.260021e-5	0.002661446	1	7_Enh	1	7_Enh	1	ENSG00000142619.4	NA	NA
chr1	17580000	chr1	17860000	17	1.266267e-4	0.009862267	1	7_Enh	1	7_Enh	1	ENSG00000142619.4	1	ENSG00000074964.12
chr1	17620000	chr1	19220000	6	0.001078826	0.04686963	1	7_Enh	1	7_Enh	1	ENSG00000159339.9	1	ENSG00000159423.12
chr1	17620000	chr1	26740000	5	4.409287e-5	0.004439578	1	7_Enh	1	7_Enh	1	ENSG00000159339.9	1	ENSG00000117682.12
chr1	17660000	chr1	19700000	5	1.477976e-4	0.01107087	NA	NA	1	7_Enh	1	ENSG00000269468.1	NA	NA
chr1	17660000	chr1	24100000	4	0.00024045460000000001	0.01587176	NA	NA	1	7_Enh	1	ENSG00000269468.1	1	ENSG00000011009.6
chr1	17740000	chr1	18100000	20	1.765978e-6	3.54896e-4	1	7_Enh	1	7_Enh	NA	NA	1	ENSG00000117148.6
chr1	17740000	chr1	18420000	10	1.596959e-4	0.01172899	1	7_Enh	NA	NA	NA	NA	1	ENSG00000117154.7
chr1	17740000	chr1	20940000	5	2.554829e-5	0.002925206	1	7_Enh	1	7_Enh	NA	NA	1	ENSG00000158828.5
chr1	17860000	chr1	18420000	13	3.39324e-4	0.02041256	1	7_Enh	NA	NA	1	ENSG00000074964.12	1	ENSG00000117154.7
chr1	17860000	chr1	19220000	10	1.46538e-6	3.052512e-4	1	7_Enh	1	7_Enh	1	ENSG00000074964.12	1	ENSG00000159423.12
chr1	17860000	chr1	19340000	10	2.343938e-6	4.453844e-4	1	7_Enh	1	7_Enh	1	ENSG00000074964.12	NA	NA
chr1	17860000	chr1	19820000	6	9.328218e-4	0.04225554	1	7_Enh	1	7_Enh	1	ENSG00000074964.12	1	ENSG00000077549.13
chr1	17860000	chr1	20700000	7	4.433404e-5	0.004458529	1	7_Enh	1	7_Enh	1	ENSG00000074964.12	NA	NA
chr1	17860000	chr1	26140000	4	2.250855e-4	0.01511799	1	7_Enh	1	7_Enh	1	ENSG00000074964.12	1	ENSG00000223474.2
chr1	17900000	chr1	19180000	10	1.669705e-4	0.01212133	1	7_Enh	NA	NA	NA	NA	1	ENSG00000179002.5
chr1	17900000	chr1	19300000	8	4.284337e-4	0.02418659	1	7_Enh	1	7_Enh	NA	NA	1	ENSG00000169991.6
chr1	17940000	chr1	19180000	14	9.042802e-9	4.282607e-6	1	7_Enh	NA	NA	NA	NA	1	ENSG00000179002.5
chr1	18020000	chr1	18420000	35	7.328766e-16	1.429014e-12	1	7_Enh	NA	NA	NA	NA	1	ENSG00000117154.7
chr1	18020000	chr1	18940000	10	2.204976e-4	0.0148908	1	7_Enh	NA	NA	NA	NA	1	ENSG00000009709.7
chr1	18100000	chr1	18220000	50	7.999319e-8	2.757498e-5	1	7_Enh	1	7_Enh	1	ENSG00000117148.6	NA	NA
chr1	18100000	chr1	18420000	20	4.531292e-4	0.02518015	1	7_Enh	NA	NA	1	ENSG00000117148.6	1	ENSG00000117154.7
chr1	18100000	chr1	18940000	14	4.994101e-6	8.156172e-4	1	7_Enh	NA	NA	1	ENSG00000117148.6	1	ENSG00000009709.7
chr1	18220000	chr1	18940000	12	3.764081e-4	0.02201506	1	7_Enh	NA	NA	NA	NA	1	ENSG00000009709.7
chr1	18420000	chr1	19380000	8	9.702333e-4	0.04345402	NA	NA	1	7_Enh	1	ENSG00000117154.7	NA	NA
chr1	18940000	chr1	20780000	7	3.50836e-4	0.02091455	NA	NA	1	7_Enh	1	ENSG00000009709.7	NA	NA
chr1	19220000	chr1	19340000	27	6.937379e-9	3.404152e-6	1	7_Enh	1	7_Enh	1	ENSG00000159423.12	NA	NA
chr1	19220000	chr1	19380000	22	2.869193e-7	8.022389e-5	1	7_Enh	1	7_Enh	1	ENSG00000159423.12	NA	NA
chr1	19300000	chr1	19540000	23	1.674044e-6	3.400042e-4	1	7_Enh	1	7_Enh	1	ENSG00000169991.6	1	ENSG00000127481.10
chr1	19300000	chr1	19620000	13	3.98703e-4	0.02295668	1	7_Enh	1	7_Enh	1	ENSG00000169991.6	1	ENSG00000053371.8
chr1	19300000	chr1	20740000	8	3.244177e-4	0.01975706	1	7_Enh	1	7_Enh	1	ENSG00000169991.6	NA	NA
chr1	19340000	chr1	19540000	21	1.811639e-5	0.002241543	1	7_Enh	1	7_Enh	NA	NA	1	ENSG00000127481.10
chr1	19340000	chr1	19620000	15	2.540146e-5	0.002912495	1	7_Enh	1	7_Enh	NA	NA	1	ENSG00000053371.8
chr1	19380000	chr1	19540000	18	0.00117002	0.0496357	1	7_Enh	1	7_Enh	NA	NA	1	ENSG00000127481.10
chr1	19540000	chr1	19660000	24	7.207019e-5	0.006446853	1	7_Enh	1	7_Enh	1	ENSG00000127481.10	NA	NA
chr1	19540000	chr1	19780000	21	1.776585e-5	0.00220787	1	7_Enh	1	7_Enh	1	ENSG00000127481.10	NA	NA
chr1	19540000	chr1	19980000	13	9.335193e-5	0.007843068	1	7_Enh	1	7_Enh	1	ENSG00000127481.10	1	ENSG00000158748.3
chr1	19540000	chr1	26140000	4	2.49218e-4	0.01629281	1	7_Enh	1	7_Enh	1	ENSG00000127481.10	1	ENSG00000223474.2
chr1	19580000	chr1	19820000	22	2.491349e-5	0.002869396	1	7_Enh	1	7_Enh	1	ENSG00000127463.9	1	ENSG00000077549.13
chr1	19580000	chr1	19940000	21	1.819508e-5	0.002249166	1	7_Enh	1	7_Enh	1	ENSG00000127463.9	1	ENSG00000173436.9
chr1	19580000	chr1	19980000	22	2.424635e-9	1.359038e-6	1	7_Enh	1	7_Enh	1	ENSG00000127463.9	1	ENSG00000158748.3
chr1	19580000	chr1	20060000	11	6.849278e-4	0.03390159	1	7_Enh	1	7_Enh	1	ENSG00000127463.9	NA	NA
chr1	19580000	chr1	20900000	9	2.653674e-4	0.01706143	1	7_Enh	1	7_Enh	1	ENSG00000127463.9	1	ENSG00000158825.5
chr1	19580000	chr1	28300000	4	2.520269e-4	0.01642557	1	7_Enh	1	7_Enh	1	ENSG00000127463.9	1	ENSG00000158156.7
chr1	19580000	chr1	28740000	4	5.689083e-4	0.02967922	1	7_Enh	1	7_Enh	1	ENSG00000127463.9	NA	NA
chr1	19580000	chr1	29060000	4	8.232568e-4	0.03864575	1	7_Enh	1	7_Enh	1	ENSG00000127463.9	1	ENSG00000198492.10
chr1	19620000	chr1	19740000	29	8.506512e-4	0.03955662	1	7_Enh	1	7_Enh	1	ENSG00000053371.8	NA	NA
chr1	19620000	chr1	19820000	15	5.58242e-4	0.02927632	1	7_Enh	1	7_Enh	1	ENSG00000053371.8	1	ENSG00000077549.13
chr1	19620000	chr1	21020000	6	7.608017e-4	0.03655014	1	7_Enh	1	7_Enh	1	ENSG00000053371.8	NA	NA
chr1	19620000	chr1	23420000	5	8.240134e-4	0.03867219	1	7_Enh	1	7_Enh	1	ENSG00000053371.8	NA	NA
chr1	19660000	chr1	19820000	34	5.996818e-12	6.249004e-9	1	7_Enh	1	7_Enh	NA	NA	1	ENSG00000077549.13
chr1	19660000	chr1	19940000	21	8.771887e-6	0.001271682	1	7_Enh	1	7_Enh	NA	NA	1	ENSG00000173436.9
chr1	19660000	chr1	19980000	17	1.94085e-6	3.829322e-4	1	7_Enh	1	7_Enh	NA	NA	1	ENSG00000158748.3
chr1	19660000	chr1	20940000	6	7.534618e-4	0.03629885	1	7_Enh	1	7_Enh	NA	NA	1	ENSG00000158828.5
chr1	19660000	chr1	20980000	7	1.750284e-4	0.01254836	1	7_Enh	NA	NA	NA	NA	1	ENSG00000244038.5
chr1	19700000	chr1	19820000	38	4.272243e-16	8.579387e-13	1	7_Enh	1	7_Enh	NA	NA	1	ENSG00000077549.13
chr1	19700000	chr1	19940000	33	9.715248e-15	1.626019e-11	1	7_Enh	1	7_Enh	NA	NA	1	ENSG00000173436.9
chr1	19700000	chr1	19980000	27	2.755701e-15	4.967474e-12	1	7_Enh	1	7_Enh	NA	NA	1	ENSG00000158748.3
chr1	19700000	chr1	20340000	9	5.01759e-4	0.0271085	1	7_Enh	NA	NA	NA	NA	1	ENSG00000127472.6
chr1	19700000	chr1	20900000	9	1.56218e-5	0.001997439	1	7_Enh	1	7_Enh	NA	NA	1	ENSG00000158825.5
chr1	19700000	chr1	25940000	4	1.821486e-4	0.01292595	1	7_Enh	NA	NA	NA	NA	1	ENSG00000117643.10
chr1	19700000	chr1	27580000	5	8.930364e-6	0.001289574	1	7_Enh	1	7_Enh	NA	NA	1	ENSG00000142784.11
chr1	19740000	chr1	19940000	74	1.025022e-22	3.699166e-19	1	7_Enh	1	7_Enh	NA	NA	1	ENSG00000173436.9
chr1	19740000	chr1	19980000	87	3.778558e-47	2.864915e-43	1	7_Enh	1	7_Enh	NA	NA	1	ENSG00000158748.3
chr1	19780000	chr1	19940000	50	5.117718e-19	1.392722e-15	1	7_Enh	1	7_Enh	NA	NA	1	ENSG00000173436.9
chr1	19780000	chr1	19980000	50	1.871096e-28	9.151098e-25	1	7_Enh	1	7_Enh	NA	NA	1	ENSG00000158748.3
chr1	19780000	chr1	20900000	9	2.71345e-4	0.01734031	1	7_Enh	1	7_Enh	NA	NA	1	ENSG00000158825.5
chr1	19780000	chr1	20940000	8	4.589537e-5	0.004578935	1	7_Enh	1	7_Enh	NA	NA	1	ENSG00000158828.5
chr1	19780000	chr1	27180000	4	1.156536e-4	0.009213795	1	7_Enh	1	7_Enh	NA	NA	1	ENSG00000175793.10
chr1	19820000	chr1	19940000	40	2.032426e-11	1.897726e-8	1	7_Enh	1	7_Enh	1	ENSG00000077549.13	1	ENSG00000173436.9
chr1	19820000	chr1	19980000	52	9.579386e-29	4.753727e-25	1	7_Enh	1	7_Enh	1	ENSG00000077549.13	1	ENSG00000158748.3
chr1	19820000	chr1	20020000	22	6.530871e-6	0.001009041	1	7_Enh	1	7_Enh	1	ENSG00000077549.13	NA	NA
chr1	19820000	chr1	20100000	16	2.669434e-4	0.01713586	1	7_Enh	1	7_Enh	1	ENSG00000077549.13	NA	NA
chr1	19820000	chr1	20740000	10	2.577641e-4	0.01670061	1	7_Enh	1	7_Enh	1	ENSG00000077549.13	NA	NA
chr1	19820000	chr1	20980000	12	1.675048e-8	7.284312e-6	1	7_Enh	NA	NA	1	ENSG00000077549.13	1	ENSG00000244038.5
chr1	19820000	chr1	21980000	9	3.47575e-7	9.404814e-5	1	7_Enh	1	7_Enh	1	ENSG00000077549.13	1	ENSG00000076864.15
chr1	19820000	chr1	23540000	6	3.000503e-5	0.003309343	1	7_Enh	1	7_Enh	1	ENSG00000077549.13	1	ENSG00000179546.3
chr1	19820000	chr1	25740000	5	1.43184e-4	0.01081228	1	7_Enh	1	7_Enh	1	ENSG00000077549.13	1	ENSG00000188672.12
chr1	19820000	chr1	27780000	4	5.317536e-4	0.0282667	1	7_Enh	1	7_Enh	1	ENSG00000077549.13	NA	NA
chr1	19820000	chr1	27940000	4	1.335158e-4	0.01025843	1	7_Enh	1	7_Enh	1	ENSG00000077549.13	1	ENSG00000126705.9
chr1	19900000	chr1	20940000	7	6.004447e-5	0.005613792	1	7_Enh	1	7_Enh	NA	NA	1	ENSG00000158828.5
chr1	19940000	chr1	20940000	8	3.122009e-4	0.0192086	1	7_Enh	1	7_Enh	1	ENSG00000173436.9	1	ENSG00000158828.5
chr1	19940000	chr1	29260000	5	7.690234e-5	0.006772432	1	7_Enh	1	7_Enh	1	ENSG00000173436.9	NA	NA
chr1	19980000	chr1	28500000	3	0.001002414	0.04447426	1	7_Enh	1	7_Enh	1	ENSG00000158748.3	NA	NA
chr1	19980000	chr1	29540000	7	9.909774e-8	3.300835e-5	1	7_Enh	1	7_Enh	1	ENSG00000158748.3	1	ENSG00000116353.11
chr1	20020000	chr1	20140000	35	2.162719e-6	4.175499e-4	1	7_Enh	1	7_Enh	NA	NA	1	ENSG00000178828.5
chr1	20020000	chr1	20940000	8	1.564616e-4	0.01155457	1	7_Enh	1	7_Enh	NA	NA	1	ENSG00000158828.5
chr1	20020000	chr1	28140000	4	1.059134e-4	0.008623348	1	7_Enh	1	7_Enh	NA	NA	1	ENSG00000117751.13
chr1	20060000	chr1	23300000	4	7.903877e-4	0.03754883	1	7_Enh	1	7_Enh	NA	NA	1	ENSG00000215906.4
chr1	20100000	chr1	20220000	22	1.32833e-4	0.01021803	1	7_Enh	1	7_Enh	NA	NA	1	ENSG00000169914.5
chr1	20100000	chr1	20900000	12	2.247106e-5	0.002650288	1	7_Enh	1	7_Enh	NA	NA	1	ENSG00000158825.5
chr1	20100000	chr1	22260000	5	3.336765e-4	0.0201684	1	7_Enh	1	7_Enh	NA	NA	1	ENSG00000142798.12
chr1	20140000	chr1	20660000	20	5.490665e-4	0.02892451	1	7_Enh	1	7_Enh	1	ENSG00000178828.5	NA	NA
chr1	20140000	chr1	27740000	5	6.261079e-4	0.03179615	1	7_Enh	1	7_Enh	1	ENSG00000178828.5	NA	NA
chr1	20180000	chr1	20620000	10	1.689203e-4	0.01222458	1	7_Enh	1	7_Enh	NA	NA	1	ENSG00000158816.11
chr1	20180000	chr1	20860000	19	2.533144e-9	1.412794e-6	1	7_Enh	NA	NA	NA	NA	1	ENSG00000183114.6
chr1	20180000	chr1	26540000	4	2.843488e-4	0.01794511	1	7_Enh	NA	NA	NA	NA	1	ENSG00000130695.9
chr1	20180000	chr1	26740000	4	3.709688e-4	0.02178263	1	7_Enh	1	7_Enh	NA	NA	1	ENSG00000117682.12
chr1	20220000	chr1	20420000	20	1.998324e-6	3.917374e-4	1	7_Enh	1	7_Enh	1	ENSG00000169914.5	NA	NA
chr1	20220000	chr1	20460000	13	6.619626e-4	0.03308505	1	7_Enh	1	7_Enh	1	ENSG00000169914.5	1	ENSG00000158786.4
chr1	20220000	chr1	20660000	16	6.991514e-4	0.03439536	1	7_Enh	1	7_Enh	1	ENSG00000169914.5	NA	NA
chr1	20220000	chr1	20700000	24	3.475821e-11	3.084689e-8	1	7_Enh	1	7_Enh	1	ENSG00000169914.5	NA	NA
chr1	20220000	chr1	20740000	17	1.188794e-6	2.575851e-4	1	7_Enh	1	7_Enh	1	ENSG00000169914.5	NA	NA
chr1	20220000	chr1	20940000	10	1.93652e-5	0.00236093	1	7_Enh	1	7_Enh	1	ENSG00000169914.5	1	ENSG00000158828.5
chr1	20220000	chr1	24100000	5	4.39772e-4	0.02464877	1	7_Enh	1	7_Enh	1	ENSG00000169914.5	1	ENSG00000011009.6
chr1	20220000	chr1	29420000	6	7.116851e-7	1.696481e-4	1	7_Enh	1	7_Enh	1	ENSG00000169914.5	NA	NA
chr1	20220000	chr1	29580000	4	1.302612e-4	0.01006866	1	7_Enh	1	7_Enh	1	ENSG00000169914.5	1	ENSG00000060656.15
chr1	20260000	chr1	20380000	38	4.436595e-7	1.150678e-4	NA	NA	1	7_Enh	1	ENSG00000188784.4	NA	NA
chr1	20260000	chr1	20420000	25	3.166633e-8	1.256796e-5	NA	NA	1	7_Enh	1	ENSG00000188784.4	NA	NA
chr1	20260000	chr1	20460000	19	1.79072e-6	3.589031e-4	NA	NA	1	7_Enh	1	ENSG00000188784.4	1	ENSG00000158786.4
chr1	20260000	chr1	20500000	44	3.493313e-9	1.87263e-6	NA	NA	1	7_Enh	1	ENSG00000188784.4	1	ENSG00000162543.5
chr1	20260000	chr1	20580000	21	3.317659e-5	0.003573565	NA	NA	1	7_Enh	1	ENSG00000188784.4	NA	NA
chr1	20260000	chr1	20660000	17	7.57983e-4	0.03645262	NA	NA	1	7_Enh	1	ENSG00000188784.4	NA	NA
chr1	20260000	chr1	20700000	17	9.115535e-6	0.001310663	NA	NA	1	7_Enh	1	ENSG00000188784.4	NA	NA
chr1	20260000	chr1	20780000	17	1.8748740000000002e-05	0.002302315	NA	NA	1	7_Enh	1	ENSG00000188784.4	NA	NA
chr1	20260000	chr1	27020000	4	7.144336e-4	0.03493718	NA	NA	1	7_Enh	1	ENSG00000188784.4	1	ENSG00000117713.13
chr1	20300000	chr1	20420000	35	4.834091e-13	6.228746e-10	NA	NA	1	7_Enh	1	ENSG00000188257.6	NA	NA
chr1	20300000	chr1	20460000	19	1.358754e-5	0.001789994	NA	NA	1	7_Enh	1	ENSG00000188257.6	1	ENSG00000158786.4
chr1	20300000	chr1	20500000	58	5.56781e-14	8.340146e-11	NA	NA	1	7_Enh	1	ENSG00000188257.6	1	ENSG00000162543.5
chr1	20300000	chr1	20580000	30	5.05749e-9	2.58396e-6	NA	NA	1	7_Enh	1	ENSG00000188257.6	NA	NA
chr1	20300000	chr1	20620000	14	1.819643e-5	0.002249299	NA	NA	1	7_Enh	1	ENSG00000188257.6	1	ENSG00000158816.11
chr1	20300000	chr1	20660000	22	1.432508e-5	0.001866244	NA	NA	1	7_Enh	1	ENSG00000188257.6	NA	NA
chr1	20300000	chr1	20780000	28	6.536416e-12	6.751497e-9	NA	NA	1	7_Enh	1	ENSG00000188257.6	NA	NA
chr1	20340000	chr1	20460000	18	1.349783e-4	0.0103436	NA	NA	1	7_Enh	1	ENSG00000127472.6	1	ENSG00000158786.4
chr1	20340000	chr1	20500000	42	6.679945e-6	0.001027319	NA	NA	1	7_Enh	1	ENSG00000127472.6	1	ENSG00000162543.5
chr1	20340000	chr1	20660000	25	8.81582e-7	2.019869e-4	NA	NA	1	7_Enh	1	ENSG00000127472.6	NA	NA
chr1	20340000	chr1	21740000	8	5.247761e-4	0.02800029	NA	NA	1	7_Enh	1	ENSG00000127472.6	NA	NA
chr1	20380000	chr1	20940000	16	2.583079e-6	4.813205e-4	1	7_Enh	1	7_Enh	NA	NA	1	ENSG00000158828.5
chr1	20420000	chr1	20620000	19	3.090481e-8	1.230872e-5	1	7_Enh	1	7_Enh	NA	NA	1	ENSG00000158816.11
chr1	20460000	chr1	20580000	23	1.599129e-4	0.01174108	1	7_Enh	1	7_Enh	1	ENSG00000158786.4	NA	NA
chr1	20460000	chr1	20660000	23	1.177778e-5	0.00160168	1	7_Enh	1	7_Enh	1	ENSG00000158786.4	NA	NA
chr1	20460000	chr1	20700000	14	0.001143291	0.04882578	1	7_Enh	1	7_Enh	1	ENSG00000158786.4	NA	NA
chr1	20460000	chr1	20780000	22	4.041768e-8	1.546554e-5	1	7_Enh	1	7_Enh	1	ENSG00000158786.4	NA	NA
chr1	20460000	chr1	23860000	5	2.513065e-5	0.002888654	1	7_Enh	1	7_Enh	1	ENSG00000158786.4	1	ENSG00000007968.6
chr1	20460000	chr1	28380000	6	8.931664e-7	2.041524e-4	1	7_Enh	1	7_Enh	1	ENSG00000158786.4	NA	NA
chr1	20460000	chr1	29300000	4	5.148244e-4	0.02761702	1	7_Enh	1	7_Enh	1	ENSG00000158786.4	NA	NA
chr1	20500000	chr1	20740000	41	3.827291e-6	6.601524e-4	1	7_Enh	1	7_Enh	1	ENSG00000162543.5	NA	NA
chr1	20500000	chr1	20860000	37	5.16627e-6	8.378706e-4	1	7_Enh	NA	NA	1	ENSG00000162543.5	1	ENSG00000183114.6
chr1	20620000	chr1	20780000	24	1.399318e-6	2.942352e-4	1	7_Enh	1	7_Enh	1	ENSG00000158816.11	NA	NA
chr1	20620000	chr1	20900000	17	2.077909e-6	4.043714e-4	1	7_Enh	1	7_Enh	1	ENSG00000158816.11	1	ENSG00000158825.5
chr1	20620000	chr1	26660000	4	2.907016e-4	0.018239	1	7_Enh	1	7_Enh	1	ENSG00000158816.11	1	ENSG00000158062.16
chr1	20620000	chr1	30180000	4	3.23412e-4	0.01971087	1	7_Enh	1	7_Enh	1	ENSG00000158816.11	NA	NA
chr1	20740000	chr1	20980000	22	1.759942e-7	5.341188e-5	1	7_Enh	NA	NA	NA	NA	1	ENSG00000244038.5
chr1	20780000	chr1	20980000	25	6.609401e-7	1.595555e-4	1	7_Enh	NA	NA	NA	NA	1	ENSG00000244038.5
chr1	20780000	chr1	23900000	6	9.148994e-5	0.007724223	1	7_Enh	1	7_Enh	NA	NA	1	ENSG00000197880.4
chr1	20860000	chr1	21660000	13	6.346595e-5	0.00585398	NA	NA	1	7_Enh	1	ENSG00000183114.6	1	ENSG00000117298.10
chr1	20860000	chr1	21820000	11	1.496847e-5	0.001931413	NA	NA	1	7_Enh	1	ENSG00000183114.6	1	ENSG00000162551.9
chr1	20900000	chr1	21500000	11	4.251756e-5	0.004318181	1	7_Enh	1	7_Enh	1	ENSG00000158825.5	1	ENSG00000075151.15
chr1	20900000	chr1	21660000	13	1.356819e-5	0.001788041	1	7_Enh	1	7_Enh	1	ENSG00000158825.5	1	ENSG00000117298.10
chr1	20900000	chr1	25820000	5	2.254865e-4	0.01513781	1	7_Enh	1	7_Enh	1	ENSG00000158825.5	NA	NA
chr1	20900000	chr1	26460000	4	3.074606e-4	0.01899911	1	7_Enh	1	7_Enh	1	ENSG00000158825.5	NA	NA
chr1	20940000	chr1	21300000	11	1.093548e-4	0.008834417	1	7_Enh	1	7_Enh	1	ENSG00000158828.5	NA	NA
chr1	20940000	chr1	24300000	4	8.597855e-4	0.03985794	1	7_Enh	1	7_Enh	1	ENSG00000158828.5	1	ENSG00000188529.10
chr1	20940000	chr1	28220000	4	4.189776e-5	0.004269818	1	7_Enh	1	7_Enh	1	ENSG00000158828.5	NA	NA
chr1	20980000	chr1	21380000	22	4.304547e-9	2.246456e-6	NA	NA	1	7_Enh	1	ENSG00000244038.5	NA	NA
chr1	20980000	chr1	21420000	13	6.948479e-6	0.001059346	NA	NA	1	7_Enh	1	ENSG00000244038.5	NA	NA
chr1	20980000	chr1	21460000	12	3.077553e-4	0.01901236	NA	NA	1	7_Enh	1	ENSG00000244038.5	NA	NA
chr1	20980000	chr1	21700000	10	3.136264e-4	0.01927307	NA	NA	1	7_Enh	1	ENSG00000244038.5	NA	NA
chr1	20980000	chr1	28300000	3	0.001165	0.04948131	NA	NA	1	7_Enh	1	ENSG00000244038.5	1	ENSG00000158156.7
chr1	20980000	chr1	28700000	6	3.866626e-8	1.489535e-5	NA	NA	1	7_Enh	1	ENSG00000244038.5	1	ENSG00000204138.8
chr1	21020000	chr1	21500000	18	3.321627e-10	2.339579e-7	1	7_Enh	1	7_Enh	NA	NA	1	ENSG00000075151.15
chr1	21020000	chr1	21660000	18	4.90816e-9	2.518757e-6	1	7_Enh	1	7_Enh	NA	NA	1	ENSG00000117298.10
chr1	21020000	chr1	21980000	15	4.136771e-9	2.169678e-6	1	7_Enh	1	7_Enh	NA	NA	1	ENSG00000076864.15
chr1	21100000	chr1	21260000	23	2.886199e-5	0.003211563	1	7_Enh	1	7_Enh	1	ENSG00000127483.13	NA	NA
chr1	21100000	chr1	21340000	21	1.554872e-4	0.01150144	1	7_Enh	1	7_Enh	1	ENSG00000127483.13	NA	NA
chr1	21100000	chr1	21380000	31	1.843834e-10	1.385213e-7	1	7_Enh	1	7_Enh	1	ENSG00000127483.13	NA	NA
chr1	21100000	chr1	21420000	23	5.489108e-10	3.665921e-7	1	7_Enh	1	7_Enh	1	ENSG00000127483.13	NA	NA
chr1	21100000	chr1	21460000	22	1.431069e-7	4.494046e-5	1	7_Enh	1	7_Enh	1	ENSG00000127483.13	NA	NA
chr1	21100000	chr1	21500000	18	3.664674e-9	1.952314e-6	1	7_Enh	1	7_Enh	1	ENSG00000127483.13	1	ENSG00000075151.15
chr1	21100000	chr1	21660000	14	1.754856e-5	0.002187042	1	7_Enh	1	7_Enh	1	ENSG00000127483.13	1	ENSG00000117298.10
chr1	21100000	chr1	21980000	10	1.057645e-4	0.008614348	1	7_Enh	1	7_Enh	1	ENSG00000127483.13	1	ENSG00000076864.15
chr1	21100000	chr1	22340000	10	6.262104e-5	0.005794476	1	7_Enh	1	7_Enh	1	ENSG00000127483.13	1	ENSG00000142789.15
chr1	21100000	chr1	28140000	5	6.16898e-6	9.647275e-4	1	7_Enh	1	7_Enh	1	ENSG00000127483.13	1	ENSG00000117751.13
chr1	21140000	chr1	21500000	26	9.992288e-13	1.213787e-9	1	7_Enh	1	7_Enh	NA	NA	1	ENSG00000075151.15
chr1	21140000	chr1	22100000	8	8.886267e-4	0.04080961	1	7_Enh	1	7_Enh	NA	NA	1	ENSG00000090686.11
chr1	21140000	chr1	29060000	6	1.223058e-5	0.001649895	1	7_Enh	1	7_Enh	NA	NA	1	ENSG00000198492.10
chr1	21180000	chr1	21500000	23	4.934834e-12	5.230744e-9	1	7_Enh	1	7_Enh	NA	NA	1	ENSG00000075151.15
chr1	21180000	chr1	21660000	13	2.377309e-4	0.0157419	1	7_Enh	1	7_Enh	NA	NA	1	ENSG00000117298.10
chr1	21180000	chr1	23540000	6	2.145805e-4	0.01459209	1	7_Enh	1	7_Enh	NA	NA	1	ENSG00000179546.3
chr1	21180000	chr1	23700000	5	4.459662e-4	0.02489477	1	7_Enh	1	7_Enh	NA	NA	1	ENSG00000125945.10
chr1	21180000	chr1	27180000	4	1.363941e-4	0.01042319	1	7_Enh	1	7_Enh	NA	NA	1	ENSG00000175793.10
chr1	21260000	chr1	21500000	18	1.857097e-6	3.69488e-4	1	7_Enh	1	7_Enh	NA	NA	1	ENSG00000075151.15
chr1	21260000	chr1	21820000	14	1.277975e-6	2.732503e-4	1	7_Enh	1	7_Enh	NA	NA	1	ENSG00000162551.9
chr1	21260000	chr1	26620000	4	4.408377e-4	0.0246914	1	7_Enh	1	7_Enh	NA	NA	1	ENSG00000142669.9
chr1	21260000	chr1	27820000	4	3.23982e-4	0.01973698	1	7_Enh	1	7_Enh	NA	NA	1	ENSG00000158195.6
chr1	21300000	chr1	21500000	23	4.751658e-11	4.099624e-8	1	7_Enh	1	7_Enh	NA	NA	1	ENSG00000075151.15
chr1	21300000	chr1	21660000	13	2.902492e-4	0.01821784	1	7_Enh	1	7_Enh	NA	NA	1	ENSG00000117298.10
chr1	21300000	chr1	27100000	5	3.266909e-5	0.003532525	1	7_Enh	1	7_Enh	NA	NA	1	ENSG00000060642.6
chr1	21300000	chr1	27300000	6	7.447914e-7	1.761402e-4	1	7_Enh	1	7_Enh	NA	NA	1	ENSG00000253368.3
chr1	21340000	chr1	21500000	27	1.841995e-8	7.908732e-6	1	7_Enh	1	7_Enh	NA	NA	1	ENSG00000075151.15
chr1	21340000	chr1	21820000	13	2.155716e-4	0.01464213	1	7_Enh	1	7_Enh	NA	NA	1	ENSG00000162551.9
chr1	21340000	chr1	26700000	6	4.909412e-5	0.004820607	1	7_Enh	1	7_Enh	NA	NA	1	ENSG00000176083.13
chr1	21340000	chr1	28420000	4	4.89735e-4	0.02663668	1	7_Enh	1	7_Enh	NA	NA	1	ENSG00000158161.11
chr1	21380000	chr1	21660000	20	2.778374e-4	0.01764043	1	7_Enh	1	7_Enh	NA	NA	1	ENSG00000117298.10
chr1	21460000	chr1	21820000	15	5.855047e-5	0.005509313	1	7_Enh	1	7_Enh	NA	NA	1	ENSG00000162551.9
chr1	21460000	chr1	26740000	5	2.136179e-4	0.0145436	1	7_Enh	1	7_Enh	NA	NA	1	ENSG00000117682.12
chr1	21500000	chr1	26740000	4	2.775848e-4	0.01762858	1	7_Enh	1	7_Enh	1	ENSG00000075151.15	1	ENSG00000117682.12
chr1	21500000	chr1	28620000	3	8.997454e-4	0.0411715	1	7_Enh	1	7_Enh	1	ENSG00000075151.15	NA	NA
chr1	21660000	chr1	21820000	47	1.492221e-24	6.043747e-21	1	7_Enh	1	7_Enh	1	ENSG00000117298.10	1	ENSG00000162551.9
chr1	21660000	chr1	21860000	27	1.046279e-9	6.489167e-7	1	7_Enh	1	7_Enh	1	ENSG00000117298.10	NA	NA
chr1	21660000	chr1	21900000	23	5.376659e-10	3.599517e-7	1	7_Enh	1	7_Enh	1	ENSG00000117298.10	NA	NA
chr1	21660000	chr1	21980000	20	1.302303e-6	2.774864e-4	1	7_Enh	1	7_Enh	1	ENSG00000117298.10	1	ENSG00000076864.15
chr1	21660000	chr1	22100000	14	5.240422e-6	8.476012e-4	1	7_Enh	1	7_Enh	1	ENSG00000117298.10	1	ENSG00000090686.11
chr1	21660000	chr1	24340000	6	7.028689e-5	0.00632688	1	7_Enh	1	7_Enh	1	ENSG00000117298.10	NA	NA
chr1	21660000	chr1	26420000	5	1.706147e-4	0.01231492	1	7_Enh	1	7_Enh	1	ENSG00000117298.10	1	ENSG00000175087.5
chr1	21660000	chr1	27180000	4	2.122719e-4	0.01447662	1	7_Enh	1	7_Enh	1	ENSG00000117298.10	1	ENSG00000175793.10
chr1	21660000	chr1	27780000	4	9.82295e-4	0.04383754	1	7_Enh	1	7_Enh	1	ENSG00000117298.10	NA	NA
chr1	21660000	chr1	27860000	4	1.386694e-4	0.01055588	1	7_Enh	1	7_Enh	1	ENSG00000117298.10	NA	NA
chr1	21660000	chr1	28340000	4	3.805599e-4	0.02218913	1	7_Enh	1	7_Enh	1	ENSG00000117298.10	NA	NA
chr1	21700000	chr1	21820000	22	1.191037e-4	0.009419396	1	7_Enh	1	7_Enh	NA	NA	1	ENSG00000162551.9
chr1	21700000	chr1	21980000	39	5.29294e-17	1.176094e-13	1	7_Enh	1	7_Enh	NA	NA	1	ENSG00000076864.15
chr1	21700000	chr1	24300000	6	3.255397e-4	0.01980787	1	7_Enh	1	7_Enh	NA	NA	1	ENSG00000188529.10
chr1	21700000	chr1	27940000	4	4.44244e-4	0.02483053	1	7_Enh	1	7_Enh	NA	NA	1	ENSG00000126705.9
chr1	21740000	chr1	21980000	46	1.538391e-19	4.358115e-16	1	7_Enh	1	7_Enh	NA	NA	1	ENSG00000076864.15
chr1	21740000	chr1	23020000	8	0.001122619	0.04820609	1	7_Enh	1	7_Enh	NA	NA	1	ENSG00000133216.12
chr1	21740000	chr1	23540000	11	4.082248e-7	1.074521e-4	1	7_Enh	1	7_Enh	NA	NA	1	ENSG00000179546.3
chr1	21740000	chr1	25860000	5	8.345376e-4	0.03901917	1	7_Enh	1	7_Enh	NA	NA	1	ENSG00000157978.7
chr1	21780000	chr1	21900000	20	3.552701e-4	0.02110634	1	7_Enh	1	7_Enh	1	ENSG00000142794.14	NA	NA
chr1	21820000	chr1	21980000	26	3.541954e-9	1.895152e-6	1	7_Enh	1	7_Enh	1	ENSG00000162551.9	1	ENSG00000076864.15
chr1	21820000	chr1	22020000	22	1.066631e-4	0.008669195	1	7_Enh	1	7_Enh	1	ENSG00000162551.9	NA	NA
chr1	21820000	chr1	26100000	4	5.039486e-4	0.02719302	1	7_Enh	1	7_Enh	1	ENSG00000162551.9	NA	NA
chr1	21820000	chr1	26340000	4	9.048584e-4	0.0413374	1	7_Enh	1	7_Enh	1	ENSG00000162551.9	1	ENSG00000158008.5
chr1	21820000	chr1	27300000	4	2.796368e-4	0.01772422	1	7_Enh	1	7_Enh	1	ENSG00000162551.9	1	ENSG00000253368.3
chr1	21820000	chr1	28780000	3	0.001149202	0.04900525	1	7_Enh	1	7_Enh	1	ENSG00000162551.9	NA	NA
chr1	21860000	chr1	21980000	23	1.006716e-5	0.001417312	1	7_Enh	1	7_Enh	NA	NA	1	ENSG00000076864.15
chr1	21860000	chr1	23900000	5	4.447461e-4	0.02484915	1	7_Enh	1	7_Enh	NA	NA	1	ENSG00000197880.4
chr1	21860000	chr1	24740000	7	1.199512e-4	0.009470485	1	7_Enh	1	7_Enh	NA	NA	1	ENSG00000001460.13
chr1	21860000	chr1	27220000	4	6.558356e-4	0.03286347	1	7_Enh	NA	NA	NA	NA	1	ENSG00000198746.8
chr1	21860000	chr1	28820000	3	0.001063433	0.04639393	1	7_Enh	1	7_Enh	NA	NA	1	ENSG00000180198.11
chr1	21900000	chr1	22980000	8	2.676435e-4	0.01716778	1	7_Enh	NA	NA	NA	NA	1	ENSG00000173369.11
chr1	21980000	chr1	22100000	34	8.136081e-14	1.188774e-10	1	7_Enh	1	7_Enh	1	ENSG00000076864.15	1	ENSG00000090686.11
chr1	21980000	chr1	22140000	18	1.082387e-4	0.008765988	1	7_Enh	1	7_Enh	1	ENSG00000076864.15	1	ENSG00000187942.7
chr1	21980000	chr1	23060000	9	7.140519e-4	0.03492335	1	7_Enh	1	7_Enh	1	ENSG00000076864.15	NA	NA
chr1	21980000	chr1	26860000	6	7.20991e-7	1.714791e-4	1	7_Enh	1	7_Enh	1	ENSG00000076864.15	1	ENSG00000117676.9
chr1	21980000	chr1	27060000	6	5.255704e-6	8.49604e-4	1	7_Enh	1	7_Enh	1	ENSG00000076864.15	NA	NA
chr1	21980000	chr1	27380000	7	7.999488e-6	0.001183451	1	7_Enh	1	7_Enh	1	ENSG00000076864.15	NA	NA
chr1	22020000	chr1	22140000	37	1.181395e-9	7.219544e-7	1	7_Enh	1	7_Enh	NA	NA	1	ENSG00000187942.7
chr1	22020000	chr1	22340000	42	3.999393e-13	5.226711e-10	1	7_Enh	1	7_Enh	NA	NA	1	ENSG00000142789.15
chr1	22020000	chr1	22380000	22	1.544444e-5	0.001979612	1	7_Enh	1	7_Enh	NA	NA	1	ENSG00000070831.11
chr1	22020000	chr1	23820000	7	0.001089226	0.0471896	1	7_Enh	1	7_Enh	NA	NA	1	ENSG00000088280.14
chr1	22020000	chr1	27500000	4	7.846594e-4	0.03735457	1	7_Enh	1	7_Enh	NA	NA	1	ENSG00000090020.6
chr1	22100000	chr1	22260000	20	1.01755e-8	4.739486e-6	1	7_Enh	1	7_Enh	1	ENSG00000090686.11	1	ENSG00000142798.12
chr1	22100000	chr1	23100000	7	7.931933e-4	0.03764516	1	7_Enh	1	7_Enh	1	ENSG00000090686.11	NA	NA
chr1	22100000	chr1	24340000	5	2.471669e-4	0.01619555	1	7_Enh	1	7_Enh	1	ENSG00000090686.11	NA	NA
chr1	22100000	chr1	27380000	10	1.968012e-10	1.467603e-7	1	7_Enh	1	7_Enh	1	ENSG00000090686.11	NA	NA
chr1	22140000	chr1	22260000	31	2.452367e-15	4.450176e-12	1	7_Enh	1	7_Enh	1	ENSG00000187942.7	1	ENSG00000142798.12
chr1	22140000	chr1	22380000	22	1.80352e-8	7.7634280000000008e-06	1	7_Enh	1	7_Enh	1	ENSG00000187942.7	1	ENSG00000070831.11
chr1	22140000	chr1	23700000	6	1.88035e-4	0.01323473	1	7_Enh	1	7_Enh	1	ENSG00000187942.7	1	ENSG00000125945.10
chr1	22140000	chr1	24020000	7	3.398187e-4	0.02043683	1	7_Enh	NA	NA	1	ENSG00000187942.7	1	ENSG00000142676.8
chr1	22260000	chr1	22380000	24	7.169406e-8	2.51266e-5	1	7_Enh	1	7_Enh	1	ENSG00000142798.12	1	ENSG00000070831.11
chr1	22260000	chr1	22580000	9	9.219736e-4	0.04189983	1	7_Enh	1	7_Enh	1	ENSG00000142798.12	NA	NA
chr1	22260000	chr1	22980000	10	1.890912e-4	0.013292	1	7_Enh	NA	NA	1	ENSG00000142798.12	1	ENSG00000173369.11
chr1	22260000	chr1	23140000	9	1.274446e-5	0.001703617	1	7_Enh	1	7_Enh	1	ENSG00000142798.12	NA	NA
chr1	22260000	chr1	23540000	8	2.038783e-5	0.002456932	1	7_Enh	1	7_Enh	1	ENSG00000142798.12	1	ENSG00000179546.3
chr1	22260000	chr1	23740000	5	3.712401e-4	0.02179423	1	7_Enh	1	7_Enh	1	ENSG00000142798.12	1	ENSG00000204219.5
chr1	22260000	chr1	23860000	5	5.260474e-4	0.02805017	1	7_Enh	1	7_Enh	1	ENSG00000142798.12	1	ENSG00000007968.6
chr1	22260000	chr1	27300000	7	2.386796e-8	9.887561e-6	1	7_Enh	1	7_Enh	1	ENSG00000142798.12	1	ENSG00000253368.3
chr1	22340000	chr1	22980000	14	8.747916e-4	0.04035781	1	7_Enh	NA	NA	1	ENSG00000142789.15	1	ENSG00000173369.11
chr1	22340000	chr1	24940000	5	9.80254e-4	0.04377212	1	7_Enh	1	7_Enh	1	ENSG00000142789.15	1	ENSG00000133226.12
chr1	22340000	chr1	31980000	5	1.089785e-4	0.008811127	1	7_Enh	1	7_Enh	1	ENSG00000142789.15	NA	NA
chr1	22380000	chr1	22580000	14	6.472572e-4	0.03255711	1	7_Enh	1	7_Enh	1	ENSG00000070831.11	NA	NA
chr1	22380000	chr1	22780000	14	4.070803e-6	6.928616e-4	1	7_Enh	1	7_Enh	1	ENSG00000070831.11	1	ENSG00000184677.12
chr1	22380000	chr1	22980000	14	1.182249e-4	0.009366601	1	7_Enh	NA	NA	1	ENSG00000070831.11	1	ENSG00000173369.11
chr1	22580000	chr1	22980000	12	8.256931e-4	0.03872757	1	7_Enh	NA	NA	NA	NA	1	ENSG00000173369.11
chr1	22580000	chr1	23500000	10	1.43155e-5	0.001865304	1	7_Enh	1	7_Enh	NA	NA	1	ENSG00000169641.9
chr1	22580000	chr1	24460000	6	6.674494e-4	0.03328056	1	7_Enh	NA	NA	NA	NA	1	ENSG00000142677.3
chr1	22580000	chr1	26140000	5	1.935031e-5	0.002359634	1	7_Enh	1	7_Enh	NA	NA	1	ENSG00000223474.2
chr1	22580000	chr1	28060000	7	2.492807e-9	1.392967e-6	1	7_Enh	1	7_Enh	NA	NA	1	ENSG00000009780.11
chr1	22780000	chr1	22980000	42	7.552888e-21	2.373079e-17	1	7_Enh	NA	NA	1	ENSG00000184677.12	1	ENSG00000173369.11
chr1	22780000	chr1	23020000	16	1.174671e-5	0.001598345	1	7_Enh	1	7_Enh	1	ENSG00000184677.12	1	ENSG00000133216.12
chr1	22780000	chr1	23300000	15	1.92944e-8	8.231136e-6	1	7_Enh	1	7_Enh	1	ENSG00000184677.12	1	ENSG00000215906.4
chr1	22780000	chr1	23500000	10	9.393223e-5	0.007880248	1	7_Enh	1	7_Enh	1	ENSG00000184677.12	1	ENSG00000169641.9
chr1	22780000	chr1	29300000	4	7.227802e-4	0.03522941	1	7_Enh	1	7_Enh	1	ENSG00000184677.12	NA	NA
chr1	22780000	chr1	30980000	3	0.001119676	0.04811417	1	7_Enh	1	7_Enh	1	ENSG00000184677.12	NA	NA
chr1	22780000	chr1	31220000	4	1.618822e-4	0.01184662	1	7_Enh	1	7_Enh	1	ENSG00000184677.12	1	ENSG00000162511.7
chr1	22780000	chr1	32180000	3	8.559336e-4	0.03973153	1	7_Enh	1	7_Enh	1	ENSG00000184677.12	1	ENSG00000084636.13
chr1	22980000	chr1	23100000	25	0.001002355	0.0444721	NA	NA	1	7_Enh	1	ENSG00000173369.11	NA	NA
chr1	22980000	chr1	23140000	27	2.540856e-6	4.750589e-4	NA	NA	1	7_Enh	1	ENSG00000173369.11	NA	NA
chr1	22980000	chr1	23300000	25	1.426006e-8	6.338715e-6	NA	NA	1	7_Enh	1	ENSG00000173369.11	1	ENSG00000215906.4
chr1	22980000	chr1	23420000	25	1.419467e-5	0.001853098	NA	NA	1	7_Enh	1	ENSG00000173369.11	NA	NA
chr1	22980000	chr1	23500000	26	2.623964e-10	1.898148e-7	NA	NA	1	7_Enh	1	ENSG00000173369.11	1	ENSG00000169641.9
chr1	22980000	chr1	23540000	22	4.405066e-9	2.292277e-6	NA	NA	1	7_Enh	1	ENSG00000173369.11	1	ENSG00000179546.3
chr1	22980000	chr1	23940000	9	3.203303e-4	0.01957065	NA	NA	1	7_Enh	1	ENSG00000173369.11	NA	NA
chr1	22980000	chr1	26180000	6	9.725138e-4	0.04352831	NA	NA	1	7_Enh	1	ENSG00000173369.11	1	ENSG00000182749.5
chr1	23020000	chr1	23140000	33	6.994279e-11	5.809127e-8	1	7_Enh	1	7_Enh	1	ENSG00000133216.12	NA	NA
chr1	23020000	chr1	23300000	34	6.609777e-17	1.45351e-13	1	7_Enh	1	7_Enh	1	ENSG00000133216.12	1	ENSG00000215906.4
chr1	23020000	chr1	23340000	26	4.307913e-10	2.952899e-7	1	7_Enh	1	7_Enh	1	ENSG00000133216.12	1	ENSG00000004487.11
chr1	23020000	chr1	23420000	19	3.536632e-4	0.02103767	1	7_Enh	1	7_Enh	1	ENSG00000133216.12	NA	NA
chr1	23020000	chr1	23500000	21	1.447318e-8	6.419344e-6	1	7_Enh	1	7_Enh	1	ENSG00000133216.12	1	ENSG00000169641.9
chr1	23020000	chr1	23540000	18	9.231631e-8	3.111899e-5	1	7_Enh	1	7_Enh	1	ENSG00000133216.12	1	ENSG00000179546.3
chr1	23020000	chr1	23620000	12	8.211187e-4	0.03857706	1	7_Enh	1	7_Enh	1	ENSG00000133216.12	NA	NA
chr1	23020000	chr1	23860000	10	1.96259e-5	0.002385385	1	7_Enh	1	7_Enh	1	ENSG00000133216.12	1	ENSG00000007968.6
chr1	23020000	chr1	25100000	6	1.889143e-4	0.01328328	1	7_Enh	1	7_Enh	1	ENSG00000133216.12	NA	NA
chr1	23020000	chr1	26260000	5	7.843267e-4	0.03734238	1	7_Enh	1	7_Enh	1	ENSG00000133216.12	NA	NA
chr1	23020000	chr1	32540000	4	3.568734e-4	0.02117715	1	7_Enh	1	7_Enh	1	ENSG00000133216.12	1	ENSG00000121775.13
chr1	23060000	chr1	23300000	23	4.257754e-6	7.18365e-4	1	7_Enh	1	7_Enh	NA	NA	1	ENSG00000215906.4
chr1	23060000	chr1	23340000	20	2.632632e-4	0.01696388	1	7_Enh	1	7_Enh	NA	NA	1	ENSG00000004487.11
chr1	23060000	chr1	23500000	21	2.490021e-6	4.673967e-4	1	7_Enh	1	7_Enh	NA	NA	1	ENSG00000169641.9
chr1	23060000	chr1	23540000	15	2.969898e-4	0.01852758	1	7_Enh	1	7_Enh	NA	NA	1	ENSG00000179546.3
chr1	23060000	chr1	23660000	13	5.131446e-4	0.02755194	1	7_Enh	1	7_Enh	NA	NA	1	ENSG00000125944.14
chr1	23060000	chr1	23820000	16	1.522004e-7	4.730834e-5	1	7_Enh	1	7_Enh	NA	NA	1	ENSG00000088280.14
chr1	23060000	chr1	23860000	11	4.792281e-5	0.00473271	1	7_Enh	1	7_Enh	NA	NA	1	ENSG00000007968.6
chr1	23100000	chr1	29060000	4	0.001086406	0.04710088	1	7_Enh	1	7_Enh	NA	NA	1	ENSG00000198492.10
chr1	23100000	chr1	32460000	5	5.931546e-5	0.005562696	1	7_Enh	1	7_Enh	NA	NA	1	ENSG00000121774.13
chr1	23140000	chr1	23660000	19	4.367537e-9	2.27546e-6	1	7_Enh	1	7_Enh	NA	NA	1	ENSG00000125944.14
chr1	23300000	chr1	23420000	65	9.406061e-22	3.179334e-18	1	7_Enh	1	7_Enh	1	ENSG00000215906.4	NA	NA
chr1	23300000	chr1	23500000	35	1.073198e-12	1.294634e-9	1	7_Enh	1	7_Enh	1	ENSG00000215906.4	1	ENSG00000169641.9
chr1	23300000	chr1	23540000	27	6.027461e-10	3.982551e-7	1	7_Enh	1	7_Enh	1	ENSG00000215906.4	1	ENSG00000179546.3
chr1	23300000	chr1	23660000	20	1.312522e-7	4.1768e-5	1	7_Enh	1	7_Enh	1	ENSG00000215906.4	1	ENSG00000125944.14
chr1	23300000	chr1	23700000	11	8.350466e-4	0.03903649	1	7_Enh	1	7_Enh	1	ENSG00000215906.4	1	ENSG00000125945.10
chr1	23300000	chr1	23740000	11	6.581348e-5	0.006017979	1	7_Enh	1	7_Enh	1	ENSG00000215906.4	1	ENSG00000204219.5
chr1	23300000	chr1	23820000	15	9.9606e-7	2.231633e-4	1	7_Enh	1	7_Enh	1	ENSG00000215906.4	1	ENSG00000088280.14
chr1	23300000	chr1	23900000	13	1.049227e-6	2.3283e-4	1	7_Enh	1	7_Enh	1	ENSG00000215906.4	1	ENSG00000197880.4
chr1	23300000	chr1	23980000	10	9.415974e-5	0.007894051	1	7_Enh	1	7_Enh	1	ENSG00000215906.4	NA	NA
chr1	23300000	chr1	25540000	6	8.343963e-4	0.03901488	1	7_Enh	NA	NA	1	ENSG00000215906.4	1	ENSG00000117614.5
chr1	23300000	chr1	25700000	7	6.139915e-5	0.005708757	1	7_Enh	1	7_Enh	1	ENSG00000215906.4	NA	NA
chr1	23300000	chr1	27580000	6	1.175706e-5	0.001599413	1	7_Enh	1	7_Enh	1	ENSG00000215906.4	1	ENSG00000142784.11
chr1	23340000	chr1	23540000	36	9.725662e-13	1.184001e-9	1	7_Enh	1	7_Enh	1	ENSG00000004487.11	1	ENSG00000179546.3
chr1	23340000	chr1	23580000	28	0.001052259	0.04604487	1	7_Enh	1	7_Enh	1	ENSG00000004487.11	NA	NA
chr1	23340000	chr1	23980000	11	1.333728e-4	0.01024991	1	7_Enh	1	7_Enh	1	ENSG00000004487.11	NA	NA
chr1	23340000	chr1	26020000	6	2.386358e-4	0.01578537	1	7_Enh	1	7_Enh	1	ENSG00000004487.11	NA	NA
chr1	23340000	chr1	27460000	5	5.752689e-4	0.02991755	1	7_Enh	1	7_Enh	1	ENSG00000004487.11	NA	NA
chr1	23420000	chr1	23540000	51	1.877965e-11	1.763328e-8	1	7_Enh	1	7_Enh	NA	NA	1	ENSG00000179546.3
chr1	23420000	chr1	23660000	34	8.71229e-8	2.962823e-5	1	7_Enh	1	7_Enh	NA	NA	1	ENSG00000125944.14
chr1	23420000	chr1	23700000	27	1.958205e-7	5.836367e-5	1	7_Enh	1	7_Enh	NA	NA	1	ENSG00000125945.10
chr1	23420000	chr1	23740000	18	5.398467e-5	0.005180407	1	7_Enh	1	7_Enh	NA	NA	1	ENSG00000204219.5
chr1	23420000	chr1	23860000	25	1.368006e-9	8.221163e-7	1	7_Enh	1	7_Enh	NA	NA	1	ENSG00000007968.6
chr1	23420000	chr1	23900000	16	1.165327e-4	0.009265796	1	7_Enh	1	7_Enh	NA	NA	1	ENSG00000197880.4
chr1	23420000	chr1	24020000	25	7.455415e-6	0.001120151	1	7_Enh	NA	NA	NA	NA	1	ENSG00000142676.8
chr1	23500000	chr1	23620000	39	2.345013e-8	9.739274e-6	1	7_Enh	1	7_Enh	1	ENSG00000169641.9	NA	NA
chr1	23500000	chr1	23660000	25	6.488152e-5	0.005953335	1	7_Enh	1	7_Enh	1	ENSG00000169641.9	1	ENSG00000125944.14
chr1	23500000	chr1	23860000	16	1.721277e-5	0.002154387	1	7_Enh	1	7_Enh	1	ENSG00000169641.9	1	ENSG00000007968.6
chr1	23500000	chr1	23940000	14	4.689134e-5	0.004654759	1	7_Enh	1	7_Enh	1	ENSG00000169641.9	NA	NA
chr1	23500000	chr1	24020000	19	1.092163e-4	0.008825983	1	7_Enh	NA	NA	1	ENSG00000169641.9	1	ENSG00000142676.8
chr1	23540000	chr1	23660000	26	3.06885e-5	0.003367195	1	7_Enh	1	7_Enh	1	ENSG00000179546.3	1	ENSG00000125944.14
chr1	23540000	chr1	23700000	19	1.571303e-4	0.01159059	1	7_Enh	1	7_Enh	1	ENSG00000179546.3	1	ENSG00000125945.10
chr1	23540000	chr1	23740000	15	2.16801e-4	0.0147054	1	7_Enh	1	7_Enh	1	ENSG00000179546.3	1	ENSG00000204219.5
chr1	23540000	chr1	23860000	16	1.122151e-5	0.001542584	1	7_Enh	1	7_Enh	1	ENSG00000179546.3	1	ENSG00000007968.6
chr1	23540000	chr1	23900000	20	8.988704e-9	4.260027e-6	1	7_Enh	1	7_Enh	1	ENSG00000179546.3	1	ENSG00000197880.4
chr1	23540000	chr1	23940000	21	3.760754e-10	2.613918e-7	1	7_Enh	1	7_Enh	1	ENSG00000179546.3	NA	NA
chr1	23540000	chr1	23980000	13	9.59869e-5	0.00800968	1	7_Enh	1	7_Enh	1	ENSG00000179546.3	NA	NA
chr1	23540000	chr1	24820000	7	7.460204e-4	0.03603684	1	7_Enh	1	7_Enh	1	ENSG00000179546.3	1	ENSG00000117602.7
chr1	23540000	chr1	32940000	4	6.253939e-5	0.005788535	1	7_Enh	1	7_Enh	1	ENSG00000179546.3	1	ENSG00000273274.1
chr1	23540000	chr1	33340000	4	3.326189e-4	0.02012066	1	7_Enh	NA	NA	1	ENSG00000179546.3	1	ENSG00000121905.5
chr1	23580000	chr1	23820000	31	5.447213e-6	8.741702e-4	1	7_Enh	1	7_Enh	NA	NA	1	ENSG00000088280.14
chr1	23580000	chr1	23860000	25	1.387242e-5	0.001820131	1	7_Enh	1	7_Enh	NA	NA	1	ENSG00000007968.6
chr1	23580000	chr1	23900000	24	9.991937e-6	0.001408874	1	7_Enh	1	7_Enh	NA	NA	1	ENSG00000197880.4
chr1	23580000	chr1	28300000	5	8.83117e-4	0.0406308	1	7_Enh	1	7_Enh	NA	NA	1	ENSG00000158156.7
chr1	23620000	chr1	23820000	25	2.700797e-6	4.989181e-4	1	7_Enh	1	7_Enh	NA	NA	1	ENSG00000088280.14
chr1	23620000	chr1	23860000	24	5.316962e-8	1.950978e-5	1	7_Enh	1	7_Enh	NA	NA	1	ENSG00000007968.6
chr1	23620000	chr1	23900000	21	6.229488e-7	1.51981e-4	1	7_Enh	1	7_Enh	NA	NA	1	ENSG00000197880.4
chr1	23620000	chr1	24020000	31	8.472861e-9	4.047584e-6	1	7_Enh	NA	NA	NA	NA	1	ENSG00000142676.8
chr1	23620000	chr1	27140000	5	9.181185e-4	0.04177222	1	7_Enh	1	7_Enh	NA	NA	1	ENSG00000204160.7
chr1	23660000	chr1	23820000	33	3.499435e-11	3.103819e-8	1	7_Enh	1	7_Enh	1	ENSG00000125944.14	1	ENSG00000088280.14
chr1	23660000	chr1	23860000	24	1.977179e-8	8.40346e-6	1	7_Enh	1	7_Enh	1	ENSG00000125944.14	1	ENSG00000007968.6
chr1	23660000	chr1	23900000	16	1.397078e-4	0.01061433	1	7_Enh	1	7_Enh	1	ENSG00000125944.14	1	ENSG00000197880.4
chr1	23660000	chr1	23940000	22	7.471312e-9	3.62848e-6	1	7_Enh	1	7_Enh	1	ENSG00000125944.14	NA	NA
chr1	23660000	chr1	23980000	20	8.808602e-8	2.9899370000000002e-05	1	7_Enh	1	7_Enh	1	ENSG00000125944.14	NA	NA
chr1	23700000	chr1	23820000	21	2.216857e-5	0.002622156	1	7_Enh	1	7_Enh	1	ENSG00000125945.10	1	ENSG00000088280.14
chr1	23700000	chr1	23860000	21	1.960355e-7	5.841274e-5	1	7_Enh	1	7_Enh	1	ENSG00000125945.10	1	ENSG00000007968.6
chr1	23700000	chr1	23900000	13	0.001180893	0.04995898	1	7_Enh	1	7_Enh	1	ENSG00000125945.10	1	ENSG00000197880.4
chr1	23700000	chr1	23940000	15	3.005159e-5	0.00331342	1	7_Enh	1	7_Enh	1	ENSG00000125945.10	NA	NA
chr1	23700000	chr1	23980000	19	4.34625e-8	1.64551e-5	1	7_Enh	1	7_Enh	1	ENSG00000125945.10	NA	NA
chr1	23700000	chr1	24100000	17	5.021976e-6	8.191939e-4	1	7_Enh	1	7_Enh	1	ENSG00000125945.10	1	ENSG00000011009.6
chr1	23700000	chr1	24180000	11	1.212985e-4	0.009551403	1	7_Enh	NA	NA	1	ENSG00000125945.10	1	ENSG00000179163.11
chr1	23700000	chr1	26660000	5	8.21898e-4	0.03860191	1	7_Enh	1	7_Enh	1	ENSG00000125945.10	1	ENSG00000158062.16
chr1	23700000	chr1	26700000	5	6.030536e-4	0.0309462	1	7_Enh	1	7_Enh	1	ENSG00000125945.10	1	ENSG00000176083.13
chr1	23700000	chr1	27660000	5	5.211056e-5	0.005044038	1	7_Enh	1	7_Enh	1	ENSG00000125945.10	1	ENSG00000142765.13
chr1	23700000	chr1	31780000	4	4.98853e-5	0.00487945	1	7_Enh	1	7_Enh	1	ENSG00000125945.10	1	ENSG00000060688.8
chr1	23740000	chr1	23860000	17	1.184226e-5	0.001608734	1	7_Enh	1	7_Enh	1	ENSG00000204219.5	1	ENSG00000007968.6
chr1	23740000	chr1	23900000	29	2.877555e-15	5.173105e-12	1	7_Enh	1	7_Enh	1	ENSG00000204219.5	1	ENSG00000197880.4
chr1	23740000	chr1	23940000	20	2.895276e-9	1.590646e-6	1	7_Enh	1	7_Enh	1	ENSG00000204219.5	NA	NA
chr1	23740000	chr1	23980000	20	1.098645e-9	6.77595e-7	1	7_Enh	1	7_Enh	1	ENSG00000204219.5	NA	NA
chr1	23740000	chr1	24020000	24	3.896039e-8	1.499195e-5	1	7_Enh	NA	NA	1	ENSG00000204219.5	1	ENSG00000142676.8
chr1	23740000	chr1	24100000	12	6.638199e-4	0.03314936	1	7_Enh	1	7_Enh	1	ENSG00000204219.5	1	ENSG00000011009.6
chr1	23740000	chr1	24300000	13	6.45367e-7	1.564884e-4	1	7_Enh	1	7_Enh	1	ENSG00000204219.5	1	ENSG00000188529.10
chr1	23740000	chr1	27820000	5	1.277359e-5	0.001706507	1	7_Enh	1	7_Enh	1	ENSG00000204219.5	1	ENSG00000158195.6
chr1	23820000	chr1	23940000	33	4.315669e-13	5.614393e-10	1	7_Enh	1	7_Enh	1	ENSG00000088280.14	NA	NA
chr1	23820000	chr1	23980000	40	2.266869e-19	6.339548e-16	1	7_Enh	1	7_Enh	1	ENSG00000088280.14	NA	NA
chr1	23820000	chr1	24020000	25	1.595375e-4	0.0117201	1	7_Enh	NA	NA	1	ENSG00000088280.14	1	ENSG00000142676.8
chr1	23820000	chr1	24100000	18	1.532232e-4	0.01137456	1	7_Enh	1	7_Enh	1	ENSG00000088280.14	1	ENSG00000011009.6
chr1	23820000	chr1	26860000	4	9.234053e-4	0.04194593	1	7_Enh	1	7_Enh	1	ENSG00000088280.14	1	ENSG00000117676.9
chr1	23820000	chr1	26900000	6	2.34724e-5	0.002741293	1	7_Enh	1	7_Enh	1	ENSG00000088280.14	NA	NA
chr1	23820000	chr1	27660000	6	7.433015e-6	0.001117391	1	7_Enh	1	7_Enh	1	ENSG00000088280.14	1	ENSG00000142765.13
chr1	23820000	chr1	28740000	5	6.443778e-5	0.005922677	1	7_Enh	1	7_Enh	1	ENSG00000088280.14	NA	NA
chr1	23820000	chr1	29500000	4	5.781127e-4	0.03002199	1	7_Enh	1	7_Enh	1	ENSG00000088280.14	1	ENSG00000116350.11
chr1	23860000	chr1	23980000	51	9.543861e-30	4.904825e-26	1	7_Enh	1	7_Enh	1	ENSG00000007968.6	NA	NA
chr1	23860000	chr1	24020000	55	1.584085e-22	5.656296e-19	1	7_Enh	NA	NA	1	ENSG00000007968.6	1	ENSG00000142676.8
chr1	23860000	chr1	24100000	20	5.913683e-6	9.328406e-4	1	7_Enh	1	7_Enh	1	ENSG00000007968.6	1	ENSG00000011009.6
chr1	23860000	chr1	24140000	16	1.211994e-4	0.009545779	1	7_Enh	1	7_Enh	1	ENSG00000007968.6	1	ENSG00000117308.10
chr1	23860000	chr1	24460000	13	1.260866e-4	0.009832295	1	7_Enh	NA	NA	1	ENSG00000007968.6	1	ENSG00000142677.3
chr1	23860000	chr1	25340000	8	3.288698e-5	0.003550023	1	7_Enh	1	7_Enh	1	ENSG00000007968.6	NA	NA
chr1	23900000	chr1	24020000	44	6.777031e-13	8.50049e-10	1	7_Enh	NA	NA	1	ENSG00000197880.4	1	ENSG00000142676.8
chr1	23900000	chr1	24100000	20	3.423899e-5	0.003660105	1	7_Enh	1	7_Enh	1	ENSG00000197880.4	1	ENSG00000011009.6
chr1	23900000	chr1	24620000	13	4.101492e-5	0.004200646	1	7_Enh	1	7_Enh	1	ENSG00000197880.4	NA	NA
chr1	23900000	chr1	24820000	8	1.663305e-4	0.01208767	1	7_Enh	1	7_Enh	1	ENSG00000197880.4	1	ENSG00000117602.7
chr1	23900000	chr1	32700000	3	6.080873e-4	0.03113595	1	7_Enh	1	7_Enh	1	ENSG00000197880.4	1	ENSG00000182866.12
chr1	23900000	chr1	33860000	4	3.749358e-5	0.003924211	1	7_Enh	1	7_Enh	1	ENSG00000197880.4	NA	NA
chr1	23940000	chr1	25740000	6	8.876137e-4	0.04077619	1	7_Enh	1	7_Enh	NA	NA	1	ENSG00000188672.12
chr1	23940000	chr1	32180000	4	9.490017e-5	0.007940451	1	7_Enh	1	7_Enh	NA	NA	1	ENSG00000084636.13
chr1	23980000	chr1	24100000	26	5.79882e-6	9.183894e-4	1	7_Enh	1	7_Enh	NA	NA	1	ENSG00000011009.6
chr1	23980000	chr1	26380000	6	1.02779e-4	0.008432037	1	7_Enh	1	7_Enh	NA	NA	1	ENSG00000158022.6
chr1	24020000	chr1	24700000	12	5.807647e-4	0.03011891	NA	NA	1	7_Enh	1	ENSG00000142676.8	NA	NA
chr1	24020000	chr1	24780000	17	2.649228e-4	0.0170409	NA	NA	1	7_Enh	1	ENSG00000142676.8	NA	NA
chr1	24020000	chr1	25980000	8	2.071622e-5	0.002488027	NA	NA	1	7_Enh	1	ENSG00000142676.8	NA	NA
chr1	24020000	chr1	26900000	10	1.165317e-7	3.778219e-5	NA	NA	1	7_Enh	1	ENSG00000142676.8	NA	NA
chr1	24020000	chr1	28500000	6	2.821252e-5	0.003156615	NA	NA	1	7_Enh	1	ENSG00000142676.8	NA	NA
chr1	24100000	chr1	24300000	32	9.026069e-10	5.693238e-7	1	7_Enh	1	7_Enh	1	ENSG00000011009.6	1	ENSG00000188529.10
chr1	24100000	chr1	25100000	11	1.701967e-5	0.002135357	1	7_Enh	1	7_Enh	1	ENSG00000011009.6	NA	NA
chr1	24100000	chr1	25540000	9	6.218708e-4	0.03164077	1	7_Enh	NA	NA	1	ENSG00000011009.6	1	ENSG00000117614.5
chr1	24100000	chr1	31980000	6	1.244322e-5	0.001672433	1	7_Enh	1	7_Enh	1	ENSG00000011009.6	NA	NA
chr1	24100000	chr1	32540000	5	9.696194e-5	0.0080699	1	7_Enh	1	7_Enh	1	ENSG00000011009.6	1	ENSG00000121775.13
chr1	24100000	chr1	33380000	4	1.921833e-4	0.01345054	1	7_Enh	1	7_Enh	1	ENSG00000011009.6	1	ENSG00000121900.14
chr1	24140000	chr1	24300000	29	2.680055e-7	7.578623e-5	1	7_Enh	1	7_Enh	1	ENSG00000117308.10	1	ENSG00000188529.10
chr1	24140000	chr1	24420000	20	1.308937e-5	0.001738754	1	7_Enh	1	7_Enh	1	ENSG00000117308.10	1	ENSG00000142661.14
chr1	24140000	chr1	24460000	34	2.059231e-10	1.527321e-7	1	7_Enh	NA	NA	1	ENSG00000117308.10	1	ENSG00000142677.3
chr1	24140000	chr1	24500000	15	4.820637e-4	0.02633461	1	7_Enh	1	7_Enh	1	ENSG00000117308.10	1	ENSG00000185436.7
chr1	24140000	chr1	24620000	17	8.996299e-4	0.04116726	1	7_Enh	1	7_Enh	1	ENSG00000117308.10	NA	NA
chr1	24140000	chr1	24700000	14	8.328527e-6	0.001220979	1	7_Enh	1	7_Enh	1	ENSG00000117308.10	NA	NA
chr1	24140000	chr1	24740000	26	1.817657e-8	7.8184e-6	1	7_Enh	1	7_Enh	1	ENSG00000117308.10	1	ENSG00000001460.13
chr1	24140000	chr1	25860000	7	6.770107e-4	0.0336229	1	7_Enh	1	7_Enh	1	ENSG00000117308.10	1	ENSG00000157978.7
chr1	24140000	chr1	26140000	6	3.154068e-4	0.01935319	1	7_Enh	1	7_Enh	1	ENSG00000117308.10	1	ENSG00000223474.2
chr1	24140000	chr1	27660000	5	4.132198e-4	0.02356411	1	7_Enh	1	7_Enh	1	ENSG00000117308.10	1	ENSG00000142765.13
chr1	24140000	chr1	31900000	4	4.50313e-4	0.02506866	1	7_Enh	1	7_Enh	1	ENSG00000117308.10	1	ENSG00000268950.1
chr1	24140000	chr1	32260000	4	3.108603e-4	0.01914832	1	7_Enh	1	7_Enh	1	ENSG00000117308.10	NA	NA
chr1	24140000	chr1	32900000	6	4.506885e-6	7.518268e-4	1	7_Enh	1	7_Enh	1	ENSG00000117308.10	NA	NA
chr1	24140000	chr1	33420000	6	9.796301e-6	0.00138708	1	7_Enh	1	7_Enh	1	ENSG00000117308.10	1	ENSG00000267885.1
chr1	24180000	chr1	24300000	20	1.90994e-4	0.01339052	NA	NA	1	7_Enh	1	ENSG00000179163.11	1	ENSG00000188529.10
chr1	24180000	chr1	24340000	21	2.102605e-6	4.083055e-4	NA	NA	1	7_Enh	1	ENSG00000179163.11	NA	NA
chr1	24180000	chr1	24420000	20	5.249795e-7	1.321088e-4	NA	NA	1	7_Enh	1	ENSG00000179163.11	1	ENSG00000142661.14
chr1	24180000	chr1	24540000	13	1.069894e-4	0.008689196	NA	NA	1	7_Enh	1	ENSG00000179163.11	NA	NA
chr1	24180000	chr1	24820000	11	2.506858e-5	0.002882959	NA	NA	1	7_Enh	1	ENSG00000179163.11	1	ENSG00000117602.7
chr1	24180000	chr1	25140000	11	5.252618e-7	1.321698e-4	NA	NA	1	7_Enh	1	ENSG00000179163.11	NA	NA
chr1	24180000	chr1	26580000	8	1.535717e-5	0.001970589	NA	NA	1	7_Enh	1	ENSG00000179163.11	1	ENSG00000130695.9
chr1	24180000	chr1	27140000	5	3.038426e-4	0.01883784	NA	NA	1	7_Enh	1	ENSG00000179163.11	1	ENSG00000204160.7
chr1	24300000	chr1	24420000	20	8.018965e-4	0.0379335	1	7_Enh	1	7_Enh	1	ENSG00000188529.10	1	ENSG00000142661.14
chr1	24300000	chr1	24460000	31	3.463942e-6	6.091656e-4	1	7_Enh	NA	NA	1	ENSG00000188529.10	1	ENSG00000142677.3
chr1	24300000	chr1	24500000	17	7.311328e-4	0.0355201	1	7_Enh	1	7_Enh	1	ENSG00000188529.10	1	ENSG00000185436.7
chr1	24300000	chr1	24620000	25	1.2285e-6	2.645781e-4	1	7_Enh	1	7_Enh	1	ENSG00000188529.10	NA	NA
chr1	24300000	chr1	24700000	17	3.000986e-7	8.325638e-5	1	7_Enh	1	7_Enh	1	ENSG00000188529.10	NA	NA
chr1	24300000	chr1	24740000	29	2.060919e-9	1.177814e-6	1	7_Enh	1	7_Enh	1	ENSG00000188529.10	1	ENSG00000001460.13
chr1	24300000	chr1	26020000	7	2.239143e-4	0.01505976	1	7_Enh	1	7_Enh	1	ENSG00000188529.10	NA	NA
chr1	24340000	chr1	24460000	34	2.857391e-7	7.994914e-5	1	7_Enh	NA	NA	NA	NA	1	ENSG00000142677.3
chr1	24340000	chr1	24660000	15	6.220109e-4	0.0316461	1	7_Enh	1	7_Enh	NA	NA	1	ENSG00000158055.11
chr1	24340000	chr1	24940000	13	5.045167e-7	1.278349e-4	1	7_Enh	1	7_Enh	NA	NA	1	ENSG00000133226.12
chr1	24340000	chr1	27100000	5	9.562261e-4	0.04301142	1	7_Enh	1	7_Enh	NA	NA	1	ENSG00000060642.6
chr1	24340000	chr1	32100000	4	7.020829e-4	0.03449825	1	7_Enh	1	7_Enh	NA	NA	1	ENSG00000162517.8
chr1	24420000	chr1	24540000	40	4.499071e-16	9.0109e-13	1	7_Enh	1	7_Enh	1	ENSG00000142661.14	NA	NA
chr1	24420000	chr1	24620000	24	2.564911e-4	0.01663828	1	7_Enh	1	7_Enh	1	ENSG00000142661.14	NA	NA
chr1	24420000	chr1	24700000	16	1.971108e-5	0.002393372	1	7_Enh	1	7_Enh	1	ENSG00000142661.14	NA	NA
chr1	24420000	chr1	24740000	29	1.204982e-7	3.887222e-5	1	7_Enh	1	7_Enh	1	ENSG00000142661.14	1	ENSG00000001460.13
chr1	24420000	chr1	24780000	18	2.666691e-4	0.01712322	1	7_Enh	1	7_Enh	1	ENSG00000142661.14	NA	NA
chr1	24420000	chr1	24860000	13	6.469307e-4	0.03254524	1	7_Enh	1	7_Enh	1	ENSG00000142661.14	NA	NA
chr1	24420000	chr1	24980000	16	3.858585e-4	0.0224122	1	7_Enh	1	7_Enh	1	ENSG00000142661.14	NA	NA
chr1	24420000	chr1	25140000	11	2.04882e-5	0.002466501	1	7_Enh	1	7_Enh	1	ENSG00000142661.14	NA	NA
chr1	24420000	chr1	25220000	10	3.590798e-4	0.0212682	1	7_Enh	1	7_Enh	1	ENSG00000142661.14	NA	NA
chr1	24420000	chr1	25260000	10	1.103618e-4	0.008894161	1	7_Enh	1	7_Enh	1	ENSG00000142661.14	NA	NA
chr1	24420000	chr1	26420000	7	7.31142e-5	0.00651789	1	7_Enh	1	7_Enh	1	ENSG00000142661.14	1	ENSG00000175087.5
chr1	24420000	chr1	27020000	6	1.982889e-4	0.01376773	1	7_Enh	1	7_Enh	1	ENSG00000142661.14	1	ENSG00000117713.13
chr1	24420000	chr1	29580000	7	9.438288e-8	3.170204e-5	1	7_Enh	1	7_Enh	1	ENSG00000142661.14	1	ENSG00000060656.15
chr1	24420000	chr1	32700000	3	0.001156164	0.04921464	1	7_Enh	1	7_Enh	1	ENSG00000142661.14	1	ENSG00000182866.12
chr1	24420000	chr1	32780000	5	2.847832e-5	0.00317917	1	7_Enh	1	7_Enh	1	ENSG00000142661.14	NA	NA
chr1	24460000	chr1	24580000	41	9.740085e-12	9.725715e-9	NA	NA	1	7_Enh	1	ENSG00000142677.3	NA	NA
chr1	24460000	chr1	24620000	42	2.399324e-6	4.53757e-4	NA	NA	1	7_Enh	1	ENSG00000142677.3	NA	NA
chr1	24460000	chr1	24660000	28	1.281915e-4	0.009951391	NA	NA	1	7_Enh	1	ENSG00000142677.3	1	ENSG00000158055.11
chr1	24460000	chr1	24740000	56	2.457545e-15	4.45811e-12	NA	NA	1	7_Enh	1	ENSG00000142677.3	1	ENSG00000001460.13
chr1	24460000	chr1	24820000	20	1.106719e-5	0.001525974	NA	NA	1	7_Enh	1	ENSG00000142677.3	1	ENSG00000117602.7
chr1	24460000	chr1	24860000	26	8.007402e-8	2.759539e-5	NA	NA	1	7_Enh	1	ENSG00000142677.3	NA	NA
chr1	24460000	chr1	24940000	15	5.191286e-5	0.005029755	NA	NA	1	7_Enh	1	ENSG00000142677.3	1	ENSG00000133226.12
chr1	24460000	chr1	25260000	16	1.52372e-6	3.15164e-4	NA	NA	1	7_Enh	1	ENSG00000142677.3	NA	NA
chr1	24460000	chr1	25860000	12	4.998609e-6	8.161205e-4	NA	NA	1	7_Enh	1	ENSG00000142677.3	1	ENSG00000157978.7
chr1	24460000	chr1	26700000	9	2.738397e-5	0.003085616	NA	NA	1	7_Enh	1	ENSG00000142677.3	1	ENSG00000176083.13
chr1	24500000	chr1	24620000	46	6.372208e-12	6.600379e-9	1	7_Enh	1	7_Enh	1	ENSG00000185436.7	NA	NA
chr1	24500000	chr1	24660000	29	1.539966e-7	4.775632e-5	1	7_Enh	1	7_Enh	1	ENSG00000185436.7	1	ENSG00000158055.11
chr1	24500000	chr1	24700000	26	3.8307040000000003e-10	2.65697e-7	1	7_Enh	1	7_Enh	1	ENSG00000185436.7	NA	NA
chr1	24500000	chr1	24740000	44	1.036308e-13	1.487696e-10	1	7_Enh	1	7_Enh	1	ENSG00000185436.7	1	ENSG00000001460.13
chr1	24500000	chr1	24780000	21	1.348135e-4	0.01033406	1	7_Enh	1	7_Enh	1	ENSG00000185436.7	NA	NA
chr1	24500000	chr1	24860000	15	3.040647e-4	0.01884817	1	7_Enh	1	7_Enh	1	ENSG00000185436.7	NA	NA
chr1	24500000	chr1	24940000	15	7.037518e-7	1.680976e-4	1	7_Enh	1	7_Enh	1	ENSG00000185436.7	1	ENSG00000133226.12
chr1	24500000	chr1	25220000	12	4.762927e-5	0.004710704	1	7_Enh	1	7_Enh	1	ENSG00000185436.7	NA	NA
chr1	24500000	chr1	25540000	9	0.001178937	0.04990076	1	7_Enh	NA	NA	1	ENSG00000185436.7	1	ENSG00000117614.5
chr1	24540000	chr1	24660000	40	4.460223e-13	5.785661e-10	1	7_Enh	1	7_Enh	NA	NA	1	ENSG00000158055.11
chr1	24540000	chr1	24740000	36	1.032124e-8	4.798881e-6	1	7_Enh	1	7_Enh	NA	NA	1	ENSG00000001460.13
chr1	24540000	chr1	24820000	24	1.315208e-10	1.024012e-7	1	7_Enh	1	7_Enh	NA	NA	1	ENSG00000117602.7
chr1	24540000	chr1	24940000	26	4.289211e-16	8.611089e-13	1	7_Enh	1	7_Enh	NA	NA	1	ENSG00000133226.12
chr1	24540000	chr1	33100000	5	8.014951e-6	0.001185263	1	7_Enh	NA	NA	NA	NA	1	ENSG00000176261.11
chr1	24580000	chr1	24820000	17	8.5781e-6	0.001249421	1	7_Enh	1	7_Enh	NA	NA	1	ENSG00000117602.7
chr1	24580000	chr1	27220000	5	6.965508e-4	0.03430419	1	7_Enh	NA	NA	NA	NA	1	ENSG00000198746.8
chr1	24620000	chr1	24740000	50	2.667187e-5	0.003023716	1	7_Enh	1	7_Enh	NA	NA	1	ENSG00000001460.13
chr1	24620000	chr1	24820000	27	4.865716e-6	7.989917e-4	1	7_Enh	1	7_Enh	NA	NA	1	ENSG00000117602.7
chr1	24620000	chr1	24940000	23	1.597313e-7	4.923196e-5	1	7_Enh	1	7_Enh	NA	NA	1	ENSG00000133226.12
chr1	24620000	chr1	25300000	16	0.001105865	0.04769573	1	7_Enh	1	7_Enh	NA	NA	1	ENSG00000020633.14
chr1	24620000	chr1	27180000	6	1.937216e-4	0.01353124	1	7_Enh	1	7_Enh	NA	NA	1	ENSG00000175793.10
chr1	24660000	chr1	24860000	31	2.762374e-8	1.119303e-5	1	7_Enh	1	7_Enh	1	ENSG00000158055.11	NA	NA
chr1	24660000	chr1	24940000	16	1.064231e-4	0.00865439	1	7_Enh	1	7_Enh	1	ENSG00000158055.11	1	ENSG00000133226.12
chr1	24660000	chr1	26980000	6	5.269124e-4	0.02808357	1	7_Enh	1	7_Enh	1	ENSG00000158055.11	NA	NA
chr1	24660000	chr1	27220000	8	1.041984e-5	0.001455858	1	7_Enh	NA	NA	1	ENSG00000158055.11	1	ENSG00000198746.8
chr1	24660000	chr1	31380000	4	3.138635e-4	0.01928445	1	7_Enh	1	7_Enh	1	ENSG00000158055.11	1	ENSG00000162512.11
chr1	24700000	chr1	24820000	17	6.898958e-4	0.03407371	1	7_Enh	1	7_Enh	NA	NA	1	ENSG00000117602.7
chr1	24700000	chr1	28580000	6	1.056633e-4	0.008608639	1	7_Enh	1	7_Enh	NA	NA	1	ENSG00000130766.4
chr1	24740000	chr1	24940000	38	1.343125e-11	1.300744e-8	1	7_Enh	1	7_Enh	1	ENSG00000001460.13	1	ENSG00000133226.12
chr1	24740000	chr1	24980000	46	2.448455e-6	4.611925e-4	1	7_Enh	1	7_Enh	1	ENSG00000001460.13	NA	NA
chr1	24780000	chr1	24940000	27	1.718839e-6	3.472823e-4	1	7_Enh	1	7_Enh	NA	NA	1	ENSG00000133226.12
chr1	24780000	chr1	26420000	10	3.438431e-5	0.00367192	1	7_Enh	1	7_Enh	NA	NA	1	ENSG00000175087.5
chr1	24780000	chr1	28700000	5	2.864521e-4	0.01804314	1	7_Enh	1	7_Enh	NA	NA	1	ENSG00000204138.8
chr1	24820000	chr1	24940000	35	2.11352e-15	3.864883e-12	1	7_Enh	1	7_Enh	1	ENSG00000117602.7	1	ENSG00000133226.12
chr1	24820000	chr1	24980000	26	0.001143663	0.04883662	1	7_Enh	1	7_Enh	1	ENSG00000117602.7	NA	NA
chr1	24820000	chr1	33100000	4	1.62794e-4	0.01189429	1	7_Enh	NA	NA	1	ENSG00000117602.7	1	ENSG00000176261.11
chr1	24860000	chr1	28700000	4	9.875574e-4	0.04400101	1	7_Enh	1	7_Enh	NA	NA	1	ENSG00000204138.8
chr1	24940000	chr1	25260000	13	2.712912e-4	0.01733754	1	7_Enh	1	7_Enh	1	ENSG00000133226.12	NA	NA
chr1	24980000	chr1	25300000	31	5.91161e-5	0.005548516	1	7_Enh	1	7_Enh	NA	NA	1	ENSG00000020633.14
chr1	24980000	chr1	25540000	24	9.810785e-6	0.001388706	1	7_Enh	NA	NA	NA	NA	1	ENSG00000117614.5
chr1	24980000	chr1	25660000	20	2.972416e-5	0.003285507	1	7_Enh	1	7_Enh	NA	NA	1	ENSG00000117616.13
chr1	25140000	chr1	25540000	24	2.191374e-9	1.243162e-6	1	7_Enh	NA	NA	NA	NA	1	ENSG00000117614.5
chr1	25140000	chr1	26180000	11	2.119518e-5	0.002532954	1	7_Enh	1	7_Enh	NA	NA	1	ENSG00000182749.5
chr1	25220000	chr1	25540000	46	2.766438e-20	8.342809e-17	1	7_Enh	NA	NA	NA	NA	1	ENSG00000117614.5
chr1	25220000	chr1	25860000	18	6.209375e-8	2.224461e-5	1	7_Enh	1	7_Enh	NA	NA	1	ENSG00000157978.7
chr1	25220000	chr1	25940000	10	0.001090151	0.04721808	1	7_Enh	NA	NA	NA	NA	1	ENSG00000117643.10
chr1	25260000	chr1	25540000	44	6.696376e-19	1.801645e-15	1	7_Enh	NA	NA	NA	NA	1	ENSG00000117614.5
chr1	25260000	chr1	25740000	18	6.073374e-6	9.530172e-4	1	7_Enh	1	7_Enh	NA	NA	1	ENSG00000188672.12
chr1	25260000	chr1	26540000	8	2.268945e-4	0.01520644	1	7_Enh	NA	NA	NA	NA	1	ENSG00000130695.9
chr1	25300000	chr1	25540000	32	5.969074e-6	9.399336e-4	1	7_Enh	NA	NA	1	ENSG00000020633.14	1	ENSG00000117614.5
chr1	25340000	chr1	25540000	52	1.26087e-18	3.323354e-15	1	7_Enh	NA	NA	NA	NA	1	ENSG00000117614.5
chr1	25340000	chr1	25740000	17	5.499187e-4	0.02895846	1	7_Enh	1	7_Enh	NA	NA	1	ENSG00000188672.12
chr1	25540000	chr1	25660000	37	1.4866e-5	0.001920846	NA	NA	1	7_Enh	1	ENSG00000117614.5	1	ENSG00000117616.13
chr1	25540000	chr1	25740000	28	2.021544e-4	0.013965	NA	NA	1	7_Enh	1	ENSG00000117614.5	1	ENSG00000188672.12
chr1	25540000	chr1	25820000	28	3.212793e-7	8.808373e-5	NA	NA	1	7_Enh	1	ENSG00000117614.5	NA	NA
chr1	25540000	chr1	25860000	33	2.023402e-11	1.889938e-8	NA	NA	1	7_Enh	1	ENSG00000117614.5	1	ENSG00000157978.7
chr1	25540000	chr1	26100000	18	1.205314e-6	2.604649e-4	NA	NA	1	7_Enh	1	ENSG00000117614.5	NA	NA
chr1	25540000	chr1	26140000	12	3.157692e-4	0.01936822	NA	NA	1	7_Enh	1	ENSG00000117614.5	1	ENSG00000223474.2
chr1	25540000	chr1	26900000	8	6.25977e-4	0.03179187	NA	NA	1	7_Enh	1	ENSG00000117614.5	NA	NA
chr1	25660000	chr1	25820000	28	6.625962e-5	0.006048905	1	7_Enh	1	7_Enh	1	ENSG00000117616.13	NA	NA
chr1	25660000	chr1	25940000	20	1.131439e-4	0.009064171	1	7_Enh	NA	NA	1	ENSG00000117616.13	1	ENSG00000117643.10
chr1	25660000	chr1	26100000	26	6.566283e-11	5.487445e-8	1	7_Enh	1	7_Enh	1	ENSG00000117616.13	NA	NA
chr1	25660000	chr1	26300000	16	1.902142e-4	0.01335024	1	7_Enh	1	7_Enh	1	ENSG00000117616.13	NA	NA
chr1	25660000	chr1	26820000	14	6.528753e-9	3.227892e-6	1	7_Enh	1	7_Enh	1	ENSG00000117616.13	NA	NA
chr1	25660000	chr1	33500000	4	0.001111013	0.04785642	1	7_Enh	1	7_Enh	1	ENSG00000117616.13	NA	NA
chr1	25660000	chr1	35260000	5	5.108415e-5	0.004968924	1	7_Enh	1	7_Enh	1	ENSG00000117616.13	1	ENSG00000187513.8
chr1	25700000	chr1	25860000	60	1.041833e-23	4.01288e-20	1	7_Enh	1	7_Enh	NA	NA	1	ENSG00000157978.7
chr1	25700000	chr1	26140000	21	7.904139e-9	3.812678e-6	1	7_Enh	1	7_Enh	NA	NA	1	ENSG00000223474.2
chr1	25700000	chr1	26180000	25	6.938735e-8	2.444625e-5	1	7_Enh	1	7_Enh	NA	NA	1	ENSG00000182749.5
chr1	25700000	chr1	26340000	23	1.05447e-9	6.534109e-7	1	7_Enh	1	7_Enh	NA	NA	1	ENSG00000158008.5
chr1	25700000	chr1	26420000	16	3.410619e-6	6.016122e-4	1	7_Enh	1	7_Enh	NA	NA	1	ENSG00000175087.5
chr1	25700000	chr1	32700000	4	2.538543e-4	0.01651194	1	7_Enh	1	7_Enh	NA	NA	1	ENSG00000182866.12
chr1	25740000	chr1	25860000	86	3.10736e-40	2.098067e-36	1	7_Enh	1	7_Enh	1	ENSG00000188672.12	1	ENSG00000157978.7
chr1	25740000	chr1	25940000	23	1.216584e-4	0.009572168	1	7_Enh	NA	NA	1	ENSG00000188672.12	1	ENSG00000117643.10
chr1	25740000	chr1	25980000	23	8.55979e-8	2.91982e-5	1	7_Enh	1	7_Enh	1	ENSG00000188672.12	NA	NA
chr1	25740000	chr1	26020000	49	1.241575e-22	4.462109e-19	1	7_Enh	1	7_Enh	1	ENSG00000188672.12	NA	NA
chr1	25740000	chr1	26060000	38	1.218487e-12	1.455926e-9	1	7_Enh	1	7_Enh	1	ENSG00000188672.12	NA	NA
chr1	25740000	chr1	26100000	23	1.111657e-7	3.632228e-5	1	7_Enh	1	7_Enh	1	ENSG00000188672.12	NA	NA
chr1	25740000	chr1	26140000	15	1.121324e-4	0.009002962	1	7_Enh	1	7_Enh	1	ENSG00000188672.12	1	ENSG00000223474.2
chr1	25740000	chr1	26180000	35	1.533545e-13	2.142016e-10	1	7_Enh	1	7_Enh	1	ENSG00000188672.12	1	ENSG00000182749.5
chr1	25740000	chr1	26220000	25	6.816333e-7	1.63658e-4	1	7_Enh	1	7_Enh	1	ENSG00000188672.12	1	ENSG00000117632.16
chr1	25820000	chr1	25940000	48	3.55406e-17	8.057953e-14	1	7_Enh	NA	NA	NA	NA	1	ENSG00000117643.10
chr1	25820000	chr1	26140000	33	2.941175e-17	6.722866e-14	1	7_Enh	1	7_Enh	NA	NA	1	ENSG00000223474.2
chr1	25820000	chr1	26180000	18	6.863638e-4	0.03395112	1	7_Enh	1	7_Enh	NA	NA	1	ENSG00000182749.5
chr1	25820000	chr1	26340000	17	1.293758e-5	0.001723143	1	7_Enh	1	7_Enh	NA	NA	1	ENSG00000158008.5
chr1	25860000	chr1	25980000	31	4.319939e-11	3.759209e-8	1	7_Enh	1	7_Enh	1	ENSG00000157978.7	NA	NA
chr1	25860000	chr1	26020000	58	1.335547e-26	6.033781e-23	1	7_Enh	1	7_Enh	1	ENSG00000157978.7	NA	NA
chr1	25860000	chr1	26060000	57	1.644216e-23	6.271949e-20	1	7_Enh	1	7_Enh	1	ENSG00000157978.7	NA	NA
chr1	25860000	chr1	26100000	49	5.935206e-26	2.59452e-22	1	7_Enh	1	7_Enh	1	ENSG00000157978.7	NA	NA
chr1	25860000	chr1	26140000	29	1.982692e-13	2.71766e-10	1	7_Enh	1	7_Enh	1	ENSG00000157978.7	1	ENSG00000223474.2
chr1	25860000	chr1	26260000	23	2.468694e-8	1.017298e-5	1	7_Enh	1	7_Enh	1	ENSG00000157978.7	NA	NA
chr1	25860000	chr1	26300000	21	2.619662e-6	4.867975e-4	1	7_Enh	1	7_Enh	1	ENSG00000157978.7	NA	NA
chr1	25860000	chr1	26860000	9	2.561818e-5	0.002930882	1	7_Enh	1	7_Enh	1	ENSG00000157978.7	1	ENSG00000117676.9
chr1	25860000	chr1	26980000	8	9.777134e-4	0.04369254	1	7_Enh	1	7_Enh	1	ENSG00000157978.7	NA	NA
chr1	25940000	chr1	26060000	49	5.061653e-15	8.802834e-12	NA	NA	1	7_Enh	1	ENSG00000117643.10	NA	NA
chr1	25940000	chr1	26100000	63	3.644906e-35	2.211673e-31	NA	NA	1	7_Enh	1	ENSG00000117643.10	NA	NA
chr1	25940000	chr1	26140000	36	2.389927e-17	5.514278e-14	NA	NA	1	7_Enh	1	ENSG00000117643.10	1	ENSG00000223474.2
chr1	25940000	chr1	26180000	34	5.734466e-11	4.853419e-8	NA	NA	1	7_Enh	1	ENSG00000117643.10	1	ENSG00000182749.5
chr1	25940000	chr1	26220000	30	1.847966e-8	7.930674e-6	NA	NA	1	7_Enh	1	ENSG00000117643.10	1	ENSG00000117632.16
chr1	25940000	chr1	26340000	29	5.137737e-13	6.593365e-10	NA	NA	1	7_Enh	1	ENSG00000117643.10	1	ENSG00000158008.5
chr1	25940000	chr1	26580000	14	4.525084e-4	0.0251557	NA	NA	1	7_Enh	1	ENSG00000117643.10	1	ENSG00000130695.9
chr1	25940000	chr1	26620000	13	1.16347e-6	2.531992e-4	NA	NA	1	7_Enh	1	ENSG00000117643.10	1	ENSG00000142669.9
chr1	25940000	chr1	26660000	13	6.578031e-5	0.006015744	NA	NA	1	7_Enh	1	ENSG00000117643.10	1	ENSG00000158062.16
chr1	25940000	chr1	27060000	9	1.051329e-4	0.008576931	NA	NA	1	7_Enh	1	ENSG00000117643.10	NA	NA
chr1	25940000	chr1	32460000	5	1.326558e-4	0.01020757	NA	NA	1	7_Enh	1	ENSG00000117643.10	1	ENSG00000121774.13
chr1	25980000	chr1	26340000	13	2.925775e-4	0.0183273	1	7_Enh	1	7_Enh	NA	NA	1	ENSG00000158008.5
chr1	25980000	chr1	26660000	10	3.613487e-4	0.0213653	1	7_Enh	1	7_Enh	NA	NA	1	ENSG00000158062.16
chr1	25980000	chr1	26700000	9	6.711784e-4	0.03341227	1	7_Enh	1	7_Enh	NA	NA	1	ENSG00000176083.13
chr1	25980000	chr1	27940000	5	2.473703e-4	0.01620554	1	7_Enh	1	7_Enh	NA	NA	1	ENSG00000126705.9
chr1	26020000	chr1	26140000	42	2.150108e-17	4.990094e-14	1	7_Enh	1	7_Enh	NA	NA	1	ENSG00000223474.2
chr1	26020000	chr1	32860000	5	3.401382e-5	0.003641705	1	7_Enh	1	7_Enh	NA	NA	1	ENSG00000160058.14
chr1	26020000	chr1	32940000	4	1.266226e-4	0.009862039	1	7_Enh	1	7_Enh	NA	NA	1	ENSG00000273274.1
chr1	26060000	chr1	26540000	16	1.169233e-4	0.009289251	1	7_Enh	NA	NA	NA	NA	1	ENSG00000130695.9
chr1	26060000	chr1	28140000	6	3.533709e-4	0.02102496	1	7_Enh	1	7_Enh	NA	NA	1	ENSG00000117751.13
chr1	26100000	chr1	26340000	19	1.997874e-4	0.01384489	1	7_Enh	1	7_Enh	NA	NA	1	ENSG00000158008.5
chr1	26100000	chr1	26580000	19	1.326815e-5	0.001757173	1	7_Enh	1	7_Enh	NA	NA	1	ENSG00000130695.9
chr1	26140000	chr1	26340000	30	5.524696e-11	4.69528e-8	1	7_Enh	1	7_Enh	1	ENSG00000223474.2	1	ENSG00000158008.5
chr1	26140000	chr1	28580000	7	1.057322e-4	0.008612815	1	7_Enh	1	7_Enh	1	ENSG00000223474.2	1	ENSG00000130766.4
chr1	26140000	chr1	33020000	4	8.221071e-5	0.007122702	1	7_Enh	1	7_Enh	1	ENSG00000223474.2	1	ENSG00000160062.10
chr1	26180000	chr1	26300000	39	6.994152e-6	0.001064845	1	7_Enh	1	7_Enh	1	ENSG00000182749.5	NA	NA
chr1	26180000	chr1	26340000	62	1.339522e-22	4.804754e-19	1	7_Enh	1	7_Enh	1	ENSG00000182749.5	1	ENSG00000158008.5
chr1	26180000	chr1	26380000	27	2.227493e-5	0.002632088	1	7_Enh	1	7_Enh	1	ENSG00000182749.5	1	ENSG00000158022.6
chr1	26180000	chr1	26420000	24	5.714116e-5	0.005409365	1	7_Enh	1	7_Enh	1	ENSG00000182749.5	1	ENSG00000175087.5
chr1	26180000	chr1	26460000	22	1.97383e-7	5.875515e-5	1	7_Enh	1	7_Enh	1	ENSG00000182749.5	NA	NA
chr1	26180000	chr1	26580000	25	2.465467e-5	0.00284682	1	7_Enh	1	7_Enh	1	ENSG00000182749.5	1	ENSG00000130695.9
chr1	26180000	chr1	26660000	17	5.721252e-4	0.02980163	1	7_Enh	1	7_Enh	1	ENSG00000182749.5	1	ENSG00000158062.16
chr1	26180000	chr1	27180000	8	7.435921e-4	0.03595424	1	7_Enh	1	7_Enh	1	ENSG00000182749.5	1	ENSG00000175793.10
chr1	26180000	chr1	27220000	10	9.3244e-4	0.04224286	1	7_Enh	NA	NA	1	ENSG00000182749.5	1	ENSG00000198746.8
chr1	26180000	chr1	36100000	6	1.032266e-5	0.001445066	1	7_Enh	1	7_Enh	1	ENSG00000182749.5	1	ENSG00000126067.7
chr1	26220000	chr1	26340000	80	1.624181e-28	7.966984e-25	1	7_Enh	1	7_Enh	1	ENSG00000117632.16	1	ENSG00000158008.5
chr1	26220000	chr1	26380000	31	4.855031e-5	0.00477997	1	7_Enh	1	7_Enh	1	ENSG00000117632.16	1	ENSG00000158022.6
chr1	26220000	chr1	26420000	30	1.075759e-5	0.001492914	1	7_Enh	1	7_Enh	1	ENSG00000117632.16	1	ENSG00000175087.5
chr1	26220000	chr1	26540000	19	7.828965e-4	0.03729409	1	7_Enh	NA	NA	1	ENSG00000117632.16	1	ENSG00000130695.9
chr1	26220000	chr1	26660000	21	1.150208e-4	0.00917616	1	7_Enh	1	7_Enh	1	ENSG00000117632.16	1	ENSG00000158062.16
chr1	26220000	chr1	26700000	21	1.915158e-5	0.002341432	1	7_Enh	1	7_Enh	1	ENSG00000117632.16	1	ENSG00000176083.13
chr1	26260000	chr1	26380000	26	2.306129e-4	0.01538986	1	7_Enh	1	7_Enh	NA	NA	1	ENSG00000158022.6
chr1	26260000	chr1	26580000	23	1.545467e-4	0.01144822	1	7_Enh	1	7_Enh	NA	NA	1	ENSG00000130695.9
chr1	26260000	chr1	26660000	33	1.471112e-13	2.061407e-10	1	7_Enh	1	7_Enh	NA	NA	1	ENSG00000158062.16
chr1	26260000	chr1	26700000	15	8.49124e-4	0.03950694	1	7_Enh	1	7_Enh	NA	NA	1	ENSG00000176083.13
chr1	26260000	chr1	26740000	15	1.662831e-4	0.01208471	1	7_Enh	1	7_Enh	NA	NA	1	ENSG00000117682.12
chr1	26260000	chr1	28060000	6	4.127714e-4	0.02354507	1	7_Enh	1	7_Enh	NA	NA	1	ENSG00000009780.11
chr1	26300000	chr1	26860000	11	5.53307e-4	0.02908979	1	7_Enh	1	7_Enh	NA	NA	1	ENSG00000117676.9
chr1	26340000	chr1	26540000	20	5.88109e-4	0.03039329	1	7_Enh	NA	NA	1	ENSG00000158008.5	1	ENSG00000130695.9
chr1	26340000	chr1	26620000	19	6.728464e-6	0.001033038	1	7_Enh	1	7_Enh	1	ENSG00000158008.5	1	ENSG00000142669.9
chr1	26340000	chr1	26660000	31	3.981356e-10	2.751569e-7	1	7_Enh	1	7_Enh	1	ENSG00000158008.5	1	ENSG00000158062.16
chr1	26340000	chr1	26700000	17	7.46966e-4	0.0360717	1	7_Enh	1	7_Enh	1	ENSG00000158008.5	1	ENSG00000176083.13
chr1	26340000	chr1	26740000	19	1.068828e-5	0.001485195	1	7_Enh	1	7_Enh	1	ENSG00000158008.5	1	ENSG00000117682.12
chr1	26380000	chr1	26540000	26	3.362886e-6	5.949446e-4	1	7_Enh	NA	NA	1	ENSG00000158022.6	1	ENSG00000130695.9
chr1	26380000	chr1	26580000	41	1.925322e-10	1.440301e-7	1	7_Enh	1	7_Enh	1	ENSG00000158022.6	1	ENSG00000130695.9
chr1	26380000	chr1	26660000	35	2.421089e-12	2.728235e-9	1	7_Enh	1	7_Enh	1	ENSG00000158022.6	1	ENSG00000158062.16
chr1	26380000	chr1	26700000	21	1.307417e-5	0.001737248	1	7_Enh	1	7_Enh	1	ENSG00000158022.6	1	ENSG00000176083.13
chr1	26380000	chr1	26740000	19	1.207513e-5	0.001633547	1	7_Enh	1	7_Enh	1	ENSG00000158022.6	1	ENSG00000117682.12
chr1	26380000	chr1	26780000	22	1.149104e-5	0.001571187	1	7_Enh	1	7_Enh	1	ENSG00000158022.6	1	ENSG00000198830.6
chr1	26380000	chr1	32180000	4	6.656611e-4	0.03321515	1	7_Enh	1	7_Enh	1	ENSG00000158022.6	1	ENSG00000084636.13
chr1	26420000	chr1	26540000	46	3.103771e-16	6.331773e-13	1	7_Enh	NA	NA	1	ENSG00000175087.5	1	ENSG00000130695.9
chr1	26420000	chr1	26580000	35	2.377251e-6	4.503731e-4	1	7_Enh	1	7_Enh	1	ENSG00000175087.5	1	ENSG00000130695.9
chr1	26420000	chr1	26660000	33	5.310707e-10	3.559817e-7	1	7_Enh	1	7_Enh	1	ENSG00000175087.5	1	ENSG00000158062.16
chr1	26420000	chr1	26700000	31	1.595689e-10	1.216677e-7	1	7_Enh	1	7_Enh	1	ENSG00000175087.5	1	ENSG00000176083.13
chr1	26420000	chr1	26740000	23	2.429498e-7	6.983302e-5	1	7_Enh	1	7_Enh	1	ENSG00000175087.5	1	ENSG00000117682.12
chr1	26420000	chr1	26780000	26	3.534131e-7	9.53479e-5	1	7_Enh	1	7_Enh	1	ENSG00000175087.5	1	ENSG00000198830.6
chr1	26420000	chr1	26860000	12	1.039621e-4	0.008506172	1	7_Enh	1	7_Enh	1	ENSG00000175087.5	1	ENSG00000117676.9
chr1	26420000	chr1	27020000	15	2.257908e-5	0.002659581	1	7_Enh	1	7_Enh	1	ENSG00000175087.5	1	ENSG00000117713.13
chr1	26420000	chr1	31860000	4	3.071348e-4	0.01898492	1	7_Enh	1	7_Enh	1	ENSG00000175087.5	1	ENSG00000121769.3
chr1	26460000	chr1	26580000	29	4.20053e-6	7.105893e-4	1	7_Enh	1	7_Enh	NA	NA	1	ENSG00000130695.9
chr1	26460000	chr1	26620000	26	2.388807e-11	2.197709e-8	1	7_Enh	1	7_Enh	NA	NA	1	ENSG00000142669.9
chr1	26460000	chr1	26660000	25	5.802587e-8	2.09936e-5	1	7_Enh	1	7_Enh	NA	NA	1	ENSG00000158062.16
chr1	26460000	chr1	26700000	36	1.566771e-17	3.698339e-14	1	7_Enh	1	7_Enh	NA	NA	1	ENSG00000176083.13
chr1	26460000	chr1	26740000	22	5.592058e-9	2.820767e-6	1	7_Enh	1	7_Enh	NA	NA	1	ENSG00000117682.12
chr1	26460000	chr1	26780000	21	1.008245e-6	2.254031e-4	1	7_Enh	1	7_Enh	NA	NA	1	ENSG00000198830.6
chr1	26460000	chr1	32300000	4	5.733882e-5	0.005422751	1	7_Enh	1	7_Enh	NA	NA	1	ENSG00000134668.8
chr1	26460000	chr1	34340000	5	1.963428e-5	0.002386211	1	7_Enh	NA	NA	NA	NA	1	ENSG00000176256.6
chr1	26540000	chr1	26660000	47	1.743962e-14	2.818729e-11	NA	NA	1	7_Enh	1	ENSG00000130695.9	1	ENSG00000158062.16
chr1	26540000	chr1	26700000	35	4.826898e-10	3.267198e-7	NA	NA	1	7_Enh	1	ENSG00000130695.9	1	ENSG00000176083.13
chr1	26540000	chr1	26740000	36	3.573312e-13	4.706209e-10	NA	NA	1	7_Enh	1	ENSG00000130695.9	1	ENSG00000117682.12
chr1	26540000	chr1	26780000	35	3.659186e-10	2.551554e-7	NA	NA	1	7_Enh	1	ENSG00000130695.9	1	ENSG00000198830.6
chr1	26540000	chr1	27780000	8	6.404598e-4	0.03231304	NA	NA	1	7_Enh	1	ENSG00000130695.9	NA	NA
chr1	26540000	chr1	32460000	7	1.087504e-6	2.395869e-4	NA	NA	1	7_Enh	1	ENSG00000130695.9	1	ENSG00000121774.13
chr1	26540000	chr1	36020000	5	9.806755e-5	0.008138888	NA	NA	1	7_Enh	1	ENSG00000130695.9	1	ENSG00000116819.6
chr1	26580000	chr1	26700000	63	9.276641e-17	2.003316e-13	1	7_Enh	1	7_Enh	1	ENSG00000130695.9	1	ENSG00000176083.13
chr1	26580000	chr1	26740000	36	1.032347e-6	2.297604e-4	1	7_Enh	1	7_Enh	1	ENSG00000130695.9	1	ENSG00000117682.12
chr1	26580000	chr1	26780000	37	2.824539e-5	0.003159461	1	7_Enh	1	7_Enh	1	ENSG00000130695.9	1	ENSG00000198830.6
chr1	26580000	chr1	26900000	21	4.596364e-5	0.004584184	1	7_Enh	1	7_Enh	1	ENSG00000130695.9	NA	NA
chr1	26580000	chr1	32060000	7	3.005323e-6	5.435285e-4	1	7_Enh	1	7_Enh	1	ENSG00000130695.9	1	ENSG00000142910.11
chr1	26620000	chr1	26740000	40	3.779493e-15	6.68727e-12	1	7_Enh	1	7_Enh	1	ENSG00000142669.9	1	ENSG00000117682.12
chr1	26620000	chr1	26780000	27	8.80179e-6	0.001274959	1	7_Enh	1	7_Enh	1	ENSG00000142669.9	1	ENSG00000198830.6
chr1	26620000	chr1	31940000	4	3.944819e-4	0.02277775	1	7_Enh	1	7_Enh	1	ENSG00000142669.9	NA	NA
chr1	26620000	chr1	32180000	6	7.11723e-7	1.696547e-4	1	7_Enh	1	7_Enh	1	ENSG00000142669.9	1	ENSG00000084636.13
chr1	26660000	chr1	26780000	35	2.689616e-4	0.01722826	1	7_Enh	1	7_Enh	1	ENSG00000158062.16	1	ENSG00000198830.6
chr1	26660000	chr1	27580000	11	2.73975e-4	0.01746155	1	7_Enh	1	7_Enh	1	ENSG00000158062.16	1	ENSG00000142784.11
chr1	26660000	chr1	32860000	6	7.512054e-6	0.001127181	1	7_Enh	1	7_Enh	1	ENSG00000158062.16	1	ENSG00000160058.14
chr1	26700000	chr1	32620000	5	6.819189e-4	0.03379766	1	7_Enh	1	7_Enh	1	ENSG00000176083.13	NA	NA
chr1	26700000	chr1	33100000	4	7.832444e-4	0.03730573	1	7_Enh	NA	NA	1	ENSG00000176083.13	1	ENSG00000176261.11
chr1	26780000	chr1	26900000	29	7.868438e-5	0.006891104	1	7_Enh	1	7_Enh	1	ENSG00000198830.6	NA	NA
chr1	26780000	chr1	27020000	26	1.171391e-4	0.009302611	1	7_Enh	1	7_Enh	1	ENSG00000198830.6	1	ENSG00000117713.13
chr1	26780000	chr1	27180000	18	2.599237e-6	4.837445e-4	1	7_Enh	1	7_Enh	1	ENSG00000198830.6	1	ENSG00000175793.10
chr1	26780000	chr1	27220000	26	3.970731e-8	1.523308e-5	1	7_Enh	NA	NA	1	ENSG00000198830.6	1	ENSG00000198746.8
chr1	26780000	chr1	27300000	16	2.18212e-4	0.01477647	1	7_Enh	1	7_Enh	1	ENSG00000198830.6	1	ENSG00000253368.3
chr1	26820000	chr1	27020000	21	5.716397e-6	9.082311e-4	1	7_Enh	1	7_Enh	NA	NA	1	ENSG00000117713.13
chr1	26820000	chr1	27100000	29	6.745197e-13	8.466961e-10	1	7_Enh	1	7_Enh	NA	NA	1	ENSG00000060642.6
chr1	26820000	chr1	27140000	18	4.192694e-7	1.098532e-4	1	7_Enh	1	7_Enh	NA	NA	1	ENSG00000204160.7
chr1	26820000	chr1	27180000	11	1.052576e-4	0.008583977	1	7_Enh	1	7_Enh	NA	NA	1	ENSG00000175793.10
chr1	26820000	chr1	27220000	16	4.638618e-6	7.693383e-4	1	7_Enh	NA	NA	NA	NA	1	ENSG00000198746.8
chr1	26820000	chr1	27820000	8	8.231138e-5	0.007129227	1	7_Enh	1	7_Enh	NA	NA	1	ENSG00000158195.6
chr1	26820000	chr1	32060000	4	2.783448e-4	0.01766427	1	7_Enh	1	7_Enh	NA	NA	1	ENSG00000142910.11
chr1	26860000	chr1	26980000	29	9.899439e-11	7.936721e-8	1	7_Enh	1	7_Enh	1	ENSG00000117676.9	NA	NA
chr1	26860000	chr1	27020000	23	4.187804e-7	1.097459e-4	1	7_Enh	1	7_Enh	1	ENSG00000117676.9	1	ENSG00000117713.13
chr1	26860000	chr1	27060000	25	1.785601e-10	1.346586e-7	1	7_Enh	1	7_Enh	1	ENSG00000117676.9	NA	NA
chr1	26860000	chr1	27100000	35	5.438776e-18	1.347469e-14	1	7_Enh	1	7_Enh	1	ENSG00000117676.9	1	ENSG00000060642.6
chr1	26860000	chr1	27140000	24	9.664909e-12	9.657044e-9	1	7_Enh	1	7_Enh	1	ENSG00000117676.9	1	ENSG00000204160.7
chr1	26860000	chr1	27180000	18	2.664855e-10	1.923785e-7	1	7_Enh	1	7_Enh	1	ENSG00000117676.9	1	ENSG00000175793.10
chr1	26860000	chr1	27220000	24	2.958675e-12	3.279627e-9	1	7_Enh	NA	NA	1	ENSG00000117676.9	1	ENSG00000198746.8
chr1	26860000	chr1	27580000	9	2.675917e-4	0.01716617	1	7_Enh	1	7_Enh	1	ENSG00000117676.9	1	ENSG00000142784.11
chr1	26860000	chr1	28580000	7	3.75667e-4	0.02198497	1	7_Enh	1	7_Enh	1	ENSG00000117676.9	1	ENSG00000130766.4
chr1	26860000	chr1	32020000	5	7.611639e-5	0.006719161	1	7_Enh	1	7_Enh	1	ENSG00000117676.9	NA	NA
chr1	26860000	chr1	32300000	3	0.001111242	0.04786329	1	7_Enh	1	7_Enh	1	ENSG00000117676.9	1	ENSG00000134668.8
chr1	26860000	chr1	32940000	3	7.403961e-4	0.03583873	1	7_Enh	1	7_Enh	1	ENSG00000117676.9	1	ENSG00000273274.1
chr1	26860000	chr1	36260000	3	5.913146e-4	0.03051285	1	7_Enh	1	7_Enh	1	ENSG00000117676.9	1	ENSG00000134698.10
chr1	26900000	chr1	27020000	54	1.183661e-22	4.25766e-19	1	7_Enh	1	7_Enh	NA	NA	1	ENSG00000117713.13
chr1	26900000	chr1	27100000	33	9.9255e-12	9.89121e-9	1	7_Enh	1	7_Enh	NA	NA	1	ENSG00000060642.6
chr1	26900000	chr1	27140000	37	6.422766e-18	1.580163e-14	1	7_Enh	1	7_Enh	NA	NA	1	ENSG00000204160.7
chr1	26900000	chr1	27180000	19	1.425797e-8	6.337952e-6	1	7_Enh	1	7_Enh	NA	NA	1	ENSG00000175793.10
chr1	26900000	chr1	27220000	25	7.996096e-10	5.112585e-7	1	7_Enh	NA	NA	NA	NA	1	ENSG00000198746.8
chr1	26900000	chr1	27300000	18	3.627635e-7	9.739697e-5	1	7_Enh	1	7_Enh	NA	NA	1	ENSG00000253368.3
chr1	26980000	chr1	27100000	69	1.212887e-31	6.65383e-28	1	7_Enh	1	7_Enh	NA	NA	1	ENSG00000060642.6
chr1	26980000	chr1	27140000	40	2.675019e-15	4.830959e-12	1	7_Enh	1	7_Enh	NA	NA	1	ENSG00000204160.7
chr1	26980000	chr1	27180000	17	2.762011e-5	0.003105938	1	7_Enh	1	7_Enh	NA	NA	1	ENSG00000175793.10
chr1	26980000	chr1	27220000	33	4.371746e-12	4.678128e-9	1	7_Enh	NA	NA	NA	NA	1	ENSG00000198746.8
chr1	26980000	chr1	32540000	5	1.164782e-4	0.009262536	1	7_Enh	1	7_Enh	NA	NA	1	ENSG00000121775.13
chr1	26980000	chr1	33100000	6	1.831927e-6	3.654224e-4	1	7_Enh	NA	NA	NA	NA	1	ENSG00000176261.11
chr1	27020000	chr1	27140000	47	4.533675e-16	9.076918e-13	1	7_Enh	1	7_Enh	1	ENSG00000117713.13	1	ENSG00000204160.7
chr1	27020000	chr1	27180000	26	9.719429e-9	4.553268e-6	1	7_Enh	1	7_Enh	1	ENSG00000117713.13	1	ENSG00000175793.10
chr1	27020000	chr1	27220000	38	2.357624e-12	2.662657e-9	1	7_Enh	NA	NA	1	ENSG00000117713.13	1	ENSG00000198746.8
chr1	27020000	chr1	27300000	17	6.593286e-4	0.03298898	1	7_Enh	1	7_Enh	1	ENSG00000117713.13	1	ENSG00000253368.3
chr1	27060000	chr1	27180000	28	5.4384e-10	3.634104e-7	1	7_Enh	1	7_Enh	NA	NA	1	ENSG00000175793.10
chr1	27060000	chr1	28100000	9	2.015091e-4	0.0139319	1	7_Enh	1	7_Enh	NA	NA	1	ENSG00000117758.9
chr1	27100000	chr1	27220000	48	1.145637e-14	1.896949e-11	1	7_Enh	NA	NA	1	ENSG00000060642.6	1	ENSG00000198746.8
chr1	27140000	chr1	27780000	11	8.847982e-4	0.04068315	1	7_Enh	1	7_Enh	1	ENSG00000204160.7	NA	NA
chr1	27180000	chr1	32300000	5	2.909326e-6	5.296195e-4	1	7_Enh	1	7_Enh	1	ENSG00000175793.10	1	ENSG00000134668.8
chr1	27180000	chr1	32380000	5	3.376966e-5	0.003622324	1	7_Enh	1	7_Enh	1	ENSG00000175793.10	1	ENSG00000212673.1
chr1	27180000	chr1	36700000	3	6.195665e-4	0.03155695	1	7_Enh	1	7_Enh	1	ENSG00000175793.10	1	ENSG00000054118.9
chr1	27220000	chr1	27580000	16	4.540713e-4	0.02521915	NA	NA	1	7_Enh	1	ENSG00000198746.8	1	ENSG00000142784.11
chr1	27220000	chr1	27620000	15	2.165325e-4	0.01469254	NA	NA	1	7_Enh	1	ENSG00000198746.8	NA	NA
chr1	27220000	chr1	27660000	13	4.498397e-4	0.0250495	NA	NA	1	7_Enh	1	ENSG00000198746.8	1	ENSG00000142765.13
chr1	27220000	chr1	36060000	4	2.400868e-4	0.01585424	NA	NA	1	7_Enh	1	ENSG00000198746.8	NA	NA
chr1	27300000	chr1	27460000	26	1.41016e-5	0.001843543	1	7_Enh	1	7_Enh	1	ENSG00000253368.3	NA	NA
chr1	27300000	chr1	27580000	22	9.654767e-7	2.1756e-4	1	7_Enh	1	7_Enh	1	ENSG00000253368.3	1	ENSG00000142784.11
chr1	27300000	chr1	27620000	17	3.471707e-5	0.003699501	1	7_Enh	1	7_Enh	1	ENSG00000253368.3	NA	NA
chr1	27300000	chr1	27740000	24	7.955037e-9	3.833997e-6	1	7_Enh	1	7_Enh	1	ENSG00000253368.3	NA	NA
chr1	27300000	chr1	27900000	11	6.634799e-4	0.03313801	1	7_Enh	1	7_Enh	1	ENSG00000253368.3	NA	NA
chr1	27300000	chr1	27940000	19	1.650249e-11	1.569449e-8	1	7_Enh	1	7_Enh	1	ENSG00000253368.3	1	ENSG00000126705.9
chr1	27300000	chr1	31900000	6	5.172599e-6	8.387166e-4	1	7_Enh	1	7_Enh	1	ENSG00000253368.3	1	ENSG00000268950.1
chr1	27300000	chr1	32860000	4	6.490691e-4	0.03262146	1	7_Enh	1	7_Enh	1	ENSG00000253368.3	1	ENSG00000160058.14
chr1	27380000	chr1	27500000	59	1.255873e-24	5.1102e-21	1	7_Enh	1	7_Enh	NA	NA	1	ENSG00000090020.6
chr1	27380000	chr1	27580000	50	3.170932e-14	4.935648e-11	1	7_Enh	1	7_Enh	NA	NA	1	ENSG00000142784.11
chr1	27380000	chr1	27660000	45	1.406373e-17	3.336954e-14	1	7_Enh	1	7_Enh	NA	NA	1	ENSG00000142765.13
chr1	27380000	chr1	27820000	18	9.25377e-5	0.007790955	1	7_Enh	1	7_Enh	NA	NA	1	ENSG00000158195.6
chr1	27380000	chr1	27940000	19	5.56236e-7	1.385245e-4	1	7_Enh	1	7_Enh	NA	NA	1	ENSG00000126705.9
chr1	27460000	chr1	27580000	40	1.948064e-10	1.454821e-7	1	7_Enh	1	7_Enh	NA	NA	1	ENSG00000142784.11
chr1	27460000	chr1	27660000	26	1.836129e-7	5.53072e-5	1	7_Enh	1	7_Enh	NA	NA	1	ENSG00000142765.13
chr1	27460000	chr1	27820000	17	1.790025e-5	0.00222078	1	7_Enh	1	7_Enh	NA	NA	1	ENSG00000158195.6
chr1	27460000	chr1	27940000	17	3.234685e-7	8.859169e-5	1	7_Enh	1	7_Enh	NA	NA	1	ENSG00000126705.9
chr1	27460000	chr1	31700000	4	0.001160098	0.04933707	1	7_Enh	NA	NA	NA	NA	1	ENSG00000084628.5
chr1	27460000	chr1	32460000	6	7.77073e-5	0.006826293	1	7_Enh	1	7_Enh	NA	NA	1	ENSG00000121774.13
chr1	27500000	chr1	27620000	32	1.159083e-13	1.650098e-10	1	7_Enh	1	7_Enh	1	ENSG00000090020.6	NA	NA
chr1	27500000	chr1	27660000	27	2.631071e-12	2.945722e-9	1	7_Enh	1	7_Enh	1	ENSG00000090020.6	1	ENSG00000142765.13
chr1	27500000	chr1	27740000	16	2.839733e-4	0.01792716	1	7_Enh	1	7_Enh	1	ENSG00000090020.6	NA	NA
chr1	27500000	chr1	27780000	13	5.404934e-4	0.02859939	1	7_Enh	1	7_Enh	1	ENSG00000090020.6	NA	NA
chr1	27500000	chr1	27900000	13	1.651255e-5	0.002085596	1	7_Enh	1	7_Enh	1	ENSG00000090020.6	NA	NA
chr1	27580000	chr1	27860000	17	2.45926e-6	4.628098e-4	1	7_Enh	1	7_Enh	1	ENSG00000142784.11	NA	NA
chr1	27580000	chr1	27940000	18	4.127869e-7	1.084304e-4	1	7_Enh	1	7_Enh	1	ENSG00000142784.11	1	ENSG00000126705.9
chr1	27580000	chr1	28060000	14	7.444403e-6	0.00111875	1	7_Enh	1	7_Enh	1	ENSG00000142784.11	1	ENSG00000009780.11
chr1	27620000	chr1	27940000	24	1.582948e-11	1.511384e-8	1	7_Enh	1	7_Enh	NA	NA	1	ENSG00000126705.9
chr1	27620000	chr1	28060000	14	5.495068e-6	0.00088016189999999995	1	7_Enh	1	7_Enh	NA	NA	1	ENSG00000009780.11
chr1	27620000	chr1	32180000	4	9.103409e-4	0.04151697	1	7_Enh	1	7_Enh	NA	NA	1	ENSG00000084636.13
chr1	27620000	chr1	32860000	4	6.948814e-4	0.03424633	1	7_Enh	1	7_Enh	NA	NA	1	ENSG00000160058.14
chr1	27660000	chr1	27780000	23	1.50639e-4	0.01122839	1	7_Enh	1	7_Enh	1	ENSG00000142765.13	NA	NA
chr1	27660000	chr1	27820000	18	1.125784e-4	0.009030772	1	7_Enh	1	7_Enh	1	ENSG00000142765.13	1	ENSG00000158195.6
chr1	27660000	chr1	27860000	16	1.492011e-5	0.001926443	1	7_Enh	1	7_Enh	1	ENSG00000142765.13	NA	NA
chr1	27660000	chr1	27900000	27	2.155084e-10	1.590804e-7	1	7_Enh	1	7_Enh	1	ENSG00000142765.13	NA	NA
chr1	27660000	chr1	27940000	29	1.351893e-15	2.54248e-12	1	7_Enh	1	7_Enh	1	ENSG00000142765.13	1	ENSG00000126705.9
chr1	27660000	chr1	32420000	5	2.247528e-5	0.002650648	1	7_Enh	1	7_Enh	1	ENSG00000142765.13	1	ENSG00000184007.13
chr1	27740000	chr1	27940000	69	3.899117e-41	2.680661e-37	1	7_Enh	1	7_Enh	NA	NA	1	ENSG00000126705.9
chr1	27740000	chr1	28060000	24	3.809867e-9	2.019805e-6	1	7_Enh	1	7_Enh	NA	NA	1	ENSG00000009780.11
chr1	27740000	chr1	28300000	13	1.009106e-4	0.008314649	1	7_Enh	1	7_Enh	NA	NA	1	ENSG00000158156.7
chr1	27780000	chr1	27940000	31	7.147406e-11	5.922964e-8	1	7_Enh	1	7_Enh	NA	NA	1	ENSG00000126705.9
chr1	27780000	chr1	32380000	6	5.266267e-5	0.005085137	1	7_Enh	1	7_Enh	NA	NA	1	ENSG00000212673.1
chr1	27820000	chr1	27940000	31	2.389766e-12	2.695655e-9	1	7_Enh	1	7_Enh	1	ENSG00000158195.6	1	ENSG00000126705.9
chr1	27820000	chr1	28500000	8	7.135714e-4	0.03490602	1	7_Enh	1	7_Enh	1	ENSG00000158195.6	NA	NA
chr1	27900000	chr1	28060000	22	1.21679e-6	2.625035e-4	1	7_Enh	1	7_Enh	NA	NA	1	ENSG00000009780.11
chr1	27900000	chr1	28100000	21	3.767016e-5	0.003938208	1	7_Enh	1	7_Enh	NA	NA	1	ENSG00000117758.9
chr1	27900000	chr1	28140000	21	5.542516e-8	2.020958e-5	1	7_Enh	1	7_Enh	NA	NA	1	ENSG00000117751.13
chr1	27900000	chr1	32300000	4	4.866217e-4	0.02651439	1	7_Enh	1	7_Enh	NA	NA	1	ENSG00000134668.8
chr1	27940000	chr1	28060000	20	2.371613e-6	4.495413e-4	1	7_Enh	1	7_Enh	1	ENSG00000126705.9	1	ENSG00000009780.11
chr1	27940000	chr1	32860000	5	2.450565e-5	0.002833795	1	7_Enh	1	7_Enh	1	ENSG00000126705.9	1	ENSG00000160058.14
chr1	28060000	chr1	28340000	18	3.319376e-7	9.053264e-5	1	7_Enh	1	7_Enh	1	ENSG00000009780.11	NA	NA
chr1	28060000	chr1	32860000	5	2.341591e-5	0.002736293	1	7_Enh	1	7_Enh	1	ENSG00000009780.11	1	ENSG00000160058.14
chr1	28100000	chr1	28300000	21	7.855068e-7	1.840767e-4	1	7_Enh	1	7_Enh	1	ENSG00000117758.9	1	ENSG00000158156.7
chr1	28140000	chr1	28300000	17	1.177408e-5	0.001601308	1	7_Enh	1	7_Enh	1	ENSG00000117751.13	1	ENSG00000158156.7
chr1	28140000	chr1	28420000	11	8.884571e-4	0.04080386	1	7_Enh	1	7_Enh	1	ENSG00000117751.13	1	ENSG00000158161.11
chr1	28140000	chr1	28580000	14	8.738491e-4	0.04032719	1	7_Enh	1	7_Enh	1	ENSG00000117751.13	1	ENSG00000130766.4
chr1	28140000	chr1	31500000	4	0.001131053	0.04846091	1	7_Enh	1	7_Enh	1	ENSG00000117751.13	NA	NA
chr1	28220000	chr1	28420000	28	2.00222e-13	2.741709e-10	1	7_Enh	1	7_Enh	NA	NA	1	ENSG00000158161.11
chr1	28220000	chr1	31700000	5	3.824128e-5	0.003983768	1	7_Enh	NA	NA	NA	NA	1	ENSG00000084628.5
chr1	28300000	chr1	28420000	21	1.191381e-6	2.580581e-4	1	7_Enh	1	7_Enh	1	ENSG00000158156.7	1	ENSG00000158161.11
chr1	28300000	chr1	28500000	14	1.623079e-4	0.01187032	1	7_Enh	1	7_Enh	1	ENSG00000158156.7	NA	NA
chr1	28300000	chr1	28580000	25	4.637026e-7	1.19326e-4	1	7_Enh	1	7_Enh	1	ENSG00000158156.7	1	ENSG00000130766.4
chr1	28300000	chr1	29380000	9	3.374618e-4	0.02033196	1	7_Enh	1	7_Enh	1	ENSG00000158156.7	NA	NA
chr1	28300000	chr1	32460000	5	2.293099e-4	0.01532615	1	7_Enh	1	7_Enh	1	ENSG00000158156.7	1	ENSG00000121774.13
chr1	28340000	chr1	28580000	29	5.602654e-7	1.39346e-4	1	7_Enh	1	7_Enh	NA	NA	1	ENSG00000130766.4
chr1	28340000	chr1	31380000	5	1.236863e-4	0.00969076	1	7_Enh	1	7_Enh	NA	NA	1	ENSG00000162512.11
chr1	28340000	chr1	31780000	5	5.948358e-5	0.005574696	1	7_Enh	1	7_Enh	NA	NA	1	ENSG00000060688.8
chr1	28340000	chr1	32100000	5	6.776518e-4	0.03364618	1	7_Enh	1	7_Enh	NA	NA	1	ENSG00000162517.8
chr1	28340000	chr1	32300000	4	4.68427e-4	0.02579759	1	7_Enh	1	7_Enh	NA	NA	1	ENSG00000134668.8
chr1	28380000	chr1	28580000	35	2.965421e-5	0.003279627	1	7_Enh	1	7_Enh	NA	NA	1	ENSG00000130766.4
chr1	28420000	chr1	28580000	53	5.794935e-20	1.699399e-16	1	7_Enh	1	7_Enh	1	ENSG00000158161.11	1	ENSG00000130766.4
chr1	28420000	chr1	28780000	10	0.0010312400000000001	0.04539128	1	7_Enh	1	7_Enh	1	ENSG00000158161.11	NA	NA
chr1	28420000	chr1	32180000	5	6.579828e-5	0.006017054	1	7_Enh	1	7_Enh	1	ENSG00000158161.11	1	ENSG00000084636.13
chr1	28500000	chr1	28820000	12	2.584639e-5	0.002951169	1	7_Enh	1	7_Enh	NA	NA	1	ENSG00000180198.11
chr1	28500000	chr1	31900000	5	6.94418e-5	0.006267938	1	7_Enh	1	7_Enh	NA	NA	1	ENSG00000268950.1
chr1	28500000	chr1	32100000	5	3.34399e-4	0.02020001	1	7_Enh	1	7_Enh	NA	NA	1	ENSG00000162517.8
chr1	28500000	chr1	32300000	4	2.58309e-4	0.01672801	1	7_Enh	1	7_Enh	NA	NA	1	ENSG00000134668.8
chr1	28500000	chr1	33420000	5	1.009272e-4	0.008315691	1	7_Enh	1	7_Enh	NA	NA	1	ENSG00000267885.1
chr1	28500000	chr1	38420000	4	5.157418e-5	0.005004617	1	7_Enh	NA	NA	NA	NA	1	ENSG00000204084.8
chr1	28580000	chr1	28700000	32	2.682106e-7	7.582948e-5	1	7_Enh	1	7_Enh	1	ENSG00000130766.4	1	ENSG00000204138.8
chr1	28580000	chr1	28740000	54	2.838523e-16	5.817845e-13	1	7_Enh	1	7_Enh	1	ENSG00000130766.4	NA	NA
chr1	28580000	chr1	28780000	31	1.381755e-8	6.169455e-6	1	7_Enh	1	7_Enh	1	ENSG00000130766.4	NA	NA
chr1	28580000	chr1	28940000	27	2.097713e-10	1.552739e-7	1	7_Enh	1	7_Enh	1	ENSG00000130766.4	NA	NA
chr1	28580000	chr1	31860000	8	1.183192e-6	2.566293e-4	1	7_Enh	1	7_Enh	1	ENSG00000130766.4	1	ENSG00000121769.3
chr1	28580000	chr1	32620000	8	6.227931e-5	0.005770998	1	7_Enh	1	7_Enh	1	ENSG00000130766.4	NA	NA
chr1	28580000	chr1	33580000	6	1.802018e-5	0.00223232	1	7_Enh	1	7_Enh	1	ENSG00000130766.4	NA	NA
chr1	28580000	chr1	38300000	6	1.134268e-4	0.009080693	1	7_Enh	NA	NA	1	ENSG00000130766.4	1	ENSG00000230610.1
chr1	28620000	chr1	28820000	12	7.833514e-4	0.03730939	1	7_Enh	1	7_Enh	NA	NA	1	ENSG00000180198.11
chr1	28620000	chr1	31860000	4	5.349595e-4	0.02839024	1	7_Enh	1	7_Enh	NA	NA	1	ENSG00000121769.3
chr1	28620000	chr1	32100000	7	4.649036e-6	7.706579e-4	1	7_Enh	1	7_Enh	NA	NA	1	ENSG00000162517.8
chr1	28620000	chr1	38060000	5	1.479332e-4	0.01107902	1	7_Enh	NA	NA	NA	NA	1	ENSG00000134697.8
chr1	28700000	chr1	28820000	21	1.661176e-8	7.232897e-6	1	7_Enh	1	7_Enh	1	ENSG00000204138.8	1	ENSG00000180198.11
chr1	28700000	chr1	28940000	14	1.280646e-5	0.001709936	1	7_Enh	1	7_Enh	1	ENSG00000204138.8	NA	NA
chr1	28700000	chr1	31660000	4	0.001171639	0.04968391	1	7_Enh	1	7_Enh	1	ENSG00000204138.8	NA	NA
chr1	28700000	chr1	32300000	4	2.529547e-4	0.01646826	1	7_Enh	1	7_Enh	1	ENSG00000204138.8	1	ENSG00000134668.8
chr1	28780000	chr1	32540000	5	1.55369e-4	0.01149462	1	7_Enh	1	7_Enh	NA	NA	1	ENSG00000121775.13
chr1	28820000	chr1	29060000	15	2.779607e-4	0.01764664	1	7_Enh	1	7_Enh	1	ENSG00000180198.11	1	ENSG00000198492.10
chr1	28820000	chr1	31700000	6	2.098356e-6	4.076522e-4	1	7_Enh	NA	NA	1	ENSG00000180198.11	1	ENSG00000084628.5
chr1	28820000	chr1	32300000	4	2.304311e-4	0.01538187	1	7_Enh	1	7_Enh	1	ENSG00000180198.11	1	ENSG00000134668.8
chr1	28940000	chr1	32460000	7	2.565851e-6	4.787878e-4	1	7_Enh	1	7_Enh	NA	NA	1	ENSG00000121774.13
chr1	28940000	chr1	32700000	5	9.357578e-6	0.001337504	1	7_Enh	1	7_Enh	NA	NA	1	ENSG00000182866.12
chr1	28940000	chr1	33420000	6	1.008888e-5	0.001419756	1	7_Enh	1	7_Enh	NA	NA	1	ENSG00000267885.1
chr1	29020000	chr1	31220000	6	2.551403e-4	0.01657392	1	7_Enh	1	7_Enh	NA	NA	1	ENSG00000162511.7
chr1	29020000	chr1	31380000	7	9.299311e-7	2.110061e-4	1	7_Enh	1	7_Enh	NA	NA	1	ENSG00000162512.11
chr1	29020000	chr1	31700000	6	7.276287e-6	0.001098671	1	7_Enh	NA	NA	NA	NA	1	ENSG00000084628.5
chr1	29020000	chr1	32100000	5	7.81225e-4	0.03723958	1	7_Enh	1	7_Enh	NA	NA	1	ENSG00000162517.8
chr1	29020000	chr1	32380000	5	3.776563e-4	0.02206885	1	7_Enh	1	7_Enh	NA	NA	1	ENSG00000212673.1
chr1	29020000	chr1	33340000	4	0.001028669	0.04531275	1	7_Enh	NA	NA	NA	NA	1	ENSG00000121905.5
chr1	29020000	chr1	33380000	4	2.57181e-4	0.01667319	1	7_Enh	1	7_Enh	NA	NA	1	ENSG00000121900.14
chr1	29060000	chr1	29260000	22	9.497016e-4	0.04279883	1	7_Enh	1	7_Enh	1	ENSG00000198492.10	NA	NA
chr1	29060000	chr1	31300000	8	2.791238e-4	0.01770036	1	7_Enh	1	7_Enh	1	ENSG00000198492.10	NA	NA
chr1	29060000	chr1	31380000	6	1.181007e-4	0.009359502	1	7_Enh	1	7_Enh	1	ENSG00000198492.10	1	ENSG00000162512.11
chr1	29060000	chr1	31420000	8	3.517341e-5	0.003736035	1	7_Enh	1	7_Enh	1	ENSG00000198492.10	NA	NA
chr1	29060000	chr1	31500000	11	3.68127e-9	1.959519e-6	1	7_Enh	1	7_Enh	1	ENSG00000198492.10	NA	NA
chr1	29060000	chr1	32900000	7	1.028218e-5	0.001440579	1	7_Enh	1	7_Enh	1	ENSG00000198492.10	NA	NA
chr1	29060000	chr1	33380000	4	0.001099626	0.04750855	1	7_Enh	1	7_Enh	1	ENSG00000198492.10	1	ENSG00000121900.14
chr1	29060000	chr1	33700000	4	0.001059886	0.04628181	1	7_Enh	1	7_Enh	1	ENSG00000198492.10	NA	NA
chr1	29060000	chr1	36220000	4	7.301312e-4	0.03548567	1	7_Enh	1	7_Enh	1	ENSG00000198492.10	1	ENSG00000092853.9
chr1	29260000	chr1	29500000	21	1.179005e-4	0.009347409	1	7_Enh	1	7_Enh	NA	NA	1	ENSG00000116350.11
chr1	29300000	chr1	31220000	9	2.698079e-4	0.01726769	1	7_Enh	1	7_Enh	NA	NA	1	ENSG00000162511.7
chr1	29300000	chr1	33660000	7	2.741733e-4	0.01747075	1	7_Enh	1	7_Enh	NA	NA	1	ENSG00000116525.9
chr1	29300000	chr1	35740000	7	2.191457e-5	0.002598956	1	7_Enh	1	7_Enh	NA	NA	1	ENSG00000146463.7
chr1	29380000	chr1	29500000	29	3.414775e-4	0.02050738	1	7_Enh	1	7_Enh	NA	NA	1	ENSG00000116350.11
chr1	29380000	chr1	31380000	9	1.706788e-6	3.453186e-4	1	7_Enh	1	7_Enh	NA	NA	1	ENSG00000162512.11
chr1	29380000	chr1	32940000	5	3.019046e-4	0.01874985	1	7_Enh	1	7_Enh	NA	NA	1	ENSG00000273274.1
chr1	29380000	chr1	33660000	6	8.815842e-4	0.04057975	1	7_Enh	1	7_Enh	NA	NA	1	ENSG00000116525.9
chr1	29380000	chr1	38340000	5	9.165141e-5	0.007734195	1	7_Enh	NA	NA	NA	NA	1	ENSG00000188786.9
chr1	29420000	chr1	31220000	7	5.976318e-4	0.0307453	1	7_Enh	1	7_Enh	NA	NA	1	ENSG00000162511.7
chr1	29500000	chr1	31180000	6	8.980893e-4	0.04111704	1	7_Enh	1	7_Enh	1	ENSG00000116350.11	1	ENSG00000162510.5
chr1	29500000	chr1	31260000	9	6.44057e-6	9.978964e-4	1	7_Enh	1	7_Enh	1	ENSG00000116350.11	NA	NA
chr1	29500000	chr1	31300000	12	5.266555e-7	1.324562e-4	1	7_Enh	1	7_Enh	1	ENSG00000116350.11	NA	NA
chr1	29500000	chr1	31420000	12	1.595314e-8	6.985547e-6	1	7_Enh	1	7_Enh	1	ENSG00000116350.11	NA	NA
chr1	29500000	chr1	33100000	5	2.874297e-4	0.01808804	1	7_Enh	NA	NA	1	ENSG00000116350.11	1	ENSG00000176261.11
chr1	29500000	chr1	33180000	5	1.985206e-4	0.01377984	1	7_Enh	1	7_Enh	1	ENSG00000116350.11	1	ENSG00000162520.10
chr1	29500000	chr1	33420000	5	0.0011036	0.04762591	1	7_Enh	1	7_Enh	1	ENSG00000116350.11	1	ENSG00000267885.1
chr1	29500000	chr1	33740000	5	2.351513e-4	0.01561403	1	7_Enh	1	7_Enh	1	ENSG00000116350.11	1	ENSG00000160094.10
chr1	29540000	chr1	30060000	15	3.400266e-4	0.02044439	1	7_Enh	1	7_Enh	1	ENSG00000116353.11	NA	NA
chr1	29540000	chr1	30180000	28	3.059295e-8	1.220531e-5	1	7_Enh	1	7_Enh	1	ENSG00000116353.11	NA	NA
chr1	29540000	chr1	30540000	21	5.817083e-7	1.437738e-4	1	7_Enh	1	7_Enh	1	ENSG00000116353.11	NA	NA
chr1	29540000	chr1	31180000	15	3.064096e-10	2.179377e-7	1	7_Enh	1	7_Enh	1	ENSG00000116353.11	1	ENSG00000162510.5
chr1	29540000	chr1	31220000	9	4.991102e-4	0.02700485	1	7_Enh	1	7_Enh	1	ENSG00000116353.11	1	ENSG00000162511.7
chr1	29540000	chr1	31260000	13	1.123922e-7	3.664605e-5	1	7_Enh	1	7_Enh	1	ENSG00000116353.11	NA	NA
chr1	29540000	chr1	31300000	17	7.05528e-9	3.453833e-6	1	7_Enh	1	7_Enh	1	ENSG00000116353.11	NA	NA
chr1	29540000	chr1	31380000	8	4.640794e-5	0.004618566	1	7_Enh	1	7_Enh	1	ENSG00000116353.11	1	ENSG00000162512.11
chr1	29540000	chr1	31420000	11	7.88732e-6	0.001170374	1	7_Enh	1	7_Enh	1	ENSG00000116353.11	NA	NA
chr1	29540000	chr1	31500000	7	8.750648e-4	0.0403666	1	7_Enh	1	7_Enh	1	ENSG00000116353.11	NA	NA
chr1	29540000	chr1	31700000	6	7.209671e-4	0.03516373	1	7_Enh	NA	NA	1	ENSG00000116353.11	1	ENSG00000084628.5
chr1	29540000	chr1	33500000	6	2.423361e-4	0.01596039	1	7_Enh	1	7_Enh	1	ENSG00000116353.11	NA	NA
chr1	29540000	chr1	33780000	7	3.697129e-6	6.420874e-4	1	7_Enh	1	7_Enh	1	ENSG00000116353.11	1	ENSG00000184389.8
chr1	29540000	chr1	35540000	6	3.062565e-6	5.518174e-4	1	7_Enh	1	7_Enh	1	ENSG00000116353.11	1	ENSG00000197056.5
chr1	29540000	chr1	36620000	6	1.382698e-5	0.00181531	1	7_Enh	1	7_Enh	1	ENSG00000116353.11	1	ENSG00000116871.11
chr1	29540000	chr1	36700000	5	8.065591e-5	0.007021732	1	7_Enh	1	7_Enh	1	ENSG00000116353.11	1	ENSG00000054118.9
chr1	29580000	chr1	30060000	11	5.427508e-4	0.02868288	1	7_Enh	1	7_Enh	1	ENSG00000060656.15	NA	NA
chr1	29580000	chr1	30100000	20	4.312431e-8	1.635149e-5	1	7_Enh	1	7_Enh	1	ENSG00000060656.15	NA	NA
chr1	29580000	chr1	30140000	12	2.705959e-5	0.003057268	1	7_Enh	1	7_Enh	1	ENSG00000060656.15	NA	NA
chr1	29580000	chr1	30180000	14	6.176457e-4	0.03148794	1	7_Enh	1	7_Enh	1	ENSG00000060656.15	NA	NA
chr1	29580000	chr1	30540000	19	4.604768e-9	2.382594e-6	1	7_Enh	1	7_Enh	1	ENSG00000060656.15	NA	NA
chr1	29580000	chr1	30980000	11	5.249832e-8	1.930445e-5	1	7_Enh	1	7_Enh	1	ENSG00000060656.15	NA	NA
chr1	29580000	chr1	31180000	17	9.252437e-16	1.780044e-12	1	7_Enh	1	7_Enh	1	ENSG00000060656.15	1	ENSG00000162510.5
chr1	29580000	chr1	31220000	15	1.552594e-11	1.484709e-8	1	7_Enh	1	7_Enh	1	ENSG00000060656.15	1	ENSG00000162511.7
chr1	29580000	chr1	31260000	9	3.059789e-6	5.514491e-4	1	7_Enh	1	7_Enh	1	ENSG00000060656.15	NA	NA
chr1	29580000	chr1	33500000	6	1.334902e-5	0.001765361	1	7_Enh	1	7_Enh	1	ENSG00000060656.15	NA	NA
chr1	29580000	chr1	33580000	4	4.530204e-4	0.02517545	1	7_Enh	1	7_Enh	1	ENSG00000060656.15	NA	NA
chr1	29580000	chr1	35220000	5	1.002727e-4	0.008275901	1	7_Enh	NA	NA	1	ENSG00000060656.15	1	ENSG00000189433.5
chr1	29580000	chr1	38140000	4	3.488563e-4	0.02082949	1	7_Enh	1	7_Enh	1	ENSG00000060656.15	1	ENSG00000116922.10
chr1	30060000	chr1	38140000	5	2.930727e-5	0.003249603	1	7_Enh	1	7_Enh	NA	NA	1	ENSG00000116922.10
chr1	30100000	chr1	31180000	16	2.2118e-9	1.253506e-6	1	7_Enh	1	7_Enh	NA	NA	1	ENSG00000162510.5
chr1	30100000	chr1	37500000	5	5.835024e-4	0.03022074	1	7_Enh	NA	NA	NA	NA	1	ENSG00000163873.5
chr1	30100000	chr1	38220000	6	8.546816e-5	0.00733547	1	7_Enh	NA	NA	NA	NA	1	ENSG00000183317.12
chr1	30100000	chr1	38260000	4	0.001154826	0.04917648	1	7_Enh	1	7_Enh	NA	NA	1	ENSG00000196449.3
chr1	30140000	chr1	31180000	11	6.39477e-7	1.553053e-4	1	7_Enh	1	7_Enh	NA	NA	1	ENSG00000162510.5
chr1	30140000	chr1	31220000	10	5.209414e-5	0.005042757	1	7_Enh	1	7_Enh	NA	NA	1	ENSG00000162511.7
chr1	30140000	chr1	33780000	6	4.080415e-6	6.942484e-4	1	7_Enh	1	7_Enh	NA	NA	1	ENSG00000184389.8
chr1	30140000	chr1	35340000	5	1.204543e-4	0.00950116	1	7_Enh	1	7_Enh	NA	NA	1	ENSG00000163866.8
chr1	30140000	chr1	38140000	4	3.673329e-4	0.02162294	1	7_Enh	1	7_Enh	NA	NA	1	ENSG00000116922.10
chr1	30140000	chr1	39540000	4	6.533102e-5	0.005984418	1	7_Enh	1	7_Enh	NA	NA	1	ENSG00000127603.19
chr1	30180000	chr1	31180000	22	2.35586e-12	2.661027e-9	1	7_Enh	1	7_Enh	NA	NA	1	ENSG00000162510.5
chr1	30180000	chr1	31220000	15	2.425157e-5	0.002811527	1	7_Enh	1	7_Enh	NA	NA	1	ENSG00000162511.7
chr1	30540000	chr1	31180000	29	1.805306e-13	2.494512e-10	1	7_Enh	1	7_Enh	NA	NA	1	ENSG00000162510.5
chr1	30540000	chr1	36540000	5	6.699914e-4	0.0333707	1	7_Enh	1	7_Enh	NA	NA	1	ENSG00000116863.10
chr1	30540000	chr1	38300000	7	6.355071e-5	0.005859648	1	7_Enh	NA	NA	NA	NA	1	ENSG00000230610.1
chr1	30980000	chr1	38260000	4	3.453961e-4	0.0206784	1	7_Enh	1	7_Enh	NA	NA	1	ENSG00000196449.3
chr1	31180000	chr1	31380000	17	2.11093e-5	0.002524764	1	7_Enh	1	7_Enh	1	ENSG00000162510.5	1	ENSG00000162512.11
chr1	31180000	chr1	33340000	7	3.95493e-5	0.004086925	1	7_Enh	NA	NA	1	ENSG00000162510.5	1	ENSG00000121905.5
chr1	31180000	chr1	38380000	4	1.734236e-4	0.01246381	1	7_Enh	1	7_Enh	1	ENSG00000162510.5	NA	NA
chr1	31180000	chr1	38420000	4	2.255046e-4	0.01513866	1	7_Enh	NA	NA	1	ENSG00000162510.5	1	ENSG00000204084.8
chr1	31220000	chr1	31380000	55	6.559965e-28	3.144365e-24	1	7_Enh	1	7_Enh	1	ENSG00000162511.7	1	ENSG00000162512.11
chr1	31220000	chr1	31420000	26	1.424662e-4	0.01077214	1	7_Enh	1	7_Enh	1	ENSG00000162511.7	NA	NA
chr1	31220000	chr1	31500000	24	5.48848e-7	1.369992e-4	1	7_Enh	1	7_Enh	1	ENSG00000162511.7	NA	NA
chr1	31220000	chr1	33860000	9	1.346381e-7	4.26858e-5	1	7_Enh	1	7_Enh	1	ENSG00000162511.7	NA	NA
chr1	31220000	chr1	36940000	5	1.131577e-4	0.009065144	1	7_Enh	1	7_Enh	1	ENSG00000162511.7	1	ENSG00000119535.13
chr1	31260000	chr1	31380000	64	8.468206e-36	5.22631e-32	1	7_Enh	1	7_Enh	NA	NA	1	ENSG00000162512.11
chr1	31260000	chr1	32060000	12	1.601627e-5	0.002036144	1	7_Enh	1	7_Enh	NA	NA	1	ENSG00000142910.11
chr1	31260000	chr1	33780000	5	6.441515e-4	0.03244301	1	7_Enh	1	7_Enh	NA	NA	1	ENSG00000184389.8
chr1	31260000	chr1	38060000	6	1.73758e-4	0.01248097	1	7_Enh	NA	NA	NA	NA	1	ENSG00000134697.8
chr1	31260000	chr1	38340000	9	2.553167e-10	1.85261e-7	1	7_Enh	NA	NA	NA	NA	1	ENSG00000188786.9
chr1	31260000	chr1	40740000	4	4.657438e-4	0.02569085	1	7_Enh	1	7_Enh	NA	NA	1	ENSG00000084073.4
chr1	31260000	chr1	41260000	4	6.471422e-4	0.03255293	1	7_Enh	NA	NA	NA	NA	1	ENSG00000117013.10
chr1	31300000	chr1	31860000	18	2.920013e-7	8.137193e-5	1	7_Enh	1	7_Enh	NA	NA	1	ENSG00000121769.3
chr1	31300000	chr1	33780000	6	6.582282e-4	0.03295041	1	7_Enh	1	7_Enh	NA	NA	1	ENSG00000184389.8
chr1	31380000	chr1	35740000	8	7.076338e-8	2.485767e-5	1	7_Enh	1	7_Enh	1	ENSG00000162512.11	1	ENSG00000146463.7
chr1	31380000	chr1	38020000	4	5.452301e-4	0.02877595	1	7_Enh	1	7_Enh	1	ENSG00000162512.11	1	ENSG00000163879.9
chr1	31380000	chr1	38340000	4	1.629755e-4	0.01190424	1	7_Enh	NA	NA	1	ENSG00000162512.11	1	ENSG00000188786.9
chr1	31420000	chr1	31780000	14	2.447203e-4	0.01607721	1	7_Enh	1	7_Enh	NA	NA	1	ENSG00000060688.8
chr1	31500000	chr1	33900000	7	8.9863e-4	0.04113442	1	7_Enh	1	7_Enh	NA	NA	1	ENSG00000134686.12
chr1	31500000	chr1	35660000	5	6.108349e-5	0.005686936	1	7_Enh	1	7_Enh	NA	NA	1	ENSG00000116560.6
chr1	31660000	chr1	31780000	19	4.182144e-5	0.00426356	1	7_Enh	1	7_Enh	NA	NA	1	ENSG00000060688.8
chr1	31660000	chr1	31860000	30	1.649012e-14	2.67241e-11	1	7_Enh	1	7_Enh	NA	NA	1	ENSG00000121769.3
chr1	31660000	chr1	31900000	19	5.075832e-6	8.261187e-4	1	7_Enh	1	7_Enh	NA	NA	1	ENSG00000268950.1
chr1	31660000	chr1	32060000	15	1.867951e-5	0.002295382	1	7_Enh	1	7_Enh	NA	NA	1	ENSG00000142910.11
chr1	31700000	chr1	32020000	19	1.757265e-5	0.002189404	NA	NA	1	7_Enh	1	ENSG00000084628.5	NA	NA
chr1	31700000	chr1	32060000	13	8.468507e-5	0.007284465	NA	NA	1	7_Enh	1	ENSG00000084628.5	1	ENSG00000142910.11
chr1	31700000	chr1	32260000	10	1.007724e-4	0.008306359	NA	NA	1	7_Enh	1	ENSG00000084628.5	NA	NA
chr1	31700000	chr1	36020000	5	3.190441e-4	0.01951176	NA	NA	1	7_Enh	1	ENSG00000084628.5	1	ENSG00000116819.6
chr1	31700000	chr1	40460000	4	1.647189e-4	0.0119982	NA	NA	1	7_Enh	1	ENSG00000084628.5	NA	NA
chr1	31700000	chr1	40860000	5	2.031613e-5	0.002450267	NA	NA	1	7_Enh	1	ENSG00000084628.5	NA	NA
chr1	31780000	chr1	31900000	19	3.084282e-5	0.00338017	1	7_Enh	1	7_Enh	1	ENSG00000060688.8	1	ENSG00000268950.1
chr1	31780000	chr1	31940000	20	6.519299e-6	0.001007582	1	7_Enh	1	7_Enh	1	ENSG00000060688.8	NA	NA
chr1	31780000	chr1	32020000	17	9.423483e-4	0.04256312	1	7_Enh	1	7_Enh	1	ENSG00000060688.8	NA	NA
chr1	31780000	chr1	32060000	24	1.200154e-11	1.173918e-8	1	7_Enh	1	7_Enh	1	ENSG00000060688.8	1	ENSG00000142910.11
chr1	31780000	chr1	32420000	9	1.175213e-4	0.009324483	1	7_Enh	1	7_Enh	1	ENSG00000060688.8	1	ENSG00000184007.13
chr1	31780000	chr1	32780000	11	1.494151e-6	3.100958e-4	1	7_Enh	1	7_Enh	1	ENSG00000060688.8	NA	NA
chr1	31780000	chr1	33340000	8	1.32254e-5	0.001752864	1	7_Enh	NA	NA	1	ENSG00000060688.8	1	ENSG00000121905.5
chr1	31780000	chr1	40700000	4	6.409726e-4	0.03233041	1	7_Enh	1	7_Enh	1	ENSG00000060688.8	1	ENSG00000188800.5
chr1	31780000	chr1	40820000	4	2.29205e-4	0.01532025	1	7_Enh	1	7_Enh	1	ENSG00000060688.8	1	ENSG00000084070.7
chr1	31780000	chr1	41340000	3	5.673551e-4	0.02962156	1	7_Enh	1	7_Enh	1	ENSG00000060688.8	1	ENSG00000179862.5
chr1	31860000	chr1	32020000	43	1.402437e-16	2.969839e-13	1	7_Enh	1	7_Enh	1	ENSG00000121769.3	NA	NA
chr1	31860000	chr1	32060000	30	2.783465e-14	4.37358e-11	1	7_Enh	1	7_Enh	1	ENSG00000121769.3	1	ENSG00000142910.11
chr1	31860000	chr1	33340000	7	1.410294e-4	0.01068889	1	7_Enh	NA	NA	1	ENSG00000121769.3	1	ENSG00000121905.5
chr1	31860000	chr1	36020000	5	2.877468e-4	0.01810206	1	7_Enh	1	7_Enh	1	ENSG00000121769.3	1	ENSG00000116819.6
chr1	31860000	chr1	39660000	5	1.900151e-6	3.76375e-4	1	7_Enh	1	7_Enh	1	ENSG00000121769.3	NA	NA
chr1	31900000	chr1	32020000	41	2.25029e-10	1.65453e-7	1	7_Enh	1	7_Enh	1	ENSG00000268950.1	NA	NA
chr1	31900000	chr1	32100000	24	2.074489e-5	0.002490697	1	7_Enh	1	7_Enh	1	ENSG00000268950.1	1	ENSG00000162517.8
chr1	31900000	chr1	32420000	17	4.935978e-9	2.531075e-6	1	7_Enh	1	7_Enh	1	ENSG00000268950.1	1	ENSG00000184007.13
chr1	31900000	chr1	32460000	16	9.259415e-6	0.001326525	1	7_Enh	1	7_Enh	1	ENSG00000268950.1	1	ENSG00000121774.13
chr1	31900000	chr1	32780000	11	3.522506e-5	0.003740443	1	7_Enh	1	7_Enh	1	ENSG00000268950.1	NA	NA
chr1	31900000	chr1	39580000	4	4.630723e-4	0.02558118	1	7_Enh	1	7_Enh	1	ENSG00000268950.1	NA	NA
chr1	31900000	chr1	41500000	4	5.450828e-4	0.02877084	1	7_Enh	1	7_Enh	1	ENSG00000268950.1	1	ENSG00000171790.11
chr1	31940000	chr1	32060000	26	3.375995e-6	5.967802e-4	1	7_Enh	1	7_Enh	NA	NA	1	ENSG00000142910.11
chr1	31940000	chr1	32100000	31	9.252015e-7	2.101084e-4	1	7_Enh	1	7_Enh	NA	NA	1	ENSG00000162517.8
chr1	31940000	chr1	40740000	4	4.652104e-4	0.0256699	1	7_Enh	1	7_Enh	NA	NA	1	ENSG00000084073.4
chr1	31980000	chr1	32380000	21	1.229422e-5	0.001656836	1	7_Enh	1	7_Enh	NA	NA	1	ENSG00000212673.1
chr1	31980000	chr1	33740000	7	7.226265e-4	0.0352232	1	7_Enh	1	7_Enh	NA	NA	1	ENSG00000160094.10
chr1	31980000	chr1	39860000	7	6.186543e-8	2.217431e-5	1	7_Enh	1	7_Enh	NA	NA	1	ENSG00000255103.1
chr1	32020000	chr1	32180000	46	8.47911e-15	1.430531e-11	1	7_Enh	1	7_Enh	NA	NA	1	ENSG00000084636.13
chr1	32020000	chr1	32380000	22	1.415594e-4	0.01072003	1	7_Enh	1	7_Enh	NA	NA	1	ENSG00000212673.1
chr1	32020000	chr1	32460000	24	7.812695e-6	0.001161992	1	7_Enh	1	7_Enh	NA	NA	1	ENSG00000121774.13
chr1	32020000	chr1	39940000	4	4.256763e-4	0.02407426	1	7_Enh	1	7_Enh	NA	NA	1	ENSG00000183682.7
chr1	32060000	chr1	32180000	32	3.29942e-10	2.325881e-7	1	7_Enh	1	7_Enh	1	ENSG00000142910.11	1	ENSG00000084636.13
chr1	32060000	chr1	32260000	18	3.728198e-5	0.003906698	1	7_Enh	1	7_Enh	1	ENSG00000142910.11	NA	NA
chr1	32060000	chr1	32780000	12	6.463627e-5	0.005936973	1	7_Enh	1	7_Enh	1	ENSG00000142910.11	NA	NA
chr1	32060000	chr1	35660000	4	0.001085349	0.04706858	1	7_Enh	1	7_Enh	1	ENSG00000142910.11	1	ENSG00000116560.6
chr1	32100000	chr1	32260000	61	2.888669e-29	1.458799e-25	1	7_Enh	1	7_Enh	1	ENSG00000162517.8	NA	NA
chr1	32100000	chr1	32380000	28	1.182609e-6	2.565295e-4	1	7_Enh	1	7_Enh	1	ENSG00000162517.8	1	ENSG00000212673.1
chr1	32100000	chr1	32420000	34	1.250915e-15	2.363827e-12	1	7_Enh	1	7_Enh	1	ENSG00000162517.8	1	ENSG00000184007.13
chr1	32100000	chr1	32460000	20	8.919044e-4	0.04091482	1	7_Enh	1	7_Enh	1	ENSG00000162517.8	1	ENSG00000121774.13
chr1	32100000	chr1	32540000	22	1.621825e-6	3.313984e-4	1	7_Enh	1	7_Enh	1	ENSG00000162517.8	1	ENSG00000121775.13
chr1	32100000	chr1	33060000	11	2.011239e-4	0.01391245	1	7_Enh	1	7_Enh	1	ENSG00000162517.8	NA	NA
chr1	32100000	chr1	40860000	5	3.29685e-4	0.0199919	1	7_Enh	1	7_Enh	1	ENSG00000162517.8	NA	NA
chr1	32180000	chr1	32300000	16	9.338869e-4	0.04228949	1	7_Enh	1	7_Enh	1	ENSG00000084636.13	1	ENSG00000134668.8
chr1	32180000	chr1	32380000	26	7.081405e-7	1.689537e-4	1	7_Enh	1	7_Enh	1	ENSG00000084636.13	1	ENSG00000212673.1
chr1	32180000	chr1	32420000	29	1.056113e-13	1.514293e-10	1	7_Enh	1	7_Enh	1	ENSG00000084636.13	1	ENSG00000184007.13
chr1	32180000	chr1	32460000	33	3.224275e-12	3.547256e-9	1	7_Enh	1	7_Enh	1	ENSG00000084636.13	1	ENSG00000121774.13
chr1	32180000	chr1	32540000	18	1.042673e-5	0.001456563	1	7_Enh	1	7_Enh	1	ENSG00000084636.13	1	ENSG00000121775.13
chr1	32180000	chr1	39660000	5	6.812434e-6	0.00104313	1	7_Enh	1	7_Enh	1	ENSG00000084636.13	NA	NA
chr1	32260000	chr1	32380000	26	1.164965e-5	0.001588264	1	7_Enh	1	7_Enh	NA	NA	1	ENSG00000212673.1
chr1	32260000	chr1	32420000	32	1.933631e-14	3.106824e-11	1	7_Enh	1	7_Enh	NA	NA	1	ENSG00000184007.13
chr1	32260000	chr1	32460000	50	7.626551e-23	2.778237e-19	1	7_Enh	1	7_Enh	NA	NA	1	ENSG00000121774.13
chr1	32260000	chr1	32540000	19	8.709148e-6	0.001264552	1	7_Enh	1	7_Enh	NA	NA	1	ENSG00000121775.13
chr1	32260000	chr1	36540000	5	6.725137e-5	0.006118635	1	7_Enh	1	7_Enh	NA	NA	1	ENSG00000116863.10
chr1	32300000	chr1	32420000	49	3.281711e-29	1.653764e-25	1	7_Enh	1	7_Enh	1	ENSG00000134668.8	1	ENSG00000184007.13
chr1	32300000	chr1	32460000	45	2.744638e-19	7.63962e-16	1	7_Enh	1	7_Enh	1	ENSG00000134668.8	1	ENSG00000121774.13
chr1	32300000	chr1	32540000	17	6.184202e-5	0.005739808	1	7_Enh	1	7_Enh	1	ENSG00000134668.8	1	ENSG00000121775.13
chr1	32300000	chr1	40060000	5	1.110957e-4	0.00893937	1	7_Enh	1	7_Enh	1	ENSG00000134668.8	1	ENSG00000090621.9
chr1	32300000	chr1	40740000	4	1.480245e-4	0.01108406	1	7_Enh	1	7_Enh	1	ENSG00000134668.8	1	ENSG00000084073.4
chr1	32380000	chr1	32540000	30	6.954805e-6	0.001060028	1	7_Enh	1	7_Enh	1	ENSG00000212673.1	1	ENSG00000121775.13
chr1	32380000	chr1	36300000	8	1.132467e-5	0.001553278	1	7_Enh	1	7_Enh	1	ENSG00000212673.1	NA	NA
chr1	32420000	chr1	32540000	38	5.175261e-13	6.638439e-10	1	7_Enh	1	7_Enh	1	ENSG00000184007.13	1	ENSG00000121775.13
chr1	32420000	chr1	32700000	12	1.236368e-4	0.009687841	1	7_Enh	1	7_Enh	1	ENSG00000184007.13	1	ENSG00000182866.12
chr1	32420000	chr1	39700000	4	1.342689e-4	0.01030193	1	7_Enh	1	7_Enh	1	ENSG00000184007.13	NA	NA
chr1	32420000	chr1	41340000	3	9.634076e-4	0.04323785	1	7_Enh	1	7_Enh	1	ENSG00000184007.13	1	ENSG00000179862.5
chr1	32460000	chr1	32700000	16	4.052814e-4	0.02323266	1	7_Enh	1	7_Enh	1	ENSG00000121774.13	1	ENSG00000182866.12
chr1	32460000	chr1	32780000	21	1.270789e-4	0.009887367	1	7_Enh	1	7_Enh	1	ENSG00000121774.13	NA	NA
chr1	32460000	chr1	39740000	6	1.822034e-4	0.01292918	1	7_Enh	1	7_Enh	1	ENSG00000121774.13	NA	NA
chr1	32540000	chr1	32700000	17	3.853873e-4	0.02239448	1	7_Enh	1	7_Enh	1	ENSG00000121775.13	1	ENSG00000182866.12
chr1	32540000	chr1	32740000	17	3.719558e-4	0.02182518	1	7_Enh	1	7_Enh	1	ENSG00000121775.13	1	ENSG00000116478.7
chr1	32540000	chr1	32860000	26	1.31969e-9	7.964851e-7	1	7_Enh	1	7_Enh	1	ENSG00000121775.13	1	ENSG00000160058.14
chr1	32540000	chr1	36860000	6	7.042593e-5	0.006336568	1	7_Enh	1	7_Enh	1	ENSG00000121775.13	1	ENSG00000181817.5
chr1	32700000	chr1	32860000	31	2.817882e-14	4.422631e-11	1	7_Enh	1	7_Enh	1	ENSG00000182866.12	1	ENSG00000160058.14
chr1	32700000	chr1	32900000	17	7.123429e-5	0.006390964	1	7_Enh	1	7_Enh	1	ENSG00000182866.12	NA	NA
chr1	32700000	chr1	32940000	12	6.254027e-5	0.005788584	1	7_Enh	1	7_Enh	1	ENSG00000182866.12	1	ENSG00000273274.1
chr1	32700000	chr1	33100000	18	1.524987e-9	9.03527e-7	1	7_Enh	NA	NA	1	ENSG00000182866.12	1	ENSG00000176261.11
chr1	32700000	chr1	33180000	9	6.61431e-4	0.03306495	1	7_Enh	1	7_Enh	1	ENSG00000182866.12	1	ENSG00000162520.10
chr1	32740000	chr1	32860000	22	3.902819e-6	6.702987e-4	1	7_Enh	1	7_Enh	1	ENSG00000116478.7	1	ENSG00000160058.14
chr1	32740000	chr1	33060000	12	0.001137508	0.04865307	1	7_Enh	1	7_Enh	1	ENSG00000116478.7	NA	NA
chr1	32740000	chr1	42420000	5	8.620926e-5	0.007383397	1	7_Enh	1	7_Enh	1	ENSG00000116478.7	NA	NA
chr1	32780000	chr1	32940000	22	1.165064e-6	2.534962e-4	1	7_Enh	1	7_Enh	NA	NA	1	ENSG00000273274.1
chr1	32780000	chr1	33020000	16	4.533233e-4	0.02518836	1	7_Enh	1	7_Enh	NA	NA	1	ENSG00000160062.10
chr1	32780000	chr1	33100000	18	2.918112e-5	0.003238992	1	7_Enh	NA	NA	NA	NA	1	ENSG00000176261.11
chr1	32860000	chr1	33020000	25	2.290281e-8	9.550501e-6	1	7_Enh	1	7_Enh	1	ENSG00000160058.14	1	ENSG00000160062.10
chr1	32860000	chr1	33060000	19	1.960564e-4	0.01365551	1	7_Enh	1	7_Enh	1	ENSG00000160058.14	NA	NA
chr1	32860000	chr1	33340000	24	3.389541e-11	3.016671e-8	1	7_Enh	NA	NA	1	ENSG00000160058.14	1	ENSG00000121905.5
chr1	32860000	chr1	39660000	4	1.89936e-4	0.01333636	1	7_Enh	1	7_Enh	1	ENSG00000160058.14	NA	NA
chr1	32860000	chr1	40420000	6	3.089891e-6	5.557392e-4	1	7_Enh	1	7_Enh	1	ENSG00000160058.14	1	ENSG00000168389.13
chr1	32900000	chr1	33020000	30	1.176931e-8	5.373814e-6	1	7_Enh	1	7_Enh	NA	NA	1	ENSG00000160062.10
chr1	32900000	chr1	36340000	6	2.864858e-4	0.01804498	1	7_Enh	1	7_Enh	NA	NA	1	ENSG00000092847.6
chr1	32940000	chr1	33100000	19	3.248176e-6	5.785128e-4	1	7_Enh	NA	NA	1	ENSG00000273274.1	1	ENSG00000176261.11
chr1	32940000	chr1	33180000	19	3.716678e-8	1.4404e-5	1	7_Enh	1	7_Enh	1	ENSG00000273274.1	1	ENSG00000162520.10
chr1	32940000	chr1	33700000	7	8.130528e-4	0.0383093	1	7_Enh	1	7_Enh	1	ENSG00000273274.1	NA	NA
chr1	32940000	chr1	35900000	5	0.00117017	0.04964028	1	7_Enh	1	7_Enh	1	ENSG00000273274.1	NA	NA
chr1	32940000	chr1	38900000	4	3.197399e-4	0.0195435	1	7_Enh	1	7_Enh	1	ENSG00000273274.1	NA	NA
chr1	32940000	chr1	40700000	5	4.963743e-5	0.00486118	1	7_Enh	1	7_Enh	1	ENSG00000273274.1	1	ENSG00000188800.5
chr1	32940000	chr1	42620000	3	0.001010663	0.04473497	1	7_Enh	1	7_Enh	1	ENSG00000273274.1	1	ENSG00000197273.3
chr1	32980000	chr1	33100000	18	4.61251e-4	0.02550656	1	7_Enh	NA	NA	NA	NA	1	ENSG00000176261.11
chr1	32980000	chr1	33180000	16	1.043162e-4	0.008527746	1	7_Enh	1	7_Enh	NA	NA	1	ENSG00000162520.10
chr1	33020000	chr1	33340000	17	1.155141e-5	0.001577907	1	7_Enh	NA	NA	1	ENSG00000160062.10	1	ENSG00000121905.5
chr1	33020000	chr1	39620000	6	4.695497e-6	7.768303e-4	1	7_Enh	1	7_Enh	1	ENSG00000160062.10	NA	NA
chr1	33020000	chr1	40300000	4	4.125045e-5	0.004219377	1	7_Enh	1	7_Enh	1	ENSG00000160062.10	NA	NA
chr1	33060000	chr1	33180000	25	3.738034e-6	6.477674e-4	1	7_Enh	1	7_Enh	NA	NA	1	ENSG00000162520.10
chr1	33060000	chr1	36540000	5	3.980158e-4	0.02292831	1	7_Enh	1	7_Enh	NA	NA	1	ENSG00000116863.10
chr1	33100000	chr1	36100000	6	1.980683e-4	0.013758	NA	NA	1	7_Enh	1	ENSG00000176261.11	1	ENSG00000126067.7
chr1	33100000	chr1	36940000	9	2.86292e-9	1.575374e-6	NA	NA	1	7_Enh	1	ENSG00000176261.11	1	ENSG00000119535.13
chr1	33100000	chr1	38020000	6	2.379567e-5	0.002770329	NA	NA	1	7_Enh	1	ENSG00000176261.11	1	ENSG00000163879.9
chr1	33180000	chr1	33340000	30	3.841634e-9	2.034572e-6	1	7_Enh	NA	NA	1	ENSG00000162520.10	1	ENSG00000121905.5
chr1	33180000	chr1	41380000	4	2.499479e-4	0.01632876	1	7_Enh	1	7_Enh	1	ENSG00000162520.10	NA	NA
chr1	33340000	chr1	33460000	26	8.323233e-4	0.03894564	NA	NA	1	7_Enh	1	ENSG00000121905.5	NA	NA
chr1	33340000	chr1	33500000	23	1.880299e-4	0.01323451	NA	NA	1	7_Enh	1	ENSG00000121905.5	NA	NA
chr1	33340000	chr1	36260000	5	4.410164e-4	0.02469866	NA	NA	1	7_Enh	1	ENSG00000121905.5	1	ENSG00000134698.10
chr1	33340000	chr1	40540000	5	6.222683e-4	0.03165492	NA	NA	1	7_Enh	1	ENSG00000121905.5	NA	NA
chr1	33380000	chr1	33500000	46	5.387419e-21	1.713469e-17	1	7_Enh	1	7_Enh	1	ENSG00000121900.14	NA	NA
chr1	33380000	chr1	33700000	14	1.405783e-5	0.001839083	1	7_Enh	1	7_Enh	1	ENSG00000121900.14	NA	NA
chr1	33380000	chr1	41340000	3	0.001015873	0.04490419	1	7_Enh	1	7_Enh	1	ENSG00000121900.14	1	ENSG00000179862.5
chr1	33420000	chr1	33580000	23	2.5584e-5	0.002928203	1	7_Enh	1	7_Enh	1	ENSG00000267885.1	NA	NA
chr1	33420000	chr1	33740000	18	9.544076e-4	0.04295164	1	7_Enh	1	7_Enh	1	ENSG00000267885.1	1	ENSG00000160094.10
chr1	33420000	chr1	33780000	19	4.064355e-6	6.919489e-4	1	7_Enh	1	7_Enh	1	ENSG00000267885.1	1	ENSG00000184389.8
chr1	33420000	chr1	40660000	6	3.611893e-5	0.003813119	1	7_Enh	1	7_Enh	1	ENSG00000267885.1	NA	NA
chr1	33460000	chr1	35660000	6	2.477991e-4	0.01622576	1	7_Enh	1	7_Enh	NA	NA	1	ENSG00000116560.6
chr1	33460000	chr1	35740000	9	1.595034e-5	0.002029638	1	7_Enh	1	7_Enh	NA	NA	1	ENSG00000146463.7
chr1	33460000	chr1	39500000	8	4.15256e-9	2.177202e-6	1	7_Enh	1	7_Enh	NA	NA	1	ENSG00000168653.6
chr1	33500000	chr1	33780000	18	4.07128e-6	6.929215e-4	1	7_Enh	1	7_Enh	NA	NA	1	ENSG00000184389.8
chr1	33500000	chr1	35660000	6	1.222267e-4	0.009606368	1	7_Enh	1	7_Enh	NA	NA	1	ENSG00000116560.6
chr1	33500000	chr1	39540000	4	3.142891e-4	0.01930379	1	7_Enh	1	7_Enh	NA	NA	1	ENSG00000127603.19
chr1	33500000	chr1	40060000	5	7.897074e-4	0.03752468	1	7_Enh	1	7_Enh	NA	NA	1	ENSG00000090621.9
chr1	33500000	chr1	40100000	7	7.524941e-7	1.776782e-4	1	7_Enh	1	7_Enh	NA	NA	1	ENSG00000163909.6
chr1	33500000	chr1	41140000	5	6.652569e-4	0.03320058	1	7_Enh	1	7_Enh	NA	NA	1	ENSG00000066136.15
chr1	33580000	chr1	33740000	25	2.135083e-8	8.985586e-6	1	7_Enh	1	7_Enh	NA	NA	1	ENSG00000160094.10
chr1	33580000	chr1	33780000	17	3.448521e-6	6.07065e-4	1	7_Enh	1	7_Enh	NA	NA	1	ENSG00000184389.8
chr1	33580000	chr1	33900000	25	3.4025e-7	9.238556e-5	1	7_Enh	1	7_Enh	NA	NA	1	ENSG00000134686.12
chr1	33580000	chr1	38020000	7	7.091458e-7	1.691473e-4	1	7_Enh	1	7_Enh	NA	NA	1	ENSG00000163879.9
chr1	33660000	chr1	33780000	34	8.989093e-8	3.04137e-5	1	7_Enh	1	7_Enh	1	ENSG00000116525.9	1	ENSG00000184389.8
chr1	33660000	chr1	33860000	23	1.408884e-4	0.01068104	1	7_Enh	1	7_Enh	1	ENSG00000116525.9	NA	NA
chr1	33660000	chr1	33900000	44	5.982915e-7	1.471034e-4	1	7_Enh	1	7_Enh	1	ENSG00000116525.9	1	ENSG00000134686.12
chr1	33660000	chr1	35540000	6	7.635814e-4	0.03664558	1	7_Enh	1	7_Enh	1	ENSG00000116525.9	1	ENSG00000197056.5
chr1	33660000	chr1	35660000	8	3.422251e-5	0.003658786	1	7_Enh	1	7_Enh	1	ENSG00000116525.9	1	ENSG00000116560.6
chr1	33660000	chr1	36020000	15	2.391362e-9	1.343111e-6	1	7_Enh	1	7_Enh	1	ENSG00000116525.9	1	ENSG00000116819.6
chr1	33660000	chr1	36940000	6	3.889065e-4	0.02254016	1	7_Enh	1	7_Enh	1	ENSG00000116525.9	1	ENSG00000119535.13
chr1	33660000	chr1	39620000	6	2.322153e-4	0.01546916	1	7_Enh	1	7_Enh	1	ENSG00000116525.9	NA	NA
chr1	33660000	chr1	40660000	10	2.853734e-9	1.571077e-6	1	7_Enh	1	7_Enh	1	ENSG00000116525.9	NA	NA
chr1	33700000	chr1	35740000	8	1.563142e-5	0.001998268	1	7_Enh	1	7_Enh	NA	NA	1	ENSG00000146463.7
chr1	33700000	chr1	36860000	5	4.796043e-4	0.02623849	1	7_Enh	1	7_Enh	NA	NA	1	ENSG00000181817.5
chr1	33740000	chr1	33860000	26	7.687379e-7	1.80829e-4	1	7_Enh	1	7_Enh	1	ENSG00000160094.10	NA	NA
chr1	33740000	chr1	33900000	32	4.058951e-4	0.02325834	1	7_Enh	1	7_Enh	1	ENSG00000160094.10	1	ENSG00000134686.12
chr1	33740000	chr1	33940000	29	2.741926e-8	1.1124e-5	1	7_Enh	1	7_Enh	1	ENSG00000160094.10	1	ENSG00000121903.10
chr1	33740000	chr1	35540000	7	1.368626e-5	0.001800428	1	7_Enh	1	7_Enh	1	ENSG00000160094.10	1	ENSG00000197056.5
chr1	33740000	chr1	38020000	6	8.408907e-5	0.00724473	1	7_Enh	1	7_Enh	1	ENSG00000160094.10	1	ENSG00000163879.9
chr1	33780000	chr1	33900000	60	2.789565e-19	7.759467e-16	1	7_Enh	1	7_Enh	1	ENSG00000184389.8	1	ENSG00000134686.12
chr1	33780000	chr1	33940000	20	9.331876e-5	0.007840955	1	7_Enh	1	7_Enh	1	ENSG00000184389.8	1	ENSG00000121903.10
chr1	33780000	chr1	38140000	4	0.001144034	0.048847550000000003	1	7_Enh	1	7_Enh	1	ENSG00000184389.8	1	ENSG00000116922.10
chr1	33780000	chr1	38260000	8	9.935816e-9	4.64101e-6	1	7_Enh	1	7_Enh	1	ENSG00000184389.8	1	ENSG00000196449.3
chr1	33860000	chr1	35380000	6	5.421287e-4	0.02865923	1	7_Enh	NA	NA	NA	NA	1	ENSG00000116544.7
chr1	33860000	chr1	36180000	8	3.972429e-6	6.795623e-4	1	7_Enh	1	7_Enh	NA	NA	1	ENSG00000142686.7
chr1	33860000	chr1	36900000	5	5.343143e-4	0.02836516	1	7_Enh	1	7_Enh	NA	NA	1	ENSG00000116885.14
chr1	33860000	chr1	38220000	5	5.875269e-4	0.03037052	1	7_Enh	NA	NA	NA	NA	1	ENSG00000183317.12
chr1	33860000	chr1	38260000	4	9.209192e-4	0.04186572	1	7_Enh	1	7_Enh	NA	NA	1	ENSG00000196449.3
chr1	33860000	chr1	43300000	4	0.001106831	0.0477255	1	7_Enh	1	7_Enh	NA	NA	1	ENSG00000164011.13
chr1	33940000	chr1	39340000	6	1.945166e-5	0.002369189	1	7_Enh	1	7_Enh	1	ENSG00000121903.10	1	ENSG00000214114.4
chr1	33940000	chr1	41580000	5	1.861126e-4	0.01313372	1	7_Enh	1	7_Enh	1	ENSG00000121903.10	NA	NA
chr1	33940000	chr1	43260000	5	1.389978e-4	0.01057345	1	7_Enh	1	7_Enh	1	ENSG00000121903.10	NA	NA
chr1	34340000	chr1	35340000	11	7.874829e-4	0.03745137	NA	NA	1	7_Enh	1	ENSG00000176256.6	1	ENSG00000163866.8
chr1	34620000	chr1	37100000	9	1.093081e-5	0.001511463	NA	NA	1	7_Enh	1	ENSG00000142698.10	NA	NA
chr1	34620000	chr1	42620000	6	3.709563e-5	0.003892212	NA	NA	1	7_Enh	1	ENSG00000142698.10	1	ENSG00000197273.3
chr1	35220000	chr1	44700000	4	6.874527e-4	0.03398682	NA	NA	1	7_Enh	1	ENSG00000189433.5	NA	NA
chr1	35260000	chr1	37980000	8	2.967877e-7	8.249787e-5	1	7_Enh	1	7_Enh	1	ENSG00000187513.8	1	ENSG00000163875.11
chr1	35260000	chr1	41940000	5	4.264157e-4	0.0241054	1	7_Enh	1	7_Enh	1	ENSG00000187513.8	1	ENSG00000127129.5
chr1	35260000	chr1	44660000	6	9.258262e-7	2.102242e-4	1	7_Enh	NA	NA	1	ENSG00000187513.8	1	ENSG00000178028.9
chr1	35340000	chr1	35460000	35	7.124755e-4	0.03487148	1	7_Enh	NA	NA	1	ENSG00000163866.8	1	ENSG00000243749.1
chr1	35340000	chr1	35540000	16	7.482169e-4	0.03611623	1	7_Enh	1	7_Enh	1	ENSG00000163866.8	1	ENSG00000197056.5
chr1	35340000	chr1	35660000	17	6.141146e-5	0.005709556	1	7_Enh	1	7_Enh	1	ENSG00000163866.8	1	ENSG00000116560.6
chr1	35340000	chr1	43140000	6	2.065469e-5	0.002482023	1	7_Enh	1	7_Enh	1	ENSG00000163866.8	1	ENSG00000065978.13
chr1	35380000	chr1	35660000	17	2.208025e-6	4.246248e-4	NA	NA	1	7_Enh	1	ENSG00000116544.7	1	ENSG00000116560.6
chr1	35380000	chr1	36900000	9	1.144479e-5	0.001566189	NA	NA	1	7_Enh	1	ENSG00000116544.7	1	ENSG00000116885.14
chr1	35380000	chr1	36940000	10	2.421637e-7	6.964929e-5	NA	NA	1	7_Enh	1	ENSG00000116544.7	1	ENSG00000119535.13
chr1	35380000	chr1	42700000	3	0.001177248	0.04985067	NA	NA	1	7_Enh	1	ENSG00000116544.7	NA	NA
chr1	35420000	chr1	35540000	19	3.467238e-4	0.02073485	1	7_Enh	1	7_Enh	NA	NA	1	ENSG00000197056.5
chr1	35460000	chr1	38500000	7	9.450303e-4	0.04264914	NA	NA	1	7_Enh	1	ENSG00000243749.1	1	ENSG00000185668.5
chr1	35460000	chr1	38540000	6	6.67188e-4	0.03327083	NA	NA	1	7_Enh	1	ENSG00000243749.1	NA	NA
chr1	35460000	chr1	44340000	4	3.567262e-4	0.02117053	NA	NA	1	7_Enh	1	ENSG00000243749.1	NA	NA
chr1	35540000	chr1	35820000	16	1.974607e-4	0.01372781	1	7_Enh	1	7_Enh	1	ENSG00000197056.5	NA	NA
chr1	35540000	chr1	38300000	10	9.157449e-9	4.327937e-6	1	7_Enh	NA	NA	1	ENSG00000197056.5	1	ENSG00000230610.1
chr1	35540000	chr1	38380000	4	8.747923e-4	0.04035781	1	7_Enh	1	7_Enh	1	ENSG00000197056.5	NA	NA
chr1	35540000	chr1	38540000	5	9.652299e-5	0.008042325	1	7_Enh	1	7_Enh	1	ENSG00000197056.5	NA	NA
chr1	35540000	chr1	39580000	4	7.824469e-4	0.03728016	1	7_Enh	1	7_Enh	1	ENSG00000197056.5	NA	NA
chr1	35540000	chr1	40100000	5	6.339898e-5	0.005849266	1	7_Enh	1	7_Enh	1	ENSG00000197056.5	1	ENSG00000163909.6
chr1	35540000	chr1	40620000	7	3.559409e-7	9.58942e-5	1	7_Enh	NA	NA	1	ENSG00000197056.5	1	ENSG00000117000.8
chr1	35540000	chr1	45140000	5	1.375557e-5	0.001807637	1	7_Enh	1	7_Enh	1	ENSG00000197056.5	1	ENSG00000126106.9
chr1	35580000	chr1	35740000	19	0.001133458	0.04853301	1	7_Enh	1	7_Enh	NA	NA	1	ENSG00000146463.7
chr1	35580000	chr1	38140000	6	5.593609e-5	0.005322041	1	7_Enh	1	7_Enh	NA	NA	1	ENSG00000116922.10
chr1	35580000	chr1	38500000	9	7.865598e-8	2.71784e-5	1	7_Enh	1	7_Enh	NA	NA	1	ENSG00000185668.5
chr1	35580000	chr1	40220000	4	8.227923e-4	0.03863127	1	7_Enh	1	7_Enh	NA	NA	1	ENSG00000198754.5
chr1	35660000	chr1	35900000	32	1.049879e-9	6.50861e-7	1	7_Enh	1	7_Enh	1	ENSG00000116560.6	NA	NA
chr1	35660000	chr1	35980000	20	3.434116e-5	0.00366857	1	7_Enh	1	7_Enh	1	ENSG00000116560.6	NA	NA
chr1	35740000	chr1	36180000	20	7.687294e-5	0.006770526	1	7_Enh	1	7_Enh	1	ENSG00000146463.7	1	ENSG00000142686.7
chr1	35740000	chr1	36220000	19	3.987712e-6	6.816216e-4	1	7_Enh	1	7_Enh	1	ENSG00000146463.7	1	ENSG00000092853.9
chr1	35740000	chr1	36300000	18	6.47909e-4	0.03257974	1	7_Enh	1	7_Enh	1	ENSG00000146463.7	NA	NA
chr1	35740000	chr1	37980000	9	7.315806e-7	1.735478e-4	1	7_Enh	1	7_Enh	1	ENSG00000146463.7	1	ENSG00000163875.11
chr1	35740000	chr1	43220000	4	4.269587e-4	0.02412672	1	7_Enh	1	7_Enh	1	ENSG00000146463.7	1	ENSG00000117385.11
chr1	35740000	chr1	44180000	4	2.130099e-4	0.01451331	1	7_Enh	1	7_Enh	1	ENSG00000146463.7	1	ENSG00000126091.15
chr1	35900000	chr1	36020000	62	1.191661e-10	9.369217e-8	1	7_Enh	1	7_Enh	NA	NA	1	ENSG00000116819.6
chr1	35900000	chr1	36260000	21	4.891023e-6	8.022659e-4	1	7_Enh	1	7_Enh	NA	NA	1	ENSG00000134698.10
chr1	35900000	chr1	36340000	20	9.621214e-4	0.04320048	1	7_Enh	1	7_Enh	NA	NA	1	ENSG00000092847.6
chr1	35980000	chr1	36180000	36	2.052205e-6	4.003617e-4	1	7_Enh	1	7_Enh	NA	NA	1	ENSG00000142686.7
chr1	35980000	chr1	39940000	5	3.838558e-4	0.0223302	1	7_Enh	1	7_Enh	NA	NA	1	ENSG00000183682.7
chr1	35980000	chr1	43780000	5	2.193629e-4	0.01483398	1	7_Enh	1	7_Enh	NA	NA	1	ENSG00000066056.9
chr1	35980000	chr1	45980000	4	6.570487e-4	0.03290766	1	7_Enh	1	7_Enh	NA	NA	1	ENSG00000117450.9
chr1	36020000	chr1	36180000	52	1.133299e-12	1.360409e-9	1	7_Enh	1	7_Enh	1	ENSG00000116819.6	1	ENSG00000142686.7
chr1	36020000	chr1	36220000	31	9.656841e-7	2.175928e-4	1	7_Enh	1	7_Enh	1	ENSG00000116819.6	1	ENSG00000092853.9
chr1	36020000	chr1	36380000	18	6.612763e-5	0.006039947	1	7_Enh	1	7_Enh	1	ENSG00000116819.6	1	ENSG00000126070.14
chr1	36020000	chr1	40820000	9	4.614545e-7	1.188341e-4	1	7_Enh	1	7_Enh	1	ENSG00000116819.6	1	ENSG00000084070.7
chr1	36020000	chr1	44780000	6	1.226384e-4	0.009630353	1	7_Enh	1	7_Enh	1	ENSG00000116819.6	NA	NA
chr1	36060000	chr1	36180000	40	1.021731e-12	1.23813e-9	1	7_Enh	1	7_Enh	NA	NA	1	ENSG00000142686.7
chr1	36060000	chr1	36220000	38	2.796356e-16	5.735671e-13	1	7_Enh	1	7_Enh	NA	NA	1	ENSG00000092853.9
chr1	36100000	chr1	36380000	17	1.96688e-4	0.01368729	1	7_Enh	1	7_Enh	1	ENSG00000126067.7	1	ENSG00000126070.14
chr1	36100000	chr1	41940000	7	2.201888e-5	0.002608337	1	7_Enh	1	7_Enh	1	ENSG00000126067.7	1	ENSG00000127129.5
chr1	36100000	chr1	45380000	9	1.145541e-9	7.024709e-7	1	7_Enh	1	7_Enh	1	ENSG00000126067.7	NA	NA
chr1	36180000	chr1	45260000	6	1.153559e-6	2.513951e-4	1	7_Enh	1	7_Enh	1	ENSG00000142686.7	1	ENSG00000222009.4
chr1	36180000	chr1	45860000	4	4.829345e-4	0.0263682	1	7_Enh	1	7_Enh	1	ENSG00000142686.7	NA	NA
chr1	36260000	chr1	38420000	6	7.217619e-5	0.006453934	1	7_Enh	NA	NA	1	ENSG00000134698.10	1	ENSG00000204084.8
chr1	36260000	chr1	40460000	6	7.567513e-6	0.001133677	1	7_Enh	1	7_Enh	1	ENSG00000134698.10	NA	NA
chr1	36340000	chr1	36540000	27	1.823725e-6	3.640798e-4	1	7_Enh	1	7_Enh	1	ENSG00000092847.6	1	ENSG00000116863.10
chr1	36340000	chr1	40500000	5	7.995625e-4	0.03785766	1	7_Enh	1	7_Enh	1	ENSG00000092847.6	1	ENSG00000131236.12
chr1	36340000	chr1	45220000	5	7.124202e-6	0.001080319	1	7_Enh	1	7_Enh	1	ENSG00000092847.6	1	ENSG00000142937.7
chr1	36380000	chr1	42020000	4	3.946153e-4	0.0227836	1	7_Enh	1	7_Enh	1	ENSG00000126070.14	NA	NA
chr1	36380000	chr1	42060000	5	1.635721e-4	0.01193635	1	7_Enh	1	7_Enh	1	ENSG00000126070.14	NA	NA
chr1	36380000	chr1	44540000	5	2.873417e-4	0.018084	1	7_Enh	1	7_Enh	1	ENSG00000126070.14	NA	NA
chr1	36380000	chr1	46180000	3	8.243004e-4	0.03868237	1	7_Enh	1	7_Enh	1	ENSG00000126070.14	NA	NA
chr1	36540000	chr1	36740000	22	2.456585e-4	0.01612237	1	7_Enh	1	7_Enh	1	ENSG00000116863.10	NA	NA
chr1	36540000	chr1	40380000	5	1.760634e-4	0.01260335	1	7_Enh	1	7_Enh	1	ENSG00000116863.10	1	ENSG00000116990.9
chr1	36540000	chr1	40460000	6	3.630284e-5	0.003828327	1	7_Enh	1	7_Enh	1	ENSG00000116863.10	NA	NA
chr1	36540000	chr1	42420000	8	1.512947e-6	3.133381e-4	1	7_Enh	1	7_Enh	1	ENSG00000116863.10	NA	NA
chr1	36540000	chr1	45220000	6	7.659342e-8	2.657309e-5	1	7_Enh	1	7_Enh	1	ENSG00000116863.10	1	ENSG00000142937.7
chr1	36620000	chr1	36740000	62	1.58536e-25	6.787177e-22	1	7_Enh	1	7_Enh	1	ENSG00000116871.11	NA	NA
chr1	36620000	chr1	36860000	27	1.875226e-8	8.032076e-6	1	7_Enh	1	7_Enh	1	ENSG00000116871.11	1	ENSG00000181817.5
chr1	36620000	chr1	38020000	8	6.524478e-4	0.03274344	1	7_Enh	1	7_Enh	1	ENSG00000116871.11	1	ENSG00000163879.9
chr1	36620000	chr1	43780000	4	3.554821e-4	0.02111621	1	7_Enh	1	7_Enh	1	ENSG00000116871.11	1	ENSG00000066056.9
chr1	36620000	chr1	46540000	3	0.001148405	0.04898176	1	7_Enh	1	7_Enh	1	ENSG00000116871.11	NA	NA
chr1	36700000	chr1	36860000	39	3.476987e-15	6.177066e-12	1	7_Enh	1	7_Enh	1	ENSG00000054118.9	1	ENSG00000181817.5
chr1	36700000	chr1	38020000	8	3.611714e-4	0.02135771	1	7_Enh	1	7_Enh	1	ENSG00000054118.9	1	ENSG00000163879.9
chr1	36700000	chr1	38380000	7	2.814036e-5	0.003150584	1	7_Enh	1	7_Enh	1	ENSG00000054118.9	NA	NA
chr1	36700000	chr1	39340000	5	8.790052e-4	0.04049755	1	7_Enh	1	7_Enh	1	ENSG00000054118.9	1	ENSG00000214114.4
chr1	36700000	chr1	43420000	5	1.972728e-5	0.002394917	1	7_Enh	1	7_Enh	1	ENSG00000054118.9	1	ENSG00000117394.15
chr1	36700000	chr1	43780000	4	2.019807e-4	0.01395573	1	7_Enh	1	7_Enh	1	ENSG00000054118.9	1	ENSG00000066056.9
chr1	36700000	chr1	43900000	7	1.873624e-8	8.02611e-6	1	7_Enh	NA	NA	1	ENSG00000054118.9	1	ENSG00000178922.12
chr1	36700000	chr1	45940000	3	7.164978e-4	0.03500786	1	7_Enh	NA	NA	1	ENSG00000054118.9	1	ENSG00000070759.12
chr1	36700000	chr1	46540000	6	3.028465e-8	1.210094e-5	1	7_Enh	1	7_Enh	1	ENSG00000054118.9	NA	NA
chr1	36740000	chr1	36860000	34	6.215231e-6	9.703688e-4	1	7_Enh	1	7_Enh	NA	NA	1	ENSG00000181817.5
chr1	36740000	chr1	36900000	28	6.140162e-5	0.005708829	1	7_Enh	1	7_Enh	NA	NA	1	ENSG00000116885.14
chr1	36740000	chr1	38420000	10	2.320931e-6	4.418884e-4	1	7_Enh	NA	NA	NA	NA	1	ENSG00000204084.8
chr1	36740000	chr1	39420000	8	1.142345e-5	0.001563904	1	7_Enh	1	7_Enh	NA	NA	1	ENSG00000158315.6
chr1	36740000	chr1	40380000	5	6.523912e-4	0.03274131	1	7_Enh	1	7_Enh	NA	NA	1	ENSG00000116990.9
chr1	36740000	chr1	42820000	5	5.11681e-4	0.02749668	1	7_Enh	NA	NA	NA	NA	1	ENSG00000198815.4
chr1	36740000	chr1	43740000	6	1.382435e-5	0.001815051	1	7_Enh	1	7_Enh	NA	NA	1	ENSG00000253313.1
chr1	36740000	chr1	44660000	4	9.121473e-4	0.04157547	1	7_Enh	NA	NA	NA	NA	1	ENSG00000178028.9
chr1	36740000	chr1	45300000	4	1.91375e-4	0.01340902	1	7_Enh	1	7_Enh	NA	NA	1	ENSG00000117425.9
chr1	36860000	chr1	38380000	11	2.342002e-7	6.776066e-5	1	7_Enh	1	7_Enh	1	ENSG00000181817.5	NA	NA
chr1	36860000	chr1	40500000	6	1.179227e-4	0.009348724	1	7_Enh	1	7_Enh	1	ENSG00000181817.5	1	ENSG00000131236.12
chr1	36860000	chr1	43220000	4	3.222296e-4	0.019657730000000002	1	7_Enh	1	7_Enh	1	ENSG00000181817.5	1	ENSG00000117385.11
chr1	36860000	chr1	44300000	7	1.795255e-6	3.595774e-4	1	7_Enh	1	7_Enh	1	ENSG00000181817.5	NA	NA
chr1	36860000	chr1	46060000	5	1.059147e-5	0.001474547	1	7_Enh	1	7_Enh	1	ENSG00000181817.5	1	ENSG00000132780.12
chr1	36860000	chr1	46620000	5	1.39312e-5	0.001826044	1	7_Enh	1	7_Enh	1	ENSG00000181817.5	1	ENSG00000117472.5
chr1	36860000	chr1	46780000	8	6.359261e-9	3.154528e-6	1	7_Enh	1	7_Enh	1	ENSG00000181817.5	1	ENSG00000132128.12
chr1	36900000	chr1	38020000	12	3.730327e-5	0.003908398	1	7_Enh	1	7_Enh	1	ENSG00000116885.14	1	ENSG00000163879.9
chr1	36900000	chr1	39340000	7	1.323617e-4	0.01019057	1	7_Enh	1	7_Enh	1	ENSG00000116885.14	1	ENSG00000214114.4
chr1	36900000	chr1	39460000	7	5.138797e-5	0.004991072	1	7_Enh	1	7_Enh	1	ENSG00000116885.14	1	ENSG00000174574.11
chr1	36900000	chr1	41140000	6	0.001028677	0.04531298	1	7_Enh	1	7_Enh	1	ENSG00000116885.14	1	ENSG00000066136.15
[truncated: 77,523 more rows]
