# Supplementary material for: Generative modeling of multi-mapping reads with mHi-C advances analysis of Hi-C studies
Source: eLife. 2019 Jan 31;8:e38070. doi: 10.7554/eLife.38070 (PMC6450682; doi:10.7554/eLife.38070)
Supplement: Figure 4—source data 2. [file elife-38070-fig4-data2.zip › Figure4-sourceData2_promoterEnhancer/rep1_proEnh_Uni.csv]

chr1	1500000	chr1	10140000	4	8.580216e-4	0.04502718	1	7_Enh	1	7_Enh	1	ENSG00000160075.10	NA	NA
chr1	1500000	chr1	10660000	4	7.3193e-4	0.04017077	1	7_Enh	1	7_Enh	1	ENSG00000160075.10	NA	NA
chr1	1820000	chr1	11220000	4	1.627555e-4	0.01323722	1	7_Enh	1	7_Enh	1	ENSG00000078369.13	NA	NA
chr1	1820000	chr1	11820000	5	9.311482e-7	2.044453e-4	1	7_Enh	1	7_Enh	1	ENSG00000078369.13	1	ENSG00000215910.3
chr1	2060000	chr1	3380000	9	1.141327e-5	0.00163404	1	7_Enh	1	7_Enh	NA	NA	1	ENSG00000130762.10
chr1	2060000	chr1	3700000	7	5.924853e-5	0.006078438	1	7_Enh	1	7_Enh	NA	NA	1	ENSG00000130764.5
chr1	2060000	chr1	3820000	8	7.369187e-5	0.007201552	1	7_Enh	NA	NA	NA	NA	1	ENSG00000198912.6
chr1	2060000	chr1	6700000	4	5.200997e-4	0.03136628	1	7_Enh	NA	NA	NA	NA	1	ENSG00000041988.11
chr1	2060000	chr1	11820000	3	8.295382e-4	0.04396059	1	7_Enh	1	7_Enh	NA	NA	1	ENSG00000215910.3
chr1	2140000	chr1	2300000	58	2.934564e-20	9.482705e-17	1	7_Enh	1	7_Enh	1	ENSG00000157933.9	NA	NA
chr1	2140000	chr1	2340000	45	9.857626e-9	3.972604e-6	1	7_Enh	1	7_Enh	1	ENSG00000157933.9	1	ENSG00000149527.13
chr1	2140000	chr1	3460000	13	4.449006e-6	7.561265e-4	1	7_Enh	1	7_Enh	1	ENSG00000157933.9	NA	NA
chr1	2140000	chr1	6340000	7	8.790247e-6	0.001321465	1	7_Enh	1	7_Enh	1	ENSG00000157933.9	1	ENSG00000158292.6
chr1	2220000	chr1	2340000	31	3.808158e-5	0.004293058	1	7_Enh	1	7_Enh	NA	NA	1	ENSG00000149527.13
chr1	2220000	chr1	3700000	8	1.577992e-5	0.002122869	1	7_Enh	1	7_Enh	NA	NA	1	ENSG00000130764.5
chr1	2220000	chr1	6340000	5	9.860255e-5	0.009021731	1	7_Enh	1	7_Enh	NA	NA	1	ENSG00000158292.6
chr1	2220000	chr1	6700000	6	2.550197e-6	4.767233e-4	1	7_Enh	NA	NA	NA	NA	1	ENSG00000041988.11
chr1	2300000	chr1	8100000	5	2.289887e-5	0.002866531	1	7_Enh	1	7_Enh	NA	NA	1	ENSG00000116285.8
chr1	2340000	chr1	3380000	15	8.245179e-8	2.551584e-5	1	7_Enh	1	7_Enh	1	ENSG00000149527.13	1	ENSG00000130762.10
chr1	2340000	chr1	3460000	11	2.237743e-4	0.01683324	1	7_Enh	1	7_Enh	1	ENSG00000149527.13	NA	NA
chr1	2340000	chr1	3540000	19	5.272114e-12	4.478621e-9	1	7_Enh	1	7_Enh	1	ENSG00000149527.13	1	ENSG00000158109.10
chr1	2340000	chr1	3580000	14	1.257327e-7	3.683934e-5	1	7_Enh	NA	NA	1	ENSG00000149527.13	1	ENSG00000116213.11
chr1	2340000	chr1	3740000	12	1.03928e-4	0.009390959	1	7_Enh	1	7_Enh	1	ENSG00000149527.13	NA	NA
chr1	2340000	chr1	5980000	5	4.239884e-4	0.02700646	1	7_Enh	1	7_Enh	1	ENSG00000149527.13	NA	NA
chr1	2340000	chr1	6060000	7	9.423864e-5	0.008713252	1	7_Enh	1	7_Enh	1	ENSG00000149527.13	1	ENSG00000131697.13
chr1	2340000	chr1	6180000	6	3.276769e-5	0.003808872	1	7_Enh	1	7_Enh	1	ENSG00000149527.13	NA	NA
chr1	2340000	chr1	6260000	7	1.332913e-5	0.001853438	1	7_Enh	1	7_Enh	1	ENSG00000149527.13	1	ENSG00000116251.5
chr1	2340000	chr1	6380000	5	4.656411e-4	0.02893609	1	7_Enh	1	7_Enh	1	ENSG00000149527.13	NA	NA
chr1	2340000	chr1	11780000	4	5.435664e-4	0.03238632	1	7_Enh	1	7_Enh	1	ENSG00000149527.13	1	ENSG00000177674.11
chr1	2540000	chr1	3540000	8	6.468865e-4	0.03674111	1	7_Enh	1	7_Enh	NA	NA	1	ENSG00000158109.10
chr1	2540000	chr1	6260000	6	1.943233e-5	0.002510438	1	7_Enh	1	7_Enh	NA	NA	1	ENSG00000116251.5
chr1	2940000	chr1	3220000	17	1.328482e-4	0.01134441	NA	NA	1	7_Enh	1	ENSG00000169717.5	NA	NA
chr1	3380000	chr1	3540000	20	2.590211e-4	0.01876859	1	7_Enh	1	7_Enh	1	ENSG00000130762.10	1	ENSG00000158109.10
chr1	3380000	chr1	3580000	26	6.355576e-8	2.035479e-5	1	7_Enh	NA	NA	1	ENSG00000130762.10	1	ENSG00000116213.11
chr1	3380000	chr1	3700000	15	7.754891e-5	0.007493194	1	7_Enh	1	7_Enh	1	ENSG00000130762.10	1	ENSG00000130764.5
chr1	3380000	chr1	6060000	6	5.801607e-4	0.03395488	1	7_Enh	1	7_Enh	1	ENSG00000130762.10	1	ENSG00000131697.13
chr1	3380000	chr1	6180000	7	2.193566e-6	4.206395e-4	1	7_Enh	1	7_Enh	1	ENSG00000130762.10	NA	NA
chr1	3460000	chr1	4700000	11	2.523369e-5	0.00309673	1	7_Enh	NA	NA	NA	NA	1	ENSG00000196581.6
chr1	3460000	chr1	11140000	4	8.024345e-4	0.04292748	1	7_Enh	1	7_Enh	NA	NA	1	ENSG00000171824.9
chr1	3460000	chr1	11820000	4	2.533007e-4	0.01845798	1	7_Enh	1	7_Enh	NA	NA	1	ENSG00000215910.3
chr1	3460000	chr1	12820000	5	6.794134e-5	0.006764387	1	7_Enh	NA	NA	NA	NA	1	ENSG00000116726.4
chr1	3540000	chr1	6180000	5	4.858159e-4	0.02984481	1	7_Enh	1	7_Enh	1	ENSG00000158109.10	NA	NA
chr1	3540000	chr1	6380000	5	6.179764e-4	0.03554841	1	7_Enh	1	7_Enh	1	ENSG00000158109.10	NA	NA
chr1	3700000	chr1	5940000	5	5.389603e-4	0.03218805	1	7_Enh	1	7_Enh	1	ENSG00000130764.5	NA	NA
chr1	3700000	chr1	6020000	6	5.96455e-4	0.03464049	1	7_Enh	1	7_Enh	1	ENSG00000130764.5	NA	NA
chr1	3700000	chr1	6060000	8	1.430402e-5	0.001961625	1	7_Enh	1	7_Enh	1	ENSG00000130764.5	1	ENSG00000131697.13
chr1	3700000	chr1	6260000	6	1.366187e-4	0.01159248	1	7_Enh	1	7_Enh	1	ENSG00000130764.5	1	ENSG00000116251.5
chr1	3700000	chr1	12100000	5	2.182313e-6	4.188311e-4	1	7_Enh	1	7_Enh	1	ENSG00000130764.5	NA	NA
chr1	3700000	chr1	12460000	6	8.163564e-6	0.001244077	1	7_Enh	1	7_Enh	1	ENSG00000130764.5	NA	NA
chr1	3700000	chr1	12540000	6	5.687409e-7	1.344221e-4	1	7_Enh	1	7_Enh	1	ENSG00000130764.5	NA	NA
chr1	3700000	chr1	12580000	4	4.985847e-4	0.03041169	1	7_Enh	1	7_Enh	1	ENSG00000130764.5	NA	NA
chr1	3740000	chr1	6060000	19	6.554276e-13	6.652182e-10	1	7_Enh	1	7_Enh	NA	NA	1	ENSG00000131697.13
chr1	3740000	chr1	12820000	5	4.672558e-4	0.02900766	1	7_Enh	NA	NA	NA	NA	1	ENSG00000116726.4
chr1	3820000	chr1	5900000	10	1.324304e-6	2.755322e-4	NA	NA	1	7_Enh	1	ENSG00000198912.6	NA	NA
chr1	3820000	chr1	5940000	9	1.487948e-6	3.039071e-4	NA	NA	1	7_Enh	1	ENSG00000198912.6	NA	NA
chr1	3820000	chr1	5980000	8	1.106759e-5	0.001593931	NA	NA	1	7_Enh	1	ENSG00000198912.6	NA	NA
chr1	3820000	chr1	6020000	14	1.953467e-9	9.393644e-7	NA	NA	1	7_Enh	1	ENSG00000198912.6	NA	NA
chr1	3820000	chr1	6060000	15	3.817423e-10	2.181049e-7	NA	NA	1	7_Enh	1	ENSG00000198912.6	1	ENSG00000131697.13
chr1	3820000	chr1	6180000	7	6.056146e-5	0.006182382	NA	NA	1	7_Enh	1	ENSG00000198912.6	NA	NA
chr1	3820000	chr1	6340000	6	8.900044e-4	0.04621789	NA	NA	1	7_Enh	1	ENSG00000198912.6	1	ENSG00000158292.6
chr1	3820000	chr1	6380000	9	1.135571e-6	2.417802e-4	NA	NA	1	7_Enh	1	ENSG00000198912.6	NA	NA
chr1	3820000	chr1	12100000	6	8.916959e-7	1.971338e-4	NA	NA	1	7_Enh	1	ENSG00000198912.6	NA	NA
chr1	3820000	chr1	12220000	4	5.686042e-4	0.03346203	NA	NA	1	7_Enh	1	ENSG00000198912.6	1	ENSG00000028137.12
chr1	4700000	chr1	5940000	9	1.170495e-4	0.01029423	NA	NA	1	7_Enh	1	ENSG00000196581.6	NA	NA
chr1	5900000	chr1	12820000	6	1.96965e-5	0.002537906	1	7_Enh	NA	NA	NA	NA	1	ENSG00000116726.4
chr1	5940000	chr1	11180000	4	1.647371e-4	0.01336049	1	7_Enh	1	7_Enh	NA	NA	1	ENSG00000171824.9
chr1	5940000	chr1	12780000	6	1.433228e-6	2.944943e-4	1	7_Enh	NA	NA	NA	NA	1	ENSG00000188984.7
chr1	5980000	chr1	14020000	4	2.336524e-4	0.01738776	1	7_Enh	1	7_Enh	NA	NA	1	ENSG00000116731.18
chr1	6020000	chr1	11540000	5	1.079547e-4	0.009674545	1	7_Enh	NA	NA	NA	NA	1	ENSG00000204624.6
chr1	6020000	chr1	12780000	5	2.377848e-4	0.01761753	1	7_Enh	NA	NA	NA	NA	1	ENSG00000188984.7
chr1	6020000	chr1	12820000	6	7.93151e-5	0.007625173	1	7_Enh	NA	NA	NA	NA	1	ENSG00000116726.4
chr1	6060000	chr1	10620000	6	1.243683e-4	0.01078491	1	7_Enh	1	7_Enh	1	ENSG00000131697.13	NA	NA
chr1	6060000	chr1	11860000	8	6.484089e-8	2.071464e-5	1	7_Enh	1	7_Enh	1	ENSG00000131697.13	1	ENSG00000177000.6
chr1	6060000	chr1	15060000	7	1.852797e-6	3.652899e-4	1	7_Enh	1	7_Enh	1	ENSG00000131697.13	NA	NA
chr1	6060000	chr1	15220000	5	6.906647e-4	0.03852634	1	7_Enh	1	7_Enh	1	ENSG00000131697.13	NA	NA
chr1	6060000	chr1	15420000	5	8.971726e-4	0.04647574	1	7_Enh	1	7_Enh	1	ENSG00000131697.13	NA	NA
chr1	6260000	chr1	11340000	5	9.89462e-4	0.04982948	1	7_Enh	1	7_Enh	1	ENSG00000116251.5	1	ENSG00000120942.9
chr1	6260000	chr1	12580000	6	3.554149e-5	0.004063814	1	7_Enh	1	7_Enh	1	ENSG00000116251.5	NA	NA
chr1	6260000	chr1	15620000	5	3.813429e-5	0.004297655	1	7_Enh	1	7_Enh	1	ENSG00000116251.5	NA	NA
chr1	6260000	chr1	15780000	4	1.678716e-4	0.01355244	1	7_Enh	1	7_Enh	1	ENSG00000116251.5	1	ENSG00000215704.5
chr1	6340000	chr1	10660000	5	5.533462e-4	0.032815	1	7_Enh	1	7_Enh	1	ENSG00000158292.6	NA	NA
chr1	6340000	chr1	11020000	5	1.41226e-4	0.01188588	1	7_Enh	1	7_Enh	1	ENSG00000158292.6	NA	NA
chr1	6340000	chr1	11340000	5	7.382272e-4	0.04041728	1	7_Enh	1	7_Enh	1	ENSG00000158292.6	1	ENSG00000120942.9
chr1	6340000	chr1	12180000	4	8.206959e-4	0.04362155	1	7_Enh	1	7_Enh	1	ENSG00000158292.6	NA	NA
chr1	6340000	chr1	12580000	5	2.579453e-4	0.0187103	1	7_Enh	1	7_Enh	1	ENSG00000158292.6	NA	NA
chr1	6340000	chr1	15660000	6	5.561211e-6	9.085664e-4	1	7_Enh	1	7_Enh	1	ENSG00000158292.6	NA	NA
chr1	6380000	chr1	11780000	5	6.709203e-5	0.006697443	1	7_Enh	1	7_Enh	NA	NA	1	ENSG00000177674.11
chr1	6380000	chr1	12140000	4	3.940041e-4	0.02559588	1	7_Enh	1	7_Enh	NA	NA	1	ENSG00000120949.10
chr1	6580000	chr1	6700000	30	1.742012e-7	4.880247e-5	1	7_Enh	NA	NA	1	ENSG00000171680.16	1	ENSG00000041988.11
chr1	6580000	chr1	12100000	4	1.194392e-4	0.01045592	1	7_Enh	1	7_Enh	1	ENSG00000171680.16	NA	NA
chr1	6580000	chr1	15940000	4	0.00077538940000000005	0.04187995	1	7_Enh	1	7_Enh	1	ENSG00000171680.16	1	ENSG00000197312.7
chr1	6660000	chr1	11020000	5	1.020684e-4	0.009263026	1	7_Enh	1	7_Enh	1	ENSG00000162413.12	NA	NA
chr1	6660000	chr1	12140000	4	3.164133e-4	0.02178402	1	7_Enh	1	7_Enh	1	ENSG00000162413.12	1	ENSG00000120949.10
chr1	6660000	chr1	16220000	4	2.921936e-4	0.02053206	1	7_Enh	1	7_Enh	1	ENSG00000162413.12	NA	NA
chr1	6700000	chr1	12180000	4	6.968303e-4	0.03877364	NA	NA	1	7_Enh	1	ENSG00000041988.11	NA	NA
chr1	6740000	chr1	7900000	12	1.737147e-4	0.01390849	1	7_Enh	1	7_Enh	NA	NA	1	ENSG00000049247.9
chr1	6780000	chr1	6940000	81	2.514753e-17	5.390396e-14	1	7_Enh	1	7_Enh	1	ENSG00000007923.11	NA	NA
chr1	6780000	chr1	7140000	26	1.540959e-6	3.128377e-4	1	7_Enh	1	7_Enh	1	ENSG00000007923.11	NA	NA
chr1	6780000	chr1	7180000	17	4.190773e-5	0.004631963	1	7_Enh	1	7_Enh	1	ENSG00000007923.11	NA	NA
chr1	6780000	chr1	7260000	34	6.785853e-10	3.665955e-7	1	7_Enh	1	7_Enh	1	ENSG00000007923.11	NA	NA
chr1	6780000	chr1	7380000	29	6.016099e-7	1.410563e-4	1	7_Enh	1	7_Enh	1	ENSG00000007923.11	NA	NA
chr1	6780000	chr1	7540000	16	3.374286e-4	0.02284379	1	7_Enh	1	7_Enh	1	ENSG00000007923.11	NA	NA
chr1	6780000	chr1	7580000	16	2.522649e-6	4.724456e-4	1	7_Enh	1	7_Enh	1	ENSG00000007923.11	NA	NA
chr1	6780000	chr1	7620000	22	1.520697e-9	7.536492e-7	1	7_Enh	1	7_Enh	1	ENSG00000007923.11	NA	NA
chr1	6780000	chr1	7820000	19	5.074611e-7	1.219282e-4	1	7_Enh	NA	NA	1	ENSG00000007923.11	1	ENSG00000049245.8
chr1	6780000	chr1	8380000	9	1.366089e-4	0.01159177	1	7_Enh	1	7_Enh	1	ENSG00000007923.11	1	ENSG00000162426.10
chr1	6780000	chr1	9060000	6	3.346658e-4	0.02270572	1	7_Enh	1	7_Enh	1	ENSG00000007923.11	NA	NA
chr1	6820000	chr1	7820000	16	9.974285e-6	0.001464228	1	7_Enh	NA	NA	NA	NA	1	ENSG00000049245.8
chr1	6820000	chr1	7860000	9	3.304471e-4	0.02249516	1	7_Enh	1	7_Enh	NA	NA	1	ENSG00000049246.10
chr1	6820000	chr1	16580000	4	2.74299e-4	0.01959375	1	7_Enh	1	7_Enh	NA	NA	1	ENSG00000132881.7
chr1	6860000	chr1	6980000	58	6.280745e-7	1.463256e-4	1	7_Enh	1	7_Enh	1	ENSG00000171735.14	NA	NA
chr1	6860000	chr1	7180000	19	3.368632e-4	0.02281494	1	7_Enh	1	7_Enh	1	ENSG00000171735.14	NA	NA
chr1	6860000	chr1	7260000	35	5.977405e-7	1.402721e-4	1	7_Enh	1	7_Enh	1	ENSG00000171735.14	NA	NA
chr1	6860000	chr1	7300000	34	5.151341e-9	2.231172e-6	1	7_Enh	1	7_Enh	1	ENSG00000171735.14	NA	NA
chr1	6860000	chr1	7380000	42	5.075642e-10	2.823274e-7	1	7_Enh	1	7_Enh	1	ENSG00000171735.14	NA	NA
chr1	6860000	chr1	7460000	18	2.573215e-4	0.01867718	1	7_Enh	1	7_Enh	1	ENSG00000171735.14	NA	NA
chr1	6860000	chr1	7540000	31	3.133177e-10	1.825227e-7	1	7_Enh	1	7_Enh	1	ENSG00000171735.14	NA	NA
chr1	6860000	chr1	7580000	22	2.712962e-8	9.683521e-6	1	7_Enh	1	7_Enh	1	ENSG00000171735.14	NA	NA
chr1	6860000	chr1	7620000	19	1.213642e-5	0.001717417	1	7_Enh	1	7_Enh	1	ENSG00000171735.14	NA	NA
chr1	6860000	chr1	7820000	27	5.049182e-10	2.810067e-7	1	7_Enh	NA	NA	1	ENSG00000171735.14	1	ENSG00000049245.8
chr1	6860000	chr1	7860000	15	7.689134e-7	1.739605e-4	1	7_Enh	1	7_Enh	1	ENSG00000171735.14	1	ENSG00000049246.10
chr1	6860000	chr1	11020000	7	1.833602e-5	0.002396091	1	7_Enh	1	7_Enh	1	ENSG00000171735.14	NA	NA
chr1	6860000	chr1	11260000	7	5.513123e-5	0.005744238	1	7_Enh	1	7_Enh	1	ENSG00000171735.14	1	ENSG00000171819.4
chr1	6860000	chr1	16740000	5	1.016704e-5	0.001487126	1	7_Enh	1	7_Enh	1	ENSG00000171735.14	NA	NA
chr1	6900000	chr1	7900000	10	9.511008e-5	0.008773914	1	7_Enh	1	7_Enh	NA	NA	1	ENSG00000049247.9
chr1	6940000	chr1	7820000	23	1.061074e-4	0.009544092	1	7_Enh	NA	NA	NA	NA	1	ENSG00000049245.8
chr1	6980000	chr1	7820000	18	6.884893e-4	0.03843739	1	7_Enh	NA	NA	NA	NA	1	ENSG00000049245.8
chr1	7140000	chr1	7820000	37	4.284834e-16	7.600772e-13	1	7_Enh	NA	NA	NA	NA	1	ENSG00000049245.8
chr1	7140000	chr1	7860000	14	8.827622e-6	0.00132618	1	7_Enh	1	7_Enh	NA	NA	1	ENSG00000049246.10
chr1	7180000	chr1	7900000	11	6.295285e-5	0.006373602	1	7_Enh	1	7_Enh	NA	NA	1	ENSG00000049247.9
chr1	7260000	chr1	7820000	31	6.310108e-7	1.469063e-4	1	7_Enh	NA	NA	NA	NA	1	ENSG00000049245.8
chr1	7300000	chr1	7820000	39	1.853024e-12	1.723168e-9	1	7_Enh	NA	NA	NA	NA	1	ENSG00000049245.8
chr1	7580000	chr1	14020000	5	3.665026e-5	0.004163853	1	7_Enh	1	7_Enh	NA	NA	1	ENSG00000116731.18
chr1	7820000	chr1	7940000	44	1.161591e-5	0.001657228	NA	NA	1	7_Enh	1	ENSG00000049245.8	NA	NA
chr1	7820000	chr1	7980000	73	3.634359e-12	3.18812e-9	NA	NA	1	7_Enh	1	ENSG00000049245.8	NA	NA
chr1	7820000	chr1	8020000	27	8.9197e-4	0.04628784	NA	NA	1	7_Enh	1	ENSG00000049245.8	1	ENSG00000116288.8
chr1	7820000	chr1	8460000	26	1.907965e-4	0.0149259	NA	NA	1	7_Enh	1	ENSG00000049245.8	NA	NA
chr1	7860000	chr1	7980000	67	4.387547e-20	1.384518e-16	1	7_Enh	1	7_Enh	1	ENSG00000049246.10	NA	NA
chr1	7860000	chr1	8380000	14	1.274774e-4	0.01099143	1	7_Enh	1	7_Enh	1	ENSG00000049246.10	1	ENSG00000162426.10
chr1	7900000	chr1	8020000	25	1.214501e-4	0.01059029	1	7_Enh	1	7_Enh	1	ENSG00000049247.9	1	ENSG00000116288.8
chr1	7900000	chr1	8260000	23	4.445995e-5	0.004851456	1	7_Enh	1	7_Enh	1	ENSG00000049247.9	NA	NA
chr1	7900000	chr1	15940000	7	2.605886e-6	4.853363e-4	1	7_Enh	1	7_Enh	1	ENSG00000049247.9	1	ENSG00000197312.7
chr1	7940000	chr1	8380000	17	2.677524e-4	0.01924111	1	7_Enh	1	7_Enh	NA	NA	1	ENSG00000162426.10
chr1	7980000	chr1	8380000	26	3.243422e-5	0.003777957	1	7_Enh	1	7_Enh	NA	NA	1	ENSG00000162426.10
chr1	8020000	chr1	8140000	30	1.006989e-4	0.009166334	1	7_Enh	1	7_Enh	1	ENSG00000116288.8	NA	NA
chr1	8020000	chr1	8220000	37	1.597124e-9	7.869282e-7	1	7_Enh	1	7_Enh	1	ENSG00000116288.8	NA	NA
chr1	8020000	chr1	8260000	32	1.471618e-7	4.22045e-5	1	7_Enh	1	7_Enh	1	ENSG00000116288.8	NA	NA
chr1	8020000	chr1	8380000	27	3.490638e-10	2.011505e-7	1	7_Enh	1	7_Enh	1	ENSG00000116288.8	1	ENSG00000162426.10
chr1	8020000	chr1	8420000	23	2.532809e-9	1.184483e-6	1	7_Enh	1	7_Enh	1	ENSG00000116288.8	NA	NA
chr1	8020000	chr1	8460000	22	1.572094e-4	0.01289322	1	7_Enh	1	7_Enh	1	ENSG00000116288.8	NA	NA
chr1	8020000	chr1	8740000	20	1.6993e-5	0.002252893	1	7_Enh	1	7_Enh	1	ENSG00000116288.8	NA	NA
chr1	8060000	chr1	8380000	88	4.607608e-48	1.568242e-43	1	7_Enh	1	7_Enh	NA	NA	1	ENSG00000162426.10
chr1	8100000	chr1	8220000	69	6.044639e-20	1.869617e-16	1	7_Enh	1	7_Enh	1	ENSG00000116285.8	NA	NA
chr1	8100000	chr1	8260000	94	8.900033e-39	1.801952e-34	1	7_Enh	1	7_Enh	1	ENSG00000116285.8	NA	NA
chr1	8100000	chr1	8300000	31	1.168065e-9	5.948919e-7	1	7_Enh	1	7_Enh	1	ENSG00000116285.8	NA	NA
chr1	8100000	chr1	8380000	64	2.645612e-33	3.512221e-29	1	7_Enh	1	7_Enh	1	ENSG00000116285.8	1	ENSG00000162426.10
chr1	8100000	chr1	8420000	31	1.753314e-11	1.339168e-8	1	7_Enh	1	7_Enh	1	ENSG00000116285.8	NA	NA
chr1	8100000	chr1	8460000	44	3.882398e-12	3.386444e-9	1	7_Enh	1	7_Enh	1	ENSG00000116285.8	NA	NA
chr1	8100000	chr1	8500000	21	3.823266e-4	0.02504381	1	7_Enh	1	7_Enh	1	ENSG00000116285.8	NA	NA
chr1	8100000	chr1	8580000	26	3.467983e-7	8.816507e-5	1	7_Enh	1	7_Enh	1	ENSG00000116285.8	NA	NA
chr1	8100000	chr1	8740000	26	2.162723e-6	4.156597e-4	1	7_Enh	1	7_Enh	1	ENSG00000116285.8	NA	NA
chr1	8100000	chr1	8780000	28	6.006474e-10	3.284924e-7	1	7_Enh	1	7_Enh	1	ENSG00000116285.8	NA	NA
chr1	8100000	chr1	8820000	19	5.412004e-5	0.005660259	1	7_Enh	1	7_Enh	1	ENSG00000116285.8	NA	NA
chr1	8140000	chr1	8380000	72	9.056414e-34	1.246308e-29	1	7_Enh	1	7_Enh	NA	NA	1	ENSG00000162426.10
chr1	8140000	chr1	8940000	16	1.307386e-6	2.725299e-4	1	7_Enh	1	7_Enh	NA	NA	1	ENSG00000074800.9
chr1	8140000	chr1	16780000	5	6.690293e-5	0.006683846	1	7_Enh	1	7_Enh	NA	NA	1	ENSG00000157191.15
chr1	8220000	chr1	8380000	75	2.908901e-27	2.192139e-23	1	7_Enh	1	7_Enh	NA	NA	1	ENSG00000162426.10
chr1	8260000	chr1	8380000	57	2.321289e-12	2.118249e-9	1	7_Enh	1	7_Enh	NA	NA	1	ENSG00000162426.10
chr1	8380000	chr1	8780000	29	1.73242e-6	3.453518e-4	1	7_Enh	1	7_Enh	1	ENSG00000162426.10	NA	NA
chr1	8380000	chr1	8900000	17	4.544839e-5	0.004935633	1	7_Enh	1	7_Enh	1	ENSG00000162426.10	NA	NA
chr1	8420000	chr1	16180000	6	7.427555e-7	1.688717e-4	1	7_Enh	1	7_Enh	NA	NA	1	ENSG00000065526.6
chr1	8620000	chr1	8940000	41	2.527719e-11	1.86703e-8	1	7_Enh	1	7_Enh	NA	NA	1	ENSG00000074800.9
chr1	8620000	chr1	9100000	18	4.661908e-4	0.02896137	1	7_Enh	1	7_Enh	NA	NA	1	ENSG00000197241.3
chr1	8660000	chr1	8940000	22	1.193045e-5	0.00169394	1	7_Enh	1	7_Enh	NA	NA	1	ENSG00000074800.9
chr1	8660000	chr1	9140000	19	5.127434e-5	0.005427375	1	7_Enh	1	7_Enh	NA	NA	1	ENSG00000142583.13
chr1	8660000	chr1	16940000	6	1.579004e-5	0.002124015	1	7_Enh	1	7_Enh	NA	NA	1	ENSG00000219481.6
chr1	8740000	chr1	8940000	37	7.688132e-5	0.007442495	1	7_Enh	1	7_Enh	NA	NA	1	ENSG00000074800.9
chr1	8780000	chr1	8940000	31	9.940916e-4	0.04999627	1	7_Enh	1	7_Enh	NA	NA	1	ENSG00000074800.9
chr1	8780000	chr1	9100000	22	1.119876e-4	0.009952068	1	7_Enh	1	7_Enh	NA	NA	1	ENSG00000197241.3
chr1	8820000	chr1	9100000	22	6.689805e-4	0.03764402	1	7_Enh	1	7_Enh	NA	NA	1	ENSG00000197241.3
chr1	8900000	chr1	9020000	34	3.508137e-9	1.584472e-6	1	7_Enh	1	7_Enh	NA	NA	1	ENSG00000131686.10
chr1	8900000	chr1	9100000	19	3.63112e-4	0.02411261	1	7_Enh	1	7_Enh	NA	NA	1	ENSG00000197241.3
chr1	8900000	chr1	9140000	30	9.064149e-7	1.998803e-4	1	7_Enh	1	7_Enh	NA	NA	1	ENSG00000142583.13
chr1	8940000	chr1	9100000	20	1.291666e-4	0.0111053	1	7_Enh	1	7_Enh	1	ENSG00000074800.9	1	ENSG00000197241.3
chr1	8940000	chr1	9140000	24	2.456867e-4	0.0180493	1	7_Enh	1	7_Enh	1	ENSG00000074800.9	1	ENSG00000142583.13
chr1	8940000	chr1	9260000	19	2.610962e-5	0.003182761	1	7_Enh	1	7_Enh	1	ENSG00000074800.9	NA	NA
chr1	8940000	chr1	9660000	12	5.911897e-4	0.03442025	1	7_Enh	1	7_Enh	1	ENSG00000074800.9	1	ENSG00000188807.8
chr1	9020000	chr1	9140000	49	3.065435e-16	5.567276e-13	1	7_Enh	1	7_Enh	1	ENSG00000131686.10	1	ENSG00000142583.13
chr1	9020000	chr1	9260000	21	3.846253e-6	6.703893e-4	1	7_Enh	1	7_Enh	1	ENSG00000131686.10	NA	NA
chr1	9020000	chr1	9300000	21	1.641627e-4	0.01332429	1	7_Enh	1	7_Enh	1	ENSG00000131686.10	1	ENSG00000049239.8
chr1	9020000	chr1	9580000	12	1.984183e-5	0.002553093	1	7_Enh	1	7_Enh	1	ENSG00000131686.10	1	ENSG00000171612.6
chr1	9020000	chr1	9620000	16	2.361992e-4	0.01752847	1	7_Enh	1	7_Enh	1	ENSG00000131686.10	NA	NA
chr1	9100000	chr1	9620000	16	7.042053e-4	0.03907308	1	7_Enh	1	7_Enh	1	ENSG00000197241.3	NA	NA
chr1	9100000	chr1	17340000	3	9.081649e-4	0.04688761	1	7_Enh	1	7_Enh	1	ENSG00000197241.3	1	ENSG00000159363.13
chr1	9140000	chr1	9260000	47	1.120196e-11	8.904642e-9	1	7_Enh	1	7_Enh	1	ENSG00000142583.13	NA	NA
chr1	9140000	chr1	9300000	60	1.195661e-14	1.651881e-11	1	7_Enh	1	7_Enh	1	ENSG00000142583.13	1	ENSG00000049239.8
chr1	9140000	chr1	9340000	31	3.070848e-5	0.003619311	1	7_Enh	1	7_Enh	1	ENSG00000142583.13	1	ENSG00000171621.9
chr1	9140000	chr1	9580000	16	6.032913e-5	0.006164253	1	7_Enh	1	7_Enh	1	ENSG00000142583.13	1	ENSG00000171612.6
chr1	9260000	chr1	9580000	15	2.609581e-4	0.01887102	1	7_Enh	1	7_Enh	NA	NA	1	ENSG00000171612.6
chr1	9260000	chr1	9660000	17	6.036678e-4	0.03494308	1	7_Enh	1	7_Enh	NA	NA	1	ENSG00000188807.8
chr1	9300000	chr1	9420000	55	2.35363e-7	6.316618e-5	1	7_Enh	1	7_Enh	1	ENSG00000049239.8	NA	NA
chr1	9300000	chr1	9580000	32	1.755965e-10	1.081836e-7	1	7_Enh	1	7_Enh	1	ENSG00000049239.8	1	ENSG00000171612.6
chr1	9300000	chr1	9620000	65	2.615151e-19	7.437827e-16	1	7_Enh	1	7_Enh	1	ENSG00000049239.8	NA	NA
chr1	9300000	chr1	9660000	29	1.991117e-6	3.880755e-4	1	7_Enh	1	7_Enh	1	ENSG00000049239.8	1	ENSG00000188807.8
chr1	9300000	chr1	9700000	18	2.340229e-4	0.01740836	1	7_Enh	1	7_Enh	1	ENSG00000049239.8	1	ENSG00000179840.5
chr1	9340000	chr1	9580000	41	1.844089e-17	4.033309e-14	1	7_Enh	1	7_Enh	1	ENSG00000171621.9	1	ENSG00000171612.6
chr1	9340000	chr1	9620000	85	6.68722e-35	1.026126e-30	1	7_Enh	1	7_Enh	1	ENSG00000171621.9	NA	NA
chr1	9340000	chr1	9660000	28	1.003904e-6	2.178436e-4	1	7_Enh	1	7_Enh	1	ENSG00000171621.9	1	ENSG00000188807.8
chr1	9380000	chr1	9580000	20	3.827569e-5	0.004309948	1	7_Enh	1	7_Enh	NA	NA	1	ENSG00000171612.6
chr1	9380000	chr1	9660000	25	3.894362e-6	6.773755e-4	1	7_Enh	1	7_Enh	NA	NA	1	ENSG00000188807.8
chr1	9380000	chr1	17460000	4	3.852595e-4	0.02518868	1	7_Enh	1	7_Enh	NA	NA	1	ENSG00000117115.8
chr1	9420000	chr1	9660000	32	3.866227e-5	0.004344546	1	7_Enh	1	7_Enh	NA	NA	1	ENSG00000188807.8
chr1	9420000	chr1	17620000	6	1.706482e-5	0.002260422	1	7_Enh	1	7_Enh	NA	NA	1	ENSG00000159339.9
chr1	9580000	chr1	9860000	18	7.342121e-4	0.04025928	1	7_Enh	1	7_Enh	1	ENSG00000171612.6	NA	NA
chr1	9660000	chr1	9860000	41	9.911489e-9	3.991393e-6	1	7_Enh	1	7_Enh	1	ENSG00000188807.8	NA	NA
chr1	9660000	chr1	9900000	31	1.038377e-9	5.358944e-7	1	7_Enh	1	7_Enh	1	ENSG00000188807.8	1	ENSG00000171603.12
chr1	9660000	chr1	9940000	26	1.08085e-6	2.318764e-4	1	7_Enh	1	7_Enh	1	ENSG00000188807.8	NA	NA
chr1	9660000	chr1	10140000	19	3.163948e-4	0.02178311	1	7_Enh	1	7_Enh	1	ENSG00000188807.8	NA	NA
chr1	9660000	chr1	10420000	11	5.589629e-4	0.03305497	1	7_Enh	1	7_Enh	1	ENSG00000188807.8	NA	NA
chr1	9700000	chr1	9860000	25	3.607511e-4	0.02399513	1	7_Enh	1	7_Enh	1	ENSG00000179840.5	NA	NA
chr1	9700000	chr1	9900000	31	2.730398e-12	2.456743e-9	1	7_Enh	1	7_Enh	1	ENSG00000179840.5	1	ENSG00000171603.12
chr1	9700000	chr1	9940000	22	1.644558e-6	3.303426e-4	1	7_Enh	1	7_Enh	1	ENSG00000179840.5	NA	NA
chr1	9700000	chr1	9980000	29	1.960681e-9	9.42532e-7	1	7_Enh	1	7_Enh	1	ENSG00000179840.5	1	ENSG00000178585.10
chr1	9700000	chr1	10300000	16	7.266788e-5	0.007126619	1	7_Enh	1	7_Enh	1	ENSG00000179840.5	NA	NA
chr1	9700000	chr1	10500000	10	6.699205e-4	0.03768243	1	7_Enh	1	7_Enh	1	ENSG00000179840.5	1	ENSG00000241563.2
chr1	9700000	chr1	16740000	4	8.558434e-5	0.008086613	1	7_Enh	1	7_Enh	1	ENSG00000179840.5	NA	NA
chr1	9860000	chr1	9980000	40	3.686264e-5	0.004183414	1	7_Enh	1	7_Enh	NA	NA	1	ENSG00000178585.10
chr1	9860000	chr1	10100000	34	9.757102e-8	2.957446e-5	1	7_Enh	1	7_Enh	NA	NA	1	ENSG00000130939.14
chr1	9860000	chr1	10260000	26	6.875902e-8	2.178794e-5	1	7_Enh	1	7_Enh	NA	NA	1	ENSG00000054523.12
chr1	9900000	chr1	10140000	26	2.132849e-6	4.109638e-4	1	7_Enh	1	7_Enh	1	ENSG00000171603.12	NA	NA
chr1	9900000	chr1	10180000	26	2.122042e-5	0.002695483	1	7_Enh	1	7_Enh	1	ENSG00000171603.12	NA	NA
chr1	9900000	chr1	10300000	22	6.749079e-6	0.001064562	1	7_Enh	1	7_Enh	1	ENSG00000171603.12	NA	NA
chr1	9900000	chr1	15460000	4	3.570366e-4	0.02381413	1	7_Enh	1	7_Enh	1	ENSG00000171603.12	1	ENSG00000171729.9
chr1	9940000	chr1	10060000	27	3.029404e-4	0.02108559	1	7_Enh	1	7_Enh	NA	NA	1	ENSG00000162444.11
chr1	9940000	chr1	10100000	31	6.843101e-7	1.574611e-4	1	7_Enh	1	7_Enh	NA	NA	1	ENSG00000130939.14
chr1	9940000	chr1	10260000	18	1.088366e-4	0.009736916	1	7_Enh	1	7_Enh	NA	NA	1	ENSG00000054523.12
chr1	9940000	chr1	10540000	13	3.805543e-4	0.02496099	1	7_Enh	1	7_Enh	NA	NA	1	ENSG00000160049.7
chr1	9980000	chr1	10100000	44	8.808205e-9	3.595413e-6	1	7_Enh	1	7_Enh	1	ENSG00000178585.10	1	ENSG00000130939.14
chr1	9980000	chr1	10140000	35	5.465812e-5	0.005705446	1	7_Enh	1	7_Enh	1	ENSG00000178585.10	NA	NA
chr1	9980000	chr1	10180000	57	6.383953e-13	6.495257e-10	1	7_Enh	1	7_Enh	1	ENSG00000178585.10	NA	NA
chr1	9980000	chr1	10260000	27	7.045121e-7	1.614192e-4	1	7_Enh	1	7_Enh	1	ENSG00000178585.10	1	ENSG00000054523.12
chr1	9980000	chr1	10420000	20	1.484632e-6	3.033347e-4	1	7_Enh	1	7_Enh	1	ENSG00000178585.10	NA	NA
chr1	9980000	chr1	10500000	18	1.056572e-4	0.009512976	1	7_Enh	1	7_Enh	1	ENSG00000178585.10	1	ENSG00000241563.2
chr1	10060000	chr1	10180000	76	3.650822e-20	1.164031e-16	1	7_Enh	1	7_Enh	1	ENSG00000162444.11	NA	NA
chr1	10060000	chr1	10260000	25	3.062331e-5	0.00361182	1	7_Enh	1	7_Enh	1	ENSG00000162444.11	1	ENSG00000054523.12
chr1	10060000	chr1	10300000	33	3.62588e-6	6.383692e-4	1	7_Enh	1	7_Enh	1	ENSG00000162444.11	NA	NA
chr1	10060000	chr1	10420000	20	1.96139e-6	3.832978e-4	1	7_Enh	1	7_Enh	1	ENSG00000162444.11	NA	NA
chr1	10060000	chr1	10500000	18	1.144885e-4	0.01012254	1	7_Enh	1	7_Enh	1	ENSG00000162444.11	1	ENSG00000241563.2
chr1	10100000	chr1	10260000	25	2.415419e-4	0.01782106	1	7_Enh	1	7_Enh	1	ENSG00000130939.14	1	ENSG00000054523.12
chr1	10100000	chr1	11020000	12	1.196167e-4	0.01046736	1	7_Enh	1	7_Enh	1	ENSG00000130939.14	NA	NA
chr1	10140000	chr1	10260000	30	4.543265e-4	0.02841874	1	7_Enh	1	7_Enh	NA	NA	1	ENSG00000054523.12
chr1	10140000	chr1	10500000	21	3.023774e-4	0.02105581	1	7_Enh	1	7_Enh	NA	NA	1	ENSG00000241563.2
chr1	10180000	chr1	10460000	27	7.468579e-6	0.001156135	1	7_Enh	1	7_Enh	NA	NA	1	ENSG00000142657.16
chr1	10260000	chr1	10420000	27	4.660231e-7	1.134584e-4	1	7_Enh	1	7_Enh	1	ENSG00000054523.12	NA	NA
chr1	10260000	chr1	10460000	21	4.368387e-5	0.004784581	1	7_Enh	1	7_Enh	1	ENSG00000054523.12	1	ENSG00000142657.16
chr1	10300000	chr1	10500000	31	2.890714e-4	0.02037211	1	7_Enh	1	7_Enh	NA	NA	1	ENSG00000241563.2
chr1	10300000	chr1	19940000	6	6.987948e-6	0.001094818	1	7_Enh	1	7_Enh	NA	NA	1	ENSG00000173436.9
chr1	10420000	chr1	10540000	29	2.995173e-6	5.450322e-4	1	7_Enh	1	7_Enh	NA	NA	1	ENSG00000160049.7
chr1	10420000	chr1	15900000	4	3.860152e-4	0.02522479	1	7_Enh	NA	NA	NA	NA	1	ENSG00000116771.5
chr1	10500000	chr1	11020000	25	1.877892e-9	9.07057e-7	1	7_Enh	1	7_Enh	1	ENSG00000241563.2	NA	NA
chr1	10540000	chr1	10660000	37	2.65522e-5	0.003225019	1	7_Enh	1	7_Enh	1	ENSG00000160049.7	NA	NA
chr1	10540000	chr1	10900000	21	8.750351e-7	1.939742e-4	1	7_Enh	1	7_Enh	1	ENSG00000160049.7	NA	NA
chr1	10540000	chr1	11020000	18	3.27889e-5	0.003810829	1	7_Enh	1	7_Enh	1	ENSG00000160049.7	NA	NA
chr1	10540000	chr1	16060000	4	2.460405e-4	0.01806758	1	7_Enh	1	7_Enh	1	ENSG00000160049.7	1	ENSG00000162460.6
chr1	10620000	chr1	17860000	5	1.435884e-4	0.01203623	1	7_Enh	1	7_Enh	NA	NA	1	ENSG00000074964.12
chr1	10660000	chr1	11780000	11	6.826805e-4	0.03820628	1	7_Enh	1	7_Enh	NA	NA	1	ENSG00000177674.11
chr1	11020000	chr1	16540000	4	4.026196e-4	0.02600361	1	7_Enh	1	7_Enh	NA	NA	1	ENSG00000204377.3
chr1	11020000	chr1	19580000	4	7.255633e-4	0.03992374	1	7_Enh	1	7_Enh	NA	NA	1	ENSG00000127463.9
chr1	11140000	chr1	11260000	71	8.7443e-19	2.322843e-15	1	7_Enh	1	7_Enh	1	ENSG00000171824.9	1	ENSG00000171819.4
chr1	11140000	chr1	11820000	12	6.1255e-4	0.03532139	1	7_Enh	1	7_Enh	1	ENSG00000171824.9	1	ENSG00000215910.3
chr1	11140000	chr1	12260000	9	1.898193e-4	0.01486816	1	7_Enh	1	7_Enh	1	ENSG00000171824.9	NA	NA
chr1	11140000	chr1	16380000	4	3.93305e-4	0.02556442	1	7_Enh	NA	NA	1	ENSG00000171824.9	1	ENSG00000184908.13
chr1	11140000	chr1	17540000	4	5.85581e-4	0.03418093	1	7_Enh	1	7_Enh	1	ENSG00000171824.9	1	ENSG00000142623.8
chr1	11140000	chr1	20020000	4	2.893694e-4	0.02038773	1	7_Enh	1	7_Enh	1	ENSG00000171824.9	NA	NA
chr1	11180000	chr1	11340000	40	6.927557e-8	2.192391e-5	1	7_Enh	1	7_Enh	1	ENSG00000171824.9	1	ENSG00000120942.9
chr1	11180000	chr1	11700000	13	5.357303e-5	0.005615746	1	7_Enh	NA	NA	1	ENSG00000171824.9	1	ENSG00000116661.9
chr1	11180000	chr1	11780000	16	3.572921e-6	6.309389e-4	1	7_Enh	1	7_Enh	1	ENSG00000171824.9	1	ENSG00000177674.11
chr1	11180000	chr1	15980000	6	4.451288e-5	0.004855902	1	7_Enh	NA	NA	1	ENSG00000171824.9	1	ENSG00000215695.1
chr1	11180000	chr1	17340000	4	7.442071e-5	0.007256717	1	7_Enh	1	7_Enh	1	ENSG00000171824.9	1	ENSG00000159363.13
chr1	11220000	chr1	11700000	17	5.579195e-5	0.005798005	1	7_Enh	NA	NA	NA	NA	1	ENSG00000116661.9
chr1	11220000	chr1	11820000	15	9.618056e-5	0.008849863	1	7_Enh	1	7_Enh	NA	NA	1	ENSG00000215910.3
chr1	11220000	chr1	11860000	17	1.278465e-5	0.001791599	1	7_Enh	1	7_Enh	NA	NA	1	ENSG00000177000.6
chr1	11260000	chr1	11700000	27	1.719904e-9	8.3967e-7	1	7_Enh	NA	NA	1	ENSG00000171819.4	1	ENSG00000116661.9
chr1	11260000	chr1	11780000	19	2.782289e-4	0.01980127	1	7_Enh	1	7_Enh	1	ENSG00000171819.4	1	ENSG00000177674.11
chr1	11340000	chr1	11540000	34	1.027544e-5	0.001499853	1	7_Enh	NA	NA	1	ENSG00000120942.9	1	ENSG00000204624.6
chr1	11340000	chr1	11700000	26	4.046774e-6	6.990962e-4	1	7_Enh	NA	NA	1	ENSG00000120942.9	1	ENSG00000116661.9
chr1	11340000	chr1	11820000	22	1.474419e-5	0.002009953	1	7_Enh	1	7_Enh	1	ENSG00000120942.9	1	ENSG00000215910.3
chr1	11340000	chr1	17940000	5	3.132065e-4	0.02161675	1	7_Enh	1	7_Enh	1	ENSG00000120942.9	NA	NA
chr1	11540000	chr1	11780000	25	4.989818e-6	8.31408e-4	NA	NA	1	7_Enh	1	ENSG00000204624.6	1	ENSG00000177674.11
chr1	11540000	chr1	15220000	6	3.165579e-4	0.02179098	NA	NA	1	7_Enh	1	ENSG00000204624.6	NA	NA
chr1	11780000	chr1	14100000	7	9.368426e-4	0.04793286	1	7_Enh	1	7_Enh	1	ENSG00000177674.11	NA	NA
chr1	11780000	chr1	16740000	4	5.577873e-4	0.03300335	1	7_Enh	1	7_Enh	1	ENSG00000177674.11	NA	NA
chr1	11860000	chr1	16780000	4	9.528846e-4	0.04851059	1	7_Enh	1	7_Enh	1	ENSG00000177000.6	1	ENSG00000157191.15
chr1	11860000	chr1	16940000	8	1.698961e-7	4.775329e-5	1	7_Enh	1	7_Enh	1	ENSG00000177000.6	1	ENSG00000219481.6
chr1	12100000	chr1	12220000	30	1.151662e-7	3.414621e-5	1	7_Enh	1	7_Enh	NA	NA	1	ENSG00000028137.12
chr1	12100000	chr1	12300000	20	4.823801e-4	0.02968964	1	7_Enh	1	7_Enh	NA	NA	1	ENSG00000048707.9
chr1	12100000	chr1	16540000	6	8.30525e-7	1.855471e-4	1	7_Enh	1	7_Enh	NA	NA	1	ENSG00000204377.3
chr1	12140000	chr1	12260000	39	1.813638e-13	2.040414e-10	1	7_Enh	1	7_Enh	1	ENSG00000120949.10	NA	NA
chr1	12140000	chr1	12300000	24	8.903265e-4	0.0462291	1	7_Enh	1	7_Enh	1	ENSG00000120949.10	1	ENSG00000048707.9
chr1	12140000	chr1	12540000	20	3.312306e-5	0.003841676	1	7_Enh	1	7_Enh	1	ENSG00000120949.10	NA	NA
chr1	12140000	chr1	15580000	7	1.826165e-5	0.002388374	1	7_Enh	1	7_Enh	1	ENSG00000120949.10	1	ENSG00000142621.15
chr1	12140000	chr1	15820000	6	1.30699e-5	0.001823744	1	7_Enh	1	7_Enh	1	ENSG00000120949.10	NA	NA
chr1	12140000	chr1	15900000	8	1.81607e-7	5.056208e-5	1	7_Enh	NA	NA	1	ENSG00000120949.10	1	ENSG00000116771.5
chr1	12180000	chr1	12300000	44	1.734697e-9	8.459225e-7	1	7_Enh	1	7_Enh	NA	NA	1	ENSG00000048707.9
chr1	12220000	chr1	16260000	8	2.163117e-7	5.876594e-5	1	7_Enh	1	7_Enh	1	ENSG00000028137.12	NA	NA
chr1	12260000	chr1	16180000	4	6.657434e-4	0.03751087	1	7_Enh	1	7_Enh	NA	NA	1	ENSG00000065526.6
chr1	12260000	chr1	19220000	4	2.589748e-4	0.01876635	1	7_Enh	1	7_Enh	NA	NA	1	ENSG00000159423.12
chr1	12300000	chr1	14100000	8	8.411995e-4	0.04440175	1	7_Enh	1	7_Enh	1	ENSG00000048707.9	NA	NA
chr1	12300000	chr1	15580000	6	4.787145e-4	0.02952709	1	7_Enh	1	7_Enh	1	ENSG00000048707.9	1	ENSG00000142621.15
chr1	12300000	chr1	18940000	5	3.565689e-5	0.00407439	1	7_Enh	NA	NA	1	ENSG00000048707.9	1	ENSG00000009709.7
chr1	12500000	chr1	17540000	4	9.305896e-4	0.04770042	1	7_Enh	1	7_Enh	NA	NA	1	ENSG00000142623.8
chr1	12500000	chr1	22460000	4	7.863901e-5	0.007574085	1	7_Enh	1	7_Enh	NA	NA	1	ENSG00000162552.10
chr1	12540000	chr1	15580000	9	3.444568e-6	6.121945e-4	1	7_Enh	1	7_Enh	NA	NA	1	ENSG00000142621.15
chr1	12780000	chr1	14940000	8	2.766753e-4	0.0197187	NA	NA	1	7_Enh	1	ENSG00000188984.7	1	ENSG00000189337.11
chr1	12780000	chr1	15060000	9	2.708925e-5	0.00327646	NA	NA	1	7_Enh	1	ENSG00000188984.7	NA	NA
chr1	12780000	chr1	15420000	12	7.414371e-7	1.68602e-4	NA	NA	1	7_Enh	1	ENSG00000188984.7	NA	NA
chr1	12820000	chr1	13940000	14	4.953167e-4	0.03026727	NA	NA	1	7_Enh	1	ENSG00000116726.4	NA	NA
chr1	12820000	chr1	14140000	18	4.423097e-9	1.948558e-6	NA	NA	1	7_Enh	1	ENSG00000116726.4	NA	NA
chr1	13900000	chr1	14940000	11	6.999543e-4	0.03890153	NA	NA	1	7_Enh	1	ENSG00000162493.12	1	ENSG00000189337.11
chr1	14020000	chr1	14780000	17	2.808675e-4	0.01994175	1	7_Enh	1	7_Enh	1	ENSG00000116731.18	NA	NA
chr1	14020000	chr1	14860000	13	5.625786e-4	0.03320856	1	7_Enh	1	7_Enh	1	ENSG00000116731.18	NA	NA
chr1	14020000	chr1	14940000	20	6.883587e-9	2.884838e-6	1	7_Enh	1	7_Enh	1	ENSG00000116731.18	1	ENSG00000189337.11
chr1	14020000	chr1	15300000	10	2.898897e-4	0.02041283	1	7_Enh	1	7_Enh	1	ENSG00000116731.18	NA	NA
chr1	14020000	chr1	19180000	5	1.772298e-4	0.01412387	1	7_Enh	NA	NA	1	ENSG00000116731.18	1	ENSG00000179002.5
chr1	14100000	chr1	15580000	11	2.1888e-4	0.01655605	1	7_Enh	1	7_Enh	NA	NA	1	ENSG00000142621.15
chr1	14100000	chr1	17860000	6	4.265964e-4	0.02712567	1	7_Enh	1	7_Enh	NA	NA	1	ENSG00000074964.12
chr1	14140000	chr1	19180000	5	2.561039e-4	0.01861289	1	7_Enh	NA	NA	NA	NA	1	ENSG00000179002.5
chr1	14780000	chr1	14940000	48	7.808915e-5	0.007532617	1	7_Enh	1	7_Enh	NA	NA	1	ENSG00000189337.11
chr1	15420000	chr1	15580000	60	4.78493e-8	1.59255e-5	1	7_Enh	1	7_Enh	NA	NA	1	ENSG00000142621.15
chr1	15420000	chr1	15780000	25	4.70765e-4	0.02916607	1	7_Enh	1	7_Enh	NA	NA	1	ENSG00000215704.5
chr1	15460000	chr1	15580000	51	6.90727e-11	4.639285e-8	1	7_Enh	1	7_Enh	1	ENSG00000171729.9	1	ENSG00000142621.15
chr1	15460000	chr1	15620000	59	8.555427e-19	2.274497e-15	1	7_Enh	1	7_Enh	1	ENSG00000171729.9	NA	NA
chr1	15460000	chr1	15660000	54	3.765157e-14	4.772139e-11	1	7_Enh	1	7_Enh	1	ENSG00000171729.9	NA	NA
chr1	15460000	chr1	15780000	28	2.469263e-9	1.158077e-6	1	7_Enh	1	7_Enh	1	ENSG00000171729.9	1	ENSG00000215704.5
chr1	15580000	chr1	15820000	26	1.786067e-5	0.002345891	1	7_Enh	1	7_Enh	1	ENSG00000142621.15	NA	NA
chr1	15620000	chr1	15780000	35	2.393818e-7	6.409912e-5	1	7_Enh	1	7_Enh	NA	NA	1	ENSG00000215704.5
chr1	15620000	chr1	24460000	5	2.111009e-4	0.01611168	1	7_Enh	NA	NA	NA	NA	1	ENSG00000142677.3
chr1	15660000	chr1	15780000	66	8.766683e-18	2.020534e-14	1	7_Enh	1	7_Enh	NA	NA	1	ENSG00000215704.5
chr1	15660000	chr1	19540000	7	9.980909e-5	0.009106536	1	7_Enh	1	7_Enh	NA	NA	1	ENSG00000127481.10
chr1	15900000	chr1	16060000	39	1.566953e-13	1.782891e-10	NA	NA	1	7_Enh	1	ENSG00000116771.5	1	ENSG00000162460.6
chr1	15900000	chr1	16180000	24	2.772232e-6	5.108704e-4	NA	NA	1	7_Enh	1	ENSG00000116771.5	1	ENSG00000065526.6
chr1	15900000	chr1	21660000	6	2.202219e-5	0.002777703	NA	NA	1	7_Enh	1	ENSG00000116771.5	1	ENSG00000117298.10
chr1	15940000	chr1	16060000	76	1.003787e-24	5.737423e-21	1	7_Enh	1	7_Enh	1	ENSG00000197312.7	1	ENSG00000162460.6
chr1	15940000	chr1	16300000	25	4.977917e-5	0.005301859	1	7_Enh	1	7_Enh	1	ENSG00000197312.7	1	ENSG00000116809.7
chr1	15980000	chr1	16260000	32	4.135293e-4	0.02651778	NA	NA	1	7_Enh	1	ENSG00000215695.1	NA	NA
chr1	16060000	chr1	16260000	24	1.861293e-5	0.002425349	1	7_Enh	1	7_Enh	1	ENSG00000162460.6	NA	NA
chr1	16140000	chr1	16300000	28	3.287359e-9	1.494673e-6	1	7_Enh	1	7_Enh	NA	NA	1	ENSG00000116809.7
chr1	16140000	chr1	16380000	30	1.833306e-14	2.451936e-11	1	7_Enh	NA	NA	NA	NA	1	ENSG00000184908.13
chr1	16180000	chr1	16300000	35	1.165393e-9	5.936225e-7	1	7_Enh	1	7_Enh	1	ENSG00000065526.6	1	ENSG00000116809.7
chr1	16180000	chr1	16380000	27	4.997669e-9	2.172291e-6	1	7_Enh	NA	NA	1	ENSG00000065526.6	1	ENSG00000184908.13
chr1	16180000	chr1	16580000	19	1.266417e-4	0.0109359	1	7_Enh	1	7_Enh	1	ENSG00000065526.6	1	ENSG00000132881.7
chr1	16220000	chr1	16380000	28	3.499795e-5	0.004014375	1	7_Enh	NA	NA	NA	NA	1	ENSG00000184908.13
chr1	16260000	chr1	16380000	27	5.002008e-5	0.005322336	1	7_Enh	NA	NA	NA	NA	1	ENSG00000184908.13
chr1	16260000	chr1	21660000	5	4.817879e-4	0.02966257	1	7_Enh	1	7_Enh	NA	NA	1	ENSG00000117298.10
chr1	16300000	chr1	16580000	24	4.719431e-6	7.940502e-4	1	7_Enh	1	7_Enh	1	ENSG00000116809.7	1	ENSG00000132881.7
chr1	16300000	chr1	26220000	4	5.207704e-4	0.03139643	1	7_Enh	1	7_Enh	1	ENSG00000116809.7	1	ENSG00000117632.16
chr1	16380000	chr1	16540000	28	1.176044e-9	5.986052e-7	NA	NA	1	7_Enh	1	ENSG00000184908.13	1	ENSG00000204377.3
chr1	16380000	chr1	16580000	42	9.787103e-16	1.640585e-12	NA	NA	1	7_Enh	1	ENSG00000184908.13	1	ENSG00000132881.7
chr1	16380000	chr1	16700000	27	3.176302e-10	1.847292e-7	NA	NA	1	7_Enh	1	ENSG00000184908.13	NA	NA
chr1	16540000	chr1	16700000	55	4.449821e-22	1.835574e-18	1	7_Enh	1	7_Enh	1	ENSG00000204377.3	NA	NA
chr1	16540000	chr1	16780000	20	1.186426e-4	0.01040261	1	7_Enh	1	7_Enh	1	ENSG00000204377.3	1	ENSG00000157191.15
chr1	16580000	chr1	16700000	65	7.854904e-18	1.821556e-14	1	7_Enh	1	7_Enh	1	ENSG00000132881.7	NA	NA
chr1	16580000	chr1	16780000	27	2.750228e-4	0.01963121	1	7_Enh	1	7_Enh	1	ENSG00000132881.7	1	ENSG00000157191.15
chr1	16580000	chr1	26260000	5	3.610836e-5	0.004115306	1	7_Enh	1	7_Enh	1	ENSG00000132881.7	NA	NA
chr1	16780000	chr1	17220000	31	2.781652e-9	1.286669e-6	1	7_Enh	1	7_Enh	1	ENSG00000157191.15	NA	NA
chr1	16780000	chr1	17260000	25	1.190506e-6	2.516061e-4	1	7_Enh	1	7_Enh	1	ENSG00000157191.15	NA	NA
chr1	16780000	chr1	20860000	5	5.472548e-4	0.03254968	1	7_Enh	NA	NA	1	ENSG00000157191.15	1	ENSG00000183114.6
chr1	16780000	chr1	23940000	5	2.243267e-5	0.002819288	1	7_Enh	1	7_Enh	1	ENSG00000157191.15	NA	NA
chr1	16860000	chr1	17220000	276	1.223838e-246	4.70792e-241	NA	NA	1	7_Enh	1	ENSG00000268674.1	NA	NA
chr1	16860000	chr1	17260000	43	3.157355e-11	2.282115e-8	NA	NA	1	7_Enh	1	ENSG00000268674.1	NA	NA
chr1	16940000	chr1	17060000	64	1.583109e-9	7.809532e-7	1	7_Enh	1	7_Enh	1	ENSG00000219481.6	1	ENSG00000058453.12
chr1	16940000	chr1	17220000	86	3.242609e-33	4.26371e-29	1	7_Enh	1	7_Enh	1	ENSG00000219481.6	NA	NA
chr1	16940000	chr1	17260000	46	1.356967e-10	8.571506e-8	1	7_Enh	1	7_Enh	1	ENSG00000219481.6	NA	NA
chr1	16940000	chr1	21740000	14	1.294639e-12	1.24117e-9	1	7_Enh	1	7_Enh	1	ENSG00000219481.6	NA	NA
chr1	16940000	chr1	21780000	13	1.803615e-11	1.373213e-8	1	7_Enh	1	7_Enh	1	ENSG00000219481.6	1	ENSG00000142794.14
chr1	16940000	chr1	23020000	6	3.79852e-5	0.004284442	1	7_Enh	1	7_Enh	1	ENSG00000219481.6	1	ENSG00000133216.12
chr1	16940000	chr1	24140000	5	8.601583e-4	0.04510718	1	7_Enh	1	7_Enh	1	ENSG00000219481.6	1	ENSG00000117308.10
chr1	16940000	chr1	26900000	6	1.45952e-6	2.990719e-4	1	7_Enh	1	7_Enh	1	ENSG00000219481.6	NA	NA
chr1	17340000	chr1	17620000	17	2.894253e-4	0.02039069	1	7_Enh	1	7_Enh	1	ENSG00000159363.13	1	ENSG00000159339.9
chr1	17380000	chr1	17540000	26	8.056795e-4	0.04305381	1	7_Enh	1	7_Enh	1	ENSG00000117118.5	1	ENSG00000142623.8
chr1	17380000	chr1	17580000	43	3.935218e-12	3.429623e-9	1	7_Enh	1	7_Enh	1	ENSG00000117118.5	1	ENSG00000142619.4
chr1	17380000	chr1	17620000	30	6.816694e-6	0.001073406	1	7_Enh	1	7_Enh	1	ENSG00000117118.5	1	ENSG00000159339.9
chr1	17460000	chr1	17580000	54	2.075961e-17	4.511814e-14	1	7_Enh	1	7_Enh	1	ENSG00000117115.8	1	ENSG00000142619.4
chr1	17460000	chr1	17620000	49	5.572511e-15	8.183367e-12	1	7_Enh	1	7_Enh	1	ENSG00000117115.8	1	ENSG00000159339.9
chr1	17460000	chr1	19660000	8	3.564251e-5	0.004073028	1	7_Enh	1	7_Enh	1	ENSG00000117115.8	NA	NA
chr1	17540000	chr1	27020000	4	4.118546e-4	0.02643933	1	7_Enh	1	7_Enh	1	ENSG00000142623.8	1	ENSG00000117713.13
chr1	17580000	chr1	19380000	6	4.926358e-4	0.03014945	1	7_Enh	1	7_Enh	1	ENSG00000142619.4	NA	NA
chr1	17620000	chr1	19380000	6	9.523776e-4	0.04849221	1	7_Enh	1	7_Enh	1	ENSG00000159339.9	NA	NA
chr1	17860000	chr1	19180000	12	2.56704e-5	0.003139702	1	7_Enh	NA	NA	1	ENSG00000074964.12	1	ENSG00000179002.5
chr1	17860000	chr1	19300000	11	6.09384e-5	0.006212504	1	7_Enh	1	7_Enh	1	ENSG00000074964.12	1	ENSG00000169991.6
chr1	17860000	chr1	19340000	14	6.750171e-8	2.144582e-5	1	7_Enh	1	7_Enh	1	ENSG00000074964.12	NA	NA
chr1	17900000	chr1	19540000	10	7.538612e-5	0.007329193	1	7_Enh	1	7_Enh	NA	NA	1	ENSG00000127481.10
chr1	17900000	chr1	19940000	8	3.6665e-4	0.02428486	1	7_Enh	1	7_Enh	NA	NA	1	ENSG00000173436.9
chr1	17940000	chr1	19180000	9	8.496694e-4	0.0447174	1	7_Enh	NA	NA	NA	NA	1	ENSG00000179002.5
chr1	17940000	chr1	26380000	4	4.135232e-4	0.02651774	1	7_Enh	1	7_Enh	NA	NA	1	ENSG00000158022.6
chr1	18020000	chr1	18420000	19	1.293642e-4	0.01111807	1	7_Enh	NA	NA	NA	NA	1	ENSG00000117154.7
chr1	18020000	chr1	18940000	11	2.713037e-4	0.01943021	1	7_Enh	NA	NA	NA	NA	1	ENSG00000009709.7
chr1	18020000	chr1	19180000	14	3.54364e-6	6.266346e-4	1	7_Enh	NA	NA	NA	NA	1	ENSG00000179002.5
chr1	18100000	chr1	18220000	54	9.293851e-6	0.001382623	1	7_Enh	1	7_Enh	1	ENSG00000117148.6	NA	NA
chr1	18100000	chr1	18420000	29	8.390603e-7	1.87186e-4	1	7_Enh	NA	NA	1	ENSG00000117148.6	1	ENSG00000117154.7
chr1	18100000	chr1	18940000	13	2.738184e-4	0.01956753	1	7_Enh	NA	NA	1	ENSG00000117148.6	1	ENSG00000009709.7
chr1	18100000	chr1	19180000	18	2.351213e-7	6.311155e-5	1	7_Enh	NA	NA	1	ENSG00000117148.6	1	ENSG00000179002.5
chr1	18100000	chr1	19300000	12	4.247375e-4	0.02703969	1	7_Enh	1	7_Enh	1	ENSG00000117148.6	1	ENSG00000169991.6
chr1	18220000	chr1	18420000	33	8.616379e-5	0.008128123	1	7_Enh	NA	NA	NA	NA	1	ENSG00000117154.7
chr1	19180000	chr1	19380000	24	3.293561e-5	0.003824521	NA	NA	1	7_Enh	1	ENSG00000179002.5	NA	NA
chr1	19220000	chr1	19340000	37	7.154324e-6	0.001115913	1	7_Enh	1	7_Enh	1	ENSG00000159423.12	NA	NA
chr1	19220000	chr1	19380000	26	1.315004e-5	0.001832958	1	7_Enh	1	7_Enh	1	ENSG00000159423.12	NA	NA
chr1	19220000	chr1	19540000	24	1.187899e-4	0.01041258	1	7_Enh	1	7_Enh	1	ENSG00000159423.12	1	ENSG00000127481.10
chr1	19300000	chr1	19540000	32	1.204369e-5	0.001706953	1	7_Enh	1	7_Enh	1	ENSG00000169991.6	1	ENSG00000127481.10
chr1	19300000	chr1	25340000	5	3.863158e-4	0.02524085	1	7_Enh	1	7_Enh	1	ENSG00000169991.6	NA	NA
chr1	19380000	chr1	19540000	23	6.757529e-4	0.037919	1	7_Enh	1	7_Enh	NA	NA	1	ENSG00000127481.10
chr1	19540000	chr1	19940000	25	1.729693e-5	0.002285622	1	7_Enh	1	7_Enh	1	ENSG00000127481.10	1	ENSG00000173436.9
chr1	19540000	chr1	19980000	15	8.492254e-4	0.04470058	1	7_Enh	1	7_Enh	1	ENSG00000127481.10	1	ENSG00000158748.3
chr1	19580000	chr1	19740000	48	4.763383e-4	0.02941887	1	7_Enh	1	7_Enh	1	ENSG00000127463.9	NA	NA
chr1	19580000	chr1	19780000	28	2.08999e-4	0.01598947	1	7_Enh	1	7_Enh	1	ENSG00000127463.9	NA	NA
chr1	19580000	chr1	19940000	26	5.554016e-6	9.075881e-4	1	7_Enh	1	7_Enh	1	ENSG00000127463.9	1	ENSG00000173436.9
chr1	19580000	chr1	20020000	17	7.950937e-5	0.007639454	1	7_Enh	1	7_Enh	1	ENSG00000127463.9	NA	NA
chr1	19580000	chr1	20100000	17	2.348244e-4	0.01745126	1	7_Enh	1	7_Enh	1	ENSG00000127463.9	NA	NA
chr1	19660000	chr1	19820000	42	4.155251e-10	2.355433e-7	1	7_Enh	1	7_Enh	NA	NA	1	ENSG00000077549.13
chr1	19660000	chr1	19940000	52	3.964999e-19	1.100081e-15	1	7_Enh	1	7_Enh	NA	NA	1	ENSG00000173436.9
chr1	19660000	chr1	19980000	26	7.582465e-9	3.146875e-6	1	7_Enh	1	7_Enh	NA	NA	1	ENSG00000158748.3
chr1	19700000	chr1	19820000	47	1.676015e-12	1.572888e-9	1	7_Enh	1	7_Enh	NA	NA	1	ENSG00000077549.13
chr1	19700000	chr1	19940000	41	2.220413e-12	2.033601e-9	1	7_Enh	1	7_Enh	NA	NA	1	ENSG00000173436.9
chr1	19700000	chr1	19980000	44	1.753518e-22	7.63912e-19	1	7_Enh	1	7_Enh	NA	NA	1	ENSG00000158748.3
chr1	19740000	chr1	19940000	85	1.535486e-18	3.925078e-15	1	7_Enh	1	7_Enh	NA	NA	1	ENSG00000173436.9
chr1	19740000	chr1	19980000	65	3.145655e-20	1.01371e-16	1	7_Enh	1	7_Enh	NA	NA	1	ENSG00000158748.3
chr1	19780000	chr1	19940000	43	3.564482e-8	1.230934e-5	1	7_Enh	1	7_Enh	NA	NA	1	ENSG00000173436.9
chr1	19780000	chr1	19980000	32	6.296914e-9	2.665646e-6	1	7_Enh	1	7_Enh	NA	NA	1	ENSG00000158748.3
chr1	19780000	chr1	27300000	4	8.442435e-4	0.04451427	1	7_Enh	1	7_Enh	NA	NA	1	ENSG00000253368.3
chr1	19820000	chr1	19940000	71	5.411147e-22	2.204637e-18	1	7_Enh	1	7_Enh	1	ENSG00000077549.13	1	ENSG00000173436.9
chr1	19820000	chr1	19980000	40	5.373324e-13	5.538893e-10	1	7_Enh	1	7_Enh	1	ENSG00000077549.13	1	ENSG00000158748.3
chr1	19820000	chr1	20900000	12	4.935417e-5	0.005266657	1	7_Enh	1	7_Enh	1	ENSG00000077549.13	1	ENSG00000158825.5
chr1	19820000	chr1	24740000	6	9.095157e-4	0.04693544	1	7_Enh	1	7_Enh	1	ENSG00000077549.13	1	ENSG00000001460.13
chr1	19820000	chr1	29540000	8	2.146545e-8	7.887285e-6	1	7_Enh	1	7_Enh	1	ENSG00000077549.13	1	ENSG00000116353.11
chr1	19940000	chr1	20740000	17	4.648169e-5	0.005024669	1	7_Enh	1	7_Enh	1	ENSG00000173436.9	NA	NA
chr1	19980000	chr1	20220000	22	2.733761e-4	0.01954453	1	7_Enh	1	7_Enh	1	ENSG00000158748.3	1	ENSG00000169914.5
chr1	20020000	chr1	20140000	49	9.118312e-10	4.768579e-7	1	7_Enh	1	7_Enh	NA	NA	1	ENSG00000178828.5
chr1	20020000	chr1	26660000	4	5.58837e-4	0.0330502	1	7_Enh	1	7_Enh	NA	NA	1	ENSG00000158062.16
chr1	20060000	chr1	20220000	27	7.186427e-5	0.007066115	1	7_Enh	1	7_Enh	NA	NA	1	ENSG00000169914.5
chr1	20140000	chr1	20740000	23	6.081935e-5	0.006202738	1	7_Enh	1	7_Enh	1	ENSG00000178828.5	NA	NA
chr1	20140000	chr1	25780000	8	5.774256e-7	1.361965e-4	1	7_Enh	1	7_Enh	1	ENSG00000178828.5	NA	NA
chr1	20180000	chr1	20860000	18	2.270949e-6	4.330237e-4	1	7_Enh	NA	NA	NA	NA	1	ENSG00000183114.6
chr1	20220000	chr1	20420000	26	1.306316e-5	0.001822984	1	7_Enh	1	7_Enh	1	ENSG00000169914.5	NA	NA
chr1	20220000	chr1	20460000	34	1.997412e-6	3.891282e-4	1	7_Enh	1	7_Enh	1	ENSG00000169914.5	1	ENSG00000158786.4
chr1	20220000	chr1	20580000	41	2.9135759999999997e-10	1.709702e-7	1	7_Enh	1	7_Enh	1	ENSG00000169914.5	NA	NA
chr1	20220000	chr1	20660000	37	5.43552e-8	1.779261e-5	1	7_Enh	1	7_Enh	1	ENSG00000169914.5	NA	NA
chr1	20220000	chr1	20700000	25	8.173977e-6	0.001245275	1	7_Enh	1	7_Enh	1	ENSG00000169914.5	NA	NA
chr1	20220000	chr1	20740000	34	2.30407e-11	1.715937e-8	1	7_Enh	1	7_Enh	1	ENSG00000169914.5	NA	NA
chr1	20220000	chr1	20780000	29	1.606464e-8	6.105567e-6	1	7_Enh	1	7_Enh	1	ENSG00000169914.5	NA	NA
chr1	20220000	chr1	20820000	13	5.86729e-4	0.03423103	1	7_Enh	1	7_Enh	1	ENSG00000169914.5	1	ENSG00000090432.5
chr1	20220000	chr1	20860000	17	3.087433e-4	0.02138791	1	7_Enh	NA	NA	1	ENSG00000169914.5	1	ENSG00000183114.6
chr1	20220000	chr1	20980000	14	1.840333e-5	0.002403236	1	7_Enh	NA	NA	1	ENSG00000169914.5	1	ENSG00000244038.5
chr1	20260000	chr1	20380000	42	1.335278e-5	0.00185614	NA	NA	1	7_Enh	1	ENSG00000188784.4	NA	NA
chr1	20260000	chr1	20420000	28	5.410873e-8	1.77232e-5	NA	NA	1	7_Enh	1	ENSG00000188784.4	NA	NA
chr1	20260000	chr1	20460000	26	1.100497e-4	0.00982048	NA	NA	1	7_Enh	1	ENSG00000188784.4	1	ENSG00000158786.4
chr1	20260000	chr1	20580000	34	4.065272e-9	1.807578e-6	NA	NA	1	7_Enh	1	ENSG00000188784.4	NA	NA
chr1	20260000	chr1	20660000	24	2.227317e-4	0.01677534	NA	NA	1	7_Enh	1	ENSG00000188784.4	NA	NA
chr1	20260000	chr1	20700000	21	1.765438e-5	0.002323653	NA	NA	1	7_Enh	1	ENSG00000188784.4	NA	NA
chr1	20260000	chr1	20740000	19	6.039737e-5	0.006169439	NA	NA	1	7_Enh	1	ENSG00000188784.4	NA	NA
chr1	20300000	chr1	20420000	27	2.39317e-6	4.523037e-4	NA	NA	1	7_Enh	1	ENSG00000188257.6	NA	NA
chr1	20300000	chr1	20460000	31	1.076131e-5	0.001557469	NA	NA	1	7_Enh	1	ENSG00000188257.6	1	ENSG00000158786.4
chr1	20300000	chr1	20580000	32	3.378561e-7	8.622117e-5	NA	NA	1	7_Enh	1	ENSG00000188257.6	NA	NA
chr1	20300000	chr1	20700000	22	1.649592e-5	0.002200022	NA	NA	1	7_Enh	1	ENSG00000188257.6	NA	NA
chr1	20300000	chr1	20820000	15	6.571026e-6	0.001041562	NA	NA	1	7_Enh	1	ENSG00000188257.6	1	ENSG00000090432.5
chr1	20300000	chr1	26580000	5	2.951027e-4	0.02068411	NA	NA	1	7_Enh	1	ENSG00000188257.6	1	ENSG00000130695.9
chr1	20340000	chr1	20580000	24	9.652998e-5	0.008874838	NA	NA	1	7_Enh	1	ENSG00000127472.6	NA	NA
chr1	20460000	chr1	29060000	5	2.665561e-4	0.01917613	1	7_Enh	1	7_Enh	1	ENSG00000158786.4	1	ENSG00000198492.10
chr1	20580000	chr1	20820000	31	1.087114e-7	3.245754e-5	1	7_Enh	1	7_Enh	NA	NA	1	ENSG00000090432.5
chr1	20660000	chr1	20820000	46	3.165472e-10	1.84177e-7	1	7_Enh	1	7_Enh	NA	NA	1	ENSG00000090432.5
chr1	20700000	chr1	20820000	43	4.9824e-11	3.446212e-8	1	7_Enh	1	7_Enh	NA	NA	1	ENSG00000090432.5
chr1	20700000	chr1	29540000	5	7.462405e-4	0.04073237	1	7_Enh	1	7_Enh	NA	NA	1	ENSG00000116353.11
chr1	20740000	chr1	22460000	7	7.385304e-4	0.0404285	1	7_Enh	1	7_Enh	NA	NA	1	ENSG00000162552.10
chr1	20860000	chr1	21020000	32	4.521358e-6	7.661402e-4	NA	NA	1	7_Enh	1	ENSG00000183114.6	NA	NA
chr1	20900000	chr1	21020000	32	2.385852e-5	0.00296078	1	7_Enh	1	7_Enh	1	ENSG00000158825.5	NA	NA
chr1	20900000	chr1	21380000	22	9.518486e-4	0.0484731	1	7_Enh	1	7_Enh	1	ENSG00000158825.5	NA	NA
chr1	20900000	chr1	21460000	24	1.058069e-5	0.001536119	1	7_Enh	1	7_Enh	1	ENSG00000158825.5	NA	NA
chr1	20900000	chr1	24940000	7	1.487689e-6	3.038616e-4	1	7_Enh	1	7_Enh	1	ENSG00000158825.5	1	ENSG00000133226.12
chr1	20980000	chr1	21420000	13	5.655617e-4	0.03333374	NA	NA	1	7_Enh	1	ENSG00000244038.5	NA	NA
chr1	21020000	chr1	21500000	18	6.579314e-7	1.522565e-4	1	7_Enh	1	7_Enh	NA	NA	1	ENSG00000075151.15
chr1	21020000	chr1	21660000	24	3.239454e-9	1.475375e-6	1	7_Enh	1	7_Enh	NA	NA	1	ENSG00000117298.10
chr1	21100000	chr1	21260000	73	8.886426e-20	2.691712e-16	1	7_Enh	1	7_Enh	1	ENSG00000127483.13	NA	NA
chr1	21100000	chr1	21300000	34	3.114364e-6	5.628147e-4	1	7_Enh	1	7_Enh	1	ENSG00000127483.13	NA	NA
chr1	21100000	chr1	21340000	62	2.716738e-14	3.530982e-11	1	7_Enh	1	7_Enh	1	ENSG00000127483.13	NA	NA
chr1	21100000	chr1	21380000	69	5.836626e-21	2.067815e-17	1	7_Enh	1	7_Enh	1	ENSG00000127483.13	NA	NA
chr1	21100000	chr1	21420000	30	2.316729e-8	8.43374e-6	1	7_Enh	1	7_Enh	1	ENSG00000127483.13	NA	NA
chr1	21100000	chr1	21460000	55	4.082789e-17	8.48296e-14	1	7_Enh	1	7_Enh	1	ENSG00000127483.13	NA	NA
chr1	21100000	chr1	21500000	33	2.148025e-13	2.386423e-10	1	7_Enh	1	7_Enh	1	ENSG00000127483.13	1	ENSG00000075151.15
chr1	21100000	chr1	21660000	33	4.436917e-11	3.102907e-8	1	7_Enh	1	7_Enh	1	ENSG00000127483.13	1	ENSG00000117298.10
chr1	21140000	chr1	21500000	35	2.50114e-12	2.266614e-9	1	7_Enh	1	7_Enh	NA	NA	1	ENSG00000075151.15
chr1	21180000	chr1	21500000	28	2.236916e-9	1.059765e-6	1	7_Enh	1	7_Enh	NA	NA	1	ENSG00000075151.15
chr1	21260000	chr1	21500000	59	3.642444e-25	2.189365e-21	1	7_Enh	1	7_Enh	NA	NA	1	ENSG00000075151.15
chr1	21260000	chr1	28140000	4	9.861499e-4	0.0497096	1	7_Enh	1	7_Enh	NA	NA	1	ENSG00000117751.13
chr1	21300000	chr1	21500000	43	5.524668e-16	9.632766e-13	1	7_Enh	1	7_Enh	NA	NA	1	ENSG00000075151.15
chr1	21340000	chr1	21500000	79	6.754028e-28	5.407621e-24	1	7_Enh	1	7_Enh	NA	NA	1	ENSG00000075151.15
chr1	21380000	chr1	21500000	64	3.327957e-16	6.005155e-13	1	7_Enh	1	7_Enh	NA	NA	1	ENSG00000075151.15
chr1	21380000	chr1	21660000	35	4.556481e-4	0.02848041	1	7_Enh	1	7_Enh	NA	NA	1	ENSG00000117298.10
chr1	21420000	chr1	26180000	5	2.373937e-4	0.01759557	1	7_Enh	1	7_Enh	NA	NA	1	ENSG00000182749.5
chr1	21460000	chr1	26540000	5	4.40021e-4	0.02775418	1	7_Enh	NA	NA	NA	NA	1	ENSG00000130695.9
chr1	21500000	chr1	28060000	5	8.621033e-6	0.001301029	1	7_Enh	1	7_Enh	1	ENSG00000075151.15	1	ENSG00000009780.11
chr1	21660000	chr1	21860000	26	2.028253e-4	0.0156332	1	7_Enh	1	7_Enh	1	ENSG00000117298.10	NA	NA
chr1	21660000	chr1	21980000	40	7.328404e-13	7.371836e-10	1	7_Enh	1	7_Enh	1	ENSG00000117298.10	1	ENSG00000076864.15
chr1	21660000	chr1	27060000	5	4.313438e-4	0.02734951	1	7_Enh	1	7_Enh	1	ENSG00000117298.10	NA	NA
chr1	21700000	chr1	21980000	58	2.320185e-25	1.426207e-21	1	7_Enh	1	7_Enh	NA	NA	1	ENSG00000076864.15
chr1	21860000	chr1	21980000	32	3.373931e-7	8.611418e-5	1	7_Enh	1	7_Enh	NA	NA	1	ENSG00000076864.15
chr1	21860000	chr1	23540000	7	7.714737e-4	0.0417265	1	7_Enh	1	7_Enh	NA	NA	1	ENSG00000179546.3
chr1	21980000	chr1	22100000	28	7.39836e-6	0.001147104	1	7_Enh	1	7_Enh	1	ENSG00000076864.15	1	ENSG00000090686.11
chr1	21980000	chr1	22260000	17	1.721215e-4	0.01381134	1	7_Enh	1	7_Enh	1	ENSG00000076864.15	1	ENSG00000142798.12
chr1	21980000	chr1	23900000	9	1.673258e-5	0.002225388	1	7_Enh	1	7_Enh	1	ENSG00000076864.15	1	ENSG00000197880.4
chr1	21980000	chr1	24140000	8	1.733425e-4	0.01388595	1	7_Enh	1	7_Enh	1	ENSG00000076864.15	1	ENSG00000117308.10
chr1	22020000	chr1	22260000	37	3.019557e-7	7.821708e-5	1	7_Enh	1	7_Enh	NA	NA	1	ENSG00000142798.12
chr1	22020000	chr1	22380000	31	9.824952e-5	0.008996895	1	7_Enh	1	7_Enh	NA	NA	1	ENSG00000070831.11
chr1	22100000	chr1	22260000	23	9.617607e-7	2.10102e-4	1	7_Enh	1	7_Enh	1	ENSG00000090686.11	1	ENSG00000142798.12
chr1	22100000	chr1	22460000	15	5.320534e-5	0.005586088	1	7_Enh	1	7_Enh	1	ENSG00000090686.11	1	ENSG00000162552.10
chr1	22260000	chr1	24100000	7	1.694596e-4	0.01365066	1	7_Enh	1	7_Enh	1	ENSG00000142798.12	1	ENSG00000011009.6
chr1	22380000	chr1	22980000	19	3.747186e-5	0.004238709	1	7_Enh	NA	NA	1	ENSG00000070831.11	1	ENSG00000173369.11
chr1	22460000	chr1	22740000	21	7.515432e-8	2.351623e-5	1	7_Enh	1	7_Enh	1	ENSG00000162552.10	NA	NA
chr1	22460000	chr1	22820000	36	9.735292e-7	2.123e-4	1	7_Enh	1	7_Enh	1	ENSG00000162552.10	NA	NA
chr1	22460000	chr1	22980000	25	2.917187e-9	1.343314e-6	1	7_Enh	NA	NA	1	ENSG00000162552.10	1	ENSG00000173369.11
chr1	22460000	chr1	23060000	21	5.213091e-8	1.716028e-5	1	7_Enh	1	7_Enh	1	ENSG00000162552.10	NA	NA
chr1	22740000	chr1	23500000	12	5.110261e-4	0.03096402	1	7_Enh	1	7_Enh	NA	NA	1	ENSG00000169641.9
chr1	22780000	chr1	22980000	50	2.414231e-14	3.162909e-11	1	7_Enh	NA	NA	1	ENSG00000184677.12	1	ENSG00000173369.11
chr1	22780000	chr1	23060000	24	1.919057e-4	0.01499339	1	7_Enh	1	7_Enh	1	ENSG00000184677.12	NA	NA
chr1	22780000	chr1	23260000	19	4.511569e-8	1.512309e-5	1	7_Enh	1	7_Enh	1	ENSG00000184677.12	NA	NA
chr1	22780000	chr1	23340000	14	7.076157e-4	0.03921258	1	7_Enh	1	7_Enh	1	ENSG00000184677.12	1	ENSG00000004487.11
chr1	22780000	chr1	23580000	18	7.213226e-5	0.007085895	1	7_Enh	1	7_Enh	1	ENSG00000184677.12	NA	NA
chr1	22780000	chr1	23620000	20	7.425739e-6	0.001150688	1	7_Enh	1	7_Enh	1	ENSG00000184677.12	NA	NA
chr1	22820000	chr1	22980000	98	4.333363e-13	4.543907e-10	1	7_Enh	NA	NA	NA	NA	1	ENSG00000173369.11
chr1	22820000	chr1	23020000	51	2.559963e-4	0.01860789	1	7_Enh	1	7_Enh	NA	NA	1	ENSG00000133216.12
chr1	22820000	chr1	23300000	34	1.081551e-6	2.319998e-4	1	7_Enh	1	7_Enh	NA	NA	1	ENSG00000215906.4
chr1	22980000	chr1	23140000	46	1.347326e-9	6.757898e-7	NA	NA	1	7_Enh	1	ENSG00000173369.11	NA	NA
chr1	22980000	chr1	23260000	73	7.228612e-41	1.660719e-36	NA	NA	1	7_Enh	1	ENSG00000173369.11	NA	NA
chr1	22980000	chr1	23300000	25	2.611215e-5	0.003182965	NA	NA	1	7_Enh	1	ENSG00000173369.11	1	ENSG00000215906.4
chr1	22980000	chr1	23340000	25	1.367592e-4	0.01160137	NA	NA	1	7_Enh	1	ENSG00000173369.11	1	ENSG00000004487.11
chr1	22980000	chr1	23820000	16	1.338434e-5	0.0018596	NA	NA	1	7_Enh	1	ENSG00000173369.11	1	ENSG00000088280.14
chr1	22980000	chr1	23860000	19	6.116468e-8	1.969464e-5	NA	NA	1	7_Enh	1	ENSG00000173369.11	1	ENSG00000007968.6
chr1	23020000	chr1	23140000	62	5.757279e-20	1.78541e-16	1	7_Enh	1	7_Enh	1	ENSG00000133216.12	NA	NA
chr1	23020000	chr1	23260000	20	1.944805e-4	0.01514532	1	7_Enh	1	7_Enh	1	ENSG00000133216.12	NA	NA
chr1	23020000	chr1	23300000	23	2.298472e-5	0.002874755	1	7_Enh	1	7_Enh	1	ENSG00000133216.12	1	ENSG00000215906.4
chr1	23020000	chr1	23340000	21	5.990796e-4	0.03475167	1	7_Enh	1	7_Enh	1	ENSG00000133216.12	1	ENSG00000004487.11
chr1	23020000	chr1	23500000	34	2.525166e-11	1.865478e-8	1	7_Enh	1	7_Enh	1	ENSG00000133216.12	1	ENSG00000169641.9
chr1	23020000	chr1	23860000	13	5.051699e-5	0.005363513	1	7_Enh	1	7_Enh	1	ENSG00000133216.12	1	ENSG00000007968.6
chr1	23100000	chr1	23540000	26	2.287785e-7	6.164408e-5	1	7_Enh	1	7_Enh	NA	NA	1	ENSG00000179546.3
chr1	23260000	chr1	23500000	23	1.776332e-4	0.01414799	1	7_Enh	1	7_Enh	NA	NA	1	ENSG00000169641.9
chr1	23300000	chr1	23420000	58	3.754815e-11	2.66945e-8	1	7_Enh	1	7_Enh	1	ENSG00000215906.4	NA	NA
chr1	23300000	chr1	23500000	37	3.518336e-8	1.21754e-5	1	7_Enh	1	7_Enh	1	ENSG00000215906.4	1	ENSG00000169641.9
chr1	23300000	chr1	23540000	31	7.500584e-8	2.347643e-5	1	7_Enh	1	7_Enh	1	ENSG00000215906.4	1	ENSG00000179546.3
chr1	23300000	chr1	23580000	50	2.192857e-13	2.432311e-10	1	7_Enh	1	7_Enh	1	ENSG00000215906.4	NA	NA
chr1	23300000	chr1	23620000	37	1.968168e-7	5.418837e-5	1	7_Enh	1	7_Enh	1	ENSG00000215906.4	NA	NA
chr1	23300000	chr1	23740000	15	2.198568e-5	0.002774033	1	7_Enh	1	7_Enh	1	ENSG00000215906.4	1	ENSG00000204219.5
chr1	23300000	chr1	23980000	14	1.7925e-5	0.002352477	1	7_Enh	1	7_Enh	1	ENSG00000215906.4	NA	NA
chr1	23340000	chr1	23500000	46	1.868811e-8	6.974764e-6	1	7_Enh	1	7_Enh	1	ENSG00000004487.11	1	ENSG00000169641.9
chr1	23340000	chr1	23540000	34	2.393517e-6	4.523588e-4	1	7_Enh	1	7_Enh	1	ENSG00000004487.11	1	ENSG00000179546.3
chr1	23340000	chr1	23580000	57	3.810723e-12	3.329895e-9	1	7_Enh	1	7_Enh	1	ENSG00000004487.11	NA	NA
chr1	23340000	chr1	23620000	58	1.748456e-13	1.97156e-10	1	7_Enh	1	7_Enh	1	ENSG00000004487.11	NA	NA
chr1	23340000	chr1	23660000	29	1.317233e-6	2.742578e-4	1	7_Enh	1	7_Enh	1	ENSG00000004487.11	1	ENSG00000125944.14
chr1	23340000	chr1	23700000	20	2.933764e-5	0.003490265	1	7_Enh	1	7_Enh	1	ENSG00000004487.11	1	ENSG00000125945.10
chr1	23340000	chr1	23860000	23	1.178703e-8	4.648962e-6	1	7_Enh	1	7_Enh	1	ENSG00000004487.11	1	ENSG00000007968.6
chr1	23340000	chr1	24420000	10	2.472163e-4	0.01813268	1	7_Enh	1	7_Enh	1	ENSG00000004487.11	1	ENSG00000142661.14
chr1	23420000	chr1	23540000	105	2.450143e-29	2.282034e-25	1	7_Enh	1	7_Enh	NA	NA	1	ENSG00000179546.3
chr1	23420000	chr1	23660000	62	1.523196e-14	2.068287e-11	1	7_Enh	1	7_Enh	NA	NA	1	ENSG00000125944.14
chr1	23420000	chr1	23700000	29	5.184051e-5	0.005474553	1	7_Enh	1	7_Enh	NA	NA	1	ENSG00000125945.10
chr1	23420000	chr1	23740000	30	1.024564e-7	3.08388e-5	1	7_Enh	1	7_Enh	NA	NA	1	ENSG00000204219.5
chr1	23420000	chr1	23860000	31	2.342632e-8	8.517062e-6	1	7_Enh	1	7_Enh	NA	NA	1	ENSG00000007968.6
chr1	23420000	chr1	24020000	29	3.667583e-5	0.004165888	1	7_Enh	NA	NA	NA	NA	1	ENSG00000142676.8
chr1	23500000	chr1	23620000	88	1.396573e-12	1.329881e-9	1	7_Enh	1	7_Enh	1	ENSG00000169641.9	NA	NA
chr1	23500000	chr1	23660000	46	4.096536e-7	1.016496e-4	1	7_Enh	1	7_Enh	1	ENSG00000169641.9	1	ENSG00000125944.14
chr1	23500000	chr1	23700000	27	2.714929e-4	0.01944023	1	7_Enh	1	7_Enh	1	ENSG00000169641.9	1	ENSG00000125945.10
chr1	23500000	chr1	23740000	28	6.122393e-7	1.431546e-4	1	7_Enh	1	7_Enh	1	ENSG00000169641.9	1	ENSG00000204219.5
chr1	23500000	chr1	23820000	22	4.918789e-4	0.03011404	1	7_Enh	1	7_Enh	1	ENSG00000169641.9	1	ENSG00000088280.14
chr1	23540000	chr1	23660000	37	3.863912e-4	0.02524358	1	7_Enh	1	7_Enh	1	ENSG00000179546.3	1	ENSG00000125944.14
chr1	23540000	chr1	23740000	22	2.155253e-4	0.01636389	1	7_Enh	1	7_Enh	1	ENSG00000179546.3	1	ENSG00000204219.5
chr1	23540000	chr1	23820000	22	2.729604e-4	0.01952171	1	7_Enh	1	7_Enh	1	ENSG00000179546.3	1	ENSG00000088280.14
chr1	23540000	chr1	23980000	19	6.73209e-5	0.006715493	1	7_Enh	1	7_Enh	1	ENSG00000179546.3	NA	NA
chr1	23580000	chr1	23820000	34	1.278341e-4	0.01101593	1	7_Enh	1	7_Enh	NA	NA	1	ENSG00000088280.14
chr1	23620000	chr1	23740000	62	9.767852e-14	1.149342e-10	1	7_Enh	1	7_Enh	NA	NA	1	ENSG00000204219.5
chr1	23620000	chr1	23820000	65	1.008966e-15	1.68737e-12	1	7_Enh	1	7_Enh	NA	NA	1	ENSG00000088280.14
chr1	23620000	chr1	23860000	50	1.1079e-10	7.130293e-8	1	7_Enh	1	7_Enh	NA	NA	1	ENSG00000007968.6
chr1	23620000	chr1	31380000	5	4.112567e-4	0.02641079	1	7_Enh	1	7_Enh	NA	NA	1	ENSG00000162512.11
chr1	23660000	chr1	23820000	42	8.871731e-10	4.654192e-7	1	7_Enh	1	7_Enh	1	ENSG00000125944.14	1	ENSG00000088280.14
chr1	23660000	chr1	23860000	34	1.263626e-7	3.699507e-5	1	7_Enh	1	7_Enh	1	ENSG00000125944.14	1	ENSG00000007968.6
chr1	23660000	chr1	23900000	30	3.326821e-5	0.003854835	1	7_Enh	1	7_Enh	1	ENSG00000125944.14	1	ENSG00000197880.4
chr1	23660000	chr1	23940000	24	1.78485e-5	0.002344609	1	7_Enh	1	7_Enh	1	ENSG00000125944.14	NA	NA
chr1	23660000	chr1	23980000	44	2.179927e-17	4.720405e-14	1	7_Enh	1	7_Enh	1	ENSG00000125944.14	NA	NA
chr1	23660000	chr1	24020000	32	1.255253e-5	0.001764977	1	7_Enh	NA	NA	1	ENSG00000125944.14	1	ENSG00000142676.8
chr1	23660000	chr1	24100000	21	2.509627e-4	0.01833429	1	7_Enh	1	7_Enh	1	ENSG00000125944.14	1	ENSG00000011009.6
chr1	23660000	chr1	32060000	5	6.693268e-5	0.006686051	1	7_Enh	1	7_Enh	1	ENSG00000125944.14	1	ENSG00000142910.11
chr1	23700000	chr1	23820000	36	5.20018e-9	2.250027e-6	1	7_Enh	1	7_Enh	1	ENSG00000125945.10	1	ENSG00000088280.14
chr1	23700000	chr1	23860000	27	3.952989e-6	6.857414e-4	1	7_Enh	1	7_Enh	1	ENSG00000125945.10	1	ENSG00000007968.6
chr1	23700000	chr1	23940000	21	1.611758e-5	0.002159436	1	7_Enh	1	7_Enh	1	ENSG00000125945.10	NA	NA
chr1	23700000	chr1	23980000	24	3.200297e-7	8.225501e-5	1	7_Enh	1	7_Enh	1	ENSG00000125945.10	NA	NA
chr1	23740000	chr1	23860000	34	4.096211e-10	2.325712e-7	1	7_Enh	1	7_Enh	1	ENSG00000204219.5	1	ENSG00000007968.6
chr1	23740000	chr1	24020000	22	4.705005e-4	0.02915439	1	7_Enh	NA	NA	1	ENSG00000204219.5	1	ENSG00000142676.8
chr1	23820000	chr1	23940000	31	7.142056e-7	1.632986e-4	1	7_Enh	1	7_Enh	1	ENSG00000088280.14	NA	NA
chr1	23820000	chr1	23980000	50	1.642559e-18	4.183911e-15	1	7_Enh	1	7_Enh	1	ENSG00000088280.14	NA	NA
chr1	23820000	chr1	24020000	57	4.699203e-16	8.275488e-13	1	7_Enh	NA	NA	1	ENSG00000088280.14	1	ENSG00000142676.8
chr1	23820000	chr1	24420000	12	6.760296e-4	0.03792907	1	7_Enh	1	7_Enh	1	ENSG00000088280.14	1	ENSG00000142661.14
chr1	23860000	chr1	23980000	86	8.080719e-44	2.213028e-39	1	7_Enh	1	7_Enh	1	ENSG00000007968.6	NA	NA
chr1	23860000	chr1	24020000	47	2.772815e-9	1.28312e-6	1	7_Enh	NA	NA	1	ENSG00000007968.6	1	ENSG00000142676.8
chr1	23900000	chr1	24020000	62	1.128239e-10	7.247364e-8	1	7_Enh	NA	NA	1	ENSG00000197880.4	1	ENSG00000142676.8
chr1	23980000	chr1	24100000	29	8.531855e-4	0.04484992	1	7_Enh	1	7_Enh	NA	NA	1	ENSG00000011009.6
chr1	23980000	chr1	26540000	6	1.865423e-4	0.01467771	1	7_Enh	NA	NA	NA	NA	1	ENSG00000130695.9
chr1	24020000	chr1	24340000	26	7.557566e-5	0.00734339	NA	NA	1	7_Enh	1	ENSG00000142676.8	NA	NA
chr1	24100000	chr1	24300000	38	9.671004e-8	2.934736e-5	1	7_Enh	1	7_Enh	1	ENSG00000011009.6	1	ENSG00000188529.10
chr1	24100000	chr1	24460000	24	4.644333e-4	0.028880780000000002	1	7_Enh	NA	NA	1	ENSG00000011009.6	1	ENSG00000142677.3
chr1	24100000	chr1	24500000	26	7.638841e-8	2.385951e-5	1	7_Enh	1	7_Enh	1	ENSG00000011009.6	1	ENSG00000185436.7
chr1	24100000	chr1	24540000	16	6.367449e-4	0.03632928	1	7_Enh	1	7_Enh	1	ENSG00000011009.6	NA	NA
chr1	24100000	chr1	25780000	9	1.65679e-4	0.01341648	1	7_Enh	1	7_Enh	1	ENSG00000011009.6	NA	NA
chr1	24140000	chr1	24260000	46	2.345258e-12	2.137881e-9	1	7_Enh	1	7_Enh	1	ENSG00000117308.10	NA	NA
chr1	24140000	chr1	24300000	46	7.401273e-8	2.321186e-5	1	7_Enh	1	7_Enh	1	ENSG00000117308.10	1	ENSG00000188529.10
chr1	24140000	chr1	24340000	28	2.326174e-4	0.01732984	1	7_Enh	1	7_Enh	1	ENSG00000117308.10	NA	NA
chr1	24140000	chr1	24420000	42	5.932786e-14	7.260259e-11	1	7_Enh	1	7_Enh	1	ENSG00000117308.10	1	ENSG00000142661.14
chr1	24140000	chr1	24460000	30	1.352011e-4	0.01149992	1	7_Enh	NA	NA	1	ENSG00000117308.10	1	ENSG00000142677.3
chr1	24140000	chr1	24700000	16	5.130207e-4	0.03105382	1	7_Enh	1	7_Enh	1	ENSG00000117308.10	NA	NA
chr1	24140000	chr1	24820000	19	9.186391e-7	2.021717e-4	1	7_Enh	1	7_Enh	1	ENSG00000117308.10	1	ENSG00000117602.7
chr1	24260000	chr1	24420000	27	3.427847e-8	1.18991e-5	1	7_Enh	1	7_Enh	NA	NA	1	ENSG00000142661.14
chr1	24260000	chr1	24460000	39	4.076947e-12	3.542131e-9	1	7_Enh	NA	NA	NA	NA	1	ENSG00000142677.3
chr1	24300000	chr1	24500000	30	6.337308e-6	0.001010997	1	7_Enh	1	7_Enh	1	ENSG00000188529.10	1	ENSG00000185436.7
chr1	24300000	chr1	24700000	19	7.158287e-5	0.007044685	1	7_Enh	1	7_Enh	1	ENSG00000188529.10	NA	NA
chr1	24340000	chr1	24460000	44	3.452342e-8	1.197508e-5	1	7_Enh	NA	NA	NA	NA	1	ENSG00000142677.3
chr1	24340000	chr1	24820000	15	6.833942e-5	0.006794777	1	7_Enh	1	7_Enh	NA	NA	1	ENSG00000117602.7
chr1	24340000	chr1	26660000	6	9.86353e-4	0.04971666	1	7_Enh	1	7_Enh	NA	NA	1	ENSG00000158062.16
chr1	24420000	chr1	24540000	23	6.864687e-4	0.03835578	1	7_Enh	1	7_Enh	1	ENSG00000142661.14	NA	NA
chr1	24420000	chr1	24700000	32	1.360708e-12	1.299018e-9	1	7_Enh	1	7_Enh	1	ENSG00000142661.14	NA	NA
chr1	24420000	chr1	24740000	43	1.184048e-8	4.66775e-6	1	7_Enh	1	7_Enh	1	ENSG00000142661.14	1	ENSG00000001460.13
chr1	24420000	chr1	24820000	20	3.357015e-7	8.574064e-5	1	7_Enh	1	7_Enh	1	ENSG00000142661.14	1	ENSG00000117602.7
chr1	24420000	chr1	24860000	23	3.686464e-6	6.472513e-4	1	7_Enh	1	7_Enh	1	ENSG00000142661.14	NA	NA
chr1	24420000	chr1	24940000	14	8.26444e-5	0.007870864	1	7_Enh	1	7_Enh	1	ENSG00000142661.14	1	ENSG00000133226.12
chr1	24460000	chr1	24620000	59	4.985307e-9	2.167488e-6	NA	NA	1	7_Enh	1	ENSG00000142677.3	NA	NA
chr1	24460000	chr1	24660000	33	1.607973e-4	0.01311869	NA	NA	1	7_Enh	1	ENSG00000142677.3	1	ENSG00000158055.11
chr1	24460000	chr1	24700000	47	1.885822e-15	3.011317e-12	NA	NA	1	7_Enh	1	ENSG00000142677.3	NA	NA
chr1	24460000	chr1	24740000	66	7.224334e-11	4.83477e-8	NA	NA	1	7_Enh	1	ENSG00000142677.3	1	ENSG00000001460.13
chr1	24460000	chr1	24780000	31	2.169322e-4	0.01644384	NA	NA	1	7_Enh	1	ENSG00000142677.3	NA	NA
chr1	24460000	chr1	24820000	28	4.934019e-8	1.63549e-5	NA	NA	1	7_Enh	1	ENSG00000142677.3	1	ENSG00000117602.7
chr1	24460000	chr1	24860000	27	1.733992e-4	0.0138896	NA	NA	1	7_Enh	1	ENSG00000142677.3	NA	NA
chr1	24460000	chr1	24980000	34	2.047317e-5	0.0026184	NA	NA	1	7_Enh	1	ENSG00000142677.3	NA	NA
chr1	24460000	chr1	25220000	18	4.471322e-5	0.004873242	NA	NA	1	7_Enh	1	ENSG00000142677.3	NA	NA
chr1	24500000	chr1	24620000	52	6.132406e-9	2.603936e-6	1	7_Enh	1	7_Enh	1	ENSG00000185436.7	NA	NA
chr1	24500000	chr1	24660000	41	9.445804e-10	4.922106e-7	1	7_Enh	1	7_Enh	1	ENSG00000185436.7	1	ENSG00000158055.11
chr1	24500000	chr1	24700000	34	2.730152e-10	1.61173e-7	1	7_Enh	1	7_Enh	1	ENSG00000185436.7	NA	NA
chr1	24500000	chr1	24740000	65	2.145576e-14	2.835873e-11	1	7_Enh	1	7_Enh	1	ENSG00000185436.7	1	ENSG00000001460.13
chr1	24500000	chr1	24780000	36	1.73073e-8	6.516468e-6	1	7_Enh	1	7_Enh	1	ENSG00000185436.7	NA	NA
chr1	24500000	chr1	24820000	27	1.409937e-9	7.044131e-7	1	7_Enh	1	7_Enh	1	ENSG00000185436.7	1	ENSG00000117602.7
chr1	24500000	chr1	24860000	26	7.952306e-6	0.001217413	1	7_Enh	1	7_Enh	1	ENSG00000185436.7	NA	NA
chr1	24500000	chr1	24940000	31	7.523481e-15	1.07823e-11	1	7_Enh	1	7_Enh	1	ENSG00000185436.7	1	ENSG00000133226.12
chr1	24500000	chr1	24980000	27	9.031447e-5	0.008432676	1	7_Enh	1	7_Enh	1	ENSG00000185436.7	NA	NA
chr1	24540000	chr1	24660000	50	3.610992e-14	4.592225e-11	1	7_Enh	1	7_Enh	NA	NA	1	ENSG00000158055.11
chr1	24540000	chr1	24740000	83	5.551259e-24	2.902209e-20	1	7_Enh	1	7_Enh	NA	NA	1	ENSG00000001460.13
chr1	24540000	chr1	24820000	16	9.32959e-4	0.04778929	1	7_Enh	1	7_Enh	NA	NA	1	ENSG00000117602.7
chr1	24540000	chr1	24940000	18	4.260082e-6	7.293375e-4	1	7_Enh	1	7_Enh	NA	NA	1	ENSG00000133226.12
chr1	24620000	chr1	24740000	94	1.424672e-8	5.491226e-6	1	7_Enh	1	7_Enh	NA	NA	1	ENSG00000001460.13
chr1	24620000	chr1	24940000	24	1.629732e-4	0.01325167	1	7_Enh	1	7_Enh	NA	NA	1	ENSG00000133226.12
chr1	24620000	chr1	26140000	9	8.017847e-4	0.04290313	1	7_Enh	1	7_Enh	NA	NA	1	ENSG00000223474.2
chr1	24660000	chr1	24860000	45	8.090048e-9	3.334193e-6	1	7_Enh	1	7_Enh	1	ENSG00000158055.11	NA	NA
chr1	24660000	chr1	24980000	37	1.061355e-4	0.009545787	1	7_Enh	1	7_Enh	1	ENSG00000158055.11	NA	NA
chr1	24700000	chr1	24820000	23	7.419753e-4	0.0405622	1	7_Enh	1	7_Enh	NA	NA	1	ENSG00000117602.7
chr1	24740000	chr1	24860000	101	4.104147e-13	4.323838e-10	1	7_Enh	1	7_Enh	1	ENSG00000001460.13	NA	NA
chr1	24740000	chr1	24940000	58	4.069887e-11	2.870256e-8	1	7_Enh	1	7_Enh	1	ENSG00000001460.13	1	ENSG00000133226.12
chr1	24740000	chr1	24980000	96	1.561847e-10	9.732283e-8	1	7_Enh	1	7_Enh	1	ENSG00000001460.13	NA	NA
chr1	24740000	chr1	26540000	10	7.636533e-4	0.04141239	1	7_Enh	NA	NA	1	ENSG00000001460.13	1	ENSG00000130695.9
chr1	24780000	chr1	24940000	56	7.745585e-16	1.318683e-12	1	7_Enh	1	7_Enh	NA	NA	1	ENSG00000133226.12
chr1	24820000	chr1	24980000	40	4.274286e-4	0.02716595	1	7_Enh	1	7_Enh	1	ENSG00000117602.7	NA	NA
chr1	24820000	chr1	26540000	7	1.662139e-4	0.01344914	1	7_Enh	NA	NA	1	ENSG00000117602.7	1	ENSG00000130695.9
chr1	24940000	chr1	25140000	26	1.389604e-4	0.01174173	1	7_Enh	1	7_Enh	1	ENSG00000133226.12	NA	NA
chr1	24980000	chr1	25540000	36	5.219789e-8	1.717823e-5	1	7_Enh	NA	NA	NA	NA	1	ENSG00000117614.5
chr1	25220000	chr1	25540000	41	2.028515e-12	1.872361e-9	1	7_Enh	NA	NA	NA	NA	1	ENSG00000117614.5
chr1	25220000	chr1	26180000	16	8.375778e-6	0.001270659	1	7_Enh	1	7_Enh	NA	NA	1	ENSG00000182749.5
chr1	25260000	chr1	25540000	49	6.74067e-17	1.353585e-13	1	7_Enh	NA	NA	NA	NA	1	ENSG00000117614.5
chr1	25300000	chr1	25540000	52	4.733659e-14	5.892655e-11	1	7_Enh	NA	NA	1	ENSG00000020633.14	1	ENSG00000117614.5
chr1	25300000	chr1	26140000	12	9.575793e-4	0.04867762	1	7_Enh	1	7_Enh	1	ENSG00000020633.14	1	ENSG00000223474.2
chr1	25340000	chr1	25540000	62	2.706327e-18	6.701586e-15	1	7_Enh	NA	NA	NA	NA	1	ENSG00000117614.5
chr1	25540000	chr1	25740000	52	3.068402e-11	2.224865e-8	NA	NA	1	7_Enh	1	ENSG00000117614.5	1	ENSG00000188672.12
chr1	25540000	chr1	25780000	25	9.755111e-4	0.04932182	NA	NA	1	7_Enh	1	ENSG00000117614.5	NA	NA
chr1	25540000	chr1	25860000	31	4.253993e-9	1.882232e-6	NA	NA	1	7_Enh	1	ENSG00000117614.5	1	ENSG00000157978.7
chr1	25740000	chr1	25860000	39	2.513554e-5	0.003086937	1	7_Enh	1	7_Enh	1	ENSG00000188672.12	1	ENSG00000157978.7
chr1	25740000	chr1	26100000	24	3.267151e-5	0.003799855	1	7_Enh	1	7_Enh	1	ENSG00000188672.12	NA	NA
chr1	25780000	chr1	25940000	35	2.10959e-5	0.002682778	1	7_Enh	NA	NA	NA	NA	1	ENSG00000117643.10
chr1	25780000	chr1	26140000	27	9.054025e-9	3.684571e-6	1	7_Enh	1	7_Enh	NA	NA	1	ENSG00000223474.2
chr1	25820000	chr1	25940000	41	2.978098e-5	0.003532573	1	7_Enh	NA	NA	NA	NA	1	ENSG00000117643.10
chr1	25820000	chr1	26140000	39	2.581383e-14	3.369355e-11	1	7_Enh	1	7_Enh	NA	NA	1	ENSG00000223474.2
chr1	25860000	chr1	25980000	34	2.051208e-8	7.574837e-6	1	7_Enh	1	7_Enh	1	ENSG00000157978.7	NA	NA
chr1	25860000	chr1	26020000	30	1.20259e-4	0.01051122	1	7_Enh	1	7_Enh	1	ENSG00000157978.7	NA	NA
chr1	25860000	chr1	26060000	41	1.47242e-8	5.654974e-6	1	7_Enh	1	7_Enh	1	ENSG00000157978.7	NA	NA
chr1	25860000	chr1	26100000	32	3.505179e-10	2.019321e-7	1	7_Enh	1	7_Enh	1	ENSG00000157978.7	NA	NA
chr1	25860000	chr1	26140000	46	1.078671e-21	4.229153e-18	1	7_Enh	1	7_Enh	1	ENSG00000157978.7	1	ENSG00000223474.2
chr1	25860000	chr1	26180000	45	1.003892e-17	2.286675e-14	1	7_Enh	1	7_Enh	1	ENSG00000157978.7	1	ENSG00000182749.5
chr1	25940000	chr1	26060000	94	2.617731e-27	1.979026e-23	NA	NA	1	7_Enh	1	ENSG00000117643.10	NA	NA
chr1	25940000	chr1	26100000	63	6.790034e-23	3.112138e-19	NA	NA	1	7_Enh	1	ENSG00000117643.10	NA	NA
chr1	25940000	chr1	26140000	62	2.324288e-25	1.428199e-21	NA	NA	1	7_Enh	1	ENSG00000117643.10	1	ENSG00000223474.2
chr1	25940000	chr1	26180000	30	9.131583e-5	0.008503374	NA	NA	1	7_Enh	1	ENSG00000117643.10	1	ENSG00000182749.5
chr1	25940000	chr1	26220000	34	2.602733e-4	0.01883397	NA	NA	1	7_Enh	1	ENSG00000117643.10	1	ENSG00000117632.16
chr1	25940000	chr1	26340000	28	8.221321e-7	1.839852e-4	NA	NA	1	7_Enh	1	ENSG00000117643.10	1	ENSG00000158008.5
chr1	25940000	chr1	26460000	17	1.75505e-4	0.01401973	NA	NA	1	7_Enh	1	ENSG00000117643.10	NA	NA
chr1	25980000	chr1	26140000	25	1.057483e-5	0.001535504	1	7_Enh	1	7_Enh	NA	NA	1	ENSG00000223474.2
chr1	26020000	chr1	26140000	43	4.22716e-9	1.87146e-6	1	7_Enh	1	7_Enh	NA	NA	1	ENSG00000223474.2
chr1	26020000	chr1	26180000	33	7.520973e-4	0.04096446	1	7_Enh	1	7_Enh	NA	NA	1	ENSG00000182749.5
chr1	26060000	chr1	26340000	32	8.483631e-5	0.008032167	1	7_Enh	1	7_Enh	NA	NA	1	ENSG00000158008.5
chr1	26180000	chr1	26300000	46	5.807876e-7	1.368665e-4	1	7_Enh	1	7_Enh	1	ENSG00000182749.5	NA	NA
chr1	26180000	chr1	26340000	45	5.717828e-8	1.858907e-5	1	7_Enh	1	7_Enh	1	ENSG00000182749.5	1	ENSG00000158008.5
chr1	26180000	chr1	26420000	43	7.514998e-11	5.010642e-8	1	7_Enh	1	7_Enh	1	ENSG00000182749.5	1	ENSG00000175087.5
chr1	26180000	chr1	26460000	24	9.209706e-5	0.008560411	1	7_Enh	1	7_Enh	1	ENSG00000182749.5	NA	NA
chr1	26180000	chr1	26660000	23	9.268648e-6	0.001379519	1	7_Enh	1	7_Enh	1	ENSG00000182749.5	1	ENSG00000158062.16
chr1	26220000	chr1	26340000	149	9.23597e-56	4.267497e-51	1	7_Enh	1	7_Enh	1	ENSG00000117632.16	1	ENSG00000158008.5
chr1	26220000	chr1	26380000	58	2.683656e-11	1.970933e-8	1	7_Enh	1	7_Enh	1	ENSG00000117632.16	1	ENSG00000158022.6
chr1	26220000	chr1	26420000	48	3.443429e-7	8.762703e-5	1	7_Enh	1	7_Enh	1	ENSG00000117632.16	1	ENSG00000175087.5
chr1	26220000	chr1	26460000	34	3.032618e-5	0.003583675	1	7_Enh	1	7_Enh	1	ENSG00000117632.16	NA	NA
chr1	26220000	chr1	26580000	40	2.657015e-5	0.003226583	1	7_Enh	1	7_Enh	1	ENSG00000117632.16	1	ENSG00000130695.9
chr1	26220000	chr1	26620000	32	1.850901e-7	5.138934e-5	1	7_Enh	1	7_Enh	1	ENSG00000117632.16	1	ENSG00000142669.9
chr1	26220000	chr1	26660000	30	8.334229e-6	0.001265563	1	7_Enh	1	7_Enh	1	ENSG00000117632.16	1	ENSG00000158062.16
chr1	26220000	chr1	26700000	26	3.724561e-4	0.0245679	1	7_Enh	1	7_Enh	1	ENSG00000117632.16	1	ENSG00000176083.13
chr1	26220000	chr1	26740000	21	4.215427e-4	0.02689011	1	7_Enh	1	7_Enh	1	ENSG00000117632.16	1	ENSG00000117682.12
chr1	26260000	chr1	26380000	35	5.981361e-5	0.006123308	1	7_Enh	1	7_Enh	NA	NA	1	ENSG00000158022.6
chr1	26260000	chr1	26700000	24	2.410697e-5	0.002984674	1	7_Enh	1	7_Enh	NA	NA	1	ENSG00000176083.13
chr1	26340000	chr1	26460000	38	2.274761e-6	4.336156e-4	1	7_Enh	1	7_Enh	1	ENSG00000158008.5	NA	NA
chr1	26340000	chr1	26580000	39	1.552806e-5	0.002095951	1	7_Enh	1	7_Enh	1	ENSG00000158008.5	1	ENSG00000130695.9
chr1	26340000	chr1	26660000	30	9.458388e-7	0.00020711890000000001	1	7_Enh	1	7_Enh	1	ENSG00000158008.5	1	ENSG00000158062.16
chr1	26340000	chr1	26700000	23	7.351019e-4	0.04029372	1	7_Enh	1	7_Enh	1	ENSG00000158008.5	1	ENSG00000176083.13
chr1	26340000	chr1	26740000	22	2.425725e-5	0.002999756	1	7_Enh	1	7_Enh	1	ENSG00000158008.5	1	ENSG00000117682.12
chr1	26380000	chr1	26540000	33	5.36645e-8	1.759751e-5	1	7_Enh	NA	NA	1	ENSG00000158022.6	1	ENSG00000130695.9
chr1	26380000	chr1	26580000	33	3.994248e-4	0.02585542	1	7_Enh	1	7_Enh	1	ENSG00000158022.6	1	ENSG00000130695.9
chr1	26380000	chr1	26660000	40	3.621824e-13	3.855476e-10	1	7_Enh	1	7_Enh	1	ENSG00000158022.6	1	ENSG00000158062.16
chr1	26380000	chr1	26700000	33	3.508381e-9	1.584539e-6	1	7_Enh	1	7_Enh	1	ENSG00000158022.6	1	ENSG00000176083.13
chr1	26380000	chr1	26740000	35	4.679392e-14	5.833443e-11	1	7_Enh	1	7_Enh	1	ENSG00000158022.6	1	ENSG00000117682.12
chr1	26380000	chr1	26780000	24	5.595208e-5	0.005810886	1	7_Enh	1	7_Enh	1	ENSG00000158022.6	1	ENSG00000198830.6
chr1	26420000	chr1	26540000	51	4.367614e-14	5.470333e-11	1	7_Enh	NA	NA	1	ENSG00000175087.5	1	ENSG00000130695.9
chr1	26420000	chr1	26580000	58	1.783062e-10	1.097304e-7	1	7_Enh	1	7_Enh	1	ENSG00000175087.5	1	ENSG00000130695.9
chr1	26420000	chr1	26620000	39	4.18705e-10	2.371914e-7	1	7_Enh	1	7_Enh	1	ENSG00000175087.5	1	ENSG00000142669.9
chr1	26420000	chr1	26660000	36	3.838004e-8	1.314169e-5	1	7_Enh	1	7_Enh	1	ENSG00000175087.5	1	ENSG00000158062.16
chr1	26420000	chr1	26700000	53	4.87226e-18	1.165331e-14	1	7_Enh	1	7_Enh	1	ENSG00000175087.5	1	ENSG00000176083.13
chr1	26420000	chr1	26740000	45	3.587058e-18	8.750209e-15	1	7_Enh	1	7_Enh	1	ENSG00000175087.5	1	ENSG00000117682.12
chr1	26420000	chr1	26780000	27	8.900473e-5	0.008335557	1	7_Enh	1	7_Enh	1	ENSG00000175087.5	1	ENSG00000198830.6
chr1	26460000	chr1	26580000	52	8.873518e-9	3.61868e-6	1	7_Enh	1	7_Enh	NA	NA	1	ENSG00000130695.9
chr1	26460000	chr1	26620000	30	2.324042e-6	4.414319e-4	1	7_Enh	1	7_Enh	NA	NA	1	ENSG00000142669.9
chr1	26460000	chr1	26660000	33	1.86013e-7	5.161241e-5	1	7_Enh	1	7_Enh	NA	NA	1	ENSG00000158062.16
chr1	26460000	chr1	26700000	31	7.918256e-7	1.783053e-4	1	7_Enh	1	7_Enh	NA	NA	1	ENSG00000176083.13
chr1	26460000	chr1	26740000	45	9.905974e-20	2.980342e-16	1	7_Enh	1	7_Enh	NA	NA	1	ENSG00000117682.12
chr1	26460000	chr1	26780000	28	5.50206e-6	9.006639e-4	1	7_Enh	1	7_Enh	NA	NA	1	ENSG00000198830.6
chr1	26540000	chr1	26660000	65	6.597008e-23	3.027861e-19	NA	NA	1	7_Enh	1	ENSG00000130695.9	1	ENSG00000158062.16
chr1	26540000	chr1	26700000	55	1.629667e-17	3.594275e-14	NA	NA	1	7_Enh	1	ENSG00000130695.9	1	ENSG00000176083.13
chr1	26540000	chr1	26740000	34	3.58852e-10	2.062736e-7	NA	NA	1	7_Enh	1	ENSG00000130695.9	1	ENSG00000117682.12
chr1	26540000	chr1	26780000	39	5.849913e-10	3.20683e-7	NA	NA	1	7_Enh	1	ENSG00000130695.9	1	ENSG00000198830.6
chr1	26580000	chr1	26700000	69	2.19962e-11	1.645185e-8	1	7_Enh	1	7_Enh	1	ENSG00000130695.9	1	ENSG00000176083.13
chr1	26580000	chr1	26740000	40	1.562208e-5	0.002105944	1	7_Enh	1	7_Enh	1	ENSG00000130695.9	1	ENSG00000117682.12
chr1	26580000	chr1	26780000	45	9.946962e-5	0.009082576	1	7_Enh	1	7_Enh	1	ENSG00000130695.9	1	ENSG00000198830.6
chr1	26620000	chr1	26740000	63	6.090477e-23	2.804715e-19	1	7_Enh	1	7_Enh	1	ENSG00000142669.9	1	ENSG00000117682.12
chr1	26620000	chr1	26780000	32	6.520192e-4	0.03695029	1	7_Enh	1	7_Enh	1	ENSG00000142669.9	1	ENSG00000198830.6
chr1	26660000	chr1	26780000	55	7.34182e-9	3.058206e-6	1	7_Enh	1	7_Enh	1	ENSG00000158062.16	1	ENSG00000198830.6
chr1	26700000	chr1	27220000	19	2.870255e-4	0.02026462	1	7_Enh	NA	NA	1	ENSG00000176083.13	1	ENSG00000198746.8
chr1	26740000	chr1	31980000	6	1.145805e-5	0.00163933	1	7_Enh	1	7_Enh	1	ENSG00000117682.12	NA	NA
chr1	26740000	chr1	32300000	7	1.887549e-7	5.226012e-5	1	7_Enh	1	7_Enh	1	ENSG00000117682.12	1	ENSG00000134668.8
chr1	26740000	chr1	32860000	4	8.037445e-4	0.04297676	1	7_Enh	1	7_Enh	1	ENSG00000117682.12	1	ENSG00000160058.14
chr1	26780000	chr1	27100000	30	9.470913e-4	0.048302	1	7_Enh	1	7_Enh	1	ENSG00000198830.6	1	ENSG00000060642.6
chr1	26780000	chr1	27140000	23	1.052937e-4	0.009487783	1	7_Enh	1	7_Enh	1	ENSG00000198830.6	1	ENSG00000204160.7
chr1	26780000	chr1	27220000	23	2.487682e-4	0.01821631	1	7_Enh	NA	NA	1	ENSG00000198830.6	1	ENSG00000198746.8
chr1	26820000	chr1	27100000	32	1.293365e-7	3.774947e-5	1	7_Enh	1	7_Enh	NA	NA	1	ENSG00000060642.6
chr1	26820000	chr1	27140000	16	7.98221e-4	0.04276694	1	7_Enh	1	7_Enh	NA	NA	1	ENSG00000204160.7
chr1	26820000	chr1	27220000	17	4.982166e-4	0.03039496	1	7_Enh	NA	NA	NA	NA	1	ENSG00000198746.8
chr1	26900000	chr1	27020000	57	9.086922e-14	1.07634e-10	1	7_Enh	1	7_Enh	NA	NA	1	ENSG00000117713.13
chr1	26900000	chr1	27100000	57	9.73681e-18	2.223167e-14	1	7_Enh	1	7_Enh	NA	NA	1	ENSG00000060642.6
chr1	26900000	chr1	27140000	44	9.95952e-19	2.625418e-15	1	7_Enh	1	7_Enh	NA	NA	1	ENSG00000204160.7
chr1	26900000	chr1	27220000	28	3.888083e-8	1.329115e-5	1	7_Enh	NA	NA	NA	NA	1	ENSG00000198746.8
chr1	26980000	chr1	27100000	53	1.737435e-15	2.791346e-12	1	7_Enh	1	7_Enh	NA	NA	1	ENSG00000060642.6
chr1	26980000	chr1	27140000	22	2.413522e-5	0.002987568	1	7_Enh	1	7_Enh	NA	NA	1	ENSG00000204160.7
chr1	26980000	chr1	27220000	19	3.195836e-4	0.02194693	1	7_Enh	NA	NA	NA	NA	1	ENSG00000198746.8
chr1	27020000	chr1	27140000	65	1.752265e-18	4.444874e-15	1	7_Enh	1	7_Enh	1	ENSG00000117713.13	1	ENSG00000204160.7
chr1	27020000	chr1	27220000	40	5.898524e-7	1.386846e-4	1	7_Enh	NA	NA	1	ENSG00000117713.13	1	ENSG00000198746.8
chr1	27060000	chr1	27220000	38	6.241753e-7	1.455478e-4	1	7_Enh	NA	NA	NA	NA	1	ENSG00000198746.8
chr1	27100000	chr1	27220000	52	7.598531e-8	2.37466e-5	1	7_Enh	NA	NA	1	ENSG00000060642.6	1	ENSG00000198746.8
chr1	27140000	chr1	31540000	4	4.701069e-4	0.02913654	1	7_Enh	1	7_Enh	1	ENSG00000204160.7	1	ENSG00000134644.11
chr1	27220000	chr1	27660000	17	1.612819e-4	0.01314867	NA	NA	1	7_Enh	1	ENSG00000198746.8	1	ENSG00000142765.13
chr1	27300000	chr1	27580000	26	2.140896e-5	0.002714752	1	7_Enh	1	7_Enh	1	ENSG00000253368.3	1	ENSG00000142784.11
chr1	27300000	chr1	27620000	29	9.766534e-9	3.94079e-6	1	7_Enh	1	7_Enh	1	ENSG00000253368.3	NA	NA
chr1	27300000	chr1	27660000	16	4.767737e-4	0.0294374	1	7_Enh	1	7_Enh	1	ENSG00000253368.3	1	ENSG00000142765.13
chr1	27300000	chr1	27820000	17	6.790287e-6	0.001070042	1	7_Enh	1	7_Enh	1	ENSG00000253368.3	1	ENSG00000158195.6
chr1	27300000	chr1	27900000	15	2.518373e-4	0.01838195	1	7_Enh	1	7_Enh	1	ENSG00000253368.3	NA	NA
chr1	27300000	chr1	27940000	12	4.415958e-4	0.02782682	1	7_Enh	1	7_Enh	1	ENSG00000253368.3	1	ENSG00000126705.9
chr1	27380000	chr1	27500000	29	1.89897e-4	0.01487256	1	7_Enh	1	7_Enh	NA	NA	1	ENSG00000090020.6
chr1	27380000	chr1	27580000	69	3.160611e-20	1.018132e-16	1	7_Enh	1	7_Enh	NA	NA	1	ENSG00000142784.11
chr1	27380000	chr1	27660000	36	1.832857e-10	1.124309e-7	1	7_Enh	1	7_Enh	NA	NA	1	ENSG00000142765.13
chr1	27380000	chr1	27820000	19	2.624555e-4	0.01895384	1	7_Enh	1	7_Enh	NA	NA	1	ENSG00000158195.6
chr1	27380000	chr1	27940000	19	1.217311e-5	0.001721402	1	7_Enh	1	7_Enh	NA	NA	1	ENSG00000126705.9
chr1	27460000	chr1	27580000	85	2.20157e-27	1.680534e-23	1	7_Enh	1	7_Enh	NA	NA	1	ENSG00000142784.11
chr1	27460000	chr1	27660000	26	5.277721e-5	0.00555178	1	7_Enh	1	7_Enh	NA	NA	1	ENSG00000142765.13
chr1	27500000	chr1	27620000	25	1.314325e-4	0.01125151	1	7_Enh	1	7_Enh	1	ENSG00000090020.6	NA	NA
chr1	27500000	chr1	27660000	24	1.212781e-6	2.555563e-4	1	7_Enh	1	7_Enh	1	ENSG00000090020.6	1	ENSG00000142765.13
chr1	27500000	chr1	27940000	14	3.682951e-5	0.004180227	1	7_Enh	1	7_Enh	1	ENSG00000090020.6	1	ENSG00000126705.9
chr1	27500000	chr1	28060000	13	1.663834e-5	0.002215123	1	7_Enh	1	7_Enh	1	ENSG00000090020.6	1	ENSG00000009780.11
chr1	27580000	chr1	27900000	24	2.373213e-4	0.01759146	1	7_Enh	1	7_Enh	1	ENSG00000142784.11	NA	NA
chr1	27580000	chr1	27940000	21	3.451793e-5	0.003970908	1	7_Enh	1	7_Enh	1	ENSG00000142784.11	1	ENSG00000126705.9
chr1	27620000	chr1	27820000	24	1.518016e-4	0.012556	1	7_Enh	1	7_Enh	NA	NA	1	ENSG00000158195.6
chr1	27620000	chr1	27940000	23	1.739119e-6	3.464928e-4	1	7_Enh	1	7_Enh	NA	NA	1	ENSG00000126705.9
chr1	27620000	chr1	28100000	17	2.37563e-4	0.0176052	1	7_Enh	1	7_Enh	NA	NA	1	ENSG00000117758.9
chr1	27660000	chr1	27780000	32	8.844522e-5	0.008293535	1	7_Enh	1	7_Enh	1	ENSG00000142765.13	NA	NA
chr1	27660000	chr1	27900000	34	1.815661e-10	1.114918e-7	1	7_Enh	1	7_Enh	1	ENSG00000142765.13	NA	NA
chr1	27660000	chr1	27940000	24	5.688167e-8	1.850646e-5	1	7_Enh	1	7_Enh	1	ENSG00000142765.13	1	ENSG00000126705.9
chr1	27740000	chr1	27940000	70	1.415983e-29	1.348441e-25	1	7_Enh	1	7_Enh	NA	NA	1	ENSG00000126705.9
chr1	27740000	chr1	28060000	21	3.684748e-4	0.02437402	1	7_Enh	1	7_Enh	NA	NA	1	ENSG00000009780.11
chr1	27780000	chr1	27940000	55	3.326717e-18	8.1512e-15	1	7_Enh	1	7_Enh	NA	NA	1	ENSG00000126705.9
chr1	27780000	chr1	32940000	6	3.427884e-6	6.09642e-4	1	7_Enh	1	7_Enh	NA	NA	1	ENSG00000273274.1
chr1	27820000	chr1	27940000	44	1.520173e-14	2.064522e-11	1	7_Enh	1	7_Enh	1	ENSG00000158195.6	1	ENSG00000126705.9
chr1	27860000	chr1	28060000	17	9.259786e-4	0.04753226	1	7_Enh	1	7_Enh	NA	NA	1	ENSG00000009780.11
chr1	27900000	chr1	28060000	25	3.221712e-4	0.02207655	1	7_Enh	1	7_Enh	NA	NA	1	ENSG00000009780.11
chr1	27900000	chr1	28300000	18	1.780111e-4	0.01417114	1	7_Enh	1	7_Enh	NA	NA	1	ENSG00000158156.7
chr1	28060000	chr1	28220000	25	1.596049e-5	0.002142484	1	7_Enh	1	7_Enh	1	ENSG00000009780.11	NA	NA
chr1	28060000	chr1	28340000	22	1.048006e-4	0.009451807	1	7_Enh	1	7_Enh	1	ENSG00000009780.11	NA	NA
chr1	28060000	chr1	28420000	17	3.630212e-4	0.02410783	1	7_Enh	1	7_Enh	1	ENSG00000009780.11	1	ENSG00000158161.11
chr1	28060000	chr1	31220000	6	3.65644e-4	0.02423531	1	7_Enh	1	7_Enh	1	ENSG00000009780.11	1	ENSG00000162511.7
chr1	28100000	chr1	28380000	33	2.113145e-4	0.01612314	1	7_Enh	1	7_Enh	1	ENSG00000117758.9	NA	NA
chr1	28100000	chr1	32540000	6	2.872849e-5	0.003433358	1	7_Enh	1	7_Enh	1	ENSG00000117758.9	1	ENSG00000121775.13
chr1	28140000	chr1	28300000	26	3.758027e-6	6.578051e-4	1	7_Enh	1	7_Enh	1	ENSG00000117751.13	1	ENSG00000158156.7
chr1	28140000	chr1	28380000	36	3.526914e-6	6.241807e-4	1	7_Enh	1	7_Enh	1	ENSG00000117751.13	NA	NA
chr1	28140000	chr1	28420000	29	2.194916e-9	1.04199e-6	1	7_Enh	1	7_Enh	1	ENSG00000117751.13	1	ENSG00000158161.11
chr1	28140000	chr1	28580000	19	4.938838e-4	0.0302044	1	7_Enh	1	7_Enh	1	ENSG00000117751.13	1	ENSG00000130766.4
chr1	28180000	chr1	28300000	55	1.171964e-22	5.211286e-19	1	7_Enh	1	7_Enh	1	ENSG00000130775.11	1	ENSG00000158156.7
chr1	28180000	chr1	28340000	27	1.133239e-4	0.01004325	1	7_Enh	1	7_Enh	1	ENSG00000130775.11	NA	NA
chr1	28180000	chr1	28380000	49	9.249967e-11	6.054205e-8	1	7_Enh	1	7_Enh	1	ENSG00000130775.11	NA	NA
chr1	28180000	chr1	28420000	41	2.719581e-16	4.980165e-13	1	7_Enh	1	7_Enh	1	ENSG00000130775.11	1	ENSG00000158161.11
chr1	28180000	chr1	28620000	14	8.795689e-5	0.008257621	1	7_Enh	1	7_Enh	1	ENSG00000130775.11	NA	NA
chr1	28180000	chr1	28740000	20	1.900784e-5	0.002467219	1	7_Enh	1	7_Enh	1	ENSG00000130775.11	NA	NA
chr1	28180000	chr1	33860000	6	2.118813e-6	4.086736e-4	1	7_Enh	1	7_Enh	1	ENSG00000130775.11	NA	NA
chr1	28220000	chr1	28580000	24	1.106257e-4	0.009858145	1	7_Enh	1	7_Enh	NA	NA	1	ENSG00000130766.4
chr1	28300000	chr1	28420000	34	1.864331e-6	3.67233e-4	1	7_Enh	1	7_Enh	1	ENSG00000158156.7	1	ENSG00000158161.11
chr1	28300000	chr1	28500000	23	2.561094e-5	0.003134005	1	7_Enh	1	7_Enh	1	ENSG00000158156.7	NA	NA
chr1	28340000	chr1	28580000	48	1.615171e-9	7.949678e-7	1	7_Enh	1	7_Enh	NA	NA	1	ENSG00000130766.4
chr1	28340000	chr1	36940000	6	5.612708e-6	9.153073e-4	1	7_Enh	1	7_Enh	NA	NA	1	ENSG00000119535.13
chr1	28380000	chr1	28580000	60	4.035276e-6	6.974416e-4	1	7_Enh	1	7_Enh	NA	NA	1	ENSG00000130766.4
chr1	28420000	chr1	28580000	60	3.517335e-13	3.75464e-10	1	7_Enh	1	7_Enh	1	ENSG00000158161.11	1	ENSG00000130766.4
chr1	28420000	chr1	28620000	21	6.68242e-4	0.03761308	1	7_Enh	1	7_Enh	1	ENSG00000158161.11	NA	NA
chr1	28580000	chr1	28740000	84	1.021864e-15	1.706696e-12	1	7_Enh	1	7_Enh	1	ENSG00000130766.4	NA	NA
chr1	28580000	chr1	28780000	45	1.625431e-12	1.530017e-9	1	7_Enh	1	7_Enh	1	ENSG00000130766.4	NA	NA
chr1	28580000	chr1	28940000	28	4.242173e-7	1.047136e-4	1	7_Enh	1	7_Enh	1	ENSG00000130766.4	NA	NA
chr1	28580000	chr1	31300000	9	5.283905e-4	0.03173266	1	7_Enh	1	7_Enh	1	ENSG00000130766.4	NA	NA
chr1	28580000	chr1	31860000	8	7.860572e-6	0.001205903	1	7_Enh	1	7_Enh	1	ENSG00000130766.4	1	ENSG00000121769.3
chr1	28740000	chr1	31700000	7	9.337742e-5	0.008650984	1	7_Enh	NA	NA	NA	NA	1	ENSG00000084628.5
chr1	28740000	chr1	32380000	8	1.995918e-4	0.0154432	1	7_Enh	1	7_Enh	NA	NA	1	ENSG00000212673.1
chr1	28780000	chr1	31540000	7	1.274302e-6	2.666213e-4	1	7_Enh	1	7_Enh	NA	NA	1	ENSG00000134644.11
chr1	28780000	chr1	32420000	5	1.400454e-4	0.011811200000000001	1	7_Enh	1	7_Enh	NA	NA	1	ENSG00000184007.13
chr1	28780000	chr1	38420000	4	2.229563e-5	0.002805284	1	7_Enh	NA	NA	NA	NA	1	ENSG00000204084.8
chr1	28940000	chr1	31860000	7	3.340461e-6	5.966665e-4	1	7_Enh	1	7_Enh	NA	NA	1	ENSG00000121769.3
chr1	28940000	chr1	32460000	6	8.733668e-5	0.008213192	1	7_Enh	1	7_Enh	NA	NA	1	ENSG00000121774.13
chr1	28940000	chr1	33180000	4	4.618861e-4	0.0287665	1	7_Enh	1	7_Enh	NA	NA	1	ENSG00000162520.10
chr1	28940000	chr1	36220000	4	3.992287e-4	0.02584647	1	7_Enh	1	7_Enh	NA	NA	1	ENSG00000092853.9
chr1	29020000	chr1	31220000	8	4.080327e-5	0.004535345	1	7_Enh	1	7_Enh	NA	NA	1	ENSG00000162511.7
chr1	29060000	chr1	29420000	30	3.843476e-6	6.70004e-4	1	7_Enh	1	7_Enh	1	ENSG00000198492.10	NA	NA
chr1	29060000	chr1	29500000	29	1.264978e-7	3.70294e-5	1	7_Enh	1	7_Enh	1	ENSG00000198492.10	1	ENSG00000116350.11
chr1	29060000	chr1	29540000	40	1.078521e-9	5.541846e-7	1	7_Enh	1	7_Enh	1	ENSG00000198492.10	1	ENSG00000116353.11
chr1	29060000	chr1	31220000	11	2.006077e-5	0.002575214	1	7_Enh	1	7_Enh	1	ENSG00000198492.10	1	ENSG00000162511.7
chr1	29060000	chr1	31300000	16	7.218373e-9	3.01237e-6	1	7_Enh	1	7_Enh	1	ENSG00000198492.10	NA	NA
chr1	29060000	chr1	31420000	10	8.562685e-5	0.008090106	1	7_Enh	1	7_Enh	1	ENSG00000198492.10	NA	NA
chr1	29060000	chr1	32980000	6	8.363748e-5	0.007943671	1	7_Enh	1	7_Enh	1	ENSG00000198492.10	NA	NA
chr1	29260000	chr1	29540000	51	1.11347e-11	8.856283e-9	1	7_Enh	1	7_Enh	NA	NA	1	ENSG00000116353.11
chr1	29300000	chr1	29540000	66	2.046069e-13	2.281734e-10	1	7_Enh	1	7_Enh	NA	NA	1	ENSG00000116353.11
chr1	29380000	chr1	29540000	64	2.832904e-5	0.003395457	1	7_Enh	1	7_Enh	NA	NA	1	ENSG00000116353.11
chr1	29380000	chr1	31180000	17	3.335458e-9	1.514544e-6	1	7_Enh	1	7_Enh	NA	NA	1	ENSG00000162510.5
chr1	29380000	chr1	31220000	13	7.428646e-5	0.007246917	1	7_Enh	1	7_Enh	NA	NA	1	ENSG00000162511.7
chr1	29420000	chr1	31380000	7	2.494073e-4	0.01825187	1	7_Enh	1	7_Enh	NA	NA	1	ENSG00000162512.11
chr1	29500000	chr1	31180000	9	6.376954e-5	0.006437571	1	7_Enh	1	7_Enh	1	ENSG00000116350.11	1	ENSG00000162510.5
chr1	29500000	chr1	31220000	16	1.974122e-9	9.481588e-7	1	7_Enh	1	7_Enh	1	ENSG00000116350.11	1	ENSG00000162511.7
chr1	29500000	chr1	31260000	11	7.099972e-7	1.624981e-4	1	7_Enh	1	7_Enh	1	ENSG00000116350.11	NA	NA
chr1	29500000	chr1	31380000	7	2.054487e-4	0.01578321	1	7_Enh	1	7_Enh	1	ENSG00000116350.11	1	ENSG00000162512.11
chr1	29500000	chr1	31420000	10	6.150361e-5	0.006258341	1	7_Enh	1	7_Enh	1	ENSG00000116350.11	NA	NA
chr1	29500000	chr1	31460000	10	1.18046e-6	2.498181e-4	1	7_Enh	1	7_Enh	1	ENSG00000116350.11	NA	NA
chr1	29500000	chr1	31540000	6	5.197588e-4	0.03135132	1	7_Enh	1	7_Enh	1	ENSG00000116350.11	1	ENSG00000134644.11
chr1	29500000	chr1	32020000	9	6.661145e-5	0.006660724	1	7_Enh	1	7_Enh	1	ENSG00000116350.11	NA	NA
chr1	29500000	chr1	33940000	6	9.332653e-5	0.008647611	1	7_Enh	1	7_Enh	1	ENSG00000116350.11	1	ENSG00000121903.10
chr1	29500000	chr1	36700000	6	4.097826e-6	7.064735e-4	1	7_Enh	1	7_Enh	1	ENSG00000116350.11	1	ENSG00000054118.9
chr1	29500000	chr1	38380000	4	2.021795e-4	0.01559488	1	7_Enh	1	7_Enh	1	ENSG00000116350.11	NA	NA
chr1	29500000	chr1	39340000	5	1.11777e-4	0.009937729	1	7_Enh	1	7_Enh	1	ENSG00000116350.11	1	ENSG00000214114.4
chr1	29540000	chr1	30140000	18	7.83131e-4	0.04218156	1	7_Enh	1	7_Enh	1	ENSG00000116353.11	NA	NA
chr1	29540000	chr1	30180000	32	1.528055e-6	3.106375e-4	1	7_Enh	1	7_Enh	1	ENSG00000116353.11	NA	NA
chr1	29540000	chr1	30540000	25	1.417216e-6	2.916282e-4	1	7_Enh	1	7_Enh	1	ENSG00000116353.11	NA	NA
chr1	29540000	chr1	31180000	17	2.829299e-9	1.306662e-6	1	7_Enh	1	7_Enh	1	ENSG00000116353.11	1	ENSG00000162510.5
chr1	29540000	chr1	31220000	32	1.979417e-20	6.5289e-17	1	7_Enh	1	7_Enh	1	ENSG00000116353.11	1	ENSG00000162511.7
chr1	29540000	chr1	31260000	17	8.075765e-10	4.281525e-7	1	7_Enh	1	7_Enh	1	ENSG00000116353.11	NA	NA
chr1	29540000	chr1	31300000	16	1.908553e-6	3.746499e-4	1	7_Enh	1	7_Enh	1	ENSG00000116353.11	NA	NA
chr1	29540000	chr1	31380000	10	1.902541e-5	0.002468867	1	7_Enh	1	7_Enh	1	ENSG00000116353.11	1	ENSG00000162512.11
chr1	29540000	chr1	31420000	15	1.464775e-6	2.999816e-4	1	7_Enh	1	7_Enh	1	ENSG00000116353.11	NA	NA
chr1	29540000	chr1	33500000	7	6.577503e-5	0.006594948	1	7_Enh	1	7_Enh	1	ENSG00000116353.11	NA	NA
chr1	29540000	chr1	33740000	6	4.444735e-4	0.02795945	1	7_Enh	1	7_Enh	1	ENSG00000116353.11	1	ENSG00000160094.10
chr1	29540000	chr1	36700000	6	4.102263e-5	0.004554402	1	7_Enh	1	7_Enh	1	ENSG00000116353.11	1	ENSG00000054118.9
chr1	29540000	chr1	38300000	6	3.13974e-4	0.02165664	1	7_Enh	NA	NA	1	ENSG00000116353.11	1	ENSG00000230610.1
chr1	29580000	chr1	30180000	39	1.21186e-15	1.998199e-12	1	7_Enh	1	7_Enh	1	ENSG00000060656.15	NA	NA
chr1	29580000	chr1	30540000	18	6.704765e-6	0.001058804	1	7_Enh	1	7_Enh	1	ENSG00000060656.15	NA	NA
chr1	29580000	chr1	31180000	27	8.086175e-24	4.150081e-20	1	7_Enh	1	7_Enh	1	ENSG00000060656.15	1	ENSG00000162510.5
chr1	29580000	chr1	31220000	12	2.579543e-6	4.813135e-4	1	7_Enh	1	7_Enh	1	ENSG00000060656.15	1	ENSG00000162511.7
chr1	29580000	chr1	31380000	11	2.810286e-8	9.990591e-6	1	7_Enh	1	7_Enh	1	ENSG00000060656.15	1	ENSG00000162512.11
chr1	29580000	chr1	35660000	4	7.858874e-4	0.04228776	1	7_Enh	1	7_Enh	1	ENSG00000060656.15	1	ENSG00000116560.6
chr1	29580000	chr1	37100000	4	2.901051e-4	0.02042491	1	7_Enh	1	7_Enh	1	ENSG00000060656.15	NA	NA
chr1	30100000	chr1	31380000	9	9.737698e-4	0.04925666	1	7_Enh	1	7_Enh	NA	NA	1	ENSG00000162512.11
chr1	30100000	chr1	35460000	6	9.479639e-4	0.04833163	1	7_Enh	NA	NA	NA	NA	1	ENSG00000243749.1
chr1	30140000	chr1	31180000	14	9.881183e-7	2.149968e-4	1	7_Enh	1	7_Enh	NA	NA	1	ENSG00000162510.5
chr1	30140000	chr1	38220000	5	1.473075e-4	0.01227386	1	7_Enh	NA	NA	NA	NA	1	ENSG00000183317.12
chr1	30180000	chr1	31180000	28	4.267216e-13	4.478805e-10	1	7_Enh	1	7_Enh	NA	NA	1	ENSG00000162510.5
chr1	30180000	chr1	35220000	7	1.553943e-5	0.002097058	1	7_Enh	NA	NA	NA	NA	1	ENSG00000189433.5
chr1	30540000	chr1	31180000	28	3.464154e-8	1.201026e-5	1	7_Enh	1	7_Enh	NA	NA	1	ENSG00000162510.5
chr1	30540000	chr1	37500000	6	2.365111e-4	0.01754658	1	7_Enh	NA	NA	NA	NA	1	ENSG00000163873.5
chr1	30980000	chr1	38020000	4	8.988396e-4	0.04653791	1	7_Enh	1	7_Enh	NA	NA	1	ENSG00000163879.9
chr1	30980000	chr1	38220000	5	9.362935e-5	0.008668595	1	7_Enh	NA	NA	NA	NA	1	ENSG00000183317.12
chr1	31220000	chr1	31380000	70	8.203417e-27	5.869224e-23	1	7_Enh	1	7_Enh	1	ENSG00000162511.7	1	ENSG00000162512.11
chr1	31220000	chr1	31420000	67	1.523754e-14	2.068875e-11	1	7_Enh	1	7_Enh	1	ENSG00000162511.7	NA	NA
chr1	31220000	chr1	31540000	19	7.340282e-4	0.04025187	1	7_Enh	1	7_Enh	1	ENSG00000162511.7	1	ENSG00000134644.11
chr1	31260000	chr1	31380000	87	5.188846e-46	1.595373e-41	1	7_Enh	1	7_Enh	NA	NA	1	ENSG00000162512.11
chr1	31260000	chr1	35540000	6	6.03598e-6	9.71263e-4	1	7_Enh	1	7_Enh	NA	NA	1	ENSG00000197056.5
chr1	31300000	chr1	36100000	7	1.190027e-4	0.01042666	1	7_Enh	1	7_Enh	NA	NA	1	ENSG00000126067.7
chr1	31380000	chr1	36860000	6	3.009272e-6	5.471422e-4	1	7_Enh	1	7_Enh	1	ENSG00000162512.11	1	ENSG00000181817.5
chr1	31420000	chr1	31540000	56	1.658365e-15	2.673141e-12	1	7_Enh	1	7_Enh	NA	NA	1	ENSG00000134644.11
chr1	31420000	chr1	31780000	19	9.483486e-4	0.04834555	1	7_Enh	1	7_Enh	NA	NA	1	ENSG00000060688.8
chr1	31420000	chr1	36700000	5	4.558591e-4	0.02848961	1	7_Enh	1	7_Enh	NA	NA	1	ENSG00000054118.9
chr1	31460000	chr1	40500000	4	6.289979e-4	0.03600419	1	7_Enh	1	7_Enh	NA	NA	1	ENSG00000131236.12
chr1	31500000	chr1	31860000	23	2.055631e-5	0.002626779	1	7_Enh	1	7_Enh	NA	NA	1	ENSG00000121769.3
chr1	31500000	chr1	32060000	17	3.780619e-4	0.02483941	1	7_Enh	1	7_Enh	NA	NA	1	ENSG00000142910.11
chr1	31500000	chr1	38340000	5	4.33375e-4	0.02744465	1	7_Enh	NA	NA	NA	NA	1	ENSG00000188786.9
chr1	31500000	chr1	41140000	7	5.396659e-6	8.865246e-4	1	7_Enh	1	7_Enh	NA	NA	1	ENSG00000066136.15
chr1	31540000	chr1	31900000	18	1.071572e-6	2.302247e-4	1	7_Enh	1	7_Enh	1	ENSG00000134644.11	1	ENSG00000268950.1
chr1	31540000	chr1	31980000	18	1.019815e-5	0.00149075	1	7_Enh	1	7_Enh	1	ENSG00000134644.11	NA	NA
chr1	31540000	chr1	32020000	18	2.254357e-4	0.01692871	1	7_Enh	1	7_Enh	1	ENSG00000134644.11	NA	NA
chr1	31540000	chr1	32100000	14	8.620696e-4	0.04517729	1	7_Enh	1	7_Enh	1	ENSG00000134644.11	1	ENSG00000162517.8
chr1	31540000	chr1	36300000	6	3.669574e-5	0.004167846	1	7_Enh	1	7_Enh	1	ENSG00000134644.11	NA	NA
chr1	31540000	chr1	40140000	4	2.806217e-4	0.01992776	1	7_Enh	NA	NA	1	ENSG00000134644.11	1	ENSG00000116983.8
chr1	31540000	chr1	41460000	4	4.881494e-4	0.02994867	1	7_Enh	1	7_Enh	1	ENSG00000134644.11	1	ENSG00000171793.9
chr1	31660000	chr1	31780000	30	2.046756e-7	5.605167e-5	1	7_Enh	1	7_Enh	NA	NA	1	ENSG00000060688.8
chr1	31660000	chr1	31860000	20	3.620445e-4	0.02405908	1	7_Enh	1	7_Enh	NA	NA	1	ENSG00000121769.3
chr1	31660000	chr1	31900000	24	6.061174e-7	1.419559e-4	1	7_Enh	1	7_Enh	NA	NA	1	ENSG00000268950.1
chr1	31660000	chr1	32300000	13	2.065006e-4	0.01584398	1	7_Enh	1	7_Enh	NA	NA	1	ENSG00000134668.8
chr1	31660000	chr1	32380000	18	9.359599e-6	0.001390853	1	7_Enh	1	7_Enh	NA	NA	1	ENSG00000212673.1
chr1	31660000	chr1	38500000	5	1.316814e-4	0.01126757	1	7_Enh	1	7_Enh	NA	NA	1	ENSG00000185668.5
chr1	31700000	chr1	31900000	17	6.283206e-4	0.03597655	NA	NA	1	7_Enh	1	ENSG00000084628.5	1	ENSG00000268950.1
chr1	31700000	chr1	31980000	24	9.391014e-7	2.058915e-4	NA	NA	1	7_Enh	1	ENSG00000084628.5	NA	NA
chr1	31700000	chr1	32020000	29	1.500685e-7	4.292052e-5	NA	NA	1	7_Enh	1	ENSG00000084628.5	NA	NA
chr1	31700000	chr1	40060000	4	6.119215e-4	0.03529579	NA	NA	1	7_Enh	1	ENSG00000084628.5	1	ENSG00000090621.9
chr1	31780000	chr1	32020000	43	1.565279e-12	1.477769e-9	1	7_Enh	1	7_Enh	1	ENSG00000060688.8	NA	NA
chr1	31780000	chr1	32300000	16	5.450519e-6	8.937472e-4	1	7_Enh	1	7_Enh	1	ENSG00000060688.8	1	ENSG00000134668.8
chr1	31860000	chr1	31980000	36	3.594301e-7	9.093894e-5	1	7_Enh	1	7_Enh	1	ENSG00000121769.3	NA	NA
chr1	31860000	chr1	32020000	59	2.919833e-16	5.3236e-13	1	7_Enh	1	7_Enh	1	ENSG00000121769.3	NA	NA
chr1	31860000	chr1	32060000	20	5.313863e-4	0.03186271	1	7_Enh	1	7_Enh	1	ENSG00000121769.3	1	ENSG00000142910.11
chr1	31860000	chr1	32100000	32	2.195307e-7	5.951873e-5	1	7_Enh	1	7_Enh	1	ENSG00000121769.3	1	ENSG00000162517.8
chr1	31860000	chr1	36420000	4	4.619826e-4	0.028771	1	7_Enh	1	7_Enh	1	ENSG00000121769.3	NA	NA
chr1	31900000	chr1	32020000	64	1.085928e-16	2.113275e-13	1	7_Enh	1	7_Enh	1	ENSG00000268950.1	NA	NA
chr1	31900000	chr1	32060000	22	3.65097e-4	0.0242104	1	7_Enh	1	7_Enh	1	ENSG00000268950.1	1	ENSG00000142910.11
chr1	31900000	chr1	32180000	25	1.510715e-7	4.316708e-5	1	7_Enh	1	7_Enh	1	ENSG00000268950.1	1	ENSG00000084636.13
chr1	31900000	chr1	32380000	19	1.194016e-4	0.01045379	1	7_Enh	1	7_Enh	1	ENSG00000268950.1	1	ENSG00000212673.1
chr1	31940000	chr1	32060000	32	1.088954e-5	0.001572848	1	7_Enh	1	7_Enh	NA	NA	1	ENSG00000142910.11
chr1	31980000	chr1	32100000	42	9.440877e-5	0.008724951	1	7_Enh	1	7_Enh	NA	NA	1	ENSG00000162517.8
chr1	32020000	chr1	32180000	40	2.335088e-5	0.002911504	1	7_Enh	1	7_Enh	NA	NA	1	ENSG00000084636.13
chr1	32020000	chr1	32460000	28	4.70152e-5	0.00507071	1	7_Enh	1	7_Enh	NA	NA	1	ENSG00000121774.13
chr1	32060000	chr1	32180000	27	5.057278e-4	0.03072838	1	7_Enh	1	7_Enh	1	ENSG00000142910.11	1	ENSG00000084636.13
chr1	32060000	chr1	32420000	19	3.660366e-5	0.004159587	1	7_Enh	1	7_Enh	1	ENSG00000142910.11	1	ENSG00000184007.13
chr1	32100000	chr1	32260000	53	1.163585e-12	1.125052e-9	1	7_Enh	1	7_Enh	1	ENSG00000162517.8	NA	NA
chr1	32100000	chr1	32300000	29	3.618486e-4	0.02404917	1	7_Enh	1	7_Enh	1	ENSG00000162517.8	1	ENSG00000134668.8
chr1	32100000	chr1	32380000	32	7.591954e-4	0.04123999	1	7_Enh	1	7_Enh	1	ENSG00000162517.8	1	ENSG00000212673.1
chr1	32100000	chr1	32420000	24	1.409314e-4	0.01186759	1	7_Enh	1	7_Enh	1	ENSG00000162517.8	1	ENSG00000184007.13
chr1	32100000	chr1	32460000	30	8.682616e-6	0.001308531	1	7_Enh	1	7_Enh	1	ENSG00000162517.8	1	ENSG00000121774.13
chr1	32180000	chr1	32420000	27	1.068961e-6	2.297819e-4	1	7_Enh	1	7_Enh	1	ENSG00000084636.13	1	ENSG00000184007.13
chr1	32180000	chr1	32460000	45	2.571118e-15	4.014919e-12	1	7_Enh	1	7_Enh	1	ENSG00000084636.13	1	ENSG00000121774.13
chr1	32180000	chr1	32540000	25	1.02075e-6	2.209808e-4	1	7_Enh	1	7_Enh	1	ENSG00000084636.13	1	ENSG00000121775.13
chr1	32180000	chr1	40540000	5	5.093345e-4	0.03088913	1	7_Enh	1	7_Enh	1	ENSG00000084636.13	NA	NA
chr1	32260000	chr1	32380000	80	1.492577e-23	7.429854e-20	1	7_Enh	1	7_Enh	NA	NA	1	ENSG00000212673.1
chr1	32260000	chr1	32420000	56	6.548264e-21	2.302675e-17	1	7_Enh	1	7_Enh	NA	NA	1	ENSG00000184007.13
chr1	32260000	chr1	32460000	56	1.560302e-18	3.983589e-15	1	7_Enh	1	7_Enh	NA	NA	1	ENSG00000121774.13
chr1	32260000	chr1	32540000	36	4.098269e-11	2.889164e-8	1	7_Enh	1	7_Enh	NA	NA	1	ENSG00000121775.13
chr1	32260000	chr1	32860000	14	6.541561e-4	0.03703929	1	7_Enh	1	7_Enh	NA	NA	1	ENSG00000160058.14
chr1	32300000	chr1	32420000	80	2.788269e-36	4.725618e-32	1	7_Enh	1	7_Enh	1	ENSG00000134668.8	1	ENSG00000184007.13
chr1	32300000	chr1	32460000	50	2.539771e-13	2.782219e-10	1	7_Enh	1	7_Enh	1	ENSG00000134668.8	1	ENSG00000121774.13
chr1	32300000	chr1	32540000	41	3.461775e-13	3.700581e-10	1	7_Enh	1	7_Enh	1	ENSG00000134668.8	1	ENSG00000121775.13
chr1	32380000	chr1	40500000	5	5.865159e-4	0.03422222	1	7_Enh	1	7_Enh	1	ENSG00000212673.1	1	ENSG00000131236.12
chr1	32380000	chr1	40700000	6	5.312269e-4	0.0318556	1	7_Enh	1	7_Enh	1	ENSG00000212673.1	1	ENSG00000188800.5
chr1	32420000	chr1	32540000	53	1.339483e-14	1.834037e-11	1	7_Enh	1	7_Enh	1	ENSG00000184007.13	1	ENSG00000121775.13
chr1	32420000	chr1	40540000	5	4.441868e-4	0.02794756	1	7_Enh	1	7_Enh	1	ENSG00000184007.13	NA	NA
chr1	32460000	chr1	32620000	50	6.804072e-8	2.159656e-5	1	7_Enh	1	7_Enh	1	ENSG00000121774.13	NA	NA
chr1	32540000	chr1	32660000	36	5.786963e-7	1.364515e-4	1	7_Enh	1	7_Enh	1	ENSG00000121775.13	1	ENSG00000222046.2
chr1	32540000	chr1	32780000	27	6.728357e-5	0.006712432	1	7_Enh	1	7_Enh	1	ENSG00000121775.13	NA	NA
chr1	32620000	chr1	32860000	28	7.619287e-4	0.04134597	1	7_Enh	1	7_Enh	NA	NA	1	ENSG00000160058.14
chr1	32620000	chr1	40340000	4	9.848262e-4	0.04966544	1	7_Enh	1	7_Enh	NA	NA	1	ENSG00000043514.11
chr1	32660000	chr1	32780000	50	2.880941e-14	3.729701e-11	1	7_Enh	1	7_Enh	1	ENSG00000222046.2	NA	NA
chr1	32660000	chr1	32860000	35	7.835919e-10	4.168436e-7	1	7_Enh	1	7_Enh	1	ENSG00000222046.2	1	ENSG00000160058.14
chr1	32660000	chr1	32900000	17	6.758955e-4	0.03792399	1	7_Enh	1	7_Enh	1	ENSG00000222046.2	NA	NA
chr1	32700000	chr1	32860000	37	4.405732e-12	3.800043e-9	1	7_Enh	1	7_Enh	1	ENSG00000182866.12	1	ENSG00000160058.14
chr1	32700000	chr1	32900000	19	2.210803e-5	0.00278659	1	7_Enh	1	7_Enh	1	ENSG00000182866.12	NA	NA
chr1	32700000	chr1	33020000	15	8.305357e-4	0.04400084	1	7_Enh	1	7_Enh	1	ENSG00000182866.12	1	ENSG00000160062.10
chr1	32700000	chr1	39580000	4	6.160583e-4	0.03546718	1	7_Enh	1	7_Enh	1	ENSG00000182866.12	NA	NA
chr1	32860000	chr1	32980000	32	2.855277e-6	5.237119e-4	1	7_Enh	1	7_Enh	1	ENSG00000160058.14	NA	NA
chr1	32860000	chr1	33020000	32	8.091875e-6	0.001234951	1	7_Enh	1	7_Enh	1	ENSG00000160058.14	1	ENSG00000160062.10
chr1	32860000	chr1	33340000	22	6.669207e-6	0.001054306	1	7_Enh	NA	NA	1	ENSG00000160058.14	1	ENSG00000121905.5
chr1	32860000	chr1	33420000	18	5.690376e-4	0.03348063	1	7_Enh	1	7_Enh	1	ENSG00000160058.14	1	ENSG00000267885.1
chr1	32860000	chr1	39340000	5	6.182475e-4	0.03556066	1	7_Enh	1	7_Enh	1	ENSG00000160058.14	1	ENSG00000214114.4
chr1	32900000	chr1	33020000	33	1.572468e-7	4.467155e-5	1	7_Enh	1	7_Enh	NA	NA	1	ENSG00000160062.10
chr1	32900000	chr1	33100000	28	2.729575e-8	9.734835e-6	1	7_Enh	NA	NA	NA	NA	1	ENSG00000176261.11
chr1	32900000	chr1	33340000	22	2.375644e-7	6.367894e-5	1	7_Enh	NA	NA	NA	NA	1	ENSG00000121905.5
chr1	32900000	chr1	39460000	4	3.805411e-4	0.02496076	1	7_Enh	1	7_Enh	NA	NA	1	ENSG00000174574.11
chr1	32900000	chr1	40580000	4	7.572874e-4	0.04116582	1	7_Enh	NA	NA	NA	NA	1	ENSG00000131238.12
chr1	32940000	chr1	33060000	36	2.245141e-9	1.06324e-6	1	7_Enh	1	7_Enh	1	ENSG00000273274.1	NA	NA
chr1	32940000	chr1	33100000	24	5.590636e-6	9.123824e-4	1	7_Enh	NA	NA	1	ENSG00000273274.1	1	ENSG00000176261.11
chr1	32940000	chr1	33340000	16	2.719941e-4	0.01946824	1	7_Enh	NA	NA	1	ENSG00000273274.1	1	ENSG00000121905.5
chr1	32940000	chr1	33460000	17	3.88074e-6	6.754181e-4	1	7_Enh	1	7_Enh	1	ENSG00000273274.1	NA	NA
chr1	32980000	chr1	33100000	31	6.688537e-7	1.544212e-4	1	7_Enh	NA	NA	NA	NA	1	ENSG00000176261.11
chr1	32980000	chr1	33180000	19	1.312012e-4	0.01123607	1	7_Enh	1	7_Enh	NA	NA	1	ENSG00000162520.10
chr1	32980000	chr1	33340000	21	2.074633e-5	0.002646768	1	7_Enh	NA	NA	NA	NA	1	ENSG00000121905.5
chr1	33020000	chr1	33180000	29	3.900582e-7	9.747304e-5	1	7_Enh	1	7_Enh	1	ENSG00000160062.10	1	ENSG00000162520.10
chr1	33020000	chr1	33340000	22	3.401305e-4	0.02297968	1	7_Enh	NA	NA	1	ENSG00000160062.10	1	ENSG00000121905.5
chr1	33020000	chr1	40700000	6	1.008023e-4	0.009173575	1	7_Enh	1	7_Enh	1	ENSG00000160062.10	1	ENSG00000188800.5
chr1	33060000	chr1	33180000	25	5.973762e-4	0.03468023	1	7_Enh	1	7_Enh	NA	NA	1	ENSG00000162520.10
chr1	33060000	chr1	33340000	27	3.981991e-5	0.00444675	1	7_Enh	NA	NA	NA	NA	1	ENSG00000121905.5
chr1	33060000	chr1	40100000	5	2.04395e-4	0.01572188	1	7_Enh	1	7_Enh	NA	NA	1	ENSG00000163909.6
chr1	33180000	chr1	33740000	13	3.72172e-4	0.02455288	1	7_Enh	1	7_Enh	1	ENSG00000162520.10	1	ENSG00000160094.10
chr1	33340000	chr1	33460000	48	1.827453e-8	6.838548e-6	NA	NA	1	7_Enh	1	ENSG00000121905.5	NA	NA
chr1	33340000	chr1	40340000	4	5.508547e-4	0.03271049	NA	NA	1	7_Enh	1	ENSG00000121905.5	1	ENSG00000043514.11
chr1	33340000	chr1	40700000	6	2.340336e-4	0.017409	NA	NA	1	7_Enh	1	ENSG00000121905.5	1	ENSG00000188800.5
chr1	33500000	chr1	36540000	6	6.244854e-4	0.0358187	1	7_Enh	1	7_Enh	NA	NA	1	ENSG00000116863.10
chr1	33500000	chr1	39860000	4	9.623634e-4	0.04884909	1	7_Enh	1	7_Enh	NA	NA	1	ENSG00000255103.1
chr1	33580000	chr1	33780000	24	2.46212e-6	4.631642e-4	1	7_Enh	1	7_Enh	NA	NA	1	ENSG00000184389.8
chr1	33580000	chr1	33900000	28	6.289913e-5	0.006369255	1	7_Enh	1	7_Enh	NA	NA	1	ENSG00000134686.12
chr1	33660000	chr1	33780000	50	4.499295e-9	1.977965e-6	1	7_Enh	1	7_Enh	1	ENSG00000116525.9	1	ENSG00000184389.8
chr1	33660000	chr1	33860000	37	4.440953e-5	0.004847073	1	7_Enh	1	7_Enh	1	ENSG00000116525.9	NA	NA
chr1	33660000	chr1	33900000	66	7.556503e-10	4.036542e-7	1	7_Enh	1	7_Enh	1	ENSG00000116525.9	1	ENSG00000134686.12
chr1	33660000	chr1	35260000	12	6.846068e-5	0.006804453	1	7_Enh	1	7_Enh	1	ENSG00000116525.9	1	ENSG00000187513.8
chr1	33660000	chr1	35740000	11	1.398754e-4	0.01180072	1	7_Enh	1	7_Enh	1	ENSG00000116525.9	1	ENSG00000146463.7
chr1	33660000	chr1	39580000	6	2.269564e-4	0.01701548	1	7_Enh	1	7_Enh	1	ENSG00000116525.9	NA	NA
chr1	33700000	chr1	33900000	40	4.935656e-7	1.191103e-4	1	7_Enh	1	7_Enh	NA	NA	1	ENSG00000134686.12
chr1	33700000	chr1	33940000	23	1.587015e-4	0.01298521	1	7_Enh	1	7_Enh	NA	NA	1	ENSG00000121903.10
chr1	33740000	chr1	33860000	45	3.663983e-9	1.647752e-6	1	7_Enh	1	7_Enh	1	ENSG00000160094.10	NA	NA
chr1	33740000	chr1	33940000	32	5.93196e-5	0.006083654	1	7_Enh	1	7_Enh	1	ENSG00000160094.10	1	ENSG00000121903.10
chr1	33780000	chr1	33900000	86	5.363379e-22	2.186252e-18	1	7_Enh	1	7_Enh	1	ENSG00000184389.8	1	ENSG00000134686.12
chr1	33780000	chr1	33940000	42	1.769074e-9	8.606783e-7	1	7_Enh	1	7_Enh	1	ENSG00000184389.8	1	ENSG00000121903.10
chr1	33780000	chr1	35460000	10	2.85042e-4	0.02016064	1	7_Enh	NA	NA	1	ENSG00000184389.8	1	ENSG00000243749.1
chr1	33860000	chr1	38340000	7	5.078381e-6	8.433272e-4	1	7_Enh	NA	NA	NA	NA	1	ENSG00000188786.9
chr1	33940000	chr1	38620000	6	2.267718e-4	0.01700563	1	7_Enh	1	7_Enh	1	ENSG00000121903.10	NA	NA
chr1	33940000	chr1	42820000	5	5.689877e-4	0.03347817	1	7_Enh	NA	NA	1	ENSG00000121903.10	1	ENSG00000198815.4
chr1	33980000	chr1	35220000	15	3.29416e-5	0.00382492	1	7_Enh	NA	NA	NA	NA	1	ENSG00000189433.5
chr1	33980000	chr1	35460000	16	5.108294e-4	0.03095505	1	7_Enh	NA	NA	NA	NA	1	ENSG00000243749.1
chr1	33980000	chr1	36540000	9	5.179545e-4	0.03127282	1	7_Enh	1	7_Enh	NA	NA	1	ENSG00000116863.10
chr1	33980000	chr1	36860000	8	5.46687e-4	0.03252503	1	7_Enh	1	7_Enh	NA	NA	1	ENSG00000181817.5
chr1	33980000	chr1	39540000	6	5.40144e-5	0.005651804	1	7_Enh	1	7_Enh	NA	NA	1	ENSG00000127603.19
chr1	34340000	chr1	35260000	14	7.852206e-4	0.04226178	NA	NA	1	7_Enh	1	ENSG00000176256.6	1	ENSG00000187513.8
chr1	34340000	chr1	38380000	5	3.822139e-4	0.02503941	NA	NA	1	7_Enh	1	ENSG00000176256.6	NA	NA
chr1	34340000	chr1	38620000	6	5.124499e-4	0.03102836	NA	NA	1	7_Enh	1	ENSG00000176256.6	NA	NA
chr1	34620000	chr1	41380000	5	5.435225e-4	0.03238417	NA	NA	1	7_Enh	1	ENSG00000142698.10	NA	NA
chr1	35340000	chr1	35660000	24	2.16666e-4	0.01642908	1	7_Enh	1	7_Enh	1	ENSG00000163866.8	1	ENSG00000116560.6
chr1	35340000	chr1	42660000	5	6.241946e-4	0.03580736	1	7_Enh	1	7_Enh	1	ENSG00000163866.8	NA	NA
chr1	35380000	chr1	35540000	25	1.041621e-4	0.009407393	NA	NA	1	7_Enh	1	ENSG00000116544.7	1	ENSG00000197056.5
chr1	35380000	chr1	36220000	12	5.923365e-4	0.03446764	NA	NA	1	7_Enh	1	ENSG00000116544.7	1	ENSG00000092853.9
chr1	35460000	chr1	35580000	42	1.712163e-4	0.01375671	NA	NA	1	7_Enh	1	ENSG00000243749.1	NA	NA
chr1	35460000	chr1	35660000	43	9.583757e-6	0.001417592	NA	NA	1	7_Enh	1	ENSG00000243749.1	1	ENSG00000116560.6
chr1	35460000	chr1	35740000	41	8.429255e-4	0.04446632	NA	NA	1	7_Enh	1	ENSG00000243749.1	1	ENSG00000146463.7
chr1	35460000	chr1	37980000	10	7.590284e-6	0.00117162	NA	NA	1	7_Enh	1	ENSG00000243749.1	1	ENSG00000163875.11
chr1	35580000	chr1	38140000	6	8.570841e-4	0.04499234	1	7_Enh	1	7_Enh	NA	NA	1	ENSG00000116922.10
chr1	35660000	chr1	35820000	47	5.498958e-9	2.364246e-6	1	7_Enh	1	7_Enh	1	ENSG00000116560.6	NA	NA
chr1	35660000	chr1	35900000	40	3.691545e-8	1.269275e-5	1	7_Enh	1	7_Enh	1	ENSG00000116560.6	NA	NA
chr1	35660000	chr1	36020000	27	3.08164e-4	0.02135732	1	7_Enh	1	7_Enh	1	ENSG00000116560.6	1	ENSG00000116819.6
chr1	35740000	chr1	35900000	62	1.006172e-8	4.04525e-6	1	7_Enh	1	7_Enh	1	ENSG00000146463.7	NA	NA
chr1	35740000	chr1	35980000	46	1.390561e-5	0.001917528	1	7_Enh	1	7_Enh	1	ENSG00000146463.7	NA	NA
chr1	35740000	chr1	36020000	39	7.164742e-4	0.0395643	1	7_Enh	1	7_Enh	1	ENSG00000146463.7	1	ENSG00000116819.6
chr1	35740000	chr1	36060000	28	6.689356e-5	0.006683318	1	7_Enh	1	7_Enh	1	ENSG00000146463.7	NA	NA
chr1	35740000	chr1	36100000	30	6.791494e-4	0.03806087	1	7_Enh	1	7_Enh	1	ENSG00000146463.7	1	ENSG00000126067.7
chr1	35740000	chr1	38260000	8	2.108262e-4	0.01609629	1	7_Enh	1	7_Enh	1	ENSG00000146463.7	1	ENSG00000196449.3
chr1	35820000	chr1	36260000	19	1.630049e-4	0.01325353	1	7_Enh	1	7_Enh	NA	NA	1	ENSG00000134698.10
chr1	35820000	chr1	45140000	5	5.074413e-4	0.03080606	1	7_Enh	1	7_Enh	NA	NA	1	ENSG00000126106.9
chr1	35900000	chr1	36020000	89	2.4976300000000002e-14	3.265706e-11	1	7_Enh	1	7_Enh	NA	NA	1	ENSG00000116819.6
chr1	35900000	chr1	36180000	49	1.938308e-12	1.795913e-9	1	7_Enh	1	7_Enh	NA	NA	1	ENSG00000142686.7
chr1	35900000	chr1	44660000	5	4.366749e-4	0.02759732	1	7_Enh	NA	NA	NA	NA	1	ENSG00000178028.9
chr1	35980000	chr1	36260000	27	5.125793e-5	0.005425812	1	7_Enh	1	7_Enh	NA	NA	1	ENSG00000134698.10
chr1	36020000	chr1	36180000	77	1.461726e-17	3.248129e-14	1	7_Enh	1	7_Enh	1	ENSG00000116819.6	1	ENSG00000142686.7
chr1	36020000	chr1	36220000	53	1.792919e-10	1.102427e-7	1	7_Enh	1	7_Enh	1	ENSG00000116819.6	1	ENSG00000092853.9
chr1	36020000	chr1	36260000	46	3.623468e-12	3.179536e-9	1	7_Enh	1	7_Enh	1	ENSG00000116819.6	1	ENSG00000134698.10
chr1	36020000	chr1	36420000	23	1.126148e-4	0.009995403	1	7_Enh	1	7_Enh	1	ENSG00000116819.6	NA	NA
chr1	36020000	chr1	45980000	4	8.221864e-4	0.04367831	1	7_Enh	1	7_Enh	1	ENSG00000116819.6	1	ENSG00000117450.9
chr1	36060000	chr1	36180000	68	7.291901e-21	2.543624e-17	1	7_Enh	1	7_Enh	NA	NA	1	ENSG00000142686.7
chr1	36060000	chr1	36220000	32	8.682149e-6	0.001308497	1	7_Enh	1	7_Enh	NA	NA	1	ENSG00000092853.9
chr1	36100000	chr1	36220000	42	3.870819e-5	0.004348495	1	7_Enh	1	7_Enh	1	ENSG00000126067.7	1	ENSG00000092853.9
chr1	36100000	chr1	36380000	27	6.207917e-5	0.006303976	1	7_Enh	1	7_Enh	1	ENSG00000126067.7	1	ENSG00000126070.14
chr1	36100000	chr1	40500000	6	3.40196e-4	0.02298289	1	7_Enh	1	7_Enh	1	ENSG00000126067.7	1	ENSG00000131236.12
chr1	36180000	chr1	43380000	5	8.77748e-4	0.04576892	1	7_Enh	1	7_Enh	1	ENSG00000142686.7	NA	NA
chr1	36220000	chr1	36380000	25	7.557592e-4	0.04110625	1	7_Enh	1	7_Enh	1	ENSG00000092853.9	1	ENSG00000126070.14
chr1	36260000	chr1	36540000	21	3.456519e-4	0.02325157	1	7_Enh	1	7_Enh	1	ENSG00000134698.10	1	ENSG00000116863.10
chr1	36340000	chr1	36540000	62	1.627192e-17	3.589296e-14	1	7_Enh	1	7_Enh	1	ENSG00000092847.6	1	ENSG00000116863.10
chr1	36340000	chr1	36580000	20	6.746588e-4	0.03787541	1	7_Enh	1	7_Enh	1	ENSG00000092847.6	1	ENSG00000171812.6
chr1	36380000	chr1	36540000	38	1.189829e-7	3.512549e-5	1	7_Enh	1	7_Enh	1	ENSG00000126070.14	1	ENSG00000116863.10
chr1	36380000	chr1	36700000	21	1.908365e-5	0.002474767	1	7_Enh	1	7_Enh	1	ENSG00000126070.14	1	ENSG00000054118.9
chr1	36380000	chr1	41180000	5	6.037195e-4	0.03494497	1	7_Enh	1	7_Enh	1	ENSG00000126070.14	NA	NA
chr1	36420000	chr1	36540000	38	1.73025e-7	4.85132e-5	1	7_Enh	1	7_Enh	NA	NA	1	ENSG00000116863.10
chr1	36540000	chr1	41260000	6	5.823717e-5	0.005998154	1	7_Enh	NA	NA	1	ENSG00000116863.10	1	ENSG00000117013.10
chr1	36540000	chr1	46340000	5	3.893094e-4	0.02537913	1	7_Enh	1	7_Enh	1	ENSG00000116863.10	NA	NA
chr1	36580000	chr1	36700000	27	5.474196e-6	8.970082e-4	1	7_Enh	1	7_Enh	1	ENSG00000171812.6	1	ENSG00000054118.9
chr1	36580000	chr1	36740000	56	7.463869e-20	2.281709e-16	1	7_Enh	1	7_Enh	1	ENSG00000171812.6	NA	NA
chr1	36580000	chr1	36860000	24	3.415193e-7	8.70062e-5	1	7_Enh	1	7_Enh	1	ENSG00000171812.6	1	ENSG00000181817.5
chr1	36580000	chr1	36900000	22	4.25585e-6	7.287951e-4	1	7_Enh	1	7_Enh	1	ENSG00000171812.6	1	ENSG00000116885.14
chr1	36580000	chr1	38020000	9	6.693204e-5	0.006686051	1	7_Enh	1	7_Enh	1	ENSG00000171812.6	1	ENSG00000163879.9
chr1	36580000	chr1	39700000	5	3.542206e-4	0.02367806	1	7_Enh	1	7_Enh	1	ENSG00000171812.6	NA	NA
chr1	36580000	chr1	42260000	4	5.141257e-4	0.03109988	1	7_Enh	1	7_Enh	1	ENSG00000171812.6	NA	NA
chr1	36580000	chr1	46300000	5	5.021363e-6	8.3578e-4	1	7_Enh	1	7_Enh	1	ENSG00000171812.6	NA	NA
chr1	36620000	chr1	36740000	101	3.107836e-36	5.256455e-32	1	7_Enh	1	7_Enh	1	ENSG00000116871.11	NA	NA
chr1	36620000	chr1	36860000	38	5.789237e-10	3.176305e-7	1	7_Enh	1	7_Enh	1	ENSG00000116871.11	1	ENSG00000181817.5
chr1	36620000	chr1	36900000	31	1.261225e-6	2.642662e-4	1	7_Enh	1	7_Enh	1	ENSG00000116871.11	1	ENSG00000116885.14
chr1	36620000	chr1	36940000	20	4.62776e-4	0.02880653	1	7_Enh	1	7_Enh	1	ENSG00000116871.11	1	ENSG00000119535.13
chr1	36700000	chr1	45340000	4	7.093741e-4	0.03927951	1	7_Enh	1	7_Enh	1	ENSG00000054118.9	NA	NA
chr1	36740000	chr1	36860000	56	8.605244e-10	4.529474e-7	1	7_Enh	1	7_Enh	NA	NA	1	ENSG00000181817.5
chr1	36740000	chr1	36900000	39	3.000296e-4	0.02093533	1	7_Enh	1	7_Enh	NA	NA	1	ENSG00000116885.14
chr1	36900000	chr1	38020000	16	3.786761e-6	6.618611e-4	1	7_Enh	1	7_Enh	1	ENSG00000116885.14	1	ENSG00000163879.9
chr1	36900000	chr1	38340000	11	1.061333e-4	0.009545765	1	7_Enh	NA	NA	1	ENSG00000116885.14	1	ENSG00000188786.9
chr1	36900000	chr1	43260000	6	1.031819e-4	0.009339674	1	7_Enh	1	7_Enh	1	ENSG00000116885.14	NA	NA
chr1	36940000	chr1	37940000	11	1.149757e-4	0.01015401	1	7_Enh	1	7_Enh	1	ENSG00000119535.13	1	ENSG00000163874.8
chr1	36940000	chr1	38140000	11	2.075669e-4	0.01590654	1	7_Enh	1	7_Enh	1	ENSG00000119535.13	1	ENSG00000116922.10
chr1	36940000	chr1	38340000	9	5.175117e-4	0.03125339	1	7_Enh	NA	NA	1	ENSG00000119535.13	1	ENSG00000188786.9
chr1	36940000	chr1	39340000	8	3.919341e-4	0.02550036	1	7_Enh	1	7_Enh	1	ENSG00000119535.13	1	ENSG00000214114.4
chr1	36940000	chr1	42220000	6	6.834592e-5	0.006795342	1	7_Enh	1	7_Enh	1	ENSG00000119535.13	NA	NA
chr1	36940000	chr1	45140000	5	2.915462e-4	0.02049876	1	7_Enh	1	7_Enh	1	ENSG00000119535.13	1	ENSG00000126106.9
chr1	36940000	chr1	45340000	4	8.739502e-4	0.04562987	1	7_Enh	1	7_Enh	1	ENSG00000119535.13	NA	NA
chr1	37100000	chr1	38060000	14	3.19858e-4	0.0219614	1	7_Enh	NA	NA	NA	NA	1	ENSG00000134697.8
chr1	37100000	chr1	38260000	12	1.632108e-6	3.281846e-4	1	7_Enh	1	7_Enh	NA	NA	1	ENSG00000196449.3
chr1	37500000	chr1	47060000	5	4.422113e-5	0.004830527	NA	NA	1	7_Enh	1	ENSG00000163873.5	NA	NA
chr1	37900000	chr1	38140000	35	2.551474e-7	6.769762e-5	1	7_Enh	1	7_Enh	NA	NA	1	ENSG00000116922.10
chr1	37900000	chr1	47660000	5	7.925065e-6	0.001214007	1	7_Enh	1	7_Enh	NA	NA	1	ENSG00000162366.3
chr1	37940000	chr1	38060000	43	8.841691e-4	0.04600614	1	7_Enh	NA	NA	1	ENSG00000163874.8	1	ENSG00000134697.8
chr1	37980000	chr1	38300000	29	4.322067e-6	7.380256e-4	1	7_Enh	NA	NA	1	ENSG00000163875.11	1	ENSG00000230610.1
chr1	37980000	chr1	44660000	5	7.115859e-5	0.007011942	1	7_Enh	NA	NA	1	ENSG00000163875.11	1	ENSG00000178028.9
chr1	38020000	chr1	38140000	57	6.282955e-10	3.420862e-7	1	7_Enh	1	7_Enh	1	ENSG00000163879.9	1	ENSG00000116922.10
chr1	38020000	chr1	38380000	17	9.869995e-4	0.04973924	1	7_Enh	1	7_Enh	1	ENSG00000163879.9	NA	NA
chr1	38020000	chr1	39340000	13	4.729646e-4	0.02926447	1	7_Enh	1	7_Enh	1	ENSG00000163879.9	1	ENSG00000214114.4
chr1	38020000	chr1	43140000	5	7.941308e-4	0.04260963	1	7_Enh	1	7_Enh	1	ENSG00000163879.9	1	ENSG00000065978.13
chr1	38020000	chr1	44180000	5	1.011491e-4	0.009197944	1	7_Enh	1	7_Enh	1	ENSG00000163879.9	1	ENSG00000126091.15
chr1	38060000	chr1	47140000	6	9.50371e-4	0.04841716	NA	NA	1	7_Enh	1	ENSG00000134697.8	1	ENSG00000123472.8
chr1	38060000	chr1	47780000	5	1.936007e-4	0.01509217	NA	NA	1	7_Enh	1	ENSG00000134697.8	1	ENSG00000162368.9
chr1	38060000	chr1	47860000	5	1.145165e-4	0.01012432	NA	NA	1	7_Enh	1	ENSG00000134697.8	NA	NA
chr1	38140000	chr1	47180000	4	8.338567e-4	0.04412681	1	7_Enh	1	7_Enh	1	ENSG00000116922.10	1	ENSG00000159658.6
chr1	38140000	chr1	47660000	4	3.541092e-4	0.02367338	1	7_Enh	1	7_Enh	1	ENSG00000116922.10	1	ENSG00000162366.3
chr1	38140000	chr1	47780000	5	3.063051e-5	0.00361236	1	7_Enh	1	7_Enh	1	ENSG00000116922.10	1	ENSG00000162368.9
chr1	38220000	chr1	46820000	5	5.580676e-4	0.03301462	NA	NA	1	7_Enh	1	ENSG00000183317.12	1	ENSG00000117481.6
chr1	38260000	chr1	39340000	14	1.744254e-4	0.01395175	1	7_Enh	1	7_Enh	1	ENSG00000196449.3	1	ENSG00000214114.4
chr1	38260000	chr1	46780000	4	1.999331e-4	0.01546381	1	7_Enh	1	7_Enh	1	ENSG00000196449.3	1	ENSG00000132128.12
chr1	38300000	chr1	39340000	17	9.041582e-4	0.04673283	NA	NA	1	7_Enh	1	ENSG00000230610.1	1	ENSG00000214114.4
chr1	38300000	chr1	47140000	7	6.68919e-5	0.006683192	NA	NA	1	7_Enh	1	ENSG00000230610.1	1	ENSG00000123472.8
chr1	38340000	chr1	39340000	26	1.277434e-10	8.112809e-8	NA	NA	1	7_Enh	1	ENSG00000188786.9	1	ENSG00000214114.4
chr1	38340000	chr1	39420000	15	1.1335e-7	3.366744e-5	NA	NA	1	7_Enh	1	ENSG00000188786.9	1	ENSG00000158315.6
chr1	38340000	chr1	39460000	11	0.00040770170000000003	0.02624352	NA	NA	1	7_Enh	1	ENSG00000188786.9	1	ENSG00000174574.11
chr1	38340000	chr1	39620000	12	7.404763e-4	0.04050355	NA	NA	1	7_Enh	1	ENSG00000188786.9	NA	NA
chr1	38380000	chr1	38500000	29	6.919282e-4	0.03857743	1	7_Enh	1	7_Enh	NA	NA	1	ENSG00000185668.5
chr1	38380000	chr1	39340000	16	1.809722e-6	3.581822e-4	1	7_Enh	1	7_Enh	NA	NA	1	ENSG00000214114.4
chr1	38380000	chr1	40260000	7	2.028412e-5	0.002598694	1	7_Enh	1	7_Enh	NA	NA	1	ENSG00000116985.6
chr1	38380000	chr1	47140000	5	1.378278e-4	0.01166885	1	7_Enh	1	7_Enh	NA	NA	1	ENSG00000123472.8
chr1	38420000	chr1	39340000	13	1.946631e-4	0.01515641	NA	NA	1	7_Enh	1	ENSG00000204084.8	1	ENSG00000214114.4
chr1	38420000	chr1	39460000	9	5.230746e-4	0.03149506	NA	NA	1	7_Enh	1	ENSG00000204084.8	1	ENSG00000174574.11
chr1	38420000	chr1	39580000	10	3.037025e-4	0.0211249	NA	NA	1	7_Enh	1	ENSG00000204084.8	NA	NA
chr1	38420000	chr1	43420000	5	1.447681e-4	0.01211065	NA	NA	1	7_Enh	1	ENSG00000204084.8	1	ENSG00000117394.15
chr1	38500000	chr1	39340000	27	3.072271e-8	1.080239e-5	1	7_Enh	1	7_Enh	1	ENSG00000185668.5	1	ENSG00000214114.4
chr1	38500000	chr1	47820000	5	5.13827e-4	0.03108832	1	7_Enh	1	7_Enh	1	ENSG00000185668.5	NA	NA
chr1	38540000	chr1	48220000	4	1.847966e-4	0.01457315	1	7_Enh	NA	NA	NA	NA	1	ENSG00000273395.1
chr1	38900000	chr1	47780000	4	7.981381e-4	0.04276385	1	7_Enh	1	7_Enh	NA	NA	1	ENSG00000162368.9
chr1	39340000	chr1	39460000	72	8.350411e-15	1.188402e-11	1	7_Enh	1	7_Enh	1	ENSG00000214114.4	1	ENSG00000174574.11
chr1	39340000	chr1	39500000	52	5.565774e-6	9.090963e-4	1	7_Enh	1	7_Enh	1	ENSG00000214114.4	1	ENSG00000168653.6
chr1	39340000	chr1	39540000	47	1.536446e-11	1.187396e-8	1	7_Enh	1	7_Enh	1	ENSG00000214114.4	1	ENSG00000127603.19
chr1	39340000	chr1	47140000	10	2.674046e-7	7.046215e-5	1	7_Enh	1	7_Enh	1	ENSG00000214114.4	1	ENSG00000123472.8
chr1	39420000	chr1	39540000	24	1.445221e-4	0.01209459	1	7_Enh	1	7_Enh	1	ENSG00000158315.6	1	ENSG00000127603.19
chr1	39540000	chr1	39660000	29	2.346538e-4	0.01744149	1	7_Enh	1	7_Enh	1	ENSG00000127603.19	NA	NA
chr1	39540000	chr1	39740000	38	5.944126e-6	9.590898e-4	1	7_Enh	1	7_Enh	1	ENSG00000127603.19	NA	NA
chr1	39540000	chr1	39860000	25	1.305509e-7	3.805691e-5	1	7_Enh	1	7_Enh	1	ENSG00000127603.19	1	ENSG00000255103.1
chr1	39540000	chr1	39940000	25	7.785728e-10	4.144402e-7	1	7_Enh	1	7_Enh	1	ENSG00000127603.19	1	ENSG00000183682.7
chr1	39540000	chr1	40060000	18	8.532812e-5	0.008067742	1	7_Enh	1	7_Enh	1	ENSG00000127603.19	1	ENSG00000090621.9
chr1	39540000	chr1	40140000	16	2.652252e-5	0.003222218	1	7_Enh	NA	NA	1	ENSG00000127603.19	1	ENSG00000116983.8
chr1	39540000	chr1	43140000	5	7.641274e-4	0.04143198	1	7_Enh	1	7_Enh	1	ENSG00000127603.19	1	ENSG00000065978.13
chr1	39540000	chr1	45980000	4	2.619417e-4	0.01892599	1	7_Enh	1	7_Enh	1	ENSG00000127603.19	1	ENSG00000117450.9
chr1	39580000	chr1	39860000	55	2.160759e-18	5.413009e-15	1	7_Enh	1	7_Enh	NA	NA	1	ENSG00000255103.1
chr1	39580000	chr1	39940000	25	2.494096e-5	0.003067519	1	7_Enh	1	7_Enh	NA	NA	1	ENSG00000183682.7
chr1	39580000	chr1	40140000	25	1.31685e-6	2.741917e-4	1	7_Enh	NA	NA	NA	NA	1	ENSG00000116983.8
chr1	39620000	chr1	39860000	60	6.731161e-17	1.351909e-13	1	7_Enh	1	7_Enh	NA	NA	1	ENSG00000255103.1
chr1	39620000	chr1	39940000	27	1.234859e-4	0.01072673	1	7_Enh	1	7_Enh	NA	NA	1	ENSG00000183682.7
chr1	39620000	chr1	40060000	27	6.792247e-4	0.03806405	1	7_Enh	1	7_Enh	NA	NA	1	ENSG00000090621.9
chr1	39660000	chr1	39860000	49	1.172235e-13	1.362743e-10	1	7_Enh	1	7_Enh	NA	NA	1	ENSG00000255103.1
chr1	39660000	chr1	39940000	37	2.528475e-11	1.867505e-8	1	7_Enh	1	7_Enh	NA	NA	1	ENSG00000183682.7
chr1	39660000	chr1	40100000	22	1.680728e-4	0.01356504	1	7_Enh	1	7_Enh	NA	NA	1	ENSG00000163909.6
chr1	39660000	chr1	40220000	19	3.703188e-5	0.004199163	1	7_Enh	1	7_Enh	NA	NA	1	ENSG00000198754.5
chr1	39700000	chr1	39860000	43	2.028855e-10	1.232427e-7	1	7_Enh	1	7_Enh	NA	NA	1	ENSG00000255103.1
chr1	39700000	chr1	39940000	26	8.846984e-6	0.001328487	1	7_Enh	1	7_Enh	NA	NA	1	ENSG00000183682.7
chr1	39700000	chr1	40060000	28	3.215771e-6	5.780687e-4	1	7_Enh	1	7_Enh	NA	NA	1	ENSG00000090621.9
chr1	39740000	chr1	39860000	107	2.03134e-29	1.909166e-25	1	7_Enh	1	7_Enh	NA	NA	1	ENSG00000255103.1
chr1	39740000	chr1	39940000	64	1.597804e-15	2.581055e-12	1	7_Enh	1	7_Enh	NA	NA	1	ENSG00000183682.7
chr1	39740000	chr1	40060000	37	4.511286e-4	0.02827032	1	7_Enh	1	7_Enh	NA	NA	1	ENSG00000090621.9
chr1	39860000	chr1	40140000	29	3.474628e-6	6.165367e-4	1	7_Enh	NA	NA	1	ENSG00000255103.1	1	ENSG00000116983.8
chr1	39860000	chr1	40380000	15	7.974405e-4	0.04273689	1	7_Enh	1	7_Enh	1	ENSG00000255103.1	1	ENSG00000116990.9
chr1	39860000	chr1	46140000	5	1.678048e-5	0.00223042	1	7_Enh	1	7_Enh	1	ENSG00000255103.1	1	ENSG00000159592.6
chr1	39940000	chr1	40060000	45	2.542336e-7	6.749906e-5	1	7_Enh	1	7_Enh	1	ENSG00000183682.7	1	ENSG00000090621.9
chr1	39940000	chr1	40100000	35	5.828573e-6	9.438013e-4	1	7_Enh	1	7_Enh	1	ENSG00000183682.7	1	ENSG00000163909.6
chr1	39940000	chr1	40220000	50	2.521303e-21	9.450717e-18	1	7_Enh	1	7_Enh	1	ENSG00000183682.7	1	ENSG00000198754.5
chr1	39980000	chr1	40220000	82	9.143524e-35	1.374975e-30	1	7_Enh	1	7_Enh	NA	NA	1	ENSG00000198754.5
chr1	39980000	chr1	40260000	28	5.826184e-7	1.372393e-4	1	7_Enh	1	7_Enh	NA	NA	1	ENSG00000116985.6
chr1	40060000	chr1	40220000	76	4.978974e-24	2.618744e-20	1	7_Enh	1	7_Enh	1	ENSG00000090621.9	1	ENSG00000198754.5
chr1	40060000	chr1	40260000	30	4.424066e-6	7.525219e-4	1	7_Enh	1	7_Enh	1	ENSG00000090621.9	1	ENSG00000116985.6
chr1	40060000	chr1	40380000	27	1.392581e-5	0.00191993	1	7_Enh	1	7_Enh	1	ENSG00000090621.9	1	ENSG00000116990.9
chr1	40100000	chr1	40220000	55	1.001701e-11	8.027906e-9	1	7_Enh	1	7_Enh	1	ENSG00000163909.6	1	ENSG00000198754.5
chr1	40100000	chr1	40260000	27	1.100178e-4	0.009818053	1	7_Enh	1	7_Enh	1	ENSG00000163909.6	1	ENSG00000116985.6
chr1	40100000	chr1	40340000	25	2.189831e-5	0.002765156	1	7_Enh	1	7_Enh	1	ENSG00000163909.6	1	ENSG00000043514.11
chr1	40100000	chr1	40380000	29	1.490681e-6	3.043451e-4	1	7_Enh	1	7_Enh	1	ENSG00000163909.6	1	ENSG00000116990.9
chr1	40100000	chr1	40420000	31	6.879737e-7	1.581798e-4	1	7_Enh	1	7_Enh	1	ENSG00000163909.6	1	ENSG00000168389.13
chr1	40100000	chr1	40500000	23	3.280489e-4	0.02237205	1	7_Enh	1	7_Enh	1	ENSG00000163909.6	1	ENSG00000131236.12
chr1	40140000	chr1	40260000	36	7.518013e-8	2.352341e-5	NA	NA	1	7_Enh	1	ENSG00000116983.8	1	ENSG00000116985.6
chr1	40140000	chr1	40300000	24	2.394135e-4	0.01770608	NA	NA	1	7_Enh	1	ENSG00000116983.8	NA	NA
chr1	40140000	chr1	40340000	23	3.188205e-4	0.02190808	NA	NA	1	7_Enh	1	ENSG00000116983.8	1	ENSG00000043514.11
chr1	40140000	chr1	40380000	32	1.325266e-7	3.855608e-5	NA	NA	1	7_Enh	1	ENSG00000116983.8	1	ENSG00000116990.9
chr1	40140000	chr1	40460000	21	2.392587e-4	0.01769827	NA	NA	1	7_Enh	1	ENSG00000116983.8	NA	NA
chr1	40140000	chr1	40500000	25	6.30779e-5	0.006383254	NA	NA	1	7_Enh	1	ENSG00000116983.8	1	ENSG00000131236.12
chr1	40140000	chr1	45860000	6	7.350363e-5	0.00718753	NA	NA	1	7_Enh	1	ENSG00000116983.8	NA	NA
chr1	40220000	chr1	40340000	32	1.657119e-6	3.324902e-4	1	7_Enh	1	7_Enh	1	ENSG00000198754.5	1	ENSG00000043514.11
chr1	40220000	chr1	40380000	28	1.618344e-4	0.01318136	1	7_Enh	1	7_Enh	1	ENSG00000198754.5	1	ENSG00000116990.9
chr1	40220000	chr1	40420000	28	2.735123e-4	0.01955149	1	7_Enh	1	7_Enh	1	ENSG00000198754.5	1	ENSG00000168389.13
chr1	40220000	chr1	40460000	28	1.328463e-6	2.762272e-4	1	7_Enh	1	7_Enh	1	ENSG00000198754.5	NA	NA
chr1	40260000	chr1	40380000	37	2.465233e-10	1.469444e-7	1	7_Enh	1	7_Enh	1	ENSG00000116985.6	1	ENSG00000116990.9
chr1	40260000	chr1	40420000	43	1.737735e-13	1.960889e-10	1	7_Enh	1	7_Enh	1	ENSG00000116985.6	1	ENSG00000168389.13
chr1	40260000	chr1	40460000	26	2.998139e-7	7.77341e-5	1	7_Enh	1	7_Enh	1	ENSG00000116985.6	NA	NA
chr1	40260000	chr1	40500000	28	3.705725e-7	9.333408e-5	1	7_Enh	1	7_Enh	1	ENSG00000116985.6	1	ENSG00000131236.12
chr1	40260000	chr1	40540000	28	3.895003e-5	0.00436961	1	7_Enh	1	7_Enh	1	ENSG00000116985.6	NA	NA
chr1	40300000	chr1	40420000	54	3.795264e-19	1.054581e-15	1	7_Enh	1	7_Enh	NA	NA	1	ENSG00000168389.13
chr1	40300000	chr1	40500000	26	1.022575e-5	0.001493897	1	7_Enh	1	7_Enh	NA	NA	1	ENSG00000131236.12
chr1	40340000	chr1	40460000	46	1.183963e-15	1.955519e-12	1	7_Enh	1	7_Enh	1	ENSG00000043514.11	NA	NA
chr1	40340000	chr1	40500000	31	3.549486e-6	6.274906e-4	1	7_Enh	1	7_Enh	1	ENSG00000043514.11	1	ENSG00000131236.12
chr1	40340000	chr1	45900000	4	7.694652e-4	0.04164551	1	7_Enh	1	7_Enh	1	ENSG00000043514.11	NA	NA
chr1	40380000	chr1	40500000	53	1.247812e-12	1.199548e-9	1	7_Enh	1	7_Enh	1	ENSG00000116990.9	1	ENSG00000131236.12
chr1	40380000	chr1	40540000	54	1.181376e-9	6.010063e-7	1	7_Enh	1	7_Enh	1	ENSG00000116990.9	NA	NA
chr1	40380000	chr1	43820000	5	4.430651e-4	0.02789459	1	7_Enh	1	7_Enh	1	ENSG00000116990.9	1	ENSG00000066322.8
chr1	40420000	chr1	40540000	59	3.172398e-7	8.163926e-5	1	7_Enh	1	7_Enh	1	ENSG00000168389.13	NA	NA
chr1	40420000	chr1	40820000	22	5.276721e-4	0.03169861	1	7_Enh	1	7_Enh	1	ENSG00000168389.13	1	ENSG00000084070.7
chr1	40420000	chr1	40900000	15	2.901925e-4	0.02042876	1	7_Enh	NA	NA	1	ENSG00000168389.13	1	ENSG00000187801.10
chr1	40500000	chr1	40820000	27	1.914603e-4	0.01496664	1	7_Enh	1	7_Enh	1	ENSG00000131236.12	1	ENSG00000084070.7
chr1	40500000	chr1	40860000	33	1.535857e-5	0.002077414	1	7_Enh	1	7_Enh	1	ENSG00000131236.12	NA	NA
chr1	40500000	chr1	40900000	20	1.080747e-5	0.001563069	1	7_Enh	NA	NA	1	ENSG00000131236.12	1	ENSG00000187801.10
chr1	40500000	chr1	46380000	7	1.196403e-6	2.525781e-4	1	7_Enh	1	7_Enh	1	ENSG00000131236.12	NA	NA
chr1	40500000	chr1	46820000	5	5.774224e-4	0.03384012	1	7_Enh	1	7_Enh	1	ENSG00000131236.12	1	ENSG00000117481.6
chr1	40540000	chr1	40700000	75	4.856394e-7	1.175009e-4	1	7_Enh	1	7_Enh	NA	NA	1	ENSG00000188800.5
chr1	40540000	chr1	40740000	68	4.020405e-11	2.839112e-8	1	7_Enh	1	7_Enh	NA	NA	1	ENSG00000084073.4
chr1	40540000	chr1	40820000	83	1.049026e-26	7.408395e-23	1	7_Enh	1	7_Enh	NA	NA	1	ENSG00000084070.7
chr1	40540000	chr1	40900000	40	4.151198e-13	4.367902e-10	1	7_Enh	NA	NA	NA	NA	1	ENSG00000187801.10
chr1	40540000	chr1	40980000	44	3.325545e-11	2.390568e-8	1	7_Enh	1	7_Enh	NA	NA	1	ENSG00000117010.11
chr1	40540000	chr1	43940000	7	1.774348e-4	0.01413539	1	7_Enh	1	7_Enh	NA	NA	1	ENSG00000178922.12
chr1	40580000	chr1	40700000	62	1.691235e-5	0.002244467	NA	NA	1	7_Enh	1	ENSG00000131238.12	1	ENSG00000188800.5
chr1	40580000	chr1	40740000	52	2.385177e-7	6.389671e-5	NA	NA	1	7_Enh	1	ENSG00000131238.12	1	ENSG00000084073.4
chr1	40580000	chr1	40820000	82	5.362044e-31	5.835264e-27	NA	NA	1	7_Enh	1	ENSG00000131238.12	1	ENSG00000084070.7
chr1	40580000	chr1	40860000	77	3.081419e-24	1.666269e-20	NA	NA	1	7_Enh	1	ENSG00000131238.12	NA	NA
chr1	40580000	chr1	40980000	28	1.038968e-5	0.001513493	NA	NA	1	7_Enh	1	ENSG00000131238.12	1	ENSG00000117010.11
chr1	40580000	chr1	41180000	21	7.741473e-4	0.04183103	NA	NA	1	7_Enh	1	ENSG00000131238.12	NA	NA
chr1	40580000	chr1	46660000	5	6.517942e-4	0.03694164	NA	NA	1	7_Enh	1	ENSG00000131238.12	1	ENSG00000171357.5
chr1	40580000	chr1	46780000	4	7.371949e-4	0.04037889	NA	NA	1	7_Enh	1	ENSG00000131238.12	1	ENSG00000132128.12
chr1	40620000	chr1	40740000	126	5.358489e-31	5.835234e-27	NA	NA	1	7_Enh	1	ENSG00000117000.8	1	ENSG00000084073.4
chr1	40620000	chr1	40820000	132	3.388018e-51	1.343951e-46	NA	NA	1	7_Enh	1	ENSG00000117000.8	1	ENSG00000084070.7
chr1	40620000	chr1	40860000	109	2.872143e-31	3.194985e-27	NA	NA	1	7_Enh	1	ENSG00000117000.8	NA	NA
chr1	40620000	chr1	40980000	38	1.889839e-6	3.71554e-4	NA	NA	1	7_Enh	1	ENSG00000117000.8	1	ENSG00000117010.11
chr1	40620000	chr1	41300000	19	2.524405e-4	0.01841461	NA	NA	1	7_Enh	1	ENSG00000117000.8	NA	NA
chr1	40620000	chr1	46260000	6	1.397175e-4	0.01178998	NA	NA	1	7_Enh	1	ENSG00000117000.8	1	ENSG00000086015.16
chr1	40620000	chr1	46340000	10	1.752583e-6	3.487804e-4	NA	NA	1	7_Enh	1	ENSG00000117000.8	NA	NA
chr1	40660000	chr1	40820000	75	4.258351e-15	6.391953e-12	1	7_Enh	1	7_Enh	NA	NA	1	ENSG00000084070.7
chr1	40660000	chr1	40900000	39	9.336037e-10	4.870739e-7	1	7_Enh	NA	NA	NA	NA	1	ENSG00000187801.10
chr1	40660000	chr1	40980000	31	5.181004e-4	0.03127844	1	7_Enh	1	7_Enh	NA	NA	1	ENSG00000117010.11
chr1	40660000	chr1	43300000	11	7.655323e-4	0.04148912	1	7_Enh	1	7_Enh	NA	NA	1	ENSG00000164011.13
chr1	40700000	chr1	40860000	99	2.564466e-17	5.489842e-14	1	7_Enh	1	7_Enh	1	ENSG00000188800.5	NA	NA
chr1	40700000	chr1	41140000	37	6.327103e-4	0.03615959	1	7_Enh	1	7_Enh	1	ENSG00000188800.5	1	ENSG00000066136.15
chr1	40700000	chr1	41340000	17	2.429997e-4	0.01790303	1	7_Enh	1	7_Enh	1	ENSG00000188800.5	1	ENSG00000179862.5
chr1	40700000	chr1	41420000	20	7.867693e-4	0.04232158	1	7_Enh	1	7_Enh	1	ENSG00000188800.5	NA	NA
chr1	40740000	chr1	40860000	115	1.054979e-28	9.141377e-25	1	7_Enh	1	7_Enh	1	ENSG00000084073.4	NA	NA
chr1	40740000	chr1	40900000	42	7.292892e-10	3.909868e-7	1	7_Enh	NA	NA	1	ENSG00000084073.4	1	ENSG00000187801.10
chr1	40740000	chr1	41420000	19	1.913531e-4	0.01495968	1	7_Enh	1	7_Enh	1	ENSG00000084073.4	NA	NA
chr1	40820000	chr1	46780000	5	5.404014e-5	0.00565389	1	7_Enh	1	7_Enh	1	ENSG00000084070.7	1	ENSG00000132128.12
chr1	40860000	chr1	40980000	56	3.019953e-6	5.487293e-4	1	7_Enh	1	7_Enh	NA	NA	1	ENSG00000117010.11
chr1	40900000	chr1	41140000	28	2.926437e-4	0.02055504	NA	NA	1	7_Enh	1	ENSG00000187801.10	1	ENSG00000066136.15
chr1	40900000	chr1	41180000	25	5.004384e-5	0.005324384	NA	NA	1	7_Enh	1	ENSG00000187801.10	NA	NA
chr1	40980000	chr1	41140000	51	2.779913e-5	0.003344867	1	7_Enh	1	7_Enh	1	ENSG00000117010.11	1	ENSG00000066136.15
chr1	40980000	chr1	41260000	32	6.755527e-7	1.557114e-4	1	7_Enh	NA	NA	1	ENSG00000117010.11	1	ENSG00000117013.10
chr1	40980000	chr1	41300000	25	1.902601e-5	0.002468918	1	7_Enh	1	7_Enh	1	ENSG00000117010.11	NA	NA
chr1	40980000	chr1	41380000	27	3.503802e-7	8.896766e-5	1	7_Enh	1	7_Enh	1	ENSG00000117010.11	NA	NA
chr1	40980000	chr1	43220000	6	9.757747e-4	0.04933274	1	7_Enh	1	7_Enh	1	ENSG00000117010.11	1	ENSG00000117385.11
chr1	40980000	chr1	45180000	6	2.394042e-4	0.01770587	1	7_Enh	1	7_Enh	1	ENSG00000117010.11	NA	NA
chr1	40980000	chr1	50900000	5	8.135058e-5	0.007774466	1	7_Enh	NA	NA	1	ENSG00000117010.11	1	ENSG00000142700.7
chr1	41140000	chr1	41260000	70	1.075008e-11	8.568906e-9	1	7_Enh	NA	NA	1	ENSG00000066136.15	1	ENSG00000117013.10
chr1	41140000	chr1	41300000	62	8.090339e-13	8.07413e-10	1	7_Enh	1	7_Enh	1	ENSG00000066136.15	NA	NA
chr1	41140000	chr1	41340000	31	9.612412e-5	0.008845704	1	7_Enh	1	7_Enh	1	ENSG00000066136.15	1	ENSG00000179862.5
chr1	41140000	chr1	41380000	36	9.014327e-5	0.008419685	1	7_Enh	1	7_Enh	1	ENSG00000066136.15	NA	NA
chr1	41140000	chr1	41420000	67	1.562855e-18	3.98949e-15	1	7_Enh	1	7_Enh	1	ENSG00000066136.15	NA	NA
chr1	41140000	chr1	41460000	58	2.449127e-8	8.856466e-6	1	7_Enh	1	7_Enh	1	ENSG00000066136.15	1	ENSG00000171793.9
chr1	41180000	chr1	41460000	41	7.178187e-4	0.03961607	1	7_Enh	1	7_Enh	NA	NA	1	ENSG00000171793.9
chr1	41260000	chr1	41380000	40	3.43809e-7	8.751407e-5	NA	NA	1	7_Enh	1	ENSG00000117013.10	NA	NA
chr1	41260000	chr1	41420000	51	2.843555e-12	2.548577e-9	NA	NA	1	7_Enh	1	ENSG00000117013.10	NA	NA
chr1	41260000	chr1	41460000	47	1.516758e-6	3.087545e-4	NA	NA	1	7_Enh	1	ENSG00000117013.10	1	ENSG00000171793.9
chr1	41260000	chr1	45100000	7	6.124611e-5	0.006238106	NA	NA	1	7_Enh	1	ENSG00000117013.10	NA	NA
chr1	41300000	chr1	41460000	78	1.474887e-20	4.958693e-17	1	7_Enh	1	7_Enh	NA	NA	1	ENSG00000171793.9
chr1	41300000	chr1	47660000	4	4.890783e-4	0.02999231	1	7_Enh	1	7_Enh	NA	NA	1	ENSG00000162366.3
chr1	41340000	chr1	41460000	48	2.584746e-8	9.283768e-6	1	7_Enh	1	7_Enh	1	ENSG00000179862.5	1	ENSG00000171793.9
chr1	41380000	chr1	43940000	6	3.846161e-4	0.02515712	1	7_Enh	1	7_Enh	NA	NA	1	ENSG00000178922.12
chr1	41500000	chr1	41620000	65	3.613492e-15	5.493283e-12	1	7_Enh	1	7_Enh	1	ENSG00000171790.11	NA	NA
chr1	41500000	chr1	41660000	33	2.096048e-5	0.002669393	1	7_Enh	1	7_Enh	1	ENSG00000171790.11	NA	NA
chr1	41580000	chr1	44860000	9	3.564561e-4	0.02378582	1	7_Enh	NA	NA	NA	NA	1	ENSG00000187147.13
chr1	41940000	chr1	42260000	30	3.816375e-4	0.02501386	1	7_Enh	1	7_Enh	1	ENSG00000127129.5	NA	NA
chr1	41940000	chr1	42740000	20	3.21979e-4	0.02206709	1	7_Enh	1	7_Enh	1	ENSG00000127129.5	NA	NA
chr1	42020000	chr1	42500000	12	2.0492e-4	0.01575328	1	7_Enh	1	7_Enh	NA	NA	1	ENSG00000127124.9
chr1	42020000	chr1	42620000	12	1.79033e-4	0.01423317	1	7_Enh	1	7_Enh	NA	NA	1	ENSG00000197273.3
chr1	42020000	chr1	42820000	16	3.27806e-6	5.874043e-4	1	7_Enh	NA	NA	NA	NA	1	ENSG00000198815.4
chr1	42020000	chr1	42860000	13	7.675711e-5	0.007433212	1	7_Enh	NA	NA	NA	NA	1	ENSG00000177181.10
chr1	42020000	chr1	43140000	15	1.70766e-8	6.440894e-6	1	7_Enh	1	7_Enh	NA	NA	1	ENSG00000065978.13
chr1	42060000	chr1	42500000	23	3.807524e-5	0.004292431	1	7_Enh	1	7_Enh	NA	NA	1	ENSG00000127124.9
chr1	42060000	chr1	42620000	25	3.086724e-6	5.586882e-4	1	7_Enh	1	7_Enh	NA	NA	1	ENSG00000197273.3
chr1	42060000	chr1	42820000	24	8.7797e-5	0.00824623	1	7_Enh	NA	NA	NA	NA	1	ENSG00000198815.4
chr1	42060000	chr1	43140000	15	7.078245e-4	0.03922085	1	7_Enh	1	7_Enh	NA	NA	1	ENSG00000065978.13
chr1	42100000	chr1	42620000	31	1.502262e-8	5.757685e-6	1	7_Enh	1	7_Enh	NA	NA	1	ENSG00000197273.3
chr1	42100000	chr1	42820000	26	4.625995e-5	0.005005311	1	7_Enh	NA	NA	NA	NA	1	ENSG00000198815.4
chr1	42100000	chr1	42940000	25	2.177859e-4	0.01649274	1	7_Enh	NA	NA	NA	NA	1	ENSG00000186409.10
chr1	42100000	chr1	43140000	17	1.677043e-4	0.01354138	1	7_Enh	1	7_Enh	NA	NA	1	ENSG00000065978.13
chr1	42140000	chr1	42500000	24	3.000107e-6	5.4575e-4	1	7_Enh	1	7_Enh	NA	NA	1	ENSG00000127124.9
chr1	42140000	chr1	42620000	19	3.424321e-4	0.02309348	1	7_Enh	1	7_Enh	NA	NA	1	ENSG00000197273.3
chr1	42140000	chr1	42940000	24	2.085389e-5	0.002657927	1	7_Enh	NA	NA	NA	NA	1	ENSG00000186409.10
chr1	42140000	chr1	43220000	11	1.63315e-4	0.01327327	1	7_Enh	1	7_Enh	NA	NA	1	ENSG00000117385.11
chr1	42260000	chr1	42500000	27	2.612552e-6	4.863533e-4	1	7_Enh	1	7_Enh	NA	NA	1	ENSG00000127124.9
chr1	42260000	chr1	42620000	28	1.084763e-7	3.239614e-5	1	7_Enh	1	7_Enh	NA	NA	1	ENSG00000197273.3
chr1	42260000	chr1	42860000	20	4.095528e-4	0.02632978	1	7_Enh	NA	NA	NA	NA	1	ENSG00000177181.10
chr1	42260000	chr1	42940000	24	5.521632e-5	0.005751265	1	7_Enh	NA	NA	NA	NA	1	ENSG00000186409.10
chr1	42300000	chr1	42500000	58	6.864213e-16	1.178454e-12	1	7_Enh	1	7_Enh	NA	NA	1	ENSG00000127124.9
chr1	42300000	chr1	42620000	29	3.041913e-4	0.02115078	1	7_Enh	1	7_Enh	NA	NA	1	ENSG00000197273.3
chr1	42300000	chr1	43220000	14	2.711075e-4	0.01942012	1	7_Enh	1	7_Enh	NA	NA	1	ENSG00000117385.11
chr1	42340000	chr1	42500000	48	4.655346e-9	2.039359e-6	1	7_Enh	1	7_Enh	NA	NA	1	ENSG00000127124.9
chr1	42340000	chr1	42820000	34	4.797622e-5	0.005151451	1	7_Enh	NA	NA	NA	NA	1	ENSG00000198815.4
chr1	42340000	chr1	43140000	19	7.884055e-4	0.04238619	1	7_Enh	1	7_Enh	NA	NA	1	ENSG00000065978.13
chr1	42380000	chr1	42500000	37	1.506587e-4	0.01248408	1	7_Enh	1	7_Enh	NA	NA	1	ENSG00000127124.9
chr1	42380000	chr1	42820000	37	2.041746e-6	3.963043e-4	1	7_Enh	NA	NA	NA	NA	1	ENSG00000198815.4
chr1	42380000	chr1	43140000	20	1.743511e-4	0.01394702	1	7_Enh	1	7_Enh	NA	NA	1	ENSG00000065978.13
chr1	42500000	chr1	42940000	25	1.539487e-5	0.002081506	1	7_Enh	NA	NA	1	ENSG00000127124.9	1	ENSG00000186409.10
chr1	42500000	chr1	43140000	13	9.193892e-4	0.04728852	1	7_Enh	1	7_Enh	1	ENSG00000127124.9	1	ENSG00000065978.13
chr1	42620000	chr1	42820000	40	2.844774e-7	7.428989e-5	1	7_Enh	NA	NA	1	ENSG00000197273.3	1	ENSG00000198815.4
chr1	42620000	chr1	42860000	35	7.009186e-7	1.607004e-4	1	7_Enh	NA	NA	1	ENSG00000197273.3	1	ENSG00000177181.10
chr1	42620000	chr1	43140000	21	5.991195e-6	9.652492e-4	1	7_Enh	1	7_Enh	1	ENSG00000197273.3	1	ENSG00000065978.13
chr1	42620000	chr1	48460000	7	1.212914e-5	0.001716592	1	7_Enh	NA	NA	1	ENSG00000197273.3	1	ENSG00000269113.3
chr1	42660000	chr1	42820000	49	1.832076e-5	0.002394589	1	7_Enh	NA	NA	NA	NA	1	ENSG00000198815.4
chr1	42660000	chr1	43140000	25	3.58992e-5	0.00409673	1	7_Enh	1	7_Enh	NA	NA	1	ENSG00000065978.13
chr1	42660000	chr1	43220000	17	6.24859e-5	0.006335971	1	7_Enh	1	7_Enh	NA	NA	1	ENSG00000117385.11
chr1	42700000	chr1	42820000	36	6.00816e-4	0.03482395	1	7_Enh	NA	NA	NA	NA	1	ENSG00000198815.4
chr1	42780000	chr1	42940000	64	7.112678e-4	0.03935634	1	7_Enh	NA	NA	NA	NA	1	ENSG00000186409.10
chr1	42780000	chr1	43140000	31	8.85959e-4	0.04607184	1	7_Enh	1	7_Enh	NA	NA	1	ENSG00000065978.13
chr1	42780000	chr1	43220000	26	3.162628e-6	5.701664e-4	1	7_Enh	1	7_Enh	NA	NA	1	ENSG00000117385.11
chr1	42820000	chr1	43140000	33	3.214325e-5	0.003751703	NA	NA	1	7_Enh	1	ENSG00000198815.4	1	ENSG00000065978.13
chr1	42820000	chr1	43220000	21	1.019427e-4	0.009254174	NA	NA	1	7_Enh	1	ENSG00000198815.4	1	ENSG00000117385.11
chr1	43220000	chr1	43540000	31	3.777792e-11	2.684632e-8	1	7_Enh	1	7_Enh	1	ENSG00000117385.11	NA	NA
chr1	43260000	chr1	43420000	47	8.047196e-5	0.007709641	1	7_Enh	1	7_Enh	NA	NA	1	ENSG00000117394.15
chr1	43260000	chr1	43620000	35	3.890542e-7	9.726771e-5	1	7_Enh	NA	NA	NA	NA	1	ENSG00000243710.3
chr1	43300000	chr1	43460000	40	3.661096e-5	0.004160227	1	7_Enh	1	7_Enh	1	ENSG00000164011.13	NA	NA
chr1	43300000	chr1	43540000	57	4.323627e-9	1.909263e-6	1	7_Enh	1	7_Enh	1	ENSG00000164011.13	NA	NA
chr1	43300000	chr1	43620000	62	1.712354e-13	1.934492e-10	1	7_Enh	NA	NA	1	ENSG00000164011.13	1	ENSG00000243710.3
chr1	43380000	chr1	43620000	47	3.522262e-8	1.218657e-5	1	7_Enh	NA	NA	NA	NA	1	ENSG00000243710.3
chr1	43380000	chr1	43740000	26	7.982998e-4	0.04276964	1	7_Enh	1	7_Enh	NA	NA	1	ENSG00000253313.1
chr1	43380000	chr1	43820000	26	2.8094020000000002e-06	5.167013e-4	1	7_Enh	1	7_Enh	NA	NA	1	ENSG00000066322.8
chr1	43380000	chr1	43860000	30	1.805488e-5	0.002366551	1	7_Enh	1	7_Enh	NA	NA	1	ENSG00000159479.12
chr1	43380000	chr1	43900000	27	2.248843e-7	6.075311e-5	1	7_Enh	NA	NA	NA	NA	1	ENSG00000178922.12
chr1	43420000	chr1	43540000	91	1.458981e-27	1.134634e-23	1	7_Enh	1	7_Enh	1	ENSG00000117394.15	NA	NA
chr1	43420000	chr1	43860000	24	9.12685e-4	0.04704829	1	7_Enh	1	7_Enh	1	ENSG00000117394.15	1	ENSG00000159479.12
chr1	43460000	chr1	43780000	19	4.050927e-5	0.004508452	1	7_Enh	1	7_Enh	NA	NA	1	ENSG00000066056.9
chr1	43460000	chr1	43900000	14	2.046538e-4	0.01573718	1	7_Enh	NA	NA	NA	NA	1	ENSG00000178922.12
chr1	43620000	chr1	43820000	31	2.962782e-6	5.401779e-4	NA	NA	1	7_Enh	1	ENSG00000243710.3	1	ENSG00000066322.8
chr1	43620000	chr1	43860000	36	8.739473e-6	0.001315443	NA	NA	1	7_Enh	1	ENSG00000243710.3	1	ENSG00000159479.12
chr1	43700000	chr1	43820000	75	1.70324e-20	5.669968e-17	1	7_Enh	1	7_Enh	NA	NA	1	ENSG00000066322.8
chr1	43700000	chr1	43860000	100	1.313183e-27	1.026072e-23	1	7_Enh	1	7_Enh	NA	NA	1	ENSG00000159479.12
chr1	43700000	chr1	43900000	93	2.971418e-38	5.78935e-34	1	7_Enh	NA	NA	NA	NA	1	ENSG00000178922.12
chr1	43700000	chr1	43940000	52	4.699265e-15	6.994123e-12	1	7_Enh	1	7_Enh	NA	NA	1	ENSG00000178922.12
chr1	43740000	chr1	43860000	98	5.363923e-34	7.538411e-30	1	7_Enh	1	7_Enh	1	ENSG00000253313.1	1	ENSG00000159479.12
chr1	43740000	chr1	43900000	39	5.707711e-9	2.444759e-6	1	7_Enh	NA	NA	1	ENSG00000253313.1	1	ENSG00000178922.12
chr1	43780000	chr1	43900000	45	2.973558e-10	1.740644e-7	1	7_Enh	NA	NA	1	ENSG00000066056.9	1	ENSG00000178922.12
chr1	43780000	chr1	44020000	24	8.562556e-4	0.04496417	1	7_Enh	1	7_Enh	1	ENSG00000066056.9	NA	NA
chr1	43820000	chr1	43940000	28	2.84567e-5	0.003407658	1	7_Enh	1	7_Enh	1	ENSG00000066322.8	1	ENSG00000178922.12
chr1	43820000	chr1	44020000	25	1.17958e-4	0.01035618	1	7_Enh	1	7_Enh	1	ENSG00000066322.8	NA	NA
chr1	43860000	chr1	44020000	45	6.716134e-8	2.135368e-5	1	7_Enh	1	7_Enh	1	ENSG00000159479.12	NA	NA
chr1	43860000	chr1	44180000	22	3.154071e-4	0.02173084	1	7_Enh	1	7_Enh	1	ENSG00000159479.12	1	ENSG00000126091.15
chr1	43860000	chr1	44220000	33	2.731483e-5	0.003298561	1	7_Enh	1	7_Enh	1	ENSG00000159479.12	NA	NA
chr1	43860000	chr1	52380000	5	6.106498e-4	0.03524272	1	7_Enh	1	7_Enh	1	ENSG00000159479.12	NA	NA
chr1	43900000	chr1	44020000	39	1.264588e-7	3.702126e-5	NA	NA	1	7_Enh	1	ENSG00000178922.12	NA	NA
chr1	43900000	chr1	44180000	21	3.134534e-5	0.003677048	NA	NA	1	7_Enh	1	ENSG00000178922.12	1	ENSG00000126091.15
chr1	43900000	chr1	44340000	13	8.416862e-4	0.0444195	NA	NA	1	7_Enh	1	ENSG00000178922.12	NA	NA
chr1	43940000	chr1	44180000	25	6.528946e-7	1.512729e-4	1	7_Enh	1	7_Enh	1	ENSG00000178922.12	1	ENSG00000126091.15
chr1	43940000	chr1	44220000	28	4.334954e-5	0.004755701	1	7_Enh	1	7_Enh	1	ENSG00000178922.12	NA	NA
chr1	43940000	chr1	44300000	25	4.957432e-5	0.005285342	1	7_Enh	1	7_Enh	1	ENSG00000178922.12	NA	NA
chr1	43940000	chr1	44420000	23	2.415923e-6	4.558642e-4	1	7_Enh	1	7_Enh	1	ENSG00000178922.12	1	ENSG00000117410.9
chr1	43940000	chr1	46820000	6	8.602194e-4	0.04510903	1	7_Enh	1	7_Enh	1	ENSG00000178922.12	1	ENSG00000117481.6
chr1	43940000	chr1	52140000	6	4.238008e-6	7.263143e-4	1	7_Enh	1	7_Enh	1	ENSG00000178922.12	NA	NA
chr1	43940000	chr1	53700000	4	7.858503e-4	0.04228631	1	7_Enh	1	7_Enh	1	ENSG00000178922.12	1	ENSG00000162385.6
chr1	44020000	chr1	44180000	41	4.16444e-11	2.93144e-8	1	7_Enh	1	7_Enh	NA	NA	1	ENSG00000126091.15
chr1	44020000	chr1	44420000	35	7.683927e-10	4.096672e-7	1	7_Enh	1	7_Enh	NA	NA	1	ENSG00000117410.9
chr1	44180000	chr1	44300000	42	6.326181e-6	0.001009621	1	7_Enh	1	7_Enh	1	ENSG00000126091.15	NA	NA
chr1	44180000	chr1	44340000	23	2.175443e-5	0.002750389	1	7_Enh	1	7_Enh	1	ENSG00000126091.15	NA	NA
chr1	44180000	chr1	44420000	36	1.398436e-8	5.403955e-6	1	7_Enh	1	7_Enh	1	ENSG00000126091.15	1	ENSG00000117410.9
chr1	44180000	chr1	44500000	22	9.464804e-6	0.001403612	1	7_Enh	1	7_Enh	1	ENSG00000126091.15	1	ENSG00000196517.7
chr1	44180000	chr1	53980000	4	5.963534e-5	0.006108953	1	7_Enh	1	7_Enh	1	ENSG00000126091.15	NA	NA
chr1	44220000	chr1	44420000	127	1.432855e-51	5.780855e-47	1	7_Enh	1	7_Enh	NA	NA	1	ENSG00000117410.9
chr1	44220000	chr1	44500000	35	1.130081e-6	2.407829e-4	1	7_Enh	1	7_Enh	NA	NA	1	ENSG00000196517.7
chr1	44300000	chr1	44420000	88	1.336433e-17	2.988179e-14	1	7_Enh	1	7_Enh	NA	NA	1	ENSG00000117410.9
chr1	44420000	chr1	45100000	20	4.056329e-4	0.02614528	1	7_Enh	1	7_Enh	1	ENSG00000117410.9	NA	NA
chr1	44500000	chr1	44660000	31	3.890223e-4	0.02536439	1	7_Enh	NA	NA	1	ENSG00000196517.7	1	ENSG00000178028.9
chr1	44500000	chr1	44700000	36	8.997207e-9	3.664153e-6	1	7_Enh	1	7_Enh	1	ENSG00000196517.7	NA	NA
chr1	44500000	chr1	44780000	34	2.970943e-6	5.413483e-4	1	7_Enh	1	7_Enh	1	ENSG00000196517.7	NA	NA
chr1	44540000	chr1	44660000	86	7.572189e-12	6.226637e-9	1	7_Enh	NA	NA	NA	NA	1	ENSG00000178028.9
chr1	44540000	chr1	45140000	37	3.902359e-6	6.784811e-4	1	7_Enh	1	7_Enh	NA	NA	1	ENSG00000126106.9
chr1	44580000	chr1	44700000	43	4.666747e-6	7.864672e-4	1	7_Enh	1	7_Enh	1	ENSG00000171872.4	NA	NA
chr1	44580000	chr1	44780000	43	7.186835e-5	0.007066365	1	7_Enh	1	7_Enh	1	ENSG00000171872.4	NA	NA
chr1	44580000	chr1	44860000	39	1.147551e-4	0.01014037	1	7_Enh	NA	NA	1	ENSG00000171872.4	1	ENSG00000187147.13
chr1	44660000	chr1	44780000	53	2.133019e-6	4.109823e-4	NA	NA	1	7_Enh	1	ENSG00000178028.9	NA	NA
chr1	44660000	chr1	45140000	24	2.825478e-4	0.02002997	NA	NA	1	7_Enh	1	ENSG00000178028.9	1	ENSG00000126106.9
chr1	44660000	chr1	45820000	12	7.866996e-4	0.04231897	NA	NA	1	7_Enh	1	ENSG00000178028.9	1	ENSG00000132781.13
chr1	44660000	chr1	53780000	5	4.599983e-5	0.004982814	NA	NA	1	7_Enh	1	ENSG00000178028.9	1	ENSG00000157193.10
chr1	44700000	chr1	44820000	33	3.075272e-4	0.02132383	1	7_Enh	1	7_Enh	NA	NA	1	ENSG00000117419.10
chr1	44700000	chr1	46060000	8	6.79861e-4	0.03808949	1	7_Enh	1	7_Enh	NA	NA	1	ENSG00000132780.12
chr1	44740000	chr1	45140000	29	8.810799e-4	0.04589261	1	7_Enh	1	7_Enh	NA	NA	1	ENSG00000126106.9
chr1	44780000	chr1	45140000	33	2.585351e-4	0.0187424	1	7_Enh	1	7_Enh	NA	NA	1	ENSG00000126106.9
chr1	44780000	chr1	45940000	12	2.806932e-4	0.0199318	1	7_Enh	NA	NA	NA	NA	1	ENSG00000070759.12
chr1	44820000	chr1	45140000	31	4.404566e-5	0.004814762	1	7_Enh	1	7_Enh	1	ENSG00000117419.10	1	ENSG00000126106.9
chr1	44820000	chr1	45180000	29	1.373728e-6	2.841107e-4	1	7_Enh	1	7_Enh	1	ENSG00000117419.10	NA	NA
chr1	44860000	chr1	45100000	74	3.667096e-17	7.672541e-14	NA	NA	1	7_Enh	1	ENSG00000187147.13	NA	NA
chr1	44860000	chr1	45140000	53	2.498823e-8	9.012923e-6	NA	NA	1	7_Enh	1	ENSG00000187147.13	1	ENSG00000126106.9
chr1	45100000	chr1	45260000	29	8.929321e-4	0.04632529	1	7_Enh	1	7_Enh	NA	NA	1	ENSG00000222009.4
chr1	45180000	chr1	45460000	20	3.074367e-4	0.02131916	1	7_Enh	NA	NA	NA	NA	1	ENSG00000126107.10
chr1	45180000	chr1	45820000	18	8.079112e-4	0.04313579	1	7_Enh	1	7_Enh	NA	NA	1	ENSG00000132781.13
chr1	45180000	chr1	46060000	13	1.135687e-4	0.01006037	1	7_Enh	1	7_Enh	NA	NA	1	ENSG00000132780.12
chr1	45260000	chr1	45380000	48	1.955855e-10	1.192022e-7	1	7_Enh	1	7_Enh	1	ENSG00000222009.4	NA	NA
chr1	45260000	chr1	45460000	27	9.495436e-9	3.843332e-6	1	7_Enh	NA	NA	1	ENSG00000222009.4	1	ENSG00000126107.10
chr1	45260000	chr1	45740000	17	5.544358e-4	0.03285923	1	7_Enh	1	7_Enh	1	ENSG00000222009.4	NA	NA
chr1	45260000	chr1	45780000	15	3.06829e-5	0.003617043	1	7_Enh	1	7_Enh	1	ENSG00000222009.4	1	ENSG00000186603.4
chr1	45260000	chr1	45900000	19	4.743279e-7	1.151684e-4	1	7_Enh	1	7_Enh	1	ENSG00000222009.4	NA	NA
chr1	45260000	chr1	46980000	9	1.20198e-4	0.010507	1	7_Enh	1	7_Enh	1	ENSG00000222009.4	1	ENSG00000197587.6
chr1	45260000	chr1	53580000	5	3.998854e-5	0.004461967	1	7_Enh	1	7_Enh	1	ENSG00000222009.4	NA	NA
chr1	45300000	chr1	45460000	34	5.132493e-14	6.344735e-11	1	7_Enh	NA	NA	1	ENSG00000117425.9	1	ENSG00000126107.10
chr1	45300000	chr1	45740000	16	4.103278e-4	0.02636487	1	7_Enh	1	7_Enh	1	ENSG00000117425.9	NA	NA
chr1	45300000	chr1	45780000	14	3.02533e-5	0.003576711	1	7_Enh	1	7_Enh	1	ENSG00000117425.9	1	ENSG00000186603.4
chr1	45300000	chr1	45820000	14	9.935291e-4	0.04997497	1	7_Enh	1	7_Enh	1	ENSG00000117425.9	1	ENSG00000132781.13
chr1	45300000	chr1	45940000	12	8.127298e-5	0.007768789	1	7_Enh	NA	NA	1	ENSG00000117425.9	1	ENSG00000070759.12
chr1	45300000	chr1	51820000	5	3.850607e-6	6.71021e-4	1	7_Enh	NA	NA	1	ENSG00000117425.9	1	ENSG00000085831.11
chr1	45340000	chr1	45460000	49	2.261102e-15	3.558021e-12	1	7_Enh	NA	NA	NA	NA	1	ENSG00000126107.10
chr1	45340000	chr1	45980000	14	3.847888e-4	0.02516583	1	7_Enh	1	7_Enh	NA	NA	1	ENSG00000117450.9
chr1	45380000	chr1	45820000	29	7.602056e-6	0.001173054	1	7_Enh	1	7_Enh	NA	NA	1	ENSG00000132781.13
chr1	45380000	chr1	46820000	16	6.541194e-7	1.515142e-4	1	7_Enh	1	7_Enh	NA	NA	1	ENSG00000117481.6
chr1	45380000	chr1	53300000	7	2.969347e-7	7.709877e-5	1	7_Enh	1	7_Enh	NA	NA	1	ENSG00000203995.5
chr1	45460000	chr1	45780000	27	2.196282e-11	1.64306e-8	NA	NA	1	7_Enh	1	ENSG00000126107.10	1	ENSG00000186603.4
chr1	45460000	chr1	45820000	24	1.044712e-6	2.253336e-4	NA	NA	1	7_Enh	1	ENSG00000126107.10	1	ENSG00000132781.13
chr1	45460000	chr1	52380000	4	7.967514e-4	0.04271199	NA	NA	1	7_Enh	1	ENSG00000126107.10	NA	NA
chr1	45460000	chr1	53900000	5	1.832638e-4	0.01448196	NA	NA	1	7_Enh	1	ENSG00000126107.10	NA	NA
chr1	45660000	chr1	45780000	39	3.384519e-5	0.003908848	1	7_Enh	1	7_Enh	NA	NA	1	ENSG00000186603.4
chr1	45740000	chr1	45940000	29	2.39352e-4	0.01770303	1	7_Enh	NA	NA	NA	NA	1	ENSG00000070759.12
chr1	45780000	chr1	45900000	30	4.996375e-4	0.03045719	1	7_Enh	1	7_Enh	1	ENSG00000186603.4	NA	NA
chr1	45780000	chr1	45940000	24	2.464273e-4	0.01808924	1	7_Enh	NA	NA	1	ENSG00000186603.4	1	ENSG00000070759.12
chr1	45780000	chr1	45980000	20	9.055475e-4	0.04678577	1	7_Enh	1	7_Enh	1	ENSG00000186603.4	1	ENSG00000117450.9
chr1	45820000	chr1	45940000	88	1.021018e-31	1.174487e-27	1	7_Enh	NA	NA	1	ENSG00000132781.13	1	ENSG00000070759.12
chr1	45820000	chr1	45980000	43	5.418949e-9	2.333697e-6	1	7_Enh	1	7_Enh	1	ENSG00000132781.13	1	ENSG00000117450.9
chr1	45820000	chr1	52900000	7	2.891543e-5	0.003450588	1	7_Enh	1	7_Enh	1	ENSG00000132781.13	NA	NA
chr1	45860000	chr1	45980000	39	2.366514e-5	0.002942415	1	7_Enh	1	7_Enh	NA	NA	1	ENSG00000117450.9
chr1	45980000	chr1	46340000	29	3.773745e-5	0.004262543	1	7_Enh	1	7_Enh	1	ENSG00000117450.9	NA	NA
chr1	45980000	chr1	46660000	14	6.835284e-4	0.03823903	1	7_Enh	1	7_Enh	1	ENSG00000117450.9	1	ENSG00000171357.5
chr1	46060000	chr1	46260000	31	1.04575e-7	3.139024e-5	1	7_Enh	1	7_Enh	1	ENSG00000132780.12	1	ENSG00000086015.16
chr1	46060000	chr1	46300000	24	4.470876e-4	0.02808445	1	7_Enh	1	7_Enh	1	ENSG00000132780.12	NA	NA
chr1	46060000	chr1	46340000	48	3.905683e-12	3.405138e-9	1	7_Enh	1	7_Enh	1	ENSG00000132780.12	NA	NA
chr1	46060000	chr1	46420000	19	4.714292e-5	0.005081305	1	7_Enh	1	7_Enh	1	ENSG00000132780.12	NA	NA
chr1	46060000	chr1	46540000	17	1.648789e-5	0.002199231	1	7_Enh	1	7_Enh	1	ENSG00000132780.12	NA	NA
chr1	46060000	chr1	46660000	25	1.238482e-9	6.27029e-7	1	7_Enh	1	7_Enh	1	ENSG00000132780.12	1	ENSG00000171357.5
chr1	46060000	chr1	52500000	4	2.081798e-4	0.01594317	1	7_Enh	1	7_Enh	1	ENSG00000132780.12	1	ENSG00000198841.3
chr1	46060000	chr1	52980000	5	2.408317e-4	0.01778203	1	7_Enh	1	7_Enh	1	ENSG00000132780.12	NA	NA
chr1	46060000	chr1	53060000	5	3.491303e-4	0.02342621	1	7_Enh	1	7_Enh	1	ENSG00000132780.12	1	ENSG00000116157.5
chr1	46100000	chr1	46260000	21	4.532e-4	0.02836629	NA	NA	1	7_Enh	1	ENSG00000159588.10	1	ENSG00000086015.16
chr1	46100000	chr1	46300000	31	3.860343e-8	1.321023e-5	NA	NA	1	7_Enh	1	ENSG00000159588.10	NA	NA
chr1	46100000	chr1	46340000	50	2.073872e-15	3.28748e-12	NA	NA	1	7_Enh	1	ENSG00000159588.10	NA	NA
chr1	46100000	chr1	46380000	23	3.224259e-7	8.279997e-5	NA	NA	1	7_Enh	1	ENSG00000159588.10	NA	NA
chr1	46100000	chr1	46420000	18	1.905122e-5	0.002471355	NA	NA	1	7_Enh	1	ENSG00000159588.10	NA	NA
chr1	46100000	chr1	46500000	15	1.879621e-4	0.01475938	NA	NA	1	7_Enh	1	ENSG00000159588.10	NA	NA
chr1	46100000	chr1	46540000	19	8.51502e-8	2.624533e-5	NA	NA	1	7_Enh	1	ENSG00000159588.10	NA	NA
chr1	46100000	chr1	46620000	11	9.633349e-4	0.04888415	NA	NA	1	7_Enh	1	ENSG00000159588.10	1	ENSG00000117472.5
chr1	46100000	chr1	46660000	16	2.705093e-5	0.003272834	NA	NA	1	7_Enh	1	ENSG00000159588.10	1	ENSG00000171357.5
chr1	46100000	chr1	46820000	13	2.07068e-4	0.01587809	NA	NA	1	7_Enh	1	ENSG00000159588.10	1	ENSG00000117481.6
chr1	46140000	chr1	46260000	26	3.725166e-5	0.004218964	1	7_Enh	1	7_Enh	1	ENSG00000159592.6	1	ENSG00000086015.16
chr1	46140000	chr1	46300000	59	6.847729e-24	3.539732e-20	1	7_Enh	1	7_Enh	1	ENSG00000159592.6	NA	NA
chr1	46140000	chr1	46340000	51	6.709543e-14	8.13439e-11	1	7_Enh	1	7_Enh	1	ENSG00000159592.6	NA	NA
chr1	46140000	chr1	46380000	22	7.255483e-6	0.0011288	1	7_Enh	1	7_Enh	1	ENSG00000159592.6	NA	NA
chr1	46140000	chr1	46420000	23	1.380856e-7	3.995692e-5	1	7_Enh	1	7_Enh	1	ENSG00000159592.6	NA	NA
chr1	46140000	chr1	46540000	15	7.224273e-5	0.007093756	1	7_Enh	1	7_Enh	1	ENSG00000159592.6	NA	NA
chr1	46140000	chr1	46620000	13	1.499456e-4	0.01243991	1	7_Enh	1	7_Enh	1	ENSG00000159592.6	1	ENSG00000117472.5
chr1	46140000	chr1	46660000	22	1.62689e-8	6.174544e-6	1	7_Enh	1	7_Enh	1	ENSG00000159592.6	1	ENSG00000171357.5
chr1	46140000	chr1	51340000	4	5.348924e-4	0.0320133	1	7_Enh	1	7_Enh	1	ENSG00000159592.6	NA	NA
chr1	46180000	chr1	46620000	19	1.78905e-6	3.549018e-4	1	7_Enh	1	7_Enh	NA	NA	1	ENSG00000117472.5
chr1	46180000	chr1	46660000	29	1.676041e-10	1.037154e-7	1	7_Enh	1	7_Enh	NA	NA	1	ENSG00000171357.5
chr1	46180000	chr1	52340000	9	8.102372e-8	2.512797e-5	1	7_Enh	1	7_Enh	NA	NA	1	ENSG00000078618.15
chr1	46260000	chr1	46380000	33	5.900948e-5	0.00605956	1	7_Enh	1	7_Enh	1	ENSG00000086015.16	NA	NA
chr1	46260000	chr1	46420000	32	3.141588e-6	5.668674e-4	1	7_Enh	1	7_Enh	1	ENSG00000086015.16	NA	NA
chr1	46260000	chr1	46620000	20	2.633163e-5	0.003203514	1	7_Enh	1	7_Enh	1	ENSG00000086015.16	1	ENSG00000117472.5
chr1	46260000	chr1	52220000	7	1.383711e-5	0.001910137	1	7_Enh	1	7_Enh	1	ENSG00000086015.16	NA	NA
chr1	46260000	chr1	52660000	4	4.818877e-4	0.02966727	1	7_Enh	1	7_Enh	1	ENSG00000086015.16	NA	NA
chr1	46260000	chr1	55780000	5	2.296316e-4	0.01716391	1	7_Enh	1	7_Enh	1	ENSG00000086015.16	NA	NA
chr1	46300000	chr1	46620000	27	8.630763e-7	1.917524e-4	1	7_Enh	1	7_Enh	NA	NA	1	ENSG00000117472.5
chr1	46300000	chr1	46660000	28	3.343473e-5	0.00387028	1	7_Enh	1	7_Enh	NA	NA	1	ENSG00000171357.5
chr1	46340000	chr1	46620000	29	5.503384e-4	0.03268795	1	7_Enh	1	7_Enh	NA	NA	1	ENSG00000117472.5
chr1	46340000	chr1	46660000	59	9.53013e-14	1.123929e-10	1	7_Enh	1	7_Enh	NA	NA	1	ENSG00000171357.5
chr1	46380000	chr1	46620000	33	8.323919e-10	4.400573e-7	1	7_Enh	1	7_Enh	NA	NA	1	ENSG00000117472.5
chr1	46380000	chr1	46660000	40	5.987212e-11	4.073091e-8	1	7_Enh	1	7_Enh	NA	NA	1	ENSG00000171357.5
chr1	46380000	chr1	47020000	14	1.229822e-4	0.01069234	1	7_Enh	NA	NA	NA	NA	1	ENSG00000162456.5
chr1	46380000	chr1	55220000	5	1.001081e-4	0.009126477	1	7_Enh	NA	NA	NA	NA	1	ENSG00000162396.5
chr1	46420000	chr1	46660000	48	6.98337e-15	1.006492e-11	1	7_Enh	1	7_Enh	NA	NA	1	ENSG00000171357.5
chr1	46500000	chr1	46620000	68	2.198924e-26	1.490714e-22	1	7_Enh	1	7_Enh	NA	NA	1	ENSG00000117472.5
chr1	46500000	chr1	46660000	71	1.975944e-23	9.70457e-20	1	7_Enh	1	7_Enh	NA	NA	1	ENSG00000171357.5
chr1	46540000	chr1	46660000	45	1.395163e-8	5.392565e-6	1	7_Enh	1	7_Enh	NA	NA	1	ENSG00000171357.5
chr1	46540000	chr1	55700000	5	1.655692e-4	0.01341048	1	7_Enh	1	7_Enh	NA	NA	1	ENSG00000162402.8
chr1	46620000	chr1	52060000	4	4.703366e-4	0.02914631	1	7_Enh	1	7_Enh	1	ENSG00000117472.5	1	ENSG00000117859.14
chr1	46620000	chr1	52700000	4	2.356575e-4	0.01749785	1	7_Enh	1	7_Enh	1	ENSG00000117472.5	NA	NA
chr1	46660000	chr1	51900000	7	2.31352e-5	0.002889795	1	7_Enh	1	7_Enh	1	ENSG00000171357.5	NA	NA
chr1	46660000	chr1	55660000	6	1.615245e-4	0.01316347	1	7_Enh	1	7_Enh	1	ENSG00000171357.5	NA	NA
chr1	46820000	chr1	51980000	7	1.024509e-5	0.001496293	1	7_Enh	1	7_Enh	1	ENSG00000117481.6	1	ENSG00000085832.12
chr1	46820000	chr1	52180000	7	1.173954e-4	0.01031796	1	7_Enh	1	7_Enh	1	ENSG00000117481.6	NA	NA
chr1	46820000	chr1	55580000	7	1.06438e-4	0.009567166	1	7_Enh	1	7_Enh	1	ENSG00000117481.6	NA	NA
chr1	47020000	chr1	47140000	43	9.082001e-5	0.008468071	NA	NA	1	7_Enh	1	ENSG00000162456.5	1	ENSG00000123472.8
chr1	47060000	chr1	47180000	30	7.159224e-4	0.03954254	1	7_Enh	1	7_Enh	NA	NA	1	ENSG00000159658.6
chr1	47100000	chr1	50900000	7	1.100724e-4	0.009821762	1	7_Enh	NA	NA	1	ENSG00000142961.10	1	ENSG00000142700.7
chr1	47100000	chr1	50980000	7	1.479096e-4	0.01231194	1	7_Enh	1	7_Enh	1	ENSG00000142961.10	NA	NA
chr1	47100000	chr1	51020000	7	8.495496e-4	0.04471309	1	7_Enh	1	7_Enh	1	ENSG00000142961.10	NA	NA
chr1	47100000	chr1	51140000	5	3.2977e-4	0.02245951	1	7_Enh	1	7_Enh	1	ENSG00000142961.10	NA	NA
chr1	47140000	chr1	51420000	9	8.191584e-5	0.007816643	1	7_Enh	1	7_Enh	1	ENSG00000123472.8	1	ENSG00000185104.15
chr1	47140000	chr1	56860000	5	4.060727e-4	0.02616605	1	7_Enh	1	7_Enh	1	ENSG00000123472.8	NA	NA
chr1	47140000	chr1	57140000	6	5.05354e-4	0.0307117	1	7_Enh	1	7_Enh	1	ENSG00000123472.8	NA	NA
chr1	47180000	chr1	56860000	4	4.127496e-4	0.02648178	1	7_Enh	1	7_Enh	1	ENSG00000159658.6	NA	NA
chr1	47660000	chr1	47820000	33	7.381981e-4	0.04041642	1	7_Enh	1	7_Enh	1	ENSG00000162366.3	NA	NA
chr1	47660000	chr1	48220000	16	1.144214e-4	0.01011864	1	7_Enh	NA	NA	1	ENSG00000162366.3	1	ENSG00000273395.1
chr1	47700000	chr1	47820000	32	8.69326e-4	0.04545285	NA	NA	1	7_Enh	1	ENSG00000162367.7	NA	NA
chr1	47700000	chr1	47860000	21	4.081591e-4	0.0262666	NA	NA	1	7_Enh	1	ENSG00000162367.7	NA	NA
chr1	47700000	chr1	55820000	5	2.602028e-4	0.01883061	NA	NA	1	7_Enh	1	ENSG00000162367.7	NA	NA
chr1	47780000	chr1	50900000	7	1.41082e-4	0.01187682	1	7_Enh	NA	NA	1	ENSG00000162368.9	1	ENSG00000142700.7
chr1	48220000	chr1	57380000	5	1.608962e-4	0.01312447	NA	NA	1	7_Enh	1	ENSG00000273395.1	NA	NA
chr1	48700000	chr1	48980000	44	2.25567e-7	6.091679e-5	NA	NA	1	7_Enh	1	ENSG00000117834.8	NA	NA
chr1	48780000	chr1	57420000	5	3.124559e-4	0.02157973	1	7_Enh	NA	NA	NA	NA	1	ENSG00000021852.8
chr1	50460000	chr1	60420000	4	5.746684e-4	0.03371993	NA	NA	1	7_Enh	1	ENSG00000227839.1	NA	NA
chr1	50500000	chr1	59700000	5	5.369482e-4	0.03209952	NA	NA	1	7_Enh	1	ENSG00000162374.12	NA	NA
chr1	50900000	chr1	51020000	68	1.607239e-6	3.240188e-4	NA	NA	1	7_Enh	1	ENSG00000142700.7	NA	NA
chr1	50900000	chr1	51100000	35	1.874166e-5	0.002438923	NA	NA	1	7_Enh	1	ENSG00000142700.7	NA	NA
chr1	50900000	chr1	51140000	23	2.804333e-4	0.01991728	NA	NA	1	7_Enh	1	ENSG00000142700.7	NA	NA
chr1	50900000	chr1	51660000	15	1.016963e-4	0.009236846	NA	NA	1	7_Enh	1	ENSG00000142700.7	NA	NA
chr1	50900000	chr1	58860000	5	1.472977e-4	0.01227335	NA	NA	1	7_Enh	1	ENSG00000142700.7	NA	NA
chr1	50900000	chr1	59100000	5	4.611508e-4	0.02873401	NA	NA	1	7_Enh	1	ENSG00000142700.7	NA	NA
chr1	50900000	chr1	60220000	6	1.759701e-4	0.01404732	NA	NA	1	7_Enh	1	ENSG00000142700.7	NA	NA
chr1	51020000	chr1	57300000	7	3.428719e-4	0.02311363	1	7_Enh	1	7_Enh	NA	NA	1	ENSG00000157131.10
chr1	51140000	chr1	51580000	19	1.158212e-4	0.01021114	1	7_Enh	NA	NA	NA	NA	1	ENSG00000204006.4
chr1	51260000	chr1	51700000	25	2.637527e-5	0.003207754	1	7_Enh	1	7_Enh	NA	NA	1	ENSG00000123091.4
chr1	51260000	chr1	59060000	6	1.774009e-4	0.01413358	1	7_Enh	1	7_Enh	NA	NA	1	ENSG00000184292.5
chr1	51420000	chr1	51660000	52	8.548088e-13	8.492362e-10	1	7_Enh	1	7_Enh	1	ENSG00000185104.15	NA	NA
chr1	51420000	chr1	51700000	36	3.654101e-6	6.425239e-4	1	7_Enh	1	7_Enh	1	ENSG00000185104.15	1	ENSG00000123091.4
chr1	51420000	chr1	59380000	7	4.674643e-5	0.005047844	1	7_Enh	1	7_Enh	1	ENSG00000185104.15	NA	NA
chr1	51580000	chr1	61540000	6	8.544343e-6	0.001291411	NA	NA	1	7_Enh	1	ENSG00000204006.4	NA	NA
chr1	51700000	chr1	61460000	4	3.582339e-4	0.02387436	1	7_Enh	1	7_Enh	1	ENSG00000123091.4	NA	NA
chr1	51780000	chr1	51980000	24	8.048687e-4	0.04302264	1	7_Enh	1	7_Enh	NA	NA	1	ENSG00000085832.12
chr1	51820000	chr1	51940000	29	1.543205e-5	0.002085443	NA	NA	1	7_Enh	1	ENSG00000085831.11	NA	NA
chr1	51820000	chr1	51980000	32	9.949803e-7	2.162424e-4	NA	NA	1	7_Enh	1	ENSG00000085831.11	1	ENSG00000085832.12
chr1	51820000	chr1	52020000	29	4.150187e-5	0.004596717	NA	NA	1	7_Enh	1	ENSG00000085831.11	NA	NA
chr1	51820000	chr1	52100000	29	2.104925e-6	4.064483e-4	NA	NA	1	7_Enh	1	ENSG00000085831.11	NA	NA
chr1	51820000	chr1	52140000	20	1.518715e-4	0.01256025	NA	NA	1	7_Enh	1	ENSG00000085831.11	NA	NA
chr1	51820000	chr1	52180000	24	2.729778e-4	0.01952264	NA	NA	1	7_Enh	1	ENSG00000085831.11	NA	NA
chr1	51820000	chr1	52220000	41	1.096178e-13	1.280536e-10	NA	NA	1	7_Enh	1	ENSG00000085831.11	NA	NA
chr1	51820000	chr1	52260000	27	1.129089e-7	3.356054e-5	NA	NA	1	7_Enh	1	ENSG00000085831.11	NA	NA
chr1	51820000	chr1	52300000	21	9.539979e-5	0.008794753	NA	NA	1	7_Enh	1	ENSG00000085831.11	NA	NA
chr1	51860000	chr1	51980000	32	1.441157e-5	0.001973492	1	7_Enh	1	7_Enh	NA	NA	1	ENSG00000085832.12
chr1	51860000	chr1	52060000	21	9.218194e-5	0.008566087	1	7_Enh	1	7_Enh	NA	NA	1	ENSG00000117859.14
chr1	51860000	chr1	52860000	11	1.438559e-4	0.01205367	1	7_Enh	NA	NA	NA	NA	1	ENSG00000085840.8
chr1	51900000	chr1	52060000	57	6.053596e-15	8.832609e-12	1	7_Enh	1	7_Enh	NA	NA	1	ENSG00000117859.14
chr1	51900000	chr1	52500000	17	6.889636e-5	0.006838068	1	7_Enh	1	7_Enh	NA	NA	1	ENSG00000198841.3
chr1	51980000	chr1	52140000	38	1.955909e-5	0.00252366	1	7_Enh	1	7_Enh	1	ENSG00000085832.12	NA	NA
chr1	51980000	chr1	52180000	51	5.041033e-7	1.212429e-4	1	7_Enh	1	7_Enh	1	ENSG00000085832.12	NA	NA
chr1	51980000	chr1	52220000	63	7.697362e-14	9.241894e-11	1	7_Enh	1	7_Enh	1	ENSG00000085832.12	NA	NA
chr1	51980000	chr1	52260000	41	2.413385e-7	6.454158e-5	1	7_Enh	1	7_Enh	1	ENSG00000085832.12	NA	NA
chr1	51980000	chr1	59060000	5	4.069825e-4	0.02620864	1	7_Enh	1	7_Enh	1	ENSG00000085832.12	1	ENSG00000184292.5
chr1	52060000	chr1	52180000	60	2.277905e-10	1.367889e-7	1	7_Enh	1	7_Enh	1	ENSG00000117859.14	NA	NA
chr1	52060000	chr1	52220000	66	1.41285e-15	2.301842e-12	1	7_Enh	1	7_Enh	1	ENSG00000117859.14	NA	NA
chr1	52060000	chr1	52260000	31	4.876331e-4	0.02992544	1	7_Enh	1	7_Enh	1	ENSG00000117859.14	NA	NA
chr1	52060000	chr1	52300000	36	3.187774e-6	5.739127e-4	1	7_Enh	1	7_Enh	1	ENSG00000117859.14	NA	NA
chr1	52060000	chr1	52340000	37	5.564859e-6	9.089917e-4	1	7_Enh	1	7_Enh	1	ENSG00000117859.14	1	ENSG00000078618.15
chr1	52060000	chr1	55820000	6	9.231365e-4	0.04742976	1	7_Enh	1	7_Enh	1	ENSG00000117859.14	NA	NA
chr1	52060000	chr1	56260000	5	9.448677e-4	0.04822087	1	7_Enh	1	7_Enh	1	ENSG00000117859.14	NA	NA
chr1	52100000	chr1	52340000	59	1.130145e-6	2.407934e-4	1	7_Enh	1	7_Enh	NA	NA	1	ENSG00000078618.15
chr1	52100000	chr1	53660000	10	2.543302e-4	0.01851571	1	7_Enh	1	7_Enh	NA	NA	1	ENSG00000157184.5
chr1	52180000	chr1	59780000	6	5.742623e-4	0.03370221	1	7_Enh	1	7_Enh	NA	NA	1	ENSG00000172456.12
chr1	52220000	chr1	55340000	8	3.859396e-4	0.02522115	1	7_Enh	1	7_Enh	NA	NA	1	ENSG00000116133.7
chr1	52260000	chr1	52500000	34	2.32856e-7	6.25939e-5	1	7_Enh	1	7_Enh	NA	NA	1	ENSG00000198841.3
chr1	52300000	chr1	52500000	30	3.118613e-4	0.02154866	1	7_Enh	1	7_Enh	NA	NA	1	ENSG00000198841.3
chr1	52300000	chr1	52540000	50	8.733304e-5	0.008212943	1	7_Enh	1	7_Enh	NA	NA	1	ENSG00000117862.7
chr1	52300000	chr1	52820000	25	7.696517e-6	0.001185231	1	7_Enh	1	7_Enh	NA	NA	1	ENSG00000154222.10
chr1	52340000	chr1	52500000	49	2.964655e-8	1.047029e-5	1	7_Enh	1	7_Enh	1	ENSG00000078618.15	1	ENSG00000198841.3
chr1	52340000	chr1	52540000	70	9.904248e-7	2.153882e-4	1	7_Enh	1	7_Enh	1	ENSG00000078618.15	1	ENSG00000117862.7
chr1	52340000	chr1	52700000	27	1.137778e-4	0.01007469	1	7_Enh	1	7_Enh	1	ENSG00000078618.15	NA	NA
chr1	52340000	chr1	56500000	8	5.82013e-4	0.03403018	1	7_Enh	1	7_Enh	1	ENSG00000078618.15	NA	NA
chr1	52380000	chr1	52500000	51	8.708947e-13	8.635575e-10	1	7_Enh	1	7_Enh	NA	NA	1	ENSG00000198841.3
chr1	52380000	chr1	52540000	50	1.815529e-4	0.01438213	1	7_Enh	1	7_Enh	NA	NA	1	ENSG00000117862.7
chr1	52500000	chr1	52820000	17	1.861671e-4	0.01465579	1	7_Enh	1	7_Enh	1	ENSG00000198841.3	1	ENSG00000154222.10
chr1	52500000	chr1	52860000	26	2.354251e-8	8.553955e-6	1	7_Enh	NA	NA	1	ENSG00000198841.3	1	ENSG00000085840.8
chr1	52500000	chr1	53180000	13	5.795362e-5	0.005975424	1	7_Enh	1	7_Enh	1	ENSG00000198841.3	1	ENSG00000162378.8
chr1	52500000	chr1	53660000	11	4.553607e-6	7.704368e-4	1	7_Enh	1	7_Enh	1	ENSG00000198841.3	1	ENSG00000157184.5
chr1	52500000	chr1	53940000	10	1.055412e-4	0.00950481	1	7_Enh	1	7_Enh	1	ENSG00000198841.3	1	ENSG00000143006.7
chr1	52540000	chr1	52700000	33	3.120955e-4	0.0215607	1	7_Enh	1	7_Enh	1	ENSG00000117862.7	NA	NA
chr1	52540000	chr1	52740000	67	1.951138e-13	2.183228e-10	1	7_Enh	1	7_Enh	1	ENSG00000117862.7	NA	NA
chr1	52540000	chr1	52820000	42	1.358175e-9	6.807937e-7	1	7_Enh	1	7_Enh	1	ENSG00000117862.7	1	ENSG00000154222.10
chr1	52540000	chr1	52860000	42	4.608178e-8	1.540572e-5	1	7_Enh	NA	NA	1	ENSG00000117862.7	1	ENSG00000085840.8
chr1	52540000	chr1	53140000	23	2.982827e-5	0.003536913	1	7_Enh	1	7_Enh	1	ENSG00000117862.7	NA	NA
chr1	52540000	chr1	53220000	26	2.381377e-5	0.002956339	1	7_Enh	1	7_Enh	1	ENSG00000117862.7	NA	NA
chr1	52540000	chr1	53420000	17	1.688409e-4	0.01361249	1	7_Enh	1	7_Enh	1	ENSG00000117862.7	NA	NA
chr1	52540000	chr1	53620000	18	4.979515e-4	0.03038215	1	7_Enh	1	7_Enh	1	ENSG00000117862.7	1	ENSG00000162383.7
chr1	52540000	chr1	53700000	19	1.090423e-4	0.009751095	1	7_Enh	1	7_Enh	1	ENSG00000117862.7	1	ENSG00000162385.6
chr1	52540000	chr1	55340000	8	5.15948e-4	0.03118252	1	7_Enh	1	7_Enh	1	ENSG00000117862.7	1	ENSG00000116133.7
chr1	52540000	chr1	55540000	9	2.769797e-4	0.01973487	1	7_Enh	1	7_Enh	1	ENSG00000117862.7	NA	NA
chr1	52580000	chr1	52820000	40	1.647999e-15	2.657468e-12	1	7_Enh	1	7_Enh	NA	NA	1	ENSG00000154222.10
chr1	52580000	chr1	52860000	39	2.788907e-13	3.033442e-10	1	7_Enh	NA	NA	NA	NA	1	ENSG00000085840.8
chr1	52580000	chr1	53060000	22	8.874381e-5	0.008316065	1	7_Enh	1	7_Enh	NA	NA	1	ENSG00000116157.5
chr1	52580000	chr1	53100000	15	1.601621e-5	0.002148238	1	7_Enh	NA	NA	NA	NA	1	ENSG00000182183.10
chr1	52580000	chr1	53180000	17	2.661563e-6	4.939325e-4	1	7_Enh	1	7_Enh	NA	NA	1	ENSG00000162378.8
chr1	52580000	chr1	53620000	15	1.679406e-5	0.002231921	1	7_Enh	1	7_Enh	NA	NA	1	ENSG00000162383.7
chr1	52620000	chr1	52740000	66	9.794773e-12	7.865421e-9	1	7_Enh	1	7_Enh	1	ENSG00000157077.10	NA	NA
chr1	52620000	chr1	52820000	60	3.00162e-19	8.46856e-16	1	7_Enh	1	7_Enh	1	ENSG00000157077.10	1	ENSG00000154222.10
chr1	52620000	chr1	53060000	32	3.857332e-5	0.004336672	1	7_Enh	1	7_Enh	1	ENSG00000157077.10	1	ENSG00000116157.5
chr1	52620000	chr1	53100000	17	4.562957e-4	0.02850965	1	7_Enh	NA	NA	1	ENSG00000157077.10	1	ENSG00000182183.10
chr1	52660000	chr1	53060000	28	1.445659e-6	2.966838e-4	1	7_Enh	1	7_Enh	NA	NA	1	ENSG00000116157.5
chr1	52660000	chr1	53100000	20	5.550677e-8	1.811615e-5	1	7_Enh	NA	NA	NA	NA	1	ENSG00000182183.10
chr1	52700000	chr1	52820000	29	5.361316e-6	8.817959e-4	1	7_Enh	1	7_Enh	NA	NA	1	ENSG00000154222.10
chr1	52740000	chr1	53060000	32	6.926971e-4	0.0386069	1	7_Enh	1	7_Enh	NA	NA	1	ENSG00000116157.5
chr1	52820000	chr1	52980000	34	6.807764e-4	0.03812572	1	7_Enh	1	7_Enh	1	ENSG00000154222.10	NA	NA
chr1	52820000	chr1	53060000	48	3.214021e-11	2.318358e-8	1	7_Enh	1	7_Enh	1	ENSG00000154222.10	1	ENSG00000116157.5
chr1	52820000	chr1	53100000	20	3.233691e-5	0.003769183	1	7_Enh	NA	NA	1	ENSG00000154222.10	1	ENSG00000182183.10
chr1	52820000	chr1	53140000	29	9.229647e-9	3.746363e-6	1	7_Enh	1	7_Enh	1	ENSG00000154222.10	NA	NA
chr1	52860000	chr1	52980000	46	3.284087e-4	0.02239106	NA	NA	1	7_Enh	1	ENSG00000085840.8	NA	NA
chr1	52860000	chr1	53060000	50	1.808109e-7	5.037179e-5	NA	NA	1	7_Enh	1	ENSG00000085840.8	1	ENSG00000116157.5
chr1	52860000	chr1	53140000	39	5.611237e-11	3.839104e-8	NA	NA	1	7_Enh	1	ENSG00000085840.8	NA	NA
chr1	52860000	chr1	53180000	21	9.759557e-4	0.04933997	NA	NA	1	7_Enh	1	ENSG00000085840.8	1	ENSG00000162378.8
chr1	52860000	chr1	53220000	34	3.501794e-7	8.892077e-5	NA	NA	1	7_Enh	1	ENSG00000085840.8	NA	NA
chr1	52860000	chr1	53300000	20	7.694216e-6	0.001184969	NA	NA	1	7_Enh	1	ENSG00000085840.8	1	ENSG00000203995.5
chr1	52860000	chr1	53380000	23	1.771631e-4	0.01412007	NA	NA	1	7_Enh	1	ENSG00000085840.8	1	ENSG00000121310.12
chr1	52860000	chr1	53420000	21	7.571733e-6	0.001169276	NA	NA	1	7_Enh	1	ENSG00000085840.8	NA	NA
chr1	52860000	chr1	53660000	13	4.762536e-4	0.02941438	NA	NA	1	7_Enh	1	ENSG00000085840.8	1	ENSG00000157184.5
chr1	52900000	chr1	53060000	104	1.470621e-22	6.476627e-19	1	7_Enh	1	7_Enh	NA	NA	1	ENSG00000116157.5
chr1	52900000	chr1	53100000	44	2.809339e-10	1.654463e-7	1	7_Enh	NA	NA	NA	NA	1	ENSG00000182183.10
chr1	52900000	chr1	53180000	49	4.228234e-13	4.441272e-10	1	7_Enh	1	7_Enh	NA	NA	1	ENSG00000162378.8
chr1	52900000	chr1	53300000	24	2.097749e-5	0.002671046	1	7_Enh	1	7_Enh	NA	NA	1	ENSG00000203995.5
chr1	52900000	chr1	53380000	28	5.350488e-4	0.0320186	1	7_Enh	1	7_Enh	NA	NA	1	ENSG00000121310.12
chr1	52900000	chr1	53540000	20	7.538073e-5	0.007328883	1	7_Enh	1	7_Enh	NA	NA	1	ENSG00000174348.9
chr1	52900000	chr1	53620000	28	6.78925e-6	0.001069905	1	7_Enh	1	7_Enh	NA	NA	1	ENSG00000162383.7
chr1	52900000	chr1	53700000	22	6.213546e-4	0.03569073	1	7_Enh	1	7_Enh	NA	NA	1	ENSG00000162385.6
chr1	52980000	chr1	53100000	47	7.575622e-9	3.144509e-6	1	7_Enh	NA	NA	NA	NA	1	ENSG00000182183.10
chr1	52980000	chr1	53180000	38	6.718843e-6	0.001060673	1	7_Enh	1	7_Enh	NA	NA	1	ENSG00000162378.8
chr1	52980000	chr1	53620000	26	1.269166e-4	0.01095387	1	7_Enh	1	7_Enh	NA	NA	1	ENSG00000162383.7
chr1	52980000	chr1	53660000	18	1.206465e-4	0.01053613	1	7_Enh	1	7_Enh	NA	NA	1	ENSG00000157184.5
chr1	52980000	chr1	53700000	25	9.587329e-5	0.008828417	1	7_Enh	1	7_Enh	NA	NA	1	ENSG00000162385.6
chr1	53060000	chr1	53180000	43	2.96417e-4	0.02074919	1	7_Enh	1	7_Enh	1	ENSG00000116157.5	1	ENSG00000162378.8
chr1	53060000	chr1	53220000	59	1.086894e-6	2.329766e-4	1	7_Enh	1	7_Enh	1	ENSG00000116157.5	NA	NA
chr1	53060000	chr1	53380000	45	4.600145e-7	1.12192e-4	1	7_Enh	1	7_Enh	1	ENSG00000116157.5	1	ENSG00000121310.12
chr1	53060000	chr1	53460000	25	1.657308e-4	0.0134193	1	7_Enh	1	7_Enh	1	ENSG00000116157.5	NA	NA
chr1	53060000	chr1	53620000	31	5.2278e-5	0.00551034	1	7_Enh	1	7_Enh	1	ENSG00000116157.5	1	ENSG00000162383.7
chr1	53060000	chr1	53660000	20	1.845295e-4	0.01455673	1	7_Enh	1	7_Enh	1	ENSG00000116157.5	1	ENSG00000157184.5
chr1	53100000	chr1	53620000	25	2.101559e-7	5.733132e-5	NA	NA	1	7_Enh	1	ENSG00000182183.10	1	ENSG00000162383.7
chr1	53100000	chr1	53660000	13	3.209418e-4	0.02201397	NA	NA	1	7_Enh	1	ENSG00000182183.10	1	ENSG00000157184.5
chr1	53140000	chr1	53700000	24	3.228198e-5	0.003764397	1	7_Enh	1	7_Enh	NA	NA	1	ENSG00000162385.6
chr1	53180000	chr1	53300000	27	1.018441e-4	0.009247278	1	7_Enh	1	7_Enh	1	ENSG00000162378.8	1	ENSG00000203995.5
chr1	53180000	chr1	53420000	40	4.701562e-12	4.032097e-9	1	7_Enh	1	7_Enh	1	ENSG00000162378.8	NA	NA
chr1	53180000	chr1	53500000	31	2.262807e-6	4.317051e-4	1	7_Enh	1	7_Enh	1	ENSG00000162378.8	NA	NA
chr1	53180000	chr1	53580000	26	2.429805e-7	6.492088e-5	1	7_Enh	1	7_Enh	1	ENSG00000162378.8	NA	NA
chr1	53180000	chr1	53660000	24	1.084662e-8	4.321813e-6	1	7_Enh	1	7_Enh	1	ENSG00000162378.8	1	ENSG00000157184.5
chr1	53180000	chr1	53700000	23	1.103624e-4	0.00984095	1	7_Enh	1	7_Enh	1	ENSG00000162378.8	1	ENSG00000162385.6
chr1	53220000	chr1	53380000	47	1.320882e-4	0.01129391	1	7_Enh	1	7_Enh	NA	NA	1	ENSG00000121310.12
chr1	53220000	chr1	53540000	35	1.068698e-8	4.267016e-6	1	7_Enh	1	7_Enh	NA	NA	1	ENSG00000174348.9
chr1	53220000	chr1	53620000	47	1.228054e-10	7.824433e-8	1	7_Enh	1	7_Enh	NA	NA	1	ENSG00000162383.7
chr1	53220000	chr1	53660000	31	3.552157e-9	1.602254e-6	1	7_Enh	1	7_Enh	NA	NA	1	ENSG00000157184.5
chr1	53220000	chr1	53700000	50	9.055461e-14	1.072885e-10	1	7_Enh	1	7_Enh	NA	NA	1	ENSG00000162385.6
chr1	53300000	chr1	53420000	37	2.496582e-8	9.006204e-6	1	7_Enh	1	7_Enh	1	ENSG00000203995.5	NA	NA
chr1	53300000	chr1	53460000	24	9.82937e-5	0.008999695	1	7_Enh	1	7_Enh	1	ENSG00000203995.5	NA	NA
chr1	53300000	chr1	53500000	27	5.535354e-4	0.03282356	1	7_Enh	1	7_Enh	1	ENSG00000203995.5	NA	NA
chr1	53300000	chr1	53540000	24	3.128737e-6	5.649369e-4	1	7_Enh	1	7_Enh	1	ENSG00000203995.5	1	ENSG00000174348.9
chr1	53300000	chr1	53620000	35	2.504974e-9	1.173058e-6	1	7_Enh	1	7_Enh	1	ENSG00000203995.5	1	ENSG00000162383.7
chr1	53300000	chr1	53660000	36	3.133554e-17	6.629179e-14	1	7_Enh	1	7_Enh	1	ENSG00000203995.5	1	ENSG00000157184.5
chr1	53300000	chr1	53700000	22	2.938184e-4	0.02061689	1	7_Enh	1	7_Enh	1	ENSG00000203995.5	1	ENSG00000162385.6
chr1	53300000	chr1	59700000	5	3.928029e-5	0.00439926	1	7_Enh	1	7_Enh	1	ENSG00000203995.5	NA	NA
chr1	53380000	chr1	53500000	73	8.868629e-11	5.82698e-8	1	7_Enh	1	7_Enh	1	ENSG00000121310.12	NA	NA
chr1	53380000	chr1	53540000	42	1.303801e-6	2.718786e-4	1	7_Enh	1	7_Enh	1	ENSG00000121310.12	1	ENSG00000174348.9
chr1	53380000	chr1	53580000	49	3.031598e-9	1.391034e-6	1	7_Enh	1	7_Enh	1	ENSG00000121310.12	NA	NA
chr1	53380000	chr1	53620000	75	1.358614e-17	3.035311e-14	1	7_Enh	1	7_Enh	1	ENSG00000121310.12	1	ENSG00000162383.7
chr1	53380000	chr1	53660000	60	3.345456e-22	1.403823e-18	1	7_Enh	1	7_Enh	1	ENSG00000121310.12	1	ENSG00000157184.5
chr1	53380000	chr1	53700000	61	7.582838e-14	9.114975e-11	1	7_Enh	1	7_Enh	1	ENSG00000121310.12	1	ENSG00000162385.6
chr1	53380000	chr1	54220000	22	2.599738e-4	0.01881915	1	7_Enh	1	7_Enh	1	ENSG00000121310.12	1	ENSG00000174332.3
chr1	53420000	chr1	53540000	36	6.153566e-6	9.868147e-4	1	7_Enh	1	7_Enh	NA	NA	1	ENSG00000174348.9
chr1	53420000	chr1	53620000	49	1.279892e-8	4.997822e-6	1	7_Enh	1	7_Enh	NA	NA	1	ENSG00000162383.7
chr1	53420000	chr1	53660000	42	1.070642e-13	1.252296e-10	1	7_Enh	1	7_Enh	NA	NA	1	ENSG00000157184.5
chr1	53420000	chr1	53700000	47	2.942367e-10	1.724272e-7	1	7_Enh	1	7_Enh	NA	NA	1	ENSG00000162385.6
chr1	53460000	chr1	53620000	55	4.870379e-11	3.375787e-8	1	7_Enh	1	7_Enh	NA	NA	1	ENSG00000162383.7
chr1	53460000	chr1	53660000	29	1.394458e-6	2.876965e-4	1	7_Enh	1	7_Enh	NA	NA	1	ENSG00000157184.5
chr1	53460000	chr1	53700000	37	4.421462e-6	7.521845e-4	1	7_Enh	1	7_Enh	NA	NA	1	ENSG00000162385.6
chr1	53500000	chr1	53620000	98	6.689291e-19	1.805361e-15	1	7_Enh	1	7_Enh	NA	NA	1	ENSG00000162383.7
chr1	53500000	chr1	53660000	50	3.582615e-10	2.059771e-7	1	7_Enh	1	7_Enh	NA	NA	1	ENSG00000157184.5
chr1	53500000	chr1	53700000	58	2.122269e-7	5.781525e-5	1	7_Enh	1	7_Enh	NA	NA	1	ENSG00000162385.6
chr1	53540000	chr1	53660000	48	7.530246e-13	7.559244e-10	1	7_Enh	1	7_Enh	1	ENSG00000174348.9	1	ENSG00000157184.5
chr1	53540000	chr1	53700000	48	3.204663e-7	8.23581e-5	1	7_Enh	1	7_Enh	1	ENSG00000174348.9	1	ENSG00000162385.6
chr1	53580000	chr1	53700000	61	4.443684e-8	1.49273e-5	1	7_Enh	1	7_Enh	NA	NA	1	ENSG00000162385.6
chr1	53700000	chr1	53860000	50	9.142058e-9	3.71546e-6	1	7_Enh	1	7_Enh	1	ENSG00000162385.6	NA	NA
chr1	53700000	chr1	53900000	60	3.694427e-5	0.004190836	1	7_Enh	1	7_Enh	1	ENSG00000162385.6	NA	NA
chr1	53700000	chr1	54220000	36	3.848949e-5	0.004329012	1	7_Enh	1	7_Enh	1	ENSG00000162385.6	1	ENSG00000174332.3
chr1	53700000	chr1	54260000	19	3.524951e-5	0.004037239	1	7_Enh	1	7_Enh	1	ENSG00000162385.6	NA	NA
chr1	53780000	chr1	53900000	52	2.637523e-6	4.90158e-4	1	7_Enh	1	7_Enh	1	ENSG00000157193.10	NA	NA
chr1	53780000	chr1	53940000	50	4.729026e-10	2.652143e-7	1	7_Enh	1	7_Enh	1	ENSG00000157193.10	1	ENSG00000143006.7
chr1	53780000	chr1	54020000	33	2.398437e-5	0.002972572	1	7_Enh	1	7_Enh	1	ENSG00000157193.10	NA	NA
chr1	53780000	chr1	54060000	45	1.742418e-10	1.07445e-7	1	7_Enh	1	7_Enh	1	ENSG00000157193.10	NA	NA
chr1	53780000	chr1	54220000	38	2.280436e-10	1.36921e-7	1	7_Enh	1	7_Enh	1	ENSG00000157193.10	1	ENSG00000174332.3
chr1	53780000	chr1	54740000	15	8.95085e-6	0.001340968	1	7_Enh	1	7_Enh	1	ENSG00000157193.10	NA	NA
chr1	53860000	chr1	54180000	23	4.02925e-5	0.004489039	1	7_Enh	1	7_Enh	NA	NA	1	ENSG00000174332.3
chr1	53860000	chr1	54220000	43	1.382273e-11	1.078783e-8	1	7_Enh	1	7_Enh	NA	NA	1	ENSG00000174332.3
chr1	53860000	chr1	54300000	15	8.387384e-5	0.00796027	1	7_Enh	1	7_Enh	NA	NA	1	ENSG00000058804.10
chr1	53900000	chr1	54180000	78	1.569718e-24	8.76914e-21	1	7_Enh	1	7_Enh	NA	NA	1	ENSG00000174332.3
chr1	53900000	chr1	54220000	77	1.935603e-15	3.083961e-12	1	7_Enh	1	7_Enh	NA	NA	1	ENSG00000174332.3
chr1	53900000	chr1	54300000	24	6.578346e-5	0.006595593	1	7_Enh	1	7_Enh	NA	NA	1	ENSG00000058804.10
chr1	53900000	chr1	54340000	35	2.288357e-4	0.0171185	1	7_Enh	NA	NA	NA	NA	1	ENSG00000058799.9
chr1	53940000	chr1	54060000	107	1.164111e-20	3.960529e-17	1	7_Enh	1	7_Enh	1	ENSG00000143006.7	NA	NA
chr1	53940000	chr1	54100000	73	1.963676e-25	1.214737e-21	1	7_Enh	1	7_Enh	1	ENSG00000143006.7	NA	NA
chr1	53940000	chr1	54180000	55	2.057588e-13	2.293343e-10	1	7_Enh	1	7_Enh	1	ENSG00000143006.7	1	ENSG00000174332.3
chr1	53940000	chr1	54220000	140	3.783203e-59	1.919622e-54	1	7_Enh	1	7_Enh	1	ENSG00000143006.7	1	ENSG00000174332.3
chr1	53940000	chr1	54260000	34	5.595312e-11	3.829476e-8	1	7_Enh	1	7_Enh	1	ENSG00000143006.7	NA	NA
chr1	53940000	chr1	54300000	38	8.242704e-14	9.845211e-11	1	7_Enh	1	7_Enh	1	ENSG00000143006.7	1	ENSG00000058804.10
chr1	53940000	chr1	54340000	30	8.40887e-4	0.04438935	1	7_Enh	NA	NA	1	ENSG00000143006.7	1	ENSG00000058799.9
chr1	53940000	chr1	54380000	28	3.250446e-7	8.337796e-5	1	7_Enh	1	7_Enh	1	ENSG00000143006.7	NA	NA
chr1	53940000	chr1	55300000	14	1.359416e-5	0.001883231	1	7_Enh	1	7_Enh	1	ENSG00000143006.7	NA	NA
chr1	53980000	chr1	54180000	56	7.999556e-22	3.198557e-18	1	7_Enh	1	7_Enh	NA	NA	1	ENSG00000174332.3
chr1	53980000	chr1	54220000	63	9.192082e-20	2.776162e-16	1	7_Enh	1	7_Enh	NA	NA	1	ENSG00000174332.3
chr1	53980000	chr1	54300000	20	8.695724e-7	1.929831e-4	1	7_Enh	1	7_Enh	NA	NA	1	ENSG00000058804.10
chr1	53980000	chr1	54340000	28	1.574556e-6	3.18439e-4	1	7_Enh	NA	NA	NA	NA	1	ENSG00000058799.9
chr1	54020000	chr1	54180000	50	4.641622e-7	1.130818e-4	1	7_Enh	1	7_Enh	NA	NA	1	ENSG00000174332.3
chr1	54020000	chr1	54220000	99	3.330159e-22	1.398469e-18	1	7_Enh	1	7_Enh	NA	NA	1	ENSG00000174332.3
chr1	54020000	chr1	54300000	28	5.376145e-6	8.837867e-4	1	7_Enh	1	7_Enh	NA	NA	1	ENSG00000058804.10
chr1	54060000	chr1	54180000	75	1.00677e-12	9.861691e-10	1	7_Enh	1	7_Enh	NA	NA	1	ENSG00000174332.3
chr1	54060000	chr1	54220000	95	8.403697e-14	1.002303e-10	1	7_Enh	1	7_Enh	NA	NA	1	ENSG00000174332.3
chr1	54060000	chr1	54300000	29	1.011397e-4	0.009197303	1	7_Enh	1	7_Enh	NA	NA	1	ENSG00000058804.10
chr1	54100000	chr1	54220000	65	2.147358e-13	2.385843e-10	1	7_Enh	1	7_Enh	NA	NA	1	ENSG00000174332.3
chr1	54260000	chr1	55180000	11	9.490489e-4	0.04837111	1	7_Enh	1	7_Enh	NA	NA	1	ENSG00000243725.2
chr1	54300000	chr1	54940000	12	2.259308e-4	0.01695663	1	7_Enh	1	7_Enh	1	ENSG00000058804.10	NA	NA
chr1	54300000	chr1	55020000	9	8.189761e-4	0.04355771	1	7_Enh	1	7_Enh	1	ENSG00000058804.10	1	ENSG00000162390.13
chr1	54300000	chr1	55180000	13	1.959531e-4	0.01523327	1	7_Enh	1	7_Enh	1	ENSG00000058804.10	1	ENSG00000243725.2
chr1	54340000	chr1	54460000	53	5.232182e-8	1.721319e-5	NA	NA	1	7_Enh	1	ENSG00000058799.9	NA	NA
chr1	54340000	chr1	54500000	73	3.098937e-13	3.343613e-10	NA	NA	1	7_Enh	1	ENSG00000058799.9	1	ENSG00000116209.7
chr1	54340000	chr1	54540000	56	1.989399e-7	5.468915e-5	NA	NA	1	7_Enh	1	ENSG00000058799.9	1	ENSG00000116209.7
chr1	54340000	chr1	54580000	37	2.128105e-5	0.002701774	NA	NA	1	7_Enh	1	ENSG00000058799.9	1	ENSG00000212670.1
chr1	54340000	chr1	54780000	53	1.922093e-14	2.559858e-11	NA	NA	1	7_Enh	1	ENSG00000058799.9	NA	NA
chr1	54340000	chr1	54820000	26	7.008184e-4	0.03893792	NA	NA	1	7_Enh	1	ENSG00000058799.9	NA	NA
chr1	54340000	chr1	54860000	24	6.019448e-5	0.006153921	NA	NA	1	7_Enh	1	ENSG00000058799.9	1	ENSG00000157216.11
chr1	54340000	chr1	54980000	19	6.721783e-5	0.006707411	NA	NA	1	7_Enh	1	ENSG00000058799.9	NA	NA
chr1	54340000	chr1	55300000	19	2.885449e-6	5.282562e-4	NA	NA	1	7_Enh	1	ENSG00000058799.9	NA	NA
chr1	54340000	chr1	55380000	14	8.723576e-6	0.001313484	NA	NA	1	7_Enh	1	ENSG00000058799.9	NA	NA
chr1	54380000	chr1	54500000	44	1.110495e-6	2.372265e-4	1	7_Enh	1	7_Enh	NA	NA	1	ENSG00000116209.7
chr1	54380000	chr1	55020000	11	6.773679e-4	0.03798638	1	7_Enh	1	7_Enh	NA	NA	1	ENSG00000162390.13
chr1	54380000	chr1	55220000	13	3.497067e-4	0.02345523	1	7_Enh	NA	NA	NA	NA	1	ENSG00000162396.5
chr1	54460000	chr1	54620000	26	4.879199e-4	0.02993876	1	7_Enh	1	7_Enh	NA	NA	1	ENSG00000248835.2
chr1	54460000	chr1	54860000	19	4.812911e-4	0.0296407	1	7_Enh	1	7_Enh	NA	NA	1	ENSG00000157216.11
chr1	54460000	chr1	55020000	15	2.058868e-5	0.002630123	1	7_Enh	1	7_Enh	NA	NA	1	ENSG00000162390.13
chr1	54460000	chr1	55220000	19	9.472927e-7	2.074032e-4	1	7_Enh	NA	NA	NA	NA	1	ENSG00000162396.5
chr1	54460000	chr1	55340000	21	1.500263e-9	7.447714e-7	1	7_Enh	1	7_Enh	NA	NA	1	ENSG00000116133.7
chr1	54500000	chr1	54660000	40	6.474538e-4	0.03676386	1	7_Enh	1	7_Enh	1	ENSG00000116209.7	1	ENSG00000256407.1
chr1	54500000	chr1	54740000	40	3.215248e-6	5.77996e-4	1	7_Enh	1	7_Enh	1	ENSG00000116209.7	NA	NA
chr1	54500000	chr1	54860000	36	6.296144e-9	2.665388e-6	1	7_Enh	1	7_Enh	1	ENSG00000116209.7	1	ENSG00000157216.11
chr1	54500000	chr1	54940000	36	2.496486e-12	2.262964e-9	1	7_Enh	1	7_Enh	1	ENSG00000116209.7	NA	NA
chr1	54500000	chr1	54980000	30	1.045968e-9	5.393505e-7	1	7_Enh	1	7_Enh	1	ENSG00000116209.7	NA	NA
chr1	54500000	chr1	55180000	21	5.356052e-4	0.03204402	1	7_Enh	1	7_Enh	1	ENSG00000116209.7	1	ENSG00000243725.2
chr1	54500000	chr1	55300000	16	3.372255e-4	0.02283357	1	7_Enh	1	7_Enh	1	ENSG00000116209.7	NA	NA
chr1	54500000	chr1	59340000	7	2.011438e-4	0.01553494	1	7_Enh	1	7_Enh	1	ENSG00000116209.7	NA	NA
chr1	54540000	chr1	54660000	55	5.329024e-6	8.773919e-4	1	7_Enh	1	7_Enh	1	ENSG00000116209.7	1	ENSG00000256407.1
chr1	54540000	chr1	54700000	42	3.797376e-7	9.528553e-5	1	7_Enh	1	7_Enh	1	ENSG00000116209.7	1	ENSG00000198711.4
chr1	54540000	chr1	54740000	53	7.056115e-9	2.950713e-6	1	7_Enh	1	7_Enh	1	ENSG00000116209.7	NA	NA
chr1	54540000	chr1	54780000	51	2.195327e-7	5.951873e-5	1	7_Enh	1	7_Enh	1	ENSG00000116209.7	NA	NA
chr1	54540000	chr1	54820000	40	1.068204e-5	0.001548197	1	7_Enh	1	7_Enh	1	ENSG00000116209.7	NA	NA
chr1	54540000	chr1	54860000	37	1.14891e-7	3.407132e-5	1	7_Enh	1	7_Enh	1	ENSG00000116209.7	1	ENSG00000157216.11
chr1	54540000	chr1	54900000	27	2.046678e-5	0.002617826	1	7_Enh	NA	NA	1	ENSG00000116209.7	1	ENSG00000157216.11
chr1	54540000	chr1	54940000	47	1.9937e-17	4.343302e-14	1	7_Enh	1	7_Enh	1	ENSG00000116209.7	NA	NA
chr1	54540000	chr1	54980000	50	2.609979e-21	9.754371e-18	1	7_Enh	1	7_Enh	1	ENSG00000116209.7	NA	NA
chr1	54540000	chr1	55020000	22	2.761654e-6	5.092772e-4	1	7_Enh	1	7_Enh	1	ENSG00000116209.7	1	ENSG00000162390.13
chr1	54540000	chr1	55220000	37	9.806797e-14	1.153532e-10	1	7_Enh	NA	NA	1	ENSG00000116209.7	1	ENSG00000162396.5
chr1	54540000	chr1	55460000	14	1.660254e-4	0.01343704	1	7_Enh	1	7_Enh	1	ENSG00000116209.7	1	ENSG00000162399.6
chr1	54580000	chr1	54700000	36	2.413664e-6	4.555212e-4	1	7_Enh	1	7_Enh	1	ENSG00000212670.1	1	ENSG00000198711.4
chr1	54580000	chr1	54740000	35	3.117896e-4	0.02154536	1	7_Enh	1	7_Enh	1	ENSG00000212670.1	NA	NA
chr1	54580000	chr1	54780000	36	3.44917e-4	0.02321441	1	7_Enh	1	7_Enh	1	ENSG00000212670.1	NA	NA
chr1	54580000	chr1	54820000	34	2.942735e-5	0.00349873	1	7_Enh	1	7_Enh	1	ENSG00000212670.1	NA	NA
chr1	54580000	chr1	54860000	31	7.464479e-7	1.695946e-4	1	7_Enh	1	7_Enh	1	ENSG00000212670.1	1	ENSG00000157216.11
chr1	54580000	chr1	54900000	30	1.266914e-8	4.952758e-6	1	7_Enh	NA	NA	1	ENSG00000212670.1	1	ENSG00000157216.11
chr1	54580000	chr1	54940000	21	9.903279e-5	0.009052484	1	7_Enh	1	7_Enh	1	ENSG00000212670.1	NA	NA
chr1	54580000	chr1	54980000	24	6.75037e-7	1.55612e-4	1	7_Enh	1	7_Enh	1	ENSG00000212670.1	NA	NA
chr1	54580000	chr1	55020000	18	1.586275e-5	0.00213189	1	7_Enh	1	7_Enh	1	ENSG00000212670.1	1	ENSG00000162390.13
chr1	54580000	chr1	55180000	27	2.143105e-7	5.831372e-5	1	7_Enh	1	7_Enh	1	ENSG00000212670.1	1	ENSG00000243725.2
chr1	54580000	chr1	55220000	22	1.025175e-6	2.217761e-4	1	7_Enh	NA	NA	1	ENSG00000212670.1	1	ENSG00000162396.5
chr1	54580000	chr1	55300000	15	3.322033e-4	0.02258191	1	7_Enh	1	7_Enh	1	ENSG00000212670.1	NA	NA
chr1	54620000	chr1	54780000	36	1.988381e-4	0.01539908	1	7_Enh	1	7_Enh	1	ENSG00000248835.2	NA	NA
chr1	54620000	chr1	54860000	23	6.08093e-4	0.03513456	1	7_Enh	1	7_Enh	1	ENSG00000248835.2	1	ENSG00000157216.11
chr1	54620000	chr1	54900000	27	1.422375e-7	4.098552e-5	1	7_Enh	NA	NA	1	ENSG00000248835.2	1	ENSG00000157216.11
chr1	54620000	chr1	54940000	34	1.100359e-12	1.069735e-9	1	7_Enh	1	7_Enh	1	ENSG00000248835.2	NA	NA
chr1	54620000	chr1	54980000	27	2.545383e-9	1.189657e-6	1	7_Enh	1	7_Enh	1	ENSG00000248835.2	NA	NA
chr1	54620000	chr1	55020000	14	6.635879e-4	0.0374223	1	7_Enh	1	7_Enh	1	ENSG00000248835.2	1	ENSG00000162390.13
chr1	54620000	chr1	55180000	18	8.264984e-4	0.04384219	1	7_Enh	1	7_Enh	1	ENSG00000248835.2	1	ENSG00000243725.2
chr1	54620000	chr1	55220000	17	1.09217e-4	0.009762918	1	7_Enh	NA	NA	1	ENSG00000248835.2	1	ENSG00000162396.5
chr1	54660000	chr1	54780000	70	3.805192e-11	2.702362e-8	1	7_Enh	1	7_Enh	1	ENSG00000256407.1	NA	NA
chr1	54660000	chr1	54820000	48	2.179934e-6	4.18424e-4	1	7_Enh	1	7_Enh	1	ENSG00000256407.1	NA	NA
chr1	54660000	chr1	54860000	37	4.542713e-6	7.688952e-4	1	7_Enh	1	7_Enh	1	ENSG00000256407.1	1	ENSG00000157216.11
chr1	54660000	chr1	54900000	30	1.085365e-5	0.001568582	1	7_Enh	NA	NA	1	ENSG00000256407.1	1	ENSG00000157216.11
chr1	54660000	chr1	54940000	46	2.896789e-15	4.479491e-12	1	7_Enh	1	7_Enh	1	ENSG00000256407.1	NA	NA
chr1	54660000	chr1	55020000	21	2.163781e-5	0.002738471	1	7_Enh	1	7_Enh	1	ENSG00000256407.1	1	ENSG00000162390.13
chr1	54660000	chr1	55180000	25	1.448534e-4	0.0121162	1	7_Enh	1	7_Enh	1	ENSG00000256407.1	1	ENSG00000243725.2
chr1	54660000	chr1	55220000	30	3.799963e-9	1.701549e-6	1	7_Enh	NA	NA	1	ENSG00000256407.1	1	ENSG00000162396.5
chr1	54660000	chr1	55300000	21	6.799903e-6	0.001071282	1	7_Enh	1	7_Enh	1	ENSG00000256407.1	NA	NA
chr1	54660000	chr1	55380000	16	4.989561e-6	8.313818e-4	1	7_Enh	1	7_Enh	1	ENSG00000256407.1	NA	NA
chr1	54700000	chr1	54820000	57	3.650171e-13	3.882903e-10	1	7_Enh	1	7_Enh	1	ENSG00000198711.4	NA	NA
chr1	54700000	chr1	54860000	59	5.326856e-21	1.896555e-17	1	7_Enh	1	7_Enh	1	ENSG00000198711.4	1	ENSG00000157216.11
chr1	54700000	chr1	54900000	27	3.362498e-6	6.000325e-4	1	7_Enh	NA	NA	1	ENSG00000198711.4	1	ENSG00000157216.11
chr1	54700000	chr1	54940000	35	1.247567e-11	9.824605e-9	1	7_Enh	1	7_Enh	1	ENSG00000198711.4	NA	NA
chr1	54700000	chr1	54980000	30	5.222506e-10	2.895618e-7	1	7_Enh	1	7_Enh	1	ENSG00000198711.4	NA	NA
chr1	54700000	chr1	55020000	20	1.551902e-6	3.146654e-4	1	7_Enh	1	7_Enh	1	ENSG00000198711.4	1	ENSG00000162390.13
chr1	54700000	chr1	55180000	22	4.183627e-5	0.004626011	1	7_Enh	1	7_Enh	1	ENSG00000198711.4	1	ENSG00000243725.2
chr1	54700000	chr1	55300000	17	1.882451e-5	0.00244777	1	7_Enh	1	7_Enh	1	ENSG00000198711.4	NA	NA
chr1	54740000	chr1	54860000	69	5.903603e-17	1.196954e-13	1	7_Enh	1	7_Enh	NA	NA	1	ENSG00000157216.11
chr1	54740000	chr1	54900000	34	3.231299e-5	0.003767269	1	7_Enh	NA	NA	NA	NA	1	ENSG00000157216.11
chr1	54740000	chr1	55340000	23	2.423067e-6	4.570558e-4	1	7_Enh	1	7_Enh	NA	NA	1	ENSG00000116133.7
chr1	54780000	chr1	55020000	29	8.395498e-6	0.001272961	1	7_Enh	1	7_Enh	NA	NA	1	ENSG00000162390.13
chr1	54780000	chr1	55340000	22	2.315392e-4	0.01726966	1	7_Enh	1	7_Enh	NA	NA	1	ENSG00000116133.7
chr1	54820000	chr1	55180000	31	3.397303e-4	0.02295884	1	7_Enh	1	7_Enh	NA	NA	1	ENSG00000243725.2
chr1	54820000	chr1	55460000	16	3.196589e-4	0.02195146	1	7_Enh	1	7_Enh	NA	NA	1	ENSG00000162399.6
chr1	54860000	chr1	54980000	46	1.479553e-10	9.265875e-8	1	7_Enh	1	7_Enh	1	ENSG00000157216.11	NA	NA
chr1	54980000	chr1	55180000	40	2.043594e-7	5.597527e-5	1	7_Enh	1	7_Enh	NA	NA	1	ENSG00000243725.2
chr1	54980000	chr1	55220000	39	1.099631e-10	7.081485e-8	1	7_Enh	NA	NA	NA	NA	1	ENSG00000162396.5
chr1	55020000	chr1	55180000	45	9.912088e-11	6.443076e-8	1	7_Enh	1	7_Enh	1	ENSG00000162390.13	1	ENSG00000243725.2
chr1	55020000	chr1	55300000	27	3.123202e-8	1.096027e-5	1	7_Enh	1	7_Enh	1	ENSG00000162390.13	NA	NA
chr1	55020000	chr1	59500000	5	2.994414e-4	0.02090468	1	7_Enh	1	7_Enh	1	ENSG00000162390.13	NA	NA
chr1	55180000	chr1	55300000	53	4.879201e-7	1.179673e-4	1	7_Enh	1	7_Enh	1	ENSG00000243725.2	NA	NA
chr1	55300000	chr1	55460000	28	1.570527e-4	0.0128826	1	7_Enh	1	7_Enh	NA	NA	1	ENSG00000162399.6
chr1	55300000	chr1	60300000	6	4.533948e-4	0.02837428	1	7_Enh	NA	NA	NA	NA	1	ENSG00000134709.6
chr1	55340000	chr1	55460000	40	8.762467e-8	2.691109e-5	1	7_Enh	1	7_Enh	1	ENSG00000116133.7	1	ENSG00000162399.6
chr1	55340000	chr1	59460000	5	6.627897e-4	0.03739119	1	7_Enh	1	7_Enh	1	ENSG00000116133.7	NA	NA
chr1	55340000	chr1	60180000	6	2.648519e-4	0.01908599	1	7_Enh	1	7_Enh	1	ENSG00000116133.7	NA	NA
chr1	55460000	chr1	56860000	10	1.220176e-4	0.01062949	1	7_Enh	1	7_Enh	1	ENSG00000162399.6	NA	NA
chr1	55460000	chr1	63140000	4	2.093066e-4	0.01600812	1	7_Enh	1	7_Enh	1	ENSG00000162399.6	1	ENSG00000116641.11
chr1	55540000	chr1	55700000	71	1.414154e-10	8.897745e-8	1	7_Enh	1	7_Enh	NA	NA	1	ENSG00000162402.8
chr1	55580000	chr1	55700000	110	1.670177e-12	1.567943e-9	1	7_Enh	1	7_Enh	NA	NA	1	ENSG00000162402.8
chr1	55580000	chr1	57100000	15	2.18182e-5	0.002757094	1	7_Enh	1	7_Enh	NA	NA	1	ENSG00000162407.8
chr1	55580000	chr1	63820000	6	4.545299e-4	0.02842749	1	7_Enh	NA	NA	NA	NA	1	ENSG00000088035.11
chr1	55660000	chr1	57100000	30	6.639523e-18	1.555629e-14	1	7_Enh	1	7_Enh	NA	NA	1	ENSG00000162407.8
chr1	55700000	chr1	56380000	27	1.973135e-4	0.01531063	1	7_Enh	1	7_Enh	1	ENSG00000162402.8	NA	NA
chr1	55700000	chr1	56540000	21	2.587468e-4	0.01875405	1	7_Enh	1	7_Enh	1	ENSG00000162402.8	NA	NA
chr1	55700000	chr1	56580000	20	4.400251e-4	0.02775426	1	7_Enh	1	7_Enh	1	ENSG00000162402.8	NA	NA
chr1	55700000	chr1	56660000	31	7.670538e-7	1.736086e-4	1	7_Enh	1	7_Enh	1	ENSG00000162402.8	NA	NA
chr1	55700000	chr1	56860000	16	1.004558e-4	0.009150548	1	7_Enh	1	7_Enh	1	ENSG00000162402.8	NA	NA
chr1	55700000	chr1	56900000	19	2.002976e-7	5.500935e-5	1	7_Enh	1	7_Enh	1	ENSG00000162402.8	NA	NA
chr1	55700000	chr1	57060000	28	9.499912e-14	1.120924e-10	1	7_Enh	1	7_Enh	1	ENSG00000162402.8	NA	NA
chr1	55700000	chr1	57100000	20	6.530439e-10	3.542317e-7	1	7_Enh	1	7_Enh	1	ENSG00000162402.8	1	ENSG00000162407.8
chr1	55700000	chr1	57140000	26	4.657637e-9	2.040309e-6	1	7_Enh	1	7_Enh	1	ENSG00000162402.8	NA	NA
chr1	55700000	chr1	57180000	23	4.059585e-8	1.379787e-5	1	7_Enh	1	7_Enh	1	ENSG00000162402.8	NA	NA
chr1	55700000	chr1	59220000	8	4.141765e-4	0.02654975	1	7_Enh	1	7_Enh	1	ENSG00000162402.8	NA	NA
chr1	55700000	chr1	59300000	7	1.670588e-4	0.01350191	1	7_Enh	1	7_Enh	1	ENSG00000162402.8	NA	NA
chr1	55740000	chr1	57100000	22	8.240045e-12	6.719366e-9	1	7_Enh	1	7_Enh	NA	NA	1	ENSG00000162407.8
chr1	55780000	chr1	57100000	20	1.115082e-8	4.426253e-6	1	7_Enh	1	7_Enh	NA	NA	1	ENSG00000162407.8
chr1	55780000	chr1	57300000	19	3.135585e-6	5.659512e-4	1	7_Enh	1	7_Enh	NA	NA	1	ENSG00000157131.10
chr1	55780000	chr1	59260000	8	6.119279e-5	0.006233637	1	7_Enh	1	7_Enh	NA	NA	1	ENSG00000177606.5
chr1	55820000	chr1	57100000	34	1.584837e-19	4.644846e-16	1	7_Enh	1	7_Enh	NA	NA	1	ENSG00000162407.8
chr1	55820000	chr1	57300000	16	2.488075e-4	0.01821845	1	7_Enh	1	7_Enh	NA	NA	1	ENSG00000157131.10
chr1	55860000	chr1	57100000	26	2.805919e-11	2.051175e-8	1	7_Enh	1	7_Enh	NA	NA	1	ENSG00000162407.8
chr1	55900000	chr1	57100000	24	2.329436e-10	1.39549e-7	1	7_Enh	1	7_Enh	NA	NA	1	ENSG00000162407.8
chr1	55940000	chr1	57100000	19	2.971337e-7	7.71444e-5	1	7_Enh	1	7_Enh	NA	NA	1	ENSG00000162407.8
chr1	55940000	chr1	57300000	23	6.11895e-8	1.970056e-5	1	7_Enh	1	7_Enh	NA	NA	1	ENSG00000157131.10
chr1	55980000	chr1	57100000	12	5.379043e-4	0.03214252	1	7_Enh	1	7_Enh	NA	NA	1	ENSG00000162407.8
chr1	56020000	chr1	57100000	16	5.44686e-6	8.932809e-4	1	7_Enh	1	7_Enh	NA	NA	1	ENSG00000162407.8
chr1	56060000	chr1	57300000	23	3.037498e-7	7.861658e-5	1	7_Enh	1	7_Enh	NA	NA	1	ENSG00000157131.10
chr1	56100000	chr1	57100000	17	9.53555e-5	0.008791846	1	7_Enh	1	7_Enh	NA	NA	1	ENSG00000162407.8
chr1	56140000	chr1	57100000	25	1.541384e-8	5.888256e-6	1	7_Enh	1	7_Enh	NA	NA	1	ENSG00000162407.8
chr1	56140000	chr1	59060000	10	1.327087e-4	0.01133501	1	7_Enh	1	7_Enh	NA	NA	1	ENSG00000184292.5
chr1	56180000	chr1	57100000	19	6.964633e-6	0.001091909	1	7_Enh	1	7_Enh	NA	NA	1	ENSG00000162407.8
chr1	56260000	chr1	57100000	17	3.534898e-5	0.004046166	1	7_Enh	1	7_Enh	NA	NA	1	ENSG00000162407.8
chr1	56260000	chr1	57300000	17	4.695303e-4	0.02910855	1	7_Enh	1	7_Enh	NA	NA	1	ENSG00000157131.10
chr1	56300000	chr1	57100000	22	2.756188e-5	0.003322211	1	7_Enh	1	7_Enh	NA	NA	1	ENSG00000162407.8
chr1	56300000	chr1	59260000	10	1.651288e-5	0.002201716	1	7_Enh	1	7_Enh	NA	NA	1	ENSG00000177606.5
chr1	56380000	chr1	57100000	23	3.303116e-6	5.911066e-4	1	7_Enh	1	7_Enh	NA	NA	1	ENSG00000162407.8
chr1	56420000	chr1	57100000	35	9.891484e-13	9.7046e-10	1	7_Enh	1	7_Enh	NA	NA	1	ENSG00000162407.8
chr1	56420000	chr1	57300000	21	8.048138e-4	0.0430208	1	7_Enh	1	7_Enh	NA	NA	1	ENSG00000157131.10
chr1	56460000	chr1	57100000	24	2.931862e-7	7.625476e-5	1	7_Enh	1	7_Enh	NA	NA	1	ENSG00000162407.8
chr1	56500000	chr1	57100000	25	1.36375e-6	2.823719e-4	1	7_Enh	1	7_Enh	NA	NA	1	ENSG00000162407.8
chr1	56580000	chr1	57100000	23	5.344031e-5	0.005605343	1	7_Enh	1	7_Enh	NA	NA	1	ENSG00000162407.8
chr1	56660000	chr1	57100000	30	3.640697e-4	0.02415904	1	7_Enh	1	7_Enh	NA	NA	1	ENSG00000162407.8
chr1	56740000	chr1	65620000	4	8.632461e-4	0.04522106	1	7_Enh	1	7_Enh	NA	NA	1	ENSG00000162433.10
chr1	56860000	chr1	59020000	10	4.626393e-4	0.0288004	1	7_Enh	1	7_Enh	NA	NA	1	ENSG00000162600.7
chr1	57100000	chr1	59700000	7	2.095389e-4	0.01602077	1	7_Enh	1	7_Enh	1	ENSG00000162407.8	NA	NA
chr1	57100000	chr1	60220000	9	6.324946e-5	0.006396467	1	7_Enh	1	7_Enh	1	ENSG00000162407.8	NA	NA
chr1	57140000	chr1	59060000	12	3.444701e-4	0.02319189	1	7_Enh	1	7_Enh	NA	NA	1	ENSG00000184292.5
chr1	57180000	chr1	59180000	14	4.421374e-6	7.5218e-4	1	7_Enh	1	7_Enh	NA	NA	1	ENSG00000162601.5
chr1	57180000	chr1	67140000	6	3.542336e-4	0.02367873	1	7_Enh	NA	NA	NA	NA	1	ENSG00000248458.2
chr1	57260000	chr1	59020000	16	9.673846e-5	0.008889922	1	7_Enh	1	7_Enh	NA	NA	1	ENSG00000162600.7
chr1	57260000	chr1	59180000	11	7.144668e-4	0.03948575	1	7_Enh	1	7_Enh	NA	NA	1	ENSG00000162601.5
chr1	57300000	chr1	57540000	54	5.877381e-5	0.006040863	1	7_Enh	1	7_Enh	1	ENSG00000157131.10	NA	NA
chr1	57300000	chr1	57820000	30	5.635998e-5	0.005844406	1	7_Enh	1	7_Enh	1	ENSG00000157131.10	NA	NA
chr1	57300000	chr1	57860000	36	1.796317e-5	0.002356566	1	7_Enh	1	7_Enh	1	ENSG00000157131.10	NA	NA
chr1	57300000	chr1	57900000	30	1.24847e-4	0.01081635	1	7_Enh	1	7_Enh	1	ENSG00000157131.10	NA	NA
chr1	57300000	chr1	58100000	27	7.618861e-5	0.007388973	1	7_Enh	1	7_Enh	1	ENSG00000157131.10	NA	NA
chr1	57300000	chr1	58900000	19	4.132653e-7	1.024106e-4	1	7_Enh	1	7_Enh	1	ENSG00000157131.10	NA	NA
chr1	57300000	chr1	59780000	11	4.872573e-5	0.005214396	1	7_Enh	1	7_Enh	1	ENSG00000157131.10	1	ENSG00000172456.12
chr1	57340000	chr1	57900000	40	2.568895e-6	4.796999e-4	1	7_Enh	1	7_Enh	1	ENSG00000157131.10	NA	NA
chr1	57340000	chr1	59060000	15	1.236374e-5	0.00174341	1	7_Enh	1	7_Enh	1	ENSG00000157131.10	1	ENSG00000184292.5
chr1	57340000	chr1	59780000	10	8.769427e-4	0.04573861	1	7_Enh	1	7_Enh	1	ENSG00000157131.10	1	ENSG00000172456.12
chr1	57380000	chr1	59020000	13	2.303969e-4	0.01720688	1	7_Enh	1	7_Enh	NA	NA	1	ENSG00000162600.7
chr1	57420000	chr1	57900000	31	2.203348e-4	0.01663946	NA	NA	1	7_Enh	1	ENSG00000021852.8	NA	NA
chr1	57420000	chr1	58900000	15	7.805384e-5	0.007529879	NA	NA	1	7_Enh	1	ENSG00000021852.8	NA	NA
chr1	57420000	chr1	65940000	5	3.963083e-4	0.02570751	NA	NA	1	7_Enh	1	ENSG00000021852.8	NA	NA
chr1	57580000	chr1	63260000	12	6.122929e-11	4.157041e-8	1	7_Enh	1	7_Enh	NA	NA	1	ENSG00000125703.10
chr1	57620000	chr1	59020000	21	5.165945e-7	1.23781e-4	1	7_Enh	1	7_Enh	NA	NA	1	ENSG00000162600.7
chr1	57900000	chr1	59060000	16	2.390398e-4	0.01768636	1	7_Enh	1	7_Enh	NA	NA	1	ENSG00000184292.5
chr1	58860000	chr1	60260000	16	2.342883e-7	6.291754e-5	1	7_Enh	1	7_Enh	NA	NA	1	ENSG00000134709.6
chr1	58900000	chr1	60260000	22	1.675329e-7	4.718126e-5	1	7_Enh	1	7_Enh	NA	NA	1	ENSG00000134709.6
chr1	58900000	chr1	64940000	7	3.778836e-5	0.004266779	1	7_Enh	1	7_Enh	NA	NA	1	ENSG00000158966.9
chr1	58900000	chr1	65620000	7	1.859807e-5	0.00242373	1	7_Enh	1	7_Enh	NA	NA	1	ENSG00000162433.10
chr1	58900000	chr1	67620000	6	3.369429e-5	0.003894901	1	7_Enh	1	7_Enh	NA	NA	1	ENSG00000162594.10
chr1	59020000	chr1	59660000	26	5.254535e-4	0.03160125	1	7_Enh	1	7_Enh	1	ENSG00000162600.7	NA	NA
chr1	59020000	chr1	60060000	21	4.009338e-6	6.936833e-4	1	7_Enh	1	7_Enh	1	ENSG00000162600.7	NA	NA
chr1	59020000	chr1	60180000	28	7.428003e-10	3.975089e-7	1	7_Enh	1	7_Enh	1	ENSG00000162600.7	NA	NA
chr1	59020000	chr1	60220000	34	1.588672e-11	1.223529e-8	1	7_Enh	1	7_Enh	1	ENSG00000162600.7	NA	NA
chr1	59020000	chr1	60260000	22	2.308453e-6	4.389051e-4	1	7_Enh	1	7_Enh	1	ENSG00000162600.7	1	ENSG00000134709.6
chr1	59020000	chr1	60300000	18	4.056637e-4	0.02614611	1	7_Enh	NA	NA	1	ENSG00000162600.7	1	ENSG00000134709.6
chr1	59020000	chr1	60380000	16	1.891369e-5	0.002457312	1	7_Enh	NA	NA	1	ENSG00000162600.7	1	ENSG00000134716.5
chr1	59020000	chr1	60420000	14	3.649182e-4	0.02420101	1	7_Enh	1	7_Enh	1	ENSG00000162600.7	NA	NA
chr1	59060000	chr1	59700000	19	7.717334e-5	0.00746425	1	7_Enh	1	7_Enh	1	ENSG00000184292.5	NA	NA
chr1	59060000	chr1	59780000	18	9.228638e-4	0.0474199	1	7_Enh	1	7_Enh	1	ENSG00000184292.5	1	ENSG00000172456.12
chr1	59060000	chr1	60060000	14	6.208296e-4	0.03566862	1	7_Enh	1	7_Enh	1	ENSG00000184292.5	NA	NA
chr1	59060000	chr1	60180000	23	6.880039e-9	2.883497e-6	1	7_Enh	1	7_Enh	1	ENSG00000184292.5	NA	NA
chr1	59060000	chr1	60220000	19	3.514593e-5	0.004028025	1	7_Enh	1	7_Enh	1	ENSG00000184292.5	NA	NA
chr1	59060000	chr1	60260000	22	2.959017e-8	1.045219e-5	1	7_Enh	1	7_Enh	1	ENSG00000184292.5	1	ENSG00000134709.6
chr1	59060000	chr1	60420000	15	5.495046e-6	8.998362e-4	1	7_Enh	1	7_Enh	1	ENSG00000184292.5	NA	NA
chr1	59060000	chr1	63140000	6	4.37418e-5	0.004789395	1	7_Enh	1	7_Enh	1	ENSG00000184292.5	1	ENSG00000116641.11
chr1	59060000	chr1	65460000	5	6.739834e-4	0.03784983	1	7_Enh	1	7_Enh	1	ENSG00000184292.5	NA	NA
chr1	59180000	chr1	59300000	36	1.791378e-4	0.01423883	1	7_Enh	1	7_Enh	1	ENSG00000162601.5	NA	NA
chr1	59180000	chr1	59620000	49	3.224119e-10	1.872467e-7	1	7_Enh	1	7_Enh	1	ENSG00000162601.5	NA	NA
chr1	59180000	chr1	59660000	26	1.6921e-4	0.01363527	1	7_Enh	1	7_Enh	1	ENSG00000162601.5	NA	NA
chr1	59180000	chr1	59700000	22	2.668486e-5	0.003237603	1	7_Enh	1	7_Enh	1	ENSG00000162601.5	NA	NA
chr1	59180000	chr1	59740000	27	4.526445e-5	0.004920077	1	7_Enh	1	7_Enh	1	ENSG00000162601.5	NA	NA
chr1	59180000	chr1	59820000	17	1.213514e-5	0.001717296	1	7_Enh	1	7_Enh	1	ENSG00000162601.5	NA	NA
chr1	59180000	chr1	59860000	20	3.935863e-4	0.02557744	1	7_Enh	1	7_Enh	1	ENSG00000162601.5	NA	NA
chr1	59180000	chr1	59940000	16	8.671671e-5	0.008167706	1	7_Enh	1	7_Enh	1	ENSG00000162601.5	NA	NA
chr1	59180000	chr1	60020000	24	8.192487e-6	0.001247612	1	7_Enh	1	7_Enh	1	ENSG00000162601.5	NA	NA
chr1	59180000	chr1	60060000	28	9.05292e-12	7.32768e-9	1	7_Enh	1	7_Enh	1	ENSG00000162601.5	NA	NA
chr1	59180000	chr1	60100000	24	2.082651e-8	7.67724e-6	1	7_Enh	1	7_Enh	1	ENSG00000162601.5	NA	NA
chr1	59180000	chr1	60140000	44	2.211317e-18	5.53166e-15	1	7_Enh	1	7_Enh	1	ENSG00000162601.5	NA	NA
chr1	59180000	chr1	60180000	51	7.068575e-31	7.612273e-27	1	7_Enh	1	7_Enh	1	ENSG00000162601.5	NA	NA
chr1	59180000	chr1	60220000	53	1.008101e-28	8.750148e-25	1	7_Enh	1	7_Enh	1	ENSG00000162601.5	NA	NA
chr1	59180000	chr1	60260000	31	1.000533e-13	1.175779e-10	1	7_Enh	1	7_Enh	1	ENSG00000162601.5	1	ENSG00000134709.6
chr1	59180000	chr1	60300000	19	1.508886e-5	0.002047377	1	7_Enh	NA	NA	1	ENSG00000162601.5	1	ENSG00000134709.6
chr1	59180000	chr1	62220000	6	1.149421e-4	0.01015184	1	7_Enh	1	7_Enh	1	ENSG00000162601.5	1	ENSG00000132849.14
chr1	59180000	chr1	62580000	9	1.807913e-6	3.578973e-4	1	7_Enh	1	7_Enh	1	ENSG00000162601.5	NA	NA
chr1	59180000	chr1	65380000	6	6.432025e-4	0.03659243	1	7_Enh	1	7_Enh	1	ENSG00000162601.5	NA	NA
chr1	59180000	chr1	66980000	7	6.293912e-6	0.001005529	1	7_Enh	1	7_Enh	1	ENSG00000162601.5	1	ENSG00000118473.17
chr1	59180000	chr1	68060000	5	1.856017e-4	0.01462108	1	7_Enh	1	7_Enh	1	ENSG00000162601.5	NA	NA
chr1	59220000	chr1	59780000	38	1.522677e-10	9.512894e-8	1	7_Enh	1	7_Enh	NA	NA	1	ENSG00000172456.12
chr1	59220000	chr1	60300000	18	5.146745e-4	0.03112473	1	7_Enh	NA	NA	NA	NA	1	ENSG00000134709.6
chr1	59260000	chr1	59380000	41	1.19871e-5	0.001700462	1	7_Enh	1	7_Enh	1	ENSG00000177606.5	NA	NA
chr1	59260000	chr1	59460000	24	5.384142e-4	0.03216403	1	7_Enh	1	7_Enh	1	ENSG00000177606.5	NA	NA
chr1	59260000	chr1	59500000	48	1.066631e-12	1.039267e-9	1	7_Enh	1	7_Enh	1	ENSG00000177606.5	NA	NA
chr1	59260000	chr1	59540000	42	1.882901e-9	9.091046e-7	1	7_Enh	1	7_Enh	1	ENSG00000177606.5	NA	NA
chr1	59260000	chr1	59580000	46	8.091643e-12	6.60943e-9	1	7_Enh	1	7_Enh	1	ENSG00000177606.5	NA	NA
chr1	59260000	chr1	59620000	63	2.458397e-19	7.012498e-16	1	7_Enh	1	7_Enh	1	ENSG00000177606.5	NA	NA
chr1	59260000	chr1	59660000	27	1.370811e-5	0.001895886	1	7_Enh	1	7_Enh	1	ENSG00000177606.5	NA	NA
chr1	59260000	chr1	59700000	27	9.674543e-9	3.907198e-6	1	7_Enh	1	7_Enh	1	ENSG00000177606.5	NA	NA
chr1	59260000	chr1	59740000	25	5.077324e-5	0.005385742	1	7_Enh	1	7_Enh	1	ENSG00000177606.5	NA	NA
chr1	59260000	chr1	59780000	27	7.252067e-8	2.280517e-5	1	7_Enh	1	7_Enh	1	ENSG00000177606.5	1	ENSG00000172456.12
chr1	59260000	chr1	59900000	19	2.7361e-5	0.003303196	1	7_Enh	1	7_Enh	1	ENSG00000177606.5	NA	NA
chr1	59260000	chr1	59940000	22	2.624286e-9	1.222769e-6	1	7_Enh	1	7_Enh	1	ENSG00000177606.5	NA	NA
chr1	59260000	chr1	59980000	20	8.307356e-7	1.855841e-4	1	7_Enh	1	7_Enh	1	ENSG00000177606.5	NA	NA
chr1	59260000	chr1	60020000	30	2.748532e-10	1.621713e-7	1	7_Enh	1	7_Enh	1	ENSG00000177606.5	NA	NA
chr1	59260000	chr1	60060000	14	4.500536e-4	0.02821955	1	7_Enh	1	7_Enh	1	ENSG00000177606.5	NA	NA
chr1	59260000	chr1	60100000	22	2.885952e-8	1.022705e-5	1	7_Enh	1	7_Enh	1	ENSG00000177606.5	NA	NA
chr1	59260000	chr1	60140000	37	2.083692e-15	3.301149e-12	1	7_Enh	1	7_Enh	1	ENSG00000177606.5	NA	NA
chr1	59260000	chr1	60180000	52	5.862853e-35	9.063563e-31	1	7_Enh	1	7_Enh	1	ENSG00000177606.5	NA	NA
chr1	59260000	chr1	60220000	53	6.766558e-32	7.972131e-28	1	7_Enh	1	7_Enh	1	ENSG00000177606.5	NA	NA
chr1	59260000	chr1	60260000	17	1.216356e-5	0.001720449	1	7_Enh	1	7_Enh	1	ENSG00000177606.5	1	ENSG00000134709.6
chr1	59260000	chr1	66900000	6	1.546051e-4	0.01273171	1	7_Enh	1	7_Enh	1	ENSG00000177606.5	NA	NA
chr1	59260000	chr1	68620000	6	2.390806e-5	0.002965552	1	7_Enh	1	7_Enh	1	ENSG00000177606.5	NA	NA
chr1	59300000	chr1	59780000	28	7.926272e-8	2.46442e-5	1	7_Enh	1	7_Enh	NA	NA	1	ENSG00000172456.12
chr1	59300000	chr1	60260000	16	7.264044e-5	0.007124688	1	7_Enh	1	7_Enh	NA	NA	1	ENSG00000134709.6
chr1	59300000	chr1	68900000	4	8.876054e-4	0.04612842	1	7_Enh	NA	NA	NA	NA	1	ENSG00000116745.6
chr1	59340000	chr1	59780000	36	7.27138e-6	0.001130932	1	7_Enh	1	7_Enh	NA	NA	1	ENSG00000172456.12
chr1	59380000	chr1	59780000	34	9.115035e-7	2.008445e-4	1	7_Enh	1	7_Enh	NA	NA	1	ENSG00000172456.12
chr1	59380000	chr1	60260000	24	9.738374e-7	2.123532e-4	1	7_Enh	1	7_Enh	NA	NA	1	ENSG00000134709.6
chr1	59420000	chr1	59780000	36	3.045854e-9	1.396692e-6	1	7_Enh	1	7_Enh	NA	NA	1	ENSG00000172456.12
chr1	59420000	chr1	60260000	17	2.447297e-4	0.01799729	1	7_Enh	1	7_Enh	NA	NA	1	ENSG00000134709.6
chr1	59460000	chr1	67500000	5	3.970086e-4	0.02574119	1	7_Enh	1	7_Enh	NA	NA	1	ENSG00000116704.6
chr1	59500000	chr1	65420000	5	2.324755e-4	0.01732223	1	7_Enh	1	7_Enh	NA	NA	1	ENSG00000162434.7
chr1	59500000	chr1	67140000	7	8.247017e-5	0.007857255	1	7_Enh	NA	NA	NA	NA	1	ENSG00000248458.2
chr1	59580000	chr1	63140000	6	4.885329e-4	0.02996598	1	7_Enh	1	7_Enh	NA	NA	1	ENSG00000116641.11
chr1	59580000	chr1	65220000	8	8.121781e-4	0.04329974	1	7_Enh	1	7_Enh	NA	NA	1	ENSG00000162437.10
chr1	59580000	chr1	67620000	5	5.438765e-4	0.03240046	1	7_Enh	1	7_Enh	NA	NA	1	ENSG00000162594.10
chr1	59620000	chr1	59780000	72	8.27049e-7	1.849079e-4	1	7_Enh	1	7_Enh	NA	NA	1	ENSG00000172456.12
chr1	59660000	chr1	68900000	7	1.141989e-5	0.001634741	1	7_Enh	NA	NA	NA	NA	1	ENSG00000116745.6
chr1	59700000	chr1	64660000	4	9.373318e-4	0.04794943	1	7_Enh	1	7_Enh	NA	NA	1	ENSG00000177414.9
chr1	59780000	chr1	59900000	54	8.10783e-6	0.001237005	1	7_Enh	1	7_Enh	1	ENSG00000172456.12	NA	NA
chr1	59780000	chr1	59980000	37	6.459559e-4	0.03670338	1	7_Enh	1	7_Enh	1	ENSG00000172456.12	NA	NA
chr1	59780000	chr1	60020000	60	1.640722e-8	6.221826e-6	1	7_Enh	1	7_Enh	1	ENSG00000172456.12	NA	NA
chr1	59780000	chr1	60060000	39	1.479574e-6	3.024407e-4	1	7_Enh	1	7_Enh	1	ENSG00000172456.12	NA	NA
chr1	59780000	chr1	60140000	55	4.756221e-9	2.079364e-6	1	7_Enh	1	7_Enh	1	ENSG00000172456.12	NA	NA
chr1	59780000	chr1	60180000	45	3.111532e-10	1.814087e-7	1	7_Enh	1	7_Enh	1	ENSG00000172456.12	NA	NA
chr1	59780000	chr1	60220000	67	3.763817e-19	1.046722e-15	1	7_Enh	1	7_Enh	1	ENSG00000172456.12	NA	NA
chr1	59860000	chr1	63060000	11	1.552766e-5	0.002095937	1	7_Enh	1	7_Enh	NA	NA	1	ENSG00000269624.1
chr1	59900000	chr1	65420000	5	2.170477e-4	0.01645048	1	7_Enh	1	7_Enh	NA	NA	1	ENSG00000162434.7
chr1	60260000	chr1	62140000	13	9.450312e-5	0.008731263	1	7_Enh	1	7_Enh	1	ENSG00000134709.6	NA	NA
chr1	60260000	chr1	65020000	7	3.73206e-4	0.02460393	1	7_Enh	1	7_Enh	1	ENSG00000134709.6	NA	NA
chr1	60260000	chr1	65620000	10	2.654653e-8	9.501433e-6	1	7_Enh	1	7_Enh	1	ENSG00000134709.6	1	ENSG00000162433.10
chr1	60380000	chr1	61420000	13	4.290828e-4	0.02724335	NA	NA	1	7_Enh	1	ENSG00000134716.5	NA	NA
chr1	60380000	chr1	61900000	13	3.603759e-4	0.02397682	NA	NA	1	7_Enh	1	ENSG00000134716.5	NA	NA
chr1	60380000	chr1	62300000	14	2.013585e-6	3.917485e-4	NA	NA	1	7_Enh	1	ENSG00000134716.5	NA	NA
chr1	60380000	chr1	70380000	5	2.620281e-5	0.003191486	NA	NA	1	7_Enh	1	ENSG00000134716.5	NA	NA
chr1	60420000	chr1	62220000	8	7.578705e-5	0.007359518	1	7_Enh	1	7_Enh	NA	NA	1	ENSG00000132849.14
chr1	60540000	chr1	61500000	13	9.588651e-4	0.04872594	NA	NA	1	7_Enh	1	ENSG00000162598.9	NA	NA
chr1	60540000	chr1	65420000	5	8.930456e-5	0.008356824	NA	NA	1	7_Enh	1	ENSG00000162598.9	1	ENSG00000162434.7
chr1	61420000	chr1	68980000	5	6.053549e-4	0.0350166	1	7_Enh	1	7_Enh	NA	NA	1	ENSG00000024526.12
chr1	61500000	chr1	71500000	5	4.629933e-4	0.02881593	1	7_Enh	NA	NA	NA	NA	1	ENSG00000050628.16
chr1	61620000	chr1	70860000	6	9.886506e-4	0.0498003	1	7_Enh	NA	NA	NA	NA	1	ENSG00000116761.7
chr1	61780000	chr1	65700000	7	2.060525e-4	0.0158176	1	7_Enh	NA	NA	NA	NA	1	ENSG00000116675.11
chr1	61820000	chr1	64940000	9	6.433634e-5	0.00648273	1	7_Enh	1	7_Enh	NA	NA	1	ENSG00000158966.9
chr1	61900000	chr1	67780000	6	5.385272e-4	0.03216938	1	7_Enh	NA	NA	NA	NA	1	ENSG00000081985.6
chr1	62140000	chr1	65220000	11	8.063007e-4	0.04307733	1	7_Enh	1	7_Enh	NA	NA	1	ENSG00000162437.10
chr1	62140000	chr1	67500000	6	8.504701e-4	0.0447483	1	7_Enh	1	7_Enh	NA	NA	1	ENSG00000116704.6
[truncated: 60,094 more rows]
