# Supplementary material for: Generative modeling of multi-mapping reads with mHi-C advances analysis of Hi-C studies
Source: eLife. 2019 Jan 31;8:e38070. doi: 10.7554/eLife.38070 (PMC6450682; doi:10.7554/eLife.38070)
Supplement: Figure 4—source data 2. [file elife-38070-fig4-data2.zip › Figure4-sourceData2_promoterEnhancer/rep2_proEnh_uniMulti.csv]

chr1	20000	chr1	740000	30	2.607068e-8	6.185387e-6	1	7_Enh	1	7_Enh	NA	NA	1	ENSG00000269831.1
chr1	20000	chr1	820000	28	3.495163e-8	8.045684e-6	1	7_Enh	1	7_Enh	NA	NA	1	ENSG00000269308.1
chr1	620000	chr1	820000	45	2.137181e-4	0.01327533	NA	NA	1	7_Enh	1	ENSG00000185097.2	1	ENSG00000269308.1
chr1	820000	chr1	1060000	24	6.242399e-4	0.03011839	1	7_Enh	1	7_Enh	1	ENSG00000269308.1	1	ENSG00000131591.13
chr1	820000	chr1	8500000	6	6.154354e-4	0.0298009	1	7_Enh	1	7_Enh	1	ENSG00000269308.1	NA	NA
chr1	1060000	chr1	1500000	16	8.122183e-4	0.03662893	1	7_Enh	1	7_Enh	1	ENSG00000131591.13	1	ENSG00000160075.10
chr1	1500000	chr1	1660000	74	4.24729e-15	3.137118e-12	1	7_Enh	NA	NA	1	ENSG00000160075.10	1	ENSG00000215790.2
chr1	1500000	chr1	1700000	24	6.94137e-4	0.03259773	1	7_Enh	1	7_Enh	1	ENSG00000160075.10	1	ENSG00000008130.11
chr1	1500000	chr1	9380000	5	1.952378e-4	0.01237058	1	7_Enh	1	7_Enh	1	ENSG00000160075.10	NA	NA
chr1	1500000	chr1	9900000	4	0.001094874	0.04569177	1	7_Enh	1	7_Enh	1	ENSG00000160075.10	1	ENSG00000171603.12
chr1	1540000	chr1	1660000	64	2.776197e-18	2.951655e-15	1	7_Enh	NA	NA	1	ENSG00000197530.8	1	ENSG00000215790.2
chr1	1540000	chr1	1700000	31	1.180131e-10	4.50224e-8	1	7_Enh	1	7_Enh	1	ENSG00000197530.8	1	ENSG00000008130.11
chr1	1540000	chr1	1820000	20	8.146613e-6	9.386498e-4	1	7_Enh	1	7_Enh	1	ENSG00000197530.8	1	ENSG00000078369.13
chr1	1540000	chr1	6700000	4	7.964561e-4	0.03610128	1	7_Enh	NA	NA	1	ENSG00000197530.8	1	ENSG00000041988.11
chr1	1540000	chr1	9260000	5	1.661671e-5	0.001699923	1	7_Enh	1	7_Enh	1	ENSG00000197530.8	NA	NA
chr1	1540000	chr1	9980000	4	5.628151e-4	0.02787003	1	7_Enh	1	7_Enh	1	ENSG00000197530.8	1	ENSG00000178585.10
chr1	1540000	chr1	10420000	5	4.846957e-6	6.050772e-4	1	7_Enh	1	7_Enh	1	ENSG00000197530.8	NA	NA
chr1	1540000	chr1	10540000	4	3.02801e-4	0.01739838	1	7_Enh	1	7_Enh	1	ENSG00000197530.8	1	ENSG00000160049.7
chr1	1660000	chr1	1820000	36	9.982639e-5	0.00729779	NA	NA	1	7_Enh	1	ENSG00000215790.2	1	ENSG00000078369.13
chr1	1700000	chr1	1820000	59	7.320199e-25	1.421393e-21	1	7_Enh	1	7_Enh	1	ENSG00000008130.11	1	ENSG00000078369.13
chr1	1700000	chr1	8500000	5	2.342053e-4	0.01425483	1	7_Enh	1	7_Enh	1	ENSG00000008130.11	NA	NA
chr1	1700000	chr1	10620000	5	2.822256e-5	0.002629424	1	7_Enh	1	7_Enh	1	ENSG00000008130.11	NA	NA
chr1	1820000	chr1	6660000	4	0.001036571	0.04389182	1	7_Enh	1	7_Enh	1	ENSG00000078369.13	1	ENSG00000162413.12
chr1	1820000	chr1	10140000	5	1.830895e-4	0.01176209	1	7_Enh	1	7_Enh	1	ENSG00000078369.13	NA	NA
chr1	1820000	chr1	10500000	4	9.381191e-4	0.04077735	1	7_Enh	1	7_Enh	1	ENSG00000078369.13	1	ENSG00000241563.2
chr1	1940000	chr1	2060000	34	5.957839e-9	1.632551e-6	NA	NA	1	7_Enh	1	ENSG00000187730.6	NA	NA
chr1	1940000	chr1	2100000	21	6.543572e-4	0.03120432	NA	NA	1	7_Enh	1	ENSG00000187730.6	NA	NA
chr1	1980000	chr1	2100000	37	7.964833e-9	2.124777e-6	NA	NA	1	7_Enh	1	ENSG00000067606.11	NA	NA
chr1	1980000	chr1	2300000	16	3.913081e-4	0.02117163	NA	NA	1	7_Enh	1	ENSG00000067606.11	NA	NA
chr1	1980000	chr1	6380000	5	1.759309e-4	0.01139996	NA	NA	1	7_Enh	1	ENSG00000067606.11	NA	NA
chr1	1980000	chr1	9340000	4	0.00114018	0.04707419	NA	NA	1	7_Enh	1	ENSG00000067606.11	1	ENSG00000171621.9
chr1	1980000	chr1	10900000	4	4.273853e-4	0.0226382	NA	NA	1	7_Enh	1	ENSG00000067606.11	NA	NA
chr1	2060000	chr1	10540000	8	7.36899e-9	1.980559e-6	1	7_Enh	1	7_Enh	NA	NA	1	ENSG00000160049.7
chr1	2060000	chr1	11260000	5	1.631012e-4	0.01074528	1	7_Enh	1	7_Enh	NA	NA	1	ENSG00000171819.4
chr1	2060000	chr1	11820000	4	2.28396e-4	0.0139792	1	7_Enh	1	7_Enh	NA	NA	1	ENSG00000215910.3
chr1	2100000	chr1	6660000	4	0.001204129	0.04899911	1	7_Enh	1	7_Enh	NA	NA	1	ENSG00000162413.12
chr1	2100000	chr1	7820000	5	9.02467e-4	0.03962712	1	7_Enh	NA	NA	NA	NA	1	ENSG00000049245.8
chr1	2140000	chr1	2300000	105	1.644279e-50	1.073884e-46	1	7_Enh	1	7_Enh	1	ENSG00000157933.9	NA	NA
chr1	2140000	chr1	2340000	100	9.807742e-34	3.397183e-30	1	7_Enh	1	7_Enh	1	ENSG00000157933.9	1	ENSG00000149527.13
chr1	2140000	chr1	3460000	13	1.440158e-4	0.009747019	1	7_Enh	1	7_Enh	1	ENSG00000157933.9	NA	NA
chr1	2140000	chr1	3540000	15	3.379117e-7	6.044641e-5	1	7_Enh	1	7_Enh	1	ENSG00000157933.9	1	ENSG00000158109.10
chr1	2140000	chr1	6260000	9	1.300232e-6	1.96073e-4	1	7_Enh	1	7_Enh	1	ENSG00000157933.9	1	ENSG00000116251.5
chr1	2140000	chr1	6380000	6	2.633205e-4	0.01561465	1	7_Enh	1	7_Enh	1	ENSG00000157933.9	NA	NA
chr1	2140000	chr1	6660000	7	1.217406e-5	0.001313407	1	7_Enh	1	7_Enh	1	ENSG00000157933.9	1	ENSG00000162413.12
chr1	2140000	chr1	8500000	6	7.663974e-4	0.03507647	1	7_Enh	1	7_Enh	1	ENSG00000157933.9	NA	NA
chr1	2140000	chr1	11860000	5	1.974877e-4	0.01248127	1	7_Enh	1	7_Enh	1	ENSG00000157933.9	1	ENSG00000177000.6
chr1	2220000	chr1	2340000	47	4.31032e-10	1.482114e-7	1	7_Enh	1	7_Enh	NA	NA	1	ENSG00000149527.13
chr1	2220000	chr1	6260000	6	2.982213e-5	0.002751079	1	7_Enh	1	7_Enh	NA	NA	1	ENSG00000116251.5
chr1	2220000	chr1	6340000	5	2.60453e-4	0.01548264	1	7_Enh	1	7_Enh	NA	NA	1	ENSG00000158292.6
chr1	2220000	chr1	11860000	4	2.320163e-4	0.01415003	1	7_Enh	1	7_Enh	NA	NA	1	ENSG00000177000.6
chr1	2300000	chr1	3700000	8	7.861715e-5	0.00603376	1	7_Enh	1	7_Enh	NA	NA	1	ENSG00000130764.5
chr1	2300000	chr1	11860000	5	1.571122e-5	0.001622739	1	7_Enh	1	7_Enh	NA	NA	1	ENSG00000177000.6
chr1	2300000	chr1	12220000	4	1.439491e-4	0.009743576	1	7_Enh	1	7_Enh	NA	NA	1	ENSG00000028137.12
chr1	2340000	chr1	2540000	36	1.526866e-6	2.254333e-4	1	7_Enh	1	7_Enh	1	ENSG00000149527.13	NA	NA
chr1	2340000	chr1	3220000	13	3.999517e-4	0.02152432	1	7_Enh	1	7_Enh	1	ENSG00000149527.13	NA	NA
chr1	2340000	chr1	3380000	23	1.443926e-13	8.712615e-11	1	7_Enh	1	7_Enh	1	ENSG00000149527.13	1	ENSG00000130762.10
chr1	2340000	chr1	3460000	20	1.506531e-8	3.775341e-6	1	7_Enh	1	7_Enh	1	ENSG00000149527.13	NA	NA
chr1	2340000	chr1	3540000	12	9.56882e-5	0.007056324	1	7_Enh	1	7_Enh	1	ENSG00000149527.13	1	ENSG00000158109.10
chr1	2340000	chr1	3700000	16	2.929851e-9	8.574283e-7	1	7_Enh	1	7_Enh	1	ENSG00000149527.13	1	ENSG00000130764.5
chr1	2340000	chr1	5940000	6	2.075072e-4	0.01297121	1	7_Enh	1	7_Enh	1	ENSG00000149527.13	NA	NA
chr1	2340000	chr1	6660000	5	8.273107e-4	0.03713193	1	7_Enh	1	7_Enh	1	ENSG00000149527.13	1	ENSG00000162413.12
chr1	2340000	chr1	11740000	4	6.312639e-4	0.0303729	1	7_Enh	NA	NA	1	ENSG00000149527.13	1	ENSG00000116670.10
chr1	2340000	chr1	11780000	5	4.043147e-4	0.02170017	1	7_Enh	1	7_Enh	1	ENSG00000149527.13	1	ENSG00000177674.11
chr1	2340000	chr1	11860000	8	5.957033e-8	1.296937e-5	1	7_Enh	1	7_Enh	1	ENSG00000149527.13	1	ENSG00000177000.6
chr1	2340000	chr1	12140000	9	1.98345e-9	6.003137e-7	1	7_Enh	1	7_Enh	1	ENSG00000149527.13	1	ENSG00000120949.10
chr1	2340000	chr1	12220000	4	9.228274e-4	0.04028564	1	7_Enh	1	7_Enh	1	ENSG00000149527.13	1	ENSG00000028137.12
chr1	2540000	chr1	2940000	25	3.642776e-6	4.745783e-4	1	7_Enh	NA	NA	NA	NA	1	ENSG00000169717.5
chr1	2540000	chr1	3380000	24	1.505112e-15	1.173863e-12	1	7_Enh	1	7_Enh	NA	NA	1	ENSG00000130762.10
chr1	2540000	chr1	3540000	15	1.620835e-7	3.160243e-5	1	7_Enh	1	7_Enh	NA	NA	1	ENSG00000158109.10
chr1	2540000	chr1	3580000	9	8.77243e-4	0.03879771	1	7_Enh	NA	NA	NA	NA	1	ENSG00000116213.11
chr1	2540000	chr1	3700000	9	1.919612e-4	0.01220704	1	7_Enh	1	7_Enh	NA	NA	1	ENSG00000130764.5
chr1	2540000	chr1	6060000	6	7.834774e-4	0.03565844	1	7_Enh	1	7_Enh	NA	NA	1	ENSG00000131697.13
chr1	2540000	chr1	11700000	6	4.031094e-6	5.171811e-4	1	7_Enh	NA	NA	NA	NA	1	ENSG00000116661.9
chr1	2940000	chr1	3220000	36	1.858225e-9	5.655065e-7	NA	NA	1	7_Enh	1	ENSG00000169717.5	NA	NA
chr1	2940000	chr1	3380000	21	5.086528e-6	6.304759e-4	NA	NA	1	7_Enh	1	ENSG00000169717.5	1	ENSG00000130762.10
chr1	2980000	chr1	3460000	14	0.001115612	0.046327019999999997	NA	NA	1	7_Enh	1	ENSG00000142611.12	NA	NA
chr1	2980000	chr1	3700000	9	0.001107238	0.04607343	NA	NA	1	7_Enh	1	ENSG00000142611.12	1	ENSG00000130764.5
chr1	2980000	chr1	5900000	7	5.468827e-5	0.00450748	NA	NA	1	7_Enh	1	ENSG00000142611.12	NA	NA
chr1	2980000	chr1	11340000	5	2.573065e-4	0.01533664	NA	NA	1	7_Enh	1	ENSG00000142611.12	1	ENSG00000120942.9
chr1	2980000	chr1	12180000	5	3.864066e-5	0.003400031	NA	NA	1	7_Enh	1	ENSG00000142611.12	NA	NA
chr1	3220000	chr1	11340000	6	8.320103e-5	0.006313274	1	7_Enh	1	7_Enh	NA	NA	1	ENSG00000120942.9
chr1	3380000	chr1	3540000	39	2.112521e-12	1.074142e-9	1	7_Enh	1	7_Enh	1	ENSG00000130762.10	1	ENSG00000158109.10
chr1	3380000	chr1	3580000	28	3.274378e-8	7.590281e-6	1	7_Enh	NA	NA	1	ENSG00000130762.10	1	ENSG00000116213.11
chr1	3380000	chr1	3740000	26	2.32767e-6	3.237332e-4	1	7_Enh	1	7_Enh	1	ENSG00000130762.10	NA	NA
chr1	3380000	chr1	6900000	5	3.472929e-4	0.01933061	1	7_Enh	1	7_Enh	1	ENSG00000130762.10	NA	NA
chr1	3380000	chr1	12140000	4	4.02785e-4	0.02163962	1	7_Enh	1	7_Enh	1	ENSG00000130762.10	1	ENSG00000120949.10
chr1	3460000	chr1	3580000	31	6.495174e-4	0.03103252	1	7_Enh	NA	NA	NA	NA	1	ENSG00000116213.11
chr1	3460000	chr1	3700000	27	3.047503e-6	4.072368e-4	1	7_Enh	1	7_Enh	NA	NA	1	ENSG00000130764.5
chr1	3460000	chr1	6260000	9	5.854314e-6	7.103115e-4	1	7_Enh	1	7_Enh	NA	NA	1	ENSG00000116251.5
chr1	3460000	chr1	11340000	8	4.026137e-6	5.166729e-4	1	7_Enh	1	7_Enh	NA	NA	1	ENSG00000120942.9
chr1	3540000	chr1	5940000	10	2.91351e-8	6.833044e-6	1	7_Enh	1	7_Enh	1	ENSG00000158109.10	NA	NA
chr1	3540000	chr1	6180000	6	3.829625e-4	0.02082563	1	7_Enh	1	7_Enh	1	ENSG00000158109.10	NA	NA
chr1	3540000	chr1	10540000	5	1.042137e-4	0.007551588	1	7_Enh	1	7_Enh	1	ENSG00000158109.10	1	ENSG00000160049.7
chr1	3540000	chr1	11340000	6	1.013819e-4	0.007387629	1	7_Enh	1	7_Enh	1	ENSG00000158109.10	1	ENSG00000120942.9
chr1	3540000	chr1	11740000	5	1.910321e-5	0.001908181	1	7_Enh	NA	NA	1	ENSG00000158109.10	1	ENSG00000116670.10
chr1	3580000	chr1	3700000	23	0.001129017	0.04674149	NA	NA	1	7_Enh	1	ENSG00000116213.11	1	ENSG00000130764.5
chr1	3580000	chr1	6020000	9	4.681985e-6	5.874999e-4	NA	NA	1	7_Enh	1	ENSG00000116213.11	NA	NA
chr1	3580000	chr1	6780000	7	1.476445e-4	0.009940211	NA	NA	1	7_Enh	1	ENSG00000116213.11	1	ENSG00000007923.11
chr1	3580000	chr1	12580000	5	1.837875e-4	0.01179798	NA	NA	1	7_Enh	1	ENSG00000116213.11	NA	NA
chr1	3700000	chr1	6060000	9	9.220899e-6	0.001041418	1	7_Enh	1	7_Enh	1	ENSG00000130764.5	1	ENSG00000131697.13
chr1	3700000	chr1	6260000	7	4.728188e-5	0.004004674	1	7_Enh	1	7_Enh	1	ENSG00000130764.5	1	ENSG00000116251.5
chr1	3700000	chr1	10540000	5	4.911035e-5	0.004131048	1	7_Enh	1	7_Enh	1	ENSG00000130764.5	1	ENSG00000160049.7
chr1	3700000	chr1	11140000	4	7.839982e-4	0.03567647	1	7_Enh	1	7_Enh	1	ENSG00000130764.5	1	ENSG00000171824.9
chr1	3700000	chr1	11340000	7	3.605181e-6	4.703808e-4	1	7_Enh	1	7_Enh	1	ENSG00000130764.5	1	ENSG00000120942.9
chr1	3700000	chr1	11740000	5	8.923366e-6	0.001012983	1	7_Enh	NA	NA	1	ENSG00000130764.5	1	ENSG00000116670.10
chr1	3700000	chr1	11780000	4	9.876377e-4	0.04235065	1	7_Enh	1	7_Enh	1	ENSG00000130764.5	1	ENSG00000177674.11
chr1	3700000	chr1	12300000	4	3.182284e-4	0.01807436	1	7_Enh	1	7_Enh	1	ENSG00000130764.5	1	ENSG00000048707.9
chr1	3740000	chr1	6060000	18	1.885303e-10	6.932661e-8	1	7_Enh	1	7_Enh	NA	NA	1	ENSG00000131697.13
chr1	3740000	chr1	6260000	12	3.163488e-7	5.705517e-5	1	7_Enh	1	7_Enh	NA	NA	1	ENSG00000116251.5
chr1	3740000	chr1	11140000	6	1.34102e-4	0.009216759	1	7_Enh	1	7_Enh	NA	NA	1	ENSG00000171824.9
chr1	3740000	chr1	11340000	7	1.881201e-4	0.01201613	1	7_Enh	1	7_Enh	NA	NA	1	ENSG00000120942.9
chr1	3740000	chr1	11780000	6	1.882164e-4	0.01202088	1	7_Enh	1	7_Enh	NA	NA	1	ENSG00000177674.11
chr1	3740000	chr1	12780000	8	3.931873e-6	5.062888e-4	1	7_Enh	NA	NA	NA	NA	1	ENSG00000188984.7
chr1	3740000	chr1	12820000	9	8.910744e-7	1.412929e-4	1	7_Enh	NA	NA	NA	NA	1	ENSG00000116726.4
chr1	3740000	chr1	12940000	12	1.392641e-10	5.241784e-8	1	7_Enh	NA	NA	NA	NA	1	ENSG00000187545.5
chr1	3820000	chr1	5900000	16	1.51845e-10	5.677732e-8	NA	NA	1	7_Enh	1	ENSG00000198912.6	NA	NA
chr1	3820000	chr1	5940000	12	2.540697e-9	7.521863e-7	NA	NA	1	7_Enh	1	ENSG00000198912.6	NA	NA
chr1	3820000	chr1	6020000	19	1.350204e-14	9.361406e-12	NA	NA	1	7_Enh	1	ENSG00000198912.6	NA	NA
chr1	3820000	chr1	6060000	15	1.330202e-9	4.16763e-7	NA	NA	1	7_Enh	1	ENSG00000198912.6	1	ENSG00000131697.13
chr1	3820000	chr1	7180000	6	1.099442e-4	0.007880703	NA	NA	1	7_Enh	1	ENSG00000198912.6	NA	NA
chr1	3820000	chr1	11220000	6	5.640397e-5	0.004621428	NA	NA	1	7_Enh	1	ENSG00000198912.6	NA	NA
chr1	3820000	chr1	11340000	6	2.193578e-4	0.01354768	NA	NA	1	7_Enh	1	ENSG00000198912.6	1	ENSG00000120942.9
chr1	3820000	chr1	12180000	7	2.568654e-6	3.520498e-4	NA	NA	1	7_Enh	1	ENSG00000198912.6	NA	NA
chr1	3820000	chr1	12540000	4	0.001006839	0.04296065	NA	NA	1	7_Enh	1	ENSG00000198912.6	NA	NA
chr1	4700000	chr1	5900000	14	1.417061e-4	0.009626367	NA	NA	1	7_Enh	1	ENSG00000196581.6	NA	NA
chr1	4700000	chr1	11820000	5	3.550177e-4	0.01965683	NA	NA	1	7_Enh	1	ENSG00000196581.6	1	ENSG00000215910.3
chr1	4700000	chr1	13940000	11	5.361389e-9	1.483906e-6	NA	NA	1	7_Enh	1	ENSG00000196581.6	NA	NA
chr1	5900000	chr1	12780000	6	2.777136e-4	0.0162752	1	7_Enh	NA	NA	NA	NA	1	ENSG00000188984.7
chr1	5900000	chr1	12860000	6	2.688046e-4	0.0158673	1	7_Enh	NA	NA	NA	NA	1	ENSG00000116721.9
chr1	5900000	chr1	13460000	6	2.366047e-4	0.01436743	1	7_Enh	NA	NA	NA	NA	1	ENSG00000204491.2
chr1	5900000	chr1	13740000	7	2.591214e-5	0.002450753	1	7_Enh	NA	NA	NA	NA	1	ENSG00000204478.5
chr1	5900000	chr1	14940000	5	9.955997e-4	0.04260098	1	7_Enh	1	7_Enh	NA	NA	1	ENSG00000189337.11
chr1	5940000	chr1	11340000	5	8.308399e-4	0.03724894	1	7_Enh	1	7_Enh	NA	NA	1	ENSG00000120942.9
chr1	5940000	chr1	13500000	6	1.631549e-5	0.001674706	1	7_Enh	NA	NA	NA	NA	1	ENSG00000204486.3
chr1	5940000	chr1	15460000	4	2.996954e-4	0.01725848	1	7_Enh	1	7_Enh	NA	NA	1	ENSG00000171729.9
chr1	6020000	chr1	10500000	8	2.585897e-6	3.540214e-4	1	7_Enh	1	7_Enh	NA	NA	1	ENSG00000241563.2
chr1	6020000	chr1	11140000	5	9.281942e-4	0.04045844	1	7_Enh	1	7_Enh	NA	NA	1	ENSG00000171824.9
chr1	6020000	chr1	11540000	5	3.732198e-4	0.02042252	1	7_Enh	NA	NA	NA	NA	1	ENSG00000204624.6
chr1	6020000	chr1	12780000	8	1.992293e-6	2.834066e-4	1	7_Enh	NA	NA	NA	NA	1	ENSG00000188984.7
chr1	6020000	chr1	13420000	6	1.537822e-4	0.01026081	1	7_Enh	NA	NA	NA	NA	1	ENSG00000204501.2
chr1	6020000	chr1	14020000	5	3.502585e-4	0.01945802	1	7_Enh	1	7_Enh	NA	NA	1	ENSG00000116731.18
chr1	6060000	chr1	11140000	8	3.43831e-6	4.51773e-4	1	7_Enh	1	7_Enh	1	ENSG00000131697.13	1	ENSG00000171824.9
chr1	6060000	chr1	11820000	7	7.106826e-6	8.369751e-4	1	7_Enh	1	7_Enh	1	ENSG00000131697.13	1	ENSG00000215910.3
chr1	6060000	chr1	12220000	6	4.713781e-5	0.003994367	1	7_Enh	1	7_Enh	1	ENSG00000131697.13	1	ENSG00000028137.12
chr1	6060000	chr1	12540000	8	3.231672e-7	5.813145e-5	1	7_Enh	1	7_Enh	1	ENSG00000131697.13	NA	NA
chr1	6060000	chr1	12780000	6	4.237825e-4	0.02249351	1	7_Enh	NA	NA	1	ENSG00000131697.13	1	ENSG00000188984.7
chr1	6060000	chr1	12820000	8	1.392977e-5	0.001468758	1	7_Enh	NA	NA	1	ENSG00000131697.13	1	ENSG00000116726.4
chr1	6060000	chr1	15060000	7	9.041469e-6	0.001024177	1	7_Enh	1	7_Enh	1	ENSG00000131697.13	NA	NA
chr1	6060000	chr1	15220000	6	4.78426e-4	0.02466566	1	7_Enh	1	7_Enh	1	ENSG00000131697.13	NA	NA
chr1	6060000	chr1	15300000	7	1.355601e-5	0.001435924	1	7_Enh	1	7_Enh	1	ENSG00000131697.13	NA	NA
chr1	6060000	chr1	15420000	10	2.111865e-7	3.99655e-5	1	7_Enh	1	7_Enh	1	ENSG00000131697.13	NA	NA
chr1	6060000	chr1	15460000	5	2.853292e-4	0.01661937	1	7_Enh	1	7_Enh	1	ENSG00000131697.13	1	ENSG00000171729.9
chr1	6060000	chr1	15780000	7	1.1367e-6	1.745635e-4	1	7_Enh	1	7_Enh	1	ENSG00000131697.13	1	ENSG00000215704.5
chr1	6180000	chr1	11820000	5	1.063864e-4	0.007676857	1	7_Enh	1	7_Enh	NA	NA	1	ENSG00000215910.3
chr1	6260000	chr1	11140000	5	6.485818e-4	0.03099772	1	7_Enh	1	7_Enh	1	ENSG00000116251.5	1	ENSG00000171824.9
chr1	6260000	chr1	11340000	7	7.69452e-5	0.005930112	1	7_Enh	1	7_Enh	1	ENSG00000116251.5	1	ENSG00000120942.9
chr1	6260000	chr1	11820000	6	1.782635e-5	0.001801504	1	7_Enh	1	7_Enh	1	ENSG00000116251.5	1	ENSG00000215910.3
chr1	6260000	chr1	12300000	5	1.357983e-4	0.009309296	1	7_Enh	1	7_Enh	1	ENSG00000116251.5	1	ENSG00000048707.9
chr1	6260000	chr1	12500000	4	0.001183831	0.04839363	1	7_Enh	1	7_Enh	1	ENSG00000116251.5	NA	NA
chr1	6260000	chr1	12540000	9	2.207213e-9	6.615973e-7	1	7_Enh	1	7_Enh	1	ENSG00000116251.5	NA	NA
chr1	6260000	chr1	12580000	8	8.114239e-7	1.302059e-4	1	7_Enh	1	7_Enh	1	ENSG00000116251.5	NA	NA
chr1	6260000	chr1	15420000	8	2.805923e-6	3.795276e-4	1	7_Enh	1	7_Enh	1	ENSG00000116251.5	NA	NA
chr1	6260000	chr1	15820000	4	4.449639e-4	0.02334078	1	7_Enh	1	7_Enh	1	ENSG00000116251.5	NA	NA
chr1	6340000	chr1	11140000	7	6.469213e-6	7.731983e-4	1	7_Enh	1	7_Enh	1	ENSG00000158292.6	1	ENSG00000171824.9
chr1	6340000	chr1	11220000	5	0.001230565	0.04978699	1	7_Enh	1	7_Enh	1	ENSG00000158292.6	NA	NA
chr1	6340000	chr1	11700000	5	3.396464e-4	0.01899874	1	7_Enh	NA	NA	1	ENSG00000158292.6	1	ENSG00000116661.9
chr1	6340000	chr1	11740000	4	8.35946e-4	0.03742036	1	7_Enh	NA	NA	1	ENSG00000158292.6	1	ENSG00000116670.10
chr1	6340000	chr1	12180000	7	4.557638e-6	5.741881e-4	1	7_Enh	1	7_Enh	1	ENSG00000158292.6	NA	NA
chr1	6340000	chr1	12380000	6	4.224623e-4	0.02244137	1	7_Enh	1	7_Enh	1	ENSG00000158292.6	NA	NA
chr1	6340000	chr1	15340000	4	3.273284e-4	0.01846534	1	7_Enh	1	7_Enh	1	ENSG00000158292.6	NA	NA
chr1	6340000	chr1	15580000	6	1.259034e-5	0.001350403	1	7_Enh	1	7_Enh	1	ENSG00000158292.6	1	ENSG00000142621.15
chr1	6340000	chr1	15620000	7	1.494535e-6	2.212825e-4	1	7_Enh	1	7_Enh	1	ENSG00000158292.6	NA	NA
chr1	6380000	chr1	7900000	8	1.040729e-4	0.007543224	1	7_Enh	1	7_Enh	NA	NA	1	ENSG00000049247.9
chr1	6380000	chr1	11260000	5	0.00117551	0.04814578	1	7_Enh	1	7_Enh	NA	NA	1	ENSG00000171819.4
chr1	6660000	chr1	8420000	10	1.403897e-6	2.095484e-4	1	7_Enh	1	7_Enh	1	ENSG00000162413.12	NA	NA
chr1	6660000	chr1	11820000	4	0.0011151	0.0463105	1	7_Enh	1	7_Enh	1	ENSG00000162413.12	1	ENSG00000215910.3
chr1	6660000	chr1	12140000	5	1.054686e-4	0.007623418	1	7_Enh	1	7_Enh	1	ENSG00000162413.12	1	ENSG00000120949.10
chr1	6660000	chr1	14020000	5	7.87398e-5	0.006041033	1	7_Enh	1	7_Enh	1	ENSG00000162413.12	1	ENSG00000116731.18
chr1	6660000	chr1	16140000	4	1.965638e-4	0.01243627	1	7_Enh	1	7_Enh	1	ENSG00000162413.12	NA	NA
chr1	6660000	chr1	16540000	4	9.980836e-5	0.007296921	1	7_Enh	1	7_Enh	1	ENSG00000162413.12	1	ENSG00000204377.3
chr1	6700000	chr1	7260000	23	5.934438e-6	7.185837e-4	NA	NA	1	7_Enh	1	ENSG00000041988.11	NA	NA
chr1	6700000	chr1	7900000	10	5.026815e-5	0.004210163	NA	NA	1	7_Enh	1	ENSG00000041988.11	1	ENSG00000049247.9
chr1	6700000	chr1	11180000	5	1.19641e-4	0.008422854	NA	NA	1	7_Enh	1	ENSG00000041988.11	1	ENSG00000171824.9
chr1	6700000	chr1	11340000	6	6.996283e-4	0.03278846	NA	NA	1	7_Enh	1	ENSG00000041988.11	1	ENSG00000120942.9
chr1	6700000	chr1	11860000	5	2.89039e-4	0.01678528	NA	NA	1	7_Enh	1	ENSG00000041988.11	1	ENSG00000177000.6
chr1	6740000	chr1	10460000	7	4.49643e-4	0.02352734	1	7_Enh	1	7_Enh	NA	NA	1	ENSG00000142657.16
chr1	6740000	chr1	11740000	8	1.191962e-6	1.818357e-4	1	7_Enh	NA	NA	NA	NA	1	ENSG00000116670.10
chr1	6740000	chr1	11860000	10	9.281769e-8	1.925319e-5	1	7_Enh	1	7_Enh	NA	NA	1	ENSG00000177000.6
chr1	6780000	chr1	6900000	42	1.762119e-5	0.001784572	1	7_Enh	1	7_Enh	1	ENSG00000007923.11	NA	NA
chr1	6780000	chr1	6940000	81	5.275849e-11	2.140808e-8	1	7_Enh	1	7_Enh	1	ENSG00000007923.11	NA	NA
chr1	6780000	chr1	6980000	58	2.693143e-6	3.666479e-4	1	7_Enh	1	7_Enh	1	ENSG00000007923.11	NA	NA
chr1	6780000	chr1	7140000	40	9.179155e-10	2.967309e-7	1	7_Enh	1	7_Enh	1	ENSG00000007923.11	NA	NA
chr1	6780000	chr1	7180000	21	6.721067e-5	0.005320337	1	7_Enh	1	7_Enh	1	ENSG00000007923.11	NA	NA
chr1	6780000	chr1	7260000	34	2.5026e-7	4.641573e-5	1	7_Enh	1	7_Enh	1	ENSG00000007923.11	NA	NA
chr1	6780000	chr1	7300000	36	3.799887e-9	1.085936e-6	1	7_Enh	1	7_Enh	1	ENSG00000007923.11	NA	NA
chr1	6780000	chr1	7380000	37	7.726925e-7	1.248239e-4	1	7_Enh	1	7_Enh	1	ENSG00000007923.11	NA	NA
chr1	6780000	chr1	7460000	22	7.769624e-6	9.021253e-4	1	7_Enh	1	7_Enh	1	ENSG00000007923.11	NA	NA
chr1	6780000	chr1	7540000	28	7.795272e-9	2.083561e-6	1	7_Enh	1	7_Enh	1	ENSG00000007923.11	NA	NA
chr1	6780000	chr1	7580000	18	6.809151e-6	8.074047e-4	1	7_Enh	1	7_Enh	1	ENSG00000007923.11	NA	NA
chr1	6780000	chr1	7620000	38	7.267006e-18	7.375351e-15	1	7_Enh	1	7_Enh	1	ENSG00000007923.11	NA	NA
chr1	6780000	chr1	7740000	16	4.979115e-7	8.496414e-5	1	7_Enh	1	7_Enh	1	ENSG00000007923.11	NA	NA
chr1	6780000	chr1	7820000	27	1.80923e-9	5.517177e-7	1	7_Enh	NA	NA	1	ENSG00000007923.11	1	ENSG00000049245.8
chr1	6780000	chr1	12140000	5	0.001182004	0.04834112	1	7_Enh	1	7_Enh	1	ENSG00000007923.11	1	ENSG00000120949.10
chr1	6780000	chr1	15900000	5	5.545283e-4	0.02756302	1	7_Enh	NA	NA	1	ENSG00000007923.11	1	ENSG00000116771.5
chr1	6820000	chr1	7820000	18	7.21961e-6	8.480738e-4	1	7_Enh	NA	NA	NA	NA	1	ENSG00000049245.8
chr1	6820000	chr1	7860000	13	1.610552e-6	2.360206e-4	1	7_Enh	1	7_Enh	NA	NA	1	ENSG00000049246.10
chr1	6820000	chr1	7900000	12	7.211871e-6	8.472787e-4	1	7_Enh	1	7_Enh	NA	NA	1	ENSG00000049247.9
chr1	6820000	chr1	11780000	7	1.125613e-5	0.001230016	1	7_Enh	1	7_Enh	NA	NA	1	ENSG00000177674.11
chr1	6820000	chr1	15780000	4	0.001152444	0.04744222	1	7_Enh	1	7_Enh	NA	NA	1	ENSG00000215704.5
chr1	6860000	chr1	6980000	74	6.616382e-8	1.423779e-5	1	7_Enh	1	7_Enh	1	ENSG00000171735.14	NA	NA
chr1	6860000	chr1	7140000	45	1.010913e-10	3.903219e-8	1	7_Enh	1	7_Enh	1	ENSG00000171735.14	NA	NA
chr1	6860000	chr1	7180000	27	4.659548e-7	8.018625e-5	1	7_Enh	1	7_Enh	1	ENSG00000171735.14	NA	NA
chr1	6860000	chr1	7260000	42	2.85368e-10	1.014659e-7	1	7_Enh	1	7_Enh	1	ENSG00000171735.14	NA	NA
chr1	6860000	chr1	7300000	33	6.100681e-7	1.014715e-4	1	7_Enh	1	7_Enh	1	ENSG00000171735.14	NA	NA
chr1	6860000	chr1	7380000	37	3.105264e-6	4.138794e-4	1	7_Enh	1	7_Enh	1	ENSG00000171735.14	NA	NA
chr1	6860000	chr1	7540000	45	7.091889e-20	8.890638e-17	1	7_Enh	1	7_Enh	1	ENSG00000171735.14	NA	NA
chr1	6860000	chr1	7580000	26	1.028752e-10	3.965945e-8	1	7_Enh	1	7_Enh	1	ENSG00000171735.14	NA	NA
chr1	6860000	chr1	7620000	33	1.260569e-13	7.665023e-11	1	7_Enh	1	7_Enh	1	ENSG00000171735.14	NA	NA
chr1	6860000	chr1	7740000	13	5.966926e-5	0.004834859	1	7_Enh	1	7_Enh	1	ENSG00000171735.14	NA	NA
chr1	6860000	chr1	7820000	28	5.842855e-10	1.961388e-7	1	7_Enh	NA	NA	1	ENSG00000171735.14	1	ENSG00000049245.8
chr1	6860000	chr1	7980000	17	6.243151e-4	0.03012063	1	7_Enh	1	7_Enh	1	ENSG00000171735.14	NA	NA
chr1	6860000	chr1	12980000	6	3.800001e-4	0.0207034	1	7_Enh	NA	NA	1	ENSG00000171735.14	1	ENSG00000204510.1
chr1	6860000	chr1	14100000	5	9.435471e-4	0.0409526	1	7_Enh	1	7_Enh	1	ENSG00000171735.14	NA	NA
chr1	6860000	chr1	15780000	5	2.849812e-4	0.01660388	1	7_Enh	1	7_Enh	1	ENSG00000171735.14	1	ENSG00000215704.5
chr1	6860000	chr1	16060000	4	7.585971e-4	0.03481365	1	7_Enh	1	7_Enh	1	ENSG00000171735.14	1	ENSG00000162460.6
chr1	6860000	chr1	16860000	5	5.631092e-4	0.02788127	1	7_Enh	NA	NA	1	ENSG00000171735.14	1	ENSG00000268674.1
chr1	6900000	chr1	7820000	15	2.022902e-4	0.01271327	1	7_Enh	NA	NA	NA	NA	1	ENSG00000049245.8
chr1	6940000	chr1	7820000	37	1.925526e-10	7.069608e-8	1	7_Enh	NA	NA	NA	NA	1	ENSG00000049245.8
chr1	6940000	chr1	7900000	19	8.375285e-7	1.338611e-4	1	7_Enh	1	7_Enh	NA	NA	1	ENSG00000049247.9
chr1	6980000	chr1	7820000	37	2.112808e-10	7.699665e-8	1	7_Enh	NA	NA	NA	NA	1	ENSG00000049245.8
chr1	6980000	chr1	7900000	18	3.314898e-6	4.378654e-4	1	7_Enh	1	7_Enh	NA	NA	1	ENSG00000049247.9
chr1	6980000	chr1	11700000	7	2.074404e-4	0.0129683	1	7_Enh	NA	NA	NA	NA	1	ENSG00000116661.9
chr1	7140000	chr1	7820000	32	8.864151e-10	2.873576e-7	1	7_Enh	NA	NA	NA	NA	1	ENSG00000049245.8
chr1	7140000	chr1	7900000	12	6.982295e-4	0.03273852	1	7_Enh	1	7_Enh	NA	NA	1	ENSG00000049247.9
chr1	7180000	chr1	16980000	5	5.787376e-5	0.004718243	1	7_Enh	1	7_Enh	NA	NA	1	ENSG00000237847.2
chr1	7260000	chr1	7820000	38	5.054689e-9	1.406994e-6	1	7_Enh	NA	NA	NA	NA	1	ENSG00000049245.8
chr1	7260000	chr1	14940000	6	3.88159e-4	0.0210437	1	7_Enh	1	7_Enh	NA	NA	1	ENSG00000189337.11
chr1	7260000	chr1	16860000	6	1.400606e-4	0.009538354	1	7_Enh	NA	NA	NA	NA	1	ENSG00000268674.1
chr1	7260000	chr1	16940000	5	0.001032099	0.04375507	1	7_Enh	1	7_Enh	NA	NA	1	ENSG00000219481.6
chr1	7380000	chr1	11780000	9	5.88535e-5	0.004783178	1	7_Enh	1	7_Enh	NA	NA	1	ENSG00000177674.11
chr1	7540000	chr1	7820000	42	1.7067e-5	0.0017379	1	7_Enh	NA	NA	NA	NA	1	ENSG00000049245.8
chr1	7540000	chr1	11260000	7	0.00104021	0.04400464	1	7_Enh	1	7_Enh	NA	NA	1	ENSG00000171819.4
chr1	7540000	chr1	12220000	6	1.365146e-4	0.009346977	1	7_Enh	1	7_Enh	NA	NA	1	ENSG00000028137.12
chr1	7540000	chr1	16980000	6	1.189924e-4	0.008387923	1	7_Enh	1	7_Enh	NA	NA	1	ENSG00000237847.2
chr1	7580000	chr1	7820000	35	3.630163e-5	0.003231018	1	7_Enh	NA	NA	NA	NA	1	ENSG00000049245.8
chr1	7620000	chr1	16860000	5	8.102565e-4	0.03656499	1	7_Enh	NA	NA	NA	NA	1	ENSG00000268674.1
chr1	7740000	chr1	7860000	22	4.006985e-4	0.02155379	1	7_Enh	1	7_Enh	NA	NA	1	ENSG00000049246.10
chr1	7740000	chr1	12780000	5	4.658672e-4	0.0241724	1	7_Enh	NA	NA	NA	NA	1	ENSG00000188984.7
chr1	7740000	chr1	16940000	4	0.001057979	0.04455368	1	7_Enh	1	7_Enh	NA	NA	1	ENSG00000219481.6
chr1	7740000	chr1	16980000	5	8.792793e-5	0.006597797	1	7_Enh	1	7_Enh	NA	NA	1	ENSG00000237847.2
chr1	7820000	chr1	7940000	49	4.312091e-4	0.02279143	NA	NA	1	7_Enh	1	ENSG00000049245.8	NA	NA
chr1	7820000	chr1	7980000	100	2.968497e-14	1.965096e-11	NA	NA	1	7_Enh	1	ENSG00000049245.8	NA	NA
chr1	7860000	chr1	7980000	61	2.217481e-10	8.048262e-8	1	7_Enh	1	7_Enh	1	ENSG00000049246.10	NA	NA
chr1	7860000	chr1	10420000	6	7.656107e-5	0.005906238	1	7_Enh	1	7_Enh	1	ENSG00000049246.10	NA	NA
chr1	7900000	chr1	8420000	19	4.347111e-7	7.542639e-5	1	7_Enh	1	7_Enh	1	ENSG00000049247.9	NA	NA
chr1	7900000	chr1	9860000	8	1.858178e-4	0.01190218	1	7_Enh	1	7_Enh	1	ENSG00000049247.9	NA	NA
chr1	7900000	chr1	10900000	6	1.22809e-4	0.008596876	1	7_Enh	1	7_Enh	1	ENSG00000049247.9	NA	NA
chr1	7940000	chr1	8380000	21	2.663699e-5	0.002507267	1	7_Enh	1	7_Enh	NA	NA	1	ENSG00000162426.10
chr1	7980000	chr1	8380000	28	3.116678e-4	0.01778657	1	7_Enh	1	7_Enh	NA	NA	1	ENSG00000162426.10
chr1	7980000	chr1	16860000	11	3.932217e-8	8.94191e-6	1	7_Enh	NA	NA	NA	NA	1	ENSG00000268674.1
chr1	8060000	chr1	8380000	108	1.555833e-64	1.350929e-60	1	7_Enh	1	7_Enh	NA	NA	1	ENSG00000162426.10
chr1	8100000	chr1	8220000	69	2.120492e-15	1.625683e-12	1	7_Enh	1	7_Enh	1	ENSG00000116285.8	NA	NA
chr1	8100000	chr1	8260000	94	2.156739e-33	7.344805e-30	1	7_Enh	1	7_Enh	1	ENSG00000116285.8	NA	NA
chr1	8100000	chr1	8300000	45	9.333622e-17	8.410535e-14	1	7_Enh	1	7_Enh	1	ENSG00000116285.8	NA	NA
chr1	8100000	chr1	8340000	51	3.982003e-23	6.700664e-20	1	7_Enh	1	7_Enh	1	ENSG00000116285.8	NA	NA
chr1	8100000	chr1	8380000	91	1.960163e-55	1.426672e-51	1	7_Enh	1	7_Enh	1	ENSG00000116285.8	1	ENSG00000162426.10
chr1	8100000	chr1	8420000	27	7.472302e-7	1.211941e-4	1	7_Enh	1	7_Enh	1	ENSG00000116285.8	NA	NA
chr1	8100000	chr1	8460000	35	6.51306e-6	7.776049e-4	1	7_Enh	1	7_Enh	1	ENSG00000116285.8	NA	NA
chr1	8100000	chr1	8500000	29	1.32937e-5	0.001412754	1	7_Enh	1	7_Enh	1	ENSG00000116285.8	NA	NA
chr1	8100000	chr1	8580000	25	4.202845e-6	5.359486e-4	1	7_Enh	1	7_Enh	1	ENSG00000116285.8	NA	NA
chr1	8100000	chr1	8660000	16	4.691085e-4	0.02430131	1	7_Enh	1	7_Enh	1	ENSG00000116285.8	NA	NA
chr1	8100000	chr1	8780000	21	1.159795e-4	0.008219965	1	7_Enh	1	7_Enh	1	ENSG00000116285.8	NA	NA
chr1	8140000	chr1	8380000	60	1.413664e-22	2.270654e-19	1	7_Enh	1	7_Enh	NA	NA	1	ENSG00000162426.10
chr1	8140000	chr1	8940000	15	1.615019e-4	0.01066386	1	7_Enh	1	7_Enh	NA	NA	1	ENSG00000074800.9
chr1	8140000	chr1	12220000	6	1.589349e-4	0.01053181	1	7_Enh	1	7_Enh	NA	NA	1	ENSG00000028137.12
chr1	8140000	chr1	15980000	6	7.194703e-4	0.03347691	1	7_Enh	NA	NA	NA	NA	1	ENSG00000215695.1
chr1	8220000	chr1	8380000	96	2.460548e-38	1.055821e-34	1	7_Enh	1	7_Enh	NA	NA	1	ENSG00000162426.10
chr1	8220000	chr1	15780000	5	4.930334e-4	0.02522935	1	7_Enh	1	7_Enh	NA	NA	1	ENSG00000215704.5
chr1	8260000	chr1	8380000	101	1.207515e-35	4.576947e-32	1	7_Enh	1	7_Enh	NA	NA	1	ENSG00000162426.10
chr1	8340000	chr1	16860000	7	7.470674e-7	1.211736e-4	1	7_Enh	NA	NA	NA	NA	1	ENSG00000268674.1
chr1	8380000	chr1	8500000	44	1.58785e-4	0.01052397	1	7_Enh	1	7_Enh	1	ENSG00000162426.10	NA	NA
chr1	8380000	chr1	8580000	32	1.43044e-4	0.009696425	1	7_Enh	1	7_Enh	1	ENSG00000162426.10	NA	NA
chr1	8380000	chr1	8620000	33	9.487311e-4	0.04111942	1	7_Enh	1	7_Enh	1	ENSG00000162426.10	NA	NA
chr1	8380000	chr1	8700000	51	8.860697e-9	2.339131e-6	1	7_Enh	1	7_Enh	1	ENSG00000162426.10	NA	NA
chr1	8380000	chr1	8780000	27	1.266397e-4	0.008809127	1	7_Enh	1	7_Enh	1	ENSG00000162426.10	NA	NA
chr1	8380000	chr1	8820000	33	9.61203e-7	1.508896e-4	1	7_Enh	1	7_Enh	1	ENSG00000162426.10	NA	NA
chr1	8380000	chr1	17220000	8	2.111326e-7	3.995757e-5	1	7_Enh	1	7_Enh	1	ENSG00000162426.10	NA	NA
chr1	8420000	chr1	8940000	20	5.735209e-6	6.979569e-4	1	7_Enh	1	7_Enh	NA	NA	1	ENSG00000074800.9
chr1	8420000	chr1	16300000	5	2.787596e-5	0.002602932	1	7_Enh	1	7_Enh	NA	NA	1	ENSG00000116809.7
chr1	8460000	chr1	8940000	41	3.429998e-11	1.436467e-8	1	7_Enh	1	7_Enh	NA	NA	1	ENSG00000074800.9
chr1	8500000	chr1	8940000	32	1.388156e-7	2.751695e-5	1	7_Enh	1	7_Enh	NA	NA	1	ENSG00000074800.9
chr1	8540000	chr1	8940000	23	1.771837e-4	0.01146467	1	7_Enh	1	7_Enh	NA	NA	1	ENSG00000074800.9
chr1	8580000	chr1	8940000	34	1.556051e-8	3.887056e-6	1	7_Enh	1	7_Enh	NA	NA	1	ENSG00000074800.9
chr1	8580000	chr1	9020000	17	4.655708e-4	0.02416162	1	7_Enh	1	7_Enh	NA	NA	1	ENSG00000131686.10
chr1	8620000	chr1	8940000	48	4.884056e-11	1.993442e-8	1	7_Enh	1	7_Enh	NA	NA	1	ENSG00000074800.9
chr1	8620000	chr1	9020000	22	2.99059e-4	0.01722944	1	7_Enh	1	7_Enh	NA	NA	1	ENSG00000131686.10
chr1	8660000	chr1	8940000	24	2.009424e-4	0.0126478	1	7_Enh	1	7_Enh	NA	NA	1	ENSG00000074800.9
chr1	8660000	chr1	9020000	18	6.305953e-5	0.005054082	1	7_Enh	1	7_Enh	NA	NA	1	ENSG00000131686.10
chr1	8660000	chr1	15900000	6	2.659161e-5	0.002503837	1	7_Enh	NA	NA	NA	NA	1	ENSG00000116771.5
chr1	8700000	chr1	8940000	49	1.142901e-4	0.008124821	1	7_Enh	1	7_Enh	NA	NA	1	ENSG00000074800.9
chr1	8740000	chr1	8940000	46	0.001150414	0.04738216	1	7_Enh	1	7_Enh	NA	NA	1	ENSG00000074800.9
chr1	8780000	chr1	8940000	52	1.187848e-6	1.812914e-4	1	7_Enh	1	7_Enh	NA	NA	1	ENSG00000074800.9
chr1	8820000	chr1	8940000	55	1.736551e-4	0.01128465	1	7_Enh	1	7_Enh	NA	NA	1	ENSG00000074800.9
chr1	8820000	chr1	9140000	33	0.001166151	0.04786288	1	7_Enh	1	7_Enh	NA	NA	1	ENSG00000142583.13
chr1	8900000	chr1	9020000	30	4.984753e-6	6.196837e-4	1	7_Enh	1	7_Enh	NA	NA	1	ENSG00000131686.10
chr1	8900000	chr1	9140000	29	1.080268e-5	0.001188659	1	7_Enh	1	7_Enh	NA	NA	1	ENSG00000142583.13
chr1	8940000	chr1	9060000	57	2.059726e-19	2.468799e-16	1	7_Enh	1	7_Enh	1	ENSG00000074800.9	NA	NA
chr1	8940000	chr1	9140000	50	9.07334e-14	5.62657e-11	1	7_Enh	1	7_Enh	1	ENSG00000074800.9	1	ENSG00000142583.13
chr1	8940000	chr1	9260000	24	5.717707e-6	6.96225e-4	1	7_Enh	1	7_Enh	1	ENSG00000074800.9	NA	NA
chr1	8940000	chr1	9300000	31	9.034412e-6	0.001023524	1	7_Enh	1	7_Enh	1	ENSG00000074800.9	1	ENSG00000049239.8
chr1	8940000	chr1	9340000	23	2.856589e-5	0.002656349	1	7_Enh	1	7_Enh	1	ENSG00000074800.9	1	ENSG00000171621.9
chr1	8940000	chr1	16260000	5	4.994161e-4	0.02547615	1	7_Enh	1	7_Enh	1	ENSG00000074800.9	NA	NA
chr1	9020000	chr1	9140000	49	4.048479e-14	2.636176e-11	1	7_Enh	1	7_Enh	1	ENSG00000131686.10	1	ENSG00000142583.13
chr1	9020000	chr1	9260000	17	0.001214859	0.04931994	1	7_Enh	1	7_Enh	1	ENSG00000131686.10	NA	NA
chr1	9020000	chr1	9300000	28	8.378762e-6	9.60915e-4	1	7_Enh	1	7_Enh	1	ENSG00000131686.10	1	ENSG00000049239.8
chr1	9020000	chr1	9380000	17	3.247508e-5	0.002948658	1	7_Enh	1	7_Enh	1	ENSG00000131686.10	NA	NA
chr1	9020000	chr1	9460000	14	2.469258e-5	0.002355766	1	7_Enh	1	7_Enh	1	ENSG00000131686.10	NA	NA
chr1	9020000	chr1	9660000	15	9.001955e-5	0.00672293	1	7_Enh	1	7_Enh	1	ENSG00000131686.10	1	ENSG00000188807.8
chr1	9060000	chr1	9340000	32	1.899173e-10	6.979183e-8	1	7_Enh	1	7_Enh	NA	NA	1	ENSG00000171621.9
chr1	9060000	chr1	9660000	17	2.193194e-5	0.002137461	1	7_Enh	1	7_Enh	NA	NA	1	ENSG00000188807.8
chr1	9140000	chr1	9260000	55	4.751662e-14	3.061296e-11	1	7_Enh	1	7_Enh	1	ENSG00000142583.13	NA	NA
chr1	9140000	chr1	9300000	68	7.859591e-14	4.912986e-11	1	7_Enh	1	7_Enh	1	ENSG00000142583.13	1	ENSG00000049239.8
chr1	9140000	chr1	9340000	47	2.983342e-11	1.262274e-8	1	7_Enh	1	7_Enh	1	ENSG00000142583.13	1	ENSG00000171621.9
chr1	9140000	chr1	9460000	22	3.626671e-6	4.727696e-4	1	7_Enh	1	7_Enh	1	ENSG00000142583.13	NA	NA
chr1	9140000	chr1	9620000	37	3.154591e-8	7.339455e-6	1	7_Enh	1	7_Enh	1	ENSG00000142583.13	NA	NA
chr1	9140000	chr1	9660000	22	5.762402e-5	0.004701783	1	7_Enh	1	7_Enh	1	ENSG00000142583.13	1	ENSG00000188807.8
chr1	9140000	chr1	9900000	12	3.547267e-4	0.01964497	1	7_Enh	1	7_Enh	1	ENSG00000142583.13	1	ENSG00000171603.12
chr1	9260000	chr1	9660000	37	4.113209e-13	2.327676e-10	1	7_Enh	1	7_Enh	NA	NA	1	ENSG00000188807.8
chr1	9300000	chr1	9420000	78	5.928267e-9	1.625172e-6	1	7_Enh	1	7_Enh	1	ENSG00000049239.8	NA	NA
chr1	9300000	chr1	9460000	57	2.851388e-16	2.432226e-13	1	7_Enh	1	7_Enh	1	ENSG00000049239.8	NA	NA
chr1	9300000	chr1	9620000	79	1.428501e-18	1.569648e-15	1	7_Enh	1	7_Enh	1	ENSG00000049239.8	NA	NA
chr1	9300000	chr1	9660000	44	2.137791e-9	6.426683e-7	1	7_Enh	1	7_Enh	1	ENSG00000049239.8	1	ENSG00000188807.8
chr1	9300000	chr1	9700000	22	4.844261e-4	0.02489856	1	7_Enh	1	7_Enh	1	ENSG00000049239.8	1	ENSG00000179840.5
chr1	9300000	chr1	9860000	24	4.254047e-4	0.02255841	1	7_Enh	1	7_Enh	1	ENSG00000049239.8	NA	NA
chr1	9300000	chr1	9980000	19	6.619613e-4	0.03146813	1	7_Enh	1	7_Enh	1	ENSG00000049239.8	1	ENSG00000178585.10
chr1	9340000	chr1	9460000	66	1.806541e-25	3.681354e-22	1	7_Enh	1	7_Enh	1	ENSG00000171621.9	NA	NA
chr1	9340000	chr1	9620000	104	9.675498e-41	4.597352e-37	1	7_Enh	1	7_Enh	1	ENSG00000171621.9	NA	NA
chr1	9340000	chr1	9660000	59	7.788335e-22	1.173437e-18	1	7_Enh	1	7_Enh	1	ENSG00000171621.9	1	ENSG00000188807.8
chr1	9340000	chr1	9740000	22	4.883801e-7	8.354486e-5	1	7_Enh	1	7_Enh	1	ENSG00000171621.9	NA	NA
chr1	9340000	chr1	9860000	23	2.921504e-5	0.002705705	1	7_Enh	1	7_Enh	1	ENSG00000171621.9	NA	NA
chr1	9340000	chr1	9900000	21	4.289461e-8	9.662569e-6	1	7_Enh	1	7_Enh	1	ENSG00000171621.9	1	ENSG00000171603.12
chr1	9340000	chr1	16580000	6	6.067175e-5	0.004900414	1	7_Enh	1	7_Enh	1	ENSG00000171621.9	1	ENSG00000132881.7
chr1	9340000	chr1	16700000	6	1.066975e-4	0.00769416	1	7_Enh	1	7_Enh	1	ENSG00000171621.9	NA	NA
chr1	9380000	chr1	9660000	36	1.487419e-9	4.6144e-7	1	7_Enh	1	7_Enh	NA	NA	1	ENSG00000188807.8
chr1	9420000	chr1	9660000	51	1.49358e-8	3.74707e-6	1	7_Enh	1	7_Enh	NA	NA	1	ENSG00000188807.8
chr1	9460000	chr1	9660000	44	8.901781e-14	5.525634e-11	1	7_Enh	1	7_Enh	NA	NA	1	ENSG00000188807.8
chr1	9660000	chr1	9860000	66	6.031282e-16	4.94741e-13	1	7_Enh	1	7_Enh	1	ENSG00000188807.8	NA	NA
chr1	9660000	chr1	9900000	45	5.643611e-15	4.101137e-12	1	7_Enh	1	7_Enh	1	ENSG00000188807.8	1	ENSG00000171603.12
chr1	9660000	chr1	9940000	43	1.072214e-13	6.586533e-11	1	7_Enh	1	7_Enh	1	ENSG00000188807.8	NA	NA
chr1	9660000	chr1	9980000	31	8.886997e-6	0.001009448	1	7_Enh	1	7_Enh	1	ENSG00000188807.8	1	ENSG00000178585.10
chr1	9660000	chr1	10100000	22	8.895954e-5	0.006660451	1	7_Enh	1	7_Enh	1	ENSG00000188807.8	1	ENSG00000130939.14
chr1	9660000	chr1	10180000	28	1.462495e-4	0.009865376	1	7_Enh	1	7_Enh	1	ENSG00000188807.8	NA	NA
chr1	9700000	chr1	9860000	67	1.21584e-21	1.798239e-18	1	7_Enh	1	7_Enh	1	ENSG00000179840.5	NA	NA
chr1	9700000	chr1	9900000	43	1.817251e-17	1.768155e-14	1	7_Enh	1	7_Enh	1	ENSG00000179840.5	1	ENSG00000171603.12
chr1	9700000	chr1	9940000	36	8.149727e-13	4.409635e-10	1	7_Enh	1	7_Enh	1	ENSG00000179840.5	NA	NA
chr1	9700000	chr1	10060000	27	2.084668e-6	2.946811e-4	1	7_Enh	1	7_Enh	1	ENSG00000179840.5	1	ENSG00000162444.11
chr1	9700000	chr1	10100000	24	6.336792e-8	1.370221e-5	1	7_Enh	1	7_Enh	1	ENSG00000179840.5	1	ENSG00000130939.14
chr1	9700000	chr1	10140000	24	1.581643e-6	2.323821e-4	1	7_Enh	1	7_Enh	1	ENSG00000179840.5	NA	NA
chr1	9700000	chr1	10180000	27	1.81796e-6	2.620041e-4	1	7_Enh	1	7_Enh	1	ENSG00000179840.5	NA	NA
chr1	9740000	chr1	9900000	28	4.992259e-8	1.107022e-5	1	7_Enh	1	7_Enh	NA	NA	1	ENSG00000171603.12
chr1	9740000	chr1	9980000	29	1.313983e-7	2.621473e-5	1	7_Enh	1	7_Enh	NA	NA	1	ENSG00000178585.10
chr1	9740000	chr1	10060000	26	2.003463e-6	2.847613e-4	1	7_Enh	1	7_Enh	NA	NA	1	ENSG00000162444.11
chr1	9740000	chr1	10100000	19	1.333287e-5	0.001416129	1	7_Enh	1	7_Enh	NA	NA	1	ENSG00000130939.14
chr1	9740000	chr1	16180000	4	4.101536e-4	0.02193603	1	7_Enh	1	7_Enh	NA	NA	1	ENSG00000065526.6
chr1	9860000	chr1	9980000	66	1.819396e-12	9.344864e-10	1	7_Enh	1	7_Enh	NA	NA	1	ENSG00000178585.10
chr1	9860000	chr1	10060000	42	5.861706e-5	0.004767603	1	7_Enh	1	7_Enh	NA	NA	1	ENSG00000162444.11
chr1	9860000	chr1	10100000	42	8.189823e-10	2.671772e-7	1	7_Enh	1	7_Enh	NA	NA	1	ENSG00000130939.14
chr1	9860000	chr1	10260000	25	1.571894e-5	0.001623355	1	7_Enh	1	7_Enh	NA	NA	1	ENSG00000054523.12
chr1	9900000	chr1	10060000	41	2.026345e-8	4.930043e-6	1	7_Enh	1	7_Enh	1	ENSG00000171603.12	1	ENSG00000162444.11
chr1	9900000	chr1	10140000	23	8.407065e-4	0.03758098	1	7_Enh	1	7_Enh	1	ENSG00000171603.12	NA	NA
chr1	9900000	chr1	10180000	26	7.312797e-4	0.03388504	1	7_Enh	1	7_Enh	1	ENSG00000171603.12	NA	NA
chr1	9900000	chr1	10460000	13	4.910532e-4	0.02515343	1	7_Enh	1	7_Enh	1	ENSG00000171603.12	1	ENSG00000142657.16
chr1	9940000	chr1	10060000	51	2.072321e-9	6.24638e-7	1	7_Enh	1	7_Enh	NA	NA	1	ENSG00000162444.11
chr1	9940000	chr1	10100000	50	4.661384e-16	3.877725e-13	1	7_Enh	1	7_Enh	NA	NA	1	ENSG00000130939.14
chr1	9940000	chr1	16540000	4	4.318489e-4	0.0228164	1	7_Enh	1	7_Enh	NA	NA	1	ENSG00000204377.3
chr1	9980000	chr1	10100000	65	2.898925e-17	2.759453e-14	1	7_Enh	1	7_Enh	1	ENSG00000178585.10	1	ENSG00000130939.14
chr1	9980000	chr1	10140000	62	1.362817e-13	8.250492e-11	1	7_Enh	1	7_Enh	1	ENSG00000178585.10	NA	NA
chr1	9980000	chr1	10180000	75	2.71162e-17	2.589771e-14	1	7_Enh	1	7_Enh	1	ENSG00000178585.10	NA	NA
chr1	9980000	chr1	10260000	28	7.986345e-6	9.231437e-4	1	7_Enh	1	7_Enh	1	ENSG00000178585.10	1	ENSG00000054523.12
chr1	9980000	chr1	10300000	39	1.073883e-7	2.191065e-5	1	7_Enh	1	7_Enh	1	ENSG00000178585.10	NA	NA
chr1	9980000	chr1	10420000	25	4.159598e-9	1.178973e-6	1	7_Enh	1	7_Enh	1	ENSG00000178585.10	NA	NA
chr1	10060000	chr1	10180000	120	8.407558e-27	1.898549e-23	1	7_Enh	1	7_Enh	1	ENSG00000162444.11	NA	NA
chr1	10060000	chr1	10300000	42	6.757872e-5	0.005343459	1	7_Enh	1	7_Enh	1	ENSG00000162444.11	NA	NA
chr1	10060000	chr1	10420000	29	1.351231e-8	3.424591e-6	1	7_Enh	1	7_Enh	1	ENSG00000162444.11	NA	NA
chr1	10060000	chr1	10500000	24	1.467232e-4	0.009890455	1	7_Enh	1	7_Enh	1	ENSG00000162444.11	1	ENSG00000241563.2
chr1	10100000	chr1	10260000	32	1.474254e-5	0.001539217	1	7_Enh	1	7_Enh	1	ENSG00000130939.14	1	ENSG00000054523.12
chr1	10100000	chr1	10300000	49	1.076516e-9	3.434253e-7	1	7_Enh	1	7_Enh	1	ENSG00000130939.14	NA	NA
chr1	10100000	chr1	10420000	28	4.130976e-10	1.425198e-7	1	7_Enh	1	7_Enh	1	ENSG00000130939.14	NA	NA
chr1	10100000	chr1	19900000	4	1.384245e-4	0.009450151	1	7_Enh	1	7_Enh	1	ENSG00000130939.14	NA	NA
chr1	10100000	chr1	19940000	4	0.00103131	0.043731	1	7_Enh	1	7_Enh	1	ENSG00000130939.14	1	ENSG00000173436.9
chr1	10140000	chr1	10260000	42	2.135114e-5	0.002091102	1	7_Enh	1	7_Enh	NA	NA	1	ENSG00000054523.12
chr1	10140000	chr1	15900000	5	0.001194536	0.04871521	1	7_Enh	NA	NA	NA	NA	1	ENSG00000116771.5
chr1	10260000	chr1	10420000	29	1.765842e-6	2.554642e-4	1	7_Enh	1	7_Enh	1	ENSG00000054523.12	NA	NA
chr1	10300000	chr1	10460000	39	1.724842e-4	0.01122592	1	7_Enh	1	7_Enh	NA	NA	1	ENSG00000142657.16
chr1	10300000	chr1	11860000	11	2.094718e-4	0.01306774	1	7_Enh	1	7_Enh	NA	NA	1	ENSG00000177000.6
chr1	10300000	chr1	16180000	5	7.968041e-4	0.03611301	1	7_Enh	1	7_Enh	NA	NA	1	ENSG00000065526.6
chr1	10420000	chr1	10540000	31	9.917795e-6	0.001106963	1	7_Enh	1	7_Enh	NA	NA	1	ENSG00000160049.7
chr1	10420000	chr1	15980000	5	0.001237015	0.04997818	1	7_Enh	NA	NA	NA	NA	1	ENSG00000215695.1
chr1	10420000	chr1	16180000	4	5.505526e-4	0.02741564	1	7_Enh	1	7_Enh	NA	NA	1	ENSG00000065526.6
chr1	10460000	chr1	11020000	15	0.001197736	0.04881153	1	7_Enh	1	7_Enh	1	ENSG00000142657.16	NA	NA
chr1	10460000	chr1	16380000	4	5.668633e-4	0.02801876	1	7_Enh	NA	NA	1	ENSG00000142657.16	1	ENSG00000184908.13
chr1	10500000	chr1	10900000	18	9.098033e-4	0.03986405	1	7_Enh	1	7_Enh	1	ENSG00000241563.2	NA	NA
chr1	10500000	chr1	11020000	27	8.324849e-9	2.211791e-6	1	7_Enh	1	7_Enh	1	ENSG00000241563.2	NA	NA
chr1	10500000	chr1	15940000	11	5.188019e-8	1.145937e-5	1	7_Enh	1	7_Enh	1	ENSG00000241563.2	1	ENSG00000197312.7
chr1	10540000	chr1	10660000	45	1.254406e-5	0.001346343	1	7_Enh	1	7_Enh	1	ENSG00000160049.7	NA	NA
chr1	10540000	chr1	10900000	49	1.970223e-23	3.404747e-20	1	7_Enh	1	7_Enh	1	ENSG00000160049.7	NA	NA
chr1	10540000	chr1	11020000	39	5.516088e-17	5.09698e-14	1	7_Enh	1	7_Enh	1	ENSG00000160049.7	NA	NA
chr1	10540000	chr1	11740000	9	2.29662e-4	0.01403982	1	7_Enh	NA	NA	1	ENSG00000160049.7	1	ENSG00000116670.10
chr1	10540000	chr1	11860000	11	4.572745e-5	0.003896644	1	7_Enh	1	7_Enh	1	ENSG00000160049.7	1	ENSG00000177000.6
chr1	10540000	chr1	16740000	4	0.001228126	0.04971369	1	7_Enh	1	7_Enh	1	ENSG00000160049.7	NA	NA
chr1	10540000	chr1	17340000	5	3.897657e-5	0.003423908	1	7_Enh	1	7_Enh	1	ENSG00000160049.7	1	ENSG00000159363.13
chr1	10540000	chr1	17460000	5	1.606565e-4	0.01062122	1	7_Enh	1	7_Enh	1	ENSG00000160049.7	1	ENSG00000117115.8
chr1	10540000	chr1	19580000	6	1.908285e-5	0.001906435	1	7_Enh	1	7_Enh	1	ENSG00000160049.7	1	ENSG00000127463.9
chr1	10540000	chr1	20020000	4	6.428139e-4	0.03079249	1	7_Enh	1	7_Enh	1	ENSG00000160049.7	NA	NA
chr1	10580000	chr1	11540000	16	4.855676e-4	0.02494341	1	7_Enh	NA	NA	NA	NA	1	ENSG00000204624.6
chr1	10620000	chr1	17340000	4	7.128906e-4	0.03325044	1	7_Enh	1	7_Enh	NA	NA	1	ENSG00000159363.13
chr1	10900000	chr1	11780000	16	5.692167e-6	6.93639e-4	1	7_Enh	1	7_Enh	NA	NA	1	ENSG00000177674.11
chr1	10900000	chr1	15780000	5	3.410801e-4	0.01906198	1	7_Enh	1	7_Enh	NA	NA	1	ENSG00000215704.5
chr1	10900000	chr1	16980000	5	6.814739e-4	0.03215467	1	7_Enh	1	7_Enh	NA	NA	1	ENSG00000237847.2
chr1	11020000	chr1	11700000	15	4.310521e-4	0.02278532	1	7_Enh	NA	NA	NA	NA	1	ENSG00000116661.9
chr1	11140000	chr1	11260000	74	1.714312e-14	1.172674e-11	1	7_Enh	1	7_Enh	1	ENSG00000171824.9	1	ENSG00000171819.4
chr1	11140000	chr1	11340000	52	9.338968e-8	1.935902e-5	1	7_Enh	1	7_Enh	1	ENSG00000171824.9	1	ENSG00000120942.9
chr1	11140000	chr1	11700000	27	1.453919e-9	4.518833e-7	1	7_Enh	NA	NA	1	ENSG00000171824.9	1	ENSG00000116661.9
chr1	11140000	chr1	11740000	25	7.231762e-12	3.384952e-9	1	7_Enh	NA	NA	1	ENSG00000171824.9	1	ENSG00000116670.10
chr1	11140000	chr1	11780000	31	3.849127e-12	1.88082e-9	1	7_Enh	1	7_Enh	1	ENSG00000171824.9	1	ENSG00000177674.11
chr1	11140000	chr1	11860000	15	1.729411e-4	0.01124917	1	7_Enh	1	7_Enh	1	ENSG00000171824.9	1	ENSG00000177000.6
chr1	11140000	chr1	19300000	5	3.725269e-4	0.02039269	1	7_Enh	1	7_Enh	1	ENSG00000171824.9	1	ENSG00000169991.6
chr1	11180000	chr1	11700000	25	2.439122e-11	1.047142e-8	1	7_Enh	NA	NA	1	ENSG00000171824.9	1	ENSG00000116661.9
chr1	11180000	chr1	11740000	14	3.689124e-6	4.795778e-4	1	7_Enh	NA	NA	1	ENSG00000171824.9	1	ENSG00000116670.10
chr1	11180000	chr1	11780000	16	2.406318e-5	0.002305936	1	7_Enh	1	7_Enh	1	ENSG00000171824.9	1	ENSG00000177674.11
chr1	11180000	chr1	11820000	15	3.191356e-6	4.237856e-4	1	7_Enh	1	7_Enh	1	ENSG00000171824.9	1	ENSG00000215910.3
chr1	11180000	chr1	11860000	14	1.369987e-5	0.001448492	1	7_Enh	1	7_Enh	1	ENSG00000171824.9	1	ENSG00000177000.6
chr1	11220000	chr1	11700000	29	5.278972e-8	1.163951e-5	1	7_Enh	NA	NA	NA	NA	1	ENSG00000116661.9
chr1	11220000	chr1	11740000	21	8.158515e-7	1.308348e-4	1	7_Enh	NA	NA	NA	NA	1	ENSG00000116670.10
chr1	11220000	chr1	11780000	36	3.949615e-12	1.926577e-9	1	7_Enh	1	7_Enh	NA	NA	1	ENSG00000177674.11
chr1	11220000	chr1	11820000	19	5.009194e-5	0.004198183	1	7_Enh	1	7_Enh	NA	NA	1	ENSG00000215910.3
chr1	11220000	chr1	11860000	21	4.451439e-6	5.62782e-4	1	7_Enh	1	7_Enh	NA	NA	1	ENSG00000177000.6
chr1	11220000	chr1	16780000	7	3.254121e-5	0.002953616	1	7_Enh	1	7_Enh	NA	NA	1	ENSG00000157191.15
chr1	11220000	chr1	16940000	6	5.201274e-4	0.02626397	1	7_Enh	1	7_Enh	NA	NA	1	ENSG00000219481.6
chr1	11220000	chr1	19300000	6	9.264196e-5	0.006878137	1	7_Enh	1	7_Enh	NA	NA	1	ENSG00000169991.6
chr1	11260000	chr1	11700000	48	2.999118e-17	2.850576e-14	1	7_Enh	NA	NA	1	ENSG00000171819.4	1	ENSG00000116661.9
chr1	11260000	chr1	11740000	24	3.120192e-7	5.638334e-5	1	7_Enh	NA	NA	1	ENSG00000171819.4	1	ENSG00000116670.10
chr1	11260000	chr1	11780000	27	1.21632e-5	0.001312409	1	7_Enh	1	7_Enh	1	ENSG00000171819.4	1	ENSG00000177674.11
chr1	11260000	chr1	11860000	20	1.443564e-4	0.009764931	1	7_Enh	1	7_Enh	1	ENSG00000171819.4	1	ENSG00000177000.6
chr1	11260000	chr1	17220000	8	1.544877e-5	0.001599931	1	7_Enh	1	7_Enh	1	ENSG00000171819.4	NA	NA
chr1	11340000	chr1	11540000	53	3.947161e-10	1.366838e-7	1	7_Enh	NA	NA	1	ENSG00000120942.9	1	ENSG00000204624.6
chr1	11340000	chr1	11700000	88	1.306686e-39	5.919085e-36	1	7_Enh	NA	NA	1	ENSG00000120942.9	1	ENSG00000116661.9
chr1	11340000	chr1	11740000	41	1.726794e-14	1.18058e-11	1	7_Enh	NA	NA	1	ENSG00000120942.9	1	ENSG00000116670.10
chr1	11340000	chr1	11780000	34	3.421447e-6	4.499062e-4	1	7_Enh	1	7_Enh	1	ENSG00000120942.9	1	ENSG00000177674.11
chr1	11340000	chr1	17220000	9	6.19916e-6	7.459266e-4	1	7_Enh	1	7_Enh	1	ENSG00000120942.9	NA	NA
chr1	11340000	chr1	17380000	6	9.872083e-4	0.04233737	1	7_Enh	1	7_Enh	1	ENSG00000120942.9	1	ENSG00000117118.5
chr1	11340000	chr1	17620000	6	4.332489e-4	0.0228729	1	7_Enh	1	7_Enh	1	ENSG00000120942.9	1	ENSG00000159339.9
chr1	11340000	chr1	17940000	9	2.542539e-7	4.706997e-5	1	7_Enh	1	7_Enh	1	ENSG00000120942.9	NA	NA
chr1	11340000	chr1	18220000	7	2.885811e-4	0.01676438	1	7_Enh	1	7_Enh	1	ENSG00000120942.9	NA	NA
chr1	11340000	chr1	18940000	5	0.0010279829999999999	0.04362915	1	7_Enh	NA	NA	1	ENSG00000120942.9	1	ENSG00000009709.7
chr1	11540000	chr1	11780000	27	2.270968e-4	0.0139177	NA	NA	1	7_Enh	1	ENSG00000204624.6	1	ENSG00000177674.11
chr1	11540000	chr1	15060000	8	9.980954e-6	0.001112778	NA	NA	1	7_Enh	1	ENSG00000204624.6	NA	NA
chr1	11540000	chr1	17060000	5	9.680031e-4	0.04173269	NA	NA	1	7_Enh	1	ENSG00000204624.6	1	ENSG00000058453.12
chr1	11540000	chr1	17100000	6	1.128545e-4	0.008045333	NA	NA	1	7_Enh	1	ENSG00000204624.6	NA	NA
chr1	11700000	chr1	14700000	7	7.345363e-4	0.03399822	NA	NA	1	7_Enh	1	ENSG00000116661.9	NA	NA
chr1	11740000	chr1	11860000	28	9.737043e-5	0.007154381	NA	NA	1	7_Enh	1	ENSG00000116670.10	1	ENSG00000177000.6
chr1	11740000	chr1	17060000	5	3.74768e-4	0.02048745	NA	NA	1	7_Enh	1	ENSG00000116670.10	1	ENSG00000058453.12
chr1	11780000	chr1	15100000	8	0.001189012	0.04854745	1	7_Enh	1	7_Enh	1	ENSG00000177674.11	NA	NA
chr1	11780000	chr1	16860000	11	9.36467e-9	2.459053e-6	1	7_Enh	NA	NA	1	ENSG00000177674.11	1	ENSG00000268674.1
chr1	11780000	chr1	16940000	9	9.491105e-7	1.492382e-4	1	7_Enh	1	7_Enh	1	ENSG00000177674.11	1	ENSG00000219481.6
chr1	11780000	chr1	19180000	5	0.001156575	0.04756819	1	7_Enh	NA	NA	1	ENSG00000177674.11	1	ENSG00000179002.5
chr1	11820000	chr1	15300000	6	0.001045988	0.04417993	1	7_Enh	1	7_Enh	1	ENSG00000215910.3	NA	NA
chr1	11820000	chr1	15620000	7	7.813833e-5	0.006004645	1	7_Enh	1	7_Enh	1	ENSG00000215910.3	NA	NA
chr1	11820000	chr1	15820000	7	4.421589e-6	5.595279e-4	1	7_Enh	1	7_Enh	1	ENSG00000215910.3	NA	NA
chr1	11820000	chr1	17060000	5	0.001176601	0.04817735	1	7_Enh	1	7_Enh	1	ENSG00000215910.3	1	ENSG00000058453.12
chr1	11820000	chr1	17220000	9	1.037141e-7	2.125398e-5	1	7_Enh	1	7_Enh	1	ENSG00000215910.3	NA	NA
chr1	11820000	chr1	19780000	5	1.519875e-4	0.01016877	1	7_Enh	1	7_Enh	1	ENSG00000215910.3	NA	NA
chr1	11860000	chr1	15300000	7	2.432923e-4	0.01468313	1	7_Enh	1	7_Enh	1	ENSG00000177000.6	NA	NA
chr1	11860000	chr1	15580000	10	9.106601e-8	1.89272e-5	1	7_Enh	1	7_Enh	1	ENSG00000177000.6	1	ENSG00000142621.15
chr1	11860000	chr1	15940000	10	2.850491e-6	3.846565e-4	1	7_Enh	1	7_Enh	1	ENSG00000177000.6	1	ENSG00000197312.7
chr1	11860000	chr1	17260000	6	1.725298e-4	0.01122818	1	7_Enh	1	7_Enh	1	ENSG00000177000.6	NA	NA
chr1	11860000	chr1	17340000	6	4.325358e-6	5.491208e-4	1	7_Enh	1	7_Enh	1	ENSG00000177000.6	1	ENSG00000159363.13
chr1	11860000	chr1	19300000	6	2.714572e-5	0.002546216	1	7_Enh	1	7_Enh	1	ENSG00000177000.6	1	ENSG00000169991.6
chr1	11860000	chr1	19740000	8	1.5286e-5	0.001585864	1	7_Enh	1	7_Enh	1	ENSG00000177000.6	NA	NA
chr1	12140000	chr1	12300000	48	1.607738e-13	9.639743e-11	1	7_Enh	1	7_Enh	1	ENSG00000120949.10	1	ENSG00000048707.9
chr1	12140000	chr1	15300000	8	7.147643e-5	0.005589517	1	7_Enh	1	7_Enh	1	ENSG00000120949.10	NA	NA
chr1	12140000	chr1	15340000	5	9.172574e-4	0.04010334	1	7_Enh	1	7_Enh	1	ENSG00000120949.10	NA	NA
chr1	12140000	chr1	15580000	7	1.31418e-4	0.009070257	1	7_Enh	1	7_Enh	1	ENSG00000120949.10	1	ENSG00000142621.15
chr1	12140000	chr1	15780000	11	2.235377e-9	6.692178e-7	1	7_Enh	1	7_Enh	1	ENSG00000120949.10	1	ENSG00000215704.5
chr1	12140000	chr1	15820000	7	1.218262e-5	0.001314112	1	7_Enh	1	7_Enh	1	ENSG00000120949.10	NA	NA
chr1	12140000	chr1	15940000	7	0.001223038	0.04956075	1	7_Enh	1	7_Enh	1	ENSG00000120949.10	1	ENSG00000197312.7
chr1	12140000	chr1	16380000	5	2.018818e-4	0.0126929	1	7_Enh	NA	NA	1	ENSG00000120949.10	1	ENSG00000184908.13
chr1	12140000	chr1	16700000	7	4.73993e-5	0.004013064	1	7_Enh	1	7_Enh	1	ENSG00000120949.10	NA	NA
chr1	12140000	chr1	16860000	6	3.550974e-4	0.01965993	1	7_Enh	NA	NA	1	ENSG00000120949.10	1	ENSG00000268674.1
chr1	12140000	chr1	16940000	7	4.06997e-5	0.003545374	1	7_Enh	1	7_Enh	1	ENSG00000120949.10	1	ENSG00000219481.6
chr1	12140000	chr1	17060000	7	3.506301e-5	0.003140796	1	7_Enh	1	7_Enh	1	ENSG00000120949.10	1	ENSG00000058453.12
chr1	12140000	chr1	19340000	6	1.477466e-5	0.001542066	1	7_Enh	1	7_Enh	1	ENSG00000120949.10	NA	NA
chr1	12180000	chr1	12300000	58	1.837183e-13	1.092354e-10	1	7_Enh	1	7_Enh	NA	NA	1	ENSG00000048707.9
chr1	12180000	chr1	15980000	8	6.157499e-4	0.02981247	1	7_Enh	NA	NA	NA	NA	1	ENSG00000215695.1
chr1	12180000	chr1	19300000	6	8.385558e-5	0.006353648	1	7_Enh	1	7_Enh	NA	NA	1	ENSG00000169991.6
chr1	12220000	chr1	15300000	10	6.243701e-7	1.035733e-4	1	7_Enh	1	7_Enh	1	ENSG00000028137.12	NA	NA
chr1	12220000	chr1	15420000	8	4.011801e-4	0.02157405	1	7_Enh	1	7_Enh	1	ENSG00000028137.12	NA	NA
chr1	12220000	chr1	15460000	8	4.277452e-6	5.440166e-4	1	7_Enh	1	7_Enh	1	ENSG00000028137.12	1	ENSG00000171729.9
chr1	12220000	chr1	17220000	13	2.463291e-12	1.240077e-9	1	7_Enh	1	7_Enh	1	ENSG00000028137.12	NA	NA
chr1	12300000	chr1	12460000	48	7.917258e-6	9.165364e-4	1	7_Enh	1	7_Enh	1	ENSG00000048707.9	NA	NA
chr1	12300000	chr1	12540000	27	1.918473e-6	2.743796e-4	1	7_Enh	1	7_Enh	1	ENSG00000048707.9	NA	NA
chr1	12300000	chr1	12580000	28	1.004518e-4	0.00733321	1	7_Enh	1	7_Enh	1	ENSG00000048707.9	NA	NA
chr1	12300000	chr1	15420000	10	1.624221e-5	0.00166844	1	7_Enh	1	7_Enh	1	ENSG00000048707.9	NA	NA
chr1	12300000	chr1	15660000	8	3.69791e-5	0.003280553	1	7_Enh	1	7_Enh	1	ENSG00000048707.9	NA	NA
chr1	12300000	chr1	17220000	8	1.734857e-6	2.51635e-4	1	7_Enh	1	7_Enh	1	ENSG00000048707.9	NA	NA
chr1	12380000	chr1	21500000	5	3.696404e-4	0.02027249	1	7_Enh	1	7_Enh	NA	NA	1	ENSG00000075151.15
chr1	12460000	chr1	16980000	13	3.088047e-8	7.198455e-6	1	7_Enh	1	7_Enh	NA	NA	1	ENSG00000237847.2
chr1	12460000	chr1	17380000	7	6.433716e-4	0.03081346	1	7_Enh	1	7_Enh	NA	NA	1	ENSG00000117118.5
chr1	12460000	chr1	19300000	8	1.387111e-5	0.001463578	1	7_Enh	1	7_Enh	NA	NA	1	ENSG00000169991.6
chr1	12540000	chr1	15580000	8	2.294416e-5	0.002217517	1	7_Enh	1	7_Enh	NA	NA	1	ENSG00000142621.15
chr1	12540000	chr1	18100000	7	1.302996e-5	0.001389513	1	7_Enh	1	7_Enh	NA	NA	1	ENSG00000117148.6
chr1	12540000	chr1	18940000	4	0.001102639	0.04593549	1	7_Enh	NA	NA	NA	NA	1	ENSG00000009709.7
chr1	12580000	chr1	15460000	12	7.773908e-8	1.644221e-5	1	7_Enh	1	7_Enh	NA	NA	1	ENSG00000171729.9
chr1	12580000	chr1	15580000	8	3.743253e-4	0.02046885	1	7_Enh	1	7_Enh	NA	NA	1	ENSG00000142621.15
chr1	12580000	chr1	15780000	9	1.211675e-5	0.001308228	1	7_Enh	1	7_Enh	NA	NA	1	ENSG00000215704.5
chr1	12780000	chr1	13940000	26	2.509482e-8	5.97632e-6	NA	NA	1	7_Enh	1	ENSG00000188984.7	NA	NA
chr1	12780000	chr1	14020000	16	4.850146e-6	6.05407e-4	NA	NA	1	7_Enh	1	ENSG00000188984.7	1	ENSG00000116731.18
chr1	12780000	chr1	14140000	15	6.069562e-6	7.325731e-4	NA	NA	1	7_Enh	1	ENSG00000188984.7	NA	NA
chr1	12780000	chr1	14700000	14	3.008557e-6	4.028066e-4	NA	NA	1	7_Enh	1	ENSG00000188984.7	NA	NA
chr1	12780000	chr1	15100000	18	1.931448e-8	4.724295e-6	NA	NA	1	7_Enh	1	ENSG00000188984.7	NA	NA
chr1	12820000	chr1	13940000	20	2.744765e-4	0.01612842	NA	NA	1	7_Enh	1	ENSG00000116726.4	NA	NA
chr1	12820000	chr1	14700000	15	2.956966e-6	3.969082e-4	NA	NA	1	7_Enh	1	ENSG00000116726.4	NA	NA
chr1	12820000	chr1	14820000	15	6.259121e-6	7.520513e-4	NA	NA	1	7_Enh	1	ENSG00000116726.4	NA	NA
chr1	12820000	chr1	14940000	16	1.637588e-7	3.189326e-5	NA	NA	1	7_Enh	1	ENSG00000116726.4	1	ENSG00000189337.11
chr1	12820000	chr1	15100000	15	1.13772e-5	0.001241287	NA	NA	1	7_Enh	1	ENSG00000116726.4	NA	NA
chr1	12820000	chr1	15340000	8	1.146306e-4	0.008144154	NA	NA	1	7_Enh	1	ENSG00000116726.4	NA	NA
chr1	12820000	chr1	16980000	8	2.784699e-4	0.01631008	NA	NA	1	7_Enh	1	ENSG00000116726.4	1	ENSG00000237847.2
chr1	12820000	chr1	18100000	7	4.414485e-4	0.02319815	NA	NA	1	7_Enh	1	ENSG00000116726.4	1	ENSG00000117148.6
chr1	12820000	chr1	20380000	7	6.203766e-4	0.02997948	NA	NA	1	7_Enh	1	ENSG00000116726.4	NA	NA
chr1	12860000	chr1	18020000	11	1.974931e-8	4.818372e-6	NA	NA	1	7_Enh	1	ENSG00000116721.9	NA	NA
chr1	12900000	chr1	13940000	26	1.990686e-7	3.793562e-5	NA	NA	1	7_Enh	1	ENSG00000120952.4	NA	NA
chr1	12900000	chr1	15420000	11	6.901015e-4	0.03245513	NA	NA	1	7_Enh	1	ENSG00000120952.4	NA	NA
chr1	12900000	chr1	18020000	6	8.688832e-4	0.03851551	NA	NA	1	7_Enh	1	ENSG00000120952.4	NA	NA
chr1	12940000	chr1	17900000	6	7.984099e-4	0.03616515	NA	NA	1	7_Enh	1	ENSG00000187545.5	NA	NA
chr1	12940000	chr1	18100000	8	3.754715e-5	0.003322213	NA	NA	1	7_Enh	1	ENSG00000187545.5	1	ENSG00000117148.6
chr1	13020000	chr1	14940000	13	1.844705e-5	0.0018534	NA	NA	1	7_Enh	1	ENSG00000204508.3	1	ENSG00000189337.11
chr1	13020000	chr1	15060000	9	0.001146057	0.04724744	NA	NA	1	7_Enh	1	ENSG00000204508.3	NA	NA
chr1	13380000	chr1	20780000	7	7.41894e-5	0.005759946	NA	NA	1	7_Enh	1	ENSG00000182330.6	NA	NA
chr1	13420000	chr1	14780000	18	3.970143e-5	0.003475062	NA	NA	1	7_Enh	1	ENSG00000204501.2	NA	NA
chr1	13420000	chr1	15100000	23	1.397197e-9	4.357711e-7	NA	NA	1	7_Enh	1	ENSG00000204501.2	NA	NA
chr1	13420000	chr1	20140000	6	8.445786e-4	0.03771122	NA	NA	1	7_Enh	1	ENSG00000204501.2	1	ENSG00000178828.5
chr1	13500000	chr1	14700000	18	7.083269e-6	8.347144e-4	NA	NA	1	7_Enh	1	ENSG00000204486.3	NA	NA
chr1	13700000	chr1	14940000	16	7.833554e-5	0.006016804	NA	NA	1	7_Enh	1	ENSG00000204479.4	1	ENSG00000189337.11
chr1	13740000	chr1	15140000	21	4.279263e-7	7.436886e-5	NA	NA	1	7_Enh	1	ENSG00000204478.5	NA	NA
chr1	13740000	chr1	15220000	15	2.640495e-4	0.01564898	NA	NA	1	7_Enh	1	ENSG00000204478.5	NA	NA
chr1	13900000	chr1	14820000	20	4.495643e-5	0.003842797	NA	NA	1	7_Enh	1	ENSG00000162493.12	NA	NA
chr1	13900000	chr1	15380000	10	7.027187e-5	0.005515062	NA	NA	1	7_Enh	1	ENSG00000162493.12	NA	NA
chr1	14020000	chr1	14140000	45	1.355557e-6	2.033082e-4	1	7_Enh	1	7_Enh	1	ENSG00000116731.18	NA	NA
chr1	14020000	chr1	15060000	17	1.761322e-6	2.549124e-4	1	7_Enh	1	7_Enh	1	ENSG00000116731.18	NA	NA
chr1	14020000	chr1	15380000	10	3.996625e-5	0.003493618	1	7_Enh	1	7_Enh	1	ENSG00000116731.18	NA	NA
chr1	14020000	chr1	15420000	16	5.063604e-5	0.004234949	1	7_Enh	1	7_Enh	1	ENSG00000116731.18	NA	NA
chr1	14020000	chr1	19300000	5	9.790359e-4	0.04207667	1	7_Enh	1	7_Enh	1	ENSG00000116731.18	1	ENSG00000169991.6
chr1	14060000	chr1	15780000	14	7.190839e-5	0.005617636	1	7_Enh	1	7_Enh	NA	NA	1	ENSG00000215704.5
chr1	14100000	chr1	15580000	12	7.840828e-5	0.006021069	1	7_Enh	1	7_Enh	NA	NA	1	ENSG00000142621.15
chr1	14100000	chr1	19220000	5	4.422744e-4	0.02323029	1	7_Enh	1	7_Enh	NA	NA	1	ENSG00000159423.12
chr1	14140000	chr1	15460000	13	6.168996e-6	7.428732e-4	1	7_Enh	1	7_Enh	NA	NA	1	ENSG00000171729.9
chr1	14700000	chr1	14940000	38	4.50966e-4	0.02358104	1	7_Enh	1	7_Enh	NA	NA	1	ENSG00000189337.11
chr1	14780000	chr1	14940000	57	6.005256e-4	0.02926114	1	7_Enh	1	7_Enh	NA	NA	1	ENSG00000189337.11
chr1	14780000	chr1	20340000	7	7.817369e-5	0.006006722	1	7_Enh	NA	NA	NA	NA	1	ENSG00000127472.6
chr1	14820000	chr1	14940000	65	9.121239e-6	0.001031896	1	7_Enh	1	7_Enh	NA	NA	1	ENSG00000189337.11
chr1	14940000	chr1	15060000	57	1.71111e-6	2.48662e-4	1	7_Enh	1	7_Enh	1	ENSG00000189337.11	NA	NA
chr1	14940000	chr1	15140000	51	4.297983e-4	0.02273511	1	7_Enh	1	7_Enh	1	ENSG00000189337.11	NA	NA
chr1	14940000	chr1	15220000	41	6.467172e-4	0.03093203	1	7_Enh	1	7_Enh	1	ENSG00000189337.11	NA	NA
chr1	14940000	chr1	15380000	20	1.12375e-4	0.008018174	1	7_Enh	1	7_Enh	1	ENSG00000189337.11	NA	NA
chr1	15060000	chr1	15460000	24	6.317972e-5	0.005061782	1	7_Enh	1	7_Enh	NA	NA	1	ENSG00000171729.9
chr1	15060000	chr1	15580000	22	1.543311e-4	0.01029057	1	7_Enh	1	7_Enh	NA	NA	1	ENSG00000142621.15
chr1	15100000	chr1	15460000	31	4.322815e-4	0.0228341	1	7_Enh	1	7_Enh	NA	NA	1	ENSG00000171729.9
chr1	15100000	chr1	15580000	28	0.001042132	0.04406212	1	7_Enh	1	7_Enh	NA	NA	1	ENSG00000142621.15
chr1	15140000	chr1	15460000	32	3.528416e-4	0.01956647	1	7_Enh	1	7_Enh	NA	NA	1	ENSG00000171729.9
chr1	15140000	chr1	15580000	35	4.844701e-6	6.048683e-4	1	7_Enh	1	7_Enh	NA	NA	1	ENSG00000142621.15
chr1	15420000	chr1	15580000	55	7.064046e-4	0.03302465	1	7_Enh	1	7_Enh	NA	NA	1	ENSG00000142621.15
chr1	15420000	chr1	16860000	16	5.781497e-4	0.02843609	1	7_Enh	NA	NA	NA	NA	1	ENSG00000268674.1
chr1	15420000	chr1	18940000	11	1.095604e-6	1.690546e-4	1	7_Enh	NA	NA	NA	NA	1	ENSG00000009709.7
chr1	15460000	chr1	15580000	76	1.530137e-20	2.044026e-17	1	7_Enh	1	7_Enh	1	ENSG00000171729.9	1	ENSG00000142621.15
chr1	15460000	chr1	15620000	90	7.427967e-31	2.200147e-27	1	7_Enh	1	7_Enh	1	ENSG00000171729.9	NA	NA
chr1	15460000	chr1	15660000	51	8.268535e-10	2.694803e-7	1	7_Enh	1	7_Enh	1	ENSG00000171729.9	NA	NA
chr1	15460000	chr1	15780000	35	1.543749e-10	5.763632e-8	1	7_Enh	1	7_Enh	1	ENSG00000171729.9	1	ENSG00000215704.5
chr1	15460000	chr1	15820000	28	7.453961e-9	2.001258e-6	1	7_Enh	1	7_Enh	1	ENSG00000171729.9	NA	NA
chr1	15460000	chr1	17740000	7	6.893509e-5	0.005430275	1	7_Enh	1	7_Enh	1	ENSG00000171729.9	NA	NA
chr1	15580000	chr1	15780000	42	1.712702e-8	4.238452e-6	1	7_Enh	1	7_Enh	1	ENSG00000142621.15	1	ENSG00000215704.5
chr1	15580000	chr1	15820000	24	0.001076101	0.04511077	1	7_Enh	1	7_Enh	1	ENSG00000142621.15	NA	NA
chr1	15580000	chr1	17220000	15	1.253867e-6	1.900136e-4	1	7_Enh	1	7_Enh	1	ENSG00000142621.15	NA	NA
chr1	15580000	chr1	19700000	5	0.001224821	0.04961541	1	7_Enh	1	7_Enh	1	ENSG00000142621.15	NA	NA
chr1	15620000	chr1	15780000	51	1.738801e-9	5.320194e-7	1	7_Enh	1	7_Enh	NA	NA	1	ENSG00000215704.5
chr1	15660000	chr1	15780000	114	1.195307e-38	5.194857e-35	1	7_Enh	1	7_Enh	NA	NA	1	ENSG00000215704.5
chr1	15780000	chr1	16060000	18	9.616352e-4	0.04152895	1	7_Enh	1	7_Enh	1	ENSG00000215704.5	1	ENSG00000162460.6
chr1	15900000	chr1	16060000	60	2.969175e-22	4.639584e-19	NA	NA	1	7_Enh	1	ENSG00000116771.5	1	ENSG00000162460.6
chr1	15900000	chr1	16300000	17	3.641469e-4	0.02004032	NA	NA	1	7_Enh	1	ENSG00000116771.5	1	ENSG00000116809.7
chr1	15900000	chr1	16700000	16	8.857176e-4	0.03907655	NA	NA	1	7_Enh	1	ENSG00000116771.5	NA	NA
chr1	15900000	chr1	19380000	7	3.174066e-5	0.002894036	NA	NA	1	7_Enh	1	ENSG00000116771.5	NA	NA
chr1	15900000	chr1	19580000	8	2.777897e-5	0.002595364	NA	NA	1	7_Enh	1	ENSG00000116771.5	1	ENSG00000127463.9
chr1	15940000	chr1	16060000	109	1.630952e-35	6.142666e-32	1	7_Enh	1	7_Enh	1	ENSG00000197312.7	1	ENSG00000162460.6
chr1	15940000	chr1	16300000	40	1.224643e-10	4.658567e-8	1	7_Enh	1	7_Enh	1	ENSG00000197312.7	1	ENSG00000116809.7
chr1	15940000	chr1	16380000	29	5.991415e-7	9.988697e-5	1	7_Enh	NA	NA	1	ENSG00000197312.7	1	ENSG00000184908.13
chr1	15940000	chr1	19820000	7	8.785851e-4	0.03884289	1	7_Enh	1	7_Enh	1	ENSG00000197312.7	1	ENSG00000077549.13
chr1	15980000	chr1	16300000	30	2.147078e-5	0.002100416	NA	NA	1	7_Enh	1	ENSG00000215695.1	1	ENSG00000116809.7
chr1	15980000	chr1	19540000	13	2.297481e-7	4.304587e-5	NA	NA	1	7_Enh	1	ENSG00000215695.1	1	ENSG00000127481.10
chr1	16060000	chr1	16260000	36	2.303636e-8	5.535163e-6	1	7_Enh	1	7_Enh	1	ENSG00000162460.6	NA	NA
chr1	16060000	chr1	16380000	22	1.234509e-8	3.155046e-6	1	7_Enh	NA	NA	1	ENSG00000162460.6	1	ENSG00000184908.13
chr1	16060000	chr1	16540000	12	7.41914e-4	0.03424718	1	7_Enh	1	7_Enh	1	ENSG00000162460.6	1	ENSG00000204377.3
chr1	16060000	chr1	16700000	15	3.675827e-4	0.02018508	1	7_Enh	1	7_Enh	1	ENSG00000162460.6	NA	NA
chr1	16060000	chr1	16860000	16	1.246815e-5	0.00133959	1	7_Enh	NA	NA	1	ENSG00000162460.6	1	ENSG00000268674.1
chr1	16060000	chr1	26060000	4	9.748176e-4	0.04194403	1	7_Enh	1	7_Enh	1	ENSG00000162460.6	NA	NA
chr1	16140000	chr1	16300000	67	3.833049e-34	1.35453e-30	1	7_Enh	1	7_Enh	NA	NA	1	ENSG00000116809.7
chr1	16140000	chr1	16380000	38	2.518505e-16	2.160711e-13	1	7_Enh	NA	NA	NA	NA	1	ENSG00000184908.13
chr1	16140000	chr1	16540000	28	2.757957e-12	1.378388e-9	1	7_Enh	1	7_Enh	NA	NA	1	ENSG00000204377.3
chr1	16140000	chr1	16580000	26	1.178511e-7	2.37942e-5	1	7_Enh	1	7_Enh	NA	NA	1	ENSG00000132881.7
chr1	16180000	chr1	16300000	66	1.351014e-28	3.457057e-25	1	7_Enh	1	7_Enh	1	ENSG00000065526.6	1	ENSG00000116809.7
chr1	16180000	chr1	16380000	33	7.211877e-11	2.855968e-8	1	7_Enh	NA	NA	1	ENSG00000065526.6	1	ENSG00000184908.13
chr1	16180000	chr1	16540000	25	4.369335e-9	1.232947e-6	1	7_Enh	1	7_Enh	1	ENSG00000065526.6	1	ENSG00000204377.3
chr1	16180000	chr1	16580000	22	7.771314e-5	0.005978787	1	7_Enh	1	7_Enh	1	ENSG00000065526.6	1	ENSG00000132881.7
chr1	16180000	chr1	21420000	7	1.437073e-6	2.138552e-4	1	7_Enh	1	7_Enh	1	ENSG00000065526.6	NA	NA
chr1	16220000	chr1	16380000	35	1.561028e-5	0.001613899	1	7_Enh	NA	NA	NA	NA	1	ENSG00000184908.13
chr1	16220000	chr1	16540000	31	2.609283e-7	4.81606e-5	1	7_Enh	1	7_Enh	NA	NA	1	ENSG00000204377.3
chr1	16260000	chr1	16380000	63	1.278719e-19	1.564187e-16	1	7_Enh	NA	NA	NA	NA	1	ENSG00000184908.13
chr1	16260000	chr1	16540000	23	3.006295e-4	0.0172997	1	7_Enh	1	7_Enh	NA	NA	1	ENSG00000204377.3
chr1	16260000	chr1	16580000	30	1.540853e-4	0.01027764	1	7_Enh	1	7_Enh	NA	NA	1	ENSG00000132881.7
chr1	16300000	chr1	16540000	18	1.579259e-4	0.01047876	1	7_Enh	1	7_Enh	1	ENSG00000116809.7	1	ENSG00000204377.3
chr1	16300000	chr1	16700000	19	4.357182e-4	0.02297141	1	7_Enh	1	7_Enh	1	ENSG00000116809.7	NA	NA
chr1	16380000	chr1	16540000	42	7.624659e-17	6.941799e-14	NA	NA	1	7_Enh	1	ENSG00000184908.13	1	ENSG00000204377.3
chr1	16380000	chr1	16580000	56	1.305577e-21	1.925814e-18	NA	NA	1	7_Enh	1	ENSG00000184908.13	1	ENSG00000132881.7
chr1	16380000	chr1	16700000	44	3.614318e-17	3.406442e-14	NA	NA	1	7_Enh	1	ENSG00000184908.13	NA	NA
chr1	16380000	chr1	16740000	21	1.535491e-7	3.011784e-5	NA	NA	1	7_Enh	1	ENSG00000184908.13	NA	NA
chr1	16540000	chr1	16700000	70	9.557415e-24	1.692311e-20	1	7_Enh	1	7_Enh	1	ENSG00000204377.3	NA	NA
chr1	16540000	chr1	16740000	22	1.185781e-4	0.008365216	1	7_Enh	1	7_Enh	1	ENSG00000204377.3	NA	NA
chr1	16540000	chr1	16780000	33	3.540591e-8	8.137846e-6	1	7_Enh	1	7_Enh	1	ENSG00000204377.3	1	ENSG00000157191.15
chr1	16540000	chr1	16860000	28	2.321454e-6	3.230067e-4	1	7_Enh	NA	NA	1	ENSG00000204377.3	1	ENSG00000268674.1
chr1	16580000	chr1	16700000	115	3.901533e-34	1.378438e-30	1	7_Enh	1	7_Enh	1	ENSG00000132881.7	NA	NA
chr1	16580000	chr1	16740000	42	2.697775e-8	6.376173e-6	1	7_Enh	1	7_Enh	1	ENSG00000132881.7	NA	NA
chr1	16580000	chr1	16780000	50	2.185965e-9	6.55939e-7	1	7_Enh	1	7_Enh	1	ENSG00000132881.7	1	ENSG00000157191.15
chr1	16580000	chr1	16860000	35	1.116113e-4	0.007975176	1	7_Enh	NA	NA	1	ENSG00000132881.7	1	ENSG00000268674.1
chr1	16700000	chr1	16860000	72	3.203848e-12	1.584778e-9	1	7_Enh	NA	NA	NA	NA	1	ENSG00000268674.1
chr1	16740000	chr1	16860000	44	6.935745e-6	8.20178e-4	1	7_Enh	NA	NA	NA	NA	1	ENSG00000268674.1
chr1	16740000	chr1	16980000	29	2.239135e-4	0.01376636	1	7_Enh	1	7_Enh	NA	NA	1	ENSG00000237847.2
chr1	16740000	chr1	24100000	5	2.539299e-4	0.01518362	1	7_Enh	1	7_Enh	NA	NA	1	ENSG00000011009.6
chr1	16780000	chr1	16940000	49	1.313632e-5	0.001398787	1	7_Enh	1	7_Enh	1	ENSG00000157191.15	1	ENSG00000219481.6
chr1	16780000	chr1	17220000	69	1.842598e-29	5.009925e-26	1	7_Enh	1	7_Enh	1	ENSG00000157191.15	NA	NA
chr1	16780000	chr1	17260000	32	3.135484e-7	5.661654e-5	1	7_Enh	1	7_Enh	1	ENSG00000157191.15	NA	NA
chr1	16780000	chr1	19940000	7	7.191432e-4	0.03346648	1	7_Enh	1	7_Enh	1	ENSG00000157191.15	1	ENSG00000173436.9
chr1	16860000	chr1	17060000	80	2.27712e-18	2.443412e-15	NA	NA	1	7_Enh	1	ENSG00000268674.1	1	ENSG00000058453.12
chr1	16860000	chr1	17220000	1704	0	0	NA	NA	1	7_Enh	1	ENSG00000268674.1	NA	NA
chr1	16860000	chr1	17260000	182	1.469462e-126	2.731896e-122	NA	NA	1	7_Enh	1	ENSG00000268674.1	NA	NA
chr1	16860000	chr1	19540000	12	1.318694e-6	1.984788e-4	NA	NA	1	7_Enh	1	ENSG00000268674.1	1	ENSG00000127481.10
chr1	16860000	chr1	19580000	9	1.840767e-4	0.01181281	NA	NA	1	7_Enh	1	ENSG00000268674.1	1	ENSG00000127463.9
chr1	16860000	chr1	19780000	8	2.853832e-4	0.01662129	NA	NA	1	7_Enh	1	ENSG00000268674.1	NA	NA
chr1	16860000	chr1	20740000	8	7.009755e-5	0.005504114	NA	NA	1	7_Enh	1	ENSG00000268674.1	NA	NA
chr1	16860000	chr1	21660000	19	2.157055e-17	2.083499e-14	NA	NA	1	7_Enh	1	ENSG00000268674.1	1	ENSG00000117298.10
chr1	16860000	chr1	21740000	7	2.828506e-4	0.01650778	NA	NA	1	7_Enh	1	ENSG00000268674.1	NA	NA
chr1	16860000	chr1	26340000	7	8.517018e-6	9.740808e-4	NA	NA	1	7_Enh	1	ENSG00000268674.1	1	ENSG00000158008.5
chr1	16940000	chr1	17060000	184	8.186986e-73	8.037811e-69	1	7_Enh	1	7_Enh	1	ENSG00000219481.6	1	ENSG00000058453.12
chr1	16940000	chr1	17100000	145	2.368675e-53	1.643999e-49	1	7_Enh	1	7_Enh	1	ENSG00000219481.6	NA	NA
chr1	16940000	chr1	17220000	324	6.383259e-264	2.425037e-259	1	7_Enh	1	7_Enh	1	ENSG00000219481.6	NA	NA
chr1	16940000	chr1	17260000	109	4.268408e-48	2.607197e-44	1	7_Enh	1	7_Enh	1	ENSG00000219481.6	NA	NA
chr1	16940000	chr1	17340000	25	7.861534e-7	1.266853e-4	1	7_Enh	1	7_Enh	1	ENSG00000219481.6	1	ENSG00000159363.13
chr1	16940000	chr1	17380000	28	1.370912e-4	0.009378492	1	7_Enh	1	7_Enh	1	ENSG00000219481.6	1	ENSG00000117118.5
chr1	16940000	chr1	17900000	16	4.139004e-4	0.0220894	1	7_Enh	1	7_Enh	1	ENSG00000219481.6	NA	NA
chr1	16940000	chr1	21740000	28	4.466892e-28	1.101096e-24	1	7_Enh	1	7_Enh	1	ENSG00000219481.6	NA	NA
chr1	16940000	chr1	21780000	23	1.495132e-21	2.194113e-18	1	7_Enh	1	7_Enh	1	ENSG00000219481.6	1	ENSG00000142794.14
chr1	16940000	chr1	21820000	9	1.107029e-7	2.250672e-5	1	7_Enh	1	7_Enh	1	ENSG00000219481.6	1	ENSG00000162551.9
chr1	16940000	chr1	23500000	7	6.63695e-5	0.005265349	1	7_Enh	1	7_Enh	1	ENSG00000219481.6	1	ENSG00000169641.9
chr1	16940000	chr1	26460000	5	1.479521e-4	0.009955956	1	7_Enh	1	7_Enh	1	ENSG00000219481.6	NA	NA
chr1	16980000	chr1	17100000	429	2.018401e-305	9.180618e-301	1	7_Enh	1	7_Enh	1	ENSG00000237847.2	NA	NA
chr1	16980000	chr1	17220000	115	4.228722e-44	2.260295e-40	1	7_Enh	1	7_Enh	1	ENSG00000237847.2	NA	NA
chr1	16980000	chr1	17260000	50	8.367963e-9	2.222159e-6	1	7_Enh	1	7_Enh	1	ENSG00000237847.2	NA	NA
chr1	17060000	chr1	17220000	345	7.167153e-237	2.520937e-232	1	7_Enh	1	7_Enh	1	ENSG00000058453.12	NA	NA
chr1	17060000	chr1	17260000	59	5.710302e-9	1.571074e-6	1	7_Enh	1	7_Enh	1	ENSG00000058453.12	NA	NA
chr1	17060000	chr1	19580000	9	2.98129e-4	0.01718918	1	7_Enh	1	7_Enh	1	ENSG00000058453.12	1	ENSG00000127463.9
chr1	17220000	chr1	17340000	45	2.45077e-8	5.850681e-6	1	7_Enh	1	7_Enh	NA	NA	1	ENSG00000159363.13
chr1	17220000	chr1	17380000	67	1.843569e-11	8.078423e-9	1	7_Enh	1	7_Enh	NA	NA	1	ENSG00000117118.5
chr1	17220000	chr1	17460000	37	2.946369e-6	3.956683e-4	1	7_Enh	1	7_Enh	NA	NA	1	ENSG00000117115.8
chr1	17220000	chr1	17580000	24	9.147873e-4	0.04002416	1	7_Enh	1	7_Enh	NA	NA	1	ENSG00000142619.4
chr1	17220000	chr1	17620000	31	2.85003e-6	3.846006e-4	1	7_Enh	1	7_Enh	NA	NA	1	ENSG00000159339.9
chr1	17220000	chr1	18100000	19	3.391944e-4	0.01897992	1	7_Enh	1	7_Enh	NA	NA	1	ENSG00000117148.6
chr1	17220000	chr1	23860000	5	6.841737e-4	0.03224952	1	7_Enh	1	7_Enh	NA	NA	1	ENSG00000007968.6
chr1	17220000	chr1	24420000	6	8.846305e-5	0.006630758	1	7_Enh	1	7_Enh	NA	NA	1	ENSG00000142661.14
chr1	17220000	chr1	25860000	6	6.3525e-5	0.005084929	1	7_Enh	1	7_Enh	NA	NA	1	ENSG00000157978.7
chr1	17260000	chr1	17380000	57	1.097561e-5	0.001204167	1	7_Enh	1	7_Enh	NA	NA	1	ENSG00000117118.5
chr1	17260000	chr1	17580000	27	2.974701e-4	0.01716054	1	7_Enh	1	7_Enh	NA	NA	1	ENSG00000142619.4
chr1	17340000	chr1	17540000	20	6.196961e-4	0.02995488	1	7_Enh	1	7_Enh	1	ENSG00000159363.13	1	ENSG00000142623.8
chr1	17340000	chr1	17580000	22	4.023701e-5	0.003512392	1	7_Enh	1	7_Enh	1	ENSG00000159363.13	1	ENSG00000142619.4
chr1	17340000	chr1	17620000	20	2.821736e-4	0.01647817	1	7_Enh	1	7_Enh	1	ENSG00000159363.13	1	ENSG00000159339.9
chr1	17340000	chr1	19340000	6	0.001047251	0.04421866	1	7_Enh	1	7_Enh	1	ENSG00000159363.13	NA	NA
chr1	17340000	chr1	19740000	9	2.861131e-4	0.01665369	1	7_Enh	1	7_Enh	1	ENSG00000159363.13	NA	NA
chr1	17380000	chr1	17500000	36	7.797752e-4	0.03553153	1	7_Enh	1	7_Enh	1	ENSG00000117118.5	NA	NA
chr1	17380000	chr1	17540000	32	9.991227e-4	0.04271372	1	7_Enh	1	7_Enh	1	ENSG00000117118.5	1	ENSG00000142623.8
chr1	17380000	chr1	17580000	46	8.979033e-10	2.907356e-7	1	7_Enh	1	7_Enh	1	ENSG00000117118.5	1	ENSG00000142619.4
chr1	17380000	chr1	17620000	55	1.275327e-14	8.870058e-12	1	7_Enh	1	7_Enh	1	ENSG00000117118.5	1	ENSG00000159339.9
chr1	17380000	chr1	17740000	37	1.390625e-14	9.626592e-12	1	7_Enh	1	7_Enh	1	ENSG00000117118.5	NA	NA
chr1	17460000	chr1	17580000	53	1.450326e-12	7.558194e-10	1	7_Enh	1	7_Enh	1	ENSG00000117115.8	1	ENSG00000142619.4
chr1	17460000	chr1	17620000	63	6.965414e-19	7.90694e-16	1	7_Enh	1	7_Enh	1	ENSG00000117115.8	1	ENSG00000159339.9
chr1	17460000	chr1	17740000	27	9.656144e-9	2.52915e-6	1	7_Enh	1	7_Enh	1	ENSG00000117115.8	NA	NA
chr1	17460000	chr1	18220000	16	0.00101938	0.04335923	1	7_Enh	1	7_Enh	1	ENSG00000117115.8	NA	NA
chr1	17460000	chr1	20740000	6	0.001021651	0.04343113	1	7_Enh	1	7_Enh	1	ENSG00000117115.8	NA	NA
chr1	17460000	chr1	27300000	4	7.101153e-4	0.03315359	1	7_Enh	1	7_Enh	1	ENSG00000117115.8	1	ENSG00000253368.3
chr1	17500000	chr1	17620000	33	5.334793e-4	0.02677187	1	7_Enh	1	7_Enh	NA	NA	1	ENSG00000159339.9
chr1	17540000	chr1	19580000	12	2.015747e-7	3.835728e-5	1	7_Enh	1	7_Enh	1	ENSG00000142623.8	1	ENSG00000127463.9
chr1	17580000	chr1	17740000	38	3.308752e-11	1.389827e-8	1	7_Enh	1	7_Enh	1	ENSG00000142619.4	NA	NA
chr1	17580000	chr1	26780000	5	4.744643e-4	0.02451263	1	7_Enh	1	7_Enh	1	ENSG00000142619.4	1	ENSG00000198830.6
chr1	17620000	chr1	17740000	42	3.845978e-10	1.3345e-7	1	7_Enh	1	7_Enh	1	ENSG00000159339.9	NA	NA
chr1	17740000	chr1	20860000	7	5.151356e-5	0.004294189	1	7_Enh	NA	NA	NA	NA	1	ENSG00000183114.6
chr1	17860000	chr1	18940000	12	1.96921e-4	0.01245311	1	7_Enh	NA	NA	1	ENSG00000074964.12	1	ENSG00000009709.7
chr1	17860000	chr1	19220000	9	9.461242e-4	0.04103777	1	7_Enh	1	7_Enh	1	ENSG00000074964.12	1	ENSG00000159423.12
chr1	17860000	chr1	19380000	11	1.261031e-5	0.001352125	1	7_Enh	1	7_Enh	1	ENSG00000074964.12	NA	NA
chr1	17860000	chr1	19780000	8	0.00123049	0.04978482	1	7_Enh	1	7_Enh	1	ENSG00000074964.12	NA	NA
chr1	17900000	chr1	19180000	14	1.074212e-4	0.007735089	1	7_Enh	NA	NA	NA	NA	1	ENSG00000179002.5
chr1	17940000	chr1	19300000	11	1.435148e-4	0.009721152	1	7_Enh	1	7_Enh	NA	NA	1	ENSG00000169991.6
chr1	18020000	chr1	18420000	38	2.625381e-11	1.120613e-8	1	7_Enh	NA	NA	NA	NA	1	ENSG00000117154.7
chr1	18020000	chr1	18940000	15	4.300083e-5	0.003707215	1	7_Enh	NA	NA	NA	NA	1	ENSG00000009709.7
chr1	18020000	chr1	19180000	14	4.860361e-4	0.02496103	1	7_Enh	NA	NA	NA	NA	1	ENSG00000179002.5
chr1	18100000	chr1	18220000	87	2.057845e-12	1.048075e-9	1	7_Enh	1	7_Enh	1	ENSG00000117148.6	NA	NA
chr1	18100000	chr1	18420000	42	6.539555e-10	2.173334e-7	1	7_Enh	NA	NA	1	ENSG00000117148.6	1	ENSG00000117154.7
chr1	18100000	chr1	18940000	20	8.101017e-7	1.300207e-4	1	7_Enh	NA	NA	1	ENSG00000117148.6	1	ENSG00000009709.7
chr1	18100000	chr1	19180000	26	7.342615e-10	2.416997e-7	1	7_Enh	NA	NA	1	ENSG00000117148.6	1	ENSG00000179002.5
chr1	18180000	chr1	18420000	25	2.734263e-6	3.712748e-4	1	7_Enh	NA	NA	NA	NA	1	ENSG00000117154.7
chr1	18180000	chr1	18940000	15	4.487678e-7	7.756298e-5	1	7_Enh	NA	NA	NA	NA	1	ENSG00000009709.7
chr1	18180000	chr1	19180000	11	4.052938e-4	0.02174007	1	7_Enh	NA	NA	NA	NA	1	ENSG00000179002.5
chr1	18220000	chr1	18420000	45	8.844253e-7	1.403512e-4	1	7_Enh	NA	NA	NA	NA	1	ENSG00000117154.7
chr1	18220000	chr1	18940000	18	1.215692e-4	0.008530408	1	7_Enh	NA	NA	NA	NA	1	ENSG00000009709.7
chr1	19220000	chr1	19340000	55	2.406261e-15	1.830483e-12	1	7_Enh	1	7_Enh	1	ENSG00000159423.12	NA	NA
chr1	19220000	chr1	19380000	50	4.835644e-18	5.002542e-15	1	7_Enh	1	7_Enh	1	ENSG00000159423.12	NA	NA
chr1	19220000	chr1	19540000	35	3.404561e-10	1.193558e-7	1	7_Enh	1	7_Enh	1	ENSG00000159423.12	1	ENSG00000127481.10
chr1	19300000	chr1	19540000	35	3.660351e-5	0.003253631	1	7_Enh	1	7_Enh	1	ENSG00000169991.6	1	ENSG00000127481.10
chr1	19380000	chr1	19540000	40	1.435958e-7	2.836393e-5	1	7_Enh	1	7_Enh	NA	NA	1	ENSG00000127481.10
chr1	19540000	chr1	19980000	20	2.932444e-5	0.00271402	1	7_Enh	1	7_Enh	1	ENSG00000127481.10	1	ENSG00000158748.3
chr1	19540000	chr1	20020000	20	1.696852e-4	0.01108206	1	7_Enh	1	7_Enh	1	ENSG00000127481.10	NA	NA
chr1	19580000	chr1	19700000	40	6.598897e-6	7.863713e-4	1	7_Enh	1	7_Enh	1	ENSG00000127463.9	NA	NA
chr1	19580000	chr1	19740000	63	4.463474e-4	0.02339664	1	7_Enh	1	7_Enh	1	ENSG00000127463.9	NA	NA
chr1	19580000	chr1	19820000	36	1.808524e-7	3.483207e-5	1	7_Enh	1	7_Enh	1	ENSG00000127463.9	1	ENSG00000077549.13
chr1	19580000	chr1	19900000	24	2.386001e-6	3.306346e-4	1	7_Enh	1	7_Enh	1	ENSG00000127463.9	NA	NA
chr1	19580000	chr1	19940000	32	1.743408e-6	2.526964e-4	1	7_Enh	1	7_Enh	1	ENSG00000127463.9	1	ENSG00000173436.9
chr1	19580000	chr1	19980000	25	1.762199e-7	3.404531e-5	1	7_Enh	1	7_Enh	1	ENSG00000127463.9	1	ENSG00000158748.3
chr1	19660000	chr1	19820000	69	2.165399e-21	3.138342e-18	1	7_Enh	1	7_Enh	NA	NA	1	ENSG00000077549.13
chr1	19660000	chr1	19940000	78	1.640192e-31	5.034252e-28	1	7_Enh	1	7_Enh	NA	NA	1	ENSG00000173436.9
chr1	19660000	chr1	19980000	61	9.074413e-32	2.833942e-28	1	7_Enh	1	7_Enh	NA	NA	1	ENSG00000158748.3
chr1	19700000	chr1	19820000	55	3.756685e-16	3.159315e-13	1	7_Enh	1	7_Enh	NA	NA	1	ENSG00000077549.13
chr1	19700000	chr1	19940000	56	1.824138e-20	2.417894e-17	1	7_Enh	1	7_Enh	NA	NA	1	ENSG00000173436.9
chr1	19700000	chr1	19980000	56	6.216799e-32	1.956599e-28	1	7_Enh	1	7_Enh	NA	NA	1	ENSG00000158748.3
chr1	19700000	chr1	20900000	11	1.613212e-4	0.01065481	1	7_Enh	1	7_Enh	NA	NA	1	ENSG00000158825.5
chr1	19700000	chr1	22380000	6	6.333052e-4	0.03044553	1	7_Enh	1	7_Enh	NA	NA	1	ENSG00000070831.11
chr1	19700000	chr1	26740000	6	1.0662e-5	0.001175915	1	7_Enh	1	7_Enh	NA	NA	1	ENSG00000117682.12
chr1	19740000	chr1	19940000	123	1.403858e-31	4.329684e-28	1	7_Enh	1	7_Enh	NA	NA	1	ENSG00000173436.9
chr1	19740000	chr1	19980000	105	6.548027e-42	3.265532e-38	1	7_Enh	1	7_Enh	NA	NA	1	ENSG00000158748.3
chr1	19740000	chr1	20900000	20	9.373192e-5	0.006941198	1	7_Enh	1	7_Enh	NA	NA	1	ENSG00000158825.5
chr1	19740000	chr1	29580000	6	1.027903e-4	0.007468357	1	7_Enh	1	7_Enh	NA	NA	1	ENSG00000060656.15
chr1	19780000	chr1	19940000	79	2.261281e-24	4.230031e-21	1	7_Enh	1	7_Enh	NA	NA	1	ENSG00000173436.9
chr1	19780000	chr1	19980000	36	1.029321e-9	3.295282e-7	1	7_Enh	1	7_Enh	NA	NA	1	ENSG00000158748.3
chr1	19820000	chr1	19940000	78	6.369068e-23	1.054117e-19	1	7_Enh	1	7_Enh	1	ENSG00000077549.13	1	ENSG00000173436.9
chr1	19820000	chr1	19980000	47	6.402552e-16	5.235147e-13	1	7_Enh	1	7_Enh	1	ENSG00000077549.13	1	ENSG00000158748.3
chr1	19820000	chr1	20020000	28	3.625547e-5	0.003227914	1	7_Enh	1	7_Enh	1	ENSG00000077549.13	NA	NA
chr1	19900000	chr1	29060000	4	8.851599e-4	0.03905951	1	7_Enh	1	7_Enh	NA	NA	1	ENSG00000198492.10
chr1	19940000	chr1	28780000	5	8.232122e-5	0.006259875	1	7_Enh	1	7_Enh	1	ENSG00000173436.9	NA	NA
chr1	19980000	chr1	20100000	35	1.106656e-7	2.250152e-5	1	7_Enh	1	7_Enh	1	ENSG00000158748.3	NA	NA
chr1	19980000	chr1	20140000	40	1.909157e-6	2.732662e-4	1	7_Enh	1	7_Enh	1	ENSG00000158748.3	1	ENSG00000178828.5
chr1	19980000	chr1	20900000	11	5.367232e-4	0.02689608	1	7_Enh	1	7_Enh	1	ENSG00000158748.3	1	ENSG00000158825.5
chr1	20020000	chr1	20140000	61	4.666711e-10	1.59419e-7	1	7_Enh	1	7_Enh	NA	NA	1	ENSG00000178828.5
chr1	20020000	chr1	20220000	27	5.003875e-4	0.02551428	1	7_Enh	1	7_Enh	NA	NA	1	ENSG00000169914.5
chr1	20020000	chr1	29540000	5	5.141883e-4	0.02604027	1	7_Enh	1	7_Enh	NA	NA	1	ENSG00000116353.11
chr1	20060000	chr1	20860000	14	1.518349e-4	0.01016065	1	7_Enh	NA	NA	NA	NA	1	ENSG00000183114.6
chr1	20060000	chr1	22380000	7	1.101165e-4	0.007890394	1	7_Enh	1	7_Enh	NA	NA	1	ENSG00000070831.11
chr1	20100000	chr1	20220000	47	3.582002e-9	1.029018e-6	1	7_Enh	1	7_Enh	NA	NA	1	ENSG00000169914.5
chr1	20100000	chr1	20300000	30	9.230784e-6	0.001042356	1	7_Enh	NA	NA	NA	NA	1	ENSG00000188257.6
chr1	20100000	chr1	20460000	16	4.332899e-4	0.02287448	1	7_Enh	1	7_Enh	NA	NA	1	ENSG00000158786.4
chr1	20140000	chr1	20580000	35	2.249798e-5	0.002182513	1	7_Enh	1	7_Enh	1	ENSG00000178828.5	NA	NA
chr1	20140000	chr1	20860000	20	0.001151153	0.04740343	1	7_Enh	NA	NA	1	ENSG00000178828.5	1	ENSG00000183114.6
chr1	20140000	chr1	29300000	6	7.142305e-4	0.03329525	1	7_Enh	1	7_Enh	1	ENSG00000178828.5	NA	NA
chr1	20180000	chr1	20860000	20	3.661313e-6	4.765694e-4	1	7_Enh	NA	NA	NA	NA	1	ENSG00000183114.6
chr1	20220000	chr1	20340000	42	2.388614e-6	3.309368e-4	1	7_Enh	NA	NA	1	ENSG00000169914.5	1	ENSG00000127472.6
chr1	20220000	chr1	20380000	63	4.477213e-8	1.004326e-5	1	7_Enh	1	7_Enh	1	ENSG00000169914.5	NA	NA
chr1	20220000	chr1	20420000	33	3.177129e-8	7.386717e-6	1	7_Enh	1	7_Enh	1	ENSG00000169914.5	NA	NA
chr1	20220000	chr1	20460000	32	3.624917e-9	1.040374e-6	1	7_Enh	1	7_Enh	1	ENSG00000169914.5	1	ENSG00000158786.4
chr1	20220000	chr1	20580000	40	2.258047e-9	6.752497e-7	1	7_Enh	1	7_Enh	1	ENSG00000169914.5	NA	NA
chr1	20220000	chr1	20660000	30	1.325805e-4	0.009134351	1	7_Enh	1	7_Enh	1	ENSG00000169914.5	NA	NA
chr1	20220000	chr1	20700000	27	1.102871e-7	2.243483e-5	1	7_Enh	1	7_Enh	1	ENSG00000169914.5	NA	NA
chr1	20220000	chr1	20740000	28	2.499859e-8	5.955966e-6	1	7_Enh	1	7_Enh	1	ENSG00000169914.5	NA	NA
chr1	20220000	chr1	20860000	24	6.948555e-7	1.137394e-4	1	7_Enh	NA	NA	1	ENSG00000169914.5	1	ENSG00000183114.6
chr1	20220000	chr1	29540000	5	0.001125822	0.04664437	1	7_Enh	1	7_Enh	1	ENSG00000169914.5	1	ENSG00000116353.11
chr1	20260000	chr1	20380000	71	1.312107e-9	4.115596e-7	NA	NA	1	7_Enh	1	ENSG00000188784.4	NA	NA
chr1	20260000	chr1	20420000	35	1.515279e-8	3.794913e-6	NA	NA	1	7_Enh	1	ENSG00000188784.4	NA	NA
chr1	20260000	chr1	20460000	28	1.276441e-6	1.929747e-4	NA	NA	1	7_Enh	1	ENSG00000188784.4	1	ENSG00000158786.4
chr1	20260000	chr1	20580000	31	2.78895e-5	0.002603961	NA	NA	1	7_Enh	1	ENSG00000188784.4	NA	NA
chr1	20260000	chr1	20660000	39	3.249012e-8	7.536533e-6	NA	NA	1	7_Enh	1	ENSG00000188784.4	NA	NA
chr1	20260000	chr1	20700000	23	1.186203e-5	0.001285096	NA	NA	1	7_Enh	1	ENSG00000188784.4	NA	NA
chr1	20260000	chr1	20780000	23	6.081616e-5	0.004909712	NA	NA	1	7_Enh	1	ENSG00000188784.4	NA	NA
chr1	20300000	chr1	20420000	49	2.984786e-14	1.975013e-11	NA	NA	1	7_Enh	1	ENSG00000188257.6	NA	NA
chr1	20300000	chr1	20460000	47	9.58347e-16	7.655103e-13	NA	NA	1	7_Enh	1	ENSG00000188257.6	1	ENSG00000158786.4
chr1	20300000	chr1	20580000	34	1.200176e-5	0.001297931	NA	NA	1	7_Enh	1	ENSG00000188257.6	NA	NA
chr1	20300000	chr1	20660000	46	1.243077e-10	4.722414e-8	NA	NA	1	7_Enh	1	ENSG00000188257.6	NA	NA
chr1	20300000	chr1	20700000	25	4.018668e-6	5.158818e-4	NA	NA	1	7_Enh	1	ENSG00000188257.6	NA	NA
chr1	20300000	chr1	20740000	27	2.909278e-7	5.302603e-5	NA	NA	1	7_Enh	1	ENSG00000188257.6	NA	NA
chr1	20300000	chr1	20780000	33	2.269258e-9	6.782601e-7	NA	NA	1	7_Enh	1	ENSG00000188257.6	NA	NA
chr1	20300000	chr1	25980000	4	0.001009717	0.04304916	NA	NA	1	7_Enh	1	ENSG00000188257.6	NA	NA
chr1	20340000	chr1	20460000	36	1.162016e-7	2.349346e-5	NA	NA	1	7_Enh	1	ENSG00000127472.6	1	ENSG00000158786.4
chr1	20340000	chr1	20580000	38	4.7653e-6	5.964442e-4	NA	NA	1	7_Enh	1	ENSG00000127472.6	NA	NA
chr1	20340000	chr1	20660000	38	4.85038e-6	6.054159e-4	NA	NA	1	7_Enh	1	ENSG00000127472.6	NA	NA
chr1	20340000	chr1	20740000	23	8.939207e-5	0.006685934	NA	NA	1	7_Enh	1	ENSG00000127472.6	NA	NA
chr1	20340000	chr1	20780000	34	4.510658e-9	1.269158e-6	NA	NA	1	7_Enh	1	ENSG00000127472.6	NA	NA
chr1	20460000	chr1	20580000	37	1.427159e-4	0.009678815	1	7_Enh	1	7_Enh	1	ENSG00000158786.4	NA	NA
chr1	20460000	chr1	20660000	40	2.599205e-6	3.556293e-4	1	7_Enh	1	7_Enh	1	ENSG00000158786.4	NA	NA
chr1	20780000	chr1	20980000	28	6.790449e-4	0.03207379	1	7_Enh	NA	NA	NA	NA	1	ENSG00000244038.5
chr1	20860000	chr1	21020000	46	1.081883e-7	2.205246e-5	NA	NA	1	7_Enh	1	ENSG00000183114.6	NA	NA
chr1	20860000	chr1	21500000	14	7.821131e-4	0.03561187	NA	NA	1	7_Enh	1	ENSG00000183114.6	1	ENSG00000075151.15
chr1	20900000	chr1	21860000	11	9.84126e-4	0.04223792	1	7_Enh	1	7_Enh	1	ENSG00000158825.5	NA	NA
chr1	20980000	chr1	21100000	34	8.159243e-4	0.03674648	NA	NA	1	7_Enh	1	ENSG00000244038.5	1	ENSG00000127483.13
chr1	20980000	chr1	21300000	17	9.334687e-4	0.04062886	NA	NA	1	7_Enh	1	ENSG00000244038.5	NA	NA
chr1	20980000	chr1	21460000	20	6.016454e-4	0.02930238	NA	NA	1	7_Enh	1	ENSG00000244038.5	NA	NA
chr1	20980000	chr1	21500000	16	1.267759e-6	1.918368e-4	NA	NA	1	7_Enh	1	ENSG00000244038.5	1	ENSG00000075151.15
chr1	20980000	chr1	21740000	14	3.486209e-4	0.01938872	NA	NA	1	7_Enh	1	ENSG00000244038.5	NA	NA
chr1	20980000	chr1	29540000	5	3.741518e-4	0.02046138	NA	NA	1	7_Enh	1	ENSG00000244038.5	1	ENSG00000116353.11
chr1	21020000	chr1	21500000	39	5.545377e-22	8.446986e-19	1	7_Enh	1	7_Enh	NA	NA	1	ENSG00000075151.15
chr1	21020000	chr1	21660000	25	1.780406e-8	4.387818e-6	1	7_Enh	1	7_Enh	NA	NA	1	ENSG00000117298.10
chr1	21020000	chr1	28060000	5	6.447953e-5	0.005146101	1	7_Enh	1	7_Enh	NA	NA	1	ENSG00000009780.11
chr1	21020000	chr1	28300000	4	9.299898e-4	0.04051546	1	7_Enh	1	7_Enh	NA	NA	1	ENSG00000158156.7
chr1	21020000	chr1	29060000	5	5.587245e-4	0.02771732	1	7_Enh	1	7_Enh	NA	NA	1	ENSG00000198492.10
chr1	21100000	chr1	21260000	71	2.233462e-12	1.131858e-9	1	7_Enh	1	7_Enh	1	ENSG00000127483.13	NA	NA
chr1	21100000	chr1	21300000	45	7.37214e-8	1.568176e-5	1	7_Enh	1	7_Enh	1	ENSG00000127483.13	NA	NA
chr1	21100000	chr1	21340000	72	5.914631e-13	3.268884e-10	1	7_Enh	1	7_Enh	1	ENSG00000127483.13	NA	NA
chr1	21100000	chr1	21380000	61	8.033987e-10	2.624699e-7	1	7_Enh	1	7_Enh	1	ENSG00000127483.13	NA	NA
chr1	21100000	chr1	21420000	40	1.163158e-9	3.684363e-7	1	7_Enh	1	7_Enh	1	ENSG00000127483.13	NA	NA
chr1	21100000	chr1	21460000	71	6.571733e-19	7.483582e-16	1	7_Enh	1	7_Enh	1	ENSG00000127483.13	NA	NA
chr1	21100000	chr1	21500000	30	4.046282e-9	1.149446e-6	1	7_Enh	1	7_Enh	1	ENSG00000127483.13	1	ENSG00000075151.15
chr1	21100000	chr1	21660000	32	4.416864e-8	9.921157e-6	1	7_Enh	1	7_Enh	1	ENSG00000127483.13	1	ENSG00000117298.10
chr1	21100000	chr1	21700000	29	2.641222e-6	3.605757e-4	1	7_Enh	1	7_Enh	1	ENSG00000127483.13	NA	NA
chr1	21100000	chr1	21740000	24	1.518577e-4	0.01016185	1	7_Enh	1	7_Enh	1	ENSG00000127483.13	NA	NA
chr1	21100000	chr1	21860000	17	4.231418e-5	0.003659	1	7_Enh	1	7_Enh	1	ENSG00000127483.13	NA	NA
chr1	21100000	chr1	21980000	16	1.579071e-4	0.01047791	1	7_Enh	1	7_Enh	1	ENSG00000127483.13	1	ENSG00000076864.15
chr1	21100000	chr1	28740000	6	6.63199e-4	0.03151116	1	7_Enh	1	7_Enh	1	ENSG00000127483.13	NA	NA
chr1	21140000	chr1	21500000	61	5.379884e-29	1.418844e-25	1	7_Enh	1	7_Enh	NA	NA	1	ENSG00000075151.15
chr1	21140000	chr1	21660000	25	4.177477e-4	0.02224823	1	7_Enh	1	7_Enh	NA	NA	1	ENSG00000117298.10
chr1	21180000	chr1	21500000	48	3.780537e-23	6.373925e-20	1	7_Enh	1	7_Enh	NA	NA	1	ENSG00000075151.15
chr1	21180000	chr1	21820000	14	4.477096e-4	0.0234522	1	7_Enh	1	7_Enh	NA	NA	1	ENSG00000162551.9
chr1	21260000	chr1	21500000	63	9.17359e-27	2.066751e-23	1	7_Enh	1	7_Enh	NA	NA	1	ENSG00000075151.15
chr1	21260000	chr1	21660000	26	6.312053e-4	0.03037096	1	7_Enh	1	7_Enh	NA	NA	1	ENSG00000117298.10
chr1	21260000	chr1	21820000	19	5.56757e-5	0.004573019	1	7_Enh	1	7_Enh	NA	NA	1	ENSG00000162551.9
chr1	21260000	chr1	27820000	6	5.307024e-5	0.004399479	1	7_Enh	1	7_Enh	NA	NA	1	ENSG00000158195.6
chr1	21300000	chr1	21500000	46	3.257357e-17	3.08525e-14	1	7_Enh	1	7_Enh	NA	NA	1	ENSG00000075151.15
chr1	21300000	chr1	21660000	27	1.357098e-5	0.001437262	1	7_Enh	1	7_Enh	NA	NA	1	ENSG00000117298.10
chr1	21340000	chr1	21500000	63	1.130459e-15	8.948098e-13	1	7_Enh	1	7_Enh	NA	NA	1	ENSG00000075151.15
chr1	21340000	chr1	21660000	37	2.305272e-4	0.0140799	1	7_Enh	1	7_Enh	NA	NA	1	ENSG00000117298.10
chr1	21340000	chr1	26660000	7	3.618935e-4	0.01994759	1	7_Enh	1	7_Enh	NA	NA	1	ENSG00000158062.16
chr1	21380000	chr1	21500000	62	8.165061e-12	3.787521e-9	1	7_Enh	1	7_Enh	NA	NA	1	ENSG00000075151.15
chr1	21660000	chr1	21820000	47	2.043935e-10	7.468509e-8	1	7_Enh	1	7_Enh	1	ENSG00000117298.10	1	ENSG00000162551.9
chr1	21660000	chr1	21860000	48	7.2696e-13	3.961434e-10	1	7_Enh	1	7_Enh	1	ENSG00000117298.10	NA	NA
chr1	21660000	chr1	21980000	48	1.311389e-15	1.030263e-12	1	7_Enh	1	7_Enh	1	ENSG00000117298.10	1	ENSG00000076864.15
chr1	21660000	chr1	22020000	41	4.675348e-5	0.003967794	1	7_Enh	1	7_Enh	1	ENSG00000117298.10	NA	NA
chr1	21660000	chr1	26700000	7	9.549827e-5	0.007045452	1	7_Enh	1	7_Enh	1	ENSG00000117298.10	1	ENSG00000176083.13
chr1	21700000	chr1	21820000	95	5.198818e-33	1.733136e-29	1	7_Enh	1	7_Enh	NA	NA	1	ENSG00000162551.9
chr1	21700000	chr1	21980000	77	3.221211e-31	9.723302e-28	1	7_Enh	1	7_Enh	NA	NA	1	ENSG00000076864.15
chr1	21700000	chr1	22100000	26	7.846112e-6	9.095496e-4	1	7_Enh	1	7_Enh	NA	NA	1	ENSG00000090686.11
chr1	21700000	chr1	24940000	7	1.005303e-4	0.007337555	1	7_Enh	1	7_Enh	NA	NA	1	ENSG00000133226.12
chr1	21740000	chr1	21980000	72	1.585651e-24	2.998609e-21	1	7_Enh	1	7_Enh	NA	NA	1	ENSG00000076864.15
chr1	21740000	chr1	31540000	5	4.097658e-5	0.003564695	1	7_Enh	1	7_Enh	NA	NA	1	ENSG00000134644.11
chr1	21780000	chr1	28500000	6	3.411997e-5	0.00307087	1	7_Enh	1	7_Enh	1	ENSG00000142794.14	NA	NA
chr1	21820000	chr1	21980000	60	1.894879e-21	2.758797e-18	1	7_Enh	1	7_Enh	1	ENSG00000162551.9	1	ENSG00000076864.15
chr1	21820000	chr1	22020000	49	3.519909e-7	6.264565e-5	1	7_Enh	1	7_Enh	1	ENSG00000162551.9	NA	NA
chr1	21820000	chr1	22260000	18	6.198514e-6	7.45865e-4	1	7_Enh	1	7_Enh	1	ENSG00000162551.9	1	ENSG00000142798.12
chr1	21860000	chr1	21980000	55	2.259208e-15	1.725576e-12	1	7_Enh	1	7_Enh	NA	NA	1	ENSG00000076864.15
chr1	21980000	chr1	22100000	42	2.421577e-8	5.78823e-6	1	7_Enh	1	7_Enh	1	ENSG00000076864.15	1	ENSG00000090686.11
chr1	21980000	chr1	22340000	31	2.879086e-6	3.879885e-4	1	7_Enh	1	7_Enh	1	ENSG00000076864.15	1	ENSG00000142789.15
chr1	21980000	chr1	22980000	15	2.037229e-4	0.01278278	1	7_Enh	NA	NA	1	ENSG00000076864.15	1	ENSG00000173369.11
chr1	21980000	chr1	23140000	10	7.090618e-4	0.03311847	1	7_Enh	1	7_Enh	1	ENSG00000076864.15	NA	NA
chr1	22020000	chr1	22260000	51	2.409971e-10	8.685753e-8	1	7_Enh	1	7_Enh	NA	NA	1	ENSG00000142798.12
chr1	22020000	chr1	22300000	50	9.381775e-5	0.006946221	1	7_Enh	1	7_Enh	NA	NA	1	ENSG00000219073.3
chr1	22020000	chr1	22380000	42	1.132861e-7	2.296834e-5	1	7_Enh	1	7_Enh	NA	NA	1	ENSG00000070831.11
chr1	22020000	chr1	22980000	28	2.150563e-6	3.026609e-4	1	7_Enh	NA	NA	NA	NA	1	ENSG00000173369.11
chr1	22100000	chr1	22260000	48	8.54618e-17	7.736242e-14	1	7_Enh	1	7_Enh	1	ENSG00000090686.11	1	ENSG00000142798.12
chr1	22100000	chr1	22300000	38	2.108317e-6	2.975503e-4	1	7_Enh	1	7_Enh	1	ENSG00000090686.11	1	ENSG00000219073.3
chr1	22100000	chr1	22740000	14	8.292663e-6	9.525599e-4	1	7_Enh	1	7_Enh	1	ENSG00000090686.11	NA	NA
chr1	22100000	chr1	26580000	9	1.763892e-6	2.552243e-4	1	7_Enh	1	7_Enh	1	ENSG00000090686.11	1	ENSG00000130695.9
chr1	22100000	chr1	26780000	6	2.789297e-4	0.01633096	1	7_Enh	1	7_Enh	1	ENSG00000090686.11	1	ENSG00000198830.6
chr1	22100000	chr1	27580000	5	4.826077e-4	0.0248267	1	7_Enh	1	7_Enh	1	ENSG00000090686.11	1	ENSG00000142784.11
chr1	22260000	chr1	23060000	13	0.001084237	0.04536374	1	7_Enh	1	7_Enh	1	ENSG00000142798.12	NA	NA
chr1	22260000	chr1	27300000	6	1.926114e-5	0.001920836	1	7_Enh	1	7_Enh	1	ENSG00000142798.12	1	ENSG00000253368.3
chr1	22260000	chr1	27740000	5	6.4688e-4	0.03093794	1	7_Enh	1	7_Enh	1	ENSG00000142798.12	NA	NA
chr1	22300000	chr1	22740000	20	5.093652e-5	0.004255317	1	7_Enh	1	7_Enh	1	ENSG00000219073.3	NA	NA
chr1	22380000	chr1	22740000	17	1.571106e-4	0.01043667	1	7_Enh	1	7_Enh	1	ENSG00000070831.11	NA	NA
chr1	22380000	chr1	23100000	18	6.214236e-6	7.47486e-4	1	7_Enh	1	7_Enh	1	ENSG00000070831.11	NA	NA
chr1	22380000	chr1	23340000	13	1.738633e-4	0.011295	1	7_Enh	1	7_Enh	1	ENSG00000070831.11	1	ENSG00000004487.11
chr1	22460000	chr1	22740000	31	5.996221e-15	4.343685e-12	1	7_Enh	1	7_Enh	1	ENSG00000162552.10	NA	NA
chr1	22460000	chr1	22820000	36	1.606414e-5	0.001653112	1	7_Enh	1	7_Enh	1	ENSG00000162552.10	NA	NA
chr1	22460000	chr1	22980000	27	1.602118e-9	4.938116e-7	1	7_Enh	NA	NA	1	ENSG00000162552.10	1	ENSG00000173369.11
chr1	22460000	chr1	23020000	14	1.75495e-4	0.01137731	1	7_Enh	1	7_Enh	1	ENSG00000162552.10	1	ENSG00000133216.12
chr1	22460000	chr1	23060000	22	5.192666e-8	1.146841e-5	1	7_Enh	1	7_Enh	1	ENSG00000162552.10	NA	NA
chr1	22460000	chr1	23340000	12	5.819443e-5	0.004739401	1	7_Enh	1	7_Enh	1	ENSG00000162552.10	1	ENSG00000004487.11
chr1	22460000	chr1	26740000	5	2.778777e-4	0.01628314	1	7_Enh	1	7_Enh	1	ENSG00000162552.10	1	ENSG00000117682.12
chr1	22740000	chr1	22980000	50	1.394564e-16	1.233741e-13	1	7_Enh	NA	NA	NA	NA	1	ENSG00000173369.11
chr1	22740000	chr1	23020000	18	8.309193e-4	0.03725099	1	7_Enh	1	7_Enh	NA	NA	1	ENSG00000133216.12
chr1	22740000	chr1	23340000	13	5.123552e-4	0.02596993	1	7_Enh	1	7_Enh	NA	NA	1	ENSG00000004487.11
chr1	22780000	chr1	22980000	50	4.109024e-13	2.325545e-10	1	7_Enh	NA	NA	1	ENSG00000184677.12	1	ENSG00000173369.11
chr1	22780000	chr1	23020000	26	4.414163e-6	5.587074e-4	1	7_Enh	1	7_Enh	1	ENSG00000184677.12	1	ENSG00000133216.12
chr1	22780000	chr1	23140000	16	9.205317e-4	0.04021005	1	7_Enh	1	7_Enh	1	ENSG00000184677.12	NA	NA
chr1	22780000	chr1	23300000	16	1.689386e-5	0.001723339	1	7_Enh	1	7_Enh	1	ENSG00000184677.12	1	ENSG00000215906.4
chr1	22780000	chr1	23540000	13	4.085844e-4	0.02187369	1	7_Enh	1	7_Enh	1	ENSG00000184677.12	1	ENSG00000179546.3
chr1	22780000	chr1	24020000	12	1.430286e-4	0.009695696	1	7_Enh	NA	NA	1	ENSG00000184677.12	1	ENSG00000142676.8
chr1	22820000	chr1	22980000	127	3.423107e-14	2.250338e-11	1	7_Enh	NA	NA	NA	NA	1	ENSG00000173369.11
chr1	22980000	chr1	23100000	62	1.657522e-8	4.115146e-6	NA	NA	1	7_Enh	1	ENSG00000173369.11	NA	NA
chr1	22980000	chr1	23140000	54	2.771431e-9	8.147283e-7	NA	NA	1	7_Enh	1	ENSG00000173369.11	NA	NA
chr1	22980000	chr1	23300000	32	2.827332e-6	3.820127e-4	NA	NA	1	7_Enh	1	ENSG00000173369.11	1	ENSG00000215906.4
chr1	22980000	chr1	23340000	32	1.737323e-5	0.00176385	NA	NA	1	7_Enh	1	ENSG00000173369.11	1	ENSG00000004487.11
chr1	22980000	chr1	23500000	27	2.327131e-4	0.0141844	NA	NA	1	7_Enh	1	ENSG00000173369.11	1	ENSG00000169641.9
chr1	22980000	chr1	23820000	20	1.728059e-6	2.507937e-4	NA	NA	1	7_Enh	1	ENSG00000173369.11	1	ENSG00000088280.14
chr1	22980000	chr1	32100000	6	4.049598e-4	0.02172609	NA	NA	1	7_Enh	1	ENSG00000173369.11	1	ENSG00000162517.8
chr1	23020000	chr1	23140000	73	1.048888e-22	1.703367e-19	1	7_Enh	1	7_Enh	1	ENSG00000133216.12	NA	NA
chr1	23020000	chr1	23300000	44	1.262837e-15	9.938123e-13	1	7_Enh	1	7_Enh	1	ENSG00000133216.12	1	ENSG00000215906.4
chr1	23020000	chr1	23340000	25	1.281699e-4	0.008893105	1	7_Enh	1	7_Enh	1	ENSG00000133216.12	1	ENSG00000004487.11
chr1	23020000	chr1	23420000	34	7.838681e-6	9.088342e-4	1	7_Enh	1	7_Enh	1	ENSG00000133216.12	NA	NA
chr1	23020000	chr1	23500000	29	2.769962e-7	5.074381e-5	1	7_Enh	1	7_Enh	1	ENSG00000133216.12	1	ENSG00000169641.9
chr1	23020000	chr1	23540000	28	4.138851e-8	9.35911e-6	1	7_Enh	1	7_Enh	1	ENSG00000133216.12	1	ENSG00000179546.3
chr1	23020000	chr1	23860000	12	8.528679e-4	0.03798561	1	7_Enh	1	7_Enh	1	ENSG00000133216.12	1	ENSG00000007968.6
chr1	23060000	chr1	23300000	37	4.356687e-7	7.557595e-5	1	7_Enh	1	7_Enh	NA	NA	1	ENSG00000215906.4
chr1	23060000	chr1	23500000	32	9.844796e-6	0.001100243	1	7_Enh	1	7_Enh	NA	NA	1	ENSG00000169641.9
chr1	23100000	chr1	23300000	26	9.418078e-4	0.04089727	1	7_Enh	1	7_Enh	NA	NA	1	ENSG00000215906.4
chr1	23140000	chr1	23300000	34	1.727456e-6	2.50717e-4	1	7_Enh	1	7_Enh	NA	NA	1	ENSG00000215906.4
chr1	23300000	chr1	23420000	73	1.240916e-12	6.533536e-10	1	7_Enh	1	7_Enh	1	ENSG00000215906.4	NA	NA
chr1	23300000	chr1	23500000	53	2.716947e-13	1.577424e-10	1	7_Enh	1	7_Enh	1	ENSG00000215906.4	1	ENSG00000169641.9
chr1	23300000	chr1	23540000	45	3.315515e-12	1.635725e-9	1	7_Enh	1	7_Enh	1	ENSG00000215906.4	1	ENSG00000179546.3
chr1	23300000	chr1	23580000	46	1.207595e-6	1.839484e-4	1	7_Enh	1	7_Enh	1	ENSG00000215906.4	NA	NA
chr1	23300000	chr1	23620000	39	5.202965e-7	8.829954e-5	1	7_Enh	1	7_Enh	1	ENSG00000215906.4	NA	NA
chr1	23300000	chr1	23740000	16	7.382274e-5	0.005738134	1	7_Enh	1	7_Enh	1	ENSG00000215906.4	1	ENSG00000204219.5
chr1	23300000	chr1	23820000	21	3.649062e-7	6.468146e-5	1	7_Enh	1	7_Enh	1	ENSG00000215906.4	1	ENSG00000088280.14
chr1	23300000	chr1	23980000	12	9.480078e-4	0.04109713	1	7_Enh	1	7_Enh	1	ENSG00000215906.4	NA	NA
chr1	23300000	chr1	24020000	22	2.581876e-6	3.535671e-4	1	7_Enh	NA	NA	1	ENSG00000215906.4	1	ENSG00000142676.8
chr1	23300000	chr1	24460000	12	4.803707e-4	0.02473991	1	7_Enh	NA	NA	1	ENSG00000215906.4	1	ENSG00000142677.3
chr1	23300000	chr1	32420000	4	5.444187e-4	0.02718312	1	7_Enh	1	7_Enh	1	ENSG00000215906.4	1	ENSG00000184007.13
chr1	23340000	chr1	23500000	70	4.169351e-16	3.487985e-13	1	7_Enh	1	7_Enh	1	ENSG00000004487.11	1	ENSG00000169641.9
chr1	23340000	chr1	23540000	36	8.411012e-5	0.006368784	1	7_Enh	1	7_Enh	1	ENSG00000004487.11	1	ENSG00000179546.3
chr1	23340000	chr1	23580000	62	1.737846e-8	4.293574e-6	1	7_Enh	1	7_Enh	1	ENSG00000004487.11	NA	NA
chr1	23340000	chr1	23620000	59	5.800561e-12	2.75419e-9	1	7_Enh	1	7_Enh	1	ENSG00000004487.11	NA	NA
chr1	23340000	chr1	23660000	32	4.833585e-6	6.037093e-4	1	7_Enh	1	7_Enh	1	ENSG00000004487.11	1	ENSG00000125944.14
chr1	23340000	chr1	23700000	19	3.671593e-4	0.02016806	1	7_Enh	1	7_Enh	1	ENSG00000004487.11	1	ENSG00000125945.10
chr1	23340000	chr1	23820000	25	1.2373740000000001e-07	2.484909e-5	1	7_Enh	1	7_Enh	1	ENSG00000004487.11	1	ENSG00000088280.14
chr1	23340000	chr1	23860000	24	1.329969e-7	2.6491e-5	1	7_Enh	1	7_Enh	1	ENSG00000004487.11	1	ENSG00000007968.6
chr1	23340000	chr1	23980000	17	2.562458e-5	0.002428453	1	7_Enh	1	7_Enh	1	ENSG00000004487.11	NA	NA
chr1	23420000	chr1	23540000	151	8.763553e-44	4.642357e-40	1	7_Enh	1	7_Enh	NA	NA	1	ENSG00000179546.3
chr1	23420000	chr1	23660000	64	9.37435e-11	3.642642e-8	1	7_Enh	1	7_Enh	NA	NA	1	ENSG00000125944.14
chr1	23420000	chr1	23700000	30	3.061663e-4	0.01754507	1	7_Enh	1	7_Enh	NA	NA	1	ENSG00000125945.10
chr1	23420000	chr1	23740000	44	2.244447e-12	1.137044e-9	1	7_Enh	1	7_Enh	NA	NA	1	ENSG00000204219.5
chr1	23420000	chr1	23820000	37	4.775078e-8	1.063884e-5	1	7_Enh	1	7_Enh	NA	NA	1	ENSG00000088280.14
chr1	23420000	chr1	23860000	37	7.203946e-9	1.940189e-6	1	7_Enh	1	7_Enh	NA	NA	1	ENSG00000007968.6
chr1	23420000	chr1	23900000	27	5.407597e-4	0.0270468	1	7_Enh	1	7_Enh	NA	NA	1	ENSG00000197880.4
chr1	23500000	chr1	23620000	130	1.584786e-26	3.508526e-23	1	7_Enh	1	7_Enh	1	ENSG00000169641.9	NA	NA
chr1	23500000	chr1	23660000	64	8.688816e-11	3.394533e-8	1	7_Enh	1	7_Enh	1	ENSG00000169641.9	1	ENSG00000125944.14
chr1	23500000	chr1	23700000	33	1.58273e-5	0.001632667	1	7_Enh	1	7_Enh	1	ENSG00000169641.9	1	ENSG00000125945.10
chr1	23500000	chr1	23820000	35	3.867732e-8	8.810114e-6	1	7_Enh	1	7_Enh	1	ENSG00000169641.9	1	ENSG00000088280.14
chr1	23500000	chr1	23860000	37	3.95184e-10	1.368344e-7	1	7_Enh	1	7_Enh	1	ENSG00000169641.9	1	ENSG00000007968.6
chr1	23500000	chr1	23940000	21	1.2173e-4	0.008538913	1	7_Enh	1	7_Enh	1	ENSG00000169641.9	NA	NA
chr1	23500000	chr1	23980000	20	2.78819e-4	0.01632557	1	7_Enh	1	7_Enh	1	ENSG00000169641.9	NA	NA
chr1	23500000	chr1	24020000	42	3.25066e-10	1.14417e-7	1	7_Enh	NA	NA	1	ENSG00000169641.9	1	ENSG00000142676.8
chr1	23540000	chr1	23660000	53	6.605209e-6	7.870162e-4	1	7_Enh	1	7_Enh	1	ENSG00000179546.3	1	ENSG00000125944.14
chr1	23540000	chr1	23700000	38	5.271182e-7	8.927291e-5	1	7_Enh	1	7_Enh	1	ENSG00000179546.3	1	ENSG00000125945.10
chr1	23540000	chr1	23860000	38	1.213393e-10	4.619583e-8	1	7_Enh	1	7_Enh	1	ENSG00000179546.3	1	ENSG00000007968.6
chr1	23540000	chr1	23940000	31	6.733599e-10	2.232504e-7	1	7_Enh	1	7_Enh	1	ENSG00000179546.3	NA	NA
chr1	23540000	chr1	23980000	23	1.048439e-5	0.001159468	1	7_Enh	1	7_Enh	1	ENSG00000179546.3	NA	NA
chr1	23580000	chr1	23740000	43	6.633358e-4	0.03151606	1	7_Enh	1	7_Enh	NA	NA	1	ENSG00000204219.5
chr1	23580000	chr1	23820000	44	1.704407e-4	0.01112156	1	7_Enh	1	7_Enh	NA	NA	1	ENSG00000088280.14
chr1	23580000	chr1	23860000	49	2.609917e-7	4.817015e-5	1	7_Enh	1	7_Enh	NA	NA	1	ENSG00000007968.6
chr1	23620000	chr1	23740000	72	3.845845e-15	2.855596e-12	1	7_Enh	1	7_Enh	NA	NA	1	ENSG00000204219.5
chr1	23620000	chr1	23820000	80	1.11114e-20	1.504037e-17	1	7_Enh	1	7_Enh	NA	NA	1	ENSG00000088280.14
chr1	23620000	chr1	23860000	56	3.922413e-11	1.627539e-8	1	7_Enh	1	7_Enh	NA	NA	1	ENSG00000007968.6
chr1	23620000	chr1	23900000	59	8.086636e-12	3.753345e-9	1	7_Enh	1	7_Enh	NA	NA	1	ENSG00000197880.4
chr1	23620000	chr1	24020000	40	7.117717e-4	0.03321094	1	7_Enh	NA	NA	NA	NA	1	ENSG00000142676.8
chr1	23660000	chr1	23820000	53	1.513821e-11	6.731198e-9	1	7_Enh	1	7_Enh	1	ENSG00000125944.14	1	ENSG00000088280.14
chr1	23660000	chr1	23860000	55	7.167331e-15	5.143118e-12	1	7_Enh	1	7_Enh	1	ENSG00000125944.14	1	ENSG00000007968.6
chr1	23660000	chr1	23900000	34	6.097669e-5	0.004919778	1	7_Enh	1	7_Enh	1	ENSG00000125944.14	1	ENSG00000197880.4
chr1	23660000	chr1	23940000	30	1.146525e-6	1.758173e-4	1	7_Enh	1	7_Enh	1	ENSG00000125944.14	NA	NA
chr1	23660000	chr1	23980000	30	5.297394e-7	8.966013e-5	1	7_Enh	1	7_Enh	1	ENSG00000125944.14	NA	NA
chr1	23660000	chr1	26980000	7	1.696291e-4	0.01107923	1	7_Enh	1	7_Enh	1	ENSG00000125944.14	NA	NA
chr1	23700000	chr1	23820000	66	1.359431e-24	2.590281e-21	1	7_Enh	1	7_Enh	1	ENSG00000125945.10	1	ENSG00000088280.14
chr1	23700000	chr1	23860000	39	2.169756e-10	7.889015e-8	1	7_Enh	1	7_Enh	1	ENSG00000125945.10	1	ENSG00000007968.6
chr1	23700000	chr1	23900000	28	4.152337e-5	0.003602915	1	7_Enh	1	7_Enh	1	ENSG00000125945.10	1	ENSG00000197880.4
chr1	23700000	chr1	23980000	21	3.439684e-5	0.003091799	1	7_Enh	1	7_Enh	1	ENSG00000125945.10	NA	NA
chr1	23700000	chr1	24020000	32	1.174595e-6	1.795129e-4	1	7_Enh	NA	NA	1	ENSG00000125945.10	1	ENSG00000142676.8
chr1	23700000	chr1	24100000	21	1.104138e-4	0.007907433	1	7_Enh	1	7_Enh	1	ENSG00000125945.10	1	ENSG00000011009.6
chr1	23740000	chr1	23860000	55	8.495078e-19	9.55064e-16	1	7_Enh	1	7_Enh	1	ENSG00000204219.5	1	ENSG00000007968.6
chr1	23740000	chr1	23900000	27	2.67221e-4	0.01579359	1	7_Enh	1	7_Enh	1	ENSG00000204219.5	1	ENSG00000197880.4
chr1	23740000	chr1	23980000	29	3.558635e-9	1.022942e-6	1	7_Enh	1	7_Enh	1	ENSG00000204219.5	NA	NA
chr1	23740000	chr1	24020000	38	2.902452e-9	8.500691e-7	1	7_Enh	NA	NA	1	ENSG00000204219.5	1	ENSG00000142676.8
chr1	23820000	chr1	23940000	54	2.38938e-16	2.055241e-13	1	7_Enh	1	7_Enh	1	ENSG00000088280.14	NA	NA
chr1	23820000	chr1	23980000	76	1.167567e-33	4.032413e-30	1	7_Enh	1	7_Enh	1	ENSG00000088280.14	NA	NA
chr1	23820000	chr1	24020000	54	1.144595e-10	4.377229e-8	1	7_Enh	NA	NA	1	ENSG00000088280.14	1	ENSG00000142676.8
chr1	23820000	chr1	24300000	19	8.844719e-4	0.03903694	1	7_Enh	1	7_Enh	1	ENSG00000088280.14	1	ENSG00000188529.10
chr1	23820000	chr1	28700000	4	9.837903e-4	0.04222832	1	7_Enh	1	7_Enh	1	ENSG00000088280.14	1	ENSG00000204138.8
chr1	23860000	chr1	23980000	89	2.553448e-39	1.143259e-35	1	7_Enh	1	7_Enh	1	ENSG00000007968.6	NA	NA
chr1	23860000	chr1	24020000	64	6.943455e-13	3.794918e-10	1	7_Enh	NA	NA	1	ENSG00000007968.6	1	ENSG00000142676.8
chr1	23860000	chr1	26660000	8	9.742332e-5	0.007157666	1	7_Enh	1	7_Enh	1	ENSG00000007968.6	1	ENSG00000158062.16
chr1	23900000	chr1	24020000	106	1.629889e-26	3.604532e-23	1	7_Enh	NA	NA	1	ENSG00000197880.4	1	ENSG00000142676.8
chr1	23900000	chr1	24100000	34	6.418767e-4	0.03075731	1	7_Enh	1	7_Enh	1	ENSG00000197880.4	1	ENSG00000011009.6
chr1	23940000	chr1	24100000	41	9.942727e-8	2.04705e-5	1	7_Enh	1	7_Enh	NA	NA	1	ENSG00000011009.6
chr1	23980000	chr1	24100000	43	3.362169e-6	4.432912e-4	1	7_Enh	1	7_Enh	NA	NA	1	ENSG00000011009.6
chr1	24020000	chr1	26780000	12	2.263459e-5	0.002193254	NA	NA	1	7_Enh	1	ENSG00000142676.8	1	ENSG00000198830.6
chr1	24020000	chr1	33420000	6	5.154087e-4	0.02608751	NA	NA	1	7_Enh	1	ENSG00000142676.8	1	ENSG00000267885.1
chr1	24100000	chr1	24300000	51	2.592258e-8	6.154383e-6	1	7_Enh	1	7_Enh	1	ENSG00000011009.6	1	ENSG00000188529.10
chr1	24100000	chr1	24340000	37	1.316737e-6	1.98222e-4	1	7_Enh	1	7_Enh	1	ENSG00000011009.6	NA	NA
chr1	24100000	chr1	24660000	24	6.547408e-6	7.811159e-4	1	7_Enh	1	7_Enh	1	ENSG00000011009.6	1	ENSG00000158055.11
chr1	24100000	chr1	27220000	7	9.692691e-4	0.04177176	1	7_Enh	NA	NA	1	ENSG00000011009.6	1	ENSG00000198746.8
chr1	24100000	chr1	27380000	9	2.817259e-4	0.01645776	1	7_Enh	1	7_Enh	1	ENSG00000011009.6	NA	NA
chr1	24140000	chr1	24300000	61	3.152758e-10	1.11247e-7	1	7_Enh	1	7_Enh	1	ENSG00000117308.10	1	ENSG00000188529.10
chr1	24140000	chr1	24340000	37	2.123449e-5	0.002081828	1	7_Enh	1	7_Enh	1	ENSG00000117308.10	NA	NA
chr1	24140000	chr1	24420000	39	4.998669e-9	1.393082e-6	1	7_Enh	1	7_Enh	1	ENSG00000117308.10	1	ENSG00000142661.14
chr1	24140000	chr1	24460000	56	2.608854e-14	1.739713e-11	1	7_Enh	NA	NA	1	ENSG00000117308.10	1	ENSG00000142677.3
chr1	24140000	chr1	24620000	32	3.205624e-5	0.00291781	1	7_Enh	1	7_Enh	1	ENSG00000117308.10	NA	NA
chr1	24140000	chr1	24780000	24	1.857376e-4	0.01189791	1	7_Enh	1	7_Enh	1	ENSG00000117308.10	NA	NA
chr1	24140000	chr1	24820000	16	1.297194e-4	0.008977054	1	7_Enh	1	7_Enh	1	ENSG00000117308.10	1	ENSG00000117602.7
chr1	24140000	chr1	24980000	24	6.90289e-4	0.03246257	1	7_Enh	1	7_Enh	1	ENSG00000117308.10	NA	NA
chr1	24140000	chr1	25540000	12	5.459645e-4	0.02724249	1	7_Enh	NA	NA	1	ENSG00000117308.10	1	ENSG00000117614.5
chr1	24140000	chr1	26780000	9	4.990721e-4	0.02546255	1	7_Enh	1	7_Enh	1	ENSG00000117308.10	1	ENSG00000198830.6
chr1	24140000	chr1	32060000	5	4.826255e-4	0.02482739	1	7_Enh	1	7_Enh	1	ENSG00000117308.10	1	ENSG00000142910.11
chr1	24180000	chr1	24300000	46	4.577164e-9	1.286236e-6	NA	NA	1	7_Enh	1	ENSG00000179163.11	1	ENSG00000188529.10
chr1	24180000	chr1	24340000	33	3.257491e-7	5.854006e-5	NA	NA	1	7_Enh	1	ENSG00000179163.11	NA	NA
chr1	24180000	chr1	24500000	19	1.910965e-4	0.01216482	NA	NA	1	7_Enh	1	ENSG00000179163.11	1	ENSG00000185436.7
chr1	24180000	chr1	24580000	16	1.978433e-5	0.00196313	NA	NA	1	7_Enh	1	ENSG00000179163.11	NA	NA
chr1	24180000	chr1	24660000	15	8.467154e-4	0.03778193	NA	NA	1	7_Enh	1	ENSG00000179163.11	1	ENSG00000158055.11
chr1	24180000	chr1	24820000	13	5.117837e-5	0.004271524	NA	NA	1	7_Enh	1	ENSG00000179163.11	1	ENSG00000117602.7
chr1	24300000	chr1	24420000	49	7.893776e-7	1.271197e-4	1	7_Enh	1	7_Enh	1	ENSG00000188529.10	1	ENSG00000142661.14
chr1	24300000	chr1	24460000	54	3.29968e-6	4.361259e-4	1	7_Enh	NA	NA	1	ENSG00000188529.10	1	ENSG00000142677.3
chr1	24300000	chr1	24500000	45	1.393969e-8	3.520577e-6	1	7_Enh	1	7_Enh	1	ENSG00000188529.10	1	ENSG00000185436.7
chr1	24300000	chr1	24580000	22	6.042038e-4	0.02939593	1	7_Enh	1	7_Enh	1	ENSG00000188529.10	NA	NA
chr1	24300000	chr1	24660000	28	5.982537e-5	0.004845181	1	7_Enh	1	7_Enh	1	ENSG00000188529.10	1	ENSG00000158055.11
chr1	24300000	chr1	24740000	43	4.212037e-5	0.003645146	1	7_Enh	1	7_Enh	1	ENSG00000188529.10	1	ENSG00000001460.13
chr1	24300000	chr1	24860000	27	3.369557e-5	0.00303933	1	7_Enh	1	7_Enh	1	ENSG00000188529.10	NA	NA
chr1	24300000	chr1	24940000	14	9.093935e-4	0.03984998	1	7_Enh	1	7_Enh	1	ENSG00000188529.10	1	ENSG00000133226.12
chr1	24340000	chr1	24460000	55	2.758921e-7	5.056761e-5	1	7_Enh	NA	NA	NA	NA	1	ENSG00000142677.3
chr1	24340000	chr1	24500000	30	0.001016722	0.04327232	1	7_Enh	1	7_Enh	NA	NA	1	ENSG00000185436.7
chr1	24420000	chr1	24540000	30	0.00110606	0.04603839	1	7_Enh	1	7_Enh	1	ENSG00000142661.14	NA	NA
chr1	24420000	chr1	24660000	49	9.671165e-15	6.829996e-12	1	7_Enh	1	7_Enh	1	ENSG00000142661.14	1	ENSG00000158055.11
chr1	24420000	chr1	24820000	19	6.734153e-5	0.005328155	1	7_Enh	1	7_Enh	1	ENSG00000142661.14	1	ENSG00000117602.7
chr1	24420000	chr1	24860000	23	6.602377e-4	0.03140796	1	7_Enh	1	7_Enh	1	ENSG00000142661.14	NA	NA
chr1	24420000	chr1	24940000	15	1.681511e-4	0.01100399	1	7_Enh	1	7_Enh	1	ENSG00000142661.14	1	ENSG00000133226.12
chr1	24420000	chr1	25340000	15	1.996927e-4	0.01258776	1	7_Enh	1	7_Enh	1	ENSG00000142661.14	NA	NA
chr1	24420000	chr1	26260000	8	0.001068331	0.04486468	1	7_Enh	1	7_Enh	1	ENSG00000142661.14	NA	NA
chr1	24460000	chr1	24580000	42	1.92649e-6	2.753626e-4	NA	NA	1	7_Enh	1	ENSG00000142677.3	NA	NA
chr1	24460000	chr1	24620000	59	1.29504e-4	0.008965512	NA	NA	1	7_Enh	1	ENSG00000142677.3	NA	NA
chr1	24460000	chr1	24660000	55	1.700937e-10	6.303997e-8	NA	NA	1	7_Enh	1	ENSG00000142677.3	1	ENSG00000158055.11
chr1	24460000	chr1	24700000	44	1.305676e-9	4.09736e-7	NA	NA	1	7_Enh	1	ENSG00000142677.3	NA	NA
chr1	24460000	chr1	24740000	86	6.102733e-14	3.87445e-11	NA	NA	1	7_Enh	1	ENSG00000142677.3	1	ENSG00000001460.13
chr1	24460000	chr1	24780000	60	8.585196e-13	4.630467e-10	NA	NA	1	7_Enh	1	ENSG00000142677.3	NA	NA
chr1	24460000	chr1	24820000	31	1.049307e-7	2.147098e-5	NA	NA	1	7_Enh	1	ENSG00000142677.3	1	ENSG00000117602.7
chr1	24460000	chr1	24860000	52	1.055901e-12	5.616411e-10	NA	NA	1	7_Enh	1	ENSG00000142677.3	NA	NA
chr1	24460000	chr1	24940000	28	4.683176e-9	1.313204e-6	NA	NA	1	7_Enh	1	ENSG00000142677.3	1	ENSG00000133226.12
chr1	24460000	chr1	24980000	55	7.753532e-11	3.054512e-8	NA	NA	1	7_Enh	1	ENSG00000142677.3	NA	NA
chr1	24460000	chr1	25220000	28	7.507932e-9	2.014087e-6	NA	NA	1	7_Enh	1	ENSG00000142677.3	NA	NA
chr1	24500000	chr1	24620000	75	1.67884e-12	8.665558e-10	1	7_Enh	1	7_Enh	1	ENSG00000185436.7	NA	NA
chr1	24500000	chr1	24660000	45	1.22321e-8	3.129445e-6	1	7_Enh	1	7_Enh	1	ENSG00000185436.7	1	ENSG00000158055.11
chr1	24500000	chr1	24700000	53	1.394997e-17	1.372605e-14	1	7_Enh	1	7_Enh	1	ENSG00000185436.7	NA	NA
chr1	24500000	chr1	24740000	74	2.079161e-13	1.227045e-10	1	7_Enh	1	7_Enh	1	ENSG00000185436.7	1	ENSG00000001460.13
chr1	24500000	chr1	24780000	61	1.959548e-17	1.900688e-14	1	7_Enh	1	7_Enh	1	ENSG00000185436.7	NA	NA
chr1	24500000	chr1	24820000	21	9.746434e-5	0.007160109	1	7_Enh	1	7_Enh	1	ENSG00000185436.7	1	ENSG00000117602.7
chr1	24500000	chr1	24860000	38	6.926821e-9	1.873211e-6	1	7_Enh	1	7_Enh	1	ENSG00000185436.7	NA	NA
chr1	24500000	chr1	24940000	40	8.492414e-21	1.162996e-17	1	7_Enh	1	7_Enh	1	ENSG00000185436.7	1	ENSG00000133226.12
chr1	24500000	chr1	24980000	52	2.339914e-13	1.369974e-10	1	7_Enh	1	7_Enh	1	ENSG00000185436.7	NA	NA
chr1	24500000	chr1	25140000	17	5.048697e-4	0.02568894	1	7_Enh	1	7_Enh	1	ENSG00000185436.7	NA	NA
chr1	24500000	chr1	25220000	16	3.122486e-4	0.01781286	1	7_Enh	1	7_Enh	1	ENSG00000185436.7	NA	NA
chr1	24500000	chr1	26380000	12	5.872228e-7	9.813182e-5	1	7_Enh	1	7_Enh	1	ENSG00000185436.7	1	ENSG00000158022.6
chr1	24500000	chr1	31900000	4	0.001059337	0.04459515	1	7_Enh	1	7_Enh	1	ENSG00000185436.7	1	ENSG00000268950.1
chr1	24540000	chr1	24660000	72	2.686536e-22	4.215648e-19	1	7_Enh	1	7_Enh	NA	NA	1	ENSG00000158055.11
chr1	24540000	chr1	24740000	113	1.35583e-33	4.66805e-30	1	7_Enh	1	7_Enh	NA	NA	1	ENSG00000001460.13
chr1	24540000	chr1	24820000	33	2.487904e-11	1.066705e-8	1	7_Enh	1	7_Enh	NA	NA	1	ENSG00000117602.7
chr1	24540000	chr1	24940000	34	2.477318e-16	2.127244e-13	1	7_Enh	1	7_Enh	NA	NA	1	ENSG00000133226.12
chr1	24580000	chr1	24740000	64	5.255183e-10	1.77741e-7	1	7_Enh	1	7_Enh	NA	NA	1	ENSG00000001460.13
chr1	24580000	chr1	24820000	19	2.203893e-4	0.01359852	1	7_Enh	1	7_Enh	NA	NA	1	ENSG00000117602.7
chr1	24580000	chr1	26540000	7	2.090533e-4	0.01304752	1	7_Enh	NA	NA	NA	NA	1	ENSG00000130695.9
chr1	24620000	chr1	24740000	129	2.564326e-11	1.096781e-8	1	7_Enh	1	7_Enh	NA	NA	1	ENSG00000001460.13
chr1	24620000	chr1	24820000	46	3.459135e-8	7.972946e-6	1	7_Enh	1	7_Enh	NA	NA	1	ENSG00000117602.7
chr1	24620000	chr1	24940000	28	4.202315e-5	0.00363825	1	7_Enh	1	7_Enh	NA	NA	1	ENSG00000133226.12
chr1	24620000	chr1	25540000	22	1.758663e-5	0.001781743	1	7_Enh	NA	NA	NA	NA	1	ENSG00000117614.5
chr1	24620000	chr1	32380000	11	3.741971e-8	8.551575e-6	1	7_Enh	1	7_Enh	NA	NA	1	ENSG00000212673.1
chr1	24660000	chr1	24820000	29	3.112209e-4	0.01776699	1	7_Enh	1	7_Enh	1	ENSG00000158055.11	1	ENSG00000117602.7
chr1	24660000	chr1	24980000	45	3.286767e-5	0.002978278	1	7_Enh	1	7_Enh	1	ENSG00000158055.11	NA	NA
chr1	24660000	chr1	25340000	18	6.89566e-4	0.03243693	1	7_Enh	1	7_Enh	1	ENSG00000158055.11	NA	NA
chr1	24700000	chr1	24940000	25	2.035463e-6	2.886375e-4	1	7_Enh	1	7_Enh	NA	NA	1	ENSG00000133226.12
chr1	24700000	chr1	25540000	15	1.342826e-4	0.009226805	1	7_Enh	NA	NA	NA	NA	1	ENSG00000117614.5
chr1	24740000	chr1	24860000	127	2.78165e-14	1.847595e-11	1	7_Enh	1	7_Enh	1	ENSG00000001460.13	NA	NA
chr1	24740000	chr1	24940000	69	2.413552e-14	1.616684e-11	1	7_Enh	1	7_Enh	1	ENSG00000001460.13	1	ENSG00000133226.12
chr1	24740000	chr1	24980000	119	1.953814e-11	8.523939e-9	1	7_Enh	1	7_Enh	1	ENSG00000001460.13	NA	NA
chr1	24740000	chr1	25140000	42	1.921123e-4	0.01221455	1	7_Enh	1	7_Enh	1	ENSG00000001460.13	NA	NA
chr1	24780000	chr1	24940000	49	1.064327e-9	3.398242e-7	1	7_Enh	1	7_Enh	NA	NA	1	ENSG00000133226.12
chr1	24780000	chr1	25540000	21	3.075323e-4	0.01760527	1	7_Enh	NA	NA	NA	NA	1	ENSG00000117614.5
chr1	24780000	chr1	25740000	22	1.29892e-5	0.001385787	1	7_Enh	1	7_Enh	NA	NA	1	ENSG00000188672.12
chr1	24820000	chr1	24940000	35	1.32788e-8	3.371307e-6	1	7_Enh	1	7_Enh	1	ENSG00000117602.7	1	ENSG00000133226.12
chr1	24820000	chr1	24980000	69	8.24821e-11	3.235494e-8	1	7_Enh	1	7_Enh	1	ENSG00000117602.7	NA	NA
chr1	24820000	chr1	25540000	18	5.770761e-6	7.016661e-4	1	7_Enh	NA	NA	1	ENSG00000117602.7	1	ENSG00000117614.5
chr1	24940000	chr1	25300000	23	3.829496e-4	0.02082507	1	7_Enh	1	7_Enh	1	ENSG00000133226.12	1	ENSG00000020633.14
chr1	24980000	chr1	25540000	48	4.452239e-10	1.527275e-7	1	7_Enh	NA	NA	NA	NA	1	ENSG00000117614.5
chr1	25220000	chr1	25540000	70	3.524443e-26	7.583255e-23	1	7_Enh	NA	NA	NA	NA	1	ENSG00000117614.5
chr1	25220000	chr1	25860000	18	1.276279e-4	0.008862424	1	7_Enh	1	7_Enh	NA	NA	1	ENSG00000157978.7
chr1	25260000	chr1	25540000	78	2.388669e-30	6.864533e-27	1	7_Enh	NA	NA	NA	NA	1	ENSG00000117614.5
chr1	25260000	chr1	25860000	16	0.001201917	0.04893442	1	7_Enh	1	7_Enh	NA	NA	1	ENSG00000157978.7
chr1	25300000	chr1	25540000	68	1.782675e-14	1.216631e-11	1	7_Enh	NA	NA	1	ENSG00000020633.14	1	ENSG00000117614.5
chr1	25300000	chr1	32900000	6	1.643592e-4	0.01080957	1	7_Enh	1	7_Enh	1	ENSG00000020633.14	NA	NA
chr1	25340000	chr1	25540000	65	2.471653e-13	1.443236e-10	1	7_Enh	NA	NA	NA	NA	1	ENSG00000117614.5
chr1	25540000	chr1	25660000	53	1.777154e-4	0.01148958	NA	NA	1	7_Enh	1	ENSG00000117614.5	1	ENSG00000117616.13
chr1	25540000	chr1	25740000	76	2.611444e-18	2.78237e-15	NA	NA	1	7_Enh	1	ENSG00000117614.5	1	ENSG00000188672.12
chr1	25540000	chr1	25860000	27	1.45294e-4	0.009815198	NA	NA	1	7_Enh	1	ENSG00000117614.5	1	ENSG00000157978.7
chr1	25540000	chr1	32620000	6	4.964566e-4	0.02536207	NA	NA	1	7_Enh	1	ENSG00000117614.5	NA	NA
chr1	25660000	chr1	25780000	55	1.045989e-8	2.718354e-6	1	7_Enh	1	7_Enh	1	ENSG00000117616.13	NA	NA
chr1	25660000	chr1	25820000	46	1.979596e-4	0.01250396	1	7_Enh	1	7_Enh	1	ENSG00000117616.13	NA	NA
chr1	25660000	chr1	25860000	48	7.149287e-9	1.927094e-6	1	7_Enh	1	7_Enh	1	ENSG00000117616.13	1	ENSG00000157978.7
chr1	25660000	chr1	25980000	37	4.270936e-11	1.760838e-8	1	7_Enh	1	7_Enh	1	ENSG00000117616.13	NA	NA
chr1	25660000	chr1	26020000	30	7.73808e-5	0.005957517	1	7_Enh	1	7_Enh	1	ENSG00000117616.13	NA	NA
chr1	25660000	chr1	26100000	28	1.159866e-6	1.775766e-4	1	7_Enh	1	7_Enh	1	ENSG00000117616.13	NA	NA
chr1	25660000	chr1	26140000	31	5.175278e-10	1.752419e-7	1	7_Enh	1	7_Enh	1	ENSG00000117616.13	1	ENSG00000223474.2
chr1	25660000	chr1	26180000	25	8.416024e-4	0.03761196	1	7_Enh	1	7_Enh	1	ENSG00000117616.13	1	ENSG00000182749.5
chr1	25660000	chr1	26300000	21	3.329804e-4	0.01871276	1	7_Enh	1	7_Enh	1	ENSG00000117616.13	NA	NA
chr1	25660000	chr1	32860000	5	7.277935e-4	0.03376573	1	7_Enh	1	7_Enh	1	ENSG00000117616.13	1	ENSG00000160058.14
chr1	25700000	chr1	25860000	106	2.714253e-39	1.213293e-35	1	7_Enh	1	7_Enh	NA	NA	1	ENSG00000157978.7
chr1	25700000	chr1	25940000	43	2.562249e-7	4.73815e-5	1	7_Enh	NA	NA	NA	NA	1	ENSG00000117643.10
chr1	25700000	chr1	26140000	26	1.286272e-6	1.942522e-4	1	7_Enh	1	7_Enh	NA	NA	1	ENSG00000223474.2
chr1	25700000	chr1	26180000	41	5.102868e-10	1.72977e-7	1	7_Enh	1	7_Enh	NA	NA	1	ENSG00000182749.5
chr1	25700000	chr1	26220000	29	5.480123e-4	0.02731995	1	7_Enh	1	7_Enh	NA	NA	1	ENSG00000117632.16
chr1	25740000	chr1	25860000	161	4.187068e-74	4.195124e-70	1	7_Enh	1	7_Enh	1	ENSG00000188672.12	1	ENSG00000157978.7
chr1	25740000	chr1	25940000	75	5.281663e-21	7.382182e-18	1	7_Enh	NA	NA	1	ENSG00000188672.12	1	ENSG00000117643.10
chr1	25740000	chr1	25980000	49	2.906717e-15	2.188624e-12	1	7_Enh	1	7_Enh	1	ENSG00000188672.12	NA	NA
chr1	25740000	chr1	26020000	60	8.485677e-17	7.681892e-14	1	7_Enh	1	7_Enh	1	ENSG00000188672.12	NA	NA
chr1	25740000	chr1	26060000	73	1.592125e-20	2.122733e-17	1	7_Enh	1	7_Enh	1	ENSG00000188672.12	NA	NA
chr1	25740000	chr1	26100000	48	4.367009e-16	3.64526e-13	1	7_Enh	1	7_Enh	1	ENSG00000188672.12	NA	NA
chr1	25740000	chr1	26140000	55	1.359118e-24	2.589982e-21	1	7_Enh	1	7_Enh	1	ENSG00000188672.12	1	ENSG00000223474.2
chr1	25740000	chr1	26180000	42	1.278651e-9	4.019391e-7	1	7_Enh	1	7_Enh	1	ENSG00000188672.12	1	ENSG00000182749.5
chr1	25740000	chr1	26220000	33	8.254708e-5	0.006273229	1	7_Enh	1	7_Enh	1	ENSG00000188672.12	1	ENSG00000117632.16
chr1	25740000	chr1	26260000	23	4.450291e-4	0.02334329	1	7_Enh	1	7_Enh	1	ENSG00000188672.12	NA	NA
chr1	25740000	chr1	26300000	30	2.266509e-7	4.253421e-5	1	7_Enh	1	7_Enh	1	ENSG00000188672.12	NA	NA
chr1	25740000	chr1	26460000	18	2.121742e-5	0.002080461	1	7_Enh	1	7_Enh	1	ENSG00000188672.12	NA	NA
chr1	25780000	chr1	25940000	30	9.526661e-4	0.04124424	1	7_Enh	NA	NA	NA	NA	1	ENSG00000117643.10
chr1	25780000	chr1	26140000	31	1.464735e-11	6.528851e-9	1	7_Enh	1	7_Enh	NA	NA	1	ENSG00000223474.2
chr1	25780000	chr1	26180000	24	2.033689e-4	0.01276554	1	7_Enh	1	7_Enh	NA	NA	1	ENSG00000182749.5
chr1	25820000	chr1	25940000	60	4.556992e-10	1.559664e-7	1	7_Enh	NA	NA	NA	NA	1	ENSG00000117643.10
chr1	25820000	chr1	26140000	39	1.577061e-12	8.170189e-10	1	7_Enh	1	7_Enh	NA	NA	1	ENSG00000223474.2
chr1	25820000	chr1	26220000	31	6.509634e-4	0.03108408	1	7_Enh	1	7_Enh	NA	NA	1	ENSG00000117632.16
chr1	25860000	chr1	26020000	51	6.858875e-11	2.726517e-8	1	7_Enh	1	7_Enh	1	ENSG00000157978.7	NA	NA
chr1	25860000	chr1	26060000	91	7.833746e-31	2.317031e-27	1	7_Enh	1	7_Enh	1	ENSG00000157978.7	NA	NA
chr1	25860000	chr1	26100000	54	3.560248e-20	4.591177e-17	1	7_Enh	1	7_Enh	1	ENSG00000157978.7	NA	NA
chr1	25860000	chr1	26140000	50	1.727486e-21	2.52283e-18	1	7_Enh	1	7_Enh	1	ENSG00000157978.7	1	ENSG00000223474.2
chr1	25860000	chr1	26180000	51	2.146784e-15	1.644473e-12	1	7_Enh	1	7_Enh	1	ENSG00000157978.7	1	ENSG00000182749.5
chr1	25860000	chr1	26220000	34	7.894206e-6	9.142693e-4	1	7_Enh	1	7_Enh	1	ENSG00000157978.7	1	ENSG00000117632.16
chr1	25860000	chr1	26260000	27	2.215947e-6	3.104625e-4	1	7_Enh	1	7_Enh	1	ENSG00000157978.7	NA	NA
chr1	25860000	chr1	26340000	20	4.773049e-4	0.02462319	1	7_Enh	1	7_Enh	1	ENSG00000157978.7	1	ENSG00000158008.5
chr1	25860000	chr1	26420000	18	4.199943e-4	0.02234072	1	7_Enh	1	7_Enh	1	ENSG00000157978.7	1	ENSG00000175087.5
chr1	25940000	chr1	26060000	146	3.495133e-53	2.418749e-49	NA	NA	1	7_Enh	1	ENSG00000117643.10	NA	NA
chr1	25940000	chr1	26100000	95	2.415004e-41	1.176456e-37	NA	NA	1	7_Enh	1	ENSG00000117643.10	NA	NA
chr1	25940000	chr1	26140000	89	3.972838e-45	2.198553e-41	NA	NA	1	7_Enh	1	ENSG00000117643.10	1	ENSG00000223474.2
chr1	25940000	chr1	26180000	59	1.022865e-14	7.201344e-12	NA	NA	1	7_Enh	1	ENSG00000117643.10	1	ENSG00000182749.5
chr1	25940000	chr1	26260000	25	8.116133e-4	0.0366093	NA	NA	1	7_Enh	1	ENSG00000117643.10	NA	NA
chr1	25940000	chr1	26300000	24	8.061471e-4	0.03642917	NA	NA	1	7_Enh	1	ENSG00000117643.10	NA	NA
chr1	25940000	chr1	26340000	24	2.925306e-4	0.01694182	NA	NA	1	7_Enh	1	ENSG00000117643.10	1	ENSG00000158008.5
chr1	25980000	chr1	26140000	48	3.151487e-18	3.328072e-15	1	7_Enh	1	7_Enh	NA	NA	1	ENSG00000223474.2
chr1	25980000	chr1	26340000	22	3.649967e-5	0.003245878	1	7_Enh	1	7_Enh	NA	NA	1	ENSG00000158008.5
chr1	25980000	chr1	26580000	18	6.844374e-4	0.03225819	1	7_Enh	1	7_Enh	NA	NA	1	ENSG00000130695.9
chr1	25980000	chr1	27180000	8	1.94537e-4	0.01233574	1	7_Enh	1	7_Enh	NA	NA	1	ENSG00000175793.10
chr1	26020000	chr1	26140000	84	4.806934e-31	1.437654e-27	1	7_Enh	1	7_Enh	NA	NA	1	ENSG00000223474.2
chr1	26020000	chr1	26180000	56	1.737363e-8	4.29257e-6	1	7_Enh	1	7_Enh	NA	NA	1	ENSG00000182749.5
chr1	26020000	chr1	26340000	29	9.378609e-5	0.006944404	1	7_Enh	1	7_Enh	NA	NA	1	ENSG00000158008.5
chr1	26060000	chr1	26180000	58	7.424463e-4	0.03426565	1	7_Enh	1	7_Enh	NA	NA	1	ENSG00000182749.5
chr1	26060000	chr1	26380000	30	6.403748e-4	0.03070395	1	7_Enh	1	7_Enh	NA	NA	1	ENSG00000158022.6
chr1	26140000	chr1	26260000	42	4.870817e-7	8.334898e-5	1	7_Enh	1	7_Enh	1	ENSG00000223474.2	NA	NA
chr1	26140000	chr1	26300000	39	3.967977e-7	6.965833e-5	1	7_Enh	1	7_Enh	1	ENSG00000223474.2	NA	NA
chr1	26140000	chr1	26340000	33	5.758142e-6	7.003575e-4	1	7_Enh	1	7_Enh	1	ENSG00000223474.2	1	ENSG00000158008.5
chr1	26140000	chr1	26460000	20	2.915383e-5	0.002701144	1	7_Enh	1	7_Enh	1	ENSG00000223474.2	NA	NA
chr1	26180000	chr1	26300000	63	5.568158e-8	1.220887e-5	1	7_Enh	1	7_Enh	1	ENSG00000182749.5	NA	NA
chr1	26180000	chr1	26340000	97	3.263501e-27	7.59998e-24	1	7_Enh	1	7_Enh	1	ENSG00000182749.5	1	ENSG00000158008.5
chr1	26180000	chr1	26380000	41	2.231218e-5	0.00216791	1	7_Enh	1	7_Enh	1	ENSG00000182749.5	1	ENSG00000158022.6
chr1	26180000	chr1	26420000	43	1.233255e-6	1.873588e-4	1	7_Enh	1	7_Enh	1	ENSG00000182749.5	1	ENSG00000175087.5
chr1	26180000	chr1	26620000	28	8.353007e-7	1.3355e-4	1	7_Enh	1	7_Enh	1	ENSG00000182749.5	1	ENSG00000142669.9
chr1	26180000	chr1	26700000	31	2.165482e-6	3.044637e-4	1	7_Enh	1	7_Enh	1	ENSG00000182749.5	1	ENSG00000176083.13
chr1	26180000	chr1	32620000	6	9.307174e-4	0.04054054	1	7_Enh	1	7_Enh	1	ENSG00000182749.5	NA	NA
chr1	26220000	chr1	26340000	165	4.810802e-56	3.548128e-52	1	7_Enh	1	7_Enh	1	ENSG00000117632.16	1	ENSG00000158008.5
chr1	26220000	chr1	26380000	67	1.109002e-10	4.250514e-8	1	7_Enh	1	7_Enh	1	ENSG00000117632.16	1	ENSG00000158022.6
chr1	26220000	chr1	26420000	68	2.476295e-12	1.245793e-9	1	7_Enh	1	7_Enh	1	ENSG00000117632.16	1	ENSG00000175087.5
chr1	26220000	chr1	26460000	44	1.235543e-8	3.157444e-6	1	7_Enh	1	7_Enh	1	ENSG00000117632.16	NA	NA
chr1	26220000	chr1	26580000	49	7.146546e-6	8.408655e-4	1	7_Enh	1	7_Enh	1	ENSG00000117632.16	1	ENSG00000130695.9
chr1	26220000	chr1	26620000	29	3.162744e-5	0.002885852	1	7_Enh	1	7_Enh	1	ENSG00000117632.16	1	ENSG00000142669.9
chr1	26220000	chr1	26660000	55	7.645706e-15	5.467484e-12	1	7_Enh	1	7_Enh	1	ENSG00000117632.16	1	ENSG00000158062.16
chr1	26220000	chr1	26700000	43	2.982417e-9	8.71184e-7	1	7_Enh	1	7_Enh	1	ENSG00000117632.16	1	ENSG00000176083.13
chr1	26220000	chr1	26740000	28	2.366425e-5	0.002274336	1	7_Enh	1	7_Enh	1	ENSG00000117632.16	1	ENSG00000117682.12
chr1	26260000	chr1	26380000	51	1.766839e-7	3.412663e-5	1	7_Enh	1	7_Enh	NA	NA	1	ENSG00000158022.6
chr1	26260000	chr1	26420000	40	1.175731e-4	0.008309538	1	7_Enh	1	7_Enh	NA	NA	1	ENSG00000175087.5
chr1	26260000	chr1	26540000	29	1.953205e-5	0.001942497	1	7_Enh	NA	NA	NA	NA	1	ENSG00000130695.9
chr1	26260000	chr1	26580000	34	0.001038157	0.04394039	1	7_Enh	1	7_Enh	NA	NA	1	ENSG00000130695.9
chr1	26260000	chr1	26700000	34	5.181698e-8	1.144708e-5	1	7_Enh	1	7_Enh	NA	NA	1	ENSG00000176083.13
chr1	26300000	chr1	26420000	44	3.47782e-4	0.01935146	1	7_Enh	1	7_Enh	NA	NA	1	ENSG00000175087.5
chr1	26300000	chr1	26660000	27	6.40436e-4	0.03070582	1	7_Enh	1	7_Enh	NA	NA	1	ENSG00000158062.16
chr1	26340000	chr1	26460000	33	0.001225632	0.04963809	1	7_Enh	1	7_Enh	1	ENSG00000158008.5	NA	NA
chr1	26340000	chr1	26660000	44	4.679531e-10	1.598112e-7	1	7_Enh	1	7_Enh	1	ENSG00000158008.5	1	ENSG00000158062.16
chr1	26340000	chr1	26700000	38	7.047219e-8	1.506254e-5	1	7_Enh	1	7_Enh	1	ENSG00000158008.5	1	ENSG00000176083.13
chr1	26340000	chr1	26740000	25	8.759065e-5	0.006577537	1	7_Enh	1	7_Enh	1	ENSG00000158008.5	1	ENSG00000117682.12
chr1	26340000	chr1	26780000	27	4.921348e-4	0.02519609	1	7_Enh	1	7_Enh	1	ENSG00000158008.5	1	ENSG00000198830.6
chr1	26380000	chr1	26540000	51	3.915431e-12	1.910969e-9	1	7_Enh	NA	NA	1	ENSG00000158022.6	1	ENSG00000130695.9
chr1	26380000	chr1	26580000	69	1.668896e-13	9.990917e-11	1	7_Enh	1	7_Enh	1	ENSG00000158022.6	1	ENSG00000130695.9
chr1	26380000	chr1	26620000	29	1.670129e-5	0.001707061	1	7_Enh	1	7_Enh	1	ENSG00000158022.6	1	ENSG00000142669.9
chr1	26380000	chr1	26660000	52	2.140701e-14	1.444526e-11	1	7_Enh	1	7_Enh	1	ENSG00000158022.6	1	ENSG00000158062.16
chr1	26380000	chr1	26700000	36	3.318203e-7	5.948945e-5	1	7_Enh	1	7_Enh	1	ENSG00000158022.6	1	ENSG00000176083.13
chr1	26380000	chr1	26740000	31	1.028155e-7	2.108884e-5	1	7_Enh	1	7_Enh	1	ENSG00000158022.6	1	ENSG00000117682.12
chr1	26380000	chr1	26780000	37	2.082713e-8	5.054001e-6	1	7_Enh	1	7_Enh	1	ENSG00000158022.6	1	ENSG00000198830.6
chr1	26380000	chr1	26820000	20	4.075141e-6	5.219932e-4	1	7_Enh	1	7_Enh	1	ENSG00000158022.6	NA	NA
chr1	26420000	chr1	26540000	75	7.615876e-21	1.048668e-17	1	7_Enh	NA	NA	1	ENSG00000175087.5	1	ENSG00000130695.9
chr1	26420000	chr1	26580000	108	8.486778e-28	2.051791e-24	1	7_Enh	1	7_Enh	1	ENSG00000175087.5	1	ENSG00000130695.9
chr1	26420000	chr1	26620000	63	3.243307e-21	4.62586e-18	1	7_Enh	1	7_Enh	1	ENSG00000175087.5	1	ENSG00000142669.9
chr1	26420000	chr1	26660000	75	1.824033e-24	3.432598e-21	1	7_Enh	1	7_Enh	1	ENSG00000175087.5	1	ENSG00000158062.16
chr1	26420000	chr1	26700000	86	3.707401e-34	1.310687e-30	1	7_Enh	1	7_Enh	1	ENSG00000175087.5	1	ENSG00000176083.13
chr1	26420000	chr1	26740000	48	2.857692e-15	2.153664e-12	1	7_Enh	1	7_Enh	1	ENSG00000175087.5	1	ENSG00000117682.12
chr1	26420000	chr1	26780000	35	5.000559e-6	6.21429e-4	1	7_Enh	1	7_Enh	1	ENSG00000175087.5	1	ENSG00000198830.6
chr1	26420000	chr1	26820000	17	7.502579e-4	0.0345297	1	7_Enh	1	7_Enh	1	ENSG00000175087.5	NA	NA
chr1	26460000	chr1	26580000	58	3.243415e-8	7.525021e-6	1	7_Enh	1	7_Enh	NA	NA	1	ENSG00000130695.9
chr1	26460000	chr1	26620000	43	4.087667e-12	1.9893e-9	1	7_Enh	1	7_Enh	NA	NA	1	ENSG00000142669.9
chr1	26460000	chr1	26660000	50	2.234513e-13	1.312615e-10	1	7_Enh	1	7_Enh	NA	NA	1	ENSG00000158062.16
chr1	26460000	chr1	26700000	71	8.129344e-29	2.120384e-25	1	7_Enh	1	7_Enh	NA	NA	1	ENSG00000176083.13
chr1	26460000	chr1	26740000	41	4.369699e-14	2.830923e-11	1	7_Enh	1	7_Enh	NA	NA	1	ENSG00000117682.12
chr1	26460000	chr1	26780000	35	3.047379e-8	7.114042e-6	1	7_Enh	1	7_Enh	NA	NA	1	ENSG00000198830.6
chr1	26460000	chr1	32740000	4	4.662371e-4	0.02418598	1	7_Enh	1	7_Enh	NA	NA	1	ENSG00000116478.7
chr1	26540000	chr1	26660000	79	7.249472e-21	1.000539e-17	NA	NA	1	7_Enh	1	ENSG00000130695.9	1	ENSG00000158062.16
chr1	26540000	chr1	26700000	70	1.3909e-18	1.53056e-15	NA	NA	1	7_Enh	1	ENSG00000130695.9	1	ENSG00000176083.13
chr1	26540000	chr1	26740000	64	1.549974e-22	2.482153e-19	NA	NA	1	7_Enh	1	ENSG00000130695.9	1	ENSG00000117682.12
chr1	26540000	chr1	26780000	51	1.088901e-11	4.950384e-9	NA	NA	1	7_Enh	1	ENSG00000130695.9	1	ENSG00000198830.6
chr1	26540000	chr1	31540000	4	9.975129e-4	0.04266204	NA	NA	1	7_Enh	1	ENSG00000130695.9	1	ENSG00000134644.11
chr1	26580000	chr1	26700000	124	2.321725e-26	5.075718e-23	1	7_Enh	1	7_Enh	1	ENSG00000130695.9	1	ENSG00000176083.13
chr1	26580000	chr1	26740000	68	1.25852e-10	4.775506e-8	1	7_Enh	1	7_Enh	1	ENSG00000130695.9	1	ENSG00000117682.12
chr1	26580000	chr1	26780000	58	5.328106e-5	0.004414024	1	7_Enh	1	7_Enh	1	ENSG00000130695.9	1	ENSG00000198830.6
chr1	26620000	chr1	26740000	57	1.166506e-13	7.126211e-11	1	7_Enh	1	7_Enh	1	ENSG00000142669.9	1	ENSG00000117682.12
chr1	26620000	chr1	26780000	46	1.123892e-6	1.728236e-4	1	7_Enh	1	7_Enh	1	ENSG00000142669.9	1	ENSG00000198830.6
chr1	26660000	chr1	26780000	60	1.738304e-5	0.001764619	1	7_Enh	1	7_Enh	1	ENSG00000158062.16	1	ENSG00000198830.6
chr1	26660000	chr1	32780000	6	1.764297e-4	0.0114255	1	7_Enh	1	7_Enh	1	ENSG00000158062.16	NA	NA
chr1	26780000	chr1	26900000	45	1.136378e-4	0.008089083	1	7_Enh	1	7_Enh	1	ENSG00000198830.6	NA	NA
chr1	26780000	chr1	27180000	26	6.054955e-7	1.00813e-4	1	7_Enh	1	7_Enh	1	ENSG00000198830.6	1	ENSG00000175793.10
chr1	26780000	chr1	27220000	28	1.211918e-4	0.008508816	1	7_Enh	NA	NA	1	ENSG00000198830.6	1	ENSG00000198746.8
chr1	26820000	chr1	27020000	42	1.452e-10	5.447669e-8	1	7_Enh	1	7_Enh	NA	NA	1	ENSG00000117713.13
chr1	26820000	chr1	27100000	31	6.176287e-7	1.025657e-4	1	7_Enh	1	7_Enh	NA	NA	1	ENSG00000060642.6
chr1	26820000	chr1	27140000	40	1.239093e-18	1.369502e-15	1	7_Enh	1	7_Enh	NA	NA	1	ENSG00000204160.7
chr1	26820000	chr1	27180000	26	3.079197e-12	1.526987e-9	1	7_Enh	1	7_Enh	NA	NA	1	ENSG00000175793.10
chr1	26820000	chr1	27220000	44	2.531199e-21	3.644005e-18	1	7_Enh	NA	NA	NA	NA	1	ENSG00000198746.8
chr1	26820000	chr1	27300000	15	3.906827e-4	0.02114634	1	7_Enh	1	7_Enh	NA	NA	1	ENSG00000253368.3
chr1	26900000	chr1	27020000	72	5.451354e-17	5.041374e-14	1	7_Enh	1	7_Enh	NA	NA	1	ENSG00000117713.13
chr1	26900000	chr1	27100000	82	2.519559e-28	6.324377e-25	1	7_Enh	1	7_Enh	NA	NA	1	ENSG00000060642.6
chr1	26900000	chr1	27140000	76	4.964912e-39	2.19805e-35	1	7_Enh	1	7_Enh	NA	NA	1	ENSG00000204160.7
chr1	26900000	chr1	27180000	32	3.87296e-12	1.891854e-9	1	7_Enh	1	7_Enh	NA	NA	1	ENSG00000175793.10
chr1	26900000	chr1	27220000	48	1.693875e-17	1.652943e-14	1	7_Enh	NA	NA	NA	NA	1	ENSG00000198746.8
chr1	26900000	chr1	32540000	5	5.389574e-4	0.02697978	1	7_Enh	1	7_Enh	NA	NA	1	ENSG00000121775.13
chr1	26980000	chr1	27100000	104	5.464552e-34	1.919633e-30	1	7_Enh	1	7_Enh	NA	NA	1	ENSG00000060642.6
chr1	26980000	chr1	27140000	65	5.562956e-24	1.005395e-20	1	7_Enh	1	7_Enh	NA	NA	1	ENSG00000204160.7
chr1	26980000	chr1	27180000	45	3.331791e-18	3.509327e-15	1	7_Enh	1	7_Enh	NA	NA	1	ENSG00000175793.10
chr1	26980000	chr1	27220000	40	6.751285e-10	2.237877e-7	1	7_Enh	NA	NA	NA	NA	1	ENSG00000198746.8
chr1	27020000	chr1	27140000	88	1.388636e-25	2.860294e-22	1	7_Enh	1	7_Enh	1	ENSG00000117713.13	1	ENSG00000204160.7
chr1	27020000	chr1	27180000	41	7.946403e-9	2.120405e-6	1	7_Enh	1	7_Enh	1	ENSG00000117713.13	1	ENSG00000175793.10
chr1	27020000	chr1	27220000	72	1.138894e-18	1.263214e-15	1	7_Enh	NA	NA	1	ENSG00000117713.13	1	ENSG00000198746.8
chr1	27060000	chr1	27180000	34	3.784427e-6	4.900331e-4	1	7_Enh	1	7_Enh	NA	NA	1	ENSG00000175793.10
chr1	27060000	chr1	27220000	62	2.362289e-14	1.584776e-11	1	7_Enh	NA	NA	NA	NA	1	ENSG00000198746.8
chr1	27100000	chr1	27220000	68	1.287629e-9	4.045621e-7	1	7_Enh	NA	NA	1	ENSG00000060642.6	1	ENSG00000198746.8
chr1	27140000	chr1	32180000	5	4.780878e-4	0.02465415	1	7_Enh	1	7_Enh	1	ENSG00000204160.7	1	ENSG00000084636.13
chr1	27180000	chr1	27380000	30	7.495371e-4	0.03450658	1	7_Enh	1	7_Enh	1	ENSG00000175793.10	NA	NA
chr1	27220000	chr1	27380000	48	0.001085408	0.04539958	NA	NA	1	7_Enh	1	ENSG00000198746.8	NA	NA
chr1	27220000	chr1	33220000	5	1.133442e-4	0.008072446	NA	NA	1	7_Enh	1	ENSG00000198746.8	1	ENSG00000162522.6
chr1	27220000	chr1	36740000	6	1.150397e-4	0.00816734	NA	NA	1	7_Enh	1	ENSG00000198746.8	NA	NA
chr1	27300000	chr1	27500000	36	9.511832e-10	3.065226e-7	1	7_Enh	1	7_Enh	1	ENSG00000253368.3	1	ENSG00000090020.6
chr1	27300000	chr1	27580000	42	2.785135e-10	9.926257e-8	1	7_Enh	1	7_Enh	1	ENSG00000253368.3	1	ENSG00000142784.11
chr1	27300000	chr1	27620000	31	2.737382e-6	3.716537e-4	1	7_Enh	1	7_Enh	1	ENSG00000253368.3	NA	NA
chr1	27300000	chr1	27660000	22	4.33169e-5	0.003729448	1	7_Enh	1	7_Enh	1	ENSG00000253368.3	1	ENSG00000142765.13
chr1	27300000	chr1	27740000	29	4.37764e-6	5.547359e-4	1	7_Enh	1	7_Enh	1	ENSG00000253368.3	NA	NA
chr1	27300000	chr1	27780000	20	8.896732e-4	0.03920709	1	7_Enh	1	7_Enh	1	ENSG00000253368.3	NA	NA
chr1	27380000	chr1	27500000	65	4.00466e-13	2.269419e-10	1	7_Enh	1	7_Enh	NA	NA	1	ENSG00000090020.6
chr1	27380000	chr1	27580000	115	2.43375e-36	9.58369e-33	1	7_Enh	1	7_Enh	NA	NA	1	ENSG00000142784.11
chr1	27380000	chr1	27660000	60	1.206468e-17	1.196157e-14	1	7_Enh	1	7_Enh	NA	NA	1	ENSG00000142765.13
chr1	27380000	chr1	27820000	26	1.667862e-4	0.01093355	1	7_Enh	1	7_Enh	NA	NA	1	ENSG00000158195.6
chr1	27380000	chr1	27940000	42	1.662691e-15	1.290139e-12	1	7_Enh	1	7_Enh	NA	NA	1	ENSG00000126705.9
chr1	27380000	chr1	28060000	17	6.502255e-4	0.0310575	1	7_Enh	1	7_Enh	NA	NA	1	ENSG00000009780.11
chr1	27380000	chr1	32740000	6	1.353455e-4	0.009284354	1	7_Enh	1	7_Enh	NA	NA	1	ENSG00000116478.7
chr1	27460000	chr1	27580000	122	7.339549e-39	3.219296e-35	1	7_Enh	1	7_Enh	NA	NA	1	ENSG00000142784.11
chr1	27460000	chr1	27660000	40	1.742497e-7	3.371019e-5	1	7_Enh	1	7_Enh	NA	NA	1	ENSG00000142765.13
chr1	27460000	chr1	27940000	32	1.978711e-10	7.249167e-8	1	7_Enh	1	7_Enh	NA	NA	1	ENSG00000126705.9
chr1	27460000	chr1	32180000	6	3.708186e-4	0.02032294	1	7_Enh	1	7_Enh	NA	NA	1	ENSG00000084636.13
chr1	27500000	chr1	27620000	59	4.774253e-16	3.966848e-13	1	7_Enh	1	7_Enh	1	ENSG00000090020.6	NA	NA
chr1	27500000	chr1	27660000	33	3.09807e-8	7.219047e-6	1	7_Enh	1	7_Enh	1	ENSG00000090020.6	1	ENSG00000142765.13
chr1	27500000	chr1	27740000	28	1.653892e-4	0.01086286	1	7_Enh	1	7_Enh	1	ENSG00000090020.6	NA	NA
chr1	27500000	chr1	27900000	19	1.460686e-4	0.009856059	1	7_Enh	1	7_Enh	1	ENSG00000090020.6	NA	NA
chr1	27500000	chr1	28060000	18	1.02644e-7	2.105732e-5	1	7_Enh	1	7_Enh	1	ENSG00000090020.6	1	ENSG00000009780.11
chr1	27580000	chr1	27740000	51	1.506227e-5	0.001566687	1	7_Enh	1	7_Enh	1	ENSG00000142784.11	NA	NA
chr1	27580000	chr1	27780000	41	2.626453e-5	0.00247825	1	7_Enh	1	7_Enh	1	ENSG00000142784.11	NA	NA
chr1	27580000	chr1	27900000	29	1.198777e-4	0.008435716	1	7_Enh	1	7_Enh	1	ENSG00000142784.11	NA	NA
chr1	27580000	chr1	27940000	23	1.656861e-4	0.01087808	1	7_Enh	1	7_Enh	1	ENSG00000142784.11	1	ENSG00000126705.9
chr1	27620000	chr1	27820000	35	7.175049e-6	8.43681e-4	1	7_Enh	1	7_Enh	NA	NA	1	ENSG00000158195.6
chr1	27620000	chr1	27940000	35	1.377343e-9	4.301284e-7	1	7_Enh	1	7_Enh	NA	NA	1	ENSG00000126705.9
chr1	27620000	chr1	28060000	23	2.199063e-6	3.084433e-4	1	7_Enh	1	7_Enh	NA	NA	1	ENSG00000009780.11
chr1	27660000	chr1	27820000	40	1.238561e-9	3.903273e-7	1	7_Enh	1	7_Enh	1	ENSG00000142765.13	1	ENSG00000158195.6
chr1	27660000	chr1	27860000	31	5.512879e-8	1.209977e-5	1	7_Enh	1	7_Enh	1	ENSG00000142765.13	NA	NA
chr1	27660000	chr1	27900000	48	5.474468e-15	3.986424e-12	1	7_Enh	1	7_Enh	1	ENSG00000142765.13	NA	NA
chr1	27660000	chr1	27940000	50	3.141543e-22	4.897693e-19	1	7_Enh	1	7_Enh	1	ENSG00000142765.13	1	ENSG00000126705.9
chr1	27660000	chr1	28060000	15	0.001067937	0.04485346	1	7_Enh	1	7_Enh	1	ENSG00000142765.13	1	ENSG00000009780.11
chr1	27660000	chr1	28220000	13	6.689297e-4	0.03171213	1	7_Enh	1	7_Enh	1	ENSG00000142765.13	NA	NA
chr1	27660000	chr1	31900000	6	3.015803e-5	0.002776404	1	7_Enh	1	7_Enh	1	ENSG00000142765.13	1	ENSG00000268950.1
chr1	27740000	chr1	27940000	112	2.878248e-52	1.955169e-48	1	7_Enh	1	7_Enh	NA	NA	1	ENSG00000126705.9
chr1	27740000	chr1	28060000	29	3.764045e-6	4.877972e-4	1	7_Enh	1	7_Enh	NA	NA	1	ENSG00000009780.11
chr1	27740000	chr1	28100000	35	3.225631e-7	5.803661e-5	1	7_Enh	1	7_Enh	NA	NA	1	ENSG00000117758.9
chr1	27780000	chr1	27940000	87	4.490536e-33	1.502748e-29	1	7_Enh	1	7_Enh	NA	NA	1	ENSG00000126705.9
chr1	27780000	chr1	28100000	31	5.870248e-6	7.119742e-4	1	7_Enh	1	7_Enh	NA	NA	1	ENSG00000117758.9
chr1	27780000	chr1	28140000	27	3.322418e-7	5.955409e-5	1	7_Enh	1	7_Enh	NA	NA	1	ENSG00000117751.13
chr1	27780000	chr1	32860000	5	0.001100674	0.04587524	1	7_Enh	1	7_Enh	NA	NA	1	ENSG00000160058.14
chr1	27820000	chr1	27940000	68	2.257038e-23	3.878993e-20	1	7_Enh	1	7_Enh	1	ENSG00000158195.6	1	ENSG00000126705.9
chr1	27820000	chr1	28060000	22	1.457082e-4	0.009837219	1	7_Enh	1	7_Enh	1	ENSG00000158195.6	1	ENSG00000009780.11
chr1	27860000	chr1	32180000	6	5.111919e-5	0.004267399	1	7_Enh	1	7_Enh	NA	NA	1	ENSG00000084636.13
chr1	27900000	chr1	28060000	31	7.342848e-5	0.005713801	1	7_Enh	1	7_Enh	NA	NA	1	ENSG00000009780.11
chr1	27900000	chr1	32180000	6	3.231507e-4	0.01828599	1	7_Enh	1	7_Enh	NA	NA	1	ENSG00000084636.13
chr1	27940000	chr1	28060000	43	4.703202e-11	1.925099e-8	1	7_Enh	1	7_Enh	1	ENSG00000126705.9	1	ENSG00000009780.11
chr1	28060000	chr1	28180000	24	2.242162e-4	0.01378058	1	7_Enh	1	7_Enh	1	ENSG00000009780.11	1	ENSG00000130775.11
chr1	28060000	chr1	28780000	10	0.001086906	0.04544644	1	7_Enh	1	7_Enh	1	ENSG00000009780.11	NA	NA
chr1	28100000	chr1	28220000	32	1.192228e-4	0.008400556	1	7_Enh	1	7_Enh	1	ENSG00000117758.9	NA	NA
chr1	28100000	chr1	28300000	34	1.308048e-7	2.610793e-5	1	7_Enh	1	7_Enh	1	ENSG00000117758.9	1	ENSG00000158156.7
chr1	28100000	chr1	28580000	25	0.001020138	0.043383240000000003	1	7_Enh	1	7_Enh	1	ENSG00000117758.9	1	ENSG00000130766.4
chr1	28100000	chr1	33060000	7	1.207448e-5	0.001304512	1	7_Enh	1	7_Enh	1	ENSG00000117758.9	NA	NA
chr1	28140000	chr1	28300000	30	4.637846e-7	7.98583e-5	1	7_Enh	1	7_Enh	1	ENSG00000117751.13	1	ENSG00000158156.7
chr1	28140000	chr1	28340000	40	2.347775e-10	8.481479e-8	1	7_Enh	1	7_Enh	1	ENSG00000117751.13	NA	NA
chr1	28140000	chr1	28380000	34	2.60965e-4	0.01550531	1	7_Enh	1	7_Enh	1	ENSG00000117751.13	NA	NA
chr1	28140000	chr1	28500000	15	7.383295e-4	0.03412869	1	7_Enh	1	7_Enh	1	ENSG00000117751.13	NA	NA
chr1	28140000	chr1	33860000	4	8.689663e-4	0.03851857	1	7_Enh	1	7_Enh	1	ENSG00000117751.13	NA	NA
chr1	28180000	chr1	28300000	63	3.316287e-27	7.718576e-24	1	7_Enh	1	7_Enh	1	ENSG00000130775.11	1	ENSG00000158156.7
chr1	28180000	chr1	28340000	30	2.851586e-5	0.002652448	1	7_Enh	1	7_Enh	1	ENSG00000130775.11	NA	NA
chr1	28180000	chr1	28380000	41	2.258455e-6	3.155315e-4	1	7_Enh	1	7_Enh	1	ENSG00000130775.11	NA	NA
chr1	28180000	chr1	28420000	21	1.582545e-5	0.001632577	1	7_Enh	1	7_Enh	1	ENSG00000130775.11	1	ENSG00000158161.11
chr1	28180000	chr1	28500000	19	7.020803e-6	8.285073e-4	1	7_Enh	1	7_Enh	1	ENSG00000130775.11	NA	NA
chr1	28180000	chr1	28580000	22	5.789398e-4	0.02846289	1	7_Enh	1	7_Enh	1	ENSG00000130775.11	1	ENSG00000130766.4
chr1	28220000	chr1	28420000	33	5.000184e-10	1.697944e-7	1	7_Enh	1	7_Enh	NA	NA	1	ENSG00000158161.11
chr1	28220000	chr1	28580000	27	1.229283e-4	0.008603524	1	7_Enh	1	7_Enh	NA	NA	1	ENSG00000130766.4
chr1	28300000	chr1	28420000	39	1.619299e-9	4.986075e-7	1	7_Enh	1	7_Enh	1	ENSG00000158156.7	1	ENSG00000158161.11
chr1	28300000	chr1	28500000	23	9.24868e-5	0.006869031	1	7_Enh	1	7_Enh	1	ENSG00000158156.7	NA	NA
chr1	28300000	chr1	28580000	29	9.295597e-4	0.04050201	1	7_Enh	1	7_Enh	1	ENSG00000158156.7	1	ENSG00000130766.4
chr1	28300000	chr1	32420000	7	2.896166e-6	3.899262e-4	1	7_Enh	1	7_Enh	1	ENSG00000158156.7	1	ENSG00000184007.13
chr1	28300000	chr1	33020000	5	2.027804e-4	0.0127374	1	7_Enh	1	7_Enh	1	ENSG00000158156.7	1	ENSG00000160062.10
chr1	28380000	chr1	28580000	81	6.587053e-8	1.418072e-5	1	7_Enh	1	7_Enh	NA	NA	1	ENSG00000130766.4
chr1	28420000	chr1	28580000	74	7.95938e-19	8.984273e-16	1	7_Enh	1	7_Enh	1	ENSG00000158161.11	1	ENSG00000130766.4
chr1	28420000	chr1	28620000	21	2.862093e-4	0.0166583	1	7_Enh	1	7_Enh	1	ENSG00000158161.11	NA	NA
chr1	28420000	chr1	28740000	24	8.358728e-4	0.0374183	1	7_Enh	1	7_Enh	1	ENSG00000158161.11	NA	NA
chr1	28420000	chr1	36180000	5	1.628156e-4	0.01073059	1	7_Enh	1	7_Enh	1	ENSG00000158161.11	1	ENSG00000142686.7
chr1	28500000	chr1	32060000	5	0.001021424	0.04342349	1	7_Enh	1	7_Enh	NA	NA	1	ENSG00000142910.11
chr1	28580000	chr1	28700000	71	1.237554e-17	1.224855e-14	1	7_Enh	1	7_Enh	1	ENSG00000130766.4	1	ENSG00000204138.8
chr1	28580000	chr1	28740000	96	2.414268e-15	1.836069e-12	1	7_Enh	1	7_Enh	1	ENSG00000130766.4	NA	NA
chr1	28580000	chr1	28780000	51	6.767738e-11	2.69319e-8	1	7_Enh	1	7_Enh	1	ENSG00000130766.4	NA	NA
chr1	28580000	chr1	28940000	39	1.238399e-9	3.902911e-7	1	7_Enh	1	7_Enh	1	ENSG00000130766.4	NA	NA
chr1	28580000	chr1	32020000	9	9.902394e-4	0.04243251	1	7_Enh	1	7_Enh	1	ENSG00000130766.4	NA	NA
chr1	28580000	chr1	32260000	7	3.96515e-4	0.0213854	1	7_Enh	1	7_Enh	1	ENSG00000130766.4	NA	NA
chr1	28580000	chr1	32460000	9	1.403672e-4	0.00955469	1	7_Enh	1	7_Enh	1	ENSG00000130766.4	1	ENSG00000121774.13
chr1	28580000	chr1	32540000	8	3.0211e-4	0.01736672	1	7_Enh	1	7_Enh	1	ENSG00000130766.4	1	ENSG00000121775.13
chr1	28580000	chr1	32620000	10	4.589677e-5	0.003908294	1	7_Enh	1	7_Enh	1	ENSG00000130766.4	NA	NA
chr1	28580000	chr1	32740000	6	5.683296e-4	0.02807402	1	7_Enh	1	7_Enh	1	ENSG00000130766.4	1	ENSG00000116478.7
chr1	28580000	chr1	33460000	7	3.319451e-4	0.01866569	1	7_Enh	1	7_Enh	1	ENSG00000130766.4	NA	NA
chr1	28620000	chr1	29060000	19	5.783375e-4	0.02844162	1	7_Enh	1	7_Enh	NA	NA	1	ENSG00000198492.10
chr1	28620000	chr1	31900000	5	6.04909e-4	0.02942127	1	7_Enh	1	7_Enh	NA	NA	1	ENSG00000268950.1
chr1	28700000	chr1	28940000	20	3.587874e-5	0.003200414	1	7_Enh	1	7_Enh	1	ENSG00000204138.8	NA	NA
chr1	28700000	chr1	31860000	8	9.290374e-8	1.926984e-5	1	7_Enh	1	7_Enh	1	ENSG00000204138.8	1	ENSG00000121769.3
chr1	28700000	chr1	33380000	4	4.952041e-4	0.02531522	1	7_Enh	1	7_Enh	1	ENSG00000204138.8	1	ENSG00000121900.14
chr1	28740000	chr1	31860000	8	2.265401e-5	0.002194828	1	7_Enh	1	7_Enh	NA	NA	1	ENSG00000121769.3
chr1	28740000	chr1	32420000	6	0.001193844	0.04869385	1	7_Enh	1	7_Enh	NA	NA	1	ENSG00000184007.13
chr1	28740000	chr1	36380000	5	3.166025e-4	0.01800364	1	7_Enh	1	7_Enh	NA	NA	1	ENSG00000126070.14
chr1	28780000	chr1	32380000	6	5.029897e-4	0.02561518	1	7_Enh	1	7_Enh	NA	NA	1	ENSG00000212673.1
chr1	28780000	chr1	33180000	5	1.335772e-4	0.009187803	1	7_Enh	1	7_Enh	NA	NA	1	ENSG00000162520.10
chr1	28940000	chr1	32460000	8	1.212535e-5	0.001309011	1	7_Enh	1	7_Enh	NA	NA	1	ENSG00000121774.13
chr1	28940000	chr1	38260000	4	5.036874e-4	0.02564238	1	7_Enh	1	7_Enh	NA	NA	1	ENSG00000196449.3
chr1	29020000	chr1	31380000	6	3.049018e-4	0.01748839	1	7_Enh	1	7_Enh	NA	NA	1	ENSG00000162512.11
chr1	29020000	chr1	32380000	9	9.9548e-7	1.555132e-4	1	7_Enh	1	7_Enh	NA	NA	1	ENSG00000212673.1
chr1	29020000	chr1	33220000	6	3.861877e-6	4.985522e-4	1	7_Enh	1	7_Enh	NA	NA	1	ENSG00000162522.6
chr1	29020000	chr1	35460000	5	8.609191e-4	0.03825094	1	7_Enh	NA	NA	NA	NA	1	ENSG00000243749.1
chr1	29060000	chr1	29260000	39	4.211829e-4	0.0223891	1	7_Enh	1	7_Enh	1	ENSG00000198492.10	NA	NA
chr1	29060000	chr1	29300000	46	8.895949e-5	0.006660451	1	7_Enh	1	7_Enh	1	ENSG00000198492.10	NA	NA
chr1	29060000	chr1	29380000	42	1.205495e-4	0.008473649	1	7_Enh	1	7_Enh	1	ENSG00000198492.10	NA	NA
chr1	29060000	chr1	29500000	32	6.834486e-8	1.465392e-5	1	7_Enh	1	7_Enh	1	ENSG00000198492.10	1	ENSG00000116350.11
chr1	29060000	chr1	31220000	11	4.164726e-5	0.003611601	1	7_Enh	1	7_Enh	1	ENSG00000198492.10	1	ENSG00000162511.7
chr1	29060000	chr1	31300000	20	1.192631e-10	4.545852e-8	1	7_Enh	1	7_Enh	1	ENSG00000198492.10	NA	NA
chr1	29060000	chr1	31380000	11	1.305927e-6	1.968356e-4	1	7_Enh	1	7_Enh	1	ENSG00000198492.10	1	ENSG00000162512.11
chr1	29060000	chr1	31420000	20	1.639972e-11	7.246327e-9	1	7_Enh	1	7_Enh	1	ENSG00000198492.10	NA	NA
chr1	29060000	chr1	31860000	10	3.818933e-7	6.733878e-5	1	7_Enh	1	7_Enh	1	ENSG00000198492.10	1	ENSG00000121769.3
chr1	29060000	chr1	36940000	5	5.655461e-4	0.0279689	1	7_Enh	1	7_Enh	1	ENSG00000198492.10	1	ENSG00000119535.13
chr1	29060000	chr1	38340000	5	4.801632e-4	0.02473229	1	7_Enh	NA	NA	1	ENSG00000198492.10	1	ENSG00000188786.9
chr1	29260000	chr1	29500000	41	1.140938e-8	2.939846e-6	1	7_Enh	1	7_Enh	NA	NA	1	ENSG00000116350.11
chr1	29260000	chr1	29540000	53	2.058508e-9	6.209479e-7	1	7_Enh	1	7_Enh	NA	NA	1	ENSG00000116353.11
chr1	29260000	chr1	31220000	12	6.399312e-6	7.661952e-4	1	7_Enh	1	7_Enh	NA	NA	1	ENSG00000162511.7
chr1	29300000	chr1	29540000	72	9.506499e-11	3.690105e-8	1	7_Enh	1	7_Enh	NA	NA	1	ENSG00000116353.11
chr1	29300000	chr1	31380000	12	2.330201e-6	3.2402e-4	1	7_Enh	1	7_Enh	NA	NA	1	ENSG00000162512.11
chr1	29380000	chr1	29500000	54	2.932755e-4	0.01697394	1	7_Enh	1	7_Enh	NA	NA	1	ENSG00000116350.11
chr1	29380000	chr1	29540000	69	2.874024e-4	0.01671163	1	7_Enh	1	7_Enh	NA	NA	1	ENSG00000116353.11
chr1	29380000	chr1	31220000	23	9.837791e-12	4.503926e-9	1	7_Enh	1	7_Enh	NA	NA	1	ENSG00000162511.7
chr1	29420000	chr1	31380000	10	1.3018e-5	0.001388423	1	7_Enh	1	7_Enh	NA	NA	1	ENSG00000162512.11
chr1	29500000	chr1	31180000	13	4.483191e-8	1.005423e-5	1	7_Enh	1	7_Enh	1	ENSG00000116350.11	1	ENSG00000162510.5
chr1	29500000	chr1	31220000	9	7.948214e-4	0.03604755	1	7_Enh	1	7_Enh	1	ENSG00000116350.11	1	ENSG00000162511.7
chr1	29500000	chr1	31260000	14	1.942186e-8	4.747622e-6	1	7_Enh	1	7_Enh	1	ENSG00000116350.11	NA	NA
chr1	29500000	chr1	31380000	8	2.292639e-4	0.01402095	1	7_Enh	1	7_Enh	1	ENSG00000116350.11	1	ENSG00000162512.11
chr1	29500000	chr1	31420000	21	7.93156e-13	4.300279e-10	1	7_Enh	1	7_Enh	1	ENSG00000116350.11	NA	NA
chr1	29500000	chr1	36380000	4	9.333337e-4	0.04062423	1	7_Enh	1	7_Enh	1	ENSG00000116350.11	1	ENSG00000126070.14
chr1	29500000	chr1	39340000	5	3.166316e-4	0.01800511	1	7_Enh	1	7_Enh	1	ENSG00000116350.11	1	ENSG00000214114.4
chr1	29540000	chr1	30140000	25	6.667595e-6	7.932693e-4	1	7_Enh	1	7_Enh	1	ENSG00000116353.11	NA	NA
chr1	29540000	chr1	30180000	50	1.372657e-13	8.305222e-11	1	7_Enh	1	7_Enh	1	ENSG00000116353.11	NA	NA
chr1	29540000	chr1	30540000	29	1.251741e-6	1.897398e-4	1	7_Enh	1	7_Enh	1	ENSG00000116353.11	NA	NA
chr1	29540000	chr1	31180000	17	1.029019e-8	2.678487e-6	1	7_Enh	1	7_Enh	1	ENSG00000116353.11	1	ENSG00000162510.5
chr1	29540000	chr1	31220000	37	9.00217e-24	1.59729e-20	1	7_Enh	1	7_Enh	1	ENSG00000116353.11	1	ENSG00000162511.7
chr1	29540000	chr1	31260000	27	1.24416e-16	1.106698e-13	1	7_Enh	1	7_Enh	1	ENSG00000116353.11	NA	NA
chr1	29540000	chr1	31300000	31	2.058151e-15	1.580151e-12	1	7_Enh	1	7_Enh	1	ENSG00000116353.11	NA	NA
chr1	29540000	chr1	31420000	16	8.917828e-6	0.001012465	1	7_Enh	1	7_Enh	1	ENSG00000116353.11	NA	NA
chr1	29540000	chr1	31460000	9	3.73271e-4	0.02042478	1	7_Enh	1	7_Enh	1	ENSG00000116353.11	NA	NA
chr1	29540000	chr1	31940000	9	5.618274e-4	0.02783324	1	7_Enh	1	7_Enh	1	ENSG00000116353.11	NA	NA
chr1	29540000	chr1	33660000	12	1.500923e-6	2.221344e-4	1	7_Enh	1	7_Enh	1	ENSG00000116353.11	1	ENSG00000116525.9
chr1	29580000	chr1	30060000	26	1.119158e-12	5.930838e-10	1	7_Enh	1	7_Enh	1	ENSG00000060656.15	NA	NA
chr1	29580000	chr1	30100000	37	3.697996e-13	2.106998e-10	1	7_Enh	1	7_Enh	1	ENSG00000060656.15	NA	NA
chr1	29580000	chr1	30140000	20	2.04324e-7	3.881283e-5	1	7_Enh	1	7_Enh	1	ENSG00000060656.15	NA	NA
chr1	29580000	chr1	30180000	45	4.344032e-20	5.555315e-17	1	7_Enh	1	7_Enh	1	ENSG00000060656.15	NA	NA
chr1	29580000	chr1	30540000	34	2.195804e-16	1.898078e-13	1	7_Enh	1	7_Enh	1	ENSG00000060656.15	NA	NA
chr1	29580000	chr1	31180000	13	7.996347e-9	2.132532e-6	1	7_Enh	1	7_Enh	1	ENSG00000060656.15	1	ENSG00000162510.5
chr1	29580000	chr1	31220000	9	2.726821e-4	0.01604501	1	7_Enh	1	7_Enh	1	ENSG00000060656.15	1	ENSG00000162511.7
chr1	29580000	chr1	31260000	14	2.937102e-9	8.593382e-7	1	7_Enh	1	7_Enh	1	ENSG00000060656.15	NA	NA
chr1	29580000	chr1	31420000	11	2.034088e-5	0.002008786	1	7_Enh	1	7_Enh	1	ENSG00000060656.15	NA	NA
chr1	29580000	chr1	36900000	5	2.3704e-4	0.01438683	1	7_Enh	1	7_Enh	1	ENSG00000060656.15	1	ENSG00000116885.14
chr1	29580000	chr1	38420000	4	5.849068e-4	0.02868154	1	7_Enh	NA	NA	1	ENSG00000060656.15	1	ENSG00000204084.8
chr1	30060000	chr1	35380000	4	8.760309e-4	0.03875495	1	7_Enh	NA	NA	NA	NA	1	ENSG00000116544.7
chr1	30100000	chr1	31180000	19	1.301221e-7	2.598574e-5	1	7_Enh	1	7_Enh	NA	NA	1	ENSG00000162510.5
chr1	30100000	chr1	38140000	6	4.562648e-4	0.02379022	1	7_Enh	1	7_Enh	NA	NA	1	ENSG00000116922.10
chr1	30140000	chr1	31180000	18	7.222813e-10	2.380771e-7	1	7_Enh	1	7_Enh	NA	NA	1	ENSG00000162510.5
chr1	30180000	chr1	31180000	34	4.563004e-18	4.73495e-15	1	7_Enh	1	7_Enh	NA	NA	1	ENSG00000162510.5
chr1	30180000	chr1	34620000	9	1.451137e-4	0.009805495	1	7_Enh	NA	NA	NA	NA	1	ENSG00000142698.10
chr1	30540000	chr1	31180000	21	2.042529e-4	0.0128094	1	7_Enh	1	7_Enh	NA	NA	1	ENSG00000162510.5
chr1	30540000	chr1	38020000	7	1.357191e-4	0.009305168	1	7_Enh	1	7_Enh	NA	NA	1	ENSG00000163879.9
chr1	31180000	chr1	31380000	30	5.564007e-7	9.361622e-5	1	7_Enh	1	7_Enh	1	ENSG00000162510.5	1	ENSG00000162512.11
chr1	31220000	chr1	31380000	75	1.522099e-25	3.121644e-22	1	7_Enh	1	7_Enh	1	ENSG00000162511.7	1	ENSG00000162512.11
chr1	31220000	chr1	31420000	73	2.151404e-15	1.647859e-12	1	7_Enh	1	7_Enh	1	ENSG00000162511.7	NA	NA
chr1	31220000	chr1	36260000	5	3.693603e-4	0.02026068	1	7_Enh	1	7_Enh	1	ENSG00000162511.7	1	ENSG00000134698.10
chr1	31220000	chr1	36740000	7	1.327627e-4	0.009143718	1	7_Enh	1	7_Enh	1	ENSG00000162511.7	NA	NA
chr1	31260000	chr1	31380000	152	1.12482e-90	1.405127e-86	1	7_Enh	1	7_Enh	NA	NA	1	ENSG00000162512.11
chr1	31260000	chr1	36860000	8	6.440063e-7	1.064001e-4	1	7_Enh	1	7_Enh	NA	NA	1	ENSG00000181817.5
chr1	31260000	chr1	36900000	5	9.356644e-4	0.04069793	1	7_Enh	1	7_Enh	NA	NA	1	ENSG00000116885.14
chr1	31300000	chr1	35740000	9	5.062909e-5	0.004234556	1	7_Enh	1	7_Enh	NA	NA	1	ENSG00000146463.7
chr1	31300000	chr1	36860000	6	9.154798e-4	0.04004808	1	7_Enh	1	7_Enh	NA	NA	1	ENSG00000181817.5
chr1	31380000	chr1	31540000	21	8.43018e-4	0.03766068	1	7_Enh	1	7_Enh	1	ENSG00000162512.11	1	ENSG00000134644.11
chr1	31420000	chr1	31540000	49	3.753083e-9	1.073651e-6	1	7_Enh	1	7_Enh	NA	NA	1	ENSG00000134644.11
chr1	31420000	chr1	36700000	6	2.811965e-4	0.01643262	1	7_Enh	1	7_Enh	NA	NA	1	ENSG00000054118.9
chr1	31460000	chr1	31700000	17	5.304979e-4	0.02666037	1	7_Enh	NA	NA	NA	NA	1	ENSG00000084628.5
chr1	31460000	chr1	31860000	13	0.001034237	0.04382298	1	7_Enh	1	7_Enh	NA	NA	1	ENSG00000121769.3
chr1	31460000	chr1	39500000	4	5.287984e-4	0.02659649	1	7_Enh	1	7_Enh	NA	NA	1	ENSG00000168653.6
chr1	31500000	chr1	36220000	5	0.001012141	0.04312414	1	7_Enh	1	7_Enh	NA	NA	1	ENSG00000092853.9
chr1	31500000	chr1	40420000	5	4.612728e-4	0.02399062	1	7_Enh	1	7_Enh	NA	NA	1	ENSG00000168389.13
chr1	31540000	chr1	31660000	28	1.652989e-5	0.001692815	1	7_Enh	1	7_Enh	1	ENSG00000134644.11	NA	NA
chr1	31540000	chr1	31900000	18	6.83618e-6	8.101294e-4	1	7_Enh	1	7_Enh	1	ENSG00000134644.11	1	ENSG00000268950.1
chr1	31540000	chr1	32020000	19	2.331427e-4	0.01420495	1	7_Enh	1	7_Enh	1	ENSG00000134644.11	NA	NA
chr1	31660000	chr1	31780000	54	1.836133e-18	1.991199e-15	1	7_Enh	1	7_Enh	NA	NA	1	ENSG00000060688.8
chr1	31660000	chr1	31860000	34	1.121216e-10	4.29356e-8	1	7_Enh	1	7_Enh	NA	NA	1	ENSG00000121769.3
chr1	31660000	chr1	31900000	32	2.209245e-9	6.621467e-7	1	7_Enh	1	7_Enh	NA	NA	1	ENSG00000268950.1
chr1	31660000	chr1	32060000	22	8.518132e-6	9.741813e-4	1	7_Enh	1	7_Enh	NA	NA	1	ENSG00000142910.11
chr1	31700000	chr1	31860000	21	1.144155e-4	0.008132029	NA	NA	1	7_Enh	1	ENSG00000084628.5	1	ENSG00000121769.3
chr1	31700000	chr1	31980000	25	1.132796e-5	0.001236581	NA	NA	1	7_Enh	1	ENSG00000084628.5	NA	NA
chr1	31700000	chr1	32020000	44	1.10753e-14	7.764817e-12	NA	NA	1	7_Enh	1	ENSG00000084628.5	NA	NA
chr1	31700000	chr1	32060000	18	1.000793e-4	0.00731202	NA	NA	1	7_Enh	1	ENSG00000084628.5	1	ENSG00000142910.11
chr1	31700000	chr1	32260000	12	5.826346e-4	0.02860008	NA	NA	1	7_Enh	1	ENSG00000084628.5	NA	NA
chr1	31780000	chr1	31900000	31	1.451889e-6	2.157719e-4	1	7_Enh	1	7_Enh	1	ENSG00000060688.8	1	ENSG00000268950.1
chr1	31780000	chr1	31940000	25	7.597223e-4	0.03485033	1	7_Enh	1	7_Enh	1	ENSG00000060688.8	NA	NA
chr1	31780000	chr1	31980000	35	9.436413e-8	1.953747e-5	1	7_Enh	1	7_Enh	1	ENSG00000060688.8	NA	NA
chr1	31780000	chr1	32020000	44	6.787734e-11	2.7005e-8	1	7_Enh	1	7_Enh	1	ENSG00000060688.8	NA	NA
chr1	31780000	chr1	39860000	4	4.811361e-4	0.02476896	1	7_Enh	1	7_Enh	1	ENSG00000060688.8	1	ENSG00000255103.1
chr1	31860000	chr1	31980000	52	6.714674e-13	3.678598e-10	1	7_Enh	1	7_Enh	1	ENSG00000121769.3	NA	NA
chr1	31860000	chr1	32020000	63	2.250129e-17	2.167724e-14	1	7_Enh	1	7_Enh	1	ENSG00000121769.3	NA	NA
chr1	31860000	chr1	32060000	40	4.760468e-13	2.668582e-10	1	7_Enh	1	7_Enh	1	ENSG00000121769.3	1	ENSG00000142910.11
chr1	31860000	chr1	32100000	39	1.13609e-9	3.60601e-7	1	7_Enh	1	7_Enh	1	ENSG00000121769.3	1	ENSG00000162517.8
chr1	31860000	chr1	32420000	13	2.618999e-4	0.01554856	1	7_Enh	1	7_Enh	1	ENSG00000121769.3	1	ENSG00000184007.13
chr1	31860000	chr1	41260000	4	7.376578e-4	0.03410476	1	7_Enh	NA	NA	1	ENSG00000121769.3	1	ENSG00000117013.10
chr1	31900000	chr1	32020000	81	7.671213e-21	1.05585e-17	1	7_Enh	1	7_Enh	1	ENSG00000268950.1	NA	NA
chr1	31900000	chr1	32060000	52	3.510195e-16	2.962677e-13	1	7_Enh	1	7_Enh	1	ENSG00000268950.1	1	ENSG00000142910.11
chr1	31900000	chr1	32100000	38	2.40678e-6	3.330569e-4	1	7_Enh	1	7_Enh	1	ENSG00000268950.1	1	ENSG00000162517.8
chr1	31900000	chr1	33180000	9	1.526409e-4	0.01020266	1	7_Enh	1	7_Enh	1	ENSG00000268950.1	1	ENSG00000162520.10
chr1	31900000	chr1	36380000	5	1.235921e-4	0.008640668	1	7_Enh	1	7_Enh	1	ENSG00000268950.1	1	ENSG00000126070.14
chr1	31900000	chr1	38380000	5	3.203302e-5	0.00291608	1	7_Enh	1	7_Enh	1	ENSG00000268950.1	NA	NA
chr1	31940000	chr1	32060000	64	1.454365e-16	1.284114e-13	1	7_Enh	1	7_Enh	NA	NA	1	ENSG00000142910.11
chr1	31940000	chr1	32100000	53	3.906779e-8	8.889299e-6	1	7_Enh	1	7_Enh	NA	NA	1	ENSG00000162517.8
chr1	31940000	chr1	32180000	27	3.220768e-4	0.01824121	1	7_Enh	1	7_Enh	NA	NA	1	ENSG00000084636.13
chr1	31940000	chr1	32420000	22	1.120593e-6	1.723912e-4	1	7_Enh	1	7_Enh	NA	NA	1	ENSG00000184007.13
chr1	31940000	chr1	32460000	30	1.967957e-8	4.803475e-6	1	7_Enh	1	7_Enh	NA	NA	1	ENSG00000121774.13
chr1	31980000	chr1	32100000	56	3.062994e-5	0.002812223	1	7_Enh	1	7_Enh	NA	NA	1	ENSG00000162517.8
chr1	31980000	chr1	36860000	6	3.697974e-4	0.02027936	1	7_Enh	1	7_Enh	NA	NA	1	ENSG00000181817.5
chr1	31980000	chr1	37980000	5	2.014928e-4	0.01267408	1	7_Enh	1	7_Enh	NA	NA	1	ENSG00000163875.11
chr1	32020000	chr1	32180000	65	1.035466e-11	4.724792e-9	1	7_Enh	1	7_Enh	NA	NA	1	ENSG00000084636.13
chr1	32020000	chr1	32420000	27	3.374738e-5	0.003043127	1	7_Enh	1	7_Enh	NA	NA	1	ENSG00000184007.13
chr1	32020000	chr1	38500000	8	2.09669e-5	0.002060048	1	7_Enh	1	7_Enh	NA	NA	1	ENSG00000185668.5
chr1	32060000	chr1	32180000	57	9.227439e-13	4.951928e-10	1	7_Enh	1	7_Enh	1	ENSG00000142910.11	1	ENSG00000084636.13
chr1	32060000	chr1	32260000	39	2.547691e-10	9.143995e-8	1	7_Enh	1	7_Enh	1	ENSG00000142910.11	NA	NA
chr1	32060000	chr1	32300000	26	4.4246e-6	5.59862e-4	1	7_Enh	1	7_Enh	1	ENSG00000142910.11	1	ENSG00000134668.8
chr1	32060000	chr1	32420000	24	2.544843e-6	3.492361e-4	1	7_Enh	1	7_Enh	1	ENSG00000142910.11	1	ENSG00000184007.13
chr1	32060000	chr1	32460000	29	2.742326e-6	3.722266e-4	1	7_Enh	1	7_Enh	1	ENSG00000142910.11	1	ENSG00000121774.13
chr1	32060000	chr1	40220000	5	3.974592e-4	0.02142412	1	7_Enh	1	7_Enh	1	ENSG00000142910.11	1	ENSG00000198754.5
chr1	32100000	chr1	32260000	72	1.969371e-20	2.603126e-17	1	7_Enh	1	7_Enh	1	ENSG00000162517.8	NA	NA
chr1	32100000	chr1	32300000	29	7.493096e-4	0.03449926	1	7_Enh	1	7_Enh	1	ENSG00000162517.8	1	ENSG00000134668.8
chr1	32100000	chr1	32380000	45	2.962541e-6	3.97557e-4	1	7_Enh	1	7_Enh	1	ENSG00000162517.8	1	ENSG00000212673.1
chr1	32100000	chr1	32420000	56	4.968028e-20	6.319232e-17	1	7_Enh	1	7_Enh	1	ENSG00000162517.8	1	ENSG00000184007.13
chr1	32100000	chr1	32460000	53	7.118125e-13	3.884118e-10	1	7_Enh	1	7_Enh	1	ENSG00000162517.8	1	ENSG00000121774.13
chr1	32180000	chr1	32300000	41	1.052115e-8	2.732606e-6	1	7_Enh	1	7_Enh	1	ENSG00000084636.13	1	ENSG00000134668.8
chr1	32180000	chr1	32380000	48	3.07655e-8	7.17498e-6	1	7_Enh	1	7_Enh	1	ENSG00000084636.13	1	ENSG00000212673.1
chr1	32180000	chr1	32420000	51	1.701654e-18	1.85311e-15	1	7_Enh	1	7_Enh	1	ENSG00000084636.13	1	ENSG00000184007.13
chr1	32180000	chr1	32460000	68	2.932572e-24	5.431306e-21	1	7_Enh	1	7_Enh	1	ENSG00000084636.13	1	ENSG00000121774.13
chr1	32180000	chr1	32540000	32	1.439171e-7	2.842166e-5	1	7_Enh	1	7_Enh	1	ENSG00000084636.13	1	ENSG00000121775.13
chr1	32180000	chr1	32620000	31	1.586176e-6	2.329636e-4	1	7_Enh	1	7_Enh	1	ENSG00000084636.13	NA	NA
chr1	32260000	chr1	32380000	100	1.807125e-34	6.482645e-31	1	7_Enh	1	7_Enh	NA	NA	1	ENSG00000212673.1
chr1	32260000	chr1	32420000	75	2.289448e-34	8.160182e-31	1	7_Enh	1	7_Enh	NA	NA	1	ENSG00000184007.13
chr1	32260000	chr1	32460000	61	1.628615e-18	1.77882e-15	1	7_Enh	1	7_Enh	NA	NA	1	ENSG00000121774.13
chr1	32260000	chr1	32540000	35	5.474427e-9	1.51184e-6	1	7_Enh	1	7_Enh	NA	NA	1	ENSG00000121775.13
chr1	32260000	chr1	33020000	11	0.001236159	0.04995296	1	7_Enh	1	7_Enh	NA	NA	1	ENSG00000160062.10
chr1	32300000	chr1	32420000	90	1.251717e-45	7.039584e-42	1	7_Enh	1	7_Enh	1	ENSG00000134668.8	1	ENSG00000184007.13
chr1	32300000	chr1	32460000	82	9.772596e-32	3.046826e-28	1	7_Enh	1	7_Enh	1	ENSG00000134668.8	1	ENSG00000121774.13
chr1	32300000	chr1	32540000	36	1.694982e-9	5.199344e-7	1	7_Enh	1	7_Enh	1	ENSG00000134668.8	1	ENSG00000121775.13
chr1	32300000	chr1	32660000	15	1.700888e-4	0.01110345	1	7_Enh	1	7_Enh	1	ENSG00000134668.8	1	ENSG00000222046.2
chr1	32300000	chr1	32780000	17	2.27275e-4	0.01392574	1	7_Enh	1	7_Enh	1	ENSG00000134668.8	NA	NA
chr1	32300000	chr1	40500000	4	0.001113588	0.04626424	1	7_Enh	1	7_Enh	1	ENSG00000134668.8	1	ENSG00000131236.12
chr1	32380000	chr1	32540000	57	4.904613e-8	1.08979e-5	1	7_Enh	1	7_Enh	1	ENSG00000212673.1	1	ENSG00000121775.13
chr1	32380000	chr1	32620000	43	3.749814e-4	0.02049675	1	7_Enh	1	7_Enh	1	ENSG00000212673.1	NA	NA
chr1	32380000	chr1	32660000	24	2.292907e-4	0.0140221	1	7_Enh	1	7_Enh	1	ENSG00000212673.1	1	ENSG00000222046.2
chr1	32380000	chr1	32780000	31	9.762277e-6	0.001092399	1	7_Enh	1	7_Enh	1	ENSG00000212673.1	NA	NA
chr1	32380000	chr1	39860000	6	6.474343e-5	0.005162571	1	7_Enh	1	7_Enh	1	ENSG00000212673.1	1	ENSG00000255103.1
chr1	32420000	chr1	32540000	67	1.130322e-17	1.123681e-14	1	7_Enh	1	7_Enh	1	ENSG00000184007.13	1	ENSG00000121775.13
chr1	32460000	chr1	32620000	63	1.328153e-7	2.645928e-5	1	7_Enh	1	7_Enh	1	ENSG00000121774.13	NA	NA
chr1	32460000	chr1	32660000	32	3.797603e-6	4.91469e-4	1	7_Enh	1	7_Enh	1	ENSG00000121774.13	1	ENSG00000222046.2
chr1	32540000	chr1	32660000	68	3.632983e-23	6.136991e-20	1	7_Enh	1	7_Enh	1	ENSG00000121775.13	1	ENSG00000222046.2
chr1	32540000	chr1	32780000	33	1.218733e-4	0.008546869	1	7_Enh	1	7_Enh	1	ENSG00000121775.13	NA	NA
chr1	32540000	chr1	32860000	32	2.310329e-7	4.325974e-5	1	7_Enh	1	7_Enh	1	ENSG00000121775.13	1	ENSG00000160058.14
chr1	32620000	chr1	32740000	37	5.114469e-4	0.0259368	1	7_Enh	1	7_Enh	NA	NA	1	ENSG00000116478.7
chr1	32620000	chr1	32860000	46	5.358048e-9	1.483119e-6	1	7_Enh	1	7_Enh	NA	NA	1	ENSG00000160058.14
chr1	32660000	chr1	32780000	69	6.209049e-25	1.213585e-21	1	7_Enh	1	7_Enh	1	ENSG00000222046.2	NA	NA
chr1	32660000	chr1	32860000	41	2.102324e-14	1.420245e-11	1	7_Enh	1	7_Enh	1	ENSG00000222046.2	1	ENSG00000160058.14
chr1	32660000	chr1	32900000	25	3.068239e-6	4.096055e-4	1	7_Enh	1	7_Enh	1	ENSG00000222046.2	NA	NA
chr1	32660000	chr1	33020000	26	4.203718e-10	1.448428e-7	1	7_Enh	1	7_Enh	1	ENSG00000222046.2	1	ENSG00000160062.10
chr1	32740000	chr1	32860000	32	9.56546e-6	0.001073911	1	7_Enh	1	7_Enh	1	ENSG00000116478.7	1	ENSG00000160058.14
chr1	32740000	chr1	32900000	26	2.211563e-4	0.01363396	1	7_Enh	1	7_Enh	1	ENSG00000116478.7	NA	NA
chr1	32780000	chr1	40100000	6	9.314383e-5	0.006907908	1	7_Enh	1	7_Enh	NA	NA	1	ENSG00000163909.6
chr1	32780000	chr1	40260000	4	9.462311e-4	0.04104159	1	7_Enh	1	7_Enh	NA	NA	1	ENSG00000116985.6
chr1	32780000	chr1	40500000	5	5.998604e-4	0.02923713	1	7_Enh	1	7_Enh	NA	NA	1	ENSG00000131236.12
chr1	32860000	chr1	32980000	43	2.534756e-9	7.505481e-7	1	7_Enh	1	7_Enh	1	ENSG00000160058.14	NA	NA
chr1	32860000	chr1	33020000	37	1.297005e-7	2.591277e-5	1	7_Enh	1	7_Enh	1	ENSG00000160058.14	1	ENSG00000160062.10
chr1	32860000	chr1	33060000	37	3.224063e-7	5.801218e-5	1	7_Enh	1	7_Enh	1	ENSG00000160058.14	NA	NA
chr1	32860000	chr1	33100000	39	1.377752e-10	5.190096e-8	1	7_Enh	NA	NA	1	ENSG00000160058.14	1	ENSG00000176261.11
chr1	32860000	chr1	33180000	25	7.961576e-7	1.280699e-4	1	7_Enh	1	7_Enh	1	ENSG00000160058.14	1	ENSG00000162520.10
chr1	32860000	chr1	33220000	21	1.610988e-6	2.360773e-4	1	7_Enh	1	7_Enh	1	ENSG00000160058.14	1	ENSG00000162522.6
chr1	32860000	chr1	33340000	27	7.667593e-8	1.624363e-5	1	7_Enh	NA	NA	1	ENSG00000160058.14	1	ENSG00000121905.5
chr1	32860000	chr1	33380000	13	0.001230096	0.04977263	1	7_Enh	1	7_Enh	1	ENSG00000160058.14	1	ENSG00000121900.14
chr1	32860000	chr1	33420000	23	3.588071e-5	0.003200525	1	7_Enh	1	7_Enh	1	ENSG00000160058.14	1	ENSG00000267885.1
chr1	32860000	chr1	33500000	14	4.628914e-4	0.02405594	1	7_Enh	1	7_Enh	1	ENSG00000160058.14	NA	NA
chr1	32860000	chr1	36340000	7	2.085387e-4	0.01302215	1	7_Enh	1	7_Enh	1	ENSG00000160058.14	1	ENSG00000092847.6
chr1	32860000	chr1	40220000	5	4.132586e-4	0.02206281	1	7_Enh	1	7_Enh	1	ENSG00000160058.14	1	ENSG00000198754.5
chr1	32900000	chr1	33020000	40	5.131377e-7	8.721835e-5	1	7_Enh	1	7_Enh	NA	NA	1	ENSG00000160062.10
chr1	32900000	chr1	33100000	56	2.912673e-18	3.089239e-15	1	7_Enh	NA	NA	NA	NA	1	ENSG00000176261.11
chr1	32900000	chr1	33180000	20	9.045255e-4	0.03969408	1	7_Enh	1	7_Enh	NA	NA	1	ENSG00000162520.10
chr1	32900000	chr1	33340000	29	4.647441e-8	1.038331e-5	1	7_Enh	NA	NA	NA	NA	1	ENSG00000121905.5
chr1	32900000	chr1	40500000	5	3.503397e-4	0.01946168	1	7_Enh	1	7_Enh	NA	NA	1	ENSG00000131236.12
chr1	32980000	chr1	33100000	58	5.16792e-17	4.789929e-14	1	7_Enh	NA	NA	NA	NA	1	ENSG00000176261.11
chr1	32980000	chr1	33180000	29	3.564182e-7	6.334464e-5	1	7_Enh	1	7_Enh	NA	NA	1	ENSG00000162520.10
chr1	32980000	chr1	39860000	4	8.971481e-4	0.03945293	1	7_Enh	1	7_Enh	NA	NA	1	ENSG00000255103.1
chr1	33020000	chr1	33220000	27	4.280348e-7	7.438515e-5	1	7_Enh	1	7_Enh	1	ENSG00000160062.10	1	ENSG00000162522.6
chr1	33020000	chr1	33340000	30	2.874592e-7	5.245048e-5	1	7_Enh	NA	NA	1	ENSG00000160062.10	1	ENSG00000121905.5
chr1	33020000	chr1	33500000	15	9.402785e-4	0.04084703	1	7_Enh	1	7_Enh	1	ENSG00000160062.10	NA	NA
chr1	33060000	chr1	33180000	39	1.365736e-6	2.04602e-4	1	7_Enh	1	7_Enh	NA	NA	1	ENSG00000162520.10
chr1	33060000	chr1	33220000	30	6.983684e-6	8.248892e-4	1	7_Enh	1	7_Enh	NA	NA	1	ENSG00000162522.6
chr1	33060000	chr1	33340000	30	5.634282e-5	0.004617511	1	7_Enh	NA	NA	NA	NA	1	ENSG00000121905.5
chr1	33060000	chr1	40340000	4	7.336919e-4	0.03396873	1	7_Enh	1	7_Enh	NA	NA	1	ENSG00000043514.11
chr1	33100000	chr1	33220000	41	1.96062e-10	7.188918e-8	NA	NA	1	7_Enh	1	ENSG00000176261.11	1	ENSG00000162522.6
chr1	33100000	chr1	39460000	6	4.537464e-5	0.003872175	NA	NA	1	7_Enh	1	ENSG00000176261.11	1	ENSG00000174574.11
chr1	33100000	chr1	39660000	5	3.389646e-4	0.01896937	NA	NA	1	7_Enh	1	ENSG00000176261.11	NA	NA
chr1	33100000	chr1	40500000	5	3.485934e-4	0.01938744	NA	NA	1	7_Enh	1	ENSG00000176261.11	1	ENSG00000131236.12
chr1	33180000	chr1	33340000	52	8.737556e-14	5.428888e-11	1	7_Enh	NA	NA	1	ENSG00000162520.10	1	ENSG00000121905.5
chr1	33180000	chr1	33380000	21	1.820304e-4	0.01170982	1	7_Enh	1	7_Enh	1	ENSG00000162520.10	1	ENSG00000121900.14
chr1	33180000	chr1	33580000	17	2.027199e-5	0.002003245	1	7_Enh	1	7_Enh	1	ENSG00000162520.10	NA	NA
chr1	33180000	chr1	39940000	4	0.001014673	0.04320472	1	7_Enh	1	7_Enh	1	ENSG00000162520.10	1	ENSG00000183682.7
chr1	33220000	chr1	33340000	35	5.331042e-6	6.559594e-4	1	7_Enh	NA	NA	1	ENSG00000162522.6	1	ENSG00000121905.5
chr1	33220000	chr1	36380000	6	2.800883e-5	0.002613104	1	7_Enh	1	7_Enh	1	ENSG00000162522.6	1	ENSG00000126070.14
chr1	33340000	chr1	33460000	60	3.035716e-10	1.074208e-7	NA	NA	1	7_Enh	1	ENSG00000121905.5	NA	NA
chr1	33340000	chr1	33500000	44	1.192191e-8	3.058405e-6	NA	NA	1	7_Enh	1	ENSG00000121905.5	NA	NA
chr1	33340000	chr1	40460000	6	8.160929e-5	0.006216787	NA	NA	1	7_Enh	1	ENSG00000121905.5	NA	NA
chr1	33380000	chr1	33500000	74	5.14138e-33	1.714332e-29	1	7_Enh	1	7_Enh	1	ENSG00000121900.14	NA	NA
chr1	33380000	chr1	36620000	5	9.828502e-4	0.04219745	1	7_Enh	1	7_Enh	1	ENSG00000121900.14	1	ENSG00000116871.11
chr1	33380000	chr1	39500000	4	6.414989e-4	0.03074435	1	7_Enh	1	7_Enh	1	ENSG00000121900.14	1	ENSG00000168653.6
chr1	33380000	chr1	40260000	4	2.179463e-4	0.01347705	1	7_Enh	1	7_Enh	1	ENSG00000121900.14	1	ENSG00000116985.6
chr1	33420000	chr1	38340000	6	6.025011e-4	0.0293326	1	7_Enh	NA	NA	1	ENSG00000267885.1	1	ENSG00000188786.9
chr1	33420000	chr1	40220000	6	4.014779e-4	0.02158645	1	7_Enh	1	7_Enh	1	ENSG00000267885.1	1	ENSG00000198754.5
chr1	33460000	chr1	35340000	10	2.337764e-4	0.014235	1	7_Enh	1	7_Enh	NA	NA	1	ENSG00000163866.8
chr1	33460000	chr1	36700000	6	8.80759e-4	0.03891548	1	7_Enh	1	7_Enh	NA	NA	1	ENSG00000054118.9
chr1	33460000	chr1	40060000	7	1.157957e-4	0.008209257	1	7_Enh	1	7_Enh	NA	NA	1	ENSG00000090621.9
chr1	33460000	chr1	40740000	5	9.902798e-4	0.04243369	1	7_Enh	1	7_Enh	NA	NA	1	ENSG00000084073.4
chr1	33500000	chr1	33900000	29	1.835061e-4	0.01178366	1	7_Enh	1	7_Enh	NA	NA	1	ENSG00000134686.12
chr1	33500000	chr1	36340000	7	4.694216e-4	0.02431381	1	7_Enh	1	7_Enh	NA	NA	1	ENSG00000092847.6
chr1	33500000	chr1	39940000	5	1.381172e-4	0.009433747	1	7_Enh	1	7_Enh	NA	NA	1	ENSG00000183682.7
chr1	33500000	chr1	42940000	5	6.975468e-4	0.03271409	1	7_Enh	NA	NA	NA	NA	1	ENSG00000186409.10
chr1	33580000	chr1	33740000	49	6.919911e-16	5.63735e-13	1	7_Enh	1	7_Enh	NA	NA	1	ENSG00000160094.10
chr1	33580000	chr1	33780000	24	3.529852e-6	4.619766e-4	1	7_Enh	1	7_Enh	NA	NA	1	ENSG00000184389.8
chr1	33580000	chr1	33900000	29	9.107813e-5	0.006786076	1	7_Enh	1	7_Enh	NA	NA	1	ENSG00000134686.12
chr1	33660000	chr1	33780000	58	4.089968e-10	1.412078e-7	1	7_Enh	1	7_Enh	1	ENSG00000116525.9	1	ENSG00000184389.8
chr1	33660000	chr1	33860000	41	9.817548e-6	0.001097648	1	7_Enh	1	7_Enh	1	ENSG00000116525.9	NA	NA
chr1	33660000	chr1	33900000	54	0.001065518	0.04478152	1	7_Enh	1	7_Enh	1	ENSG00000116525.9	1	ENSG00000134686.12
chr1	33660000	chr1	33940000	37	1.991859e-4	0.01256358	1	7_Enh	1	7_Enh	1	ENSG00000116525.9	1	ENSG00000121903.10
chr1	33660000	chr1	36060000	10	2.528102e-5	0.002401926	1	7_Enh	1	7_Enh	1	ENSG00000116525.9	NA	NA
chr1	33660000	chr1	41380000	6	2.407347e-4	0.01456271	1	7_Enh	1	7_Enh	1	ENSG00000116525.9	NA	NA
chr1	33700000	chr1	33900000	53	2.743968e-12	1.372057e-9	1	7_Enh	1	7_Enh	NA	NA	1	ENSG00000134686.12
chr1	33700000	chr1	33940000	29	2.524782e-7	4.67788e-5	1	7_Enh	1	7_Enh	NA	NA	1	ENSG00000121903.10
chr1	33740000	chr1	33900000	71	8.460024e-11	3.311696e-8	1	7_Enh	1	7_Enh	1	ENSG00000160094.10	1	ENSG00000134686.12
chr1	33740000	chr1	33940000	46	1.072555e-9	3.42247e-7	1	7_Enh	1	7_Enh	1	ENSG00000160094.10	1	ENSG00000121903.10
chr1	33740000	chr1	36220000	7	2.951729e-4	0.01705772	1	7_Enh	1	7_Enh	1	ENSG00000160094.10	1	ENSG00000092853.9
chr1	33740000	chr1	36620000	7	1.991621e-4	0.01256271	1	7_Enh	1	7_Enh	1	ENSG00000160094.10	1	ENSG00000116871.11
chr1	33740000	chr1	41900000	5	6.769478e-5	0.00535052	1	7_Enh	1	7_Enh	1	ENSG00000160094.10	NA	NA
chr1	33780000	chr1	33900000	107	9.309995e-32	2.906421e-28	1	7_Enh	1	7_Enh	1	ENSG00000184389.8	1	ENSG00000134686.12
chr1	33780000	chr1	33940000	64	6.990736e-22	1.0572e-18	1	7_Enh	1	7_Enh	1	ENSG00000184389.8	1	ENSG00000121903.10
chr1	33780000	chr1	35380000	9	3.361932e-5	0.003033853	1	7_Enh	NA	NA	1	ENSG00000184389.8	1	ENSG00000116544.7
chr1	33860000	chr1	35340000	10	3.735056e-4	0.02043499	1	7_Enh	1	7_Enh	NA	NA	1	ENSG00000163866.8
chr1	33900000	chr1	38020000	8	3.646763e-4	0.02006249	1	7_Enh	1	7_Enh	1	ENSG00000134686.12	1	ENSG00000163879.9
chr1	33900000	chr1	38500000	9	8.145789e-5	0.006207332	1	7_Enh	1	7_Enh	1	ENSG00000134686.12	1	ENSG00000185668.5
chr1	33980000	chr1	35220000	19	8.430594e-6	9.656868e-4	1	7_Enh	NA	NA	NA	NA	1	ENSG00000189433.5
chr1	33980000	chr1	35260000	19	2.257976e-5	0.0021889	1	7_Enh	1	7_Enh	NA	NA	1	ENSG00000187513.8
chr1	33980000	chr1	35380000	16	8.288023e-6	9.521215e-4	1	7_Enh	NA	NA	NA	NA	1	ENSG00000116544.7
chr1	33980000	chr1	38220000	9	2.637638e-4	0.01563558	1	7_Enh	NA	NA	NA	NA	1	ENSG00000183317.12
chr1	34340000	chr1	38020000	7	5.905528e-4	0.02888891	NA	NA	1	7_Enh	1	ENSG00000176256.6	1	ENSG00000163879.9
chr1	34620000	chr1	35260000	24	3.337702e-4	0.01874654	NA	NA	1	7_Enh	1	ENSG00000142698.10	1	ENSG00000187513.8
chr1	34620000	chr1	38900000	7	6.398982e-4	0.03068615	NA	NA	1	7_Enh	1	ENSG00000142698.10	NA	NA
chr1	34620000	chr1	42020000	5	6.987953e-4	0.03275839	NA	NA	1	7_Enh	1	ENSG00000142698.10	NA	NA
chr1	35260000	chr1	38260000	7	4.175609e-4	0.02224052	1	7_Enh	1	7_Enh	1	ENSG00000187513.8	1	ENSG00000196449.3
chr1	35260000	chr1	38540000	6	0.001122375	0.0465373	1	7_Enh	1	7_Enh	1	ENSG00000187513.8	NA	NA
chr1	35340000	chr1	35460000	87	4.856204e-10	1.65338e-7	1	7_Enh	NA	NA	1	ENSG00000163866.8	1	ENSG00000243749.1
chr1	35340000	chr1	36180000	19	2.680013e-5	0.002519823	1	7_Enh	1	7_Enh	1	ENSG00000163866.8	1	ENSG00000142686.7
chr1	35340000	chr1	37500000	9	0.001049451	0.04428804	1	7_Enh	NA	NA	1	ENSG00000163866.8	1	ENSG00000163873.5
chr1	35380000	chr1	36060000	14	1.351451e-4	0.009273788	NA	NA	1	7_Enh	1	ENSG00000116544.7	NA	NA
chr1	35420000	chr1	35660000	28	5.782991e-5	0.00471527	1	7_Enh	1	7_Enh	NA	NA	1	ENSG00000116560.6
chr1	35460000	chr1	35580000	57	4.942488e-8	1.097089e-5	NA	NA	1	7_Enh	1	ENSG00000243749.1	NA	NA
chr1	35460000	chr1	35660000	48	1.60215e-6	2.349667e-4	NA	NA	1	7_Enh	1	ENSG00000243749.1	1	ENSG00000116560.6
chr1	35460000	chr1	35740000	56	5.901946e-7	9.856714e-5	NA	NA	1	7_Enh	1	ENSG00000243749.1	1	ENSG00000146463.7
chr1	35460000	chr1	35820000	43	2.979705e-4	0.01718254	NA	NA	1	7_Enh	1	ENSG00000243749.1	NA	NA
chr1	35460000	chr1	36940000	15	1.6117e-5	0.001657647	NA	NA	1	7_Enh	1	ENSG00000243749.1	1	ENSG00000119535.13
chr1	35460000	chr1	39340000	11	1.515977e-5	0.001575072	NA	NA	1	7_Enh	1	ENSG00000243749.1	1	ENSG00000214114.4
chr1	35660000	chr1	35820000	60	5.352385e-12	2.555936e-9	1	7_Enh	1	7_Enh	1	ENSG00000116560.6	NA	NA
chr1	35660000	chr1	35900000	70	2.090089e-22	3.304391e-19	1	7_Enh	1	7_Enh	1	ENSG00000116560.6	NA	NA
chr1	35660000	chr1	36020000	28	2.635569e-4	0.01562559	1	7_Enh	1	7_Enh	1	ENSG00000116560.6	1	ENSG00000116819.6
chr1	35660000	chr1	36180000	25	1.213235e-7	2.441866e-5	1	7_Enh	1	7_Enh	1	ENSG00000116560.6	1	ENSG00000142686.7
chr1	35660000	chr1	36220000	18	7.071452e-6	8.3356e-4	1	7_Enh	1	7_Enh	1	ENSG00000116560.6	1	ENSG00000092853.9
chr1	35660000	chr1	40500000	5	7.547777e-4	0.03468273	1	7_Enh	1	7_Enh	1	ENSG00000116560.6	1	ENSG00000131236.12
chr1	35660000	chr1	42220000	5	8.978697e-4	0.03947703	1	7_Enh	1	7_Enh	1	ENSG00000116560.6	NA	NA
chr1	35660000	chr1	42860000	6	9.54481e-5	0.007042497	1	7_Enh	NA	NA	1	ENSG00000116560.6	1	ENSG00000177181.10
chr1	35740000	chr1	35900000	74	7.759174e-10	2.542071e-7	1	7_Enh	1	7_Enh	1	ENSG00000146463.7	NA	NA
chr1	35740000	chr1	36020000	47	3.059292e-5	0.002809337	1	7_Enh	1	7_Enh	1	ENSG00000146463.7	1	ENSG00000116819.6
chr1	35740000	chr1	36220000	22	1.533115e-4	0.0102373	1	7_Enh	1	7_Enh	1	ENSG00000146463.7	1	ENSG00000092853.9
chr1	35740000	chr1	36260000	21	1.312975e-5	0.001398176	1	7_Enh	1	7_Enh	1	ENSG00000146463.7	1	ENSG00000134698.10
chr1	35740000	chr1	38540000	7	9.120736e-4	0.03993907	1	7_Enh	1	7_Enh	1	ENSG00000146463.7	NA	NA
chr1	35740000	chr1	39500000	8	2.208426e-5	0.002149639	1	7_Enh	1	7_Enh	1	ENSG00000146463.7	1	ENSG00000168653.6
chr1	35820000	chr1	36260000	23	3.715751e-5	0.00329377	1	7_Enh	1	7_Enh	NA	NA	1	ENSG00000134698.10
chr1	35900000	chr1	36020000	115	5.722675e-18	5.872253e-15	1	7_Enh	1	7_Enh	NA	NA	1	ENSG00000116819.6
chr1	35900000	chr1	36100000	49	3.476432e-4	0.01934523	1	7_Enh	1	7_Enh	NA	NA	1	ENSG00000126067.7
chr1	35900000	chr1	36180000	43	2.284286e-6	3.186335e-4	1	7_Enh	1	7_Enh	NA	NA	1	ENSG00000142686.7
chr1	35900000	chr1	36220000	40	4.03789e-9	1.147258e-6	1	7_Enh	1	7_Enh	NA	NA	1	ENSG00000092853.9
chr1	35900000	chr1	36260000	29	1.407761e-6	2.100413e-4	1	7_Enh	1	7_Enh	NA	NA	1	ENSG00000134698.10
chr1	35900000	chr1	36340000	30	3.01862e-4	0.01735507	1	7_Enh	1	7_Enh	NA	NA	1	ENSG00000092847.6
chr1	35980000	chr1	36100000	65	2.089978e-4	0.01304465	1	7_Enh	1	7_Enh	NA	NA	1	ENSG00000126067.7
chr1	35980000	chr1	36180000	44	6.498438e-4	0.03104419	1	7_Enh	1	7_Enh	NA	NA	1	ENSG00000142686.7
chr1	35980000	chr1	36260000	28	2.250037e-4	0.01381783	1	7_Enh	1	7_Enh	NA	NA	1	ENSG00000134698.10
chr1	36020000	chr1	36180000	122	3.916356e-36	1.525907e-32	1	7_Enh	1	7_Enh	1	ENSG00000116819.6	1	ENSG00000142686.7
chr1	36020000	chr1	36220000	74	3.614877e-20	4.658731e-17	1	7_Enh	1	7_Enh	1	ENSG00000116819.6	1	ENSG00000092853.9
chr1	36020000	chr1	36260000	35	6.797841e-6	8.063091e-4	1	7_Enh	1	7_Enh	1	ENSG00000116819.6	1	ENSG00000134698.10
chr1	36020000	chr1	36300000	50	8.133039e-4	0.03666359	1	7_Enh	1	7_Enh	1	ENSG00000116819.6	NA	NA
chr1	36060000	chr1	36180000	87	5.707641e-30	1.600635e-26	1	7_Enh	1	7_Enh	NA	NA	1	ENSG00000142686.7
chr1	36060000	chr1	36220000	47	9.505024e-14	5.879771e-11	1	7_Enh	1	7_Enh	NA	NA	1	ENSG00000092853.9
chr1	36060000	chr1	36260000	31	1.181987e-8	3.034408e-6	1	7_Enh	1	7_Enh	NA	NA	1	ENSG00000134698.10
chr1	36060000	chr1	36340000	30	9.046386e-6	0.00102465	1	7_Enh	1	7_Enh	NA	NA	1	ENSG00000092847.6
chr1	36100000	chr1	36220000	61	2.879104e-11	1.221313e-8	1	7_Enh	1	7_Enh	1	ENSG00000126067.7	1	ENSG00000092853.9
chr1	36100000	chr1	36260000	57	4.700022e-15	3.449872e-12	1	7_Enh	1	7_Enh	1	ENSG00000126067.7	1	ENSG00000134698.10
chr1	36100000	chr1	36340000	41	6.77886e-5	0.005356794	1	7_Enh	1	7_Enh	1	ENSG00000126067.7	1	ENSG00000092847.6
chr1	36100000	chr1	36540000	24	8.545976e-4	0.03804072	1	7_Enh	1	7_Enh	1	ENSG00000126067.7	1	ENSG00000116863.10
chr1	36100000	chr1	40140000	7	5.022593e-4	0.02558537	1	7_Enh	NA	NA	1	ENSG00000126067.7	1	ENSG00000116983.8
chr1	36100000	chr1	42740000	6	7.663704e-4	0.03507557	1	7_Enh	1	7_Enh	1	ENSG00000126067.7	NA	NA
chr1	36100000	chr1	45140000	6	7.136391e-4	0.033276	1	7_Enh	1	7_Enh	1	ENSG00000126067.7	1	ENSG00000126106.9
chr1	36180000	chr1	39420000	7	2.798271e-4	0.01637161	1	7_Enh	1	7_Enh	1	ENSG00000142686.7	1	ENSG00000158315.6
chr1	36180000	chr1	45300000	4	5.831739e-4	0.02861953	1	7_Enh	1	7_Enh	1	ENSG00000142686.7	1	ENSG00000117425.9
chr1	36220000	chr1	39340000	7	5.113792e-4	0.02593416	1	7_Enh	1	7_Enh	1	ENSG00000092853.9	1	ENSG00000214114.4
chr1	36300000	chr1	36540000	40	8.392168e-4	0.03753003	1	7_Enh	1	7_Enh	NA	NA	1	ENSG00000116863.10
chr1	36340000	chr1	36540000	38	7.791689e-5	0.005991372	1	7_Enh	1	7_Enh	1	ENSG00000092847.6	1	ENSG00000116863.10
chr1	36340000	chr1	39460000	7	0.00106905	0.04488756	1	7_Enh	1	7_Enh	1	ENSG00000092847.6	1	ENSG00000174574.11
chr1	36340000	chr1	43540000	5	9.522488e-4	0.0412308	1	7_Enh	1	7_Enh	1	ENSG00000092847.6	NA	NA
chr1	36340000	chr1	44220000	6	3.43719e-4	0.01917712	1	7_Enh	1	7_Enh	1	ENSG00000092847.6	NA	NA
chr1	36540000	chr1	36740000	39	9.631129e-4	0.04157573	1	7_Enh	1	7_Enh	1	ENSG00000116863.10	NA	NA
chr1	36540000	chr1	40540000	8	3.079826e-4	0.01762497	1	7_Enh	1	7_Enh	1	ENSG00000116863.10	NA	NA
chr1	36540000	chr1	43140000	6	8.900854e-5	0.006663282	1	7_Enh	1	7_Enh	1	ENSG00000116863.10	1	ENSG00000065978.13
chr1	36620000	chr1	36740000	153	1.505032e-63	1.279384e-59	1	7_Enh	1	7_Enh	1	ENSG00000116871.11	NA	NA
chr1	36620000	chr1	36860000	58	1.752295e-19	2.115122e-16	1	7_Enh	1	7_Enh	1	ENSG00000116871.11	1	ENSG00000181817.5
chr1	36620000	chr1	36900000	36	8.056867e-8	1.696461e-5	1	7_Enh	1	7_Enh	1	ENSG00000116871.11	1	ENSG00000116885.14
chr1	36620000	chr1	36940000	20	0.001065993	0.04479709	1	7_Enh	1	7_Enh	1	ENSG00000116871.11	1	ENSG00000119535.13
chr1	36620000	chr1	38020000	15	2.31731e-7	4.337383e-5	1	7_Enh	1	7_Enh	1	ENSG00000116871.11	1	ENSG00000163879.9
chr1	36620000	chr1	39460000	9	8.792327e-6	0.001000543	1	7_Enh	1	7_Enh	1	ENSG00000116871.11	1	ENSG00000174574.11
chr1	36620000	chr1	40220000	11	2.027547e-8	4.93239e-6	1	7_Enh	1	7_Enh	1	ENSG00000116871.11	1	ENSG00000198754.5
chr1	36620000	chr1	43220000	5	5.396726e-5	0.004459788	1	7_Enh	1	7_Enh	1	ENSG00000116871.11	1	ENSG00000117385.11
chr1	36700000	chr1	36860000	36	3.149599e-5	0.002875999	1	7_Enh	1	7_Enh	1	ENSG00000054118.9	1	ENSG00000181817.5
chr1	36700000	chr1	36900000	34	3.917569e-5	0.003438198	1	7_Enh	1	7_Enh	1	ENSG00000054118.9	1	ENSG00000116885.14
chr1	36700000	chr1	36940000	23	7.502449e-4	0.0345292	1	7_Enh	1	7_Enh	1	ENSG00000054118.9	1	ENSG00000119535.13
chr1	36700000	chr1	38420000	9	6.029222e-5	0.004875761	1	7_Enh	NA	NA	1	ENSG00000054118.9	1	ENSG00000204084.8
chr1	36700000	chr1	40380000	5	0.001103741	0.04596811	1	7_Enh	1	7_Enh	1	ENSG00000054118.9	1	ENSG00000116990.9
chr1	36740000	chr1	36860000	76	1.00322e-11	4.587362e-9	1	7_Enh	1	7_Enh	NA	NA	1	ENSG00000181817.5
chr1	36740000	chr1	36900000	64	1.095822e-8	2.834858e-6	1	7_Enh	1	7_Enh	NA	NA	1	ENSG00000116885.14
chr1	36860000	chr1	38020000	12	8.973981e-4	0.03946194	1	7_Enh	1	7_Enh	1	ENSG00000181817.5	1	ENSG00000163879.9
chr1	36860000	chr1	43780000	6	4.218362e-5	0.003649706	1	7_Enh	1	7_Enh	1	ENSG00000181817.5	1	ENSG00000066056.9
chr1	36900000	chr1	37940000	21	1.348419e-9	4.219847e-7	1	7_Enh	1	7_Enh	1	ENSG00000116885.14	1	ENSG00000163874.8
chr1	36900000	chr1	38020000	13	7.032542e-4	0.0329129	1	7_Enh	1	7_Enh	1	ENSG00000116885.14	1	ENSG00000163879.9
chr1	36900000	chr1	38140000	13	4.452589e-4	0.02335175	1	7_Enh	1	7_Enh	1	ENSG00000116885.14	1	ENSG00000116922.10
chr1	36900000	chr1	38420000	10	2.97358e-4	0.01715557	1	7_Enh	NA	NA	1	ENSG00000116885.14	1	ENSG00000204084.8
chr1	36940000	chr1	38020000	26	1.98597e-14	1.347013e-11	1	7_Enh	1	7_Enh	1	ENSG00000119535.13	1	ENSG00000163879.9
chr1	36940000	chr1	38060000	28	4.792794e-11	1.959114e-8	1	7_Enh	NA	NA	1	ENSG00000119535.13	1	ENSG00000134697.8
chr1	36940000	chr1	38140000	11	8.05871e-4	0.03641886	1	7_Enh	1	7_Enh	1	ENSG00000119535.13	1	ENSG00000116922.10
chr1	36940000	chr1	38260000	11	4.368126e-5	0.003754666	1	7_Enh	1	7_Enh	1	ENSG00000119535.13	1	ENSG00000196449.3
chr1	36940000	chr1	38420000	8	0.001188212	0.04852372	1	7_Enh	NA	NA	1	ENSG00000119535.13	1	ENSG00000204084.8
chr1	36940000	chr1	46820000	5	2.340157e-4	0.01424585	1	7_Enh	1	7_Enh	1	ENSG00000119535.13	1	ENSG00000117481.6
chr1	37100000	chr1	37500000	28	1.197181e-6	1.825379e-4	1	7_Enh	NA	NA	NA	NA	1	ENSG00000163873.5
chr1	37100000	chr1	37980000	11	1.267742e-4	0.008816568	1	7_Enh	1	7_Enh	NA	NA	1	ENSG00000163875.11
chr1	37100000	chr1	38140000	23	1.252587e-11	5.643688e-9	1	7_Enh	1	7_Enh	NA	NA	1	ENSG00000116922.10
chr1	37900000	chr1	38140000	42	2.474886e-7	4.59641e-5	1	7_Enh	1	7_Enh	NA	NA	1	ENSG00000116922.10
chr1	37940000	chr1	38140000	40	3.127667e-7	5.649443e-5	1	7_Enh	1	7_Enh	1	ENSG00000163874.8	1	ENSG00000116922.10
chr1	37940000	chr1	47820000	5	2.815425e-4	0.01644849	1	7_Enh	1	7_Enh	1	ENSG00000163874.8	NA	NA
chr1	37980000	chr1	38140000	42	5.033552e-9	1.401863e-6	1	7_Enh	1	7_Enh	1	ENSG00000163875.11	1	ENSG00000116922.10
chr1	37980000	chr1	46780000	5	4.156439e-5	0.003605751	1	7_Enh	1	7_Enh	1	ENSG00000163875.11	1	ENSG00000132128.12
chr1	37980000	chr1	47140000	5	2.718284e-4	0.01600709	1	7_Enh	1	7_Enh	1	ENSG00000163875.11	1	ENSG00000123472.8
chr1	38020000	chr1	38140000	64	2.644432e-10	9.464203e-8	1	7_Enh	1	7_Enh	1	ENSG00000163879.9	1	ENSG00000116922.10
chr1	38020000	chr1	38340000	26	2.600316e-4	0.01546347	1	7_Enh	NA	NA	1	ENSG00000163879.9	1	ENSG00000188786.9
chr1	38020000	chr1	38420000	26	2.24696e-6	3.141582e-4	1	7_Enh	NA	NA	1	ENSG00000163879.9	1	ENSG00000204084.8
chr1	38020000	chr1	39340000	16	9.982453e-6	0.001112922	1	7_Enh	1	7_Enh	1	ENSG00000163879.9	1	ENSG00000214114.4
chr1	38020000	chr1	39500000	9	9.524021e-4	0.04123592	1	7_Enh	1	7_Enh	1	ENSG00000163879.9	1	ENSG00000168653.6
chr1	38020000	chr1	42380000	7	3.937661e-4	0.02127114	1	7_Enh	1	7_Enh	1	ENSG00000163879.9	NA	NA
chr1	38020000	chr1	47660000	5	9.568776e-5	0.007056323	1	7_Enh	1	7_Enh	1	ENSG00000163879.9	1	ENSG00000162366.3
chr1	38020000	chr1	47820000	7	7.32064e-6	8.581832e-4	1	7_Enh	1	7_Enh	1	ENSG00000163879.9	NA	NA
chr1	38060000	chr1	45100000	7	6.890981e-4	0.03242061	NA	NA	1	7_Enh	1	ENSG00000134697.8	NA	NA
chr1	38060000	chr1	47060000	8	7.324729e-6	8.585934e-4	NA	NA	1	7_Enh	1	ENSG00000134697.8	NA	NA
chr1	38060000	chr1	47820000	7	2.282656e-4	0.01397313	NA	NA	1	7_Enh	1	ENSG00000134697.8	NA	NA
chr1	38140000	chr1	38300000	52	2.23223e-4	0.01373332	1	7_Enh	NA	NA	1	ENSG00000116922.10	1	ENSG00000230610.1
chr1	38140000	chr1	38340000	35	1.705609e-4	0.01112774	1	7_Enh	NA	NA	1	ENSG00000116922.10	1	ENSG00000188786.9
chr1	38140000	chr1	42220000	8	1.336108e-4	0.009189623	1	7_Enh	1	7_Enh	1	ENSG00000116922.10	NA	NA
chr1	38140000	chr1	43220000	5	3.510369e-4	0.01949297	1	7_Enh	1	7_Enh	1	ENSG00000116922.10	1	ENSG00000117385.11
chr1	38140000	chr1	47820000	5	0.001025101	0.04353876	1	7_Enh	1	7_Enh	1	ENSG00000116922.10	NA	NA
chr1	38220000	chr1	38620000	35	2.032724e-5	0.002007737	NA	NA	1	7_Enh	1	ENSG00000183317.12	NA	NA
chr1	38220000	chr1	47180000	5	0.001018682	0.04333519	NA	NA	1	7_Enh	1	ENSG00000183317.12	1	ENSG00000159658.6
chr1	38220000	chr1	47860000	6	1.70329e-5	0.001735069	NA	NA	1	7_Enh	1	ENSG00000183317.12	NA	NA
chr1	38260000	chr1	39500000	14	3.847742e-7	6.779564e-5	1	7_Enh	1	7_Enh	1	ENSG00000196449.3	1	ENSG00000168653.6
chr1	38260000	chr1	40980000	8	1.202258e-4	0.008455909	1	7_Enh	1	7_Enh	1	ENSG00000196449.3	1	ENSG00000117010.11
chr1	38260000	chr1	42860000	7	9.04514e-5	0.006748694	1	7_Enh	NA	NA	1	ENSG00000196449.3	1	ENSG00000177181.10
chr1	38260000	chr1	45780000	5	1.889891e-4	0.0120591	1	7_Enh	1	7_Enh	1	ENSG00000196449.3	1	ENSG00000186603.4
chr1	38300000	chr1	38500000	47	0.001106415	0.0460489	NA	NA	1	7_Enh	1	ENSG00000230610.1	1	ENSG00000185668.5
chr1	38300000	chr1	39340000	26	8.261305e-8	1.735041e-5	NA	NA	1	7_Enh	1	ENSG00000230610.1	1	ENSG00000214114.4
chr1	38300000	chr1	39500000	16	8.589827e-6	9.808942e-4	NA	NA	1	7_Enh	1	ENSG00000230610.1	1	ENSG00000168653.6
chr1	38300000	chr1	42700000	7	1.130311e-4	0.008055069	NA	NA	1	7_Enh	1	ENSG00000230610.1	NA	NA
chr1	38300000	chr1	43220000	5	0.001203483	0.04898141	NA	NA	1	7_Enh	1	ENSG00000230610.1	1	ENSG00000117385.11
chr1	38300000	chr1	46980000	6	8.129852e-4	0.03665286	NA	NA	1	7_Enh	1	ENSG00000230610.1	1	ENSG00000197587.6
chr1	38300000	chr1	47060000	7	1.689299e-5	0.001723282	NA	NA	1	7_Enh	1	ENSG00000230610.1	NA	NA
chr1	38340000	chr1	38500000	41	2.046874e-4	0.01283104	NA	NA	1	7_Enh	1	ENSG00000188786.9	1	ENSG00000185668.5
chr1	38340000	chr1	39460000	16	2.143371e-6	3.018047e-4	NA	NA	1	7_Enh	1	ENSG00000188786.9	1	ENSG00000174574.11
chr1	38340000	chr1	40060000	12	2.747693e-4	0.01614094	NA	NA	1	7_Enh	1	ENSG00000188786.9	1	ENSG00000090621.9
chr1	38340000	chr1	45300000	5	4.983546e-5	0.004180647	NA	NA	1	7_Enh	1	ENSG00000188786.9	1	ENSG00000117425.9
chr1	38340000	chr1	46860000	6	5.650325e-6	6.893245e-4	NA	NA	1	7_Enh	1	ENSG00000188786.9	1	ENSG00000117480.11
chr1	38380000	chr1	39340000	16	3.588364e-6	4.684821e-4	1	7_Enh	1	7_Enh	NA	NA	1	ENSG00000214114.4
chr1	38380000	chr1	39460000	11	1.775144e-4	0.01148003	1	7_Enh	1	7_Enh	NA	NA	1	ENSG00000174574.11
chr1	38380000	chr1	46780000	5	4.971218e-5	0.004172008	1	7_Enh	1	7_Enh	NA	NA	1	ENSG00000132128.12
chr1	38380000	chr1	47660000	4	3.124547e-4	0.01782265	1	7_Enh	1	7_Enh	NA	NA	1	ENSG00000162366.3
chr1	38420000	chr1	39340000	22	1.540887e-8	3.853292e-6	NA	NA	1	7_Enh	1	ENSG00000204084.8	1	ENSG00000214114.4
chr1	38420000	chr1	39460000	14	2.300266e-5	0.00222214	NA	NA	1	7_Enh	1	ENSG00000204084.8	1	ENSG00000174574.11
chr1	38420000	chr1	39500000	23	3.812658e-14	2.490255e-11	NA	NA	1	7_Enh	1	ENSG00000204084.8	1	ENSG00000168653.6
chr1	38420000	chr1	40220000	8	0.001180014	0.04827852	NA	NA	1	7_Enh	1	ENSG00000204084.8	1	ENSG00000198754.5
chr1	38420000	chr1	43260000	6	5.526184e-4	0.02749459	NA	NA	1	7_Enh	1	ENSG00000204084.8	NA	NA
chr1	38420000	chr1	45100000	5	6.711699e-4	0.03179047	NA	NA	1	7_Enh	1	ENSG00000204084.8	NA	NA
chr1	38420000	chr1	46340000	6	1.920292e-4	0.01221048	NA	NA	1	7_Enh	1	ENSG00000204084.8	NA	NA
chr1	38420000	chr1	47140000	5	8.462361e-4	0.03776613	NA	NA	1	7_Enh	1	ENSG00000204084.8	1	ENSG00000123472.8
chr1	38500000	chr1	38620000	59	2.745702e-5	0.00257042	1	7_Enh	1	7_Enh	1	ENSG00000185668.5	NA	NA
chr1	38500000	chr1	38900000	39	2.254955e-9	6.744342e-7	1	7_Enh	1	7_Enh	1	ENSG00000185668.5	NA	NA
chr1	38500000	chr1	39340000	27	6.841563e-8	1.466796e-5	1	7_Enh	1	7_Enh	1	ENSG00000185668.5	1	ENSG00000214114.4
chr1	38500000	chr1	41180000	9	0.001178638	0.04823598	1	7_Enh	1	7_Enh	1	ENSG00000185668.5	NA	NA
chr1	38500000	chr1	45140000	7	2.176679e-4	0.0134636	1	7_Enh	1	7_Enh	1	ENSG00000185668.5	1	ENSG00000126106.9
chr1	38500000	chr1	47060000	5	6.541346e-4	0.03119665	1	7_Enh	1	7_Enh	1	ENSG00000185668.5	NA	NA
chr1	38540000	chr1	46860000	6	2.799379e-6	3.787734e-4	1	7_Enh	1	7_Enh	NA	NA	1	ENSG00000117480.11
chr1	38540000	chr1	47660000	5	5.083157e-5	0.004247875	1	7_Enh	1	7_Enh	NA	NA	1	ENSG00000162366.3
chr1	38540000	chr1	47700000	6	7.278793e-7	1.184606e-4	1	7_Enh	NA	NA	NA	NA	1	ENSG00000162367.7
chr1	38620000	chr1	47660000	5	3.198762e-4	0.01814573	1	7_Enh	1	7_Enh	NA	NA	1	ENSG00000162366.3
chr1	38900000	chr1	44660000	6	1.514531e-4	0.01014074	1	7_Enh	NA	NA	NA	NA	1	ENSG00000178028.9
chr1	39340000	chr1	39460000	96	1.440999e-22	2.312547e-19	1	7_Enh	1	7_Enh	1	ENSG00000214114.4	1	ENSG00000174574.11
chr1	39340000	chr1	39500000	49	4.001986e-8	9.081783e-6	1	7_Enh	1	7_Enh	1	ENSG00000214114.4	1	ENSG00000168653.6
chr1	39340000	chr1	39540000	47	4.794573e-11	1.959706e-8	1	7_Enh	1	7_Enh	1	ENSG00000214114.4	1	ENSG00000127603.19
chr1	39420000	chr1	39540000	42	4.951768e-9	1.381519e-6	1	7_Enh	1	7_Enh	1	ENSG00000158315.6	1	ENSG00000127603.19
chr1	39420000	chr1	47620000	5	7.399256e-4	0.03418029	1	7_Enh	NA	NA	1	ENSG00000158315.6	1	ENSG00000162365.7
chr1	39420000	chr1	48980000	5	7.991081e-4	0.03618938	1	7_Enh	1	7_Enh	1	ENSG00000158315.6	NA	NA
chr1	39460000	chr1	47620000	6	1.611053e-4	0.01064369	1	7_Enh	NA	NA	1	ENSG00000174574.11	1	ENSG00000162365.7
chr1	39500000	chr1	39660000	32	1.965638e-4	0.01243627	1	7_Enh	1	7_Enh	1	ENSG00000168653.6	NA	NA
chr1	39500000	chr1	39940000	19	7.978061e-5	0.006104091	1	7_Enh	1	7_Enh	1	ENSG00000168653.6	1	ENSG00000183682.7
chr1	39500000	chr1	40060000	24	9.512965e-5	0.007023808	1	7_Enh	1	7_Enh	1	ENSG00000168653.6	1	ENSG00000090621.9
chr1	39500000	chr1	40100000	21	3.809853e-6	4.928028e-4	1	7_Enh	1	7_Enh	1	ENSG00000168653.6	1	ENSG00000163909.6
chr1	39500000	chr1	40140000	17	2.015834e-4	0.01267849	1	7_Enh	NA	NA	1	ENSG00000168653.6	1	ENSG00000116983.8
chr1	39500000	chr1	41300000	7	7.484964e-4	0.03447148	1	7_Enh	1	7_Enh	1	ENSG00000168653.6	NA	NA
chr1	39500000	chr1	46820000	7	7.334864e-6	8.595811e-4	1	7_Enh	1	7_Enh	1	ENSG00000168653.6	1	ENSG00000117481.6
chr1	39540000	chr1	39660000	42	3.413151e-8	7.876666e-6	1	7_Enh	1	7_Enh	1	ENSG00000127603.19	NA	NA
chr1	39540000	chr1	39740000	46	9.515044e-7	1.495637e-4	1	7_Enh	1	7_Enh	1	ENSG00000127603.19	NA	NA
chr1	39540000	chr1	39860000	39	9.127592e-17	8.235162e-14	1	7_Enh	1	7_Enh	1	ENSG00000127603.19	1	ENSG00000255103.1
chr1	39540000	chr1	39940000	22	8.51601e-7	1.358121e-4	1	7_Enh	1	7_Enh	1	ENSG00000127603.19	1	ENSG00000183682.7
chr1	39540000	chr1	39980000	29	1.345173e-8	3.410726e-6	1	7_Enh	1	7_Enh	1	ENSG00000127603.19	NA	NA
chr1	39540000	chr1	40060000	31	1.020967e-8	2.65928e-6	1	7_Enh	1	7_Enh	1	ENSG00000127603.19	1	ENSG00000090621.9
chr1	39540000	chr1	40100000	28	4.214312e-11	1.739786e-8	1	7_Enh	1	7_Enh	1	ENSG00000127603.19	1	ENSG00000163909.6
chr1	39540000	chr1	45100000	5	5.240733e-4	0.02641502	1	7_Enh	1	7_Enh	1	ENSG00000127603.19	NA	NA
chr1	39540000	chr1	47060000	5	7.908985e-5	0.006062136	1	7_Enh	1	7_Enh	1	ENSG00000127603.19	NA	NA
chr1	39580000	chr1	39860000	71	7.366627e-29	1.926286e-25	1	7_Enh	1	7_Enh	NA	NA	1	ENSG00000255103.1
chr1	39580000	chr1	39940000	51	6.595408e-18	6.721682e-15	1	7_Enh	1	7_Enh	NA	NA	1	ENSG00000183682.7
chr1	39580000	chr1	40060000	31	7.234916e-4	0.03361704	1	7_Enh	1	7_Enh	NA	NA	1	ENSG00000090621.9
chr1	39580000	chr1	40140000	34	1.706481e-9	5.230752e-7	1	7_Enh	NA	NA	NA	NA	1	ENSG00000116983.8
chr1	39620000	chr1	39860000	74	2.091166e-22	3.305779e-19	1	7_Enh	1	7_Enh	NA	NA	1	ENSG00000255103.1
chr1	39620000	chr1	39940000	34	3.796483e-5	0.003351685	1	7_Enh	1	7_Enh	NA	NA	1	ENSG00000183682.7
chr1	39620000	chr1	40060000	46	5.087239e-6	6.305428e-4	1	7_Enh	1	7_Enh	NA	NA	1	ENSG00000090621.9
chr1	39660000	chr1	39860000	72	1.670614e-28	4.24607e-25	1	7_Enh	1	7_Enh	NA	NA	1	ENSG00000255103.1
chr1	39660000	chr1	39940000	36	3.713883e-9	1.063408e-6	1	7_Enh	1	7_Enh	NA	NA	1	ENSG00000183682.7
chr1	39660000	chr1	40220000	33	4.277829e-11	1.763509e-8	1	7_Enh	1	7_Enh	NA	NA	1	ENSG00000198754.5
chr1	39700000	chr1	39860000	40	6.373369e-9	1.736211e-6	1	7_Enh	1	7_Enh	NA	NA	1	ENSG00000255103.1
chr1	39700000	chr1	39940000	29	4.578084e-6	5.764141e-4	1	7_Enh	1	7_Enh	NA	NA	1	ENSG00000183682.7
chr1	39700000	chr1	40060000	30	2.747928e-4	0.01614175	1	7_Enh	1	7_Enh	NA	NA	1	ENSG00000090621.9
chr1	39700000	chr1	40140000	25	5.049358e-6	6.26561e-4	1	7_Enh	NA	NA	NA	NA	1	ENSG00000116983.8
chr1	39700000	chr1	40220000	25	3.923145e-7	6.8961e-5	1	7_Enh	1	7_Enh	NA	NA	1	ENSG00000198754.5
chr1	39700000	chr1	40420000	16	9.547717e-5	0.007044329	1	7_Enh	1	7_Enh	NA	NA	1	ENSG00000168389.13
chr1	39740000	chr1	39860000	101	1.872918e-22	2.974646e-19	1	7_Enh	1	7_Enh	NA	NA	1	ENSG00000255103.1
chr1	39740000	chr1	39940000	67	2.54015e-12	1.276293e-9	1	7_Enh	1	7_Enh	NA	NA	1	ENSG00000183682.7
chr1	39740000	chr1	40060000	63	8.015466e-7	1.288282e-4	1	7_Enh	1	7_Enh	NA	NA	1	ENSG00000090621.9
chr1	39740000	chr1	40140000	36	2.74758e-4	0.01614045	1	7_Enh	NA	NA	NA	NA	1	ENSG00000116983.8
chr1	39860000	chr1	39980000	58	5.40925e-10	1.826096e-7	1	7_Enh	1	7_Enh	1	ENSG00000255103.1	NA	NA
chr1	39860000	chr1	40060000	44	1.98954e-5	0.001972277	1	7_Enh	1	7_Enh	1	ENSG00000255103.1	1	ENSG00000090621.9
chr1	39860000	chr1	40100000	32	9.71743e-6	0.001088133	1	7_Enh	1	7_Enh	1	ENSG00000255103.1	1	ENSG00000163909.6
chr1	39860000	chr1	40140000	27	1.318674e-4	0.009095111	1	7_Enh	NA	NA	1	ENSG00000255103.1	1	ENSG00000116983.8
chr1	39860000	chr1	46340000	8	3.309723e-6	4.372827e-4	1	7_Enh	1	7_Enh	1	ENSG00000255103.1	NA	NA
chr1	39940000	chr1	40140000	46	6.424637e-10	2.138268e-7	1	7_Enh	NA	NA	1	ENSG00000183682.7	1	ENSG00000116983.8
chr1	39940000	chr1	40220000	65	9.161224e-26	1.913127e-22	1	7_Enh	1	7_Enh	1	ENSG00000183682.7	1	ENSG00000198754.5
chr1	39940000	chr1	40260000	17	6.776805e-4	0.0320252	1	7_Enh	1	7_Enh	1	ENSG00000183682.7	1	ENSG00000116985.6
chr1	39980000	chr1	40140000	61	2.427525e-9	7.213956e-7	1	7_Enh	NA	NA	NA	NA	1	ENSG00000116983.8
chr1	39980000	chr1	40220000	169	1.874324e-95	2.493374e-91	1	7_Enh	1	7_Enh	NA	NA	1	ENSG00000198754.5
chr1	39980000	chr1	40260000	56	8.099934e-23	1.33011e-19	1	7_Enh	1	7_Enh	NA	NA	1	ENSG00000116985.6
chr1	40060000	chr1	40220000	134	3.790147e-40	1.75568e-36	1	7_Enh	1	7_Enh	1	ENSG00000090621.9	1	ENSG00000198754.5
chr1	40060000	chr1	40260000	46	5.515902e-9	1.522307e-6	1	7_Enh	1	7_Enh	1	ENSG00000090621.9	1	ENSG00000116985.6
chr1	40060000	chr1	40340000	31	1.654824e-5	0.001694255	1	7_Enh	1	7_Enh	1	ENSG00000090621.9	1	ENSG00000043514.11
chr1	40060000	chr1	40380000	38	6.262512e-7	1.03849e-4	1	7_Enh	1	7_Enh	1	ENSG00000090621.9	1	ENSG00000116990.9
chr1	40060000	chr1	40460000	35	3.119406e-5	0.00285368	1	7_Enh	1	7_Enh	1	ENSG00000090621.9	NA	NA
chr1	40060000	chr1	40500000	36	3.062824e-6	4.09011e-4	1	7_Enh	1	7_Enh	1	ENSG00000090621.9	1	ENSG00000131236.12
chr1	40060000	chr1	47020000	7	2.217161e-5	0.002156662	1	7_Enh	NA	NA	1	ENSG00000090621.9	1	ENSG00000162456.5
chr1	40100000	chr1	40220000	108	8.63239e-33	2.846354e-29	1	7_Enh	1	7_Enh	1	ENSG00000163909.6	1	ENSG00000198754.5
chr1	40100000	chr1	40260000	37	1.203106e-7	2.423391e-5	1	7_Enh	1	7_Enh	1	ENSG00000163909.6	1	ENSG00000116985.6
chr1	40100000	chr1	40380000	46	2.075509e-14	1.403616e-11	1	7_Enh	1	7_Enh	1	ENSG00000163909.6	1	ENSG00000116990.9
chr1	40100000	chr1	40420000	42	1.274909e-10	4.832947e-8	1	7_Enh	1	7_Enh	1	ENSG00000163909.6	1	ENSG00000168389.13
chr1	40100000	chr1	40460000	34	1.789537e-7	3.451163e-5	1	7_Enh	1	7_Enh	1	ENSG00000163909.6	NA	NA
chr1	40100000	chr1	40500000	29	6.558192e-6	7.822844e-4	1	7_Enh	1	7_Enh	1	ENSG00000163909.6	1	ENSG00000131236.12
chr1	40100000	chr1	47700000	4	0.001103465	0.04596042	1	7_Enh	NA	NA	1	ENSG00000163909.6	1	ENSG00000162367.7
chr1	40140000	chr1	40260000	54	6.485866e-14	4.102785e-11	NA	NA	1	7_Enh	1	ENSG00000116983.8	1	ENSG00000116985.6
chr1	40140000	chr1	40420000	37	5.036022e-7	8.580931e-5	NA	NA	1	7_Enh	1	ENSG00000116983.8	1	ENSG00000168389.13
chr1	40140000	chr1	40460000	28	2.968255e-4	0.01713181	NA	NA	1	7_Enh	1	ENSG00000116983.8	NA	NA
chr1	40140000	chr1	40500000	34	2.451341e-7	4.557526e-5	NA	NA	1	7_Enh	1	ENSG00000116983.8	1	ENSG00000131236.12
chr1	40140000	chr1	46060000	5	3.43065e-4	0.01914816	NA	NA	1	7_Enh	1	ENSG00000116983.8	1	ENSG00000132780.12
chr1	40220000	chr1	40340000	55	4.236818e-15	3.129802e-12	1	7_Enh	1	7_Enh	1	ENSG00000198754.5	1	ENSG00000043514.11
chr1	40220000	chr1	40380000	53	2.341057e-12	1.182378e-9	1	7_Enh	1	7_Enh	1	ENSG00000198754.5	1	ENSG00000116990.9
chr1	40220000	chr1	40420000	48	5.178715e-9	1.437949e-6	1	7_Enh	1	7_Enh	1	ENSG00000198754.5	1	ENSG00000168389.13
chr1	40220000	chr1	40460000	67	6.142632e-21	8.530973e-18	1	7_Enh	1	7_Enh	1	ENSG00000198754.5	NA	NA
chr1	40220000	chr1	40500000	34	1.166557e-5	0.001267568	1	7_Enh	1	7_Enh	1	ENSG00000198754.5	1	ENSG00000131236.12
chr1	40220000	chr1	40540000	38	6.855386e-4	0.03229625	1	7_Enh	1	7_Enh	1	ENSG00000198754.5	NA	NA
chr1	40220000	chr1	40900000	13	9.7043e-4	0.04180952	1	7_Enh	NA	NA	1	ENSG00000198754.5	1	ENSG00000187801.10
chr1	40260000	chr1	40380000	63	2.37669e-25	4.799601e-22	1	7_Enh	1	7_Enh	1	ENSG00000116985.6	1	ENSG00000116990.9
chr1	40260000	chr1	40420000	50	1.605679e-15	1.2482e-12	1	7_Enh	1	7_Enh	1	ENSG00000116985.6	1	ENSG00000168389.13
chr1	40260000	chr1	40460000	64	1.594228e-27	3.788604e-24	1	7_Enh	1	7_Enh	1	ENSG00000116985.6	NA	NA
chr1	40260000	chr1	40500000	37	3.329232e-11	1.397616e-8	1	7_Enh	1	7_Enh	1	ENSG00000116985.6	1	ENSG00000131236.12
chr1	40260000	chr1	40540000	35	2.11944e-6	2.989296e-4	1	7_Enh	1	7_Enh	1	ENSG00000116985.6	NA	NA
chr1	40260000	chr1	44500000	5	3.525413e-4	0.01955434	1	7_Enh	1	7_Enh	1	ENSG00000116985.6	1	ENSG00000196517.7
chr1	40260000	chr1	44580000	5	0.00106478	0.04475811	1	7_Enh	1	7_Enh	1	ENSG00000116985.6	1	ENSG00000171872.4
chr1	40300000	chr1	40420000	60	8.254496e-18	8.325649e-15	1	7_Enh	1	7_Enh	NA	NA	1	ENSG00000168389.13
chr1	40300000	chr1	40500000	39	3.909383e-10	1.354914e-7	1	7_Enh	1	7_Enh	NA	NA	1	ENSG00000131236.12
chr1	40300000	chr1	40820000	21	2.149768e-5	0.002102578	1	7_Enh	1	7_Enh	NA	NA	1	ENSG00000084070.7
chr1	40340000	chr1	40460000	55	3.849031e-16	3.232719e-13	1	7_Enh	1	7_Enh	1	ENSG00000043514.11	NA	NA
chr1	40340000	chr1	40500000	47	7.294506e-14	4.578546e-11	1	7_Enh	1	7_Enh	1	ENSG00000043514.11	1	ENSG00000131236.12
chr1	40340000	chr1	40540000	48	1.2394e-9	3.905768e-7	1	7_Enh	1	7_Enh	1	ENSG00000043514.11	NA	NA
chr1	40340000	chr1	43620000	7	3.004303e-5	0.002767398	1	7_Enh	NA	NA	1	ENSG00000043514.11	1	ENSG00000243710.3
chr1	40380000	chr1	40500000	82	4.663163e-27	1.072113e-23	1	7_Enh	1	7_Enh	1	ENSG00000116990.9	1	ENSG00000131236.12
chr1	40380000	chr1	40540000	69	1.407068e-12	7.349373e-10	1	7_Enh	1	7_Enh	1	ENSG00000116990.9	NA	NA
chr1	40380000	chr1	45860000	5	7.81218e-4	0.03558077	1	7_Enh	1	7_Enh	1	ENSG00000116990.9	NA	NA
chr1	40380000	chr1	46340000	6	2.884778e-4	0.01675972	1	7_Enh	1	7_Enh	1	ENSG00000116990.9	NA	NA
chr1	40380000	chr1	46620000	4	7.133648e-4	0.03326657	1	7_Enh	1	7_Enh	1	ENSG00000116990.9	1	ENSG00000117472.5
chr1	40420000	chr1	40540000	69	1.679689e-6	2.446956e-4	1	7_Enh	1	7_Enh	1	ENSG00000168389.13	NA	NA
chr1	40420000	chr1	43820000	6	1.477892e-4	0.009947696	1	7_Enh	1	7_Enh	1	ENSG00000168389.13	1	ENSG00000066322.8
chr1	40420000	chr1	46820000	6	2.73866e-4	0.01609927	1	7_Enh	1	7_Enh	1	ENSG00000168389.13	1	ENSG00000117481.6
chr1	40460000	chr1	40820000	34	7.363413e-6	8.62217e-4	1	7_Enh	1	7_Enh	NA	NA	1	ENSG00000084070.7
chr1	40460000	chr1	47020000	5	2.433755e-4	0.01468746	1	7_Enh	NA	NA	NA	NA	1	ENSG00000162456.5
chr1	40500000	chr1	40740000	39	3.998599e-6	5.136671e-4	1	7_Enh	1	7_Enh	1	ENSG00000131236.12	1	ENSG00000084073.4
chr1	40500000	chr1	40820000	35	2.057067e-5	0.002027559	1	7_Enh	1	7_Enh	1	ENSG00000131236.12	1	ENSG00000084070.7
chr1	40500000	chr1	40860000	53	1.062274e-12	5.647596e-10	1	7_Enh	1	7_Enh	1	ENSG00000131236.12	NA	NA
chr1	40540000	chr1	40700000	106	8.562383e-11	3.348843e-8	1	7_Enh	1	7_Enh	NA	NA	1	ENSG00000188800.5
chr1	40540000	chr1	40740000	87	1.69125e-16	1.480591e-13	1	7_Enh	1	7_Enh	NA	NA	1	ENSG00000084073.4
chr1	40540000	chr1	40820000	129	6.202867e-44	3.296392e-40	1	7_Enh	1	7_Enh	NA	NA	1	ENSG00000084070.7
chr1	40540000	chr1	40900000	55	1.383846e-19	1.687312e-16	1	7_Enh	NA	NA	NA	NA	1	ENSG00000187801.10
chr1	40540000	chr1	41140000	37	1.688881e-4	0.01104099	1	7_Enh	1	7_Enh	NA	NA	1	ENSG00000066136.15
chr1	40540000	chr1	46980000	9	1.520737e-5	0.00157912	1	7_Enh	1	7_Enh	NA	NA	1	ENSG00000197587.6
chr1	40580000	chr1	40700000	87	5.270572e-9	1.461109e-6	NA	NA	1	7_Enh	1	ENSG00000131238.12	1	ENSG00000188800.5
chr1	40580000	chr1	40740000	81	1.525192e-18	1.670915e-15	NA	NA	1	7_Enh	1	ENSG00000131238.12	1	ENSG00000084073.4
chr1	40580000	chr1	40820000	121	2.851406e-48	1.752636e-44	NA	NA	1	7_Enh	1	ENSG00000131238.12	1	ENSG00000084070.7
chr1	40580000	chr1	40860000	92	1.356884e-27	3.239405e-24	NA	NA	1	7_Enh	1	ENSG00000131238.12	NA	NA
chr1	40580000	chr1	40980000	45	3.062061e-12	1.519034e-9	NA	NA	1	7_Enh	1	ENSG00000131238.12	1	ENSG00000117010.11
chr1	40580000	chr1	41180000	29	1.052822e-5	0.001163487	NA	NA	1	7_Enh	1	ENSG00000131238.12	NA	NA
chr1	40620000	chr1	40740000	131	1.523279e-29	4.158741e-26	NA	NA	1	7_Enh	1	ENSG00000117000.8	1	ENSG00000084073.4
chr1	40620000	chr1	40820000	151	2.294512e-48	1.413478e-44	NA	NA	1	7_Enh	1	ENSG00000117000.8	1	ENSG00000084070.7
chr1	40620000	chr1	40860000	137	5.722472e-39	2.522002e-35	NA	NA	1	7_Enh	1	ENSG00000117000.8	NA	NA
chr1	40620000	chr1	45860000	7	6.896933e-4	0.03244184	NA	NA	1	7_Enh	1	ENSG00000117000.8	NA	NA
chr1	40660000	chr1	40820000	69	8.914671e-8	1.856688e-5	1	7_Enh	1	7_Enh	NA	NA	1	ENSG00000084070.7
chr1	40660000	chr1	40900000	52	1.413315e-15	1.105839e-12	1	7_Enh	NA	NA	NA	NA	1	ENSG00000187801.10
chr1	40660000	chr1	40980000	36	1.175334e-4	0.008307581	1	7_Enh	1	7_Enh	NA	NA	1	ENSG00000117010.11
chr1	40700000	chr1	40820000	111	7.001693e-15	5.030566e-12	1	7_Enh	1	7_Enh	1	ENSG00000188800.5	1	ENSG00000084070.7
chr1	40700000	chr1	40860000	96	5.056966e-10	1.715647e-7	1	7_Enh	1	7_Enh	1	ENSG00000188800.5	NA	NA
chr1	40700000	chr1	40900000	52	1.869005e-10	6.877453e-8	1	7_Enh	NA	NA	1	ENSG00000188800.5	1	ENSG00000187801.10
chr1	40740000	chr1	40860000	86	8.996126e-12	4.14339e-9	1	7_Enh	1	7_Enh	1	ENSG00000084073.4	NA	NA
chr1	40980000	chr1	41300000	26	2.853584e-5	0.002654024	1	7_Enh	1	7_Enh	1	ENSG00000117010.11	NA	NA
chr1	41140000	chr1	41260000	105	3.46988e-17	3.276823e-14	1	7_Enh	NA	NA	1	ENSG00000066136.15	1	ENSG00000117013.10
chr1	41140000	chr1	41300000	68	4.418616e-13	2.489475e-10	1	7_Enh	1	7_Enh	1	ENSG00000066136.15	NA	NA
chr1	41140000	chr1	41340000	39	1.711784e-5	0.00174229	1	7_Enh	1	7_Enh	1	ENSG00000066136.15	1	ENSG00000179862.5
chr1	41140000	chr1	41380000	39	0.001159748	0.04766832	1	7_Enh	1	7_Enh	1	ENSG00000066136.15	NA	NA
chr1	41140000	chr1	41420000	61	4.553568e-13	2.559947e-10	1	7_Enh	1	7_Enh	1	ENSG00000066136.15	NA	NA
chr1	41260000	chr1	41380000	57	5.726398e-9	1.574902e-6	NA	NA	1	7_Enh	1	ENSG00000117013.10	NA	NA
chr1	41260000	chr1	41420000	84	1.850503e-25	3.766781e-22	NA	NA	1	7_Enh	1	ENSG00000117013.10	NA	NA
chr1	41260000	chr1	41460000	57	9.560817e-6	0.00107347	NA	NA	1	7_Enh	1	ENSG00000117013.10	1	ENSG00000171793.9
chr1	41300000	chr1	41460000	76	5.396831e-17	4.993176e-14	1	7_Enh	1	7_Enh	NA	NA	1	ENSG00000171793.9
chr1	41300000	chr1	43420000	9	1.408249e-4	0.009578539	1	7_Enh	1	7_Enh	NA	NA	1	ENSG00000117394.15
chr1	41340000	chr1	41460000	78	4.661756e-18	4.831384e-15	1	7_Enh	1	7_Enh	1	ENSG00000179862.5	1	ENSG00000171793.9
chr1	41340000	chr1	43860000	7	5.004708e-4	0.02551676	1	7_Enh	1	7_Enh	1	ENSG00000179862.5	1	ENSG00000159479.12
chr1	41420000	chr1	46980000	6	3.157988e-4	0.01796834	1	7_Enh	1	7_Enh	NA	NA	1	ENSG00000197587.6
chr1	41460000	chr1	46660000	7	7.762588e-4	0.03540784	1	7_Enh	1	7_Enh	1	ENSG00000171793.9	1	ENSG00000171357.5
chr1	41500000	chr1	41660000	64	9.997038e-13	5.339735e-10	1	7_Enh	1	7_Enh	1	ENSG00000171790.11	NA	NA
chr1	41500000	chr1	42860000	17	2.517545e-5	0.002393745	1	7_Enh	NA	NA	1	ENSG00000171790.11	1	ENSG00000177181.10
chr1	41580000	chr1	46780000	6	5.729856e-4	0.02824854	1	7_Enh	1	7_Enh	NA	NA	1	ENSG00000132128.12
chr1	41620000	chr1	42940000	13	0.001104386	0.04598839	1	7_Enh	NA	NA	NA	NA	1	ENSG00000186409.10
chr1	41900000	chr1	46860000	4	9.592092e-4	0.04145066	1	7_Enh	1	7_Enh	NA	NA	1	ENSG00000117480.11
chr1	41940000	chr1	42220000	59	1.344336e-8	3.408864e-6	1	7_Enh	1	7_Enh	1	ENSG00000127129.5	NA	NA
chr1	41940000	chr1	42340000	40	5.39599e-4	0.02700432	1	7_Enh	1	7_Enh	1	ENSG00000127129.5	NA	NA
chr1	41940000	chr1	42380000	40	1.001085e-5	0.001115614	1	7_Enh	1	7_Enh	1	ENSG00000127129.5	NA	NA
chr1	41940000	chr1	42620000	30	6.953348e-10	2.299621e-7	1	7_Enh	1	7_Enh	1	ENSG00000127129.5	1	ENSG00000197273.3
chr1	41940000	chr1	42780000	35	7.991631e-7	1.285024e-4	1	7_Enh	1	7_Enh	1	ENSG00000127129.5	NA	NA
chr1	41940000	chr1	45260000	9	1.3858e-5	0.001462482	1	7_Enh	1	7_Enh	1	ENSG00000127129.5	1	ENSG00000222009.4
chr1	42020000	chr1	42620000	23	2.265131e-10	8.208108e-8	1	7_Enh	1	7_Enh	NA	NA	1	ENSG00000197273.3
chr1	42020000	chr1	42860000	16	7.964754e-5	0.006095876	1	7_Enh	NA	NA	NA	NA	1	ENSG00000177181.10
chr1	42020000	chr1	43220000	8	4.755894e-4	0.02455605	1	7_Enh	1	7_Enh	NA	NA	1	ENSG00000117385.11
chr1	42060000	chr1	42620000	33	2.883045e-9	8.449343e-7	1	7_Enh	1	7_Enh	NA	NA	1	ENSG00000197273.3
chr1	42060000	chr1	42820000	36	1.296742e-8	3.298771e-6	1	7_Enh	NA	NA	NA	NA	1	ENSG00000198815.4
chr1	42060000	chr1	42940000	25	6.033525e-4	0.02936433	1	7_Enh	NA	NA	NA	NA	1	ENSG00000186409.10
chr1	42060000	chr1	43140000	16	0.001219822	0.04946665	1	7_Enh	1	7_Enh	NA	NA	1	ENSG00000065978.13
chr1	42100000	chr1	42620000	39	1.036986e-12	5.5233e-10	1	7_Enh	1	7_Enh	NA	NA	1	ENSG00000197273.3
chr1	42100000	chr1	42820000	24	0.001157963	0.04761253	1	7_Enh	NA	NA	NA	NA	1	ENSG00000198815.4
chr1	42100000	chr1	42860000	24	5.262533e-4	0.02649915	1	7_Enh	NA	NA	NA	NA	1	ENSG00000177181.10
chr1	42100000	chr1	42940000	27	9.312719e-5	0.006907106	1	7_Enh	NA	NA	NA	NA	1	ENSG00000186409.10
chr1	42100000	chr1	43140000	17	3.525134e-4	0.01955299	1	7_Enh	1	7_Enh	NA	NA	1	ENSG00000065978.13
chr1	42140000	chr1	42620000	21	5.524944e-5	0.004544775	1	7_Enh	1	7_Enh	NA	NA	1	ENSG00000197273.3
chr1	42140000	chr1	42860000	20	7.300186e-4	0.03384048	1	7_Enh	NA	NA	NA	NA	1	ENSG00000177181.10
chr1	42140000	chr1	43220000	10	8.207881e-4	0.03690933	1	7_Enh	1	7_Enh	NA	NA	1	ENSG00000117385.11
chr1	42220000	chr1	47100000	7	1.396824e-4	0.009518144	1	7_Enh	1	7_Enh	NA	NA	1	ENSG00000142961.10
chr1	42260000	chr1	42620000	23	1.222166e-4	0.008565193	1	7_Enh	1	7_Enh	NA	NA	1	ENSG00000197273.3
chr1	42260000	chr1	42860000	29	8.713723e-7	1.385473e-4	1	7_Enh	NA	NA	NA	NA	1	ENSG00000177181.10
chr1	42260000	chr1	42940000	29	1.856703e-6	2.667702e-4	1	7_Enh	NA	NA	NA	NA	1	ENSG00000186409.10
chr1	42260000	chr1	43140000	25	9.447346e-10	3.04616e-7	1	7_Enh	1	7_Enh	NA	NA	1	ENSG00000065978.13
chr1	42300000	chr1	42620000	47	1.101003e-10	4.222154e-8	1	7_Enh	1	7_Enh	NA	NA	1	ENSG00000197273.3
chr1	42300000	chr1	42860000	32	3.690768e-4	0.020248	1	7_Enh	NA	NA	NA	NA	1	ENSG00000177181.10
chr1	42300000	chr1	42940000	42	1.861647e-7	3.574533e-5	1	7_Enh	NA	NA	NA	NA	1	ENSG00000186409.10
chr1	42300000	chr1	43140000	21	2.880592e-4	0.01674111	1	7_Enh	1	7_Enh	NA	NA	1	ENSG00000065978.13
chr1	42300000	chr1	43220000	17	1.983937e-5	0.001967592	1	7_Enh	1	7_Enh	NA	NA	1	ENSG00000117385.11
chr1	42340000	chr1	42620000	46	1.39129e-9	4.340757e-7	1	7_Enh	1	7_Enh	NA	NA	1	ENSG00000197273.3
chr1	42340000	chr1	42820000	34	3.865547e-4	0.02097604	1	7_Enh	NA	NA	NA	NA	1	ENSG00000198815.4
chr1	42340000	chr1	42940000	37	1.736707e-5	0.001763354	1	7_Enh	NA	NA	NA	NA	1	ENSG00000186409.10
chr1	42340000	chr1	43140000	20	6.867511e-4	0.03233852	1	7_Enh	1	7_Enh	NA	NA	1	ENSG00000065978.13
chr1	42380000	chr1	42620000	31	7.103414e-4	0.03316137	1	7_Enh	1	7_Enh	NA	NA	1	ENSG00000197273.3
chr1	42380000	chr1	42940000	39	8.85854e-7	1.405511e-4	1	7_Enh	NA	NA	NA	NA	1	ENSG00000186409.10
chr1	42380000	chr1	43140000	21	1.150401e-4	0.00816734	1	7_Enh	1	7_Enh	NA	NA	1	ENSG00000065978.13
chr1	42380000	chr1	47180000	6	0.001066918	0.04482415	1	7_Enh	1	7_Enh	NA	NA	1	ENSG00000159658.6
chr1	42380000	chr1	48700000	6	8.965123e-4	0.0394329	1	7_Enh	NA	NA	NA	NA	1	ENSG00000117834.8
chr1	42420000	chr1	42620000	46	4.90064e-5	0.004124059	1	7_Enh	1	7_Enh	NA	NA	1	ENSG00000197273.3
chr1	42420000	chr1	48460000	9	4.409871e-4	0.02317955	1	7_Enh	NA	NA	NA	NA	1	ENSG00000269113.3
chr1	42620000	chr1	42780000	53	1.968991e-5	0.001955677	1	7_Enh	1	7_Enh	1	ENSG00000197273.3	NA	NA
chr1	42620000	chr1	42820000	44	2.968775e-7	5.397261e-5	1	7_Enh	NA	NA	1	ENSG00000197273.3	1	ENSG00000198815.4
chr1	42620000	chr1	42860000	47	3.408077e-10	1.194664e-7	1	7_Enh	NA	NA	1	ENSG00000197273.3	1	ENSG00000177181.10
chr1	42620000	chr1	42940000	39	2.753049e-7	5.047519e-5	1	7_Enh	NA	NA	1	ENSG00000197273.3	1	ENSG00000186409.10
chr1	42620000	chr1	43140000	20	4.652111e-5	0.00395169	1	7_Enh	1	7_Enh	1	ENSG00000197273.3	1	ENSG00000065978.13
chr1	42620000	chr1	43220000	12	7.331907e-4	0.03395194	1	7_Enh	1	7_Enh	1	ENSG00000197273.3	1	ENSG00000117385.11
chr1	42660000	chr1	42820000	55	1.697998e-5	0.001730645	1	7_Enh	NA	NA	NA	NA	1	ENSG00000198815.4
chr1	42660000	chr1	42860000	48	4.498445e-5	0.003844726	1	7_Enh	NA	NA	NA	NA	1	ENSG00000177181.10
chr1	42660000	chr1	43140000	29	1.844549e-6	2.652727e-4	1	7_Enh	1	7_Enh	NA	NA	1	ENSG00000065978.13
chr1	42700000	chr1	42820000	44	2.662072e-4	0.01574698	1	7_Enh	NA	NA	NA	NA	1	ENSG00000198815.4
chr1	42700000	chr1	43220000	13	6.841891e-4	0.03224973	1	7_Enh	1	7_Enh	NA	NA	1	ENSG00000117385.11
chr1	42700000	chr1	45460000	5	0.001051692	0.044357	1	7_Enh	NA	NA	NA	NA	1	ENSG00000126107.10
chr1	42780000	chr1	42940000	80	6.058518e-4	0.02945496	1	7_Enh	NA	NA	NA	NA	1	ENSG00000186409.10
chr1	42780000	chr1	43140000	51	1.599714e-8	3.985094e-6	1	7_Enh	1	7_Enh	NA	NA	1	ENSG00000065978.13
chr1	42780000	chr1	47180000	8	2.954867e-4	0.01707181	1	7_Enh	1	7_Enh	NA	NA	1	ENSG00000159658.6
chr1	42820000	chr1	43140000	48	6.614821e-10	2.196282e-7	NA	NA	1	7_Enh	1	ENSG00000198815.4	1	ENSG00000065978.13
chr1	42860000	chr1	43220000	28	1.534706e-6	2.264489e-4	NA	NA	1	7_Enh	1	ENSG00000177181.10	1	ENSG00000117385.11
chr1	42860000	chr1	47780000	7	1.459704e-4	0.009851115	NA	NA	1	7_Enh	1	ENSG00000177181.10	1	ENSG00000162368.9
chr1	42940000	chr1	43220000	31	4.885263e-5	0.004113496	NA	NA	1	7_Enh	1	ENSG00000186409.10	1	ENSG00000117385.11
chr1	43140000	chr1	47660000	6	1.560267e-4	0.01038028	1	7_Enh	1	7_Enh	1	ENSG00000065978.13	1	ENSG00000162366.3
chr1	43140000	chr1	47860000	6	9.635236e-5	0.007094303	1	7_Enh	1	7_Enh	1	ENSG00000065978.13	NA	NA
chr1	43220000	chr1	43380000	38	1.204299e-5	0.00130177	1	7_Enh	1	7_Enh	1	ENSG00000117385.11	NA	NA
chr1	43220000	chr1	43420000	33	1.607684e-5	0.001654245	1	7_Enh	1	7_Enh	1	ENSG00000117385.11	1	ENSG00000117394.15
chr1	43220000	chr1	43540000	27	8.812397e-8	1.837831e-5	1	7_Enh	1	7_Enh	1	ENSG00000117385.11	NA	NA
chr1	43260000	chr1	43420000	58	2.348791e-4	0.01428595	1	7_Enh	1	7_Enh	NA	NA	1	ENSG00000117394.15
chr1	43260000	chr1	43620000	45	9.520169e-9	2.496647e-6	1	7_Enh	NA	NA	NA	NA	1	ENSG00000243710.3
chr1	43260000	chr1	43900000	24	3.083802e-6	4.114351e-4	1	7_Enh	NA	NA	NA	NA	1	ENSG00000178922.12
chr1	43300000	chr1	43420000	80	3.771836e-5	0.00333434	1	7_Enh	1	7_Enh	1	ENSG00000164011.13	1	ENSG00000117394.15
chr1	43300000	chr1	43540000	73	9.608019e-15	6.787422e-12	1	7_Enh	1	7_Enh	1	ENSG00000164011.13	NA	NA
chr1	43300000	chr1	43620000	61	1.060164e-11	4.829259e-9	1	7_Enh	NA	NA	1	ENSG00000164011.13	1	ENSG00000243710.3
chr1	43300000	chr1	47820000	9	2.665957e-4	0.01576483	1	7_Enh	1	7_Enh	1	ENSG00000164011.13	NA	NA
chr1	43380000	chr1	43620000	74	6.842502e-19	7.772196e-16	1	7_Enh	NA	NA	NA	NA	1	ENSG00000243710.3
chr1	43380000	chr1	43740000	34	1.036253e-5	0.001148356	1	7_Enh	1	7_Enh	NA	NA	1	ENSG00000253313.1
chr1	43380000	chr1	43820000	24	3.895652e-6	5.022962e-4	1	7_Enh	1	7_Enh	NA	NA	1	ENSG00000066322.8
chr1	43380000	chr1	43860000	32	6.382553e-5	0.005104088	1	7_Enh	1	7_Enh	NA	NA	1	ENSG00000159479.12
chr1	43380000	chr1	43900000	33	5.94968e-10	1.993902e-7	1	7_Enh	NA	NA	NA	NA	1	ENSG00000178922.12
chr1	43420000	chr1	43540000	139	6.318158e-50	4.054632e-46	1	7_Enh	1	7_Enh	1	ENSG00000117394.15	NA	NA
chr1	43420000	chr1	43620000	56	4.979457e-9	1.388358e-6	1	7_Enh	NA	NA	1	ENSG00000117394.15	1	ENSG00000243710.3
chr1	43420000	chr1	43780000	36	5.575308e-8	1.222293e-5	1	7_Enh	1	7_Enh	1	ENSG00000117394.15	1	ENSG00000066056.9
chr1	43420000	chr1	43820000	24	5.715507e-6	6.960081e-4	1	7_Enh	1	7_Enh	1	ENSG00000117394.15	1	ENSG00000066322.8
chr1	43420000	chr1	43860000	30	4.217067e-4	0.02240991	1	7_Enh	1	7_Enh	1	ENSG00000117394.15	1	ENSG00000159479.12
chr1	43420000	chr1	43900000	24	3.151676e-5	0.002877575	1	7_Enh	NA	NA	1	ENSG00000117394.15	1	ENSG00000178922.12
chr1	43420000	chr1	45940000	7	8.113288e-4	0.03660084	1	7_Enh	NA	NA	1	ENSG00000117394.15	1	ENSG00000070759.12
chr1	43540000	chr1	43820000	19	0.001091623	0.04559463	1	7_Enh	1	7_Enh	NA	NA	1	ENSG00000066322.8
chr1	43540000	chr1	43860000	30	3.916e-4	0.02118342	1	7_Enh	1	7_Enh	NA	NA	1	ENSG00000159479.12
chr1	43540000	chr1	43900000	25	8.028242e-6	9.272184e-4	1	7_Enh	NA	NA	NA	NA	1	ENSG00000178922.12
chr1	43620000	chr1	43780000	58	3.633044e-13	2.07191e-10	NA	NA	1	7_Enh	1	ENSG00000243710.3	1	ENSG00000066056.9
chr1	43620000	chr1	43820000	31	1.633023e-6	2.388467e-4	NA	NA	1	7_Enh	1	ENSG00000243710.3	1	ENSG00000066322.8
[truncated: 73,983 more rows]
