# Supplementary material for: Generative modeling of multi-mapping reads with mHi-C advances analysis of Hi-C studies
Source: eLife. 2019 Jan 31;8:e38070. doi: 10.7554/eLife.38070 (PMC6450682; doi:10.7554/eLife.38070)
Supplement: Figure 4—source data 2. [file elife-38070-fig4-data2.zip › Figure4-sourceData2_promoterEnhancer/rep6_proEnh_Uni.csv]

chr1	1500000	chr1	8460000	5	3.085131e-5	0.01458657	1	7_Enh	1	7_Enh	1	ENSG00000160075.10	NA	NA
chr1	1500000	chr1	8620000	5	6.594077e-6	0.00487765	1	7_Enh	1	7_Enh	1	ENSG00000160075.10	NA	NA
chr1	1700000	chr1	1820000	11	1.3422e-4	0.0390248	1	7_Enh	1	7_Enh	1	ENSG00000008130.11	1	ENSG00000078369.13
chr1	1980000	chr1	8420000	4	8.568263e-6	0.005894185	NA	NA	1	7_Enh	1	ENSG00000067606.11	NA	NA
chr1	2140000	chr1	2300000	26	1.211597e-12	1.208328e-8	1	7_Enh	1	7_Enh	1	ENSG00000157933.9	NA	NA
chr1	2340000	chr1	3540000	7	4.939894e-5	0.02017257	1	7_Enh	1	7_Enh	1	ENSG00000149527.13	1	ENSG00000158109.10
chr1	2540000	chr1	2980000	8	8.04947e-5	0.02795609	1	7_Enh	NA	NA	NA	NA	1	ENSG00000142611.12
chr1	2540000	chr1	3380000	8	2.278933e-6	0.002238583	1	7_Enh	1	7_Enh	NA	NA	1	ENSG00000130762.10
chr1	2980000	chr1	3380000	7	1.569977e-4	0.04318148	NA	NA	1	7_Enh	1	ENSG00000142611.12	1	ENSG00000130762.10
chr1	2980000	chr1	6020000	4	1.956655e-4	0.04970741	NA	NA	1	7_Enh	1	ENSG00000142611.12	NA	NA
chr1	3380000	chr1	6020000	5	2.602177e-5	0.01297735	1	7_Enh	1	7_Enh	1	ENSG00000130762.10	NA	NA
chr1	3380000	chr1	12180000	4	1.495713e-5	0.00880711	1	7_Enh	1	7_Enh	1	ENSG00000130762.10	NA	NA
chr1	4700000	chr1	6020000	9	1.369878e-5	0.008268998	NA	NA	1	7_Enh	1	ENSG00000196581.6	NA	NA
chr1	6100000	chr1	6260000	16	2.062025e-8	5.404052e-5	1	7_Enh	1	7_Enh	1	ENSG00000268332.1	1	ENSG00000116251.5
chr1	6100000	chr1	14060000	4	5.106655e-5	0.02062206	1	7_Enh	1	7_Enh	1	ENSG00000268332.1	NA	NA
chr1	6260000	chr1	11180000	4	1.17259e-5	0.007399856	1	7_Enh	1	7_Enh	1	ENSG00000116251.5	1	ENSG00000171824.9
chr1	6260000	chr1	15420000	5	6.082653e-6	0.004602839	1	7_Enh	1	7_Enh	1	ENSG00000116251.5	NA	NA
chr1	6340000	chr1	11140000	4	1.278001e-4	0.03780038	1	7_Enh	1	7_Enh	1	ENSG00000158292.6	1	ENSG00000171824.9
chr1	6380000	chr1	10100000	5	6.348623e-6	0.004746901	1	7_Enh	1	7_Enh	NA	NA	1	ENSG00000130939.14
chr1	6580000	chr1	7900000	5	1.489465e-4	0.04173493	1	7_Enh	1	7_Enh	1	ENSG00000171680.16	1	ENSG00000049247.9
chr1	6580000	chr1	12580000	4	5.758509e-5	0.02234788	1	7_Enh	1	7_Enh	1	ENSG00000171680.16	NA	NA
chr1	6580000	chr1	15580000	5	5.044181e-7	7.082662e-4	1	7_Enh	1	7_Enh	1	ENSG00000171680.16	1	ENSG00000142621.15
chr1	6700000	chr1	7980000	8	8.365348e-5	0.02868696	NA	NA	1	7_Enh	1	ENSG00000041988.11	NA	NA
chr1	6780000	chr1	7140000	18	6.432136e-6	0.00479242	1	7_Enh	1	7_Enh	1	ENSG00000007923.11	NA	NA
chr1	6780000	chr1	7300000	17	2.871022e-7	4.585073e-4	1	7_Enh	1	7_Enh	1	ENSG00000007923.11	NA	NA
chr1	6780000	chr1	7380000	19	1.728354e-8	4.677864e-5	1	7_Enh	1	7_Enh	1	ENSG00000007923.11	NA	NA
chr1	6780000	chr1	7500000	9	6.103043e-5	0.02324793	1	7_Enh	1	7_Enh	1	ENSG00000007923.11	NA	NA
chr1	6780000	chr1	7860000	7	9.252216e-5	0.03060718	1	7_Enh	1	7_Enh	1	ENSG00000007923.11	1	ENSG00000049246.10
chr1	6780000	chr1	15900000	6	5.398426e-7	7.476411e-4	1	7_Enh	NA	NA	1	ENSG00000007923.11	1	ENSG00000116771.5
chr1	6860000	chr1	7300000	16	2.768917e-5	0.01356115	1	7_Enh	1	7_Enh	1	ENSG00000171735.14	NA	NA
chr1	6860000	chr1	7500000	11	1.061779e-5	0.006886364	1	7_Enh	1	7_Enh	1	ENSG00000171735.14	NA	NA
chr1	6860000	chr1	7740000	13	1.786812e-9	7.021119e-6	1	7_Enh	1	7_Enh	1	ENSG00000171735.14	NA	NA
chr1	6940000	chr1	7820000	14	9.392291e-7	0.001141319	1	7_Enh	NA	NA	NA	NA	1	ENSG00000049245.8
chr1	6980000	chr1	7820000	14	4.540616e-6	0.003723592	1	7_Enh	NA	NA	NA	NA	1	ENSG00000049245.8
chr1	7140000	chr1	7820000	13	7.82078e-6	0.005518593	1	7_Enh	NA	NA	NA	NA	1	ENSG00000049245.8
chr1	7140000	chr1	11700000	5	4.584799e-5	0.01915929	1	7_Enh	NA	NA	NA	NA	1	ENSG00000116661.9
chr1	7860000	chr1	16460000	3	8.173974e-5	0.02824121	1	7_Enh	1	7_Enh	1	ENSG00000049246.10	NA	NA
chr1	7940000	chr1	12220000	5	3.302282e-6	0.002952002	1	7_Enh	1	7_Enh	NA	NA	1	ENSG00000028137.12
chr1	8060000	chr1	8380000	33	5.848022e-23	2.432795e-18	1	7_Enh	1	7_Enh	NA	NA	1	ENSG00000162426.10
chr1	8100000	chr1	8220000	20	2.76214e-5	0.0135388	1	7_Enh	1	7_Enh	1	ENSG00000116285.8	NA	NA
chr1	8100000	chr1	8260000	21	1.278694e-6	0.001448127	1	7_Enh	1	7_Enh	1	ENSG00000116285.8	NA	NA
chr1	8100000	chr1	8300000	13	1.537585e-5	0.008979984	1	7_Enh	1	7_Enh	1	ENSG00000116285.8	NA	NA
chr1	8100000	chr1	8380000	31	6.262131e-23	2.59852e-18	1	7_Enh	1	7_Enh	1	ENSG00000116285.8	1	ENSG00000162426.10
chr1	8100000	chr1	8420000	12	9.113182e-6	0.006170013	1	7_Enh	1	7_Enh	1	ENSG00000116285.8	NA	NA
chr1	8100000	chr1	8580000	10	5.915285e-5	0.02275472	1	7_Enh	1	7_Enh	1	ENSG00000116285.8	NA	NA
chr1	8140000	chr1	8380000	16	1.473352e-7	2.699647e-4	1	7_Enh	1	7_Enh	NA	NA	1	ENSG00000162426.10
chr1	8220000	chr1	8380000	33	4.623512e-15	7.863932e-11	1	7_Enh	1	7_Enh	NA	NA	1	ENSG00000162426.10
chr1	8220000	chr1	11900000	4	1.78274e-4	0.04685031	1	7_Enh	NA	NA	NA	NA	1	ENSG00000120937.8
chr1	8260000	chr1	8380000	24	1.142205e-7	2.200383e-4	1	7_Enh	1	7_Enh	NA	NA	1	ENSG00000162426.10
chr1	8380000	chr1	8780000	14	2.341224e-6	0.002284823	1	7_Enh	1	7_Enh	1	ENSG00000162426.10	NA	NA
chr1	8420000	chr1	8940000	9	7.047203e-5	0.02558346	1	7_Enh	1	7_Enh	NA	NA	1	ENSG00000074800.9
chr1	8460000	chr1	16540000	4	1.388435e-4	0.03990472	1	7_Enh	1	7_Enh	NA	NA	1	ENSG00000204377.3
chr1	8540000	chr1	8940000	14	4.505297e-7	6.499512e-4	1	7_Enh	1	7_Enh	NA	NA	1	ENSG00000074800.9
chr1	8620000	chr1	8940000	15	4.899738e-6	0.003936408	1	7_Enh	1	7_Enh	NA	NA	1	ENSG00000074800.9
chr1	8620000	chr1	9100000	10	4.912136e-5	0.0200935	1	7_Enh	1	7_Enh	NA	NA	1	ENSG00000197241.3
chr1	8620000	chr1	16060000	4	3.798861e-5	0.01685839	1	7_Enh	1	7_Enh	NA	NA	1	ENSG00000162460.6
chr1	8620000	chr1	16580000	4	1.397065e-4	0.04006837	1	7_Enh	1	7_Enh	NA	NA	1	ENSG00000132881.7
chr1	8700000	chr1	16300000	4	1.853377e-4	0.04800901	1	7_Enh	1	7_Enh	NA	NA	1	ENSG00000116809.7
chr1	8940000	chr1	9060000	21	4.873984e-10	2.326532e-6	1	7_Enh	1	7_Enh	1	ENSG00000074800.9	NA	NA
chr1	8940000	chr1	9540000	8	1.908958e-5	0.01044494	1	7_Enh	1	7_Enh	1	ENSG00000074800.9	NA	NA
chr1	9020000	chr1	9140000	17	1.247204e-5	0.007734005	1	7_Enh	1	7_Enh	1	ENSG00000131686.10	1	ENSG00000142583.13
chr1	9020000	chr1	9300000	13	9.666005e-5	0.03148416	1	7_Enh	1	7_Enh	1	ENSG00000131686.10	1	ENSG00000049239.8
chr1	9020000	chr1	9500000	8	1.48685e-4	0.04169066	1	7_Enh	1	7_Enh	1	ENSG00000131686.10	NA	NA
chr1	9060000	chr1	9340000	11	1.888865e-4	0.04860902	1	7_Enh	1	7_Enh	NA	NA	1	ENSG00000171621.9
chr1	9140000	chr1	9260000	17	3.286462e-5	0.01525041	1	7_Enh	1	7_Enh	1	ENSG00000142583.13	NA	NA
chr1	9140000	chr1	9340000	17	3.743005e-5	0.01667348	1	7_Enh	1	7_Enh	1	ENSG00000142583.13	1	ENSG00000171621.9
chr1	9140000	chr1	9540000	12	5.135371e-7	7.191139e-4	1	7_Enh	1	7_Enh	1	ENSG00000142583.13	NA	NA
chr1	9220000	chr1	9660000	9	1.377815e-4	0.03970192	1	7_Enh	1	7_Enh	NA	NA	1	ENSG00000188807.8
chr1	9300000	chr1	9540000	15	1.306835e-6	0.001472189	1	7_Enh	1	7_Enh	1	ENSG00000049239.8	NA	NA
chr1	9300000	chr1	9580000	14	1.969001e-6	0.002006211	1	7_Enh	1	7_Enh	1	ENSG00000049239.8	1	ENSG00000171612.6
chr1	9300000	chr1	9660000	14	1.772395e-4	0.04668974	1	7_Enh	1	7_Enh	1	ENSG00000049239.8	1	ENSG00000188807.8
chr1	9300000	chr1	16580000	5	1.018019e-5	0.006676824	1	7_Enh	1	7_Enh	1	ENSG00000049239.8	1	ENSG00000132881.7
chr1	9340000	chr1	9460000	17	6.860783e-6	0.005020437	1	7_Enh	1	7_Enh	1	ENSG00000171621.9	NA	NA
chr1	9340000	chr1	9500000	25	1.452085e-11	1.08711e-7	1	7_Enh	1	7_Enh	1	ENSG00000171621.9	NA	NA
chr1	9340000	chr1	9540000	26	8.526519e-16	1.658636e-11	1	7_Enh	1	7_Enh	1	ENSG00000171621.9	NA	NA
chr1	9340000	chr1	9620000	24	8.567459e-9	2.616873e-5	1	7_Enh	1	7_Enh	1	ENSG00000171621.9	NA	NA
chr1	9340000	chr1	9660000	14	1.145239e-4	0.03514862	1	7_Enh	1	7_Enh	1	ENSG00000171621.9	1	ENSG00000188807.8
chr1	9340000	chr1	9700000	12	1.320037e-4	0.03861629	1	7_Enh	1	7_Enh	1	ENSG00000171621.9	1	ENSG00000179840.5
chr1	9340000	chr1	9860000	12	2.342141e-5	0.01204497	1	7_Enh	1	7_Enh	1	ENSG00000171621.9	NA	NA
chr1	9340000	chr1	9980000	10	9.662084e-5	0.03147832	1	7_Enh	1	7_Enh	1	ENSG00000171621.9	1	ENSG00000178585.10
chr1	9340000	chr1	16260000	4	1.201373e-4	0.03627847	1	7_Enh	1	7_Enh	1	ENSG00000171621.9	NA	NA
chr1	9380000	chr1	16380000	3	1.812884e-4	0.04736607	1	7_Enh	NA	NA	NA	NA	1	ENSG00000184908.13
chr1	9460000	chr1	16580000	4	2.193441e-5	0.01150596	1	7_Enh	1	7_Enh	NA	NA	1	ENSG00000132881.7
chr1	9540000	chr1	9660000	18	4.354245e-7	6.334878e-4	1	7_Enh	1	7_Enh	NA	NA	1	ENSG00000188807.8
chr1	9660000	chr1	9940000	12	1.675103e-4	0.0450399	1	7_Enh	1	7_Enh	1	ENSG00000188807.8	NA	NA
chr1	9660000	chr1	9980000	15	2.115175e-5	0.0112115	1	7_Enh	1	7_Enh	1	ENSG00000188807.8	1	ENSG00000178585.10
chr1	9700000	chr1	9820000	13	1.435008e-4	0.04074962	1	7_Enh	1	7_Enh	1	ENSG00000179840.5	NA	NA
chr1	9700000	chr1	9980000	14	3.730616e-5	0.0166313	1	7_Enh	1	7_Enh	1	ENSG00000179840.5	1	ENSG00000178585.10
chr1	9700000	chr1	10100000	13	1.939331e-6	0.001982831	1	7_Enh	1	7_Enh	1	ENSG00000179840.5	1	ENSG00000130939.14
chr1	9700000	chr1	10180000	12	2.816257e-5	0.0137159	1	7_Enh	1	7_Enh	1	ENSG00000179840.5	NA	NA
chr1	9700000	chr1	10300000	13	4.584142e-7	6.585645e-4	1	7_Enh	1	7_Enh	1	ENSG00000179840.5	NA	NA
chr1	9740000	chr1	9900000	11	1.199584e-4	0.03624815	1	7_Enh	1	7_Enh	NA	NA	1	ENSG00000171603.12
chr1	9820000	chr1	9980000	13	1.086071e-4	0.03396736	1	7_Enh	1	7_Enh	NA	NA	1	ENSG00000178585.10
chr1	9860000	chr1	9980000	20	2.698268e-5	0.0133214	1	7_Enh	1	7_Enh	NA	NA	1	ENSG00000178585.10
chr1	9900000	chr1	10060000	16	1.20028e-5	0.007519607	1	7_Enh	1	7_Enh	1	ENSG00000171603.12	1	ENSG00000162444.11
chr1	9900000	chr1	10180000	14	4.786397e-6	0.00386878	1	7_Enh	1	7_Enh	1	ENSG00000171603.12	NA	NA
chr1	9900000	chr1	10300000	13	8.274071e-7	0.001037225	1	7_Enh	1	7_Enh	1	ENSG00000171603.12	NA	NA
chr1	9900000	chr1	16740000	4	7.354857e-6	0.005275704	1	7_Enh	1	7_Enh	1	ENSG00000171603.12	NA	NA
chr1	9940000	chr1	10060000	19	3.953916e-6	0.003364795	1	7_Enh	1	7_Enh	NA	NA	1	ENSG00000162444.11
chr1	9940000	chr1	10100000	13	1.381579e-4	0.03977065	1	7_Enh	1	7_Enh	NA	NA	1	ENSG00000130939.14
chr1	9980000	chr1	10140000	20	1.43563e-6	0.001578344	1	7_Enh	1	7_Enh	1	ENSG00000178585.10	NA	NA
chr1	10060000	chr1	10180000	30	2.205216e-9	8.366538e-6	1	7_Enh	1	7_Enh	1	ENSG00000162444.11	NA	NA
chr1	10060000	chr1	10260000	16	1.046439e-5	0.006813166	1	7_Enh	1	7_Enh	1	ENSG00000162444.11	1	ENSG00000054523.12
chr1	10140000	chr1	15900000	5	9.882395e-6	0.006535087	1	7_Enh	NA	NA	NA	NA	1	ENSG00000116771.5
chr1	10460000	chr1	11340000	9	4.586524e-5	0.01916365	1	7_Enh	1	7_Enh	1	ENSG00000142657.16	1	ENSG00000120942.9
chr1	10500000	chr1	11860000	7	1.160395e-5	0.00734377	1	7_Enh	1	7_Enh	1	ENSG00000241563.2	1	ENSG00000177000.6
chr1	10540000	chr1	11020000	17	3.07929e-9	1.107962e-5	1	7_Enh	1	7_Enh	1	ENSG00000160049.7	NA	NA
chr1	10900000	chr1	15780000	4	9.855207e-5	0.03189408	1	7_Enh	1	7_Enh	NA	NA	1	ENSG00000215704.5
chr1	11260000	chr1	18220000	5	4.854801e-5	0.01993748	1	7_Enh	1	7_Enh	1	ENSG00000171819.4	NA	NA
chr1	11340000	chr1	11700000	23	7.327644e-9	2.301167e-5	1	7_Enh	NA	NA	1	ENSG00000120942.9	1	ENSG00000116661.9
chr1	11340000	chr1	11780000	21	2.333955e-7	3.884903e-4	1	7_Enh	1	7_Enh	1	ENSG00000120942.9	1	ENSG00000177674.11
chr1	11780000	chr1	17500000	4	1.683899e-4	0.04519034	1	7_Enh	1	7_Enh	1	ENSG00000177674.11	NA	NA
chr1	11820000	chr1	16460000	4	1.729565e-5	0.009744259	1	7_Enh	1	7_Enh	1	ENSG00000215910.3	NA	NA
chr1	12100000	chr1	16940000	4	1.101897e-4	0.03427474	1	7_Enh	1	7_Enh	NA	NA	1	ENSG00000219481.6
chr1	12140000	chr1	12300000	20	6.36976e-8	1.366039e-4	1	7_Enh	1	7_Enh	1	ENSG00000120949.10	1	ENSG00000048707.9
chr1	12140000	chr1	19540000	6	1.118431e-7	2.163164e-4	1	7_Enh	1	7_Enh	1	ENSG00000120949.10	1	ENSG00000127481.10
chr1	12180000	chr1	12300000	18	7.293414e-5	0.02618033	1	7_Enh	1	7_Enh	NA	NA	1	ENSG00000048707.9
chr1	12220000	chr1	14100000	6	3.010586e-5	0.01434413	1	7_Enh	1	7_Enh	1	ENSG00000028137.12	NA	NA
chr1	12380000	chr1	12660000	18	3.318007e-8	8.027367e-5	1	7_Enh	1	7_Enh	NA	NA	1	ENSG00000162496.4
chr1	12460000	chr1	15500000	5	3.622064e-5	0.01631427	1	7_Enh	1	7_Enh	NA	NA	1	ENSG00000204464.3
chr1	12500000	chr1	12660000	12	1.083997e-4	0.03392639	1	7_Enh	1	7_Enh	NA	NA	1	ENSG00000162496.4
chr1	12660000	chr1	15100000	6	3.597063e-5	0.01623887	1	7_Enh	1	7_Enh	1	ENSG00000162496.4	NA	NA
chr1	12780000	chr1	14020000	8	1.366556e-4	0.03949582	NA	NA	1	7_Enh	1	ENSG00000188984.7	1	ENSG00000116731.18
chr1	12820000	chr1	15140000	10	1.49979e-6	0.001630519	NA	NA	1	7_Enh	1	ENSG00000116726.4	NA	NA
chr1	12820000	chr1	18100000	6	1.225745e-5	0.007638796	NA	NA	1	7_Enh	1	ENSG00000116726.4	1	ENSG00000117148.6
chr1	13900000	chr1	15060000	8	1.11219e-4	0.03450006	NA	NA	1	7_Enh	1	ENSG00000162493.12	NA	NA
chr1	13900000	chr1	15140000	12	1.070269e-6	0.001263642	NA	NA	1	7_Enh	1	ENSG00000162493.12	NA	NA
chr1	14020000	chr1	15420000	9	3.385502e-5	0.01557325	1	7_Enh	1	7_Enh	1	ENSG00000116731.18	NA	NA
chr1	14020000	chr1	19340000	4	7.997462e-5	0.02783047	1	7_Enh	1	7_Enh	1	ENSG00000116731.18	NA	NA
chr1	14820000	chr1	17660000	6	1.404098e-5	0.008414665	1	7_Enh	NA	NA	NA	NA	1	ENSG00000269468.1
chr1	15100000	chr1	15460000	17	1.098932e-4	0.03422121	1	7_Enh	1	7_Enh	NA	NA	1	ENSG00000171729.9
chr1	15300000	chr1	18420000	5	8.911701e-5	0.02987909	1	7_Enh	NA	NA	NA	NA	1	ENSG00000117154.7
chr1	15460000	chr1	15580000	35	4.264157e-13	4.710629e-9	1	7_Enh	1	7_Enh	1	ENSG00000171729.9	1	ENSG00000142621.15
chr1	15460000	chr1	15620000	23	7.565981e-7	9.701444e-4	1	7_Enh	1	7_Enh	1	ENSG00000171729.9	NA	NA
chr1	15460000	chr1	15780000	13	7.111654e-5	0.02573146	1	7_Enh	1	7_Enh	1	ENSG00000171729.9	1	ENSG00000215704.5
chr1	15500000	chr1	15620000	18	1.163371e-6	0.001348785	1	7_Enh	1	7_Enh	1	ENSG00000204464.3	NA	NA
chr1	15500000	chr1	15780000	14	1.061308e-7	2.076266e-4	1	7_Enh	1	7_Enh	1	ENSG00000204464.3	1	ENSG00000215704.5
chr1	15660000	chr1	15780000	28	2.571703e-7	4.198547e-4	1	7_Enh	1	7_Enh	NA	NA	1	ENSG00000215704.5
chr1	15900000	chr1	16060000	20	1.669398e-7	2.984482e-4	NA	NA	1	7_Enh	1	ENSG00000116771.5	1	ENSG00000162460.6
chr1	15940000	chr1	16060000	34	6.541714e-12	5.343151e-8	1	7_Enh	1	7_Enh	1	ENSG00000197312.7	1	ENSG00000162460.6
chr1	15940000	chr1	16100000	18	1.734754e-5	0.009763166	1	7_Enh	1	7_Enh	1	ENSG00000197312.7	1	ENSG00000162458.8
chr1	15940000	chr1	16260000	18	1.349897e-4	0.03917824	1	7_Enh	1	7_Enh	1	ENSG00000197312.7	NA	NA
chr1	15940000	chr1	16380000	12	5.253485e-5	0.02101664	1	7_Enh	NA	NA	1	ENSG00000197312.7	1	ENSG00000184908.13
chr1	15940000	chr1	16700000	12	7.157712e-5	0.02585336	1	7_Enh	1	7_Enh	1	ENSG00000197312.7	NA	NA
chr1	15940000	chr1	16740000	10	9.491562e-5	0.03112094	1	7_Enh	1	7_Enh	1	ENSG00000197312.7	NA	NA
chr1	16060000	chr1	16260000	15	1.152031e-5	0.007303991	1	7_Enh	1	7_Enh	1	ENSG00000162460.6	NA	NA
chr1	16100000	chr1	16220000	16	9.891026e-7	0.001186558	1	7_Enh	1	7_Enh	1	ENSG00000162458.8	NA	NA
chr1	16100000	chr1	16580000	12	1.165069e-7	2.236862e-4	1	7_Enh	1	7_Enh	1	ENSG00000162458.8	1	ENSG00000132881.7
chr1	16140000	chr1	16300000	20	1.470615e-9	5.968955e-6	1	7_Enh	1	7_Enh	NA	NA	1	ENSG00000116809.7
chr1	16140000	chr1	16380000	11	1.092146e-5	0.007028557	1	7_Enh	NA	NA	NA	NA	1	ENSG00000184908.13
chr1	16140000	chr1	16580000	10	1.344664e-4	0.03907396	1	7_Enh	1	7_Enh	NA	NA	1	ENSG00000132881.7
chr1	16180000	chr1	16300000	24	5.521944e-11	3.510265e-7	1	7_Enh	1	7_Enh	1	ENSG00000065526.6	1	ENSG00000116809.7
chr1	16180000	chr1	16380000	12	1.218711e-5	0.007606437	1	7_Enh	NA	NA	1	ENSG00000065526.6	1	ENSG00000184908.13
chr1	16220000	chr1	16380000	12	1.628401e-4	0.04422337	1	7_Enh	NA	NA	NA	NA	1	ENSG00000184908.13
chr1	16380000	chr1	16540000	13	4.232836e-6	0.003541191	NA	NA	1	7_Enh	1	ENSG00000184908.13	1	ENSG00000204377.3
chr1	16460000	chr1	16580000	21	4.245059e-9	1.451823e-5	1	7_Enh	1	7_Enh	NA	NA	1	ENSG00000132881.7
chr1	16540000	chr1	16740000	12	6.679034e-5	0.02468501	1	7_Enh	1	7_Enh	1	ENSG00000204377.3	NA	NA
chr1	16580000	chr1	16700000	30	5.853809e-11	3.69139e-7	1	7_Enh	1	7_Enh	1	ENSG00000132881.7	NA	NA
chr1	16780000	chr1	17220000	15	1.19899e-5	0.007514591	1	7_Enh	1	7_Enh	1	ENSG00000157191.15	NA	NA
chr1	16780000	chr1	17260000	13	8.861943e-5	0.02976023	1	7_Enh	1	7_Enh	1	ENSG00000157191.15	NA	NA
chr1	16780000	chr1	17340000	12	7.9703e-7	0.001008211	1	7_Enh	1	7_Enh	1	ENSG00000157191.15	1	ENSG00000159363.13
chr1	16860000	chr1	17220000	177	5.743241e-213	7.904289e-207	NA	NA	1	7_Enh	1	ENSG00000268674.1	NA	NA
chr1	16860000	chr1	17260000	20	8.765129e-9	2.658078e-5	NA	NA	1	7_Enh	1	ENSG00000268674.1	NA	NA
chr1	16940000	chr1	17060000	23	2.135969e-5	0.01129526	1	7_Enh	1	7_Enh	1	ENSG00000219481.6	1	ENSG00000058453.12
chr1	16940000	chr1	17220000	35	6.564924e-18	1.718254e-13	1	7_Enh	1	7_Enh	1	ENSG00000219481.6	NA	NA
chr1	16940000	chr1	17260000	20	1.339856e-7	2.503468e-4	1	7_Enh	1	7_Enh	1	ENSG00000219481.6	NA	NA
chr1	17340000	chr1	19220000	7	1.382162e-7	2.565103e-4	1	7_Enh	1	7_Enh	1	ENSG00000159363.13	1	ENSG00000159423.12
chr1	17340000	chr1	26860000	3	1.036089e-4	0.03295777	1	7_Enh	1	7_Enh	1	ENSG00000159363.13	1	ENSG00000117676.9
chr1	17380000	chr1	17620000	19	4.359612e-6	0.003616863	1	7_Enh	1	7_Enh	1	ENSG00000117118.5	1	ENSG00000159339.9
chr1	17380000	chr1	17660000	12	8.293718e-5	0.02852899	1	7_Enh	NA	NA	1	ENSG00000117118.5	1	ENSG00000269468.1
chr1	17380000	chr1	17740000	13	1.140247e-6	0.001328317	1	7_Enh	1	7_Enh	1	ENSG00000117118.5	NA	NA
chr1	17580000	chr1	20820000	4	1.054713e-4	0.03332936	1	7_Enh	1	7_Enh	1	ENSG00000142619.4	1	ENSG00000090432.5
chr1	17940000	chr1	18420000	10	1.302001e-4	0.03826081	1	7_Enh	NA	NA	NA	NA	1	ENSG00000117154.7
chr1	19220000	chr1	19380000	16	2.011758e-6	0.002038649	1	7_Enh	1	7_Enh	1	ENSG00000159423.12	NA	NA
chr1	19580000	chr1	20020000	12	5.611259e-5	0.02196065	1	7_Enh	1	7_Enh	1	ENSG00000127463.9	NA	NA
chr1	19580000	chr1	29020000	4	2.196242e-5	0.01151646	1	7_Enh	1	7_Enh	1	ENSG00000127463.9	NA	NA
chr1	19620000	chr1	19980000	10	1.263002e-4	0.037519	1	7_Enh	1	7_Enh	1	ENSG00000053371.8	1	ENSG00000158748.3
chr1	19620000	chr1	28940000	3	1.534243e-4	0.04254251	1	7_Enh	1	7_Enh	1	ENSG00000053371.8	NA	NA
chr1	19660000	chr1	19820000	17	3.837516e-5	0.0169678	1	7_Enh	1	7_Enh	NA	NA	1	ENSG00000077549.13
chr1	19660000	chr1	19980000	12	1.339549e-4	0.03897767	1	7_Enh	1	7_Enh	NA	NA	1	ENSG00000158748.3
chr1	19700000	chr1	19940000	17	5.943615e-7	8.05256e-4	1	7_Enh	1	7_Enh	NA	NA	1	ENSG00000173436.9
chr1	19700000	chr1	19980000	12	5.311013e-5	0.021171389999999998	1	7_Enh	1	7_Enh	NA	NA	1	ENSG00000158748.3
chr1	19740000	chr1	19940000	28	9.124538e-7	0.001116339	1	7_Enh	1	7_Enh	NA	NA	1	ENSG00000173436.9
chr1	19740000	chr1	19980000	30	1.934133e-10	1.04937e-6	1	7_Enh	1	7_Enh	NA	NA	1	ENSG00000158748.3
chr1	19780000	chr1	19940000	21	1.894029e-6	0.001947363	1	7_Enh	1	7_Enh	NA	NA	1	ENSG00000173436.9
chr1	19820000	chr1	19940000	29	4.34741e-11	2.848031e-7	1	7_Enh	1	7_Enh	1	ENSG00000077549.13	1	ENSG00000173436.9
chr1	19900000	chr1	24420000	4	4.595908e-5	0.0191926	1	7_Enh	1	7_Enh	NA	NA	1	ENSG00000142661.14
chr1	19940000	chr1	29300000	4	1.542691e-4	0.04270109	1	7_Enh	1	7_Enh	1	ENSG00000173436.9	NA	NA
chr1	20100000	chr1	20460000	11	1.576193e-5	0.009136069	1	7_Enh	1	7_Enh	NA	NA	1	ENSG00000158786.4
chr1	20220000	chr1	20500000	33	3.360025e-10	1.689822e-6	1	7_Enh	1	7_Enh	1	ENSG00000169914.5	1	ENSG00000162543.5
chr1	20300000	chr1	20500000	27	7.169719e-6	0.005176855	NA	NA	1	7_Enh	1	ENSG00000188257.6	1	ENSG00000162543.5
chr1	20300000	chr1	20740000	13	1.465426e-5	0.008682949	NA	NA	1	7_Enh	1	ENSG00000188257.6	NA	NA
chr1	20300000	chr1	20780000	13	4.768726e-5	0.01970843	NA	NA	1	7_Enh	1	ENSG00000188257.6	NA	NA
chr1	20420000	chr1	20900000	10	1.583914e-4	0.04342485	1	7_Enh	1	7_Enh	NA	NA	1	ENSG00000158825.5
chr1	20500000	chr1	20740000	25	1.012707e-4	0.03248179	1	7_Enh	1	7_Enh	1	ENSG00000162543.5	NA	NA
chr1	20980000	chr1	21180000	13	1.379225e-4	0.03973238	NA	NA	1	7_Enh	1	ENSG00000244038.5	NA	NA
chr1	21020000	chr1	21500000	10	3.434423e-5	0.01573343	1	7_Enh	1	7_Enh	NA	NA	1	ENSG00000075151.15
chr1	21020000	chr1	21820000	8	8.039369e-5	0.02793334	1	7_Enh	1	7_Enh	NA	NA	1	ENSG00000162551.9
chr1	21060000	chr1	21260000	13	6.278155e-6	0.004709991	1	7_Enh	1	7_Enh	1	ENSG00000189410.7	NA	NA
chr1	21060000	chr1	21500000	11	4.228252e-8	9.751562e-5	1	7_Enh	1	7_Enh	1	ENSG00000189410.7	1	ENSG00000075151.15
chr1	21060000	chr1	21660000	8	8.648877e-5	0.02930331	1	7_Enh	1	7_Enh	1	ENSG00000189410.7	1	ENSG00000117298.10
chr1	21100000	chr1	21260000	16	2.607523e-5	0.01299526	1	7_Enh	1	7_Enh	1	ENSG00000127483.13	NA	NA
chr1	21100000	chr1	21300000	15	2.213222e-6	0.002188377	1	7_Enh	1	7_Enh	1	ENSG00000127483.13	NA	NA
chr1	21100000	chr1	21380000	14	1.391691e-4	0.0399676	1	7_Enh	1	7_Enh	1	ENSG00000127483.13	NA	NA
chr1	21100000	chr1	21460000	17	4.934474e-8	1.107916e-4	1	7_Enh	1	7_Enh	1	ENSG00000127483.13	NA	NA
chr1	21100000	chr1	21500000	12	6.160874e-7	8.274279e-4	1	7_Enh	1	7_Enh	1	ENSG00000127483.13	1	ENSG00000075151.15
chr1	21100000	chr1	21660000	10	8.060918e-5	0.02798113	1	7_Enh	1	7_Enh	1	ENSG00000127483.13	1	ENSG00000117298.10
chr1	21140000	chr1	21500000	14	3.141197e-7	4.919214e-4	1	7_Enh	1	7_Enh	NA	NA	1	ENSG00000075151.15
chr1	21180000	chr1	21500000	10	6.473207e-5	0.0241878	1	7_Enh	1	7_Enh	NA	NA	1	ENSG00000075151.15
chr1	21260000	chr1	21500000	13	1.196104e-5	0.007501382	1	7_Enh	1	7_Enh	NA	NA	1	ENSG00000075151.15
chr1	21340000	chr1	21500000	19	4.501392e-7	6.495581e-4	1	7_Enh	1	7_Enh	NA	NA	1	ENSG00000075151.15
chr1	21500000	chr1	28180000	3	1.368462e-4	0.03953047	1	7_Enh	1	7_Enh	1	ENSG00000075151.15	1	ENSG00000130775.11
chr1	21660000	chr1	21820000	16	2.957019e-5	0.01416819	1	7_Enh	1	7_Enh	1	ENSG00000117298.10	1	ENSG00000162551.9
chr1	21660000	chr1	21900000	14	2.087943e-5	0.0111078	1	7_Enh	1	7_Enh	1	ENSG00000117298.10	NA	NA
chr1	21660000	chr1	21980000	13	1.057312e-4	0.0333802	1	7_Enh	1	7_Enh	1	ENSG00000117298.10	1	ENSG00000076864.15
chr1	21700000	chr1	21820000	21	4.171733e-7	6.126227e-4	1	7_Enh	1	7_Enh	NA	NA	1	ENSG00000162551.9
chr1	21700000	chr1	21980000	22	7.698406e-10	3.433477e-6	1	7_Enh	1	7_Enh	NA	NA	1	ENSG00000076864.15
chr1	21820000	chr1	21980000	17	1.280286e-6	0.001449731	1	7_Enh	1	7_Enh	1	ENSG00000162551.9	1	ENSG00000076864.15
chr1	21860000	chr1	21980000	22	1.511906e-8	4.184617e-5	1	7_Enh	1	7_Enh	NA	NA	1	ENSG00000076864.15
chr1	21980000	chr1	22100000	15	8.858474e-5	0.02975281	1	7_Enh	1	7_Enh	1	ENSG00000076864.15	1	ENSG00000090686.11
chr1	22020000	chr1	28100000	4	1.831753e-4	0.04767507	1	7_Enh	1	7_Enh	NA	NA	1	ENSG00000117758.9
chr1	22100000	chr1	22380000	14	9.364172e-7	0.001138533	1	7_Enh	1	7_Enh	1	ENSG00000090686.11	1	ENSG00000070831.11
chr1	22100000	chr1	22780000	8	2.221477e-5	0.0116094	1	7_Enh	1	7_Enh	1	ENSG00000090686.11	1	ENSG00000184677.12
chr1	22100000	chr1	23740000	8	8.48948e-9	2.597378e-5	1	7_Enh	1	7_Enh	1	ENSG00000090686.11	1	ENSG00000204219.5
chr1	22140000	chr1	22380000	11	3.643144e-5	0.0163784	1	7_Enh	1	7_Enh	1	ENSG00000187942.7	1	ENSG00000070831.11
chr1	22140000	chr1	31940000	3	1.354475e-4	0.03926695	1	7_Enh	1	7_Enh	1	ENSG00000187942.7	NA	NA
chr1	22380000	chr1	22980000	13	1.697348e-6	0.00179372	1	7_Enh	NA	NA	1	ENSG00000070831.11	1	ENSG00000173369.11
chr1	22460000	chr1	22580000	14	1.752044e-6	0.001836077	1	7_Enh	1	7_Enh	1	ENSG00000162552.10	NA	NA
chr1	22460000	chr1	22820000	16	3.945873e-5	0.01728852	1	7_Enh	1	7_Enh	1	ENSG00000162552.10	NA	NA
chr1	22460000	chr1	22980000	13	4.585392e-7	6.586491e-4	1	7_Enh	NA	NA	1	ENSG00000162552.10	1	ENSG00000173369.11
chr1	22740000	chr1	22980000	14	9.215648e-5	0.030531	1	7_Enh	NA	NA	NA	NA	1	ENSG00000173369.11
chr1	22780000	chr1	22980000	22	8.763142e-9	2.657963e-5	1	7_Enh	NA	NA	1	ENSG00000184677.12	1	ENSG00000173369.11
chr1	22980000	chr1	23260000	16	4.684547e-7	6.697843e-4	NA	NA	1	7_Enh	1	ENSG00000173369.11	NA	NA
chr1	22980000	chr1	23660000	10	1.096742e-4	0.03417492	NA	NA	1	7_Enh	1	ENSG00000173369.11	1	ENSG00000125944.14
chr1	22980000	chr1	24500000	7	1.525449e-4	0.04239223	NA	NA	1	7_Enh	1	ENSG00000173369.11	1	ENSG00000185436.7
chr1	23020000	chr1	23140000	22	2.482764e-7	4.078061e-4	1	7_Enh	1	7_Enh	1	ENSG00000133216.12	NA	NA
chr1	23020000	chr1	23220000	17	4.604519e-8	1.045294e-4	1	7_Enh	1	7_Enh	1	ENSG00000133216.12	NA	NA
chr1	23020000	chr1	23260000	12	4.719787e-5	0.01956252	1	7_Enh	1	7_Enh	1	ENSG00000133216.12	NA	NA
chr1	23020000	chr1	23540000	11	3.074814e-5	0.01455475	1	7_Enh	1	7_Enh	1	ENSG00000133216.12	1	ENSG00000179546.3
chr1	23060000	chr1	26700000	5	1.758956e-4	0.04644761	1	7_Enh	1	7_Enh	NA	NA	1	ENSG00000176083.13
chr1	23140000	chr1	28820000	4	2.710469e-5	0.01335768	1	7_Enh	1	7_Enh	NA	NA	1	ENSG00000180198.11
chr1	23260000	chr1	23700000	12	7.341285e-8	1.534823e-4	1	7_Enh	1	7_Enh	NA	NA	1	ENSG00000125945.10
chr1	23300000	chr1	23540000	15	2.007567e-6	0.00203596	1	7_Enh	1	7_Enh	1	ENSG00000215906.4	1	ENSG00000179546.3
chr1	23300000	chr1	23580000	19	2.570037e-6	0.002444847	1	7_Enh	1	7_Enh	1	ENSG00000215906.4	NA	NA
chr1	23300000	chr1	23620000	13	5.819048e-5	0.02250736	1	7_Enh	1	7_Enh	1	ENSG00000215906.4	NA	NA
chr1	23300000	chr1	23980000	8	3.274479e-5	0.01521212	1	7_Enh	1	7_Enh	1	ENSG00000215906.4	NA	NA
chr1	23340000	chr1	23500000	21	2.103873e-6	0.002105827	1	7_Enh	1	7_Enh	1	ENSG00000004487.11	1	ENSG00000169641.9
chr1	23340000	chr1	23580000	20	8.404301e-5	0.02876321	1	7_Enh	1	7_Enh	1	ENSG00000004487.11	NA	NA
chr1	23420000	chr1	23540000	37	3.870112e-10	1.907945e-6	1	7_Enh	1	7_Enh	NA	NA	1	ENSG00000179546.3
chr1	23500000	chr1	23620000	23	3.446798e-5	0.0157712	1	7_Enh	1	7_Enh	1	ENSG00000169641.9	NA	NA
chr1	23540000	chr1	28300000	4	8.491836e-5	0.02896074	1	7_Enh	1	7_Enh	1	ENSG00000179546.3	1	ENSG00000158156.7
chr1	23580000	chr1	23740000	18	6.154319e-5	0.02339038	1	7_Enh	1	7_Enh	NA	NA	1	ENSG00000204219.5
chr1	23620000	chr1	24020000	18	1.773338e-5	0.009914576	1	7_Enh	NA	NA	NA	NA	1	ENSG00000142676.8
chr1	23660000	chr1	23820000	20	2.776089e-7	4.464699e-4	1	7_Enh	1	7_Enh	1	ENSG00000125944.14	1	ENSG00000088280.14
chr1	23660000	chr1	23860000	18	3.529868e-7	5.382915e-4	1	7_Enh	1	7_Enh	1	ENSG00000125944.14	1	ENSG00000007968.6
chr1	23660000	chr1	24020000	20	4.968446e-8	1.113825e-4	1	7_Enh	NA	NA	1	ENSG00000125944.14	1	ENSG00000142676.8
chr1	23700000	chr1	23820000	21	1.203338e-7	2.299088e-4	1	7_Enh	1	7_Enh	1	ENSG00000125945.10	1	ENSG00000088280.14
chr1	23700000	chr1	23860000	17	2.403741e-6	0.002329002	1	7_Enh	1	7_Enh	1	ENSG00000125945.10	1	ENSG00000007968.6
chr1	23700000	chr1	23980000	11	7.766252e-5	0.02729562	1	7_Enh	1	7_Enh	1	ENSG00000125945.10	NA	NA
chr1	23820000	chr1	23980000	25	6.981298e-12	5.657427e-8	1	7_Enh	1	7_Enh	1	ENSG00000088280.14	NA	NA
chr1	23820000	chr1	24020000	28	3.151328e-9	1.13068e-5	1	7_Enh	NA	NA	1	ENSG00000088280.14	1	ENSG00000142676.8
chr1	23860000	chr1	23980000	24	1.582472e-10	8.850333e-7	1	7_Enh	1	7_Enh	1	ENSG00000007968.6	NA	NA
chr1	23860000	chr1	24020000	32	4.399806e-11	2.880072e-7	1	7_Enh	NA	NA	1	ENSG00000007968.6	1	ENSG00000142676.8
chr1	23900000	chr1	24020000	32	2.058746e-8	5.397816e-5	1	7_Enh	NA	NA	1	ENSG00000197880.4	1	ENSG00000142676.8
chr1	24060000	chr1	24260000	9	1.777061e-4	0.04677162	1	7_Enh	1	7_Enh	1	ENSG00000011007.8	NA	NA
chr1	24100000	chr1	24340000	15	2.645463e-5	0.01312702	1	7_Enh	1	7_Enh	1	ENSG00000011009.6	NA	NA
chr1	24100000	chr1	24580000	9	9.269457e-5	0.03064335	1	7_Enh	1	7_Enh	1	ENSG00000011009.6	NA	NA
chr1	24140000	chr1	24300000	19	9.485986e-6	0.006344544	1	7_Enh	1	7_Enh	1	ENSG00000117308.10	1	ENSG00000188529.10
chr1	24140000	chr1	24460000	18	6.091532e-5	0.02321746	1	7_Enh	NA	NA	1	ENSG00000117308.10	1	ENSG00000142677.3
chr1	24140000	chr1	32980000	4	2.939525e-5	0.01411338	1	7_Enh	1	7_Enh	1	ENSG00000117308.10	NA	NA
chr1	24180000	chr1	24500000	15	3.877553e-7	5.792949e-4	NA	NA	1	7_Enh	1	ENSG00000179163.11	1	ENSG00000185436.7
chr1	24300000	chr1	24700000	12	3.977462e-6	0.003380458	1	7_Enh	1	7_Enh	1	ENSG00000188529.10	NA	NA
chr1	24300000	chr1	24860000	14	8.371104e-8	1.712119e-4	1	7_Enh	1	7_Enh	1	ENSG00000188529.10	NA	NA
chr1	24380000	chr1	24500000	15	1.111902e-5	0.007123161	1	7_Enh	1	7_Enh	NA	NA	1	ENSG00000185436.7
chr1	24420000	chr1	28460000	4	6.499754e-5	0.02425405	1	7_Enh	1	7_Enh	1	ENSG00000142661.14	NA	NA
chr1	24460000	chr1	24900000	13	2.037662e-5	0.01092725	NA	NA	1	7_Enh	1	ENSG00000142677.3	1	ENSG00000184454.6
chr1	24460000	chr1	24940000	20	6.403673e-11	3.98038e-7	NA	NA	1	7_Enh	1	ENSG00000142677.3	1	ENSG00000133226.12
chr1	24500000	chr1	24660000	22	4.083631e-7	6.023263e-4	1	7_Enh	1	7_Enh	1	ENSG00000185436.7	1	ENSG00000158055.11
chr1	24500000	chr1	24740000	25	2.655734e-7	4.310595e-4	1	7_Enh	1	7_Enh	1	ENSG00000185436.7	1	ENSG00000001460.13
chr1	24500000	chr1	24980000	16	3.018904e-6	0.002761613	1	7_Enh	1	7_Enh	1	ENSG00000185436.7	NA	NA
chr1	24500000	chr1	25260000	14	1.339845e-8	3.789685e-5	1	7_Enh	1	7_Enh	1	ENSG00000185436.7	NA	NA
chr1	24500000	chr1	26900000	5	1.395461e-4	0.04003996	1	7_Enh	1	7_Enh	1	ENSG00000185436.7	NA	NA
chr1	24540000	chr1	24660000	29	6.090915e-11	3.827755e-7	1	7_Enh	1	7_Enh	NA	NA	1	ENSG00000158055.11
chr1	24540000	chr1	24740000	27	5.45826e-8	1.202092e-4	1	7_Enh	1	7_Enh	NA	NA	1	ENSG00000001460.13
chr1	24540000	chr1	24900000	10	1.304785e-4	0.03831361	1	7_Enh	1	7_Enh	NA	NA	1	ENSG00000184454.6
chr1	24620000	chr1	24900000	16	4.005714e-6	0.003399047	1	7_Enh	1	7_Enh	NA	NA	1	ENSG00000184454.6
chr1	24660000	chr1	31180000	4	1.100301e-4	0.03424638	1	7_Enh	1	7_Enh	1	ENSG00000158055.11	1	ENSG00000162510.5
chr1	24740000	chr1	24900000	26	1.628031e-8	4.449355e-5	1	7_Enh	1	7_Enh	1	ENSG00000001460.13	1	ENSG00000184454.6
chr1	24740000	chr1	24940000	22	7.170031e-7	0.00093038630000000005	1	7_Enh	1	7_Enh	1	ENSG00000001460.13	1	ENSG00000133226.12
chr1	24740000	chr1	25260000	14	1.741187e-4	0.04613677	1	7_Enh	1	7_Enh	1	ENSG00000001460.13	NA	NA
chr1	24780000	chr1	24900000	25	1.528953e-7	2.780657e-4	1	7_Enh	1	7_Enh	NA	NA	1	ENSG00000184454.6
chr1	24820000	chr1	24980000	23	5.179662e-7	7.232311e-4	1	7_Enh	1	7_Enh	1	ENSG00000117602.7	NA	NA
chr1	24940000	chr1	25220000	13	2.107542e-5	0.01118316	1	7_Enh	1	7_Enh	1	ENSG00000133226.12	NA	NA
chr1	25220000	chr1	25540000	22	3.360422e-9	1.195572e-5	1	7_Enh	NA	NA	NA	NA	1	ENSG00000117614.5
chr1	25260000	chr1	25540000	30	9.860505e-14	1.260444e-9	1	7_Enh	NA	NA	NA	NA	1	ENSG00000117614.5
chr1	25300000	chr1	25860000	12	1.457894e-4	0.04114842	1	7_Enh	1	7_Enh	1	ENSG00000020633.14	1	ENSG00000157978.7
chr1	25300000	chr1	26220000	12	1.529118e-5	0.00894354	1	7_Enh	1	7_Enh	1	ENSG00000020633.14	1	ENSG00000117632.16
chr1	25340000	chr1	25540000	24	2.351156e-7	3.908808e-4	1	7_Enh	NA	NA	NA	NA	1	ENSG00000117614.5
chr1	25540000	chr1	25860000	17	1.723139e-5	0.009720655	NA	NA	1	7_Enh	1	ENSG00000117614.5	1	ENSG00000157978.7
chr1	25780000	chr1	25940000	15	3.729146e-5	0.01662789	1	7_Enh	NA	NA	NA	NA	1	ENSG00000117643.10
chr1	25780000	chr1	26140000	15	3.944939e-9	1.364438e-5	1	7_Enh	1	7_Enh	NA	NA	1	ENSG00000223474.2
chr1	25820000	chr1	26140000	12	7.256235e-5	0.02609053	1	7_Enh	1	7_Enh	NA	NA	1	ENSG00000223474.2
chr1	25860000	chr1	25980000	22	1.750333e-7	3.093676e-4	1	7_Enh	1	7_Enh	1	ENSG00000157978.7	NA	NA
chr1	25860000	chr1	26020000	22	1.290682e-6	0.001458204	1	7_Enh	1	7_Enh	1	ENSG00000157978.7	NA	NA
chr1	25860000	chr1	26060000	19	9.235424e-5	0.03057196	1	7_Enh	1	7_Enh	1	ENSG00000157978.7	NA	NA
chr1	25860000	chr1	26100000	20	1.347808e-7	2.51548e-4	1	7_Enh	1	7_Enh	1	ENSG00000157978.7	NA	NA
chr1	25860000	chr1	26140000	19	1.147827e-8	3.322828e-5	1	7_Enh	1	7_Enh	1	ENSG00000157978.7	1	ENSG00000223474.2
chr1	25860000	chr1	26220000	16	8.397311e-5	0.02874941	1	7_Enh	1	7_Enh	1	ENSG00000157978.7	1	ENSG00000117632.16
chr1	25900000	chr1	26140000	20	4.385397e-12	3.750711e-8	1	7_Enh	1	7_Enh	NA	NA	1	ENSG00000223474.2
chr1	25940000	chr1	26060000	46	2.742973e-20	9.226288e-16	NA	NA	1	7_Enh	1	ENSG00000117643.10	NA	NA
chr1	25940000	chr1	26100000	35	3.038752e-17	7.402059e-13	NA	NA	1	7_Enh	1	ENSG00000117643.10	NA	NA
chr1	25940000	chr1	26140000	27	7.868719e-14	1.025686e-9	NA	NA	1	7_Enh	1	ENSG00000117643.10	1	ENSG00000223474.2
chr1	25940000	chr1	26220000	18	2.399484e-5	0.01224681	NA	NA	1	7_Enh	1	ENSG00000117643.10	1	ENSG00000117632.16
chr1	26180000	chr1	26340000	22	9.024612e-6	0.006126705	1	7_Enh	1	7_Enh	1	ENSG00000182749.5	1	ENSG00000158008.5
chr1	26180000	chr1	26660000	18	2.569699e-7	4.196934e-4	1	7_Enh	1	7_Enh	1	ENSG00000182749.5	1	ENSG00000158062.16
chr1	26220000	chr1	26340000	35	5.283415e-10	2.49093e-6	1	7_Enh	1	7_Enh	1	ENSG00000117632.16	1	ENSG00000158008.5
chr1	26220000	chr1	26420000	20	5.739052e-5	0.02230404	1	7_Enh	1	7_Enh	1	ENSG00000117632.16	1	ENSG00000175087.5
chr1	26260000	chr1	26380000	23	3.487266e-6	0.003074431	1	7_Enh	1	7_Enh	NA	NA	1	ENSG00000158022.6
chr1	26340000	chr1	26620000	15	1.976458e-5	0.01069605	1	7_Enh	1	7_Enh	1	ENSG00000158008.5	1	ENSG00000142669.9
chr1	26380000	chr1	26540000	21	2.600874e-6	0.00246821	1	7_Enh	NA	NA	1	ENSG00000158022.6	1	ENSG00000130695.9
chr1	26380000	chr1	26660000	17	5.692014e-5	0.02217931	1	7_Enh	1	7_Enh	1	ENSG00000158022.6	1	ENSG00000158062.16
chr1	26380000	chr1	26700000	14	8.336088e-5	0.02861871	1	7_Enh	1	7_Enh	1	ENSG00000158022.6	1	ENSG00000176083.13
chr1	26380000	chr1	26780000	24	3.415391e-11	2.300419e-7	1	7_Enh	1	7_Enh	1	ENSG00000158022.6	1	ENSG00000198830.6
chr1	26420000	chr1	26580000	25	1.23859e-6	0.001413176	1	7_Enh	1	7_Enh	1	ENSG00000175087.5	1	ENSG00000130695.9
chr1	26420000	chr1	26620000	20	9.80567e-8	1.95113e-4	1	7_Enh	1	7_Enh	1	ENSG00000175087.5	1	ENSG00000142669.9
chr1	26420000	chr1	26660000	26	1.660777e-9	6.614003e-6	1	7_Enh	1	7_Enh	1	ENSG00000175087.5	1	ENSG00000158062.16
chr1	26420000	chr1	26740000	14	1.876133e-5	0.01031101	1	7_Enh	1	7_Enh	1	ENSG00000175087.5	1	ENSG00000117682.12
chr1	26460000	chr1	26580000	21	9.321005e-6	0.006269826	1	7_Enh	1	7_Enh	NA	NA	1	ENSG00000130695.9
chr1	26460000	chr1	26620000	16	3.31979e-6	0.002962885	1	7_Enh	1	7_Enh	NA	NA	1	ENSG00000142669.9
chr1	26460000	chr1	26660000	16	7.894174e-5	0.0275953	1	7_Enh	1	7_Enh	NA	NA	1	ENSG00000158062.16
chr1	26460000	chr1	26740000	13	1.026936e-5	0.006717701	1	7_Enh	1	7_Enh	NA	NA	1	ENSG00000117682.12
chr1	26460000	chr1	26780000	15	9.598763e-6	0.006401238	1	7_Enh	1	7_Enh	NA	NA	1	ENSG00000198830.6
chr1	26540000	chr1	26660000	32	2.400375e-9	8.993199e-6	NA	NA	1	7_Enh	1	ENSG00000130695.9	1	ENSG00000158062.16
chr1	26540000	chr1	26700000	28	3.368207e-10	1.692849e-6	NA	NA	1	7_Enh	1	ENSG00000130695.9	1	ENSG00000176083.13
chr1	26540000	chr1	26740000	23	3.546945e-9	1.246891e-5	NA	NA	1	7_Enh	1	ENSG00000130695.9	1	ENSG00000117682.12
chr1	26580000	chr1	26740000	30	2.223685e-10	1.181624e-6	1	7_Enh	1	7_Enh	1	ENSG00000130695.9	1	ENSG00000117682.12
chr1	26580000	chr1	26860000	15	1.04894e-5	0.006826487	1	7_Enh	1	7_Enh	1	ENSG00000130695.9	1	ENSG00000117676.9
chr1	26620000	chr1	26780000	22	2.777168e-6	0.002593487	1	7_Enh	1	7_Enh	1	ENSG00000142669.9	1	ENSG00000198830.6
chr1	26660000	chr1	32940000	4	8.027155e-5	0.02790323	1	7_Enh	1	7_Enh	1	ENSG00000158062.16	1	ENSG00000273274.1
chr1	26820000	chr1	27140000	13	3.069594e-6	0.002796367	1	7_Enh	1	7_Enh	NA	NA	1	ENSG00000204160.7
chr1	26820000	chr1	27180000	11	3.752905e-6	0.003242599	1	7_Enh	1	7_Enh	NA	NA	1	ENSG00000175793.10
chr1	26820000	chr1	27220000	12	2.424932e-5	0.01233933	1	7_Enh	NA	NA	NA	NA	1	ENSG00000198746.8
chr1	26860000	chr1	27020000	15	1.05506e-4	0.03333585	1	7_Enh	1	7_Enh	1	ENSG00000117676.9	1	ENSG00000117713.13
chr1	26860000	chr1	27060000	14	2.250153e-5	0.01171526	1	7_Enh	1	7_Enh	1	ENSG00000117676.9	NA	NA
chr1	26860000	chr1	27140000	13	2.165756e-6	0.002153411	1	7_Enh	1	7_Enh	1	ENSG00000117676.9	1	ENSG00000204160.7
chr1	26860000	chr1	27220000	16	1.400173e-8	3.929363e-5	1	7_Enh	NA	NA	1	ENSG00000117676.9	1	ENSG00000198746.8
chr1	26900000	chr1	27020000	31	1.976404e-11	1.427863e-7	1	7_Enh	1	7_Enh	NA	NA	1	ENSG00000117713.13
chr1	26900000	chr1	27100000	20	1.374519e-7	2.553501e-4	1	7_Enh	1	7_Enh	NA	NA	1	ENSG00000060642.6
chr1	26900000	chr1	27180000	12	1.55499e-5	0.009052818	1	7_Enh	1	7_Enh	NA	NA	1	ENSG00000175793.10
chr1	26900000	chr1	27220000	16	1.65554e-6	0.001759445	1	7_Enh	NA	NA	NA	NA	1	ENSG00000198746.8
chr1	26980000	chr1	27220000	13	1.667255e-4	0.04490346	1	7_Enh	NA	NA	NA	NA	1	ENSG00000198746.8
chr1	27020000	chr1	27140000	35	3.04486e-14	4.365177e-10	1	7_Enh	1	7_Enh	1	ENSG00000117713.13	1	ENSG00000204160.7
chr1	27300000	chr1	27620000	22	7.839132e-6	0.005527764	1	7_Enh	1	7_Enh	1	ENSG00000253368.3	NA	NA
chr1	27380000	chr1	27580000	24	8.753284e-7	0.001081089	1	7_Enh	1	7_Enh	NA	NA	1	ENSG00000142784.11
chr1	27380000	chr1	27660000	17	3.658806e-5	0.01642333	1	7_Enh	1	7_Enh	NA	NA	1	ENSG00000142765.13
chr1	27380000	chr1	27820000	14	4.082632e-5	0.01769943	1	7_Enh	1	7_Enh	NA	NA	1	ENSG00000158195.6
chr1	27460000	chr1	27580000	23	8.143174e-7	0.001024664	1	7_Enh	1	7_Enh	NA	NA	1	ENSG00000142784.11
chr1	27460000	chr1	27940000	10	1.948423e-4	0.04957606	1	7_Enh	1	7_Enh	NA	NA	1	ENSG00000126705.9
chr1	27500000	chr1	27620000	14	1.377298e-4	0.03969073	1	7_Enh	1	7_Enh	1	ENSG00000090020.6	NA	NA
chr1	27500000	chr1	27780000	13	7.688824e-6	0.005451101	1	7_Enh	1	7_Enh	1	ENSG00000090020.6	NA	NA
chr1	27580000	chr1	27740000	19	5.645201e-5	0.02205533	1	7_Enh	1	7_Enh	1	ENSG00000142784.11	NA	NA
chr1	27580000	chr1	27900000	14	4.504335e-5	0.01892097	1	7_Enh	1	7_Enh	1	ENSG00000142784.11	NA	NA
chr1	27580000	chr1	27980000	10	1.381411e-5	0.008316044	1	7_Enh	1	7_Enh	1	ENSG00000142784.11	1	ENSG00000126709.10
chr1	27620000	chr1	27940000	13	1.657807e-5	0.009462642	1	7_Enh	1	7_Enh	NA	NA	1	ENSG00000126705.9
chr1	27660000	chr1	27820000	18	1.151163e-6	0.001338161	1	7_Enh	1	7_Enh	1	ENSG00000142765.13	1	ENSG00000158195.6
chr1	27660000	chr1	27860000	14	6.646015e-6	0.004904208	1	7_Enh	1	7_Enh	1	ENSG00000142765.13	NA	NA
chr1	27660000	chr1	27900000	21	3.969986e-9	1.371952e-5	1	7_Enh	1	7_Enh	1	ENSG00000142765.13	NA	NA
chr1	27660000	chr1	27980000	10	2.281082e-5	0.01182597	1	7_Enh	1	7_Enh	1	ENSG00000142765.13	1	ENSG00000126709.10
chr1	27660000	chr1	28060000	10	4.781356e-5	0.01974289	1	7_Enh	1	7_Enh	1	ENSG00000142765.13	1	ENSG00000009780.11
chr1	27740000	chr1	27940000	38	5.046156e-21	1.835658e-16	1	7_Enh	1	7_Enh	NA	NA	1	ENSG00000126705.9
chr1	27740000	chr1	27980000	14	3.391742e-6	0.003010626	1	7_Enh	1	7_Enh	NA	NA	1	ENSG00000126709.10
chr1	27780000	chr1	27940000	29	1.418644e-13	1.753695e-9	1	7_Enh	1	7_Enh	NA	NA	1	ENSG00000126705.9
chr1	27780000	chr1	27980000	17	1.785648e-8	4.80895e-5	1	7_Enh	1	7_Enh	NA	NA	1	ENSG00000126709.10
chr1	27820000	chr1	27940000	25	1.009056e-10	5.951742e-7	1	7_Enh	1	7_Enh	1	ENSG00000158195.6	1	ENSG00000126705.9
chr1	27860000	chr1	27980000	11	1.064909e-4	0.03353476	1	7_Enh	1	7_Enh	NA	NA	1	ENSG00000126709.10
chr1	27940000	chr1	32180000	4	1.126899e-4	0.03478256	1	7_Enh	1	7_Enh	1	ENSG00000126705.9	1	ENSG00000084636.13
chr1	28100000	chr1	28220000	15	5.612817e-5	0.02196518	1	7_Enh	1	7_Enh	1	ENSG00000117758.9	NA	NA
chr1	28100000	chr1	28700000	9	4.766392e-6	0.0038559140000000002	1	7_Enh	1	7_Enh	1	ENSG00000117758.9	1	ENSG00000204138.8
chr1	28140000	chr1	28340000	13	9.14202e-5	0.0303869	1	7_Enh	1	7_Enh	1	ENSG00000117751.13	NA	NA
chr1	28180000	chr1	28460000	10	9.645576e-6	0.006424933	1	7_Enh	1	7_Enh	1	ENSG00000130775.11	NA	NA
chr1	28180000	chr1	28500000	10	2.121927e-5	0.01124044	1	7_Enh	1	7_Enh	1	ENSG00000130775.11	NA	NA
chr1	28180000	chr1	31700000	4	5.735178e-5	0.02229453	1	7_Enh	NA	NA	1	ENSG00000130775.11	1	ENSG00000084628.5
chr1	28220000	chr1	32180000	4	1.192992e-4	0.03610724	1	7_Enh	1	7_Enh	NA	NA	1	ENSG00000084636.13
chr1	28300000	chr1	32100000	5	3.19367e-5	0.01494911	1	7_Enh	1	7_Enh	1	ENSG00000158156.7	1	ENSG00000162517.8
chr1	28300000	chr1	32180000	4	1.31762e-4	0.03856337	1	7_Enh	1	7_Enh	1	ENSG00000158156.7	1	ENSG00000084636.13
chr1	28300000	chr1	32980000	4	3.910043e-5	0.01718122	1	7_Enh	1	7_Enh	1	ENSG00000158156.7	NA	NA
chr1	28340000	chr1	36580000	4	1.316755e-5	0.008033481	1	7_Enh	1	7_Enh	NA	NA	1	ENSG00000171812.6
chr1	28380000	chr1	28580000	22	1.773754e-4	0.04671289	1	7_Enh	1	7_Enh	NA	NA	1	ENSG00000130766.4
chr1	28580000	chr1	28740000	26	3.913291e-6	0.003340876	1	7_Enh	1	7_Enh	1	ENSG00000130766.4	NA	NA
chr1	28580000	chr1	28780000	21	4.874348e-6	0.003922307	1	7_Enh	1	7_Enh	1	ENSG00000130766.4	NA	NA
chr1	28580000	chr1	28820000	20	4.681353e-7	6.693856e-4	1	7_Enh	1	7_Enh	1	ENSG00000130766.4	1	ENSG00000180198.11
chr1	28620000	chr1	32060000	4	1.907853e-4	0.04891837	1	7_Enh	1	7_Enh	NA	NA	1	ENSG00000142910.11
chr1	28740000	chr1	33100000	5	1.221879e-5	0.007621607	1	7_Enh	NA	NA	NA	NA	1	ENSG00000176261.11
chr1	28820000	chr1	31460000	4	5.937464e-5	0.02281506	1	7_Enh	1	7_Enh	1	ENSG00000180198.11	NA	NA
chr1	29060000	chr1	31420000	7	1.299154e-5	0.007956665	1	7_Enh	1	7_Enh	1	ENSG00000198492.10	NA	NA
chr1	29420000	chr1	29540000	21	1.858232e-4	0.04809486	1	7_Enh	1	7_Enh	NA	NA	1	ENSG00000116353.11
chr1	29420000	chr1	31180000	6	5.06035e-5	0.02049923	1	7_Enh	1	7_Enh	NA	NA	1	ENSG00000162510.5
chr1	29420000	chr1	31220000	8	8.660187e-7	0.001072961	1	7_Enh	1	7_Enh	NA	NA	1	ENSG00000162511.7
chr1	29420000	chr1	31380000	5	1.052488e-4	0.0332807	1	7_Enh	1	7_Enh	NA	NA	1	ENSG00000162512.11
chr1	29420000	chr1	36100000	4	7.574023e-5	0.0268429	1	7_Enh	1	7_Enh	NA	NA	1	ENSG00000126067.7
chr1	29500000	chr1	31260000	6	1.089264e-4	0.03403179	1	7_Enh	1	7_Enh	1	ENSG00000116350.11	NA	NA
chr1	29500000	chr1	35300000	4	1.843056e-5	0.01018288	1	7_Enh	1	7_Enh	1	ENSG00000116350.11	NA	NA
chr1	29540000	chr1	30100000	17	2.187956e-6	0.00217117	1	7_Enh	1	7_Enh	1	ENSG00000116353.11	NA	NA
chr1	29540000	chr1	31180000	8	2.86495e-5	0.01386821	1	7_Enh	1	7_Enh	1	ENSG00000116353.11	1	ENSG00000162510.5
chr1	29540000	chr1	31300000	8	1.8946e-4	0.0487086	1	7_Enh	1	7_Enh	1	ENSG00000116353.11	NA	NA
chr1	29540000	chr1	31380000	7	2.356832e-5	0.01210055	1	7_Enh	1	7_Enh	1	ENSG00000116353.11	1	ENSG00000162512.11
chr1	29540000	chr1	31420000	9	6.546725e-6	0.004850662	1	7_Enh	1	7_Enh	1	ENSG00000116353.11	NA	NA
chr1	29580000	chr1	30180000	13	7.991503e-6	0.005604579	1	7_Enh	1	7_Enh	1	ENSG00000060656.15	NA	NA
chr1	29580000	chr1	31180000	8	7.456671e-7	9.58808e-4	1	7_Enh	1	7_Enh	1	ENSG00000060656.15	1	ENSG00000162510.5
chr1	29580000	chr1	31220000	6	1.669524e-4	0.04493307	1	7_Enh	1	7_Enh	1	ENSG00000060656.15	1	ENSG00000162511.7
chr1	29580000	chr1	38620000	4	7.869926e-5	0.02753811	1	7_Enh	1	7_Enh	1	ENSG00000060656.15	NA	NA
chr1	30060000	chr1	31180000	11	1.174775e-8	3.387182e-5	1	7_Enh	1	7_Enh	NA	NA	1	ENSG00000162510.5
chr1	30100000	chr1	31180000	12	6.791613e-8	1.439313e-4	1	7_Enh	1	7_Enh	NA	NA	1	ENSG00000162510.5
chr1	31220000	chr1	31380000	20	4.745691e-7	6.762561e-4	1	7_Enh	1	7_Enh	1	ENSG00000162511.7	1	ENSG00000162512.11
chr1	31220000	chr1	31420000	20	4.993773e-5	0.02032425	1	7_Enh	1	7_Enh	1	ENSG00000162511.7	NA	NA
chr1	31260000	chr1	31380000	44	7.496933e-26	3.6203e-21	1	7_Enh	1	7_Enh	NA	NA	1	ENSG00000162512.11
chr1	31420000	chr1	40380000	4	1.149307e-4	0.03524102	1	7_Enh	1	7_Enh	NA	NA	1	ENSG00000116990.9
chr1	31660000	chr1	31900000	14	1.579526e-5	0.00915227	1	7_Enh	1	7_Enh	NA	NA	1	ENSG00000268950.1
chr1	31700000	chr1	32020000	17	2.711449e-6	0.002547524	NA	NA	1	7_Enh	1	ENSG00000084628.5	NA	NA
chr1	31860000	chr1	32020000	20	1.780557e-5	0.009940472	1	7_Enh	1	7_Enh	1	ENSG00000121769.3	NA	NA
chr1	31860000	chr1	32100000	18	1.392916e-6	0.001543405	1	7_Enh	1	7_Enh	1	ENSG00000121769.3	1	ENSG00000162517.8
chr1	31860000	chr1	40100000	4	7.826955e-5	0.02744157	1	7_Enh	1	7_Enh	1	ENSG00000121769.3	1	ENSG00000163909.6
chr1	31900000	chr1	32020000	23	2.786278e-6	0.002598761	1	7_Enh	1	7_Enh	1	ENSG00000268950.1	NA	NA
chr1	31900000	chr1	32060000	19	1.064751e-7	2.080827e-4	1	7_Enh	1	7_Enh	1	ENSG00000268950.1	1	ENSG00000142910.11
chr1	31900000	chr1	32260000	14	7.603783e-8	1.579609e-4	1	7_Enh	1	7_Enh	1	ENSG00000268950.1	NA	NA
chr1	31940000	chr1	32300000	10	1.618018e-4	0.04403191	1	7_Enh	1	7_Enh	NA	NA	1	ENSG00000134668.8
chr1	32100000	chr1	32420000	14	5.576032e-5	0.02186852	1	7_Enh	1	7_Enh	1	ENSG00000162517.8	1	ENSG00000184007.13
chr1	32100000	chr1	32660000	9	1.841463e-4	0.04783208	1	7_Enh	1	7_Enh	1	ENSG00000162517.8	1	ENSG00000222046.2
chr1	32180000	chr1	32300000	15	5.460137e-5	0.02156124	1	7_Enh	1	7_Enh	1	ENSG00000084636.13	1	ENSG00000134668.8
chr1	32180000	chr1	32380000	18	2.10322e-6	0.0021053	1	7_Enh	1	7_Enh	1	ENSG00000084636.13	1	ENSG00000212673.1
chr1	32180000	chr1	32420000	13	7.093188e-5	0.0256911	1	7_Enh	1	7_Enh	1	ENSG00000084636.13	1	ENSG00000184007.13
chr1	32180000	chr1	32460000	15	1.28246e-4	0.0378929	1	7_Enh	1	7_Enh	1	ENSG00000084636.13	1	ENSG00000121774.13
chr1	32180000	chr1	32540000	12	2.926879e-5	0.01408001	1	7_Enh	1	7_Enh	1	ENSG00000084636.13	1	ENSG00000121775.13
chr1	32260000	chr1	32420000	23	4.666002e-11	3.032179e-7	1	7_Enh	1	7_Enh	NA	NA	1	ENSG00000184007.13
chr1	32260000	chr1	32460000	21	2.048567e-7	3.511806e-4	1	7_Enh	1	7_Enh	NA	NA	1	ENSG00000121774.13
chr1	32260000	chr1	40220000	4	1.812921e-5	0.01006351	1	7_Enh	1	7_Enh	NA	NA	1	ENSG00000198754.5
chr1	32300000	chr1	32420000	25	1.322289e-11	9.999097e-8	1	7_Enh	1	7_Enh	1	ENSG00000134668.8	1	ENSG00000184007.13
chr1	32300000	chr1	32460000	33	1.048778e-14	1.655919e-10	1	7_Enh	1	7_Enh	1	ENSG00000134668.8	1	ENSG00000121774.13
chr1	32300000	chr1	32540000	17	6.031038e-8	1.306118e-4	1	7_Enh	1	7_Enh	1	ENSG00000134668.8	1	ENSG00000121775.13
chr1	32380000	chr1	32620000	18	6.638347e-5	0.02457951	1	7_Enh	1	7_Enh	1	ENSG00000212673.1	NA	NA
chr1	32420000	chr1	32540000	24	2.899819e-9	1.053254e-5	1	7_Enh	1	7_Enh	1	ENSG00000184007.13	1	ENSG00000121775.13
chr1	32420000	chr1	32660000	11	1.433947e-4	0.04073237	1	7_Enh	1	7_Enh	1	ENSG00000184007.13	1	ENSG00000222046.2
chr1	32540000	chr1	32660000	14	1.238408e-4	0.0370293	1	7_Enh	1	7_Enh	1	ENSG00000121775.13	1	ENSG00000222046.2
chr1	32620000	chr1	32740000	22	2.900641e-7	4.621305e-4	1	7_Enh	1	7_Enh	NA	NA	1	ENSG00000116478.7
chr1	32620000	chr1	32860000	19	1.110369e-5	0.007115788	1	7_Enh	1	7_Enh	NA	NA	1	ENSG00000160058.14
chr1	32660000	chr1	32780000	29	1.079928e-13	1.368792e-9	1	7_Enh	1	7_Enh	1	ENSG00000222046.2	NA	NA
chr1	32660000	chr1	32860000	14	2.034626e-5	0.01091557	1	7_Enh	1	7_Enh	1	ENSG00000222046.2	1	ENSG00000160058.14
chr1	32660000	chr1	41420000	4	9.406234e-6	0.006308506	1	7_Enh	1	7_Enh	1	ENSG00000222046.2	NA	NA
chr1	32700000	chr1	32860000	18	1.373781e-7	2.552417e-4	1	7_Enh	1	7_Enh	1	ENSG00000182866.12	1	ENSG00000160058.14
chr1	32700000	chr1	33060000	10	1.055463e-4	0.03334286	1	7_Enh	1	7_Enh	1	ENSG00000182866.12	NA	NA
chr1	32700000	chr1	33100000	10	2.119425e-5	0.01123079	1	7_Enh	NA	NA	1	ENSG00000182866.12	1	ENSG00000176261.11
chr1	32860000	chr1	33100000	19	5.270321e-8	1.16865e-4	1	7_Enh	NA	NA	1	ENSG00000160058.14	1	ENSG00000176261.11
chr1	32940000	chr1	33060000	22	3.858476e-9	1.34071e-5	1	7_Enh	1	7_Enh	1	ENSG00000273274.1	NA	NA
chr1	33020000	chr1	33180000	13	1.920343e-4	0.04910594	1	7_Enh	1	7_Enh	1	ENSG00000160062.10	1	ENSG00000162520.10
chr1	33100000	chr1	33220000	20	8.174222e-9	2.524778e-5	NA	NA	1	7_Enh	1	ENSG00000176261.11	1	ENSG00000162522.6
chr1	33180000	chr1	36620000	6	9.063866e-7	0.001110315	1	7_Enh	1	7_Enh	1	ENSG00000162520.10	1	ENSG00000116871.11
chr1	33380000	chr1	33500000	22	1.029745e-10	6.063487e-7	1	7_Enh	1	7_Enh	1	ENSG00000121900.14	NA	NA
chr1	33580000	chr1	35540000	5	1.950326e-5	0.01060023	1	7_Enh	1	7_Enh	NA	NA	1	ENSG00000197056.5
chr1	33620000	chr1	36220000	6	8.020439e-7	0.001012924	1	7_Enh	1	7_Enh	NA	NA	1	ENSG00000092853.9
chr1	33660000	chr1	33860000	18	5.923147e-5	0.02277806	1	7_Enh	1	7_Enh	1	ENSG00000116525.9	NA	NA
chr1	33700000	chr1	36220000	5	3.65823e-5	0.01642218	1	7_Enh	1	7_Enh	NA	NA	1	ENSG00000092853.9
chr1	33740000	chr1	33860000	18	3.512654e-5	0.01597087	1	7_Enh	1	7_Enh	1	ENSG00000160094.10	NA	NA
chr1	33740000	chr1	33900000	22	1.560203e-4	0.04300347	1	7_Enh	1	7_Enh	1	ENSG00000160094.10	1	ENSG00000134686.12
chr1	33740000	chr1	36020000	6	1.396506e-4	0.04005652	1	7_Enh	1	7_Enh	1	ENSG00000160094.10	1	ENSG00000116819.6
chr1	33740000	chr1	41620000	4	3.872491e-5	0.01707071	1	7_Enh	1	7_Enh	1	ENSG00000160094.10	NA	NA
chr1	33780000	chr1	33900000	24	3.83059e-5	0.01694744	1	7_Enh	1	7_Enh	1	ENSG00000184389.8	1	ENSG00000134686.12
chr1	35380000	chr1	35660000	12	6.814474e-5	0.02501405	NA	NA	1	7_Enh	1	ENSG00000116544.7	1	ENSG00000116560.6
chr1	35380000	chr1	37980000	6	2.574696e-6	0.002448292	NA	NA	1	7_Enh	1	ENSG00000116544.7	1	ENSG00000163875.11
chr1	35380000	chr1	43380000	5	1.288306e-5	0.007910468	NA	NA	1	7_Enh	1	ENSG00000116544.7	NA	NA
chr1	35460000	chr1	41660000	4	1.833924e-4	0.04770523	NA	NA	1	7_Enh	1	ENSG00000243749.1	NA	NA
chr1	35540000	chr1	39420000	4	1.020699e-4	0.03264198	1	7_Enh	1	7_Enh	1	ENSG00000197056.5	1	ENSG00000158315.6
chr1	35660000	chr1	35820000	16	9.602022e-5	0.0313555	1	7_Enh	1	7_Enh	1	ENSG00000116560.6	NA	NA
chr1	35660000	chr1	35900000	17	2.065526e-5	0.01102833	1	7_Enh	1	7_Enh	1	ENSG00000116560.6	NA	NA
chr1	35660000	chr1	36740000	7	1.060837e-4	0.03345071	1	7_Enh	1	7_Enh	1	ENSG00000116560.6	NA	NA
chr1	35740000	chr1	35900000	33	2.747109e-8	6.858561e-5	1	7_Enh	1	7_Enh	1	ENSG00000146463.7	NA	NA
chr1	35820000	chr1	41340000	4	1.239041e-4	0.03704207	1	7_Enh	1	7_Enh	NA	NA	1	ENSG00000179862.5
chr1	35820000	chr1	43780000	4	1.640072e-4	0.04442564	1	7_Enh	1	7_Enh	NA	NA	1	ENSG00000066056.9
chr1	35900000	chr1	36180000	25	2.349811e-7	3.906965e-4	1	7_Enh	1	7_Enh	NA	NA	1	ENSG00000142686.7
chr1	35900000	chr1	36220000	15	1.864417e-4	0.04820049	1	7_Enh	1	7_Enh	NA	NA	1	ENSG00000092853.9
chr1	35900000	chr1	45260000	4	1.125839e-4	0.0347654	1	7_Enh	1	7_Enh	NA	NA	1	ENSG00000222009.4
chr1	36060000	chr1	36380000	11	8.119043e-5	0.02811907	1	7_Enh	1	7_Enh	NA	NA	1	ENSG00000126070.14
chr1	36340000	chr1	44020000	4	1.668892e-4	0.04492506	1	7_Enh	1	7_Enh	1	ENSG00000092847.6	NA	NA
chr1	36580000	chr1	36700000	13	1.000624e-4	0.03222437	1	7_Enh	1	7_Enh	1	ENSG00000171812.6	1	ENSG00000054118.9
chr1	36580000	chr1	39860000	4	7.513975e-5	0.02669931	1	7_Enh	1	7_Enh	1	ENSG00000171812.6	1	ENSG00000255103.1
chr1	36580000	chr1	46420000	3	1.463766e-4	0.04125422	1	7_Enh	1	7_Enh	1	ENSG00000171812.6	NA	NA
chr1	36620000	chr1	36740000	21	1.479762e-5	0.008744364	1	7_Enh	1	7_Enh	1	ENSG00000116871.11	NA	NA
chr1	36620000	chr1	36820000	20	6.332296e-11	3.943435e-7	1	7_Enh	1	7_Enh	1	ENSG00000116871.11	NA	NA
chr1	36620000	chr1	36940000	14	2.210841e-5	0.01156821	1	7_Enh	1	7_Enh	1	ENSG00000116871.11	1	ENSG00000119535.13
chr1	36700000	chr1	36820000	12	1.287881e-4	0.03799665	1	7_Enh	1	7_Enh	1	ENSG00000054118.9	NA	NA
chr1	36700000	chr1	39700000	5	1.528789e-5	0.00894288	1	7_Enh	1	7_Enh	1	ENSG00000054118.9	NA	NA
chr1	36740000	chr1	36860000	21	1.443548e-4	0.04090219	1	7_Enh	1	7_Enh	NA	NA	1	ENSG00000181817.5
chr1	36860000	chr1	44700000	4	1.58009e-4	0.04335913	1	7_Enh	1	7_Enh	1	ENSG00000181817.5	NA	NA
chr1	37100000	chr1	38100000	6	8.228677e-5	0.0283693	1	7_Enh	NA	NA	NA	NA	1	ENSG00000169218.9
chr1	37900000	chr1	38020000	24	1.989123e-5	0.010745	1	7_Enh	1	7_Enh	NA	NA	1	ENSG00000163879.9
chr1	37940000	chr1	42220000	6	1.597335e-6	0.001711019	1	7_Enh	1	7_Enh	1	ENSG00000163874.8	NA	NA
chr1	38020000	chr1	38380000	13	4.672179e-5	0.01942338	1	7_Enh	1	7_Enh	1	ENSG00000163879.9	NA	NA
chr1	38060000	chr1	38260000	22	1.42036e-4	0.04048829	NA	NA	1	7_Enh	1	ENSG00000134697.8	1	ENSG00000196449.3
chr1	38140000	chr1	47060000	4	1.791135e-4	0.04699526	1	7_Enh	1	7_Enh	1	ENSG00000116922.10	NA	NA
chr1	38220000	chr1	46620000	4	1.304238e-4	0.03830488	NA	NA	1	7_Enh	1	ENSG00000183317.12	1	ENSG00000117472.5
chr1	38220000	chr1	47780000	5	3.490778e-6	0.003076091	NA	NA	1	7_Enh	1	ENSG00000183317.12	1	ENSG00000162368.9
chr1	38260000	chr1	46820000	4	1.23054e-4	0.03686706	1	7_Enh	1	7_Enh	1	ENSG00000196449.3	1	ENSG00000117481.6
chr1	38300000	chr1	41420000	7	8.049369e-7	0.001015371	NA	NA	1	7_Enh	1	ENSG00000230610.1	NA	NA
chr1	38340000	chr1	38460000	15	7.464131e-6	0.005332692	NA	NA	1	7_Enh	1	ENSG00000188786.9	1	ENSG00000183520.7
chr1	38380000	chr1	39540000	8	2.42637e-6	0.002345191	1	7_Enh	1	7_Enh	NA	NA	1	ENSG00000127603.19
chr1	38380000	chr1	46820000	4	5.88064e-5	0.02266262	1	7_Enh	1	7_Enh	NA	NA	1	ENSG00000117481.6
chr1	38420000	chr1	39340000	11	2.018064e-7	3.469673e-4	NA	NA	1	7_Enh	1	ENSG00000204084.8	1	ENSG00000214114.4
chr1	38420000	chr1	39460000	9	2.105537e-6	0.002107109	NA	NA	1	7_Enh	1	ENSG00000204084.8	1	ENSG00000174574.11
chr1	38420000	chr1	39540000	7	3.056645e-5	0.014502	NA	NA	1	7_Enh	1	ENSG00000204084.8	1	ENSG00000127603.19
chr1	38500000	chr1	43140000	5	1.336333e-4	0.03891311	1	7_Enh	1	7_Enh	1	ENSG00000185668.5	1	ENSG00000065978.13
chr1	38500000	chr1	45180000	6	8.448078e-6	0.005832402	1	7_Enh	1	7_Enh	1	ENSG00000185668.5	NA	NA
chr1	38900000	chr1	43140000	5	8.338249e-5	0.02862315	1	7_Enh	1	7_Enh	NA	NA	1	ENSG00000065978.13
chr1	38900000	chr1	47220000	6	7.801639e-6	0.00550906	1	7_Enh	NA	NA	NA	NA	1	ENSG00000142973.8
chr1	39340000	chr1	39460000	19	1.581772e-4	0.04338657	1	7_Enh	1	7_Enh	1	ENSG00000214114.4	1	ENSG00000174574.11
chr1	39340000	chr1	39500000	25	6.697371e-10	3.042058e-6	1	7_Enh	1	7_Enh	1	ENSG00000214114.4	1	ENSG00000168653.6
chr1	39340000	chr1	39540000	15	1.117949e-4	0.03462147	1	7_Enh	1	7_Enh	1	ENSG00000214114.4	1	ENSG00000127603.19
chr1	39420000	chr1	47700000	5	3.692303e-7	5.572982e-4	1	7_Enh	NA	NA	1	ENSG00000158315.6	1	ENSG00000162367.7
chr1	39500000	chr1	40100000	10	1.572804e-4	0.0432296	1	7_Enh	1	7_Enh	1	ENSG00000168653.6	1	ENSG00000163909.6
chr1	39540000	chr1	39940000	9	1.69071e-4	0.04530451	1	7_Enh	1	7_Enh	1	ENSG00000127603.19	1	ENSG00000183682.7
chr1	39580000	chr1	39860000	20	3.933737e-10	1.931815e-6	1	7_Enh	1	7_Enh	NA	NA	1	ENSG00000255103.1
chr1	39580000	chr1	39940000	11	8.788422e-5	0.02960181	1	7_Enh	1	7_Enh	NA	NA	1	ENSG00000183682.7
chr1	39580000	chr1	40140000	11	8.803731e-5	0.02963585	1	7_Enh	NA	NA	NA	NA	1	ENSG00000116983.8
chr1	39620000	chr1	39860000	17	1.713039e-6	0.001805679	1	7_Enh	1	7_Enh	NA	NA	1	ENSG00000255103.1
chr1	39660000	chr1	39940000	12	9.994631e-6	0.006584408	1	7_Enh	1	7_Enh	NA	NA	1	ENSG00000183682.7
chr1	39700000	chr1	40140000	11	5.948605e-5	0.02284192	1	7_Enh	NA	NA	NA	NA	1	ENSG00000116983.8
chr1	39740000	chr1	39860000	30	8.972543e-11	5.361231e-7	1	7_Enh	1	7_Enh	NA	NA	1	ENSG00000255103.1
chr1	39740000	chr1	39940000	16	1.005106e-4	0.03231892	1	7_Enh	1	7_Enh	NA	NA	1	ENSG00000183682.7
chr1	39860000	chr1	40140000	16	4.261266e-7	6.226878e-4	1	7_Enh	NA	NA	1	ENSG00000255103.1	1	ENSG00000116983.8
chr1	39940000	chr1	40220000	31	1.60053e-22	6.43145e-18	1	7_Enh	1	7_Enh	1	ENSG00000183682.7	1	ENSG00000198754.5
chr1	39980000	chr1	40220000	33	9.086378e-18	2.333817e-13	1	7_Enh	1	7_Enh	NA	NA	1	ENSG00000198754.5
chr1	39980000	chr1	40260000	22	1.778809e-12	1.687398e-8	1	7_Enh	1	7_Enh	NA	NA	1	ENSG00000116985.6
chr1	40060000	chr1	40220000	39	6.241234e-15	1.031791e-10	1	7_Enh	1	7_Enh	1	ENSG00000090621.9	1	ENSG00000198754.5
chr1	40100000	chr1	40260000	15	1.130594e-4	0.03485854	1	7_Enh	1	7_Enh	1	ENSG00000163909.6	1	ENSG00000116985.6
chr1	40260000	chr1	40380000	16	9.675967e-6	0.006438165	1	7_Enh	1	7_Enh	1	ENSG00000116985.6	1	ENSG00000116990.9
chr1	40260000	chr1	40420000	14	1.315971e-4	0.03853286	1	7_Enh	1	7_Enh	1	ENSG00000116985.6	1	ENSG00000168389.13
chr1	40260000	chr1	40460000	16	2.138233e-7	3.630472e-4	1	7_Enh	1	7_Enh	1	ENSG00000116985.6	NA	NA
chr1	40260000	chr1	40860000	11	2.39944e-6	0.002326924	1	7_Enh	1	7_Enh	1	ENSG00000116985.6	NA	NA
chr1	40300000	chr1	40420000	14	1.953642e-4	0.04966209	1	7_Enh	1	7_Enh	NA	NA	1	ENSG00000168389.13
chr1	40340000	chr1	40500000	22	3.487342e-10	1.741069e-6	1	7_Enh	1	7_Enh	1	ENSG00000043514.11	1	ENSG00000131236.12
chr1	40380000	chr1	40500000	21	8.745988e-6	0.00598429	1	7_Enh	1	7_Enh	1	ENSG00000116990.9	1	ENSG00000131236.12
chr1	40500000	chr1	40860000	15	4.291442e-5	0.01830438	1	7_Enh	1	7_Enh	1	ENSG00000131236.12	NA	NA
chr1	40540000	chr1	40820000	37	2.742566e-15	4.854701e-11	1	7_Enh	1	7_Enh	NA	NA	1	ENSG00000084070.7
chr1	40580000	chr1	40820000	26	6.33793e-10	2.90839e-6	NA	NA	1	7_Enh	1	ENSG00000131238.12	1	ENSG00000084070.7
chr1	40620000	chr1	40740000	33	5.571306e-11	3.537559e-7	NA	NA	1	7_Enh	1	ENSG00000117000.8	1	ENSG00000084073.4
chr1	40620000	chr1	40820000	25	4.011524e-7	5.944514e-4	NA	NA	1	7_Enh	1	ENSG00000117000.8	1	ENSG00000084070.7
chr1	40620000	chr1	40860000	26	1.017521e-8	3.008896e-5	NA	NA	1	7_Enh	1	ENSG00000117000.8	NA	NA
chr1	40660000	chr1	40820000	31	3.319482e-10	1.673783e-6	1	7_Enh	1	7_Enh	NA	NA	1	ENSG00000084070.7
chr1	40700000	chr1	40820000	27	7.341167e-5	0.02629573	1	7_Enh	1	7_Enh	1	ENSG00000188800.5	1	ENSG00000084070.7
chr1	40700000	chr1	40860000	25	5.097179e-5	0.02059387	1	7_Enh	1	7_Enh	1	ENSG00000188800.5	NA	NA
chr1	40700000	chr1	43740000	6	1.129382e-4	0.03483576	1	7_Enh	1	7_Enh	1	ENSG00000188800.5	1	ENSG00000253313.1
chr1	41140000	chr1	41260000	32	7.312737e-6	0.005253706	1	7_Enh	NA	NA	1	ENSG00000066136.15	1	ENSG00000117013.10
chr1	41140000	chr1	41300000	27	2.879138e-6	0.002661324	1	7_Enh	1	7_Enh	1	ENSG00000066136.15	NA	NA
chr1	41140000	chr1	41420000	19	3.328475e-5	0.01538954	1	7_Enh	1	7_Enh	1	ENSG00000066136.15	NA	NA
chr1	41260000	chr1	41460000	34	1.332621e-10	7.60493e-7	NA	NA	1	7_Enh	1	ENSG00000117013.10	1	ENSG00000171793.9
chr1	41300000	chr1	41460000	26	8.528912e-7	0.001061235	1	7_Enh	1	7_Enh	NA	NA	1	ENSG00000171793.9
chr1	41340000	chr1	41460000	25	7.149992e-7	9.286286e-4	1	7_Enh	1	7_Enh	1	ENSG00000179862.5	1	ENSG00000171793.9
chr1	41340000	chr1	43500000	4	1.777264e-4	0.04677549	1	7_Enh	1	7_Enh	1	ENSG00000179862.5	NA	NA
chr1	41500000	chr1	41620000	19	1.651727e-4	0.04463665	1	7_Enh	1	7_Enh	1	ENSG00000171790.11	NA	NA
chr1	41660000	chr1	44820000	5	7.564807e-5	0.02682222	1	7_Enh	1	7_Enh	NA	NA	1	ENSG00000117419.10
chr1	41700000	chr1	46100000	4	1.013518e-5	0.006654175	1	7_Enh	NA	NA	1	ENSG00000010803.12	1	ENSG00000159588.10
chr1	41940000	chr1	42300000	25	1.30244e-5	0.007971766	1	7_Enh	1	7_Enh	1	ENSG00000127129.5	NA	NA
chr1	41940000	chr1	42380000	23	5.670993e-8	1.241658e-4	1	7_Enh	1	7_Enh	1	ENSG00000127129.5	NA	NA
chr1	42020000	chr1	42500000	8	5.871166e-5	0.02263984	1	7_Enh	1	7_Enh	NA	NA	1	ENSG00000127124.9
chr1	42300000	chr1	42620000	17	8.183326e-5	0.02826615	1	7_Enh	1	7_Enh	NA	NA	1	ENSG00000197273.3
chr1	42300000	chr1	42820000	16	1.176475e-4	0.03577717	1	7_Enh	NA	NA	NA	NA	1	ENSG00000198815.4
chr1	42660000	chr1	42820000	20	6.320954e-5	0.023808760000000002	1	7_Enh	NA	NA	NA	NA	1	ENSG00000198815.4
chr1	42700000	chr1	47100000	4	8.552023e-5	0.02908614	1	7_Enh	1	7_Enh	NA	NA	1	ENSG00000142961.10
chr1	43220000	chr1	45980000	4	1.911563e-4	0.04897395	1	7_Enh	1	7_Enh	1	ENSG00000117385.11	1	ENSG00000117450.9
chr1	43220000	chr1	47060000	5	1.23285e-5	0.007670336	1	7_Enh	1	7_Enh	1	ENSG00000117385.11	NA	NA
chr1	43300000	chr1	45980000	7	4.969698e-6	0.003976558	1	7_Enh	1	7_Enh	1	ENSG00000164011.13	1	ENSG00000117450.9
chr1	43380000	chr1	43620000	20	4.907014e-5	0.02007802	1	7_Enh	NA	NA	NA	NA	1	ENSG00000243710.3
chr1	43420000	chr1	43540000	28	4.140862e-9	1.421485e-5	1	7_Enh	1	7_Enh	1	ENSG00000117394.15	NA	NA
chr1	43420000	chr1	43620000	21	8.681682e-6	0.005952126	1	7_Enh	NA	NA	1	ENSG00000117394.15	1	ENSG00000243710.3
chr1	43660000	chr1	43820000	11	2.128291e-5	0.01126633	1	7_Enh	1	7_Enh	NA	NA	1	ENSG00000066322.8
chr1	43660000	chr1	51980000	3	1.325046e-4	0.0386984	1	7_Enh	1	7_Enh	NA	NA	1	ENSG00000085832.12
chr1	43700000	chr1	43820000	25	2.065407e-10	1.109657e-6	1	7_Enh	1	7_Enh	NA	NA	1	ENSG00000066322.8
chr1	43700000	chr1	43860000	34	9.795549e-12	7.645399e-8	1	7_Enh	1	7_Enh	NA	NA	1	ENSG00000159479.12
chr1	43700000	chr1	43900000	18	7.601923e-5	0.0269097	1	7_Enh	NA	NA	NA	NA	1	ENSG00000178922.12
chr1	43700000	chr1	53620000	4	1.625234e-4	0.04416353	1	7_Enh	1	7_Enh	NA	NA	1	ENSG00000162383.7
chr1	43780000	chr1	43900000	29	2.13738e-10	1.143119e-6	1	7_Enh	NA	NA	1	ENSG00000066056.9	1	ENSG00000178922.12
chr1	43900000	chr1	44020000	33	9.574284e-13	9.8396e-9	NA	NA	1	7_Enh	1	ENSG00000178922.12	NA	NA
chr1	44020000	chr1	44420000	13	1.165615e-4	0.03557137	1	7_Enh	1	7_Enh	NA	NA	1	ENSG00000117410.9
chr1	44180000	chr1	44420000	17	7.192826e-7	9.326515e-4	1	7_Enh	1	7_Enh	1	ENSG00000126091.15	1	ENSG00000117410.9
chr1	44220000	chr1	44420000	32	4.22231e-12	3.647113e-8	1	7_Enh	1	7_Enh	NA	NA	1	ENSG00000117410.9
chr1	44300000	chr1	44420000	41	5.922949e-15	9.840986e-11	1	7_Enh	1	7_Enh	NA	NA	1	ENSG00000117410.9
chr1	44340000	chr1	45980000	5	9.204316e-5	0.03051004	1	7_Enh	1	7_Enh	NA	NA	1	ENSG00000117450.9
chr1	44540000	chr1	44660000	29	5.165185e-5	0.02077511	1	7_Enh	NA	NA	NA	NA	1	ENSG00000178028.9
chr1	45300000	chr1	45740000	13	1.286672e-5	0.007903667	1	7_Enh	1	7_Enh	1	ENSG00000117425.9	NA	NA
chr1	45300000	chr1	45940000	9	2.173389e-6	0.002159571	1	7_Enh	NA	NA	1	ENSG00000117425.9	1	ENSG00000070759.12
chr1	45380000	chr1	45980000	11	4.718072e-6	0.003826383	1	7_Enh	1	7_Enh	NA	NA	1	ENSG00000117450.9
chr1	45380000	chr1	46780000	7	1.904477e-5	0.01042596	1	7_Enh	1	7_Enh	NA	NA	1	ENSG00000132128.12
chr1	45820000	chr1	45940000	24	1.682681e-8	4.574489e-5	1	7_Enh	NA	NA	1	ENSG00000132781.13	1	ENSG00000070759.12
chr1	45820000	chr1	45980000	25	2.277267e-9	8.59849e-6	1	7_Enh	1	7_Enh	1	ENSG00000132781.13	1	ENSG00000117450.9
chr1	46060000	chr1	46340000	19	6.556059e-9	2.092683e-5	1	7_Enh	1	7_Enh	1	ENSG00000132780.12	NA	NA
chr1	46060000	chr1	46380000	14	7.048811e-8	1.482973e-4	1	7_Enh	1	7_Enh	1	ENSG00000132780.12	NA	NA
chr1	46100000	chr1	46300000	14	6.324397e-5	0.02381596	NA	NA	1	7_Enh	1	ENSG00000159588.10	NA	NA
chr1	46100000	chr1	46340000	26	5.367537e-14	7.302025e-10	NA	NA	1	7_Enh	1	ENSG00000159588.10	NA	NA
chr1	46340000	chr1	46700000	13	6.009052e-6	0.004565343	1	7_Enh	1	7_Enh	NA	NA	1	ENSG00000085999.7
chr1	46420000	chr1	46620000	13	1.282734e-4	0.03789694	1	7_Enh	1	7_Enh	NA	NA	1	ENSG00000117472.5
chr1	46420000	chr1	46700000	10	1.443983e-4	0.04090819	1	7_Enh	1	7_Enh	NA	NA	1	ENSG00000085999.7
chr1	46500000	chr1	46660000	30	6.366707e-12	5.213099e-8	1	7_Enh	1	7_Enh	NA	NA	1	ENSG00000171357.5
chr1	46540000	chr1	46660000	17	1.124348e-4	0.03473822	1	7_Enh	1	7_Enh	NA	NA	1	ENSG00000171357.5
chr1	46540000	chr1	46700000	12	4.273438e-5	0.01825435	1	7_Enh	1	7_Enh	NA	NA	1	ENSG00000085999.7
chr1	46980000	chr1	52140000	5	2.086912e-5	0.01110517	1	7_Enh	1	7_Enh	1	ENSG00000197587.6	NA	NA
chr1	47060000	chr1	47180000	19	4.208441e-5	0.01805806	1	7_Enh	1	7_Enh	NA	NA	1	ENSG00000159658.6
chr1	47660000	chr1	48220000	13	6.150936e-7	8.265637e-4	1	7_Enh	NA	NA	1	ENSG00000162366.3	1	ENSG00000273395.1
chr1	47780000	chr1	50980000	5	6.96075e-5	0.02537671	1	7_Enh	1	7_Enh	1	ENSG00000162368.9	NA	NA
chr1	48580000	chr1	51100000	4	1.204059e-4	0.0363406	NA	NA	1	7_Enh	1	ENSG00000269709.1	NA	NA
chr1	51420000	chr1	59300000	4	1.201333e-4	0.03627823	1	7_Enh	1	7_Enh	1	ENSG00000185104.15	NA	NA
chr1	51740000	chr1	57340000	5	1.749746e-4	0.04628135	1	7_Enh	1	7_Enh	NA	NA	1	ENSG00000157131.10
chr1	51780000	chr1	59060000	4	9.274624e-5	0.03065429	1	7_Enh	1	7_Enh	NA	NA	1	ENSG00000184292.5
chr1	51780000	chr1	59180000	4	7.02283e-5	0.02552471	1	7_Enh	1	7_Enh	NA	NA	1	ENSG00000162601.5
chr1	52060000	chr1	52180000	22	6.196071e-5	0.0234896	1	7_Enh	1	7_Enh	1	ENSG00000117859.14	NA	NA
chr1	52060000	chr1	52220000	22	1.531417e-6	0.001656526	1	7_Enh	1	7_Enh	1	ENSG00000117859.14	NA	NA
chr1	52060000	chr1	59500000	5	8.431218e-6	0.00582417	1	7_Enh	1	7_Enh	1	ENSG00000117859.14	NA	NA
chr1	52340000	chr1	52580000	19	4.647016e-6	0.00378418	1	7_Enh	1	7_Enh	1	ENSG00000078618.15	NA	NA
chr1	52340000	chr1	52820000	13	2.733594e-5	0.01343957	1	7_Enh	1	7_Enh	1	ENSG00000078618.15	1	ENSG00000154222.10
chr1	52580000	chr1	52820000	21	5.959867e-11	3.753971e-7	1	7_Enh	1	7_Enh	NA	NA	1	ENSG00000154222.10
chr1	52580000	chr1	52860000	19	1.713135e-8	4.644283e-5	1	7_Enh	NA	NA	NA	NA	1	ENSG00000085840.8
chr1	52620000	chr1	52740000	19	7.029532e-5	0.02554175	1	7_Enh	1	7_Enh	1	ENSG00000157077.10	NA	NA
chr1	52620000	chr1	52820000	17	1.529345e-6	0.001654719	1	7_Enh	1	7_Enh	1	ENSG00000157077.10	1	ENSG00000154222.10
chr1	52660000	chr1	52820000	17	1.367418e-6	0.001524126	1	7_Enh	1	7_Enh	NA	NA	1	ENSG00000154222.10
chr1	52820000	chr1	53140000	12	1.415365e-4	0.0403968	1	7_Enh	1	7_Enh	1	ENSG00000154222.10	NA	NA
chr1	52860000	chr1	52980000	26	5.504878e-8	1.211229e-4	NA	NA	1	7_Enh	1	ENSG00000085840.8	NA	NA
chr1	52860000	chr1	53140000	19	3.002294e-7	4.745878e-4	NA	NA	1	7_Enh	1	ENSG00000085840.8	NA	NA
chr1	52860000	chr1	53180000	16	1.582456e-6	0.001698718	NA	NA	1	7_Enh	1	ENSG00000085840.8	1	ENSG00000162378.8
chr1	52860000	chr1	53220000	16	2.396072e-5	0.01223356	NA	NA	1	7_Enh	1	ENSG00000085840.8	NA	NA
chr1	52860000	chr1	53500000	13	3.342564e-6	0.002977857	NA	NA	1	7_Enh	1	ENSG00000085840.8	NA	NA
chr1	52860000	chr1	54180000	8	3.950236e-5	0.01730377	NA	NA	1	7_Enh	1	ENSG00000085840.8	1	ENSG00000174332.3
chr1	52900000	chr1	53060000	28	4.071359e-5	0.01766569	1	7_Enh	1	7_Enh	NA	NA	1	ENSG00000116157.5
chr1	52900000	chr1	53620000	12	4.908784e-5	0.02008377	1	7_Enh	1	7_Enh	NA	NA	1	ENSG00000162383.7
chr1	52980000	chr1	53180000	16	5.605402e-5	0.02194136	1	7_Enh	1	7_Enh	NA	NA	1	ENSG00000162378.8
chr1	53180000	chr1	53380000	20	8.337814e-6	0.005780199	1	7_Enh	1	7_Enh	1	ENSG00000162378.8	1	ENSG00000121310.12
chr1	53180000	chr1	53580000	12	5.415356e-5	0.02145374	1	7_Enh	1	7_Enh	1	ENSG00000162378.8	NA	NA
chr1	53180000	chr1	53660000	13	4.19364e-6	0.003517129	1	7_Enh	1	7_Enh	1	ENSG00000162378.8	1	ENSG00000157184.5
chr1	53220000	chr1	53620000	15	1.952509e-4	0.04964409	1	7_Enh	1	7_Enh	NA	NA	1	ENSG00000162383.7
chr1	53220000	chr1	53660000	17	7.37036e-7	9.495581e-4	1	7_Enh	1	7_Enh	NA	NA	1	ENSG00000157184.5
chr1	53300000	chr1	53580000	12	1.875747e-4	0.04839341	1	7_Enh	1	7_Enh	1	ENSG00000203995.5	NA	NA
chr1	53300000	chr1	53620000	15	9.502485e-6	0.00635448	1	7_Enh	1	7_Enh	1	ENSG00000203995.5	1	ENSG00000162383.7
chr1	53300000	chr1	59380000	4	8.424171e-5	0.02881091	1	7_Enh	1	7_Enh	1	ENSG00000203995.5	NA	NA
chr1	53380000	chr1	53540000	16	8.371955e-5	0.02870425	1	7_Enh	1	7_Enh	1	ENSG00000121310.12	1	ENSG00000174348.9
chr1	53380000	chr1	53580000	21	8.089986e-6	0.005649955	1	7_Enh	1	7_Enh	1	ENSG00000121310.12	NA	NA
chr1	53380000	chr1	53620000	21	3.374217e-5	0.0155378	1	7_Enh	1	7_Enh	1	ENSG00000121310.12	1	ENSG00000162383.7
chr1	53380000	chr1	53660000	32	2.030416e-14	3.023712e-10	1	7_Enh	1	7_Enh	1	ENSG00000121310.12	1	ENSG00000157184.5
chr1	53380000	chr1	53700000	22	5.016519e-7	7.052215e-4	1	7_Enh	1	7_Enh	1	ENSG00000121310.12	1	ENSG00000162385.6
chr1	53420000	chr1	53620000	17	8.657496e-5	0.02932139	1	7_Enh	1	7_Enh	NA	NA	1	ENSG00000162383.7
chr1	53420000	chr1	53700000	15	8.318695e-5	0.02858098	1	7_Enh	1	7_Enh	NA	NA	1	ENSG00000162385.6
chr1	53460000	chr1	53700000	18	1.123117e-5	0.007174935	1	7_Enh	1	7_Enh	NA	NA	1	ENSG00000162385.6
chr1	53500000	chr1	53620000	25	2.09384e-5	0.0111302	1	7_Enh	1	7_Enh	NA	NA	1	ENSG00000162383.7
chr1	53500000	chr1	53660000	23	1.661271e-6	0.001764174	1	7_Enh	1	7_Enh	NA	NA	1	ENSG00000157184.5
chr1	53780000	chr1	53900000	29	6.583782e-7	8.719588e-4	1	7_Enh	1	7_Enh	1	ENSG00000157193.10	NA	NA
chr1	53780000	chr1	54220000	15	5.191226e-5	0.0208433	1	7_Enh	1	7_Enh	1	ENSG00000157193.10	1	ENSG00000174332.3
chr1	53860000	chr1	54220000	17	2.959889e-5	0.01417707	1	7_Enh	1	7_Enh	NA	NA	1	ENSG00000174332.3
chr1	53900000	chr1	54180000	28	1.143554e-9	4.820356e-6	1	7_Enh	1	7_Enh	NA	NA	1	ENSG00000174332.3
chr1	53940000	chr1	54060000	38	3.997003e-6	0.003393224	1	7_Enh	1	7_Enh	1	ENSG00000143006.7	NA	NA
chr1	53940000	chr1	54100000	21	1.046464e-5	0.006813166	1	7_Enh	1	7_Enh	1	ENSG00000143006.7	NA	NA
chr1	53940000	chr1	54180000	31	8.477935e-11	5.100758e-7	1	7_Enh	1	7_Enh	1	ENSG00000143006.7	1	ENSG00000174332.3
chr1	53940000	chr1	54220000	51	1.011099e-21	3.856496e-17	1	7_Enh	1	7_Enh	1	ENSG00000143006.7	1	ENSG00000174332.3
chr1	53980000	chr1	54220000	21	3.974457e-7	5.901765e-4	1	7_Enh	1	7_Enh	NA	NA	1	ENSG00000174332.3
chr1	54020000	chr1	54180000	25	3.214119e-6	0.00289434	1	7_Enh	1	7_Enh	NA	NA	1	ENSG00000174332.3
chr1	54020000	chr1	54220000	33	1.64215e-8	4.48275e-5	1	7_Enh	1	7_Enh	NA	NA	1	ENSG00000174332.3
chr1	54020000	chr1	54500000	14	2.110576e-5	0.0111943	1	7_Enh	1	7_Enh	NA	NA	1	ENSG00000116209.7
chr1	54060000	chr1	54180000	27	1.915436e-4	0.04903209	1	7_Enh	1	7_Enh	NA	NA	1	ENSG00000174332.3
chr1	54060000	chr1	54220000	36	2.560752e-6	0.002438261	1	7_Enh	1	7_Enh	NA	NA	1	ENSG00000174332.3
chr1	54100000	chr1	54220000	21	9.59543e-5	0.03134142	1	7_Enh	1	7_Enh	NA	NA	1	ENSG00000174332.3
chr1	54340000	chr1	54460000	22	1.692797e-4	0.04534291	NA	NA	1	7_Enh	1	ENSG00000058799.9	NA	NA
chr1	54340000	chr1	54660000	17	1.915897e-4	0.04904011	NA	NA	1	7_Enh	1	ENSG00000058799.9	1	ENSG00000256407.1
chr1	54340000	chr1	54740000	18	1.31815e-6	0.001481791	NA	NA	1	7_Enh	1	ENSG00000058799.9	NA	NA
chr1	54340000	chr1	55060000	8	8.882067e-5	0.0298066	NA	NA	1	7_Enh	1	ENSG00000058799.9	NA	NA
chr1	54340000	chr1	55300000	12	1.443441e-6	0.001584716	NA	NA	1	7_Enh	1	ENSG00000058799.9	NA	NA
chr1	54500000	chr1	54980000	14	4.729964e-7	6.749924e-4	1	7_Enh	1	7_Enh	1	ENSG00000116209.7	NA	NA
chr1	54540000	chr1	54700000	17	6.957364e-5	0.02536828	1	7_Enh	1	7_Enh	1	ENSG00000116209.7	1	ENSG00000198711.4
chr1	54540000	chr1	54860000	19	1.92138e-7	3.339178e-4	1	7_Enh	1	7_Enh	1	ENSG00000116209.7	1	ENSG00000157216.11
chr1	54540000	chr1	54940000	13	3.705569e-5	0.01656166	1	7_Enh	1	7_Enh	1	ENSG00000116209.7	NA	NA
chr1	54540000	chr1	54980000	14	3.912845e-6	0.003340732	1	7_Enh	1	7_Enh	1	ENSG00000116209.7	NA	NA
chr1	54540000	chr1	55300000	10	1.127633e-4	0.03479866	1	7_Enh	1	7_Enh	1	ENSG00000116209.7	NA	NA
chr1	54580000	chr1	54780000	25	2.756554e-7	4.4402e-4	1	7_Enh	1	7_Enh	1	ENSG00000212670.1	NA	NA
chr1	54580000	chr1	54860000	18	9.918263e-7	0.001189089	1	7_Enh	1	7_Enh	1	ENSG00000212670.1	1	ENSG00000157216.11
chr1	54580000	chr1	54900000	16	1.185441e-5	0.007455424	1	7_Enh	NA	NA	1	ENSG00000212670.1	1	ENSG00000157216.11
chr1	54580000	chr1	55020000	11	2.177333e-5	0.01145002	1	7_Enh	1	7_Enh	1	ENSG00000212670.1	1	ENSG00000162390.13
chr1	54620000	chr1	54820000	18	7.029528e-5	0.02554175	1	7_Enh	1	7_Enh	1	ENSG00000248835.2	NA	NA
chr1	54620000	chr1	54860000	21	6.336588e-8	1.360514e-4	1	7_Enh	1	7_Enh	1	ENSG00000248835.2	1	ENSG00000157216.11
chr1	54620000	chr1	55420000	9	1.103134e-4	0.03430225	1	7_Enh	1	7_Enh	1	ENSG00000248835.2	NA	NA
chr1	54660000	chr1	54860000	23	1.750322e-6	0.001834558	1	7_Enh	1	7_Enh	1	ENSG00000256407.1	1	ENSG00000157216.11
chr1	54660000	chr1	54900000	22	2.938601e-6	0.002705417	1	7_Enh	NA	NA	1	ENSG00000256407.1	1	ENSG00000157216.11
chr1	54660000	chr1	54940000	18	6.030138e-6	0.004575593	1	7_Enh	1	7_Enh	1	ENSG00000256407.1	NA	NA
chr1	54660000	chr1	55300000	12	9.338267e-5	0.03079993	1	7_Enh	1	7_Enh	1	ENSG00000256407.1	NA	NA
chr1	54740000	chr1	54860000	27	1.294269e-7	2.439809e-4	1	7_Enh	1	7_Enh	NA	NA	1	ENSG00000157216.11
chr1	55180000	chr1	55300000	23	1.475911e-4	0.04148397	1	7_Enh	1	7_Enh	1	ENSG00000243725.2	NA	NA
chr1	55220000	chr1	55460000	15	9.304781e-5	0.03071831	NA	NA	1	7_Enh	1	ENSG00000162396.5	1	ENSG00000162399.6
chr1	55700000	chr1	56900000	10	4.942945e-5	0.02017995	1	7_Enh	1	7_Enh	1	ENSG00000162402.8	NA	NA
chr1	55740000	chr1	57100000	9	9.941085e-7	0.001191093	1	7_Enh	1	7_Enh	NA	NA	1	ENSG00000162407.8
chr1	55980000	chr1	57100000	11	4.680278e-8	1.059579e-4	1	7_Enh	1	7_Enh	NA	NA	1	ENSG00000162407.8
chr1	55980000	chr1	59780000	5	1.555997e-4	0.04292695	1	7_Enh	1	7_Enh	NA	NA	1	ENSG00000172456.12
chr1	56420000	chr1	57100000	11	6.615867e-5	0.02452816	1	7_Enh	1	7_Enh	NA	NA	1	ENSG00000162407.8
chr1	57100000	chr1	59980000	6	1.576192e-5	0.009136069	1	7_Enh	1	7_Enh	1	ENSG00000162407.8	NA	NA
chr1	57300000	chr1	57860000	20	2.796685e-5	0.01365102	1	7_Enh	1	7_Enh	1	ENSG00000157131.10	NA	NA
chr1	57300000	chr1	57940000	15	8.971118e-5	0.03001517	1	7_Enh	1	7_Enh	1	ENSG00000157131.10	NA	NA
chr1	57300000	chr1	58860000	8	8.000284e-5	0.02783854	1	7_Enh	1	7_Enh	1	ENSG00000157131.10	NA	NA
chr1	57300000	chr1	59100000	9	1.076148e-5	0.006952274	1	7_Enh	1	7_Enh	1	ENSG00000157131.10	NA	NA
chr1	57340000	chr1	59660000	10	4.353887e-7	6.334878e-4	1	7_Enh	1	7_Enh	1	ENSG00000157131.10	NA	NA
chr1	58900000	chr1	62220000	5	1.499809e-4	0.04192449	1	7_Enh	1	7_Enh	NA	NA	1	ENSG00000132849.14
chr1	58900000	chr1	64060000	5	8.107908e-5	0.02809101	1	7_Enh	1	7_Enh	NA	NA	1	ENSG00000142856.12
chr1	59020000	chr1	60220000	16	3.286412e-9	1.172271e-5	1	7_Enh	1	7_Enh	1	ENSG00000162600.7	NA	NA
chr1	59020000	chr1	62140000	7	1.284055e-5	0.007892406	1	7_Enh	1	7_Enh	1	ENSG00000162600.7	NA	NA
chr1	59020000	chr1	68460000	6	4.596977e-6	0.003755097	1	7_Enh	1	7_Enh	1	ENSG00000162600.7	NA	NA
chr1	59060000	chr1	60260000	10	3.086362e-5	0.01458823	1	7_Enh	1	7_Enh	1	ENSG00000184292.5	1	ENSG00000134709.6
chr1	59180000	chr1	59900000	14	5.588149e-8	1.227098e-4	1	7_Enh	1	7_Enh	1	ENSG00000162601.5	NA	NA
chr1	59180000	chr1	60060000	9	7.96008e-5	0.02774423	1	7_Enh	1	7_Enh	1	ENSG00000162601.5	NA	NA
chr1	59180000	chr1	60140000	14	1.345523e-6	0.001505029	1	7_Enh	1	7_Enh	1	ENSG00000162601.5	NA	NA
chr1	59180000	chr1	60180000	14	8.55817e-9	2.615003e-5	1	7_Enh	1	7_Enh	1	ENSG00000162601.5	NA	NA
chr1	59180000	chr1	60220000	23	1.066561e-15	2.031672e-11	1	7_Enh	1	7_Enh	1	ENSG00000162601.5	NA	NA
chr1	59180000	chr1	60300000	10	1.847044e-5	0.01019911	1	7_Enh	NA	NA	1	ENSG00000162601.5	1	ENSG00000134709.6
chr1	59220000	chr1	59780000	12	7.114674e-5	0.02573997	1	7_Enh	1	7_Enh	NA	NA	1	ENSG00000172456.12
chr1	59220000	chr1	67500000	4	7.594034e-5	0.02689121	1	7_Enh	1	7_Enh	NA	NA	1	ENSG00000116704.6
chr1	59260000	chr1	59500000	24	4.292178e-11	2.815198e-7	1	7_Enh	1	7_Enh	1	ENSG00000177606.5	NA	NA
chr1	59260000	chr1	59620000	14	7.987175e-5	0.02780522	1	7_Enh	1	7_Enh	1	ENSG00000177606.5	NA	NA
chr1	59260000	chr1	59700000	12	4.396778e-6	0.003637531	1	7_Enh	1	7_Enh	1	ENSG00000177606.5	NA	NA
chr1	59260000	chr1	59740000	11	5.244743e-5	0.0209966	1	7_Enh	1	7_Enh	1	ENSG00000177606.5	NA	NA
chr1	59260000	chr1	59820000	12	3.255724e-8	7.910743e-5	1	7_Enh	1	7_Enh	1	ENSG00000177606.5	NA	NA
chr1	59260000	chr1	59900000	8	1.740423e-4	0.04612594	1	7_Enh	1	7_Enh	1	ENSG00000177606.5	NA	NA
chr1	59260000	chr1	60180000	17	4.335565e-14	6.032286e-10	1	7_Enh	1	7_Enh	1	ENSG00000177606.5	NA	NA
chr1	59260000	chr1	60220000	13	1.768134e-8	4.766803e-5	1	7_Enh	1	7_Enh	1	ENSG00000177606.5	NA	NA
chr1	59380000	chr1	60380000	9	3.475054e-5	0.01585295	1	7_Enh	NA	NA	NA	NA	1	ENSG00000134716.5
chr1	59460000	chr1	59780000	15	4.786279e-6	0.00386878	1	7_Enh	1	7_Enh	NA	NA	1	ENSG00000172456.12
chr1	59540000	chr1	59780000	24	1.902837e-7	3.313576e-4	1	7_Enh	1	7_Enh	NA	NA	1	ENSG00000172456.12
chr1	59580000	chr1	60260000	13	1.514082e-4	0.04219126	1	7_Enh	1	7_Enh	NA	NA	1	ENSG00000134709.6
chr1	59620000	chr1	60260000	15	1.046456e-4	0.03316361	1	7_Enh	1	7_Enh	NA	NA	1	ENSG00000134709.6
chr1	59700000	chr1	60260000	17	1.39888e-7	2.588856e-4	1	7_Enh	1	7_Enh	NA	NA	1	ENSG00000134709.6
chr1	59780000	chr1	60020000	21	6.650231e-5	0.02461137	1	7_Enh	1	7_Enh	1	ENSG00000172456.12	NA	NA
chr1	59780000	chr1	60140000	21	6.897848e-6	0.005040047	1	7_Enh	1	7_Enh	1	ENSG00000172456.12	NA	NA
chr1	59780000	chr1	60180000	15	3.206559e-5	0.01499401	1	7_Enh	1	7_Enh	1	ENSG00000172456.12	NA	NA
chr1	59780000	chr1	64660000	4	9.483677e-5	0.03110682	1	7_Enh	1	7_Enh	1	ENSG00000172456.12	1	ENSG00000177414.9
chr1	59780000	chr1	67020000	6	1.941594e-6	0.001984646	1	7_Enh	1	7_Enh	1	ENSG00000172456.12	NA	NA
chr1	59860000	chr1	68300000	4	7.427878e-5	0.02649828	1	7_Enh	1	7_Enh	NA	NA	1	ENSG00000172380.5
chr1	60220000	chr1	70020000	5	5.877376e-5	0.02265321	1	7_Enh	NA	NA	NA	NA	1	ENSG00000033122.14
chr1	60540000	chr1	63140000	4	1.438273e-4	0.04081224	NA	NA	1	7_Enh	1	ENSG00000162598.9	1	ENSG00000116641.11
chr1	61340000	chr1	62580000	12	2.310462e-7	3.853177e-4	NA	NA	1	7_Enh	1	ENSG00000162599.11	NA	NA
chr1	61460000	chr1	68980000	4	1.610012e-4	0.04388319	1	7_Enh	1	7_Enh	NA	NA	1	ENSG00000024526.12
chr1	61500000	chr1	68500000	5	2.817993e-5	0.01372081	1	7_Enh	NA	NA	NA	NA	1	ENSG00000162595.4
chr1	61540000	chr1	63260000	6	8.62742e-6	0.005925008	1	7_Enh	1	7_Enh	NA	NA	1	ENSG00000125703.10
chr1	62900000	chr1	65620000	7	1.556e-6	0.001677733	1	7_Enh	1	7_Enh	1	ENSG00000162607.8	1	ENSG00000162433.10
chr1	63100000	chr1	67380000	5	1.64964e-5	0.009429717	1	7_Enh	1	7_Enh	NA	NA	1	ENSG00000152763.12
chr1	63260000	chr1	66940000	4	1.882398e-4	0.04850741	1	7_Enh	1	7_Enh	1	ENSG00000125703.10	NA	NA
chr1	63260000	chr1	72740000	4	4.171014e-5	0.01795112	1	7_Enh	1	7_Enh	1	ENSG00000125703.10	1	ENSG00000172260.9
chr1	64020000	chr1	65300000	9	1.150332e-4	0.03526199	1	7_Enh	1	7_Enh	1	ENSG00000116652.5	NA	NA
chr1	64020000	chr1	65460000	9	7.398416e-5	0.02642457	1	7_Enh	1	7_Enh	1	ENSG00000116652.5	NA	NA
chr1	64020000	chr1	68140000	7	6.329163e-5	0.02382998	1	7_Enh	1	7_Enh	1	ENSG00000116652.5	1	ENSG00000116717.7
chr1	64060000	chr1	64540000	21	1.587338e-8	4.357612e-5	1	7_Enh	1	7_Enh	1	ENSG00000142856.12	NA	NA
chr1	64060000	chr1	64620000	19	1.073072e-7	2.093082e-4	1	7_Enh	1	7_Enh	1	ENSG00000142856.12	NA	NA
chr1	64060000	chr1	64660000	9	3.897784e-5	0.01714103	1	7_Enh	1	7_Enh	1	ENSG00000142856.12	1	ENSG00000177414.9
chr1	64060000	chr1	64700000	12	1.156176e-7	2.222371e-4	1	7_Enh	1	7_Enh	1	ENSG00000142856.12	NA	NA
chr1	64060000	chr1	65660000	9	6.421096e-6	0.004786137	1	7_Enh	1	7_Enh	1	ENSG00000142856.12	NA	NA
chr1	64220000	chr1	64540000	18	2.769274e-5	0.01356188	1	7_Enh	1	7_Enh	1	ENSG00000185483.7	NA	NA
chr1	64220000	chr1	64620000	25	1.995983e-10	1.077617e-6	1	7_Enh	1	7_Enh	1	ENSG00000185483.7	NA	NA
chr1	64220000	chr1	64660000	10	2.506412e-5	0.01263174	1	7_Enh	1	7_Enh	1	ENSG00000185483.7	1	ENSG00000177414.9
chr1	64220000	chr1	66980000	5	5.674113e-5	0.0221285	1	7_Enh	1	7_Enh	1	ENSG00000185483.7	1	ENSG00000118473.17
chr1	64420000	chr1	71500000	4	9.661743e-5	0.03147832	1	7_Enh	NA	NA	NA	NA	1	ENSG00000050628.16
chr1	64940000	chr1	65300000	15	6.587883e-5	0.02446836	1	7_Enh	1	7_Enh	1	ENSG00000158966.9	NA	NA
chr1	64940000	chr1	66300000	10	1.222301e-5	0.007623661	1	7_Enh	1	7_Enh	1	ENSG00000158966.9	NA	NA
chr1	64980000	chr1	72740000	4	1.502792e-4	0.04198301	1	7_Enh	1	7_Enh	NA	NA	1	ENSG00000172260.9
chr1	65700000	chr1	66140000	13	4.958847e-8	1.112277e-4	NA	NA	1	7_Enh	1	ENSG00000116675.11	NA	NA
chr1	66740000	chr1	66980000	17	4.326368e-5	0.01840844	1	7_Enh	1	7_Enh	NA	NA	1	ENSG00000118473.17
chr1	66980000	chr1	67140000	20	3.482402e-5	0.0158755	1	7_Enh	NA	NA	1	ENSG00000118473.17	1	ENSG00000248458.2
chr1	66980000	chr1	70500000	6	2.635503e-5	0.01309294	1	7_Enh	1	7_Enh	1	ENSG00000118473.17	NA	NA
chr1	67380000	chr1	67980000	10	1.919436e-4	0.04909698	1	7_Enh	1	7_Enh	1	ENSG00000152763.12	NA	NA
chr1	67380000	chr1	68500000	7	1.589262e-4	0.04352188	1	7_Enh	NA	NA	1	ENSG00000152763.12	1	ENSG00000162595.4
chr1	67780000	chr1	67900000	20	3.539061e-5	0.01605249	NA	NA	1	7_Enh	1	ENSG00000081985.6	1	ENSG00000142864.10
chr1	68020000	chr1	77740000	4	1.903608e-4	0.04884743	1	7_Enh	1	7_Enh	NA	NA	1	ENSG00000154027.14
chr1	68220000	chr1	70860000	6	4.856044e-5	0.0199411	1	7_Enh	NA	NA	NA	NA	1	ENSG00000116761.7
chr1	68340000	chr1	68900000	11	4.020116e-5	0.01750662	1	7_Enh	NA	NA	NA	NA	1	ENSG00000116745.6
chr1	68340000	chr1	75580000	4	1.542823e-4	0.04270332	1	7_Enh	NA	NA	NA	NA	1	ENSG00000162624.10
chr1	68700000	chr1	68820000	22	7.391959e-6	0.005293017	1	7_Enh	1	7_Enh	1	ENSG00000116729.9	NA	NA
chr1	68980000	chr1	76180000	4	8.949162e-5	0.02996721	1	7_Enh	1	7_Enh	1	ENSG00000024526.12	1	ENSG00000117054.9
chr1	70540000	chr1	77740000	5	2.698376e-5	0.0133214	1	7_Enh	1	7_Enh	NA	NA	1	ENSG00000154027.14
chr1	70660000	chr1	77780000	4	2.31608e-5	0.01195076	1	7_Enh	1	7_Enh	1	ENSG00000066557.5	NA	NA
chr1	71540000	chr1	74980000	6	1.210768e-4	0.03646683	1	7_Enh	NA	NA	1	ENSG00000132485.8	1	ENSG00000162621.5
chr1	72020000	chr1	72740000	8	1.797597e-4	0.04711316	1	7_Enh	1	7_Enh	NA	NA	1	ENSG00000172260.9
chr1	72020000	chr1	74660000	6	4.435112e-7	6.417882e-4	1	7_Enh	1	7_Enh	NA	NA	1	ENSG00000162620.11
chr1	72660000	chr1	78220000	4	1.243294e-4	0.0371242	1	7_Enh	1	7_Enh	NA	NA	1	ENSG00000077254.10
chr1	74660000	chr1	76900000	6	5.468251e-5	0.02158407	1	7_Enh	1	7_Enh	1	ENSG00000162620.11	NA	NA
chr1	74820000	chr1	84540000	4	1.421336e-4	0.04050283	1	7_Enh	NA	NA	NA	NA	1	ENSG00000142875.15
chr1	75140000	chr1	80500000	4	8.314724e-5	0.02857209	NA	NA	1	7_Enh	1	ENSG00000178965.9	NA	NA
chr1	76260000	chr1	78260000	6	6.82231e-5	0.02503502	NA	NA	1	7_Enh	1	ENSG00000057468.6	1	ENSG00000180488.10
chr1	76260000	chr1	84300000	5	9.024599e-5	0.03013125	NA	NA	1	7_Enh	1	ENSG00000057468.6	NA	NA
chr1	77700000	chr1	77900000	19	3.140968e-5	0.01476927	1	7_Enh	1	7_Enh	1	ENSG00000142892.10	NA	NA
chr1	77700000	chr1	78020000	15	3.666352e-5	0.01644736	1	7_Enh	1	7_Enh	1	ENSG00000142892.10	NA	NA
chr1	77700000	chr1	78140000	14	9.297959e-6	0.006259784	1	7_Enh	1	7_Enh	1	ENSG00000142892.10	1	ENSG00000036549.8
chr1	77740000	chr1	77900000	19	1.407028e-4	0.04025275	1	7_Enh	1	7_Enh	1	ENSG00000154027.14	NA	NA
chr1	77740000	chr1	78020000	15	9.967767e-5	0.03214263	1	7_Enh	1	7_Enh	1	ENSG00000154027.14	NA	NA
chr1	77740000	chr1	78100000	14	8.696941e-5	0.02940643	1	7_Enh	1	7_Enh	1	ENSG00000154027.14	NA	NA
chr1	77980000	chr1	78140000	20	3.368152e-5	0.01551678	1	7_Enh	1	7_Enh	NA	NA	1	ENSG00000036549.8
chr1	78020000	chr1	78140000	18	1.860832e-4	0.04814022	1	7_Enh	1	7_Enh	NA	NA	1	ENSG00000036549.8
chr1	78220000	chr1	85060000	5	1.001217e-4	0.0322378	1	7_Enh	1	7_Enh	1	ENSG00000077254.10	1	ENSG00000117151.8
chr1	78340000	chr1	84620000	5	2.730009e-6	0.002560886	1	7_Enh	1	7_Enh	1	ENSG00000162614.14	NA	NA
chr1	78460000	chr1	84860000	6	1.917886e-6	0.001967238	1	7_Enh	1	7_Enh	1	ENSG00000162613.12	1	ENSG00000137976.7
chr1	78460000	chr1	85500000	5	3.066985e-5	0.01452727	1	7_Enh	NA	NA	1	ENSG00000162613.12	1	ENSG00000055732.8
chr1	78460000	chr1	86300000	4	8.791068e-6	0.006008165	1	7_Enh	1	7_Enh	1	ENSG00000162613.12	NA	NA
chr1	78580000	chr1	84780000	6	6.683071e-8	1.420868e-4	1	7_Enh	1	7_Enh	NA	NA	1	ENSG00000203943.4
chr1	78580000	chr1	85500000	4	1.228008e-4	0.03681554	1	7_Enh	NA	NA	NA	NA	1	ENSG00000055732.8
chr1	78620000	chr1	78780000	29	1.599688e-6	0.001713318	1	7_Enh	1	7_Enh	NA	NA	1	ENSG00000122420.5
chr1	78700000	chr1	84940000	5	2.523488e-5	0.01269146	1	7_Enh	1	7_Enh	NA	NA	1	ENSG00000117133.6
chr1	78780000	chr1	82140000	7	9.169193e-6	0.0061976	1	7_Enh	1	7_Enh	1	ENSG00000122420.5	NA	NA
chr1	79340000	chr1	81780000	8	8.620708e-6	0.005922085	1	7_Enh	NA	NA	NA	NA	1	ENSG00000117114.15
chr1	79380000	chr1	84940000	5	3.284568e-5	0.01524612	1	7_Enh	1	7_Enh	NA	NA	1	ENSG00000117133.6
chr1	80540000	chr1	84940000	5	8.578273e-5	0.02914752	1	7_Enh	1	7_Enh	NA	NA	1	ENSG00000117133.6
chr1	82380000	chr1	91500000	5	3.975483e-5	0.01737171	1	7_Enh	1	7_Enh	NA	NA	1	ENSG00000122482.16
chr1	84460000	chr1	89540000	5	3.024404e-5	0.01439245	1	7_Enh	1	7_Enh	1	ENSG00000137941.12	1	ENSG00000117228.9
chr1	84460000	chr1	94460000	4	1.950957e-4	0.04961989	1	7_Enh	1	7_Enh	1	ENSG00000137941.12	NA	NA
chr1	84580000	chr1	85140000	18	1.190798e-8	3.422626e-5	1	7_Enh	1	7_Enh	NA	NA	1	ENSG00000117155.12
chr1	84740000	chr1	84860000	31	3.270078e-5	0.01519979	1	7_Enh	1	7_Enh	NA	NA	1	ENSG00000137976.7
chr1	84740000	chr1	85460000	9	1.719474e-4	0.04579211	1	7_Enh	NA	NA	NA	NA	1	ENSG00000162643.8
chr1	84860000	chr1	85180000	20	1.240968e-5	0.007707032	1	7_Enh	1	7_Enh	1	ENSG00000137976.7	NA	NA
chr1	84860000	chr1	86180000	11	3.270256e-5	0.01520018	1	7_Enh	1	7_Enh	1	ENSG00000137976.7	1	ENSG00000117174.6
chr1	84900000	chr1	85340000	19	3.326603e-8	8.042734e-5	1	7_Enh	1	7_Enh	NA	NA	1	ENSG00000171517.5
chr1	84940000	chr1	85140000	21	5.177882e-5	0.02080844	1	7_Enh	1	7_Enh	1	ENSG00000117133.6	1	ENSG00000117155.12
chr1	84940000	chr1	85220000	25	2.85575e-8	7.08588e-5	1	7_Enh	1	7_Enh	1	ENSG00000117133.6	NA	NA
chr1	84980000	chr1	85420000	11	8.819028e-5	0.02967283	NA	NA	1	7_Enh	1	ENSG00000174021.6	NA	NA
chr1	84980000	chr1	93300000	5	2.193405e-6	0.002174854	NA	NA	1	7_Enh	1	ENSG00000174021.6	1	ENSG00000122406.8
chr1	85300000	chr1	93300000	5	1.620593e-5	0.009313968	1	7_Enh	1	7_Enh	NA	NA	1	ENSG00000122406.8
chr1	85340000	chr1	85460000	21	1.00387e-4	0.03229049	1	7_Enh	NA	NA	1	ENSG00000171517.5	1	ENSG00000162643.8
chr1	85420000	chr1	95020000	5	1.303279e-5	0.007975424	1	7_Enh	1	7_Enh	NA	NA	1	ENSG00000117525.9
chr1	85580000	chr1	85740000	16	4.400805e-5	0.01862748	1	7_Enh	1	7_Enh	NA	NA	1	ENSG00000142867.8
chr1	85620000	chr1	86940000	9	1.495381e-4	0.04184177	1	7_Enh	NA	NA	NA	NA	1	ENSG00000016490.11
chr1	85740000	chr1	86060000	11	1.871697e-4	0.04832213	1	7_Enh	1	7_Enh	1	ENSG00000142867.8	1	ENSG00000142871.11
chr1	85740000	chr1	86100000	12	1.516817e-5	0.008890964	1	7_Enh	1	7_Enh	1	ENSG00000142867.8	NA	NA
chr1	85740000	chr1	86180000	13	1.806924e-5	0.01004238	1	7_Enh	1	7_Enh	1	ENSG00000142867.8	1	ENSG00000117174.6
chr1	85780000	chr1	86060000	24	3.233349e-8	7.864476e-5	1	7_Enh	1	7_Enh	NA	NA	1	ENSG00000142871.11
chr1	85780000	chr1	86180000	18	1.167593e-4	0.03560803	1	7_Enh	1	7_Enh	NA	NA	1	ENSG00000117174.6
chr1	86020000	chr1	93660000	4	1.448742e-4	0.04098118	1	7_Enh	1	7_Enh	NA	NA	1	ENSG00000117500.8
chr1	86060000	chr1	86180000	29	5.149845e-7	7.205298e-4	1	7_Enh	1	7_Enh	1	ENSG00000142871.11	1	ENSG00000117174.6
chr1	86060000	chr1	86660000	12	1.369207e-5	0.008265851	1	7_Enh	1	7_Enh	1	ENSG00000142871.11	NA	NA
chr1	86620000	chr1	90100000	5	2.03619e-5	0.01092148	1	7_Enh	1	7_Enh	1	ENSG00000171502.10	1	ENSG00000271949.1
chr1	87260000	chr1	87380000	27	1.111925e-5	0.007123161	1	7_Enh	1	7_Enh	NA	NA	1	ENSG00000183291.11
chr1	87260000	chr1	89740000	7	7.2531e-6	0.005222373	1	7_Enh	NA	NA	NA	NA	1	ENSG00000154451.10
chr1	87740000	chr1	89340000	10	1.026224e-7	2.021761e-4	1	7_Enh	1	7_Enh	NA	NA	1	ENSG00000137947.7
chr1	87780000	chr1	88300000	21	2.080345e-7	3.55387e-4	NA	NA	1	7_Enh	1	ENSG00000143013.8	NA	NA
chr1	87780000	chr1	88380000	24	1.165619e-5	0.007367509	NA	NA	1	7_Enh	1	ENSG00000143013.8	NA	NA
chr1	87780000	chr1	88420000	17	1.364743e-4	0.03945933	NA	NA	1	7_Enh	1	ENSG00000143013.8	NA	NA
chr1	87780000	chr1	88540000	14	6.120949e-5	0.02330377	NA	NA	1	7_Enh	1	ENSG00000143013.8	NA	NA
chr1	87780000	chr1	90340000	9	1.285273e-5	0.007898009	NA	NA	1	7_Enh	1	ENSG00000143013.8	NA	NA
chr1	89340000	chr1	95620000	3	1.433186e-4	0.04071941	1	7_Enh	1	7_Enh	1	ENSG00000137947.7	NA	NA
chr1	89500000	chr1	89820000	12	1.633929e-4	0.04432187	1	7_Enh	NA	NA	1	ENSG00000117226.7	1	ENSG00000183347.13
chr1	90100000	chr1	90420000	16	1.542214e-4	0.04269252	1	7_Enh	1	7_Enh	1	ENSG00000271949.1	NA	NA
chr1	90220000	chr1	99140000	5	9.10641e-5	0.03030513	1	7_Enh	1	7_Enh	NA	NA	1	ENSG00000162627.12
chr1	90260000	chr1	90460000	14	5.870655e-6	0.004490771	1	7_Enh	1	7_Enh	NA	NA	1	ENSG00000162664.12
chr1	90380000	chr1	99740000	4	3.085293e-5	0.01458657	1	7_Enh	1	7_Enh	NA	NA	1	ENSG00000117600.8
chr1	91980000	chr1	92140000	18	1.051802e-4	0.03326601	1	7_Enh	1	7_Enh	1	ENSG00000097046.8	NA	NA
chr1	91980000	chr1	92220000	32	8.804127e-9	2.667944e-5	1	7_Enh	1	7_Enh	1	ENSG00000097046.8	NA	NA
chr1	91980000	chr1	92260000	38	2.922879e-14	4.208568e-10	1	7_Enh	1	7_Enh	1	ENSG00000097046.8	NA	NA
chr1	91980000	chr1	92300000	17	2.203503e-6	0.002182557	1	7_Enh	1	7_Enh	1	ENSG00000097046.8	NA	NA
chr1	91980000	chr1	92340000	15	2.008381e-5	0.01082009	1	7_Enh	1	7_Enh	1	ENSG00000097046.8	NA	NA
chr1	91980000	chr1	92380000	18	5.250932e-9	1.738589e-5	1	7_Enh	1	7_Enh	1	ENSG00000097046.8	1	ENSG00000069702.6
chr1	91980000	chr1	92740000	13	3.063741e-5	0.01451762	1	7_Enh	1	7_Enh	1	ENSG00000097046.8	NA	NA
chr1	92020000	chr1	92380000	11	1.13655e-4	0.03497258	1	7_Enh	1	7_Enh	NA	NA	1	ENSG00000069702.6
chr1	92020000	chr1	92420000	13	2.23041e-5	0.01164221	1	7_Enh	NA	NA	NA	NA	1	ENSG00000137948.14
chr1	92060000	chr1	92380000	16	1.75335e-5	0.009835315	1	7_Enh	1	7_Enh	NA	NA	1	ENSG00000069702.6
chr1	92100000	chr1	92380000	15	3.568259e-5	0.01614723	1	7_Enh	1	7_Enh	NA	NA	1	ENSG00000069702.6
chr1	92100000	chr1	93260000	8	1.794845e-5	0.009998124	1	7_Enh	1	7_Enh	NA	NA	1	ENSG00000067208.10
chr1	92180000	chr1	92380000	17	2.14555e-6	0.002139245	1	7_Enh	1	7_Enh	NA	NA	1	ENSG00000069702.6
chr1	92180000	chr1	93300000	9	9.107832e-5	0.03030803	1	7_Enh	1	7_Enh	NA	NA	1	ENSG00000122406.8
chr1	92300000	chr1	100580000	4	1.546321e-4	0.04275926	1	7_Enh	NA	NA	NA	NA	1	ENSG00000156876.8
chr1	92380000	chr1	100900000	4	8.808856e-5	0.02964976	1	7_Enh	1	7_Enh	1	ENSG00000069702.6	NA	NA
chr1	92420000	chr1	92900000	11	9.276766e-5	0.03065908	NA	NA	1	7_Enh	1	ENSG00000137948.14	NA	NA
chr1	92780000	chr1	100500000	4	6.802732e-5	0.02498822	NA	NA	1	7_Enh	1	ENSG00000174842.12	1	ENSG00000156875.9
chr1	92940000	chr1	93060000	23	6.70067e-5	0.02473545	NA	NA	1	7_Enh	1	ENSG00000162676.7	NA	NA
chr1	93300000	chr1	93420000	22	4.043976e-5	0.01757891	1	7_Enh	1	7_Enh	1	ENSG00000122406.8	1	ENSG00000154511.7
chr1	93300000	chr1	93460000	23	2.600971e-5	0.01297525	1	7_Enh	1	7_Enh	1	ENSG00000122406.8	NA	NA
chr1	93300000	chr1	93660000	17	9.662154e-6	0.006431047	1	7_Enh	1	7_Enh	1	ENSG00000122406.8	1	ENSG00000117500.8
chr1	93540000	chr1	93700000	23	5.216015e-5	0.02091791	1	7_Enh	1	7_Enh	1	ENSG00000143033.13	NA	NA
chr1	93540000	chr1	94780000	8	1.873604e-4	0.04835112	1	7_Enh	1	7_Enh	1	ENSG00000143033.13	NA	NA
chr1	93540000	chr1	94860000	14	9.924114e-8	1.967586e-4	1	7_Enh	1	7_Enh	1	ENSG00000143033.13	NA	NA
chr1	93780000	chr1	94300000	13	1.168975e-4	0.03563176	1	7_Enh	1	7_Enh	NA	NA	1	ENSG00000137936.12
chr1	93820000	chr1	94140000	20	1.59427e-7	2.877582e-4	1	7_Enh	1	7_Enh	1	ENSG00000117505.8	NA	NA
chr1	93820000	chr1	94300000	14	1.003712e-5	0.006605021	1	7_Enh	1	7_Enh	1	ENSG00000117505.8	1	ENSG00000137936.12
chr1	93900000	chr1	94300000	15	3.431007e-7	5.267656e-4	NA	NA	1	7_Enh	1	ENSG00000137942.12	1	ENSG00000137936.12
chr1	94020000	chr1	94300000	22	3.442584e-6	0.003046095	1	7_Enh	1	7_Enh	NA	NA	1	ENSG00000137936.12
chr1	94060000	chr1	94300000	18	9.635011e-7	0.001163197	1	7_Enh	1	7_Enh	NA	NA	1	ENSG00000137936.12
chr1	94100000	chr1	94300000	29	4.851115e-12	4.10229e-8	1	7_Enh	1	7_Enh	NA	NA	1	ENSG00000137936.12
chr1	94140000	chr1	94300000	29	1.720242e-9	6.80623e-6	1	7_Enh	1	7_Enh	NA	NA	1	ENSG00000137936.12
chr1	94340000	chr1	97340000	4	1.837465e-4	0.04776542	1	7_Enh	1	7_Enh	1	ENSG00000067334.9	NA	NA
chr1	94380000	chr1	94780000	13	6.026719e-5	0.02304543	1	7_Enh	1	7_Enh	1	ENSG00000023909.5	NA	NA
chr1	94380000	chr1	94820000	16	5.353261e-6	0.004199093	1	7_Enh	1	7_Enh	1	ENSG00000023909.5	NA	NA
chr1	94380000	chr1	94900000	13	2.681439e-6	0.002525778	1	7_Enh	1	7_Enh	1	ENSG00000023909.5	1	ENSG00000117528.7
chr1	94500000	chr1	94740000	19	1.857821e-4	0.04808719	1	7_Enh	1	7_Enh	NA	NA	1	ENSG00000137962.8
chr1	94540000	chr1	94740000	23	4.109479e-10	2.007375e-6	1	7_Enh	1	7_Enh	NA	NA	1	ENSG00000137962.8
chr1	94540000	chr1	95020000	12	2.194791e-5	0.01151158	1	7_Enh	1	7_Enh	NA	NA	1	ENSG00000117525.9
chr1	94580000	chr1	94700000	31	1.686787e-8	4.582635e-5	1	7_Enh	1	7_Enh	1	ENSG00000198691.7	NA	NA
chr1	94580000	chr1	94780000	21	3.428294e-6	0.003036217	1	7_Enh	1	7_Enh	1	ENSG00000198691.7	NA	NA
chr1	94620000	chr1	100660000	4	3.568702e-5	0.01614836	1	7_Enh	1	7_Enh	NA	NA	1	ENSG00000122477.8
chr1	94900000	chr1	95140000	12	8.55021e-5	0.02908236	1	7_Enh	1	7_Enh	1	ENSG00000117528.7	NA	NA
chr1	94900000	chr1	95500000	10	3.282937e-5	0.01524197	1	7_Enh	1	7_Enh	1	ENSG00000117528.7	NA	NA
chr1	94980000	chr1	95300000	12	1.512548e-4	0.04216355	1	7_Enh	1	7_Enh	NA	NA	1	ENSG00000143036.12
chr1	94980000	chr1	95540000	12	4.45683e-5	0.01879429	1	7_Enh	1	7_Enh	NA	NA	1	ENSG00000172339.9
chr1	95020000	chr1	95140000	41	2.842911e-18	7.851435e-14	1	7_Enh	1	7_Enh	1	ENSG00000117525.9	NA	NA
chr1	95020000	chr1	95180000	46	1.936935e-20	6.650541e-16	1	7_Enh	1	7_Enh	1	ENSG00000117525.9	NA	NA
chr1	95020000	chr1	95220000	19	8.744479e-8	1.777888e-4	1	7_Enh	1	7_Enh	1	ENSG00000117525.9	NA	NA
chr1	95020000	chr1	95260000	31	1.215991e-8	3.482907e-5	1	7_Enh	1	7_Enh	1	ENSG00000117525.9	NA	NA
chr1	95020000	chr1	95380000	22	6.604441e-6	0.004882692	1	7_Enh	1	7_Enh	1	ENSG00000117525.9	1	ENSG00000117519.11
chr1	95020000	chr1	95500000	13	1.511291e-4	0.04214274	1	7_Enh	1	7_Enh	1	ENSG00000117525.9	NA	NA
chr1	95300000	chr1	95500000	19	6.057962e-6	0.004590348	1	7_Enh	1	7_Enh	1	ENSG00000143036.12	NA	NA
chr1	95300000	chr1	95540000	19	1.815242e-4	0.04740544	1	7_Enh	1	7_Enh	1	ENSG00000143036.12	1	ENSG00000172339.9
chr1	95300000	chr1	100100000	4	1.66917e-4	0.04492791	1	7_Enh	1	7_Enh	1	ENSG00000143036.12	1	ENSG00000099260.6
chr1	95380000	chr1	95500000	35	1.144877e-9	4.823883e-6	1	7_Enh	1	7_Enh	1	ENSG00000117519.11	NA	NA
chr1	95500000	chr1	98380000	6	2.281983e-5	0.01182768	1	7_Enh	1	7_Enh	NA	NA	1	ENSG00000188641.8
chr1	95540000	chr1	98100000	7	2.594387e-5	0.01295014	1	7_Enh	1	7_Enh	1	ENSG00000172339.9	NA	NA
chr1	95700000	chr1	101020000	5	3.222564e-5	0.01504627	1	7_Enh	NA	NA	1	ENSG00000122481.12	1	ENSG00000181656.6
chr1	95700000	chr1	101180000	5	5.172736e-5	0.0207925	1	7_Enh	1	7_Enh	1	ENSG00000122481.12	1	ENSG00000162692.6
chr1	96980000	chr1	99460000	6	1.177946e-4	0.03580607	1	7_Enh	1	7_Enh	NA	NA	1	ENSG00000117598.7
chr1	97300000	chr1	99140000	6	9.088174e-5	0.03026396	1	7_Enh	1	7_Enh	NA	NA	1	ENSG00000162627.12
chr1	98060000	chr1	101460000	5	1.511089e-4	0.04214067	1	7_Enh	1	7_Enh	NA	NA	1	ENSG00000269175.1
chr1	99460000	chr1	100180000	13	1.064557e-5	0.006898224	1	7_Enh	1	7_Enh	1	ENSG00000117598.7	NA	NA
chr1	100220000	chr1	109860000	4	8.28776e-6	0.005755321	1	7_Enh	1	7_Enh	1	ENSG00000156869.8	1	ENSG00000221986.2
chr1	100300000	chr1	101220000	9	3.967511e-5	0.01735557	1	7_Enh	1	7_Enh	1	ENSG00000162688.11	NA	NA
chr1	100580000	chr1	101220000	11	5.343085e-5	0.0212587	NA	NA	1	7_Enh	1	ENSG00000156876.8	NA	NA
chr1	100820000	chr1	109380000	4	1.423975e-4	0.04055495	1	7_Enh	1	7_Enh	1	ENSG00000079335.13	NA	NA
chr1	100940000	chr1	101180000	24	1.378738e-5	0.008306473	1	7_Enh	1	7_Enh	NA	NA	1	ENSG00000162692.6
chr1	101020000	chr1	101340000	18	6.156504e-5	0.02339342	NA	NA	1	7_Enh	1	ENSG00000181656.6	NA	NA
chr1	101140000	chr1	109660000	4	1.233862e-4	0.03693527	1	7_Enh	1	7_Enh	NA	NA	1	ENSG00000179902.8
chr1	101380000	chr1	101740000	15	4.396932e-5	0.01861538	NA	NA	1	7_Enh	1	ENSG00000162694.9	NA	NA
chr1	101500000	chr1	101660000	19	3.985643e-5	0.01740045	1	7_Enh	1	7_Enh	1	ENSG00000117543.15	NA	NA
chr1	104140000	chr1	108660000	5	3.013688e-5	0.0143549	NA	NA	1	7_Enh	1	ENSG00000243480.3	NA	NA
chr1	109220000	chr1	113980000	5	8.747821e-6	0.005984805	1	7_Enh	1	7_Enh	1	ENSG00000134186.7	NA	NA
chr1	109220000	chr1	115980000	4	1.345623e-4	0.03909542	1	7_Enh	1	7_Enh	1	ENSG00000134186.7	NA	NA
chr1	109220000	chr1	116980000	5	1.919536e-5	0.01048685	1	7_Enh	1	7_Enh	1	ENSG00000134186.7	NA	NA
chr1	109220000	chr1	118220000	4	7.844702e-5	0.02748595	1	7_Enh	1	7_Enh	1	ENSG00000134186.7	NA	NA
chr1	109620000	chr1	109740000	17	1.238512e-4	0.03703163	1	7_Enh	1	7_Enh	1	ENSG00000215717.5	1	ENSG00000031698.8
chr1	109620000	chr1	109780000	25	5.051457e-9	1.684362e-5	1	7_Enh	1	7_Enh	1	ENSG00000215717.5	1	ENSG00000143126.7
chr1	109620000	chr1	109900000	15	4.256343e-5	0.01819896	1	7_Enh	1	7_Enh	1	ENSG00000215717.5	NA	NA
chr1	109660000	chr1	109780000	36	3.773962e-12	3.315329e-8	1	7_Enh	1	7_Enh	1	ENSG00000179902.8	1	ENSG00000143126.7
chr1	109700000	chr1	109940000	16	1.858422e-4	0.04809672	1	7_Enh	1	7_Enh	NA	NA	1	ENSG00000134243.7
chr1	109700000	chr1	109980000	16	1.167744e-5	0.007377273	1	7_Enh	1	7_Enh	NA	NA	1	ENSG00000143106.8
chr1	109700000	chr1	110020000	24	3.804986e-7	5.710183e-4	1	7_Enh	1	7_Enh	NA	NA	1	ENSG00000174151.10
chr1	109700000	chr1	110460000	9	1.403236e-4	0.04017491	1	7_Enh	1	7_Enh	NA	NA	1	ENSG00000184371.9
chr1	109740000	chr1	109860000	23	6.448024e-9	2.063383e-5	1	7_Enh	1	7_Enh	1	ENSG00000031698.8	1	ENSG00000221986.2
chr1	109740000	chr1	109940000	26	3.951502e-11	2.616693e-7	1	7_Enh	1	7_Enh	1	ENSG00000031698.8	1	ENSG00000134243.7
chr1	109740000	chr1	110500000	11	8.341142e-7	0.001043374	1	7_Enh	1	7_Enh	1	ENSG00000031698.8	NA	NA
chr1	109780000	chr1	109900000	31	1.028845e-9	4.396299e-6	1	7_Enh	1	7_Enh	1	ENSG00000143126.7	NA	NA
chr1	109780000	chr1	109940000	40	1.627548e-18	4.602651e-14	1	7_Enh	1	7_Enh	1	ENSG00000143126.7	1	ENSG00000134243.7
chr1	109860000	chr1	110020000	23	6.500478e-6	0.004828527	1	7_Enh	1	7_Enh	1	ENSG00000221986.2	1	ENSG00000174151.10
chr1	109940000	chr1	118300000	6	4.97056e-7	7.002506e-4	1	7_Enh	1	7_Enh	1	ENSG00000134243.7	NA	NA
chr1	109980000	chr1	110180000	18	8.174458e-7	0.001027661	1	7_Enh	1	7_Enh	1	ENSG00000143106.8	1	ENSG00000168765.11
chr1	109980000	chr1	110540000	9	9.175131e-5	0.03045648	1	7_Enh	1	7_Enh	1	ENSG00000143106.8	1	ENSG00000168710.13
chr1	109980000	chr1	110580000	18	8.330009e-10	3.681369e-6	1	7_Enh	1	7_Enh	1	ENSG00000143106.8	1	ENSG00000143093.10
chr1	110020000	chr1	110300000	23	1.565646e-7	2.835524e-4	1	7_Enh	1	7_Enh	1	ENSG00000174151.10	1	ENSG00000198758.6
chr1	110020000	chr1	110340000	17	8.38856e-5	0.02873339	1	7_Enh	1	7_Enh	1	ENSG00000174151.10	NA	NA
chr1	110060000	chr1	110460000	10	1.531261e-4	0.04249825	1	7_Enh	1	7_Enh	1	ENSG00000181754.6	1	ENSG00000184371.9
chr1	110100000	chr1	110300000	18	1.240194e-4	0.03706314	1	7_Enh	1	7_Enh	1	ENSG00000065135.7	1	ENSG00000198758.6
chr1	110140000	chr1	112140000	5	9.233224e-5	0.0305682	1	7_Enh	1	7_Enh	1	ENSG00000116337.11	NA	NA
chr1	110180000	chr1	110300000	27	9.511767e-11	5.644624e-7	1	7_Enh	1	7_Enh	1	ENSG00000168765.11	1	ENSG00000198758.6
chr1	110180000	chr1	110340000	23	4.593436e-9	1.554551e-5	1	7_Enh	1	7_Enh	1	ENSG00000168765.11	NA	NA
chr1	110180000	chr1	110460000	16	7.653026e-7	9.781919e-4	1	7_Enh	1	7_Enh	1	ENSG00000168765.11	1	ENSG00000184371.9
chr1	110180000	chr1	110500000	13	3.0185e-5	0.01437098	1	7_Enh	1	7_Enh	1	ENSG00000168765.11	NA	NA
chr1	110300000	chr1	110460000	15	1.467444e-4	0.04132192	1	7_Enh	1	7_Enh	1	ENSG00000198758.6	1	ENSG00000184371.9
chr1	110300000	chr1	110500000	18	7.461352e-7	9.592606e-4	1	7_Enh	1	7_Enh	1	ENSG00000198758.6	NA	NA
chr1	110300000	chr1	110540000	17	1.5309e-7	2.7836e-4	1	7_Enh	1	7_Enh	1	ENSG00000198758.6	1	ENSG00000168710.13
chr1	110340000	chr1	110460000	27	4.719906e-11	3.062898e-7	1	7_Enh	1	7_Enh	NA	NA	1	ENSG00000184371.9
chr1	110340000	chr1	110540000	28	2.833404e-15	4.98876e-11	1	7_Enh	1	7_Enh	NA	NA	1	ENSG00000168710.13
chr1	110740000	chr1	110860000	18	1.579113e-4	0.04334287	1	7_Enh	1	7_Enh	1	ENSG00000116396.9	NA	NA
chr1	110740000	chr1	111060000	19	3.488265e-9	1.229928e-5	1	7_Enh	1	7_Enh	1	ENSG00000116396.9	1	ENSG00000143105.5
chr1	110780000	chr1	110980000	20	3.374843e-5	0.01553907	1	7_Enh	1	7_Enh	NA	NA	1	ENSG00000143125.5
chr1	110860000	chr1	119940000	5	9.069845e-5	0.03022642	1	7_Enh	NA	NA	NA	NA	1	ENSG00000203859.5
chr1	111020000	chr1	112540000	8	7.865264e-5	0.02753054	1	7_Enh	NA	NA	NA	NA	1	ENSG00000171385.5
chr1	111060000	chr1	117380000	4	9.341717e-5	0.03080515	1	7_Enh	1	7_Enh	1	ENSG00000143105.5	NA	NA
chr1	111220000	chr1	112540000	8	1.192086e-4	0.03609209	1	7_Enh	NA	NA	1	ENSG00000177272.7	1	ENSG00000171385.5
chr1	111220000	chr1	117460000	4	8.945852e-5	0.02995916	1	7_Enh	NA	NA	1	ENSG00000177272.7	1	ENSG00000134247.9
chr1	111980000	chr1	112260000	34	4.544026e-6	0.003724649	1	7_Enh	1	7_Enh	1	ENSG00000116455.9	NA	NA
chr1	111980000	chr1	113940000	10	6.774309e-6	0.004973765	1	7_Enh	1	7_Enh	1	ENSG00000116455.9	1	ENSG00000081026.14
chr1	112020000	chr1	112260000	34	2.444164e-6	0.002356873	1	7_Enh	1	7_Enh	1	ENSG00000143110.7	NA	NA
chr1	112020000	chr1	112300000	22	9.63043e-5	0.03141521	1	7_Enh	1	7_Enh	1	ENSG00000143110.7	1	ENSG00000197852.8
chr1	112020000	chr1	112340000	23	3.00354e-5	0.01432196	1	7_Enh	1	7_Enh	1	ENSG00000143110.7	NA	NA
chr1	112020000	chr1	117020000	6	1.820508e-4	0.04748306	1	7_Enh	1	7_Enh	1	ENSG00000143110.7	NA	NA
chr1	112100000	chr1	112260000	36	1.906346e-4	0.04889415	1	7_Enh	1	7_Enh	1	ENSG00000121933.13	NA	NA
chr1	112540000	chr1	120260000	5	1.483734e-4	0.04162944	NA	NA	1	7_Enh	1	ENSG00000171385.5	NA	NA
chr1	112940000	chr1	113140000	16	3.471574e-5	0.01584394	1	7_Enh	1	7_Enh	1	ENSG00000143079.10	NA	NA
chr1	112940000	chr1	113180000	18	1.511175e-4	0.04214235	1	7_Enh	1	7_Enh	1	ENSG00000143079.10	1	ENSG00000007341.14
chr1	112940000	chr1	113260000	14	6.533811e-5	0.0243321	1	7_Enh	1	7_Enh	1	ENSG00000143079.10	1	ENSG00000184599.9
chr1	112940000	chr1	115860000	6	1.172805e-4	0.03570132	1	7_Enh	1	7_Enh	1	ENSG00000143079.10	NA	NA
chr1	113020000	chr1	113260000	15	6.662554e-5	0.02464482	1	7_Enh	1	7_Enh	1	ENSG00000134245.13	1	ENSG00000184599.9
chr1	113060000	chr1	113220000	14	5.631911e-6	0.00435596	1	7_Enh	1	7_Enh	NA	NA	1	ENSG00000155363.14
chr1	113100000	chr1	117620000	5	9.240202e-5	0.03058153	1	7_Enh	1	7_Enh	NA	NA	1	ENSG00000116830.7
chr1	113220000	chr1	120260000	6	6.610043e-7	8.74148e-4	1	7_Enh	1	7_Enh	1	ENSG00000155363.14	NA	NA
chr1	113260000	chr1	113380000	21	1.557647e-6	0.001679071	1	7_Enh	1	7_Enh	1	ENSG00000184599.9	NA	NA
chr1	113260000	chr1	113420000	16	1.563839e-4	0.04306632	1	7_Enh	1	7_Enh	1	ENSG00000184599.9	NA	NA
chr1	113260000	chr1	113580000	15	6.325849e-6	0.004735218	1	7_Enh	1	7_Enh	1	ENSG00000184599.9	NA	NA
chr1	113260000	chr1	113660000	14	4.394874e-7	6.377537e-4	1	7_Enh	1	7_Enh	1	ENSG00000184599.9	NA	NA
chr1	113660000	chr1	114340000	16	2.402942e-9	8.996908e-6	1	7_Enh	1	7_Enh	NA	NA	1	ENSG00000081019.9
chr1	113660000	chr1	114460000	10	1.891249e-4	0.04865426	1	7_Enh	1	7_Enh	NA	NA	1	ENSG00000163349.17
chr1	113660000	chr1	114540000	9	1.224801e-4	0.03674808	1	7_Enh	1	7_Enh	NA	NA	1	ENSG00000116774.7
chr1	113940000	chr1	114860000	8	1.52007e-4	0.04229483	1	7_Enh	1	7_Enh	1	ENSG00000081026.14	NA	NA
chr1	114300000	chr1	116220000	7	7.626603e-5	0.02696202	1	7_Enh	1	7_Enh	1	ENSG00000116793.11	NA	NA
chr1	114300000	chr1	117860000	5	3.213277e-5	0.01501437	1	7_Enh	1	7_Enh	1	ENSG00000116793.11	NA	NA
chr1	114340000	chr1	114460000	30	1.025308e-5	0.006710588	1	7_Enh	1	7_Enh	1	ENSG00000081019.9	1	ENSG00000163349.17
chr1	114540000	chr1	114900000	20	3.996903e-7	5.929232e-4	1	7_Enh	1	7_Enh	1	ENSG00000116774.7	NA	NA
chr1	114540000	chr1	116660000	7	7.308981e-5	0.02621575	1	7_Enh	1	7_Enh	1	ENSG00000116774.7	1	ENSG00000173212.4
chr1	114540000	chr1	119540000	5	1.339006e-4	0.03896897	1	7_Enh	NA	NA	1	ENSG00000116774.7	1	ENSG00000092607.9
chr1	114580000	chr1	115220000	11	8.851066e-5	0.02973942	1	7_Enh	NA	NA	NA	NA	1	ENSG00000116748.15
chr1	114900000	chr1	116300000	9	8.951217e-5	0.0299711	1	7_Enh	1	7_Enh	NA	NA	1	ENSG00000118729.10
chr1	115260000	chr1	120100000	5	8.995713e-5	0.03006761	NA	NA	1	7_Enh	1	ENSG00000213281.4	NA	NA
chr1	115340000	chr1	116260000	9	7.622115e-5	0.02695077	NA	NA	1	7_Enh	1	ENSG00000052723.7	NA	NA
chr1	115340000	chr1	119820000	5	1.380959e-4	0.03975905	NA	NA	1	7_Enh	1	ENSG00000052723.7	NA	NA
chr1	115380000	chr1	117380000	6	3.254046e-6	0.002921151	NA	NA	1	7_Enh	1	ENSG00000198765.7	NA	NA
chr1	115620000	chr1	116020000	16	4.232952e-6	0.003541191	1	7_Enh	1	7_Enh	1	ENSG00000134198.5	NA	NA
chr1	115620000	chr1	116300000	13	6.391629e-5	0.02398518	1	7_Enh	1	7_Enh	1	ENSG00000134198.5	1	ENSG00000118729.10
chr1	115620000	chr1	116380000	10	6.518033e-5	0.024293059999999998	1	7_Enh	NA	NA	1	ENSG00000134198.5	1	ENSG00000177551.5
chr1	115660000	chr1	116180000	19	3.050917e-5	0.0144844	1	7_Enh	1	7_Enh	NA	NA	1	ENSG00000173218.10
chr1	115700000	chr1	115900000	32	1.529717e-6	0.001654904	1	7_Enh	1	7_Enh	NA	NA	1	ENSG00000134259.3
chr1	115700000	chr1	116300000	18	6.702567e-6	0.004934473	1	7_Enh	1	7_Enh	NA	NA	1	ENSG00000118729.10
chr1	115860000	chr1	120300000	5	1.292528e-4	0.03808026	1	7_Enh	1	7_Enh	NA	NA	1	ENSG00000134240.7
chr1	116140000	chr1	116300000	25	1.413116e-4	0.04037098	1	7_Enh	1	7_Enh	NA	NA	1	ENSG00000118729.10
chr1	116220000	chr1	116900000	12	1.300779e-4	0.03824057	1	7_Enh	1	7_Enh	NA	NA	1	ENSG00000163399.11
chr1	116380000	chr1	116980000	15	2.501706e-6	0.002397802	NA	NA	1	7_Enh	1	ENSG00000177551.5	NA	NA
chr1	116380000	chr1	117020000	16	2.448485e-6	0.002360074	NA	NA	1	7_Enh	1	ENSG00000177551.5	NA	NA
chr1	116940000	chr1	118380000	11	3.370228e-7	5.194625e-4	1	7_Enh	1	7_Enh	1	ENSG00000269279.1	NA	NA
chr1	117620000	chr1	117940000	18	3.176844e-5	0.01489209	1	7_Enh	1	7_Enh	1	ENSG00000116830.7	NA	NA
chr1	117620000	chr1	118340000	15	2.881778e-5	0.013926	1	7_Enh	1	7_Enh	1	ENSG00000116830.7	NA	NA
chr1	117620000	chr1	119820000	7	1.667735e-4	0.0449098	1	7_Enh	1	7_Enh	1	ENSG00000116830.7	NA	NA
chr1	117660000	chr1	117900000	16	4.251541e-6	0.003551262	1	7_Enh	1	7_Enh	1	ENSG00000134253.5	1	ENSG00000198162.8
chr1	117660000	chr1	118420000	14	5.667373e-5	0.02211057	1	7_Enh	1	7_Enh	1	ENSG00000134253.5	NA	NA
chr1	118060000	chr1	118460000	15	2.97874e-5	0.01423437	1	7_Enh	NA	NA	NA	NA	1	ENSG00000196505.6
chr1	118100000	chr1	118460000	23	4.475845e-5	0.0188447	1	7_Enh	NA	NA	NA	NA	1	ENSG00000196505.6
chr1	118140000	chr1	118260000	23	1.208084e-4	0.03641256	1	7_Enh	1	7_Enh	1	ENSG00000183508.4	NA	NA
chr1	118140000	chr1	118340000	23	1.088463e-5	0.007011317	1	7_Enh	1	7_Enh	1	ENSG00000183508.4	NA	NA
chr1	118140000	chr1	118420000	23	3.554561e-6	0.003116292	1	7_Enh	1	7_Enh	1	ENSG00000183508.4	NA	NA
chr1	118140000	chr1	118460000	16	1.653036e-4	0.04465742	1	7_Enh	NA	NA	1	ENSG00000183508.4	1	ENSG00000196505.6
chr1	118180000	chr1	118460000	19	3.356652e-5	0.01547675	1	7_Enh	NA	NA	NA	NA	1	ENSG00000196505.6
chr1	118220000	chr1	118460000	19	1.234976e-4	0.03695534	1	7_Enh	NA	NA	NA	NA	1	ENSG00000196505.6
chr1	118660000	chr1	119940000	11	5.808694e-6	0.004456998	1	7_Enh	NA	NA	NA	NA	1	ENSG00000203859.5
chr1	118660000	chr1	120180000	8	5.08378e-6	0.004041019	1	7_Enh	1	7_Enh	NA	NA	1	ENSG00000143067.4
chr1	118700000	chr1	119540000	15	9.684012e-7	0.001167732	1	7_Enh	NA	NA	NA	NA	1	ENSG00000092607.9
chr1	118740000	chr1	120180000	6	1.737783e-4	0.04608523	NA	NA	1	7_Enh	1	ENSG00000155761.9	1	ENSG00000143067.4
chr1	120300000	chr1	120420000	29	2.138502e-9	8.167912e-6	1	7_Enh	1	7_Enh	1	ENSG00000134240.7	1	ENSG00000134249.6
chr1	120300000	chr1	120500000	16	3.420497e-5	0.01569234	1	7_Enh	1	7_Enh	1	ENSG00000134240.7	NA	NA
chr1	120340000	chr1	120460000	28	1.75521e-8	4.74045e-5	1	7_Enh	NA	NA	1	ENSG00000134193.10	1	ENSG00000134249.6
chr1	120420000	chr1	120540000	21	3.01823e-5	0.01437052	1	7_Enh	1	7_Enh	1	ENSG00000134249.6	NA	NA
chr1	144540000	chr1	148540000	9	1.124855e-9	4.750078e-6	1	7_Enh	NA	NA	NA	NA	1	ENSG00000243452.3
chr1	144580000	chr1	148540000	9	1.221559e-9	5.100996e-6	1	7_Enh	NA	NA	NA	NA	1	ENSG00000243452.3
chr1	144700000	chr1	144980000	131	2.943791e-131	1.473262e-125	1	7_Enh	1	7_Enh	NA	NA	1	ENSG00000268172.1
chr1	145460000	chr1	145580000	17	1.254414e-6	0.001427384	1	7_Enh	1	7_Enh	1	ENSG00000152022.7	1	ENSG00000186364.7
chr1	145540000	chr1	145660000	12	1.605143e-4	0.0437905	1	7_Enh	1	7_Enh	1	ENSG00000198483.8	NA	NA
chr1	145540000	chr1	151020000	5	4.126341e-7	6.073241e-4	1	7_Enh	1	7_Enh	1	ENSG00000198483.8	1	ENSG00000213190.2
chr1	145580000	chr1	150100000	4	8.932664e-5	0.02992526	1	7_Enh	1	7_Enh	1	ENSG00000186364.7	NA	NA
chr1	145580000	chr1	150340000	4	7.570781e-5	0.02683706	1	7_Enh	NA	NA	1	ENSG00000186364.7	1	ENSG00000163125.11
chr1	145580000	chr1	150980000	4	3.485056e-5	0.01588168	1	7_Enh	1	7_Enh	1	ENSG00000186364.7	1	ENSG00000143409.11
chr1	145740000	chr1	153700000	3	9.979692e-5	0.03216648	1	7_Enh	1	7_Enh	1	ENSG00000174827.9	1	ENSG00000143624.9
chr1	145820000	chr1	147380000	21	1.657357e-19	5.106676e-15	1	7_Enh	NA	NA	1	ENSG00000117262.14	1	ENSG00000188092.10
chr1	145820000	chr1	147420000	23	4.892988e-23	2.040638e-18	1	7_Enh	NA	NA	1	ENSG00000117262.14	1	ENSG00000188092.10
chr1	146700000	chr1	156700000	4	1.120637e-5	0.007162228	1	7_Enh	1	7_Enh	1	ENSG00000131781.8	1	ENSG00000143294.10
chr1	146740000	chr1	152660000	5	4.4391e-6	0.003663826	1	7_Enh	NA	NA	NA	NA	1	ENSG00000187170.4
chr1	146980000	chr1	152140000	5	8.565876e-6	0.005893034	1	7_Enh	NA	NA	NA	NA	1	ENSG00000215853.3
chr1	147020000	chr1	152420000	5	1.04443e-4	0.0331191	1	7_Enh	1	7_Enh	1	ENSG00000116128.5	NA	NA
chr1	147020000	chr1	153340000	8	1.995366e-6	0.002025951	1	7_Enh	NA	NA	1	ENSG00000116128.5	1	ENSG00000163221.7
chr1	147140000	chr1	152620000	6	2.14111e-5	0.01131519	1	7_Enh	NA	NA	1	ENSG00000162836.7	1	ENSG00000187223.3
chr1	147380000	chr1	157100000	4	6.768389e-5	0.02490134	NA	NA	1	7_Enh	1	ENSG00000188092.10	1	ENSG00000117036.7
chr1	149220000	chr1	149660000	15	1.386778e-7	2.571853e-4	1	7_Enh	NA	NA	NA	NA	1	ENSG00000203815.2
chr1	149860000	chr1	150020000	25	4.98954e-11	3.213878e-7	NA	NA	1	7_Enh	1	ENSG00000184270.3	1	ENSG00000136631.8
chr1	149860000	chr1	150100000	12	1.814775e-4	0.0474009	NA	NA	1	7_Enh	1	ENSG00000184270.3	NA	NA
chr1	149860000	chr1	150140000	10	1.902316e-4	0.04882793	NA	NA	1	7_Enh	1	ENSG00000184270.3	1	ENSG00000023902.9
chr1	149940000	chr1	150140000	16	8.654216e-7	0.001072463	1	7_Enh	1	7_Enh	NA	NA	1	ENSG00000023902.9
chr1	149980000	chr1	150140000	15	6.290522e-5	0.02373109	1	7_Enh	1	7_Enh	1	ENSG00000163113.10	1	ENSG00000023902.9
chr1	149980000	chr1	150180000	24	8.717586e-10	3.821973e-6	1	7_Enh	1	7_Enh	1	ENSG00000163113.10	NA	NA
chr1	150020000	chr1	150180000	16	1.316949e-5	0.008034106	1	7_Enh	1	7_Enh	1	ENSG00000136631.8	NA	NA
chr1	150100000	chr1	151380000	7	7.568638e-5	0.02683292	1	7_Enh	1	7_Enh	NA	NA	1	ENSG00000159377.6
chr1	150100000	chr1	157060000	4	8.849524e-5	0.02973714	1	7_Enh	1	7_Enh	NA	NA	1	ENSG00000253831.1
chr1	150180000	chr1	156100000	4	9.296024e-6	0.006258892	1	7_Enh	1	7_Enh	NA	NA	1	ENSG00000196189.8
chr1	150220000	chr1	154420000	4	2.904475e-5	0.0140029	1	7_Enh	1	7_Enh	1	ENSG00000118292.4	NA	NA
chr1	150340000	chr1	150460000	17	5.965844e-5	0.02288896	NA	NA	1	7_Enh	1	ENSG00000163125.11	1	ENSG00000143369.10
chr1	150340000	chr1	150500000	19	2.321928e-9	8.749119e-6	NA	NA	1	7_Enh	1	ENSG00000163125.11	1	ENSG00000143369.10
chr1	150460000	chr1	150780000	14	2.540125e-5	0.01274873	1	7_Enh	1	7_Enh	1	ENSG00000143369.10	1	ENSG00000143387.8
chr1	150460000	chr1	150940000	11	5.895146e-5	0.02269998	1	7_Enh	1	7_Enh	1	ENSG00000143369.10	1	ENSG00000143412.5
chr1	150500000	chr1	150620000	18	1.41039e-4	0.04031194	1	7_Enh	NA	NA	1	ENSG00000143369.10	1	ENSG00000143420.13
chr1	150500000	chr1	150940000	12	5.317325e-7	7.380228e-4	1	7_Enh	1	7_Enh	1	ENSG00000143369.10	1	ENSG00000143412.5
chr1	150620000	chr1	150740000	34	1.441288e-10	8.157413e-7	NA	NA	1	7_Enh	1	ENSG00000143420.13	1	ENSG00000163131.6
chr1	150620000	chr1	150780000	33	1.382222e-11	1.038101e-7	NA	NA	1	7_Enh	1	ENSG00000143420.13	1	ENSG00000143387.8
chr1	150620000	chr1	150900000	16	2.754324e-5	0.01351332	NA	NA	1	7_Enh	1	ENSG00000143420.13	1	ENSG00000143379.8
chr1	150620000	chr1	150940000	16	3.680989e-5	0.01649042	NA	NA	1	7_Enh	1	ENSG00000143420.13	1	ENSG00000143412.5
chr1	150620000	chr1	150980000	17	2.272196e-7	3.806273e-4	NA	NA	1	7_Enh	1	ENSG00000143420.13	1	ENSG00000143409.11
chr1	150620000	chr1	151020000	13	7.88859e-6	0.005552683	NA	NA	1	7_Enh	1	ENSG00000143420.13	1	ENSG00000213190.2
chr1	150660000	chr1	150780000	25	9.375562e-12	7.355839e-8	NA	NA	1	7_Enh	1	ENSG00000143457.6	1	ENSG00000143387.8
chr1	150660000	chr1	150940000	12	1.712734e-5	0.009683097	NA	NA	1	7_Enh	1	ENSG00000143457.6	1	ENSG00000143412.5
chr1	150660000	chr1	154580000	5	1.173762e-5	0.007405657	NA	NA	1	7_Enh	1	ENSG00000143457.6	1	ENSG00000268141.1
chr1	150740000	chr1	150860000	16	2.327099e-5	0.01198998	1	7_Enh	1	7_Enh	1	ENSG00000163131.6	1	ENSG00000143437.16
chr1	150740000	chr1	150940000	24	9.182539e-11	5.466927e-7	1	7_Enh	1	7_Enh	1	ENSG00000163131.6	1	ENSG00000143412.5
chr1	150780000	chr1	150900000	19	1.408562e-6	0.001555772	1	7_Enh	1	7_Enh	1	ENSG00000143387.8	1	ENSG00000143379.8
chr1	150780000	chr1	150980000	17	2.746934e-7	4.428159e-4	1	7_Enh	1	7_Enh	1	ENSG00000143387.8	1	ENSG00000143409.11
chr1	150940000	chr1	156580000	4	3.482295e-5	0.0158755	1	7_Enh	1	7_Enh	1	ENSG00000143412.5	1	ENSG00000132702.8
chr1	150980000	chr1	151140000	18	6.162463e-5	0.02340679	1	7_Enh	1	7_Enh	1	ENSG00000143409.11	1	ENSG00000163157.10
chr1	150980000	chr1	154460000	4	1.089693e-4	0.0340399	1	7_Enh	1	7_Enh	1	ENSG00000143409.11	1	ENSG00000169291.5
chr1	150980000	chr1	156500000	4	1.02672e-4	0.03276197	1	7_Enh	1	7_Enh	1	ENSG00000143409.11	NA	NA
chr1	150980000	chr1	156700000	4	4.129172e-5	0.01782958	1	7_Enh	1	7_Enh	1	ENSG00000143409.11	1	ENSG00000143294.10
chr1	151020000	chr1	151140000	28	4.03317e-11	2.66543e-7	1	7_Enh	1	7_Enh	1	ENSG00000213190.2	1	ENSG00000163157.10
chr1	151020000	chr1	151220000	11	7.842227e-5	0.02748006	1	7_Enh	NA	NA	1	ENSG00000213190.2	1	ENSG00000159352.11
chr1	151020000	chr1	156220000	4	2.081122e-5	0.01108372	1	7_Enh	1	7_Enh	1	ENSG00000213190.2	1	ENSG00000160781.11
chr1	151100000	chr1	151220000	17	4.161071e-5	0.0179214	1	7_Enh	NA	NA	1	ENSG00000143434.11	1	ENSG00000159352.11
chr1	151260000	chr1	151620000	12	1.68595e-8	4.581134e-5	1	7_Enh	1	7_Enh	1	ENSG00000232671.2	NA	NA
chr1	151300000	chr1	151620000	11	1.615116e-4	0.04397902	1	7_Enh	1	7_Enh	1	ENSG00000143390.13	NA	NA
chr1	151300000	chr1	155260000	4	1.65803e-4	0.04474402	1	7_Enh	1	7_Enh	1	ENSG00000143390.13	1	ENSG00000160752.10
chr1	151300000	chr1	156780000	4	1.408419e-4	0.0402751	1	7_Enh	1	7_Enh	1	ENSG00000143390.13	1	ENSG00000027869.7
chr1	151340000	chr1	151700000	18	5.376815e-7	7.451524e-4	1	7_Enh	NA	NA	1	ENSG00000143416.16	1	ENSG00000159409.10
chr1	151340000	chr1	155060000	5	2.034309e-6	0.002055381	1	7_Enh	1	7_Enh	1	ENSG00000143416.16	NA	NA
chr1	151380000	chr1	151540000	18	2.809096e-5	0.01369296	1	7_Enh	1	7_Enh	1	ENSG00000159377.6	NA	NA
chr1	151380000	chr1	151780000	16	2.580747e-5	0.01290161	1	7_Enh	NA	NA	1	ENSG00000159377.6	1	ENSG00000213171.2
chr1	151380000	chr1	156700000	5	1.520406e-5	0.008906168	1	7_Enh	1	7_Enh	1	ENSG00000159377.6	1	ENSG00000143294.10
chr1	151420000	chr1	151580000	20	4.151973e-8	9.614576e-5	1	7_Enh	1	7_Enh	1	ENSG00000143442.17	1	ENSG00000143376.8
chr1	151420000	chr1	151700000	20	9.363508e-9	2.814731e-5	1	7_Enh	NA	NA	1	ENSG00000143442.17	1	ENSG00000159409.10
chr1	151420000	chr1	151820000	12	1.539353e-5	0.008986104	1	7_Enh	1	7_Enh	1	ENSG00000143442.17	1	ENSG00000196407.7
chr1	151500000	chr1	151620000	16	2.493488e-7	4.093107e-4	1	7_Enh	1	7_Enh	1	ENSG00000143367.11	NA	NA
chr1	151500000	chr1	151700000	22	4.368749e-8	1.001128e-4	1	7_Enh	NA	NA	1	ENSG00000143367.11	1	ENSG00000159409.10
chr1	151540000	chr1	151700000	20	5.838847e-5	0.02255453	1	7_Enh	NA	NA	NA	NA	1	ENSG00000159409.10
chr1	151580000	chr1	151700000	38	3.801649e-11	2.527595e-7	1	7_Enh	NA	NA	1	ENSG00000143376.8	1	ENSG00000159409.10
chr1	151940000	chr1	153940000	7	2.885223e-6	0.002665755	1	7_Enh	1	7_Enh	NA	NA	1	ENSG00000143545.4
chr1	151980000	chr1	153740000	9	2.854901e-5	0.01384189	1	7_Enh	1	7_Enh	1	ENSG00000197747.4	1	ENSG00000143554.9
chr1	151980000	chr1	161020000	5	1.080244e-4	0.03385589	1	7_Enh	1	7_Enh	1	ENSG00000197747.4	1	ENSG00000186517.9
chr1	152020000	chr1	152420000	14	1.509773e-6	0.001639341	1	7_Enh	1	7_Enh	1	ENSG00000163191.5	NA	NA
chr1	152100000	chr1	152420000	10	1.112679e-4	0.03451067	NA	NA	1	7_Enh	1	ENSG00000159450.8	NA	NA
chr1	152140000	chr1	159780000	5	9.836468e-6	0.006513705	NA	NA	1	7_Enh	1	ENSG00000215853.3	1	ENSG00000158714.6
chr1	152420000	chr1	161340000	5	1.482193e-6	0.001614818	1	7_Enh	1	7_Enh	NA	NA	1	ENSG00000188931.3
chr1	152540000	chr1	158060000	5	4.928608e-5	0.02013794	NA	NA	1	7_Enh	1	ENSG00000163202.4	NA	NA
chr1	152700000	chr1	159540000	4	7.479843e-5	0.02662156	1	7_Enh	NA	NA	1	ENSG00000198854.4	1	ENSG00000132703.3
chr1	152940000	chr1	157380000	6	1.255986e-4	0.03737441	NA	NA	1	7_Enh	1	ENSG00000169474.3	NA	NA
chr1	153180000	chr1	158980000	4	1.41766e-4	0.04043645	NA	NA	1	7_Enh	1	ENSG00000203783.4	1	ENSG00000163565.14
chr1	153180000	chr1	162660000	4	1.002779e-4	0.03227237	NA	NA	1	7_Enh	1	ENSG00000203783.4	NA	NA
chr1	153340000	chr1	153460000	26	9.327341e-7	0.001134763	NA	NA	1	7_Enh	1	ENSG00000163221.7	NA	NA
chr1	153540000	chr1	153740000	23	1.006863e-8	2.983996e-5	1	7_Enh	1	7_Enh	1	ENSG00000196754.6	1	ENSG00000143554.9
chr1	153540000	chr1	157980000	7	1.702115e-7	3.029852e-4	1	7_Enh	1	7_Enh	1	ENSG00000196754.6	1	ENSG00000183853.13
chr1	153580000	chr1	160100000	4	5.588419e-5	0.02189939	1	7_Enh	1	7_Enh	1	ENSG00000160678.7	1	ENSG00000018625.10
chr1	153620000	chr1	153740000	17	1.23902e-6	0.001413569	1	7_Enh	1	7_Enh	1	ENSG00000143553.6	1	ENSG00000143554.9
chr1	153620000	chr1	156820000	4	1.693618e-4	0.04535756	1	7_Enh	1	7_Enh	1	ENSG00000143553.6	1	ENSG00000027644.4
chr1	153620000	chr1	158020000	4	7.348302e-5	0.02631224	1	7_Enh	1	7_Enh	1	ENSG00000143553.6	NA	NA
chr1	153740000	chr1	153900000	28	1.797773e-11	1.314334e-7	1	7_Enh	1	7_Enh	1	ENSG00000143554.9	1	ENSG00000198837.5
chr1	153740000	chr1	160220000	4	3.311073e-5	0.01533177	1	7_Enh	1	7_Enh	1	ENSG00000143554.9	NA	NA
chr1	153780000	chr1	153900000	29	4.511951e-12	3.841048e-8	1	7_Enh	1	7_Enh	NA	NA	1	ENSG00000198837.5
chr1	153780000	chr1	153940000	23	2.787797e-9	1.017938e-5	1	7_Enh	1	7_Enh	NA	NA	1	ENSG00000143545.4
chr1	153780000	chr1	160100000	4	6.802023e-5	0.02498778	1	7_Enh	1	7_Enh	NA	NA	1	ENSG00000018625.10
chr1	153900000	chr1	154140000	14	2.653508e-5	0.01315548	1	7_Enh	1	7_Enh	1	ENSG00000198837.5	1	ENSG00000143552.5
chr1	154140000	chr1	156580000	5	2.227883e-5	0.0116329	1	7_Enh	1	7_Enh	1	ENSG00000143552.5	1	ENSG00000132702.8
chr1	154300000	chr1	154580000	17	1.518051e-6	0.001645085	1	7_Enh	1	7_Enh	1	ENSG00000143515.12	1	ENSG00000268141.1
chr1	154300000	chr1	154940000	8	6.81069e-5	0.02500516	1	7_Enh	1	7_Enh	1	ENSG00000143515.12	1	ENSG00000160688.14
chr1	154420000	chr1	154860000	10	1.510531e-4	0.04213007	1	7_Enh	NA	NA	NA	NA	1	ENSG00000143603.14
chr1	154460000	chr1	154820000	14	2.348172e-6	0.002289304	1	7_Enh	1	7_Enh	1	ENSG00000169291.5	NA	NA
chr1	154460000	chr1	154860000	12	6.085671e-6	0.004604688	1	7_Enh	NA	NA	1	ENSG00000169291.5	1	ENSG00000143603.14
chr1	154460000	chr1	154900000	10	6.49204e-6	0.004823579	1	7_Enh	1	7_Enh	1	ENSG00000169291.5	1	ENSG00000163344.5
chr1	154460000	chr1	154980000	11	5.964552e-5	0.0228856	1	7_Enh	1	7_Enh	1	ENSG00000169291.5	1	ENSG00000160685.9
chr1	154460000	chr1	162460000	4	7.285114e-5	0.02616191	1	7_Enh	1	7_Enh	1	ENSG00000169291.5	1	ENSG00000152332.11
chr1	154540000	chr1	154820000	18	3.788741e-6	0.003265769	1	7_Enh	1	7_Enh	1	ENSG00000160716.4	NA	NA
chr1	154540000	chr1	154860000	34	5.698909e-21	2.068556e-16	1	7_Enh	NA	NA	1	ENSG00000160716.4	1	ENSG00000143603.14
chr1	154540000	chr1	154900000	12	1.727926e-5	0.009739011	1	7_Enh	1	7_Enh	1	ENSG00000160716.4	1	ENSG00000163344.5
chr1	154540000	chr1	154940000	16	1.230697e-8	3.514674e-5	1	7_Enh	1	7_Enh	1	ENSG00000160716.4	1	ENSG00000160688.14
chr1	154540000	chr1	154980000	28	4.843287e-15	8.203943e-11	1	7_Enh	1	7_Enh	1	ENSG00000160716.4	1	ENSG00000160685.9
chr1	154580000	chr1	154860000	19	1.519912e-7	2.766957e-4	1	7_Enh	NA	NA	1	ENSG00000268141.1	1	ENSG00000143603.14
chr1	154580000	chr1	154940000	17	7.588935e-9	2.370153e-5	1	7_Enh	1	7_Enh	1	ENSG00000268141.1	1	ENSG00000160688.14
chr1	154580000	chr1	154980000	19	2.081868e-7	3.555607e-4	1	7_Enh	1	7_Enh	1	ENSG00000268141.1	1	ENSG00000160685.9
chr1	154620000	chr1	154820000	18	2.182997e-7	3.688695e-4	NA	NA	1	7_Enh	1	ENSG00000160710.11	NA	NA
chr1	155060000	chr1	155900000	6	1.685773e-4	0.04522043	1	7_Enh	1	7_Enh	NA	NA	1	ENSG00000173080.4
chr1	155260000	chr1	155620000	14	7.459247e-6	0.005330212	1	7_Enh	1	7_Enh	1	ENSG00000160752.10	NA	NA
chr1	155300000	chr1	155460000	21	2.024549e-6	0.002048353	NA	NA	1	7_Enh	1	ENSG00000160753.11	NA	NA
chr1	155300000	chr1	155620000	29	1.022285e-10	6.023322e-7	NA	NA	1	7_Enh	1	ENSG00000160753.11	NA	NA
chr1	155300000	chr1	155820000	15	1.338961e-7	2.502928e-4	NA	NA	1	7_Enh	1	ENSG00000160753.11	1	ENSG00000116580.14
chr1	155820000	chr1	156020000	11	1.908375e-4	0.04892733	1	7_Enh	1	7_Enh	1	ENSG00000116580.14	1	ENSG00000132698.9
chr1	155900000	chr1	156020000	23	4.390632e-12	3.751792e-8	1	7_Enh	1	7_Enh	1	ENSG00000173080.4	1	ENSG00000132698.9
chr1	155900000	chr1	156180000	11	1.507833e-4	0.04208059	1	7_Enh	1	7_Enh	1	ENSG00000173080.4	1	ENSG00000160783.15
chr1	155900000	chr1	156220000	13	4.381364e-6	0.003628362	1	7_Enh	1	7_Enh	1	ENSG00000173080.4	1	ENSG00000160781.11
chr1	156100000	chr1	156220000	16	1.350493e-6	0.001509361	1	7_Enh	1	7_Enh	1	ENSG00000196189.8	1	ENSG00000160781.11
chr1	156100000	chr1	156260000	14	3.056304e-5	0.0145008	1	7_Enh	1	7_Enh	1	ENSG00000196189.8	1	ENSG00000189030.8
chr1	156100000	chr1	156300000	15	1.989271e-7	3.431403e-4	1	7_Enh	NA	NA	1	ENSG00000196189.8	1	ENSG00000163467.7
chr1	156300000	chr1	156500000	17	4.783259e-5	0.01974729	NA	NA	1	7_Enh	1	ENSG00000163467.7	NA	NA
chr1	156420000	chr1	156540000	29	1.88549e-11	1.374204e-7	1	7_Enh	1	7_Enh	1	ENSG00000125462.12	1	ENSG00000187862.7
chr1	156420000	chr1	156580000	17	1.384081e-7	2.567798e-4	1	7_Enh	1	7_Enh	1	ENSG00000125462.12	1	ENSG00000132702.8
chr1	156540000	chr1	156700000	19	8.777708e-5	0.029579	1	7_Enh	1	7_Enh	1	ENSG00000187862.7	1	ENSG00000143294.10
chr1	156580000	chr1	156860000	10	1.883555e-4	0.04852505	1	7_Enh	1	7_Enh	1	ENSG00000132702.8	1	ENSG00000187800.9
chr1	156700000	chr1	156820000	22	1.387649e-6	0.001539344	1	7_Enh	1	7_Enh	1	ENSG00000143294.10	1	ENSG00000027644.4
chr1	156700000	chr1	156860000	20	3.638229e-8	8.648676e-5	1	7_Enh	1	7_Enh	1	ENSG00000143294.10	1	ENSG00000187800.9
chr1	156740000	chr1	156860000	28	5.957654e-13	6.401598e-9	1	7_Enh	1	7_Enh	1	ENSG00000143321.14	1	ENSG00000187800.9
chr1	156980000	chr1	157100000	20	9.922029e-9	2.95071e-5	1	7_Enh	1	7_Enh	NA	NA	1	ENSG00000117036.7
chr1	157100000	chr1	164580000	5	1.798919e-5	0.01001264	1	7_Enh	1	7_Enh	1	ENSG00000117036.7	NA	NA
chr1	157380000	chr1	160780000	9	1.397894e-7	2.587541e-4	1	7_Enh	NA	NA	NA	NA	1	ENSG00000122224.13
chr1	157540000	chr1	163220000	5	1.175546e-5	0.007412709	NA	NA	1	7_Enh	1	ENSG00000143297.14	1	ENSG00000143228.8
chr1	157740000	chr1	161180000	5	1.85831e-4	0.04809532	NA	NA	1	7_Enh	1	ENSG00000132704.11	1	ENSG00000158882.8
chr1	157940000	chr1	160700000	6	1.524338e-4	0.04237276	1	7_Enh	NA	NA	NA	NA	1	ENSG00000026751.12
chr1	157980000	chr1	158980000	8	1.634753e-4	0.04433536	1	7_Enh	1	7_Enh	1	ENSG00000183853.13	1	ENSG00000163565.14
chr1	157980000	chr1	159900000	7	1.745216e-5	0.009802671	1	7_Enh	1	7_Enh	1	ENSG00000183853.13	1	ENSG00000085552.12
chr1	158020000	chr1	158980000	11	3.954406e-7	5.877723e-4	1	7_Enh	1	7_Enh	NA	NA	1	ENSG00000163565.14
chr1	158020000	chr1	159260000	8	6.853501e-5	0.02511043	1	7_Enh	NA	NA	NA	NA	1	ENSG00000179639.6
chr1	158060000	chr1	159860000	8	2.976856e-5	0.0142285	1	7_Enh	1	7_Enh	NA	NA	1	ENSG00000213085.5
chr1	158060000	chr1	160020000	8	6.599529e-5	0.02449364	1	7_Enh	1	7_Enh	NA	NA	1	ENSG00000177807.6
chr1	158060000	chr1	160540000	6	1.472934e-4	0.04143837	1	7_Enh	NA	NA	NA	NA	1	ENSG00000066294.10
chr1	158140000	chr1	158980000	9	1.722015e-4	0.04582825	NA	NA	1	7_Enh	1	ENSG00000158473.6	1	ENSG00000163565.14
chr1	158140000	chr1	159060000	11	1.798035e-4	0.04712092	NA	NA	1	7_Enh	1	ENSG00000158473.6	NA	NA
chr1	158140000	chr1	159940000	9	2.673465e-6	0.002519725	NA	NA	1	7_Enh	1	ENSG00000158473.6	1	ENSG00000162723.5
chr1	158220000	chr1	161980000	7	4.28979e-6	0.003572911	NA	NA	1	7_Enh	1	ENSG00000158477.6	1	ENSG00000162745.6
chr1	158380000	chr1	164820000	5	4.99204e-5	0.02032025	NA	NA	1	7_Enh	1	ENSG00000180708.4	NA	NA
chr1	159100000	chr1	159900000	12	1.251048e-7	2.372769e-4	NA	NA	1	7_Enh	1	ENSG00000163568.9	1	ENSG00000085552.12
chr1	159140000	chr1	159700000	12	1.825286e-4	0.04756712	1	7_Enh	NA	NA	1	ENSG00000162706.8	1	ENSG00000132693.8
chr1	159140000	chr1	159780000	12	1.935592e-5	0.01054387	1	7_Enh	1	7_Enh	1	ENSG00000162706.8	1	ENSG00000158714.6
chr1	159420000	chr1	165900000	4	1.658658e-4	0.04475303	NA	NA	1	7_Enh	1	ENSG00000196184.7	NA	NA
chr1	159420000	chr1	167020000	5	1.461068e-4	0.04120631	NA	NA	1	7_Enh	1	ENSG00000196184.7	NA	NA
chr1	159900000	chr1	160020000	25	1.966514e-4	0.04987195	1	7_Enh	1	7_Enh	1	ENSG00000085552.12	1	ENSG00000177807.6
chr1	159900000	chr1	161180000	7	6.835417e-5	0.02506264	1	7_Enh	1	7_Enh	1	ENSG00000085552.12	1	ENSG00000158882.8
chr1	160060000	chr1	160180000	37	2.282907e-10	1.209203e-6	1	7_Enh	1	7_Enh	1	ENSG00000162729.9	1	ENSG00000162734.8
chr1	160060000	chr1	160220000	17	9.866924e-5	0.03192237	1	7_Enh	1	7_Enh	1	ENSG00000162729.9	NA	NA
chr1	160060000	chr1	160260000	17	7.702274e-6	0.005458293	1	7_Enh	1	7_Enh	1	ENSG00000162729.9	1	ENSG00000162735.14
chr1	160060000	chr1	162740000	5	7.125995e-5	0.0257698	1	7_Enh	NA	NA	1	ENSG00000162729.9	1	ENSG00000132196.9
chr1	160180000	chr1	160300000	35	7.140239e-14	9.403774e-10	1	7_Enh	NA	NA	1	ENSG00000162734.8	1	ENSG00000122218.10
chr1	160180000	chr1	161020000	11	2.266728e-5	0.01177447	1	7_Enh	1	7_Enh	1	ENSG00000162734.8	1	ENSG00000186517.9
chr1	160820000	chr1	165580000	7	2.798838e-7	4.492456e-4	NA	NA	1	7_Enh	1	ENSG00000122223.8	1	ENSG00000143198.8
chr1	160860000	chr1	165580000	6	1.213047e-6	0.001391336	NA	NA	1	7_Enh	1	ENSG00000179914.4	1	ENSG00000143198.8
chr1	161180000	chr1	161300000	15	1.199221e-5	0.007515723	1	7_Enh	1	7_Enh	1	ENSG00000158882.8	1	ENSG00000143252.10
chr1	161180000	chr1	161340000	18	1.153218e-5	0.007307585	1	7_Enh	1	7_Enh	1	ENSG00000158882.8	1	ENSG00000188931.3
chr1	161300000	chr1	164820000	5	1.809086e-5	0.01004865	1	7_Enh	1	7_Enh	1	ENSG00000143252.10	NA	NA
chr1	161300000	chr1	167740000	4	8.451691e-5	0.02887215	1	7_Enh	1	7_Enh	1	ENSG00000143252.10	NA	NA
chr1	161340000	chr1	165860000	5	1.603689e-4	0.04376311	1	7_Enh	1	7_Enh	1	ENSG00000188931.3	NA	NA
chr1	161460000	chr1	161620000	24	3.150977e-7	4.930308e-4	1	7_Enh	NA	NA	1	ENSG00000143226.9	1	ENSG00000162747.5
chr1	161460000	chr1	161660000	12	1.387638e-4	0.03988875	1	7_Enh	1	7_Enh	1	ENSG00000143226.9	1	ENSG00000132185.12
chr1	161460000	chr1	161700000	35	7.207057e-15	1.169222e-10	1	7_Enh	1	7_Enh	1	ENSG00000143226.9	1	ENSG00000081721.7
chr1	161500000	chr1	161620000	45	6.763229e-19	2.001736e-14	1	7_Enh	NA	NA	1	ENSG00000173110.6	1	ENSG00000162747.5
chr1	161660000	chr1	170660000	3	1.08736e-4	0.03399352	1	7_Enh	1	7_Enh	1	ENSG00000132185.12	NA	NA
chr1	161820000	chr1	161980000	26	3.384758e-8	8.154685e-5	1	7_Enh	1	7_Enh	NA	NA	1	ENSG00000162745.6
chr1	161820000	chr1	162020000	16	2.017741e-5	0.01085729	1	7_Enh	1	7_Enh	NA	NA	1	ENSG00000198929.8
chr1	162020000	chr1	162340000	21	2.45978e-6	0.002367645	1	7_Enh	1	7_Enh	1	ENSG00000198929.8	1	ENSG00000171722.7
chr1	162020000	chr1	162380000	16	1.380233e-5	0.008311819	1	7_Enh	NA	NA	1	ENSG00000198929.8	1	ENSG00000198574.4
chr1	162460000	chr1	165740000	5	1.571626e-4	0.04321086	1	7_Enh	1	7_Enh	1	ENSG00000152332.11	NA	NA
chr1	162620000	chr1	162740000	18	3.108312e-7	4.876949e-4	1	7_Enh	NA	NA	1	ENSG00000162733.12	1	ENSG00000132196.9
chr1	162820000	chr1	163140000	15	3.169713e-6	0.002865916	1	7_Enh	1	7_Enh	1	ENSG00000185860.9	NA	NA
chr1	162820000	chr1	163180000	23	4.463867e-8	1.018809e-4	1	7_Enh	1	7_Enh	1	ENSG00000185860.9	NA	NA
chr1	162820000	chr1	163260000	16	1.58006e-6	0.001696807	1	7_Enh	1	7_Enh	1	ENSG00000185860.9	NA	NA
chr1	162820000	chr1	169460000	5	2.081741e-5	0.0110848	1	7_Enh	1	7_Enh	1	ENSG00000185860.9	1	ENSG00000117479.8
chr1	162860000	chr1	163220000	17	2.692026e-5	0.01329774	1	7_Enh	1	7_Enh	NA	NA	1	ENSG00000143228.8
chr1	163140000	chr1	166020000	4	1.698827e-4	0.04544106	1	7_Enh	NA	NA	NA	NA	1	ENSG00000267884.1
chr1	163220000	chr1	167780000	4	1.040964e-4	0.03304838	1	7_Enh	1	7_Enh	1	ENSG00000143228.8	NA	NA
chr1	163300000	chr1	165780000	7	2.0245e-6	0.002048353	1	7_Enh	1	7_Enh	1	ENSG00000143248.8	1	ENSG00000143183.12
chr1	164540000	chr1	164700000	23	1.95378e-4	0.04966263	1	7_Enh	1	7_Enh	1	ENSG00000185630.14	NA	NA
chr1	164540000	chr1	167020000	7	1.15998e-4	0.03545296	1	7_Enh	1	7_Enh	1	ENSG00000185630.14	NA	NA
chr1	164540000	chr1	169420000	5	3.297868e-5	0.01528673	1	7_Enh	1	7_Enh	1	ENSG00000185630.14	1	ENSG00000117477.8
chr1	164620000	chr1	168140000	7	6.520471e-7	8.650307e-4	1	7_Enh	NA	NA	NA	NA	1	ENSG00000143155.8
chr1	165340000	chr1	165580000	22	8.038662e-6	0.005625231	NA	NA	1	7_Enh	1	ENSG00000162761.10	1	ENSG00000143198.8
chr1	165580000	chr1	171540000	5	8.824316e-6	0.006025901	1	7_Enh	1	7_Enh	1	ENSG00000143198.8	NA	NA
chr1	165660000	chr1	171540000	4	1.683013e-4	0.04517722	1	7_Enh	1	7_Enh	1	ENSG00000143149.8	NA	NA
chr1	165660000	chr1	173140000	5	1.162682e-5	0.007354843	1	7_Enh	1	7_Enh	1	ENSG00000143149.8	NA	NA
chr1	165740000	chr1	169780000	7	1.322986e-8	3.749064e-5	1	7_Enh	NA	NA	NA	NA	1	ENSG00000171806.7
chr1	165780000	chr1	165900000	19	8.507306e-6	0.005862857	1	7_Enh	1	7_Enh	1	ENSG00000143183.12	NA	NA
chr1	165860000	chr1	166940000	11	1.288561e-4	0.03800552	1	7_Enh	NA	NA	NA	NA	1	ENSG00000143194.8
chr1	165900000	chr1	168180000	7	1.394522e-6	0.001544562	1	7_Enh	1	7_Enh	NA	NA	1	ENSG00000213064.5
chr1	167020000	chr1	167500000	27	1.973523e-11	1.426405e-7	1	7_Enh	1	7_Enh	NA	NA	1	ENSG00000198821.6
chr1	167060000	chr1	169420000	7	1.381427e-5	0.008316044	NA	NA	1	7_Enh	1	ENSG00000198842.5	1	ENSG00000117477.8
chr1	167500000	chr1	170780000	5	5.093242e-5	0.02058299	1	7_Enh	1	7_Enh	1	ENSG00000198821.6	NA	NA
chr1	167500000	chr1	171220000	5	8.825685e-5	0.02968451	1	7_Enh	1	7_Enh	1	ENSG00000198821.6	1	ENSG00000010932.11
chr1	167700000	chr1	167860000	26	1.741589e-7	3.081261e-4	1	7_Enh	1	7_Enh	1	ENSG00000197965.7	NA	NA
chr1	167700000	chr1	168020000	13	5.869445e-5	0.02263479	1	7_Enh	1	7_Enh	1	ENSG00000197965.7	NA	NA
chr1	167780000	chr1	167900000	16	1.466492e-5	0.008686148	1	7_Enh	1	7_Enh	NA	NA	1	ENSG00000143158.6
chr1	168100000	chr1	169060000	8	1.935803e-4	0.04936677	1	7_Enh	1	7_Enh	1	ENSG00000143147.10	1	ENSG00000143153.8
chr1	168140000	chr1	170620000	7	5.59446e-6	0.004336132	NA	NA	1	7_Enh	1	ENSG00000143155.8	1	ENSG00000116132.7
chr1	168180000	chr1	171220000	5	1.42388e-4	0.04055354	1	7_Enh	1	7_Enh	1	ENSG00000213064.5	1	ENSG00000010932.11
chr1	168420000	chr1	169620000	7	1.522723e-4	0.04234002	1	7_Enh	NA	NA	NA	NA	1	ENSG00000000460.12
chr1	168460000	chr1	169340000	8	1.48249e-4	0.04160798	1	7_Enh	1	7_Enh	NA	NA	1	ENSG00000143156.9
chr1	168540000	chr1	169300000	8	8.771007e-5	0.02956252	NA	NA	1	7_Enh	1	ENSG00000143184.4	NA	NA
chr1	168700000	chr1	169260000	15	7.929073e-5	0.02767313	NA	NA	1	7_Enh	1	ENSG00000143196.4	NA	NA
chr1	168700000	chr1	169340000	12	1.517999e-4	0.04225844	NA	NA	1	7_Enh	1	ENSG00000143196.4	1	ENSG00000143156.9
chr1	169100000	chr1	171700000	7	1.417011e-4	0.04042423	1	7_Enh	1	7_Enh	NA	NA	1	ENSG00000117533.10
chr1	169260000	chr1	174140000	4	1.634663e-4	0.0443344	1	7_Enh	NA	NA	NA	NA	1	ENSG00000152061.17
chr1	169500000	chr1	175180000	5	8.595661e-5	0.02918734	1	7_Enh	1	7_Enh	NA	NA	1	ENSG00000235750.5
chr1	169580000	chr1	173020000	6	8.837719e-5	0.02971059	NA	NA	1	7_Enh	1	ENSG00000174175.12	1	ENSG00000120337.7
chr1	169780000	chr1	171060000	10	3.947969e-8	9.238024e-5	NA	NA	1	7_Enh	1	ENSG00000171806.7	1	ENSG00000007933.8
chr1	169860000	chr1	170620000	10	3.821424e-6	0.003284861	1	7_Enh	1	7_Enh	1	ENSG00000000457.9	1	ENSG00000116132.7
chr1	169860000	chr1	171140000	7	6.853292e-6	0.005017219	1	7_Enh	1	7_Enh	1	ENSG00000000457.9	1	ENSG00000094963.9
chr1	169860000	chr1	178220000	4	4.196146e-5	0.01801984	1	7_Enh	1	7_Enh	1	ENSG00000000457.9	NA	NA
chr1	170020000	chr1	170620000	15	1.935871e-5	0.01054505	1	7_Enh	1	7_Enh	NA	NA	1	ENSG00000116132.7
chr1	170020000	chr1	170900000	15	1.666062e-6	0.001768238	1	7_Enh	1	7_Enh	NA	NA	1	ENSG00000117501.10
chr1	170100000	chr1	170700000	17	6.034794e-5	0.02306722	NA	NA	1	7_Enh	1	ENSG00000203740.3	NA	NA
chr1	170100000	chr1	170900000	17	1.10935e-7	2.149122e-4	NA	NA	1	7_Enh	1	ENSG00000203740.3	1	ENSG00000117501.10
chr1	170620000	chr1	179780000	5	1.828582e-5	0.01012629	1	7_Enh	1	7_Enh	1	ENSG00000116132.7	NA	NA
chr1	170660000	chr1	170900000	14	1.653935e-4	0.04466928	1	7_Enh	1	7_Enh	NA	NA	1	ENSG00000117501.10
chr1	170740000	chr1	175180000	6	3.879433e-5	0.01709219	1	7_Enh	1	7_Enh	NA	NA	1	ENSG00000235750.5
chr1	171180000	chr1	173620000	8	2.250262e-6	0.002216881	1	7_Enh	NA	NA	NA	NA	1	ENSG00000183831.6
chr1	171300000	chr1	174260000	6	2.309218e-6	0.002260266	NA	NA	1	7_Enh	1	ENSG00000076258.5	NA	NA
chr1	171300000	chr1	174420000	6	6.100696e-6	0.004612688	NA	NA	1	7_Enh	1	ENSG00000076258.5	1	ENSG00000203737.2
chr1	171540000	chr1	173820000	7	3.413821e-6	0.00302567	1	7_Enh	1	7_Enh	NA	NA	1	ENSG00000185278.10
chr1	171580000	chr1	174980000	5	1.09413e-4	0.0341212	1	7_Enh	1	7_Enh	NA	NA	1	ENSG00000120333.4
chr1	171620000	chr1	172380000	12	1.546632e-4	0.04276358	1	7_Enh	1	7_Enh	1	ENSG00000034971.10	1	ENSG00000180999.6
chr1	171620000	chr1	174220000	5	1.341527e-4	0.03900933	1	7_Enh	1	7_Enh	1	ENSG00000034971.10	NA	NA
chr1	171700000	chr1	173820000	7	1.213921e-5	0.007583114	1	7_Enh	1	7_Enh	1	ENSG00000117533.10	1	ENSG00000185278.10
chr1	171740000	chr1	172100000	22	4.48955e-6	0.003695492	1	7_Enh	1	7_Enh	1	ENSG00000010165.15	NA	NA
chr1	171740000	chr1	172380000	13	8.545305e-5	0.02907115	1	7_Enh	1	7_Enh	1	ENSG00000010165.15	1	ENSG00000180999.6
chr1	171780000	chr1	172380000	14	9.486196e-5	0.03111076	1	7_Enh	1	7_Enh	NA	NA	1	ENSG00000180999.6
chr1	171820000	chr1	174020000	9	1.250131e-5	0.007747014	NA	NA	1	7_Enh	1	ENSG00000197959.9	NA	NA
chr1	171940000	chr1	172380000	19	1.198732e-5	0.007513258	1	7_Enh	1	7_Enh	NA	NA	1	ENSG00000180999.6
chr1	171980000	chr1	172380000	17	6.623254e-6	0.004893753	1	7_Enh	1	7_Enh	NA	NA	1	ENSG00000180999.6
chr1	171980000	chr1	172420000	17	8.076549e-5	0.02801243	1	7_Enh	1	7_Enh	NA	NA	1	ENSG00000135845.5
chr1	171980000	chr1	174140000	6	1.622313e-4	0.04410955	1	7_Enh	NA	NA	NA	NA	1	ENSG00000152061.17
chr1	172100000	chr1	172380000	19	7.738537e-5	0.02723183	1	7_Enh	1	7_Enh	NA	NA	1	ENSG00000180999.6
chr1	172220000	chr1	173780000	6	8.709222e-5	0.02943404	1	7_Enh	1	7_Enh	NA	NA	1	ENSG00000120334.11
chr1	172420000	chr1	173140000	13	1.481984e-4	0.04159942	1	7_Enh	1	7_Enh	1	ENSG00000135845.5	NA	NA
chr1	172620000	chr1	174940000	9	2.287135e-5	0.01184434	1	7_Enh	1	7_Enh	1	ENSG00000117560.6	NA	NA
chr1	172660000	chr1	179820000	5	5.230356e-5	0.02095893	1	7_Enh	1	7_Enh	NA	NA	1	ENSG00000258664.1
chr1	172700000	chr1	173660000	9	4.678033e-5	0.01944019	1	7_Enh	NA	NA	NA	NA	1	ENSG00000183831.6
chr1	172740000	chr1	173180000	32	4.289454e-10	2.078079e-6	1	7_Enh	1	7_Enh	NA	NA	1	ENSG00000117586.6
chr1	172740000	chr1	173460000	17	2.121811e-7	3.607224e-4	1	7_Enh	1	7_Enh	NA	NA	1	ENSG00000117592.8
chr1	172740000	chr1	173780000	11	2.504162e-5	0.01262309	1	7_Enh	1	7_Enh	NA	NA	1	ENSG00000120334.11
chr1	172740000	chr1	173820000	12	7.815536e-7	9.938867e-4	1	7_Enh	1	7_Enh	NA	NA	1	ENSG00000185278.10
chr1	172820000	chr1	173180000	24	3.512157e-6	0.00308953	1	7_Enh	1	7_Enh	NA	NA	1	ENSG00000117586.6
chr1	172820000	chr1	173900000	11	8.12317e-7	0.00102238	1	7_Enh	NA	NA	NA	NA	1	ENSG00000117601.9
chr1	172860000	chr1	173820000	8	1.786836e-4	0.04691676	1	7_Enh	1	7_Enh	NA	NA	1	ENSG00000185278.10
chr1	172900000	chr1	173180000	31	4.506438e-6	0.003703843	1	7_Enh	1	7_Enh	NA	NA	1	ENSG00000117586.6
chr1	173180000	chr1	173380000	31	1.047362e-6	0.001241924	1	7_Enh	1	7_Enh	1	ENSG00000117586.6	NA	NA
chr1	173380000	chr1	173980000	10	9.989948e-5	0.03219011	1	7_Enh	1	7_Enh	NA	NA	1	ENSG00000135870.7
chr1	173460000	chr1	173700000	19	6.506024e-6	0.004830223	1	7_Enh	NA	NA	1	ENSG00000117592.8	1	ENSG00000076321.6
chr1	173460000	chr1	173780000	16	1.15985e-4	0.03545044	1	7_Enh	1	7_Enh	1	ENSG00000117592.8	1	ENSG00000120334.11
chr1	173460000	chr1	174380000	10	1.198245e-4	0.03622043	1	7_Enh	1	7_Enh	1	ENSG00000117592.8	NA	NA
chr1	173460000	chr1	179140000	4	1.278966e-4	0.03781741	1	7_Enh	1	7_Enh	1	ENSG00000117592.8	NA	NA
chr1	173820000	chr1	177940000	5	5.206127e-5	0.02088739	1	7_Enh	1	7_Enh	1	ENSG00000185278.10	1	ENSG00000120341.14
chr1	173980000	chr1	180060000	4	1.278025e-4	0.0378004	1	7_Enh	1	7_Enh	1	ENSG00000135870.7	NA	NA
chr1	174140000	chr1	181020000	4	6.892143e-5	0.02521229	NA	NA	1	7_Enh	1	ENSG00000152061.17	1	ENSG00000153029.10
chr1	174260000	chr1	181380000	5	7.762934e-6	0.005490208	1	7_Enh	NA	NA	NA	NA	1	ENSG00000198216.6
chr1	174420000	chr1	180980000	4	1.960832e-4	0.04976913	1	7_Enh	1	7_Enh	1	ENSG00000203737.2	1	ENSG00000135823.9
chr1	174740000	chr1	174980000	13	2.705635e-6	0.002543789	1	7_Enh	1	7_Enh	NA	NA	1	ENSG00000120333.4
chr1	175180000	chr1	176420000	13	2.948161e-6	0.002712223	1	7_Enh	NA	NA	1	ENSG00000235750.5	1	ENSG00000116183.6
chr1	176860000	chr1	178860000	7	1.46418e-4	0.04126379	1	7_Enh	1	7_Enh	NA	NA	1	ENSG00000116194.8
chr1	176860000	chr1	179580000	6	1.500468e-4	0.04193867	1	7_Enh	NA	NA	NA	NA	1	ENSG00000162782.11
chr1	177940000	chr1	178260000	21	4.399505e-7	6.38236e-4	1	7_Enh	1	7_Enh	1	ENSG00000120341.14	NA	NA
chr1	177940000	chr1	178500000	16	5.981596e-6	0.004550973	1	7_Enh	1	7_Enh	1	ENSG00000120341.14	1	ENSG00000184909.8
chr1	177940000	chr1	182740000	6	1.2124480000000001e-05	0.007577044	1	7_Enh	1	7_Enh	1	ENSG00000120341.14	1	ENSG00000135838.9
chr1	177980000	chr1	178500000	11	1.048661e-4	0.03321384	1	7_Enh	1	7_Enh	NA	NA	1	ENSG00000184909.8
chr1	177980000	chr1	178980000	9	1.292806e-4	0.03808496	1	7_Enh	1	7_Enh	NA	NA	1	ENSG00000116199.7
chr1	178020000	chr1	178500000	10	1.714587e-4	0.04571232	1	7_Enh	1	7_Enh	NA	NA	1	ENSG00000184909.8
chr1	178060000	chr1	178220000	21	8.406624e-5	0.02876773	1	7_Enh	1	7_Enh	1	ENSG00000075391.12	NA	NA
chr1	178060000	chr1	178260000	20	1.790292e-4	0.04698209	1	7_Enh	1	7_Enh	1	ENSG00000075391.12	NA	NA
chr1	178260000	chr1	178980000	15	8.768183e-5	0.02956137	1	7_Enh	1	7_Enh	NA	NA	1	ENSG00000116199.7
chr1	178340000	chr1	178980000	17	1.523117e-5	0.008917602	1	7_Enh	1	7_Enh	NA	NA	1	ENSG00000116199.7
chr1	178420000	chr1	178980000	18	1.365368e-7	2.538499e-4	1	7_Enh	1	7_Enh	NA	NA	1	ENSG00000116199.7
chr1	178500000	chr1	178820000	17	1.452512e-6	0.00159241	1	7_Enh	1	7_Enh	1	ENSG00000184909.8	NA	NA
chr1	178500000	chr1	178900000	21	1.362112e-7	2.533586e-4	1	7_Enh	1	7_Enh	1	ENSG00000184909.8	NA	NA
chr1	178500000	chr1	178980000	36	6.710232e-14	8.887059e-10	1	7_Enh	1	7_Enh	1	ENSG00000184909.8	1	ENSG00000116199.7
chr1	178500000	chr1	179020000	14	6.172545e-6	0.004650831	1	7_Enh	1	7_Enh	1	ENSG00000184909.8	NA	NA
chr1	178580000	chr1	178700000	20	1.999578e-7	3.445349e-4	1	7_Enh	1	7_Enh	NA	NA	1	ENSG00000116191.13
chr1	178620000	chr1	178980000	38	6.817717e-12	5.546639e-8	1	7_Enh	1	7_Enh	NA	NA	1	ENSG00000116199.7
chr1	178660000	chr1	178980000	25	1.324427e-7	2.481095e-4	1	7_Enh	1	7_Enh	NA	NA	1	ENSG00000116199.7
chr1	178700000	chr1	178980000	19	5.673173e-7	7.771588e-4	1	7_Enh	1	7_Enh	1	ENSG00000116191.13	1	ENSG00000116199.7
chr1	178820000	chr1	178980000	23	1.253134e-5	0.007758542	1	7_Enh	1	7_Enh	NA	NA	1	ENSG00000116199.7
chr1	178900000	chr1	180180000	6	1.067041e-4	0.03358078	1	7_Enh	NA	NA	NA	NA	1	ENSG00000121454.4
chr1	179740000	chr1	181020000	6	1.215332e-4	0.03655977	1	7_Enh	1	7_Enh	NA	NA	1	ENSG00000153029.10
chr1	179780000	chr1	181380000	10	5.294561e-6	0.004167248	1	7_Enh	NA	NA	NA	NA	1	ENSG00000198216.6
chr1	179900000	chr1	180140000	21	1.678345e-8	4.565073e-5	1	7_Enh	1	7_Enh	NA	NA	1	ENSG00000116260.12
chr1	179940000	chr1	180140000	25	1.279813e-13	1.601251e-9	1	7_Enh	1	7_Enh	1	ENSG00000135837.11	1	ENSG00000116260.12
chr1	179940000	chr1	180980000	8	2.938658e-5	0.01411212	1	7_Enh	1	7_Enh	1	ENSG00000135837.11	1	ENSG00000135823.9
chr1	179980000	chr1	180180000	14	2.210669e-6	0.002187456	1	7_Enh	NA	NA	NA	NA	1	ENSG00000121454.4
chr1	180020000	chr1	180140000	22	5.192236e-5	0.02084685	1	7_Enh	1	7_Enh	NA	NA	1	ENSG00000116260.12
chr1	180020000	chr1	180180000	20	6.87938e-7	9.008496e-4	1	7_Enh	NA	NA	NA	NA	1	ENSG00000121454.4
chr1	180180000	chr1	180460000	14	1.444543e-5	0.008591685	NA	NA	1	7_Enh	1	ENSG00000121454.4	1	ENSG00000135847.5
chr1	180220000	chr1	180460000	17	3.806617e-6	0.003275759	1	7_Enh	1	7_Enh	NA	NA	1	ENSG00000135847.5
chr1	180460000	chr1	180900000	15	8.97635e-7	0.001101637	1	7_Enh	1	7_Enh	1	ENSG00000135847.5	1	ENSG00000135835.6
chr1	180460000	chr1	181100000	11	6.459474e-5	0.02415822	1	7_Enh	1	7_Enh	1	ENSG00000135847.5	NA	NA
chr1	180500000	chr1	180900000	14	5.483269e-6	0.0042742	1	7_Enh	1	7_Enh	NA	NA	1	ENSG00000135835.6
chr1	180500000	chr1	180940000	14	3.680574e-5	0.01649011	1	7_Enh	1	7_Enh	NA	NA	1	ENSG00000234237.2
chr1	180500000	chr1	180980000	13	1.34109e-4	0.03900351	1	7_Enh	1	7_Enh	NA	NA	1	ENSG00000135823.9
chr1	180540000	chr1	181020000	12	6.205302e-7	8.317119e-4	1	7_Enh	1	7_Enh	NA	NA	1	ENSG00000153029.10
chr1	180660000	chr1	182740000	5	1.963137e-4	0.04980772	1	7_Enh	1	7_Enh	NA	NA	1	ENSG00000135838.9
chr1	180900000	chr1	181060000	12	1.043695e-4	0.03310344	1	7_Enh	1	7_Enh	1	ENSG00000135835.6	1	ENSG00000162783.8
chr1	180900000	chr1	181140000	14	1.71191e-5	0.009679793	1	7_Enh	1	7_Enh	1	ENSG00000135835.6	NA	NA
chr1	180940000	chr1	181100000	21	8.222457e-8	1.687542e-4	1	7_Enh	1	7_Enh	1	ENSG00000234237.2	NA	NA
chr1	180980000	chr1	181140000	18	6.653119e-5	0.02462095	1	7_Enh	1	7_Enh	1	ENSG00000135823.9	NA	NA
chr1	181020000	chr1	181140000	17	1.17005e-4	0.03565202	1	7_Enh	1	7_Enh	1	ENSG00000153029.10	NA	NA
chr1	182580000	chr1	182740000	25	4.640395e-6	0.003781026	1	7_Enh	1	7_Enh	1	ENSG00000143333.6	1	ENSG00000135838.9
chr1	182580000	chr1	187980000	5	1.780523e-5	0.009940472	1	7_Enh	1	7_Enh	1	ENSG00000143333.6	NA	NA
chr1	182580000	chr1	192460000	4	9.115408e-5	0.03032569	1	7_Enh	1	7_Enh	1	ENSG00000143333.6	NA	NA
chr1	182820000	chr1	192540000	4	1.018007e-4	0.03258423	NA	NA	1	7_Enh	1	ENSG00000135829.12	1	ENSG00000090104.7
chr1	182940000	chr1	183060000	28	3.437378e-8	8.254966e-5	1	7_Enh	1	7_Enh	1	ENSG00000157060.10	NA	NA
chr1	182940000	chr1	183100000	24	5.690814e-9	1.86075e-5	1	7_Enh	1	7_Enh	1	ENSG00000157060.10	NA	NA
chr1	182940000	chr1	183180000	21	1.030389e-8	3.041501e-5	1	7_Enh	1	7_Enh	1	ENSG00000157060.10	NA	NA
chr1	182940000	chr1	183260000	31	7.660219e-18	1.98293e-13	1	7_Enh	1	7_Enh	1	ENSG00000157060.10	NA	NA
chr1	182940000	chr1	184180000	8	4.126299e-5	0.01782091	1	7_Enh	1	7_Enh	1	ENSG00000157060.10	NA	NA
chr1	182980000	chr1	183100000	30	3.900996e-8	9.156651e-5	1	7_Enh	1	7_Enh	1	ENSG00000135862.5	NA	NA
chr1	182980000	chr1	183140000	22	1.396854e-9	5.730481e-6	1	7_Enh	1	7_Enh	1	ENSG00000135862.5	1	ENSG00000058085.10
chr1	182980000	chr1	183180000	24	6.118319e-7	8.233195e-4	1	7_Enh	1	7_Enh	1	ENSG00000135862.5	NA	NA
chr1	182980000	chr1	183220000	25	1.665429e-5	0.009491713	1	7_Enh	1	7_Enh	1	ENSG00000135862.5	NA	NA
chr1	182980000	chr1	183260000	24	5.95875e-8	1.293856e-4	1	7_Enh	1	7_Enh	1	ENSG00000135862.5	NA	NA
chr1	182980000	chr1	183460000	12	6.002582e-6	0.004561686	1	7_Enh	1	7_Enh	1	ENSG00000135862.5	1	ENSG00000116698.16
chr1	182980000	chr1	184580000	8	7.586577e-5	0.02687575	1	7_Enh	1	7_Enh	1	ENSG00000135862.5	NA	NA
chr1	183020000	chr1	183140000	14	8.482729e-6	0.005850454	1	7_Enh	1	7_Enh	NA	NA	1	ENSG00000058085.10
chr1	183060000	chr1	183580000	11	1.343875e-4	0.03905658	1	7_Enh	1	7_Enh	NA	NA	1	ENSG00000116701.10
chr1	183140000	chr1	185540000	5	9.636085e-5	0.03142697	1	7_Enh	1	7_Enh	1	ENSG00000058085.10	NA	NA
chr1	183260000	chr1	183380000	23	2.93291e-5	0.0140951	1	7_Enh	NA	NA	NA	NA	1	ENSG00000157064.6
chr1	183300000	chr1	183580000	13	4.720452e-5	0.0195628	1	7_Enh	1	7_Enh	NA	NA	1	ENSG00000116701.10
chr1	183460000	chr1	184220000	11	6.165233e-5	0.02341085	1	7_Enh	1	7_Enh	1	ENSG00000116698.16	NA	NA
chr1	183620000	chr1	183780000	23	1.242941e-8	3.545917e-5	1	7_Enh	1	7_Enh	1	ENSG00000173627.6	NA	NA
chr1	183620000	chr1	183900000	22	1.229858e-10	7.106892e-7	1	7_Enh	1	7_Enh	1	ENSG00000173627.6	NA	NA
chr1	183620000	chr1	183940000	15	7.313116e-5	0.02622711	1	7_Enh	1	7_Enh	1	ENSG00000173627.6	NA	NA
chr1	183620000	chr1	184020000	15	8.637256e-6	0.005930777	1	7_Enh	1	7_Enh	1	ENSG00000173627.6	1	ENSG00000198860.7
chr1	183620000	chr1	184220000	21	1.225939e-10	7.086723e-7	1	7_Enh	1	7_Enh	1	ENSG00000173627.6	NA	NA
chr1	183620000	chr1	184580000	8	1.621704e-4	0.04409952	1	7_Enh	1	7_Enh	1	ENSG00000173627.6	NA	NA
chr1	183700000	chr1	184020000	21	1.365862e-4	0.03948202	1	7_Enh	1	7_Enh	NA	NA	1	ENSG00000198860.7
chr1	183900000	chr1	184020000	26	1.926062e-4	0.04919964	1	7_Enh	1	7_Enh	NA	NA	1	ENSG00000198860.7
chr1	184020000	chr1	184220000	36	3.322625e-6	0.002964411	1	7_Enh	1	7_Enh	1	ENSG00000198860.7	NA	NA
chr1	184020000	chr1	184460000	30	6.554456e-9	2.092576e-5	1	7_Enh	1	7_Enh	1	ENSG00000198860.7	NA	NA
chr1	184020000	chr1	184540000	13	6.044889e-5	0.02309298	1	7_Enh	1	7_Enh	1	ENSG00000198860.7	NA	NA
chr1	184020000	chr1	184580000	16	3.422329e-5	0.01569893	1	7_Enh	1	7_Enh	1	ENSG00000198860.7	NA	NA
chr1	184020000	chr1	184620000	28	1.223876e-12	1.219102e-8	1	7_Enh	1	7_Enh	1	ENSG00000198860.7	NA	NA
chr1	184020000	chr1	184660000	21	8.467928e-10	3.732334e-6	1	7_Enh	1	7_Enh	1	ENSG00000198860.7	NA	NA
chr1	184220000	chr1	184340000	48	4.607877e-8	1.045768e-4	1	7_Enh	1	7_Enh	NA	NA	1	ENSG00000116667.8
chr1	184780000	chr1	184940000	24	6.608189e-6	0.004885026	1	7_Enh	1	7_Enh	NA	NA	1	ENSG00000135842.12
chr1	184820000	chr1	185140000	20	6.507717e-8	1.390748e-4	1	7_Enh	1	7_Enh	NA	NA	1	ENSG00000121486.7
chr1	184820000	chr1	190460000	5	2.644527e-5	0.01312514	1	7_Enh	NA	NA	NA	NA	1	ENSG00000162670.8
chr1	185140000	chr1	193500000	5	1.844136e-5	0.01018646	1	7_Enh	1	7_Enh	1	ENSG00000121486.7	NA	NA
chr1	185300000	chr1	185540000	26	4.779613e-9	1.608003e-5	1	7_Enh	1	7_Enh	1	ENSG00000116679.11	NA	NA
chr1	187540000	chr1	193020000	5	2.972733e-6	0.002728597	1	7_Enh	1	7_Enh	NA	NA	1	ENSG00000116750.9
chr1	187540000	chr1	196780000	4	5.292428e-5	0.02112127	1	7_Enh	NA	NA	NA	NA	1	ENSG00000080910.7
chr1	192540000	chr1	200500000	4	1.445312e-4	0.04092197	1	7_Enh	1	7_Enh	1	ENSG00000090104.7	NA	NA
chr1	192780000	chr1	192980000	25	1.405692e-5	0.008421467	1	7_Enh	1	7_Enh	1	ENSG00000116741.6	NA	NA
chr1	192780000	chr1	200300000	6	3.992829e-8	9.316593e-5	1	7_Enh	1	7_Enh	1	ENSG00000116741.6	NA	NA
chr1	193020000	chr1	196620000	5	1.032205e-4	0.03287478	1	7_Enh	1	7_Enh	1	ENSG00000116750.9	1	ENSG00000000971.11
chr1	193180000	chr1	197100000	5	3.469172e-5	0.01583882	1	7_Enh	1	7_Enh	NA	NA	1	ENSG00000066279.12
chr1	196100000	chr1	198500000	7	1.500135e-5	0.008825279	1	7_Enh	1	7_Enh	NA	NA	1	ENSG00000151418.7
chr1	196660000	chr1	196820000	19	5.151036e-5	0.02073552	1	7_Enh	NA	NA	NA	NA	1	ENSG00000134365.8
chr1	197740000	chr1	198620000	9	1.028795e-4	0.03279967	1	7_Enh	1	7_Enh	1	ENSG00000213047.7	1	ENSG00000081237.14
chr1	197820000	chr1	200380000	4	4.858467e-5	0.01994857	1	7_Enh	1	7_Enh	NA	NA	1	ENSG00000162702.7
chr1	197900000	chr1	198420000	10	7.417558e-6	0.005307081	NA	NA	1	7_Enh	1	ENSG00000143355.11	NA	NA
chr1	197980000	chr1	198620000	11	3.336959e-5	0.01541781	1	7_Enh	1	7_Enh	NA	NA	1	ENSG00000081237.14
chr1	198140000	chr1	198420000	20	8.724839e-5	0.02946215	1	7_Enh	1	7_Enh	1	ENSG00000151414.10	NA	NA
chr1	198180000	chr1	206860000	4	8.021281e-5	0.02789044	1	7_Enh	1	7_Enh	NA	NA	1	ENSG00000162889.6
chr1	198380000	chr1	201580000	6	1.231401e-5	0.007664496	1	7_Enh	1	7_Enh	NA	NA	1	ENSG00000134369.11
chr1	198860000	chr1	200700000	6	1.199896e-4	0.03625376	1	7_Enh	1	7_Enh	NA	NA	1	ENSG00000118200.10
chr1	200260000	chr1	200380000	13	1.740415e-4	0.04612594	1	7_Enh	1	7_Enh	NA	NA	1	ENSG00000162702.7
chr1	200580000	chr1	200820000	21	6.692309e-6	0.004929778	1	7_Enh	1	7_Enh	1	ENSG00000118193.7	NA	NA
chr1	200620000	chr1	200740000	14	2.184951e-5	0.01147822	1	7_Enh	1	7_Enh	1	ENSG00000118197.9	NA	NA
chr1	200620000	chr1	203020000	5	1.644246e-4	0.04450587	1	7_Enh	1	7_Enh	1	ENSG00000118197.9	NA	NA
chr1	201180000	chr1	201380000	12	6.705786e-5	0.02474744	1	7_Enh	NA	NA	1	ENSG00000163395.12	1	ENSG00000159173.14
chr1	201340000	chr1	208380000	4	5.316238e-5	0.02118302	1	7_Enh	1	7_Enh	1	ENSG00000118194.14	NA	NA
chr1	201420000	chr1	201740000	26	9.852925e-7	0.001183151	1	7_Enh	1	7_Enh	1	ENSG00000174307.5	NA	NA
chr1	201420000	chr1	206660000	4	1.044454e-4	0.03311925	1	7_Enh	1	7_Enh	1	ENSG00000174307.5	1	ENSG00000136653.15
chr1	201460000	chr1	201620000	21	4.116371e-6	0.00346906	1	7_Enh	1	7_Enh	1	ENSG00000159176.9	NA	NA
chr1	201500000	chr1	201780000	24	5.836202e-9	1.900744e-5	1	7_Enh	1	7_Enh	NA	NA	1	ENSG00000198700.5
chr1	201500000	chr1	201900000	18	9.35733e-7	0.001137824	1	7_Enh	1	7_Enh	NA	NA	1	ENSG00000163431.11
chr1	201540000	chr1	201780000	25	3.865413e-9	1.342838e-5	1	7_Enh	1	7_Enh	NA	NA	1	ENSG00000198700.5
chr1	201540000	chr1	201940000	13	1.939818e-6	0.001983206	1	7_Enh	1	7_Enh	NA	NA	1	ENSG00000176393.6
chr1	201580000	chr1	201700000	22	4.801612e-5	0.01978991	1	7_Enh	1	7_Enh	1	ENSG00000134369.11	NA	NA
chr1	201580000	chr1	201820000	29	4.023057e-10	1.97099e-6	1	7_Enh	1	7_Enh	1	ENSG00000134369.11	NA	NA
chr1	201620000	chr1	201780000	28	8.784727e-7	0.001083757	1	7_Enh	1	7_Enh	NA	NA	1	ENSG00000198700.5
chr1	201700000	chr1	206660000	4	5.476994e-5	0.02161052	1	7_Enh	1	7_Enh	NA	NA	1	ENSG00000136653.15
chr1	201780000	chr1	201900000	25	2.808443e-6	0.002612806	1	7_Enh	1	7_Enh	1	ENSG00000198700.5	1	ENSG00000163431.11
chr1	201820000	chr1	201940000	21	7.731677e-7	9.85119e-4	1	7_Enh	1	7_Enh	NA	NA	1	ENSG00000176393.6
chr1	201820000	chr1	201980000	26	9.760432e-8	1.943768e-4	1	7_Enh	1	7_Enh	NA	NA	1	ENSG00000163435.11
chr1	201980000	chr1	202300000	10	1.489246e-4	0.04173091	1	7_Enh	NA	NA	1	ENSG00000163435.11	1	ENSG00000077157.16
chr1	201980000	chr1	202980000	8	2.326187e-5	0.01198633	1	7_Enh	1	7_Enh	1	ENSG00000163435.11	1	ENSG00000143847.11
chr1	202180000	chr1	202420000	13	1.302341e-4	0.03826762	NA	NA	1	7_Enh	1	ENSG00000133067.13	NA	NA
chr1	202180000	chr1	202540000	18	5.131516e-7	7.186959e-4	NA	NA	1	7_Enh	1	ENSG00000133067.13	NA	NA
chr1	202260000	chr1	202660000	23	1.4835e-5	0.008759558	1	7_Enh	NA	NA	NA	NA	1	ENSG00000143858.7
chr1	202260000	chr1	202700000	29	1.212364e-10	7.01774e-7	1	7_Enh	NA	NA	NA	NA	1	ENSG00000143858.7
chr1	202300000	chr1	202420000	22	4.66028e-9	1.572018e-5	NA	NA	1	7_Enh	1	ENSG00000077157.16	NA	NA
chr1	202300000	chr1	202580000	9	2.038026e-5	0.01092885	NA	NA	1	7_Enh	1	ENSG00000077157.16	NA	NA
chr1	202300000	chr1	202620000	10	5.10903e-5	0.02062832	NA	NA	1	7_Enh	1	ENSG00000077157.16	NA	NA
chr1	202340000	chr1	202700000	22	5.164982e-10	2.442065e-6	1	7_Enh	NA	NA	NA	NA	1	ENSG00000143858.7
chr1	202420000	chr1	202660000	34	2.201363e-9	8.353908e-6	1	7_Enh	NA	NA	NA	NA	1	ENSG00000143858.7
chr1	202420000	chr1	202780000	16	7.478778e-6	0.005339691	1	7_Enh	1	7_Enh	NA	NA	1	ENSG00000184774.6
chr1	202460000	chr1	202660000	26	1.141642e-4	0.03508024	1	7_Enh	NA	NA	NA	NA	1	ENSG00000143858.7
chr1	202540000	chr1	202660000	46	5.770082e-6	0.004434231	1	7_Enh	NA	NA	NA	NA	1	ENSG00000143858.7
chr1	202580000	chr1	202780000	14	5.32734e-6	0.004186663	1	7_Enh	1	7_Enh	NA	NA	1	ENSG00000184774.6
chr1	202700000	chr1	202820000	39	5.037204e-8	1.125724e-4	NA	NA	1	7_Enh	1	ENSG00000143858.7	NA	NA
chr1	202700000	chr1	202940000	34	7.30497e-7	9.431938e-4	NA	NA	1	7_Enh	1	ENSG00000143858.7	1	ENSG00000159348.8
chr1	202700000	chr1	202980000	24	1.205644e-8	3.456875e-5	NA	NA	1	7_Enh	1	ENSG00000143858.7	1	ENSG00000143847.11
chr1	202740000	chr1	202860000	24	8.082281e-9	2.501058e-5	1	7_Enh	NA	NA	NA	NA	1	ENSG00000183155.4
chr1	202820000	chr1	202940000	39	1.800131e-8	4.840756e-5	1	7_Enh	1	7_Enh	NA	NA	1	ENSG00000159348.8
chr1	202860000	chr1	202980000	15	1.650465e-4	0.04461424	NA	NA	1	7_Enh	1	ENSG00000183155.4	1	ENSG00000143847.11
chr1	202860000	chr1	203020000	24	5.676315e-6	0.00438271	NA	NA	1	7_Enh	1	ENSG00000183155.4	NA	NA
chr1	202980000	chr1	203140000	17	2.124675e-6	0.002121889	1	7_Enh	1	7_Enh	1	ENSG00000143847.11	1	ENSG00000133048.8
chr1	202980000	chr1	203220000	21	2.742123e-8	6.848009e-5	1	7_Enh	1	7_Enh	1	ENSG00000143847.11	NA	NA
chr1	202980000	chr1	203380000	14	1.342452e-8	3.795759e-5	1	7_Enh	1	7_Enh	1	ENSG00000143847.11	NA	NA
chr1	203020000	chr1	203140000	32	3.620101e-9	1.26802e-5	1	7_Enh	1	7_Enh	NA	NA	1	ENSG00000133048.8
chr1	203020000	chr1	203260000	22	8.590631e-6	0.005905883	1	7_Enh	1	7_Enh	NA	NA	1	ENSG00000159388.5
chr1	203020000	chr1	203340000	26	1.382012e-6	0.001534728	1	7_Enh	1	7_Enh	NA	NA	1	ENSG00000122176.10
chr1	203020000	chr1	203460000	16	6.681451e-5	0.0246915	1	7_Enh	1	7_Enh	NA	NA	1	ENSG00000188770.5
chr1	203060000	chr1	203180000	24	3.25427e-9	1.163319e-5	NA	NA	1	7_Enh	1	ENSG00000163485.11	NA	NA
chr1	203060000	chr1	203220000	21	4.73673e-7	6.756076e-4	NA	NA	1	7_Enh	1	ENSG00000163485.11	NA	NA
chr1	203060000	chr1	203420000	11	6.051107e-5	0.02310712	NA	NA	1	7_Enh	1	ENSG00000163485.11	NA	NA
chr1	203220000	chr1	203340000	29	2.558215e-5	0.01281382	1	7_Enh	1	7_Enh	NA	NA	1	ENSG00000122176.10
chr1	203220000	chr1	203460000	21	2.409004e-6	0.002333185	1	7_Enh	1	7_Enh	NA	NA	1	ENSG00000188770.5
chr1	203260000	chr1	203380000	17	1.417037e-5	0.008471545	1	7_Enh	1	7_Enh	1	ENSG00000159388.5	NA	NA
chr1	203260000	chr1	203420000	18	2.249239e-5	0.01171272	1	7_Enh	1	7_Enh	1	ENSG00000159388.5	NA	NA
chr1	203260000	chr1	203460000	25	1.751394e-9	6.901656e-6	1	7_Enh	1	7_Enh	1	ENSG00000159388.5	1	ENSG00000188770.5
chr1	203260000	chr1	203500000	23	4.295781e-10	2.080534e-6	1	7_Enh	1	7_Enh	1	ENSG00000159388.5	NA	NA
chr1	203260000	chr1	203580000	17	2.906685e-7	4.628756e-4	1	7_Enh	1	7_Enh	1	ENSG00000159388.5	1	ENSG00000058668.10
chr1	203260000	chr1	203740000	10	7.279104e-5	0.02614832	1	7_Enh	1	7_Enh	1	ENSG00000159388.5	1	ENSG00000122188.8
chr1	203300000	chr1	203460000	23	2.960086e-9	1.070435e-5	1	7_Enh	1	7_Enh	NA	NA	1	ENSG00000188770.5
chr1	203300000	chr1	203780000	12	6.049603e-6	0.004585829	1	7_Enh	1	7_Enh	NA	NA	1	ENSG00000257315.1
chr1	203340000	chr1	203460000	29	2.014084e-6	0.002039882	1	7_Enh	1	7_Enh	1	ENSG00000122176.10	1	ENSG00000188770.5
chr1	203340000	chr1	203500000	22	4.479139e-5	0.01885227	1	7_Enh	1	7_Enh	1	ENSG00000122176.10	NA	NA
chr1	203340000	chr1	203620000	17	3.319663e-7	5.137303e-4	1	7_Enh	1	7_Enh	1	ENSG00000122176.10	NA	NA
chr1	203340000	chr1	203660000	25	8.45048e-11	5.086093e-7	1	7_Enh	1	7_Enh	1	ENSG00000122176.10	NA	NA
chr1	203340000	chr1	203700000	26	2.634161e-6	0.002494639	1	7_Enh	1	7_Enh	1	ENSG00000122176.10	NA	NA
chr1	203420000	chr1	203580000	17	3.952354e-5	0.01731048	1	7_Enh	1	7_Enh	NA	NA	1	ENSG00000058668.10
chr1	203420000	chr1	203780000	13	9.015958e-5	0.03011334	1	7_Enh	1	7_Enh	NA	NA	1	ENSG00000257315.1
chr1	203460000	chr1	203580000	22	3.504829e-6	0.003084645	1	7_Enh	1	7_Enh	1	ENSG00000188770.5	1	ENSG00000058668.10
chr1	203460000	chr1	203620000	22	1.518789e-10	8.540444e-7	1	7_Enh	1	7_Enh	1	ENSG00000188770.5	NA	NA
chr1	203460000	chr1	203660000	24	6.567688e-10	2.990556e-6	1	7_Enh	1	7_Enh	1	ENSG00000188770.5	NA	NA
chr1	203460000	chr1	203700000	24	2.032607e-5	0.01090828	1	7_Enh	1	7_Enh	1	ENSG00000188770.5	NA	NA
chr1	203460000	chr1	203740000	15	3.641173e-6	0.003173693	1	7_Enh	1	7_Enh	1	ENSG00000188770.5	1	ENSG00000122188.8
chr1	203580000	chr1	203700000	26	1.323293e-4	0.03867318	1	7_Enh	1	7_Enh	1	ENSG00000058668.10	NA	NA
chr1	203580000	chr1	203780000	20	1.150933e-6	0.001338123	1	7_Enh	1	7_Enh	1	ENSG00000058668.10	1	ENSG00000257315.1
chr1	203660000	chr1	203820000	18	4.359218e-5	0.01850874	1	7_Enh	1	7_Enh	NA	NA	1	ENSG00000182004.8
chr1	203820000	chr1	204100000	33	4.643882e-16	9.527355e-12	1	7_Enh	1	7_Enh	1	ENSG00000182004.8	NA	NA
chr1	203820000	chr1	204340000	15	1.019185e-5	0.006681284	1	7_Enh	1	7_Enh	1	ENSG00000182004.8	1	ENSG00000143850.8
chr1	203860000	chr1	204060000	15	9.230998e-6	0.006227142	1	7_Enh	1	7_Enh	NA	NA	1	ENSG00000143842.10
chr1	203860000	chr1	204340000	15	2.540582e-5	0.01275025	1	7_Enh	1	7_Enh	NA	NA	1	ENSG00000143850.8
chr1	204100000	chr1	204340000	20	2.675976e-5	0.01324143	1	7_Enh	1	7_Enh	NA	NA	1	ENSG00000143850.8
chr1	204140000	chr1	204260000	32	9.464374e-9	2.839367e-5	1	7_Enh	1	7_Enh	1	ENSG00000143839.12	NA	NA
chr1	204140000	chr1	204300000	60	6.14109e-26	2.991801e-21	1	7_Enh	1	7_Enh	1	ENSG00000143839.12	NA	NA
chr1	204140000	chr1	204340000	50	4.825851e-20	1.578227e-15	1	7_Enh	1	7_Enh	1	ENSG00000143839.12	1	ENSG00000143850.8
chr1	204140000	chr1	204380000	20	5.668434e-5	0.02211419	1	7_Enh	1	7_Enh	1	ENSG00000143839.12	1	ENSG00000158615.8
chr1	204180000	chr1	204300000	36	3.160614e-11	2.157192e-7	1	7_Enh	1	7_Enh	1	ENSG00000174567.7	NA	NA
chr1	204180000	chr1	204340000	47	8.452415e-20	2.684507e-15	1	7_Enh	1	7_Enh	1	ENSG00000174567.7	1	ENSG00000143850.8
chr1	204220000	chr1	204340000	28	4.068453e-9	1.399246e-5	1	7_Enh	1	7_Enh	NA	NA	1	ENSG00000143850.8
chr1	204260000	chr1	212460000	4	4.561047e-5	0.01908514	1	7_Enh	1	7_Enh	NA	NA	1	ENSG00000066027.7
chr1	204340000	chr1	204460000	28	5.588194e-6	0.004333309	1	7_Enh	1	7_Enh	1	ENSG00000143850.8	1	ENSG00000133056.9
chr1	204380000	chr1	206780000	7	4.408449e-5	0.01865076	1	7_Enh	1	7_Enh	1	ENSG00000158615.8	1	ENSG00000143486.11
chr1	204460000	chr1	211860000	5	6.176141e-5	0.02344087	1	7_Enh	1	7_Enh	1	ENSG00000133056.9	1	ENSG00000117650.8
chr1	204500000	chr1	204780000	34	4.451455e-8	1.016414e-4	1	7_Enh	NA	NA	1	ENSG00000198625.8	1	ENSG00000163531.11
chr1	204540000	chr1	204660000	19	1.185292e-4	0.03596013	1	7_Enh	NA	NA	NA	NA	1	ENSG00000170382.7
chr1	205100000	chr1	205220000	15	3.112165e-5	0.01467352	1	7_Enh	1	7_Enh	1	ENSG00000117222.9	NA	NA
chr1	205100000	chr1	205420000	12	1.086483e-5	0.007001837	1	7_Enh	1	7_Enh	1	ENSG00000117222.9	1	ENSG00000186007.5
chr1	205180000	chr1	208100000	7	2.085515e-6	0.002092589	1	7_Enh	NA	NA	1	ENSG00000133069.10	1	ENSG00000174059.12
chr1	205300000	chr1	205460000	22	3.815032e-8	8.99065e-5	1	7_Enh	NA	NA	1	ENSG00000163545.7	1	ENSG00000117266.11
chr1	205300000	chr1	205540000	17	1.075241e-5	0.006948644	1	7_Enh	1	7_Enh	1	ENSG00000163545.7	1	ENSG00000174514.8
chr1	205340000	chr1	205540000	23	8.53024e-6	0.005874297	1	7_Enh	1	7_Enh	1	ENSG00000162873.10	1	ENSG00000174514.8
chr1	205340000	chr1	210780000	5	7.326273e-5	0.0262577	1	7_Enh	1	7_Enh	1	ENSG00000162873.10	NA	NA
chr1	205460000	chr1	205620000	13	1.099434e-4	0.03423103	NA	NA	1	7_Enh	1	ENSG00000117266.11	1	ENSG00000158711.9
chr1	205540000	chr1	205700000	22	5.1978490000000005e-07	7.254638e-4	1	7_Enh	1	7_Enh	1	ENSG00000174514.8	1	ENSG00000069275.12
chr1	205540000	chr1	206220000	16	3.050956e-8	7.488114e-5	1	7_Enh	NA	NA	1	ENSG00000174514.8	1	ENSG00000198049.5
chr1	205660000	chr1	206220000	10	2.233313e-5	0.01165294	1	7_Enh	NA	NA	1	ENSG00000158715.5	1	ENSG00000198049.5
chr1	205700000	chr1	205900000	25	3.022236e-6	0.002763743	1	7_Enh	1	7_Enh	1	ENSG00000069275.12	1	ENSG00000174502.14
chr1	205740000	chr1	205900000	25	7.699277e-5	0.02713588	1	7_Enh	1	7_Enh	1	ENSG00000117280.8	1	ENSG00000174502.14
chr1	205740000	chr1	206300000	18	9.801284e-9	2.922393e-5	1	7_Enh	1	7_Enh	1	ENSG00000117280.8	1	ENSG00000196188.6
chr1	205780000	chr1	205900000	26	7.811779e-6	0.005514598	1	7_Enh	1	7_Enh	1	ENSG00000133065.6	1	ENSG00000174502.14
chr1	205780000	chr1	206220000	14	2.678897e-5	0.01325364	1	7_Enh	NA	NA	1	ENSG00000133065.6	1	ENSG00000198049.5
chr1	205780000	chr1	206300000	12	3.405349e-5	0.01564158	1	7_Enh	1	7_Enh	1	ENSG00000133065.6	1	ENSG00000196188.6
chr1	205900000	chr1	206220000	23	9.509248e-6	0.006357458	1	7_Enh	NA	NA	1	ENSG00000174502.14	1	ENSG00000198049.5
chr1	205900000	chr1	206300000	29	8.058221e-12	6.429183e-8	1	7_Enh	1	7_Enh	1	ENSG00000174502.14	1	ENSG00000196188.6
chr1	206660000	chr1	206780000	20	2.524037e-5	0.01269345	1	7_Enh	1	7_Enh	1	ENSG00000136653.15	1	ENSG00000143486.11
chr1	206660000	chr1	206820000	13	1.370078e-4	0.03956025	1	7_Enh	1	7_Enh	1	ENSG00000136653.15	1	ENSG00000143479.11
chr1	206660000	chr1	206900000	20	1.819508e-8	4.883493e-5	1	7_Enh	1	7_Enh	1	ENSG00000136653.15	NA	NA
chr1	206660000	chr1	212340000	4	5.121651e-5	0.02065938	1	7_Enh	1	7_Enh	1	ENSG00000136653.15	NA	NA
chr1	206700000	chr1	206860000	14	1.32423e-4	0.0386817	1	7_Enh	1	7_Enh	1	ENSG00000136653.15	1	ENSG00000162889.6
chr1	206740000	chr1	207140000	11	1.929867e-4	0.0492603	1	7_Enh	NA	NA	NA	NA	1	ENSG00000162897.10
chr1	206780000	chr1	206980000	27	1.569647e-4	0.04317454	1	7_Enh	1	7_Enh	1	ENSG00000143486.11	1	ENSG00000142224.11
chr1	206780000	chr1	207100000	25	2.129645e-10	1.14009e-6	1	7_Enh	1	7_Enh	1	ENSG00000143486.11	1	ENSG00000162896.5
chr1	206780000	chr1	207140000	19	1.987825e-5	0.01074055	1	7_Enh	NA	NA	1	ENSG00000143486.11	1	ENSG00000162897.10
chr1	206780000	chr1	207500000	12	1.159301e-4	0.03544121	1	7_Enh	1	7_Enh	1	ENSG00000143486.11	1	ENSG00000196352.9
chr1	206780000	chr1	208300000	8	1.322067e-5	0.008057555	1	7_Enh	1	7_Enh	1	ENSG00000143486.11	NA	NA
chr1	206820000	chr1	207180000	20	7.613804e-8	1.581207e-4	1	7_Enh	1	7_Enh	1	ENSG00000143479.11	NA	NA
chr1	206860000	chr1	207020000	22	7.633143e-9	2.381258e-5	1	7_Enh	1	7_Enh	1	ENSG00000162889.6	1	ENSG00000162891.6
chr1	206860000	chr1	207100000	15	6.818755e-6	0.004998177	1	7_Enh	1	7_Enh	1	ENSG00000162889.6	1	ENSG00000162896.5
chr1	206900000	chr1	207020000	23	1.809844e-5	0.01005184	1	7_Enh	1	7_Enh	NA	NA	1	ENSG00000162891.6
chr1	206900000	chr1	207060000	22	7.314856e-6	0.0052546	1	7_Enh	1	7_Enh	NA	NA	1	ENSG00000162892.11
chr1	206900000	chr1	207100000	26	2.859533e-9	1.040452e-5	1	7_Enh	1	7_Enh	NA	NA	1	ENSG00000162896.5
chr1	206940000	chr1	207100000	17	1.592316e-4	0.04357226	1	7_Enh	1	7_Enh	1	ENSG00000136634.5	1	ENSG00000162896.5
chr1	206980000	chr1	207100000	36	9.761216e-12	7.629418e-8	1	7_Enh	1	7_Enh	1	ENSG00000142224.11	1	ENSG00000162896.5
chr1	207100000	chr1	212260000	7	9.784322e-8	1.947351e-4	1	7_Enh	1	7_Enh	1	ENSG00000162896.5	NA	NA
chr1	207260000	chr1	207580000	31	1.897077e-11	1.378998e-7	NA	NA	1	7_Enh	1	ENSG00000123838.6	NA	NA
chr1	207660000	chr1	210020000	8	5.599432e-6	0.004337302	NA	NA	1	7_Enh	1	ENSG00000203710.6	1	ENSG00000117597.13
chr1	207820000	chr1	207940000	43	3.34371e-20	1.120131e-15	NA	NA	1	7_Enh	1	ENSG00000197721.12	1	ENSG00000117335.14
chr1	208140000	chr1	209940000	8	1.44073e-4	0.04085178	1	7_Enh	1	7_Enh	NA	NA	1	ENSG00000162757.3
chr1	208180000	chr1	208420000	36	1.953438e-10	1.058269e-6	1	7_Enh	1	7_Enh	NA	NA	1	ENSG00000076356.6
chr1	208380000	chr1	212220000	7	3.203612e-8	7.802488e-5	1	7_Enh	1	7_Enh	NA	NA	1	ENSG00000143493.8
chr1	209820000	chr1	212660000	6	1.094692e-4	0.03413516	1	7_Enh	1	7_Enh	1	ENSG00000196878.8	NA	NA
chr1	209860000	chr1	214460000	7	4.660386e-7	6.670229e-4	1	7_Enh	1	7_Enh	1	ENSG00000117594.5	1	ENSG00000143499.9
chr1	209940000	chr1	211900000	10	2.27725e-6	0.002237329	1	7_Enh	1	7_Enh	1	ENSG00000162757.3	NA	NA
chr1	209980000	chr1	216380000	5	7.653514e-5	0.02702072	1	7_Enh	1	7_Enh	1	ENSG00000117595.6	NA	NA
chr1	210020000	chr1	218380000	5	2.565794e-5	0.01284088	1	7_Enh	1	7_Enh	1	ENSG00000117597.13	NA	NA
chr1	210420000	chr1	211420000	11	6.985325e-6	0.005085962	NA	NA	1	7_Enh	1	ENSG00000082497.7	1	ENSG00000117625.9
chr1	210540000	chr1	211300000	11	9.92287e-5	0.03204838	1	7_Enh	NA	NA	NA	NA	1	ENSG00000143473.7
chr1	210540000	chr1	211420000	10	8.794939e-5	0.02961651	1	7_Enh	1	7_Enh	NA	NA	1	ENSG00000117625.9
chr1	210580000	chr1	211300000	11	7.602668e-5	0.02691082	1	7_Enh	NA	NA	NA	NA	1	ENSG00000143473.7
chr1	210580000	chr1	211420000	11	1.222471e-5	0.007623861	1	7_Enh	1	7_Enh	NA	NA	1	ENSG00000117625.9
chr1	210620000	chr1	211300000	15	5.436741e-9	1.792564e-5	1	7_Enh	NA	NA	NA	NA	1	ENSG00000143473.7
chr1	210620000	chr1	211660000	9	9.512266e-5	0.03116655	1	7_Enh	NA	NA	NA	NA	1	ENSG00000198570.5
chr1	210740000	chr1	211300000	18	3.336052e-11	2.256182e-7	1	7_Enh	NA	NA	NA	NA	1	ENSG00000143473.7
chr1	210780000	chr1	211300000	13	7.137531e-7	9.273747e-4	1	7_Enh	NA	NA	NA	NA	1	ENSG00000143473.7
chr1	210820000	chr1	211300000	16	8.681177e-9	2.641349e-5	1	7_Enh	NA	NA	NA	NA	1	ENSG00000143473.7
chr1	211860000	chr1	212100000	27	9.465774e-6	0.006336601	1	7_Enh	1	7_Enh	1	ENSG00000117650.8	NA	NA
chr1	211860000	chr1	212420000	14	1.846351e-4	0.04791556	1	7_Enh	1	7_Enh	1	ENSG00000117650.8	NA	NA
chr1	211860000	chr1	212500000	13	2.658573e-5	0.01317545	1	7_Enh	1	7_Enh	1	ENSG00000117650.8	NA	NA
chr1	211860000	chr1	212580000	11	6.730893e-6	0.004951574	1	7_Enh	1	7_Enh	1	ENSG00000117650.8	1	ENSG00000065600.8
chr1	211860000	chr1	212900000	8	4.559379e-5	0.01908106	1	7_Enh	1	7_Enh	1	ENSG00000117650.8	NA	NA
chr1	212100000	chr1	220140000	5	1.380045e-4	0.03974452	1	7_Enh	NA	NA	NA	NA	1	ENSG00000196660.6
chr1	212220000	chr1	212500000	11	1.045131e-4	0.03313433	1	7_Enh	1	7_Enh	1	ENSG00000143493.8	NA	NA
chr1	212220000	chr1	212820000	9	4.478484e-5	0.01885101	1	7_Enh	1	7_Enh	1	ENSG00000143493.8	NA	NA
chr1	212260000	chr1	212460000	23	4.489515e-7	6.481274e-4	1	7_Enh	1	7_Enh	NA	NA	1	ENSG00000066027.7
chr1	212260000	chr1	212620000	22	2.26679e-7	3.799528e-4	1	7_Enh	1	7_Enh	NA	NA	1	ENSG00000117691.5
chr1	212340000	chr1	212460000	22	2.471646e-6	0.002376574	1	7_Enh	1	7_Enh	NA	NA	1	ENSG00000066027.7
chr1	212460000	chr1	212620000	19	1.885878e-5	0.01035022	1	7_Enh	1	7_Enh	1	ENSG00000066027.7	1	ENSG00000117691.5
chr1	212660000	chr1	212780000	48	3.549739e-16	7.458662e-12	1	7_Enh	1	7_Enh	NA	NA	1	ENSG00000162771.6
chr1	212660000	chr1	212860000	24	5.492711e-6	0.004278631	1	7_Enh	1	7_Enh	NA	NA	1	ENSG00000123685.4
chr1	212660000	chr1	214780000	6	4.479883e-5	0.01885348	1	7_Enh	1	7_Enh	NA	NA	1	ENSG00000117724.8
chr1	212740000	chr1	212860000	23	1.272842e-4	0.03770296	1	7_Enh	1	7_Enh	1	ENSG00000162772.12	1	ENSG00000123685.4
chr1	212780000	chr1	218860000	5	3.017454e-5	0.01436807	1	7_Enh	1	7_Enh	1	ENSG00000162771.6	NA	NA
chr1	212820000	chr1	213180000	17	2.994041e-5	0.01428872	1	7_Enh	1	7_Enh	NA	NA	1	ENSG00000174606.8
chr1	212860000	chr1	213140000	21	9.610876e-6	0.006406804	1	7_Enh	1	7_Enh	1	ENSG00000123685.4	1	ENSG00000143494.11
chr1	212860000	chr1	213180000	25	6.023808e-7	8.13385e-4	1	7_Enh	1	7_Enh	1	ENSG00000123685.4	1	ENSG00000174606.8
chr1	212860000	chr1	217700000	5	8.652372e-5	0.02931001	1	7_Enh	1	7_Enh	1	ENSG00000123685.4	NA	NA
chr1	212980000	chr1	213140000	24	8.186915e-7	0.001028835	1	7_Enh	1	7_Enh	1	ENSG00000117697.10	1	ENSG00000143494.11
chr1	213220000	chr1	214700000	6	1.022962e-4	0.03268437	NA	NA	1	7_Enh	1	ENSG00000136643.7	NA	NA
chr1	213380000	chr1	214140000	13	3.836541e-6	0.003294327	1	7_Enh	NA	NA	NA	NA	1	ENSG00000117707.11
chr1	213420000	chr1	220620000	4	9.986511e-5	0.03218231	1	7_Enh	NA	NA	NA	NA	1	ENSG00000224867.2
chr1	214500000	chr1	214740000	44	5.21436e-13	5.65071e-9	1	7_Enh	1	7_Enh	NA	NA	1	ENSG00000152104.7
chr1	214500000	chr1	214780000	24	8.146402e-7	0.001024914	1	7_Enh	1	7_Enh	NA	NA	1	ENSG00000117724.8
chr1	214500000	chr1	215740000	15	7.088548e-8	1.490017e-4	1	7_Enh	1	7_Enh	NA	NA	1	ENSG00000136636.8
chr1	214580000	chr1	214740000	22	1.029333e-6	0.001224414	1	7_Enh	1	7_Enh	NA	NA	1	ENSG00000152104.7
chr1	214580000	chr1	215740000	7	1.866653e-4	0.04823977	1	7_Enh	1	7_Enh	NA	NA	1	ENSG00000136636.8
chr1	214740000	chr1	215740000	11	3.325886e-5	0.01538171	1	7_Enh	1	7_Enh	1	ENSG00000152104.7	1	ENSG00000136636.8
chr1	214740000	chr1	215820000	11	4.284564e-5	0.01828497	1	7_Enh	1	7_Enh	1	ENSG00000152104.7	NA	NA
chr1	214780000	chr1	215140000	18	6.93347e-5	0.02530988	1	7_Enh	1	7_Enh	1	ENSG00000117724.8	NA	NA
chr1	214780000	chr1	215700000	9	1.65362e-4	0.04466494	1	7_Enh	1	7_Enh	1	ENSG00000117724.8	NA	NA
chr1	214820000	chr1	215740000	13	3.888481e-6	0.003326918	1	7_Enh	1	7_Enh	NA	NA	1	ENSG00000136636.8
chr1	214860000	chr1	215740000	16	2.238411e-8	5.774621e-5	1	7_Enh	1	7_Enh	NA	NA	1	ENSG00000136636.8
chr1	215020000	chr1	215180000	21	1.045154e-6	0.001239841	1	7_Enh	1	7_Enh	NA	NA	1	ENSG00000082482.9
chr1	215060000	chr1	221060000	4	1.023337e-4	0.03269129	1	7_Enh	1	7_Enh	NA	NA	1	ENSG00000136630.11
chr1	215180000	chr1	215700000	15	9.295563e-6	0.006258892	1	7_Enh	1	7_Enh	1	ENSG00000082482.9	NA	NA
chr1	215780000	chr1	217820000	9	4.24182e-7	6.206699e-4	1	7_Enh	1	7_Enh	NA	NA	1	ENSG00000092978.6
chr1	215980000	chr1	222780000	4	1.819126e-4	0.04746702	1	7_Enh	1	7_Enh	NA	NA	1	ENSG00000154305.12
chr1	216180000	chr1	217820000	7	3.842042e-5	0.01698	1	7_Enh	1	7_Enh	NA	NA	1	ENSG00000092978.6
chr1	216380000	chr1	217820000	11	5.634537e-8	1.235806e-4	1	7_Enh	1	7_Enh	NA	NA	1	ENSG00000092978.6
chr1	217300000	chr1	224260000	4	1.477221e-4	0.04151019	NA	NA	1	7_Enh	1	ENSG00000196482.12	NA	NA
chr1	218460000	chr1	219460000	12	3.988903e-7	5.920022e-4	1	7_Enh	1	7_Enh	1	ENSG00000067533.5	NA	NA
chr1	218460000	chr1	219820000	11	2.284771e-7	3.824161e-4	1	7_Enh	1	7_Enh	1	ENSG00000067533.5	NA	NA
chr1	218500000	chr1	219060000	11	5.230211e-5	0.02095893	1	7_Enh	1	7_Enh	1	ENSG00000092969.7	NA	NA
chr1	218500000	chr1	219220000	11	1.158742e-5	0.00733443	1	7_Enh	1	7_Enh	1	ENSG00000092969.7	NA	NA
chr1	218500000	chr1	219380000	15	1.289696e-12	1.27467e-8	1	7_Enh	1	7_Enh	1	ENSG00000092969.7	NA	NA
chr1	218540000	chr1	218700000	23	3.151679e-5	0.01480782	1	7_Enh	1	7_Enh	NA	NA	1	ENSG00000228208.2
chr1	218540000	chr1	219340000	10	1.527794e-4	0.04244027	1	7_Enh	1	7_Enh	NA	NA	1	ENSG00000143353.7
chr1	218540000	chr1	223900000	4	1.585685e-4	0.04345778	1	7_Enh	1	7_Enh	NA	NA	1	ENSG00000162909.13
chr1	218580000	chr1	219340000	13	1.26159e-4	0.03749377	1	7_Enh	1	7_Enh	NA	NA	1	ENSG00000143353.7
chr1	218700000	chr1	219140000	21	9.064232e-5	0.03021591	1	7_Enh	1	7_Enh	1	ENSG00000228208.2	NA	NA
chr1	218820000	chr1	220980000	7	4.515414e-5	0.01895264	1	7_Enh	1	7_Enh	NA	NA	1	ENSG00000186205.8
chr1	220460000	chr1	220900000	20	3.012536e-5	0.01435044	1	7_Enh	1	7_Enh	1	ENSG00000118873.11	NA	NA
chr1	220700000	chr1	229420000	4	1.769464e-4	0.0466408	NA	NA	1	7_Enh	1	ENSG00000116141.11	1	ENSG00000213029.2
chr1	220860000	chr1	226540000	5	1.146023e-5	0.007280428	1	7_Enh	1	7_Enh	1	ENSG00000162817.6	NA	NA
chr1	220900000	chr1	227900000	7	2.49938e-8	6.332344e-5	1	7_Enh	1	7_Enh	NA	NA	1	ENSG00000143740.10
chr1	220940000	chr1	224820000	6	1.044325e-5	0.006801815	1	7_Enh	1	7_Enh	1	ENSG00000186205.8	NA	NA
chr1	220980000	chr1	222340000	10	2.003871e-6	0.002032712	1	7_Enh	1	7_Enh	1	ENSG00000186205.8	NA	NA
chr1	221060000	chr1	221380000	15	1.924154e-5	0.01050235	1	7_Enh	1	7_Enh	1	ENSG00000136630.11	NA	NA
chr1	221060000	chr1	221620000	15	1.090585e-5	0.007021975	1	7_Enh	1	7_Enh	1	ENSG00000136630.11	NA	NA
chr1	221060000	chr1	222140000	9	3.940877e-6	0.003357485	1	7_Enh	1	7_Enh	1	ENSG00000136630.11	NA	NA
chr1	221180000	chr1	222780000	11	7.231088e-7	9.362162e-4	1	7_Enh	1	7_Enh	NA	NA	1	ENSG00000154305.12
chr1	221260000	chr1	222740000	8	5.123017e-5	0.02066287	1	7_Enh	1	7_Enh	NA	NA	1	ENSG00000143512.8
chr1	221260000	chr1	231180000	4	1.288308e-4	0.0380011	1	7_Enh	1	7_Enh	NA	NA	1	ENSG00000182118.5
chr1	221620000	chr1	221900000	18	5.298625e-7	7.361697e-4	1	7_Enh	1	7_Enh	NA	NA	1	ENSG00000143507.13
chr1	221620000	chr1	222740000	11	1.363392e-4	0.03943476	1	7_Enh	1	7_Enh	NA	NA	1	ENSG00000143512.8
chr1	221740000	chr1	222780000	10	2.201131e-5	0.01153346	1	7_Enh	1	7_Enh	NA	NA	1	ENSG00000154305.12
chr1	221900000	chr1	222140000	11	1.120711e-4	0.03467225	1	7_Enh	1	7_Enh	1	ENSG00000143507.13	NA	NA
chr1	221900000	chr1	222260000	14	3.684579e-7	5.563356e-4	1	7_Enh	1	7_Enh	1	ENSG00000143507.13	NA	NA
chr1	221900000	chr1	222500000	9	1.136479e-4	0.03497171	1	7_Enh	1	7_Enh	1	ENSG00000143507.13	NA	NA
chr1	221900000	chr1	222540000	14	1.767854e-8	4.766803e-5	1	7_Enh	1	7_Enh	1	ENSG00000143507.13	NA	NA
chr1	221900000	chr1	222620000	8	1.18534e-4	0.03596013	1	7_Enh	1	7_Enh	1	ENSG00000143507.13	NA	NA
chr1	222020000	chr1	224020000	7	7.210393e-5	0.02597944	1	7_Enh	1	7_Enh	NA	NA	1	ENSG00000143514.12
chr1	222620000	chr1	226420000	4	1.520652e-4	0.0423052	1	7_Enh	NA	NA	NA	NA	1	ENSG00000185155.7
chr1	222900000	chr1	225100000	6	5.615426e-5	0.02197227	1	7_Enh	1	7_Enh	1	ENSG00000197520.6	1	ENSG00000185842.10
chr1	222940000	chr1	223860000	10	4.644045e-5	0.01933833	1	7_Enh	NA	NA	NA	NA	1	ENSG00000203697.7
chr1	222980000	chr1	223300000	24	1.519386e-7	2.766304e-4	1	7_Enh	NA	NA	1	ENSG00000154309.7	1	ENSG00000187554.7
chr1	223300000	chr1	223420000	19	9.524664e-5	0.03118923	NA	NA	1	7_Enh	1	ENSG00000187554.7	NA	NA
chr1	223300000	chr1	223500000	24	1.314143e-4	0.03849931	NA	NA	1	7_Enh	1	ENSG00000187554.7	NA	NA
chr1	223300000	chr1	223660000	19	2.018775e-5	0.01085981	NA	NA	1	7_Enh	1	ENSG00000187554.7	NA	NA
chr1	223420000	chr1	228260000	4	1.015721e-4	0.03254177	1	7_Enh	1	7_Enh	NA	NA	1	ENSG00000143761.9
chr1	223860000	chr1	233260000	4	1.395394e-4	0.04003993	NA	NA	1	7_Enh	1	ENSG00000203697.7	NA	NA
chr1	223900000	chr1	224020000	21	1.183699e-5	0.007448438	1	7_Enh	1	7_Enh	1	ENSG00000162909.13	1	ENSG00000143514.12
chr1	223900000	chr1	224660000	9	2.556876e-6	0.002435834	1	7_Enh	1	7_Enh	1	ENSG00000162909.13	NA	NA
chr1	224020000	chr1	225820000	8	2.742939e-7	4.423447e-4	1	7_Enh	1	7_Enh	1	ENSG00000143514.12	NA	NA
chr1	224020000	chr1	229420000	6	7.78146e-6	0.005499778	1	7_Enh	1	7_Enh	1	ENSG00000143514.12	1	ENSG00000213029.2
chr1	224300000	chr1	224540000	17	6.017474e-6	0.004569429	1	7_Enh	1	7_Enh	1	ENSG00000143756.7	1	ENSG00000143771.7
chr1	224300000	chr1	226260000	6	4.033338e-5	0.01754329	1	7_Enh	1	7_Enh	1	ENSG00000143756.7	1	ENSG00000163041.5
chr1	224340000	chr1	224540000	20	3.432826e-5	0.01572874	1	7_Enh	1	7_Enh	NA	NA	1	ENSG00000143771.7
chr1	224540000	chr1	231820000	5	2.154752e-5	0.01136511	1	7_Enh	1	7_Enh	1	ENSG00000143771.7	NA	NA
chr1	224780000	chr1	234740000	5	4.646946e-5	0.01934752	1	7_Enh	1	7_Enh	NA	NA	1	ENSG00000168264.6
chr1	224820000	chr1	225100000	18	9.168298e-5	0.03044587	1	7_Enh	1	7_Enh	NA	NA	1	ENSG00000185842.10
chr1	225620000	chr1	226020000	18	1.199704e-6	0.00137977	1	7_Enh	1	7_Enh	1	ENSG00000143815.10	NA	NA
chr1	225620000	chr1	226140000	10	1.189328e-4	0.03603665	1	7_Enh	NA	NA	1	ENSG00000143815.10	1	ENSG00000143768.7
chr1	225620000	chr1	233260000	7	3.283919e-7	5.093843e-4	1	7_Enh	1	7_Enh	1	ENSG00000143815.10	NA	NA
chr1	225660000	chr1	225980000	22	6.811928e-13	7.211613e-9	1	7_Enh	1	7_Enh	NA	NA	1	ENSG00000143819.8
chr1	225660000	chr1	226100000	14	3.71805e-8	8.809868e-5	1	7_Enh	1	7_Enh	NA	NA	1	ENSG00000255835.1
chr1	225660000	chr1	226180000	24	1.900511e-15	3.46441e-11	1	7_Enh	1	7_Enh	NA	NA	1	ENSG00000143751.9
chr1	225660000	chr1	226260000	11	3.298673e-5	0.01528925	1	7_Enh	1	7_Enh	NA	NA	1	ENSG00000163041.5
chr1	225700000	chr1	225980000	13	1.379749e-5	0.008310413	1	7_Enh	1	7_Enh	NA	NA	1	ENSG00000143819.8
chr1	225700000	chr1	226060000	13	3.183649e-7	4.971537e-4	1	7_Enh	1	7_Enh	NA	NA	1	ENSG00000196187.7
chr1	225700000	chr1	226100000	10	5.875023e-5	0.0226469	1	7_Enh	1	7_Enh	NA	NA	1	ENSG00000255835.1
chr1	225700000	chr1	226260000	11	3.062784e-5	0.01451528	1	7_Enh	1	7_Enh	NA	NA	1	ENSG00000163041.5
chr1	225700000	chr1	228340000	4	1.284089e-4	0.03792339	1	7_Enh	1	7_Enh	NA	NA	1	ENSG00000203684.5
chr1	225740000	chr1	225860000	24	2.721494e-8	6.8058030000000007e-05	1	7_Enh	1	7_Enh	NA	NA	1	ENSG00000154380.12
chr1	225740000	chr1	225980000	18	3.926964e-6	0.003349433	1	7_Enh	1	7_Enh	NA	NA	1	ENSG00000143819.8
chr1	225740000	chr1	226100000	13	4.472065e-5	0.01883545	1	7_Enh	1	7_Enh	NA	NA	1	ENSG00000255835.1
chr1	225740000	chr1	226180000	15	3.850212e-5	0.01700446	1	7_Enh	1	7_Enh	NA	NA	1	ENSG00000143751.9
chr1	225780000	chr1	225980000	13	2.796609e-6	0.002605014	1	7_Enh	1	7_Enh	NA	NA	1	ENSG00000143819.8
chr1	225820000	chr1	226060000	11	4.761304e-5	0.01968519	1	7_Enh	1	7_Enh	NA	NA	1	ENSG00000196187.7
chr1	225820000	chr1	226100000	12	6.732839e-6	0.004952345	1	7_Enh	1	7_Enh	NA	NA	1	ENSG00000255835.1
chr1	225860000	chr1	225980000	15	3.10507e-5	0.01464885	1	7_Enh	1	7_Enh	1	ENSG00000154380.12	1	ENSG00000143819.8
chr1	225940000	chr1	226060000	15	6.923238e-5	0.02528696	1	7_Enh	1	7_Enh	NA	NA	1	ENSG00000196187.7
chr1	226020000	chr1	226180000	21	8.437785e-6	0.005828219	1	7_Enh	1	7_Enh	NA	NA	1	ENSG00000143751.9
chr1	226020000	chr1	228420000	5	5.747005e-5	0.02232603	1	7_Enh	1	7_Enh	NA	NA	1	ENSG00000162913.9
chr1	226300000	chr1	226500000	16	4.725246e-5	0.01957777	1	7_Enh	NA	NA	NA	NA	1	ENSG00000183814.11
chr1	226300000	chr1	227940000	5	1.858249e-4	0.04809486	1	7_Enh	1	7_Enh	NA	NA	1	ENSG00000081692.8
chr1	226380000	chr1	234740000	5	1.293517e-5	0.007934208	NA	NA	1	7_Enh	1	ENSG00000182827.8	1	ENSG00000168264.6
chr1	226380000	chr1	236220000	4	2.365622e-5	0.01212796	NA	NA	1	7_Enh	1	ENSG00000182827.8	1	ENSG00000116962.10
chr1	226740000	chr1	228100000	6	4.693248e-5	0.01948185	NA	NA	1	7_Enh	1	ENSG00000203685.5	NA	NA
chr1	226820000	chr1	226940000	18	8.224895e-5	0.02836315	1	7_Enh	1	7_Enh	NA	NA	1	ENSG00000143772.5
chr1	226820000	chr1	227060000	17	7.838653e-5	0.02747116	1	7_Enh	1	7_Enh	NA	NA	1	ENSG00000143801.12
chr1	226860000	chr1	227060000	21	1.025912e-5	0.006713986	1	7_Enh	1	7_Enh	NA	NA	1	ENSG00000143801.12
chr1	227060000	chr1	227620000	12	1.459405e-4	0.04117982	1	7_Enh	1	7_Enh	1	ENSG00000143801.12	NA	NA
chr1	227100000	chr1	227500000	16	7.794306e-5	0.02736336	1	7_Enh	1	7_Enh	1	ENSG00000163050.12	1	ENSG00000143776.14
chr1	227300000	chr1	227940000	9	1.781429e-4	0.0468351	1	7_Enh	1	7_Enh	NA	NA	1	ENSG00000081692.8
chr1	227300000	chr1	228300000	10	4.92397e-5	0.02012446	1	7_Enh	1	7_Enh	NA	NA	1	ENSG00000162910.14
chr1	227500000	chr1	227620000	32	1.349174e-7	2.516608e-4	1	7_Enh	1	7_Enh	1	ENSG00000143776.14	NA	NA
chr1	227740000	chr1	228260000	13	2.057306e-5	0.01099973	1	7_Enh	1	7_Enh	1	ENSG00000181450.13	1	ENSG00000143761.9
chr1	227980000	chr1	233460000	4	1.325441e-4	0.03870516	1	7_Enh	NA	NA	NA	NA	1	ENSG00000143674.6
chr1	228020000	chr1	228940000	9	1.373357e-4	0.03962095	NA	NA	1	7_Enh	1	ENSG00000185888.5	NA	NA
chr1	228260000	chr1	232420000	6	5.753786e-6	0.004424529	1	7_Enh	1	7_Enh	1	ENSG00000143761.9	NA	NA
chr1	228300000	chr1	228620000	19	6.785203e-7	8.917127e-4	1	7_Enh	1	7_Enh	1	ENSG00000162910.14	1	ENSG00000168148.3
chr1	228340000	chr1	228580000	10	1.137932e-4	0.03500094	1	7_Enh	1	7_Enh	1	ENSG00000203684.5	1	ENSG00000154370.9
chr1	228340000	chr1	228620000	18	4.658273e-9	1.571984e-5	1	7_Enh	1	7_Enh	1	ENSG00000203684.5	1	ENSG00000168148.3
chr1	228860000	chr1	228980000	24	1.064047e-5	0.006895731	NA	NA	1	7_Enh	1	ENSG00000116574.4	NA	NA
chr1	228860000	chr1	229260000	18	1.242206e-8	3.544477e-5	NA	NA	1	7_Enh	1	ENSG00000116574.4	NA	NA
chr1	228860000	chr1	229340000	26	3.553248e-13	4.008404e-9	NA	NA	1	7_Enh	1	ENSG00000116574.4	NA	NA
chr1	228860000	chr1	229380000	17	3.561381e-7	5.419455e-4	NA	NA	1	7_Enh	1	ENSG00000116574.4	1	ENSG00000177800.2
chr1	228860000	chr1	229420000	16	2.136173e-6	0.002131182	NA	NA	1	7_Enh	1	ENSG00000116574.4	1	ENSG00000213029.2
chr1	228860000	chr1	229580000	10	1.118422e-4	0.03462967	NA	NA	1	7_Enh	1	ENSG00000116574.4	1	ENSG00000143632.10
chr1	228900000	chr1	229380000	31	1.884215e-13	2.269761e-9	1	7_Enh	1	7_Enh	NA	NA	1	ENSG00000177800.2
chr1	228900000	chr1	229460000	18	8.041636e-7	0.001014903	1	7_Enh	1	7_Enh	NA	NA	1	ENSG00000154429.6
chr1	228900000	chr1	229580000	14	1.597797e-5	0.009224682	1	7_Enh	1	7_Enh	NA	NA	1	ENSG00000143632.10
chr1	228940000	chr1	229380000	32	1.626741e-13	1.988612e-9	1	7_Enh	1	7_Enh	NA	NA	1	ENSG00000177800.2
chr1	228940000	chr1	229420000	18	8.506857e-5	0.02899111	1	7_Enh	1	7_Enh	NA	NA	1	ENSG00000213029.2
chr1	228940000	chr1	229580000	15	5.827847e-6	0.004466624	1	7_Enh	1	7_Enh	NA	NA	1	ENSG00000143632.10
chr1	228980000	chr1	229380000	16	1.013404e-4	0.03249465	1	7_Enh	1	7_Enh	NA	NA	1	ENSG00000177800.2
chr1	229020000	chr1	229380000	30	3.958686e-12	3.455548e-8	1	7_Enh	1	7_Enh	NA	NA	1	ENSG00000177800.2
chr1	229100000	chr1	229380000	23	1.125228e-6	0.001314901	1	7_Enh	1	7_Enh	NA	NA	1	ENSG00000177800.2
chr1	229140000	chr1	231300000	5	1.09588e-4	0.03415577	1	7_Enh	NA	NA	NA	NA	1	ENSG00000119283.11
chr1	229340000	chr1	229660000	20	1.522207e-6	0.001647972	1	7_Enh	1	7_Enh	NA	NA	1	ENSG00000069248.9
chr1	229420000	chr1	229540000	17	1.00544e-4	0.03232589	1	7_Enh	1	7_Enh	1	ENSG00000213029.2	NA	NA
chr1	229460000	chr1	229580000	27	3.536445e-7	5.389455e-4	1	7_Enh	1	7_Enh	1	ENSG00000154429.6	1	ENSG00000143632.10
chr1	229460000	chr1	235100000	6	2.658425e-6	0.002510995	1	7_Enh	1	7_Enh	1	ENSG00000154429.6	NA	NA
chr1	229460000	chr1	235420000	5	6.234034e-6	0.004687034	1	7_Enh	1	7_Enh	1	ENSG00000154429.6	NA	NA
chr1	229780000	chr1	230220000	14	3.937082e-7	5.857853e-4	1	7_Enh	1	7_Enh	1	ENSG00000135801.5	NA	NA
chr1	229780000	chr1	230300000	12	2.081205e-5	0.01108374	1	7_Enh	1	7_Enh	1	ENSG00000135801.5	NA	NA
chr1	229780000	chr1	230580000	10	2.108239e-6	0.002109173	1	7_Enh	NA	NA	1	ENSG00000135801.5	1	ENSG00000177614.5
chr1	230180000	chr1	230380000	32	1.516561e-6	0.001644118	NA	NA	1	7_Enh	1	ENSG00000143641.8	NA	NA
chr1	230580000	chr1	236660000	4	1.037314e-4	0.03298331	NA	NA	1	7_Enh	1	ENSG00000177614.5	NA	NA
chr1	230780000	chr1	231340000	17	1.979253e-7	3.417804e-4	NA	NA	1	7_Enh	1	ENSG00000135775.9	NA	NA
chr1	230860000	chr1	231300000	14	4.37683e-5	0.0185593	1	7_Enh	NA	NA	1	ENSG00000135744.7	1	ENSG00000119283.11
chr1	230900000	chr1	231060000	22	1.70513e-4	0.04554916	1	7_Enh	1	7_Enh	1	ENSG00000135773.8	NA	NA
chr1	230900000	chr1	234380000	7	9.341497e-5	0.03080504	1	7_Enh	1	7_Enh	1	ENSG00000135773.8	NA	NA
chr1	230940000	chr1	236300000	6	4.174937e-5	0.01796168	1	7_Enh	1	7_Enh	NA	NA	1	ENSG00000077585.9
chr1	231020000	chr1	234500000	5	1.241773e-4	0.03709161	1	7_Enh	NA	NA	1	ENSG00000119280.12	1	ENSG00000168275.10
chr1	231100000	chr1	234780000	5	1.796581e-4	0.04709776	1	7_Enh	1	7_Enh	1	ENSG00000143643.8	NA	NA
chr1	231180000	chr1	231340000	32	9.224311e-6	0.00622441	1	7_Enh	1	7_Enh	1	ENSG00000182118.5	NA	NA
chr1	231460000	chr1	231820000	20	1.679393e-5	0.00954988	NA	NA	1	7_Enh	1	ENSG00000116903.6	NA	NA
chr1	231460000	chr1	233380000	9	5.082982e-5	0.02055864	NA	NA	1	7_Enh	1	ENSG00000116903.6	NA	NA
chr1	231540000	chr1	231660000	21	6.847837e-6	0.005015043	1	7_Enh	1	7_Enh	NA	NA	1	ENSG00000270106.1
chr1	231540000	chr1	234740000	5	1.27532e-4	0.03775287	1	7_Enh	1	7_Enh	NA	NA	1	ENSG00000168264.6
chr1	231580000	chr1	233460000	6	3.087418e-5	0.01459224	1	7_Enh	NA	NA	1	ENSG00000135766.8	1	ENSG00000143674.6
chr1	231580000	chr1	234340000	6	9.218773e-5	0.03053544	1	7_Enh	1	7_Enh	1	ENSG00000135766.8	NA	NA
chr1	231740000	chr1	233420000	6	1.766627e-4	0.04659383	1	7_Enh	1	7_Enh	NA	NA	1	ENSG00000135749.14
chr1	231820000	chr1	233460000	9	3.861207e-7	5.775661e-4	1	7_Enh	NA	NA	NA	NA	1	ENSG00000143674.6
chr1	231940000	chr1	233420000	6	2.187798e-5	0.01148877	1	7_Enh	1	7_Enh	NA	NA	1	ENSG00000135749.14
chr1	231980000	chr1	232700000	16	3.195907e-6	0.002882341	1	7_Enh	1	7_Enh	NA	NA	1	ENSG00000116991.6
chr1	231980000	chr1	236860000	5	1.31416e-4	0.03849931	1	7_Enh	NA	NA	NA	NA	1	ENSG00000077522.8
chr1	232020000	chr1	232700000	14	3.688515e-5	0.01651091	1	7_Enh	1	7_Enh	NA	NA	1	ENSG00000116991.6
chr1	232020000	chr1	232940000	9	4.161663e-5	0.01792275	1	7_Enh	1	7_Enh	NA	NA	1	ENSG00000212916.3
chr1	232020000	chr1	233460000	8	1.250006e-5	0.007747014	1	7_Enh	NA	NA	NA	NA	1	ENSG00000143674.6
chr1	232100000	chr1	232700000	14	6.261073e-5	0.02365566	1	7_Enh	1	7_Enh	NA	NA	1	ENSG00000116991.6
chr1	232140000	chr1	232700000	14	6.256599e-5	0.02364363	1	7_Enh	1	7_Enh	NA	NA	1	ENSG00000116991.6
chr1	232140000	chr1	233100000	8	1.492587e-4	0.04179123	1	7_Enh	1	7_Enh	NA	NA	1	ENSG00000135778.7
chr1	232380000	chr1	233100000	15	7.655368e-8	1.587729e-4	1	7_Enh	1	7_Enh	NA	NA	1	ENSG00000135778.7
chr1	232500000	chr1	233460000	10	1.100399e-5	0.007065881	1	7_Enh	NA	NA	NA	NA	1	ENSG00000143674.6
chr1	232820000	chr1	233100000	18	8.817727e-5	0.02967087	1	7_Enh	1	7_Enh	NA	NA	1	ENSG00000135778.7
chr1	232980000	chr1	233100000	23	1.556415e-4	0.04293533	1	7_Enh	1	7_Enh	NA	NA	1	ENSG00000135778.7
chr1	233100000	chr1	233340000	18	1.487967e-4	0.04171067	1	7_Enh	1	7_Enh	1	ENSG00000135778.7	NA	NA
chr1	233100000	chr1	234460000	9	9.716431e-5	0.03160226	1	7_Enh	1	7_Enh	1	ENSG00000135778.7	NA	NA
chr1	233420000	chr1	236700000	6	2.064679e-6	0.00207831	1	7_Enh	1	7_Enh	1	ENSG00000135749.14	1	ENSG00000116977.14
chr1	233420000	chr1	240740000	5	4.537346e-6	0.003722219	1	7_Enh	1	7_Enh	1	ENSG00000135749.14	NA	NA
chr1	234620000	chr1	234740000	25	1.728784e-7	3.064773e-4	1	7_Enh	1	7_Enh	1	ENSG00000059588.5	1	ENSG00000168264.6
chr1	234620000	chr1	235100000	14	1.679892e-6	0.001780398	1	7_Enh	1	7_Enh	1	ENSG00000059588.5	NA	NA
chr1	234620000	chr1	235140000	8	6.811354e-5	0.02500593	1	7_Enh	1	7_Enh	1	ENSG00000059588.5	NA	NA
chr1	234620000	chr1	235260000	14	8.953286e-10	3.906642e-6	1	7_Enh	1	7_Enh	1	ENSG00000059588.5	NA	NA
chr1	234740000	chr1	234860000	47	7.922004e-11	4.79326e-7	1	7_Enh	1	7_Enh	1	ENSG00000168264.6	NA	NA
chr1	234740000	chr1	234900000	30	2.102384e-8	5.488704e-5	1	7_Enh	1	7_Enh	1	ENSG00000168264.6	NA	NA
chr1	234740000	chr1	234980000	46	3.309789e-15	5.766058e-11	1	7_Enh	1	7_Enh	1	ENSG00000168264.6	NA	NA
chr1	234740000	chr1	235020000	19	1.4758e-5	0.00872876	1	7_Enh	1	7_Enh	1	ENSG00000168264.6	NA	NA
chr1	234740000	chr1	235100000	42	3.064375e-23	1.30773e-18	1	7_Enh	1	7_Enh	1	ENSG00000168264.6	NA	NA
chr1	234740000	chr1	235140000	24	5.367014e-16	1.087582e-11	1	7_Enh	1	7_Enh	1	ENSG00000168264.6	NA	NA
chr1	234740000	chr1	235180000	14	1.815393e-5	0.01007294	1	7_Enh	1	7_Enh	1	ENSG00000168264.6	NA	NA
chr1	234740000	chr1	235260000	24	4.857433e-15	8.219474e-11	1	7_Enh	1	7_Enh	1	ENSG00000168264.6	NA	NA
chr1	234740000	chr1	235340000	10	5.212836e-5	0.02090669	1	7_Enh	NA	NA	1	ENSG00000168264.6	1	ENSG00000188739.10
chr1	234860000	chr1	235300000	20	1.380352e-7	0.00025628960000000003	1	7_Enh	1	7_Enh	NA	NA	1	ENSG00000173726.6
chr1	234860000	chr1	235540000	15	6.236417e-7	8.34858e-4	1	7_Enh	NA	NA	NA	NA	1	ENSG00000116957.8
chr1	235260000	chr1	243380000	3	1.68717e-4	0.0452439	1	7_Enh	1	7_Enh	NA	NA	1	ENSG00000269795.1
chr1	235300000	chr1	236220000	9	3.051048e-6	0.002782541	1	7_Enh	1	7_Enh	1	ENSG00000173726.6	1	ENSG00000116962.10
chr1	235540000	chr1	240420000	5	4.027114e-6	0.003412478	NA	NA	1	7_Enh	1	ENSG00000116957.8	NA	NA
chr1	235660000	chr1	240260000	5	1.071454e-5	0.006929319	1	7_Enh	1	7_Enh	1	ENSG00000162885.8	NA	NA
chr1	235820000	chr1	235940000	19	3.652096e-7	5.525639e-4	NA	NA	1	7_Enh	1	ENSG00000168243.6	NA	NA
chr1	235940000	chr1	245140000	4	8.323383e-5	0.02859188	1	7_Enh	1	7_Enh	NA	NA	1	ENSG00000272195.1
chr1	236220000	chr1	236700000	12	1.506099e-5	0.008849332	1	7_Enh	1	7_Enh	1	ENSG00000116962.10	1	ENSG00000116977.14
chr1	236220000	chr1	244300000	4	5.046361e-5	0.02046217	1	7_Enh	1	7_Enh	1	ENSG00000116962.10	NA	NA
chr1	236300000	chr1	236660000	21	2.481663e-6	0.002383568	1	7_Enh	1	7_Enh	1	ENSG00000077585.9	NA	NA
chr1	236300000	chr1	236700000	17	4.511862e-5	0.01894461	1	7_Enh	1	7_Enh	1	ENSG00000077585.9	1	ENSG00000116977.14
chr1	236300000	chr1	236980000	11	7.698898e-5	0.02713512	1	7_Enh	1	7_Enh	1	ENSG00000077585.9	NA	NA
chr1	236660000	chr1	242020000	5	1.373356e-4	0.03962095	1	7_Enh	1	7_Enh	NA	NA	1	ENSG00000174371.12
chr1	236860000	chr1	241620000	6	4.26e-6	0.003555631	NA	NA	1	7_Enh	1	ENSG00000077522.8	NA	NA
chr1	236980000	chr1	244820000	4	4.669336e-5	0.01941675	1	7_Enh	1	7_Enh	NA	NA	1	ENSG00000121644.14
chr1	237860000	chr1	247100000	5	2.459543e-6	0.002367555	1	7_Enh	1	7_Enh	NA	NA	1	ENSG00000153207.10
chr1	238060000	chr1	244220000	5	1.874779e-4	0.04837147	NA	NA	1	7_Enh	1	ENSG00000116996.5	1	ENSG00000268146.1
chr1	238100000	chr1	240180000	5	1.901852e-4	0.04882045	NA	NA	1	7_Enh	1	ENSG00000270188.1	1	ENSG00000155816.15
chr1	240180000	chr1	240820000	12	9.215236e-6	0.00622021	1	7_Enh	1	7_Enh	1	ENSG00000155816.15	NA	NA
chr1	240180000	chr1	240860000	13	4.766717e-7	6.785954e-4	1	7_Enh	1	7_Enh	1	ENSG00000155816.15	NA	NA
chr1	240260000	chr1	248540000	4	9.192589e-5	0.03049075	1	7_Enh	NA	NA	NA	NA	1	ENSG00000198104.2
chr1	240300000	chr1	244220000	6	2.498134e-5	0.01260208	1	7_Enh	1	7_Enh	NA	NA	1	ENSG00000268146.1
chr1	240340000	chr1	240660000	13	1.406126e-5	0.008423148	1	7_Enh	1	7_Enh	NA	NA	1	ENSG00000268365.1
chr1	240340000	chr1	240780000	13	5.60042e-6	0.004337698	1	7_Enh	1	7_Enh	NA	NA	1	ENSG00000180875.4
chr1	240380000	chr1	240660000	15	1.603972e-5	0.009250141	1	7_Enh	1	7_Enh	NA	NA	1	ENSG00000268365.1
chr1	240380000	chr1	240780000	15	4.568897e-6	0.003739372	1	7_Enh	1	7_Enh	NA	NA	1	ENSG00000180875.4
chr1	240460000	chr1	240660000	14	1.715035e-4	0.04572114	1	7_Enh	1	7_Enh	NA	NA	1	ENSG00000268365.1
chr1	240460000	chr1	240780000	13	1.276382e-4	0.03777209	1	7_Enh	1	7_Enh	NA	NA	1	ENSG00000180875.4
chr1	240500000	chr1	240780000	17	2.879358e-5	0.01391715	1	7_Enh	1	7_Enh	NA	NA	1	ENSG00000180875.4
chr1	240620000	chr1	240780000	25	3.457721e-9	1.222123e-5	1	7_Enh	1	7_Enh	NA	NA	1	ENSG00000180875.4
chr1	240660000	chr1	247820000	4	4.474139e-5	0.01884106	1	7_Enh	NA	NA	1	ENSG00000268365.1	1	ENSG00000197437.2
chr1	240700000	chr1	243420000	6	7.022429e-6	0.00510263	1	7_Enh	1	7_Enh	NA	NA	1	ENSG00000143702.11
chr1	240780000	chr1	246740000	4	1.26053e-4	0.0374668	1	7_Enh	1	7_Enh	1	ENSG00000180875.4	1	ENSG00000162851.6
chr1	240860000	chr1	247660000	4	1.389881e-4	0.03993447	1	7_Enh	NA	NA	NA	NA	1	ENSG00000169224.8
chr1	240980000	chr1	244620000	5	1.608044e-4	0.04384285	1	7_Enh	1	7_Enh	NA	NA	1	ENSG00000179397.13
chr1	240980000	chr1	248180000	4	8.552822e-5	0.02908826	1	7_Enh	NA	NA	NA	NA	1	ENSG00000197454.1
chr1	240980000	chr1	248580000	5	1.502203e-5	0.008833668	1	7_Enh	NA	NA	NA	NA	1	ENSG00000175143.3
chr1	241780000	chr1	242020000	31	3.719144e-6	0.003222239	1	7_Enh	1	7_Enh	1	ENSG00000203668.1	1	ENSG00000174371.12
chr1	241780000	chr1	244420000	8	3.766178e-5	0.0167523	1	7_Enh	1	7_Enh	1	ENSG00000203668.1	NA	NA
chr1	241820000	chr1	248580000	5	2.162504e-5	0.01139435	1	7_Enh	NA	NA	1	ENSG00000162843.13	1	ENSG00000175143.3
chr1	241820000	chr1	248780000	5	1.561676e-6	0.001681929	1	7_Enh	NA	NA	1	ENSG00000162843.13	1	ENSG00000183130.2
chr1	241860000	chr1	244820000	6	8.274179e-5	0.0284867	1	7_Enh	1	7_Enh	1	ENSG00000054277.8	1	ENSG00000121644.14
chr1	242020000	chr1	244100000	8	3.545226e-5	0.01607427	1	7_Enh	1	7_Enh	1	ENSG00000174371.12	NA	NA
chr1	242700000	chr1	247460000	7	1.735814e-6	0.001823801	NA	NA	1	7_Enh	1	ENSG00000180287.12	NA	NA
chr1	243420000	chr1	243780000	18	3.286206e-7	5.096511e-4	1	7_Enh	1	7_Enh	1	ENSG00000143702.11	NA	NA
chr1	243420000	chr1	244460000	8	1.245744e-4	0.03717786	1	7_Enh	1	7_Enh	1	ENSG00000143702.11	NA	NA
chr1	243420000	chr1	246700000	7	4.537416e-7	6.537853e-4	1	7_Enh	1	7_Enh	1	ENSG00000143702.11	NA	NA
chr1	243460000	chr1	248340000	3	1.898601e-4	0.04877123	1	7_Enh	NA	NA	NA	NA	1	ENSG00000198601.2
chr1	243580000	chr1	244220000	23	5.446024e-9	1.79455e-5	1	7_Enh	1	7_Enh	NA	NA	1	ENSG00000268146.1
chr1	243780000	chr1	248340000	4	1.225073e-4	0.03675557	1	7_Enh	NA	NA	NA	NA	1	ENSG00000198601.2
chr1	244260000	chr1	246900000	8	4.183695e-9	1.4344e-5	1	7_Enh	NA	NA	NA	NA	1	ENSG00000143653.9
chr1	244780000	chr1	244980000	26	1.059138e-8	3.10748e-5	1	7_Enh	1	7_Enh	NA	NA	1	ENSG00000203667.5
chr1	244780000	chr1	245140000	16	1.157333e-4	0.03540235	1	7_Enh	1	7_Enh	NA	NA	1	ENSG00000272195.1
chr1	244820000	chr1	244980000	17	4.26671e-5	0.01823032	1	7_Enh	1	7_Enh	1	ENSG00000121644.14	1	ENSG00000203667.5
chr1	244820000	chr1	245140000	15	2.274905e-5	0.01180432	1	7_Enh	1	7_Enh	1	ENSG00000121644.14	1	ENSG00000272195.1
chr1	244820000	chr1	245220000	18	1.139915e-7	2.196996e-4	1	7_Enh	1	7_Enh	1	ENSG00000121644.14	NA	NA
chr1	244900000	chr1	246740000	7	1.446572e-4	0.04094151	1	7_Enh	1	7_Enh	NA	NA	1	ENSG00000162851.6
chr1	244980000	chr1	246940000	7	2.326606e-6	0.002273378	1	7_Enh	1	7_Enh	1	ENSG00000203667.5	NA	NA
chr1	245020000	chr1	245220000	22	9.691368e-7	0.001168207	1	7_Enh	1	7_Enh	1	ENSG00000153187.12	NA	NA
chr1	245020000	chr1	246340000	9	2.56101e-5	0.01282393	1	7_Enh	1	7_Enh	1	ENSG00000153187.12	NA	NA
chr1	245020000	chr1	246900000	5	9.572491e-5	0.03129125	1	7_Enh	NA	NA	1	ENSG00000153187.12	1	ENSG00000143653.9
chr1	245220000	chr1	246660000	7	6.129705e-5	0.02332581	1	7_Enh	1	7_Enh	NA	NA	1	ENSG00000185420.14
chr1	245260000	chr1	246660000	8	3.537787e-6	0.003105716	1	7_Enh	1	7_Enh	NA	NA	1	ENSG00000185420.14
chr1	245300000	chr1	245740000	14	1.809579e-4	0.04731307	NA	NA	1	7_Enh	1	ENSG00000162849.11	NA	NA
chr1	245300000	chr1	246140000	20	4.71359e-15	8.008893e-11	NA	NA	1	7_Enh	1	ENSG00000162849.11	NA	NA
chr1	245300000	chr1	246180000	9	1.983459e-5	0.01072433	NA	NA	1	7_Enh	1	ENSG00000162849.11	NA	NA
chr1	245300000	chr1	246260000	14	1.32237e-6	0.001485367	NA	NA	1	7_Enh	1	ENSG00000162849.11	NA	NA
chr1	245300000	chr1	246300000	12	1.678438e-6	0.001778972	NA	NA	1	7_Enh	1	ENSG00000162849.11	NA	NA
chr1	245300000	chr1	246460000	17	1.513715e-9	6.112044e-6	NA	NA	1	7_Enh	1	ENSG00000162849.11	NA	NA
chr1	245300000	chr1	246500000	9	9.883404e-5	0.03195779	NA	NA	1	7_Enh	1	ENSG00000162849.11	NA	NA
chr1	245300000	chr1	246580000	9	1.24733e-5	0.007734496	NA	NA	1	7_Enh	1	ENSG00000162849.11	NA	NA
chr1	245340000	chr1	246660000	8	2.864152e-5	0.01386557	1	7_Enh	1	7_Enh	NA	NA	1	ENSG00000185420.14
chr1	245420000	chr1	246900000	5	1.688647e-4	0.04526879	1	7_Enh	NA	NA	NA	NA	1	ENSG00000143653.9
chr1	245580000	chr1	246660000	11	7.669182e-7	9.793474e-4	1	7_Enh	1	7_Enh	NA	NA	1	ENSG00000185420.14
chr1	245740000	chr1	246660000	10	3.31601e-5	0.01534893	1	7_Enh	1	7_Enh	NA	NA	1	ENSG00000185420.14
chr1	245940000	chr1	246900000	6	1.899775e-4	0.048786210000000003	1	7_Enh	NA	NA	NA	NA	1	ENSG00000143653.9
chr1	246020000	chr1	246660000	8	3.586326e-5	0.01620457	1	7_Enh	1	7_Enh	NA	NA	1	ENSG00000185420.14
chr1	246740000	chr1	247460000	13	1.818712e-6	0.001889808	1	7_Enh	1	7_Enh	1	ENSG00000162851.6	NA	NA
chr1	247100000	chr1	247460000	13	9.338653e-6	0.006278735	1	7_Enh	1	7_Enh	1	ENSG00000153207.10	NA	NA
chr1	247380000	chr1	247500000	33	1.671139e-12	1.59534e-8	1	7_Enh	1	7_Enh	NA	NA	1	ENSG00000162714.8
chr2	300000	chr2	700000	15	1.571667e-4	0.04321086	1	7_Enh	1	7_Enh	1	ENSG00000189292.11	NA	NA
chr2	300000	chr2	1580000	13	5.894373e-9	1.915911e-5	1	7_Enh	1	7_Enh	1	ENSG00000189292.11	NA	NA
chr2	300000	chr2	1820000	9	6.76981e-5	0.0249049	1	7_Enh	1	7_Enh	1	ENSG00000189292.11	NA	NA
chr2	940000	chr2	6140000	4	1.295806e-4	0.03815004	NA	NA	1	7_Enh	1	ENSG00000172554.7	NA	NA
chr2	1580000	chr2	1740000	23	5.670584e-9	1.856691e-5	1	7_Enh	1	7_Enh	NA	NA	1	ENSG00000130508.6
chr2	1620000	chr2	1740000	32	5.227589e-14	7.135149e-10	1	7_Enh	1	7_Enh	NA	NA	1	ENSG00000130508.6
chr2	1740000	chr2	3700000	8	2.900327e-7	4.621305e-4	1	7_Enh	1	7_Enh	1	ENSG00000130508.6	1	ENSG00000151360.5
chr2	1820000	chr2	3660000	9	4.434451e-6	0.003660538	1	7_Enh	1	7_Enh	NA	NA	1	ENSG00000118004.13
chr2	3340000	chr2	11620000	3	1.024013e-4	0.03270846	1	7_Enh	1	7_Enh	NA	NA	1	ENSG00000169016.12
chr2	3380000	chr2	12620000	5	2.475749e-6	0.002379687	1	7_Enh	1	7_Enh	1	ENSG00000171853.11	NA	NA
chr2	3620000	chr2	5900000	5	1.942149e-4	0.04946521	1	7_Enh	1	7_Enh	1	ENSG00000171863.8	NA	NA
chr2	3660000	chr2	6740000	5	1.838215e-4	0.04777645	1	7_Enh	1	7_Enh	1	ENSG00000118004.13	NA	NA
chr2	3660000	chr2	9100000	6	2.317234e-5	0.01195524	1	7_Enh	1	7_Enh	1	ENSG00000118004.13	NA	NA
chr2	3660000	chr2	9180000	5	1.043849e-5	0.006800058	1	7_Enh	1	7_Enh	1	ENSG00000118004.13	NA	NA
chr2	3660000	chr2	9580000	4	1.557229e-4	0.04294658	1	7_Enh	1	7_Enh	1	ENSG00000118004.13	1	ENSG00000119185.8
chr2	3700000	chr2	5820000	7	2.755516e-6	0.002578906	1	7_Enh	1	7_Enh	1	ENSG00000151360.5	1	ENSG00000176887.5
chr2	3700000	chr2	6500000	6	6.053348e-5	0.02311432	1	7_Enh	1	7_Enh	1	ENSG00000151360.5	NA	NA
chr2	3700000	chr2	9340000	4	5.320841e-5	0.02119573	1	7_Enh	1	7_Enh	1	ENSG00000151360.5	1	ENSG00000151693.5
chr2	3740000	chr2	5820000	6	8.78726e-5	0.0295991	1	7_Enh	1	7_Enh	1	ENSG00000214866.3	1	ENSG00000176887.5
chr2	3740000	chr2	6900000	6	1.401223e-4	0.04014442	1	7_Enh	1	7_Enh	1	ENSG00000214866.3	NA	NA
chr2	3740000	chr2	6980000	5	5.887272e-5	0.02268024	1	7_Enh	1	7_Enh	1	ENSG00000214866.3	NA	NA
chr2	3860000	chr2	6100000	6	1.080112e-4	0.03385408	1	7_Enh	NA	NA	NA	NA	1	ENSG00000272268.1
chr2	5820000	chr2	6940000	11	4.268154e-5	0.01823511	1	7_Enh	1	7_Enh	1	ENSG00000176887.5	NA	NA
chr2	5820000	chr2	15420000	6	1.276191e-7	2.410419e-4	1	7_Enh	1	7_Enh	1	ENSG00000176887.5	NA	NA
chr2	7220000	chr2	16100000	5	2.557493e-5	0.01281176	1	7_Enh	NA	NA	NA	NA	1	ENSG00000134323.10
chr2	7940000	chr2	8820000	13	5.008609e-6	0.003996656	1	7_Enh	1	7_Enh	NA	NA	1	ENSG00000115738.5
chr2	7980000	chr2	16860000	5	2.601771e-5	0.01297728	1	7_Enh	1	7_Enh	NA	NA	1	ENSG00000197872.7
chr2	8020000	chr2	8820000	15	2.799993e-8	6.969522e-5	1	7_Enh	1	7_Enh	NA	NA	1	ENSG00000115738.5
chr2	8300000	chr2	8820000	18	3.435831e-8	8.252451e-5	1	7_Enh	1	7_Enh	NA	NA	1	ENSG00000115738.5
chr2	8380000	chr2	8820000	23	5.163373e-7	7.216689e-4	1	7_Enh	1	7_Enh	NA	NA	1	ENSG00000115738.5
chr2	9140000	chr2	9260000	19	2.568018e-5	0.0128489	1	7_Enh	1	7_Enh	1	ENSG00000143797.7	NA	NA
chr2	9300000	chr2	9580000	13	8.953064e-5	0.02997659	1	7_Enh	1	7_Enh	NA	NA	1	ENSG00000119185.8
chr2	9340000	chr2	9460000	35	1.491188e-15	2.770242e-11	1	7_Enh	1	7_Enh	1	ENSG00000151693.5	NA	NA
chr2	9340000	chr2	9540000	14	7.040526e-5	0.02556596	1	7_Enh	1	7_Enh	1	ENSG00000151693.5	NA	NA
chr2	9340000	chr2	9580000	12	5.655374e-5	0.02208167	1	7_Enh	1	7_Enh	1	ENSG00000151693.5	1	ENSG00000119185.8
chr2	9340000	chr2	9620000	14	3.173613e-6	0.002868343	1	7_Enh	1	7_Enh	1	ENSG00000151693.5	1	ENSG00000134330.14
chr2	9420000	chr2	10180000	8	1.667833e-4	0.04491053	1	7_Enh	1	7_Enh	NA	NA	1	ENSG00000172059.6
chr2	9540000	chr2	9780000	13	6.420201e-5	0.02405874	1	7_Enh	1	7_Enh	NA	NA	1	ENSG00000134308.9
chr2	9700000	chr2	9820000	21	4.694026e-5	0.0194841	1	7_Enh	1	7_Enh	1	ENSG00000151694.8	NA	NA
chr2	9700000	chr2	9860000	19	1.938097e-6	0.001982122	1	7_Enh	1	7_Enh	1	ENSG00000151694.8	NA	NA
chr2	9700000	chr2	9900000	21	2.156823e-5	0.01137166	1	7_Enh	1	7_Enh	1	ENSG00000151694.8	NA	NA
chr2	9780000	chr2	9900000	32	5.190506e-11	3.32517e-7	1	7_Enh	1	7_Enh	1	ENSG00000134308.9	NA	NA
chr2	9780000	chr2	9940000	16	1.188033e-5	0.007466038	1	7_Enh	1	7_Enh	1	ENSG00000134308.9	NA	NA
chr2	9780000	chr2	10100000	14	7.405835e-5	0.02644478	1	7_Enh	1	7_Enh	1	ENSG00000134308.9	1	ENSG00000134317.13
chr2	9820000	chr2	10180000	11	1.534188e-4	0.04254251	1	7_Enh	1	7_Enh	NA	NA	1	ENSG00000172059.6
chr2	9860000	chr2	9980000	24	6.25491e-8	1.346654e-4	1	7_Enh	1	7_Enh	NA	NA	1	ENSG00000115750.12
chr2	9900000	chr2	10100000	29	1.40929e-7	2.604035e-4	1	7_Enh	1	7_Enh	NA	NA	1	ENSG00000134317.13
chr2	9900000	chr2	10260000	21	5.257139e-7	7.315135e-4	1	7_Enh	1	7_Enh	NA	NA	1	ENSG00000171848.9
chr2	9900000	chr2	10820000	13	5.320094e-8	1.177315e-4	1	7_Enh	1	7_Enh	NA	NA	1	ENSG00000115761.11
chr2	9900000	chr2	11500000	10	1.004402e-6	0.001200725	1	7_Enh	1	7_Enh	NA	NA	1	ENSG00000134318.9
chr2	9940000	chr2	10100000	23	5.206492e-7	7.262405e-4	1	7_Enh	1	7_Enh	NA	NA	1	ENSG00000134317.13
chr2	9940000	chr2	10180000	12	4.990283e-5	0.02031725	1	7_Enh	1	7_Enh	NA	NA	1	ENSG00000172059.6
chr2	9940000	chr2	10260000	20	6.969985e-9	2.20647e-5	1	7_Enh	1	7_Enh	NA	NA	1	ENSG00000171848.9
chr2	9940000	chr2	10460000	10	8.419436e-5	0.02879829	1	7_Enh	1	7_Enh	NA	NA	1	ENSG00000115756.8
chr2	9940000	chr2	10580000	16	1.178868e-9	4.943978e-6	1	7_Enh	1	7_Enh	NA	NA	1	ENSG00000115758.8
chr2	9940000	chr2	10820000	12	5.030039e-9	1.678915e-5	1	7_Enh	1	7_Enh	NA	NA	1	ENSG00000115761.11
chr2	9980000	chr2	10100000	27	1.519858e-6	0.001646287	1	7_Enh	1	7_Enh	1	ENSG00000115750.12	1	ENSG00000134317.13
chr2	9980000	chr2	10180000	17	1.044325e-6	0.001239035	1	7_Enh	1	7_Enh	1	ENSG00000115750.12	1	ENSG00000172059.6
chr2	9980000	chr2	10500000	14	2.141305e-5	0.01131586	1	7_Enh	1	7_Enh	1	ENSG00000115750.12	NA	NA
chr2	10060000	chr2	10460000	13	2.242365e-5	0.01168585	1	7_Enh	1	7_Enh	NA	NA	1	ENSG00000115756.8
chr2	10100000	chr2	10580000	17	9.640951e-7	0.001163658	1	7_Enh	1	7_Enh	1	ENSG00000134317.13	1	ENSG00000115758.8
chr2	10180000	chr2	10740000	11	1.499087e-5	0.008822573	1	7_Enh	1	7_Enh	1	ENSG00000172059.6	NA	NA
chr2	10180000	chr2	10780000	7	9.622385e-5	0.03139828	1	7_Enh	1	7_Enh	1	ENSG00000172059.6	NA	NA
chr2	10220000	chr2	10380000	19	9.891895e-9	2.943034e-5	1	7_Enh	1	7_Enh	1	ENSG00000233502.1	NA	NA
chr2	10220000	chr2	10500000	18	5.297692e-9	1.750912e-5	1	7_Enh	1	7_Enh	1	ENSG00000233502.1	NA	NA
chr2	10220000	chr2	10580000	17	3.48357e-10	1.740238e-6	1	7_Enh	1	7_Enh	1	ENSG00000233502.1	1	ENSG00000115758.8
chr2	10220000	chr2	10660000	11	7.277408e-5	0.0261439	1	7_Enh	1	7_Enh	1	ENSG00000233502.1	NA	NA
chr2	10220000	chr2	10820000	9	2.400015e-6	0.002327072	1	7_Enh	1	7_Enh	1	ENSG00000233502.1	1	ENSG00000115761.11
chr2	10260000	chr2	10420000	22	7.369123e-5	0.026357	1	7_Enh	1	7_Enh	1	ENSG00000171848.9	NA	NA
chr2	10260000	chr2	10460000	29	6.32763e-12	5.186245e-8	1	7_Enh	1	7_Enh	1	ENSG00000171848.9	1	ENSG00000115756.8
chr2	10260000	chr2	10500000	25	9.842629e-8	1.956834e-4	1	7_Enh	1	7_Enh	1	ENSG00000171848.9	NA	NA
chr2	10260000	chr2	10540000	20	3.369035e-9	1.197862e-5	1	7_Enh	1	7_Enh	1	ENSG00000171848.9	NA	NA
chr2	10260000	chr2	10580000	31	5.052448e-15	8.505891e-11	1	7_Enh	1	7_Enh	1	ENSG00000171848.9	1	ENSG00000115758.8
chr2	10260000	chr2	10820000	20	1.378275e-12	1.349297e-8	1	7_Enh	1	7_Enh	1	ENSG00000171848.9	1	ENSG00000115761.11
chr2	10460000	chr2	10820000	11	1.555605e-4	0.04292258	1	7_Enh	1	7_Enh	1	ENSG00000115756.8	1	ENSG00000115761.11
chr2	10540000	chr2	10820000	14	9.852596e-7	0.001183151	1	7_Enh	1	7_Enh	NA	NA	1	ENSG00000115761.11
chr2	10540000	chr2	11660000	9	9.086889e-6	0.006157373	1	7_Enh	NA	NA	NA	NA	1	ENSG00000196208.9
chr2	10580000	chr2	10740000	30	6.265637e-9	2.014386e-5	1	7_Enh	1	7_Enh	1	ENSG00000115758.8	NA	NA
chr2	10580000	chr2	10780000	15	1.068996e-5	0.006918029	1	7_Enh	1	7_Enh	1	ENSG00000115758.8	NA	NA
chr2	10580000	chr2	10820000	25	1.361213e-11	1.02512e-7	1	7_Enh	1	7_Enh	1	ENSG00000115758.8	1	ENSG00000115761.11
chr2	10620000	chr2	10820000	11	5.772984e-5	0.02238669	1	7_Enh	1	7_Enh	NA	NA	1	ENSG00000115761.11
chr2	10660000	chr2	10820000	23	3.702591e-6	0.003212814	1	7_Enh	1	7_Enh	NA	NA	1	ENSG00000115761.11
chr2	10820000	chr2	11300000	10	5.379158e-5	0.0213549	1	7_Enh	1	7_Enh	1	ENSG00000115761.11	1	ENSG00000162976.8
chr2	10980000	chr2	11100000	30	8.293531e-6	0.005757413	1	7_Enh	1	7_Enh	1	ENSG00000232056.1	NA	NA
chr2	10980000	chr2	11140000	27	4.944297e-6	0.003961724	1	7_Enh	1	7_Enh	1	ENSG00000232056.1	NA	NA
chr2	10980000	chr2	11220000	22	2.745903e-7	4.42693e-4	1	7_Enh	1	7_Enh	1	ENSG00000232056.1	NA	NA
chr2	10980000	chr2	11260000	18	3.164939e-7	4.948403e-4	1	7_Enh	1	7_Enh	1	ENSG00000232056.1	1	ENSG00000150873.7
chr2	10980000	chr2	11300000	26	7.453779e-13	7.835872e-9	1	7_Enh	1	7_Enh	1	ENSG00000232056.1	1	ENSG00000162976.8
chr2	10980000	chr2	11460000	16	2.085182e-7	3.560899e-4	1	7_Enh	1	7_Enh	1	ENSG00000232056.1	NA	NA
chr2	10980000	chr2	11540000	19	3.610295e-8	8.592762e-5	1	7_Enh	1	7_Enh	1	ENSG00000232056.1	NA	NA
chr2	10980000	chr2	11660000	14	1.715082e-5	0.009691759	1	7_Enh	NA	NA	1	ENSG00000232056.1	1	ENSG00000196208.9
chr2	10980000	chr2	11700000	10	3.551197e-5	0.01609295	1	7_Enh	1	7_Enh	1	ENSG00000232056.1	NA	NA
chr2	10980000	chr2	12980000	6	3.366811e-5	0.01551104	1	7_Enh	1	7_Enh	1	ENSG00000232056.1	NA	NA
chr2	11020000	chr2	11260000	12	1.565889e-5	0.009094195	1	7_Enh	1	7_Enh	NA	NA	1	ENSG00000150873.7
chr2	11060000	chr2	11180000	36	2.29572e-11	1.627234e-7	1	7_Enh	1	7_Enh	1	ENSG00000162975.3	NA	NA
chr2	11060000	chr2	11220000	35	7.438219e-12	5.992418e-8	1	7_Enh	1	7_Enh	1	ENSG00000162975.3	NA	NA
chr2	11060000	chr2	11260000	25	2.666044e-9	9.788923e-6	1	7_Enh	1	7_Enh	1	ENSG00000162975.3	1	ENSG00000150873.7
chr2	11060000	chr2	11420000	17	6.84995e-5	0.0251012	1	7_Enh	1	7_Enh	1	ENSG00000162975.3	NA	NA
chr2	11060000	chr2	11540000	22	2.2346e-8	5.767329e-5	1	7_Enh	1	7_Enh	1	ENSG00000162975.3	NA	NA
chr2	11060000	chr2	11580000	17	1.206242e-8	3.457388e-5	1	7_Enh	1	7_Enh	1	ENSG00000162975.3	NA	NA
chr2	11060000	chr2	19740000	5	5.431564e-5	0.02149341	1	7_Enh	1	7_Enh	1	ENSG00000162975.3	NA	NA
chr2	11100000	chr2	11620000	11	3.570475e-5	0.01615239	1	7_Enh	1	7_Enh	NA	NA	1	ENSG00000169016.12
chr2	11260000	chr2	11700000	10	2.077311e-5	0.01107117	1	7_Enh	1	7_Enh	1	ENSG00000150873.7	NA	NA
chr2	11300000	chr2	11460000	16	3.126034e-5	0.01472042	1	7_Enh	1	7_Enh	1	ENSG00000162976.8	NA	NA
chr2	11300000	chr2	11500000	23	3.611551e-9	1.266099e-5	1	7_Enh	1	7_Enh	1	ENSG00000162976.8	1	ENSG00000134318.9
chr2	11300000	chr2	11580000	24	1.096705e-14	1.725996e-10	1	7_Enh	1	7_Enh	1	ENSG00000162976.8	NA	NA
chr2	11380000	chr2	11500000	20	5.580917e-6	0.004328545	1	7_Enh	1	7_Enh	NA	NA	1	ENSG00000134318.9
chr2	11420000	chr2	20860000	4	1.2548e-4	0.03735431	1	7_Enh	1	7_Enh	NA	NA	1	ENSG00000143869.5
chr2	11620000	chr2	11740000	20	9.897048e-8	1.963771e-4	1	7_Enh	1	7_Enh	1	ENSG00000169016.12	NA	NA
chr2	11700000	chr2	11820000	17	1.575791e-4	0.04327998	1	7_Enh	1	7_Enh	NA	NA	1	ENSG00000134324.7
chr2	11820000	chr2	12820000	17	3.434244e-9	1.215552e-5	1	7_Enh	1	7_Enh	1	ENSG00000134324.7	NA	NA
chr2	11820000	chr2	12940000	8	1.392743e-4	0.0399869	1	7_Enh	1	7_Enh	1	ENSG00000134324.7	NA	NA
chr2	11820000	chr2	13060000	14	3.148979e-9	1.130149e-5	1	7_Enh	1	7_Enh	1	ENSG00000134324.7	NA	NA
chr2	12140000	chr2	12860000	24	1.618924e-9	6.471076e-6	1	7_Enh	1	7_Enh	NA	NA	1	ENSG00000071575.7
chr2	12180000	chr2	12860000	22	2.980613e-8	7.344938e-5	1	7_Enh	1	7_Enh	NA	NA	1	ENSG00000071575.7
chr2	12220000	chr2	12860000	20	2.17227e-5	0.01143267	1	7_Enh	1	7_Enh	NA	NA	1	ENSG00000071575.7
chr2	12300000	chr2	12860000	17	2.196592e-6	0.002177124	1	7_Enh	1	7_Enh	NA	NA	1	ENSG00000071575.7
chr2	12420000	chr2	12860000	24	4.108642e-7	6.053666e-4	1	7_Enh	1	7_Enh	NA	NA	1	ENSG00000071575.7
chr2	12860000	chr2	13020000	25	1.048633e-4	0.03321384	1	7_Enh	1	7_Enh	1	ENSG00000071575.7	NA	NA
chr2	12860000	chr2	13060000	40	1.014751e-10	5.983201e-7	1	7_Enh	1	7_Enh	1	ENSG00000071575.7	NA	NA
chr2	12860000	chr2	13100000	30	2.201802e-6	0.002181462	1	7_Enh	1	7_Enh	1	ENSG00000071575.7	NA	NA
chr2	15500000	chr2	15740000	17	1.384143e-4	0.03982086	1	7_Enh	1	7_Enh	NA	NA	1	ENSG00000079785.10
chr2	15740000	chr2	16820000	10	1.436651e-4	0.04078163	1	7_Enh	1	7_Enh	1	ENSG00000079785.10	NA	NA
chr2	15740000	chr2	20780000	5	1.14431e-5	0.007272628	1	7_Enh	1	7_Enh	1	ENSG00000079785.10	NA	NA
chr2	17940000	chr2	23820000	4	8.397634e-5	0.02874992	NA	NA	1	7_Enh	1	ENSG00000178295.10	NA	NA
chr2	17980000	chr2	19780000	9	1.469849e-6	0.001606022	1	7_Enh	1	7_Enh	1	ENSG00000151379.3	NA	NA
chr2	17980000	chr2	19900000	11	8.871494e-7	0.001092534	1	7_Enh	1	7_Enh	1	ENSG00000151379.3	NA	NA
chr2	18060000	chr2	18300000	36	1.990158e-12	1.860108e-8	NA	NA	1	7_Enh	1	ENSG00000170745.7	NA	NA
chr2	18060000	chr2	18500000	17	4.514802e-5	0.01895262	NA	NA	1	7_Enh	1	ENSG00000170745.7	NA	NA
chr2	18060000	chr2	18580000	16	8.360186e-6	0.005791839	NA	NA	1	7_Enh	1	ENSG00000170745.7	NA	NA
chr2	18060000	chr2	19740000	9	8.048912e-6	0.005630733	NA	NA	1	7_Enh	1	ENSG00000170745.7	NA	NA
chr2	18060000	chr2	20220000	6	1.297126e-4	0.0381706	NA	NA	1	7_Enh	1	ENSG00000170745.7	1	ENSG00000132031.8
chr2	18620000	chr2	20100000	8	4.608165e-6	0.003762189	1	7_Enh	1	7_Enh	NA	NA	1	ENSG00000183891.5
chr2	18620000	chr2	25380000	4	4.651311e-5	0.01936276	1	7_Enh	NA	NA	NA	NA	1	ENSG00000115138.6
chr2	18660000	chr2	27980000	4	4.649757e-5	0.01935776	1	7_Enh	1	7_Enh	NA	NA	1	ENSG00000243147.3
chr2	18700000	chr2	19540000	21	2.599951e-10	1.357112e-6	1	7_Enh	1	7_Enh	NA	NA	1	ENSG00000143867.5
[truncated: 14,916 more rows]
