# Supplementary material for: Generative modeling of multi-mapping reads with mHi-C advances analysis of Hi-C studies
Source: eLife. 2019 Jan 31;8:e38070. doi: 10.7554/eLife.38070 (PMC6450682; doi:10.7554/eLife.38070)
Supplement: Figure 4—source data 2. [file elife-38070-fig4-data2.zip › Figure4-sourceData2_promoterEnhancer/rep1_proEnh_uniMulti.csv]

chr1	20000	chr1	740000	24	1.613845e-5	0.001782325	1	7_Enh	1	7_Enh	NA	NA	1	ENSG00000269831.1
chr1	20000	chr1	820000	25	8.523005e-7	1.520393e-4	1	7_Enh	1	7_Enh	NA	NA	1	ENSG00000269308.1
chr1	20000	chr1	8380000	5	2.95931e-4	0.01758364	1	7_Enh	1	7_Enh	NA	NA	1	ENSG00000162426.10
chr1	820000	chr1	6820000	5	4.826537e-4	0.02533844	1	7_Enh	1	7_Enh	1	ENSG00000269308.1	NA	NA
chr1	1500000	chr1	1660000	44	4.303769e-6	5.977756e-4	1	7_Enh	NA	NA	1	ENSG00000160075.10	1	ENSG00000215790.2
chr1	1500000	chr1	10300000	5	3.238412e-4	0.01881505	1	7_Enh	1	7_Enh	1	ENSG00000160075.10	NA	NA
chr1	1660000	chr1	9860000	6	9.110559e-5	0.007096942	NA	NA	1	7_Enh	1	ENSG00000215790.2	NA	NA
chr1	1820000	chr1	6660000	4	3.858213e-4	0.02144869	1	7_Enh	1	7_Enh	1	ENSG00000078369.13	1	ENSG00000162413.12
chr1	1820000	chr1	11220000	4	4.00306e-4	0.02204081	1	7_Enh	1	7_Enh	1	ENSG00000078369.13	NA	NA
chr1	1820000	chr1	11820000	5	2.687036e-6	4.031925e-4	1	7_Enh	1	7_Enh	1	ENSG00000078369.13	1	ENSG00000215910.3
chr1	2060000	chr1	3380000	9	1.574218e-5	0.001745937	1	7_Enh	1	7_Enh	NA	NA	1	ENSG00000130762.10
chr1	2060000	chr1	3700000	7	8.922907e-5	0.006981697	1	7_Enh	1	7_Enh	NA	NA	1	ENSG00000130764.5
chr1	2060000	chr1	3820000	8	1.002135e-4	0.007650653	1	7_Enh	NA	NA	NA	NA	1	ENSG00000198912.6
chr1	2060000	chr1	6580000	4	4.430546e-4	0.02378001	1	7_Enh	1	7_Enh	NA	NA	1	ENSG00000171680.16
chr1	2060000	chr1	6700000	4	8.459503e-4	0.03826547	1	7_Enh	NA	NA	NA	NA	1	ENSG00000041988.11
chr1	2060000	chr1	11820000	4	6.707125e-5	0.005578553	1	7_Enh	1	7_Enh	NA	NA	1	ENSG00000215910.3
chr1	2140000	chr1	2300000	60	2.768786e-20	5.168337e-17	1	7_Enh	1	7_Enh	1	ENSG00000157933.9	NA	NA
chr1	2140000	chr1	2340000	47	7.001362e-9	2.262787e-6	1	7_Enh	1	7_Enh	1	ENSG00000157933.9	1	ENSG00000149527.13
chr1	2140000	chr1	3460000	13	7.11329e-6	9.068811e-4	1	7_Enh	1	7_Enh	1	ENSG00000157933.9	NA	NA
chr1	2140000	chr1	6340000	7	1.221925e-5	0.001417847	1	7_Enh	1	7_Enh	1	ENSG00000157933.9	1	ENSG00000158292.6
chr1	2140000	chr1	6740000	8	2.248132e-5	0.002333729	1	7_Enh	1	7_Enh	1	ENSG00000157933.9	NA	NA
chr1	2140000	chr1	11180000	4	5.033281e-4	0.02612886	1	7_Enh	1	7_Enh	1	ENSG00000157933.9	1	ENSG00000171824.9
chr1	2220000	chr1	2340000	32	5.917273e-5	0.005053124	1	7_Enh	1	7_Enh	NA	NA	1	ENSG00000149527.13
chr1	2220000	chr1	3700000	8	2.230081e-5	0.002318558	1	7_Enh	1	7_Enh	NA	NA	1	ENSG00000130764.5
chr1	2220000	chr1	6340000	5	1.18057e-4	0.008692769	1	7_Enh	1	7_Enh	NA	NA	1	ENSG00000158292.6
chr1	2220000	chr1	6700000	7	2.813449e-7	5.860051e-5	1	7_Enh	NA	NA	NA	NA	1	ENSG00000041988.11
chr1	2220000	chr1	10500000	4	3.542378e-4	0.0201272	1	7_Enh	1	7_Enh	NA	NA	1	ENSG00000241563.2
chr1	2300000	chr1	8100000	5	3.586394e-5	0.00339636	1	7_Enh	1	7_Enh	NA	NA	1	ENSG00000116285.8
chr1	2340000	chr1	3380000	17	3.683944e-9	1.271799e-6	1	7_Enh	1	7_Enh	1	ENSG00000149527.13	1	ENSG00000130762.10
chr1	2340000	chr1	3460000	11	3.620505e-4	0.02045964	1	7_Enh	1	7_Enh	1	ENSG00000149527.13	NA	NA
chr1	2340000	chr1	3540000	19	1.247514e-11	7.196244e-9	1	7_Enh	1	7_Enh	1	ENSG00000149527.13	1	ENSG00000158109.10
chr1	2340000	chr1	3580000	14	2.575881e-7	5.432031e-5	1	7_Enh	NA	NA	1	ENSG00000149527.13	1	ENSG00000116213.11
chr1	2340000	chr1	3740000	13	6.425039e-5	0.00539279	1	7_Enh	1	7_Enh	1	ENSG00000149527.13	NA	NA
chr1	2340000	chr1	5980000	5	4.900553e-4	0.0256253	1	7_Enh	1	7_Enh	1	ENSG00000149527.13	NA	NA
chr1	2340000	chr1	6020000	6	7.059281e-4	0.0335424	1	7_Enh	1	7_Enh	1	ENSG00000149527.13	NA	NA
chr1	2340000	chr1	6060000	7	1.362921e-4	0.009718746	1	7_Enh	1	7_Enh	1	ENSG00000149527.13	1	ENSG00000131697.13
chr1	2340000	chr1	6180000	6	4.985614e-5	0.0044163	1	7_Enh	1	7_Enh	1	ENSG00000149527.13	NA	NA
chr1	2340000	chr1	6260000	7	2.253149e-5	0.002337885	1	7_Enh	1	7_Enh	1	ENSG00000149527.13	1	ENSG00000116251.5
chr1	2340000	chr1	6380000	6	6.527371e-5	0.005460566	1	7_Enh	1	7_Enh	1	ENSG00000149527.13	NA	NA
chr1	2340000	chr1	11780000	4	8.869514e-4	0.03961741	1	7_Enh	1	7_Enh	1	ENSG00000149527.13	1	ENSG00000177674.11
chr1	2540000	chr1	3540000	8	8.777525e-4	0.03931443	1	7_Enh	1	7_Enh	NA	NA	1	ENSG00000158109.10
chr1	2540000	chr1	3820000	8	0.001100668	0.04634075	1	7_Enh	NA	NA	NA	NA	1	ENSG00000198912.6
chr1	2540000	chr1	6260000	6	3.066019e-5	0.002994908	1	7_Enh	1	7_Enh	NA	NA	1	ENSG00000116251.5
chr1	3380000	chr1	3540000	20	3.529987e-4	0.02007593	1	7_Enh	1	7_Enh	1	ENSG00000130762.10	1	ENSG00000158109.10
chr1	3380000	chr1	3580000	26	1.007728e-7	2.402056e-5	1	7_Enh	NA	NA	1	ENSG00000130762.10	1	ENSG00000116213.11
chr1	3380000	chr1	3700000	15	1.254489e-4	0.009115576	1	7_Enh	1	7_Enh	1	ENSG00000130762.10	1	ENSG00000130764.5
chr1	3380000	chr1	6060000	6	6.206979e-4	0.03050669	1	7_Enh	1	7_Enh	1	ENSG00000130762.10	1	ENSG00000131697.13
chr1	3380000	chr1	6180000	7	2.661953e-6	3.999819e-4	1	7_Enh	1	7_Enh	1	ENSG00000130762.10	NA	NA
chr1	3380000	chr1	12660000	3	9.907151e-4	0.04294178	1	7_Enh	1	7_Enh	1	ENSG00000130762.10	1	ENSG00000162496.4
chr1	3460000	chr1	4700000	11	3.700907e-5	0.003482117	1	7_Enh	NA	NA	NA	NA	1	ENSG00000196581.6
chr1	3460000	chr1	11140000	4	0.001090477	0.04603301	1	7_Enh	1	7_Enh	NA	NA	1	ENSG00000171824.9
chr1	3460000	chr1	11820000	5	2.374679e-5	0.002437879	1	7_Enh	1	7_Enh	NA	NA	1	ENSG00000215910.3
chr1	3460000	chr1	12660000	5	5.764832e-6	7.617992e-4	1	7_Enh	1	7_Enh	NA	NA	1	ENSG00000162496.4
chr1	3460000	chr1	12820000	5	1.455679e-4	0.01022919	1	7_Enh	NA	NA	NA	NA	1	ENSG00000116726.4
chr1	3540000	chr1	6060000	6	0.001078643	0.04567086	1	7_Enh	1	7_Enh	1	ENSG00000158109.10	1	ENSG00000131697.13
chr1	3540000	chr1	6180000	5	5.525103e-4	0.02799394	1	7_Enh	1	7_Enh	1	ENSG00000158109.10	NA	NA
chr1	3540000	chr1	6380000	5	6.514602e-4	0.03161307	1	7_Enh	1	7_Enh	1	ENSG00000158109.10	NA	NA
chr1	3700000	chr1	5940000	5	6.388298e-4	0.03116215	1	7_Enh	1	7_Enh	1	ENSG00000130764.5	NA	NA
chr1	3700000	chr1	6020000	6	7.182122e-4	0.03396971	1	7_Enh	1	7_Enh	1	ENSG00000130764.5	NA	NA
chr1	3700000	chr1	6060000	8	1.822545e-5	0.00196878	1	7_Enh	1	7_Enh	1	ENSG00000130764.5	1	ENSG00000131697.13
chr1	3700000	chr1	6260000	6	1.854916e-4	0.01232497	1	7_Enh	1	7_Enh	1	ENSG00000130764.5	1	ENSG00000116251.5
chr1	3700000	chr1	12100000	5	2.849148e-6	4.234597e-4	1	7_Enh	1	7_Enh	1	ENSG00000130764.5	NA	NA
chr1	3700000	chr1	12460000	6	1.865993e-5	0.002006654	1	7_Enh	1	7_Enh	1	ENSG00000130764.5	NA	NA
chr1	3700000	chr1	12540000	6	7.763151e-7	1.404498e-4	1	7_Enh	1	7_Enh	1	ENSG00000130764.5	NA	NA
chr1	3700000	chr1	12580000	4	7.162064e-4	0.03390116	1	7_Enh	1	7_Enh	1	ENSG00000130764.5	NA	NA
chr1	3700000	chr1	12820000	4	6.831195e-4	0.03273915	1	7_Enh	NA	NA	1	ENSG00000130764.5	1	ENSG00000116726.4
chr1	3700000	chr1	13020000	5	3.374937e-5	0.003235446	1	7_Enh	NA	NA	1	ENSG00000130764.5	1	ENSG00000204508.3
chr1	3740000	chr1	6060000	19	1.606464e-12	1.084712e-9	1	7_Enh	1	7_Enh	NA	NA	1	ENSG00000131697.13
chr1	3740000	chr1	12780000	5	6.751647e-4	0.0324627	1	7_Enh	NA	NA	NA	NA	1	ENSG00000188984.7
chr1	3740000	chr1	12820000	5	0.001035647	0.04434663	1	7_Enh	NA	NA	NA	NA	1	ENSG00000116726.4
chr1	3820000	chr1	5900000	10	2.025953e-6	3.176659e-4	NA	NA	1	7_Enh	1	ENSG00000198912.6	NA	NA
chr1	3820000	chr1	5940000	9	1.783979e-6	2.853011e-4	NA	NA	1	7_Enh	1	ENSG00000198912.6	NA	NA
chr1	3820000	chr1	5980000	8	1.040943e-5	0.001243086	NA	NA	1	7_Enh	1	ENSG00000198912.6	NA	NA
chr1	3820000	chr1	6020000	14	2.487665e-9	8.93565e-7	NA	NA	1	7_Enh	1	ENSG00000198912.6	NA	NA
chr1	3820000	chr1	6060000	15	4.782128e-10	2.017915e-7	NA	NA	1	7_Enh	1	ENSG00000198912.6	1	ENSG00000131697.13
chr1	3820000	chr1	6180000	7	7.294458e-5	0.005960695	NA	NA	1	7_Enh	1	ENSG00000198912.6	NA	NA
chr1	3820000	chr1	6340000	6	9.90626e-4	0.04293903	NA	NA	1	7_Enh	1	ENSG00000198912.6	1	ENSG00000158292.6
chr1	3820000	chr1	6380000	9	1.256558e-6	2.117635e-4	NA	NA	1	7_Enh	1	ENSG00000198912.6	NA	NA
chr1	3820000	chr1	12100000	6	1.085177e-6	1.869781e-4	NA	NA	1	7_Enh	1	ENSG00000198912.6	NA	NA
chr1	3820000	chr1	12220000	4	6.529634e-4	0.0316688	NA	NA	1	7_Enh	1	ENSG00000198912.6	1	ENSG00000028137.12
chr1	4700000	chr1	5940000	9	1.592631e-4	0.01096693	NA	NA	1	7_Enh	1	ENSG00000196581.6	NA	NA
chr1	5900000	chr1	12820000	6	4.227225e-5	0.003870429	1	7_Enh	NA	NA	NA	NA	1	ENSG00000116726.4
chr1	5900000	chr1	13420000	7	2.433433e-6	3.706749e-4	1	7_Enh	NA	NA	NA	NA	1	ENSG00000204501.2
chr1	5940000	chr1	11180000	4	2.058357e-4	0.01334753	1	7_Enh	1	7_Enh	NA	NA	1	ENSG00000171824.9
chr1	5940000	chr1	12780000	6	6.046373e-6	7.925738e-4	1	7_Enh	NA	NA	NA	NA	1	ENSG00000188984.7
chr1	5940000	chr1	12940000	6	8.101352e-6	0.001009768	1	7_Enh	NA	NA	NA	NA	1	ENSG00000187545.5
chr1	5980000	chr1	14020000	4	3.28782e-4	0.01903258	1	7_Enh	1	7_Enh	NA	NA	1	ENSG00000116731.18
chr1	6020000	chr1	11540000	5	1.336153e-4	0.009570954	1	7_Enh	NA	NA	NA	NA	1	ENSG00000204624.6
chr1	6020000	chr1	12780000	6	8.42058e-5	0.006673721	1	7_Enh	NA	NA	NA	NA	1	ENSG00000188984.7
chr1	6020000	chr1	12820000	6	1.46615e-4	0.01028761	1	7_Enh	NA	NA	NA	NA	1	ENSG00000116726.4
chr1	6020000	chr1	12900000	6	1.119249e-4	0.008338502	1	7_Enh	NA	NA	NA	NA	1	ENSG00000120952.4
chr1	6020000	chr1	12940000	11	3.921043e-10	1.685151e-7	1	7_Enh	NA	NA	NA	NA	1	ENSG00000187545.5
chr1	6060000	chr1	10620000	6	1.84858e-4	0.01229242	1	7_Enh	1	7_Enh	1	ENSG00000131697.13	NA	NA
chr1	6060000	chr1	11860000	8	1.191299e-7	2.779703e-5	1	7_Enh	1	7_Enh	1	ENSG00000131697.13	1	ENSG00000177000.6
chr1	6060000	chr1	15060000	7	2.68547e-6	4.029976e-4	1	7_Enh	1	7_Enh	1	ENSG00000131697.13	NA	NA
chr1	6060000	chr1	15220000	5	0.00102875	0.04412734	1	7_Enh	1	7_Enh	1	ENSG00000131697.13	NA	NA
chr1	6180000	chr1	12940000	6	9.741184e-6	0.001176754	1	7_Enh	NA	NA	NA	NA	1	ENSG00000187545.5
chr1	6260000	chr1	12100000	4	4.189166e-4	0.02280232	1	7_Enh	1	7_Enh	1	ENSG00000116251.5	NA	NA
chr1	6260000	chr1	12460000	7	3.150723e-5	0.003061128	1	7_Enh	1	7_Enh	1	ENSG00000116251.5	NA	NA
chr1	6260000	chr1	12580000	7	5.146765e-6	6.940149e-4	1	7_Enh	1	7_Enh	1	ENSG00000116251.5	NA	NA
chr1	6260000	chr1	15620000	5	8.426838e-5	0.006677855	1	7_Enh	1	7_Enh	1	ENSG00000116251.5	NA	NA
chr1	6260000	chr1	15780000	4	3.41642e-4	0.01959142	1	7_Enh	1	7_Enh	1	ENSG00000116251.5	1	ENSG00000215704.5
chr1	6340000	chr1	10660000	5	8.236187e-4	0.03753046	1	7_Enh	1	7_Enh	1	ENSG00000158292.6	NA	NA
chr1	6340000	chr1	11020000	5	2.017406e-4	0.01314417	1	7_Enh	1	7_Enh	1	ENSG00000158292.6	NA	NA
chr1	6340000	chr1	11340000	7	1.348015e-5	0.001538007	1	7_Enh	1	7_Enh	1	ENSG00000158292.6	1	ENSG00000120942.9
chr1	6340000	chr1	12180000	4	0.00120471	0.04944894	1	7_Enh	1	7_Enh	1	ENSG00000158292.6	NA	NA
chr1	6340000	chr1	12580000	5	3.537272e-4	0.02010572	1	7_Enh	1	7_Enh	1	ENSG00000158292.6	NA	NA
chr1	6340000	chr1	15660000	6	8.918227e-6	0.001093657	1	7_Enh	1	7_Enh	1	ENSG00000158292.6	NA	NA
chr1	6380000	chr1	11780000	6	6.558381e-6	8.480424e-4	1	7_Enh	1	7_Enh	NA	NA	1	ENSG00000177674.11
chr1	6380000	chr1	12140000	6	2.291383e-6	3.522602e-4	1	7_Enh	1	7_Enh	NA	NA	1	ENSG00000120949.10
chr1	6580000	chr1	6700000	32	3.139676e-7	6.445474e-5	1	7_Enh	NA	NA	1	ENSG00000171680.16	1	ENSG00000041988.11
chr1	6580000	chr1	12100000	4	1.478582e-4	0.01035449	1	7_Enh	1	7_Enh	1	ENSG00000171680.16	NA	NA
chr1	6580000	chr1	12660000	5	5.256778e-6	7.060962e-4	1	7_Enh	1	7_Enh	1	ENSG00000171680.16	1	ENSG00000162496.4
chr1	6660000	chr1	11020000	6	9.447144e-6	0.001147338	1	7_Enh	1	7_Enh	1	ENSG00000162413.12	NA	NA
chr1	6660000	chr1	12140000	4	3.953487e-4	0.02183893	1	7_Enh	1	7_Enh	1	ENSG00000162413.12	1	ENSG00000120949.10
chr1	6660000	chr1	16220000	4	4.490419e-4	0.02401868	1	7_Enh	1	7_Enh	1	ENSG00000162413.12	NA	NA
chr1	6700000	chr1	7540000	13	7.019216e-4	0.03340958	NA	NA	1	7_Enh	1	ENSG00000041988.11	NA	NA
chr1	6700000	chr1	11220000	5	5.064661e-4	0.02624776	NA	NA	1	7_Enh	1	ENSG00000041988.11	NA	NA
chr1	6700000	chr1	11820000	4	7.443167e-4	0.03486196	NA	NA	1	7_Enh	1	ENSG00000041988.11	1	ENSG00000215910.3
chr1	6700000	chr1	16260000	4	4.188974e-4	0.02280176	NA	NA	1	7_Enh	1	ENSG00000041988.11	NA	NA
chr1	6740000	chr1	7900000	12	4.437633e-4	0.02380676	1	7_Enh	1	7_Enh	NA	NA	1	ENSG00000049247.9
chr1	6780000	chr1	6940000	85	5.337091e-16	6.092158e-13	1	7_Enh	1	7_Enh	1	ENSG00000007923.11	NA	NA
chr1	6780000	chr1	6980000	38	4.738739e-4	0.02499603	1	7_Enh	1	7_Enh	1	ENSG00000007923.11	NA	NA
chr1	6780000	chr1	7140000	31	5.897154e-8	1.501167e-5	1	7_Enh	1	7_Enh	1	ENSG00000007923.11	NA	NA
chr1	6780000	chr1	7180000	20	1.873534e-5	0.002013355	1	7_Enh	1	7_Enh	1	ENSG00000007923.11	NA	NA
chr1	6780000	chr1	7260000	42	7.438904e-13	5.300395e-10	1	7_Enh	1	7_Enh	1	ENSG00000007923.11	NA	NA
chr1	6780000	chr1	7380000	31	1.001689e-6	1.745738e-4	1	7_Enh	1	7_Enh	1	ENSG00000007923.11	NA	NA
chr1	6780000	chr1	7540000	17	3.742174e-4	0.02096957	1	7_Enh	1	7_Enh	1	ENSG00000007923.11	NA	NA
chr1	6780000	chr1	7580000	16	1.043356e-5	0.001245439	1	7_Enh	1	7_Enh	1	ENSG00000007923.11	NA	NA
chr1	6780000	chr1	7620000	27	1.611197e-11	9.112673e-9	1	7_Enh	1	7_Enh	1	ENSG00000007923.11	NA	NA
chr1	6780000	chr1	7820000	22	6.448389e-8	1.622674e-5	1	7_Enh	NA	NA	1	ENSG00000007923.11	1	ENSG00000049245.8
chr1	6780000	chr1	8380000	10	8.984157e-5	0.007019099	1	7_Enh	1	7_Enh	1	ENSG00000007923.11	1	ENSG00000162426.10
chr1	6780000	chr1	9060000	7	1.140374e-4	0.008461549	1	7_Enh	1	7_Enh	1	ENSG00000007923.11	NA	NA
chr1	6820000	chr1	7820000	20	1.20635e-7	2.810318e-5	1	7_Enh	NA	NA	NA	NA	1	ENSG00000049245.8
chr1	6820000	chr1	7860000	9	9.220576e-4	0.04076088	1	7_Enh	1	7_Enh	NA	NA	1	ENSG00000049246.10
chr1	6820000	chr1	16580000	4	5.801589e-4	0.02902979	1	7_Enh	1	7_Enh	NA	NA	1	ENSG00000132881.7
chr1	6860000	chr1	6980000	61	1.435748e-6	2.371865e-4	1	7_Enh	1	7_Enh	1	ENSG00000171735.14	NA	NA
chr1	6860000	chr1	7140000	26	0.001015057	0.04369807	1	7_Enh	1	7_Enh	1	ENSG00000171735.14	NA	NA
chr1	6860000	chr1	7180000	20	5.784848e-4	0.02896734	1	7_Enh	1	7_Enh	1	ENSG00000171735.14	NA	NA
chr1	6860000	chr1	7260000	37	2.595965e-7	5.468339e-5	1	7_Enh	1	7_Enh	1	ENSG00000171735.14	NA	NA
chr1	6860000	chr1	7300000	34	2.600156e-8	7.285139e-6	1	7_Enh	1	7_Enh	1	ENSG00000171735.14	NA	NA
chr1	6860000	chr1	7380000	44	2.245939e-10	1.013389e-7	1	7_Enh	1	7_Enh	1	ENSG00000171735.14	NA	NA
chr1	6860000	chr1	7460000	22	2.175115e-5	0.002272056	1	7_Enh	1	7_Enh	1	ENSG00000171735.14	NA	NA
chr1	6860000	chr1	7540000	31	5.218107e-10	2.183291e-7	1	7_Enh	1	7_Enh	1	ENSG00000171735.14	NA	NA
chr1	6860000	chr1	7580000	23	1.036985e-8	3.212147e-6	1	7_Enh	1	7_Enh	1	ENSG00000171735.14	NA	NA
chr1	6860000	chr1	7620000	22	1.324682e-6	2.214634e-4	1	7_Enh	1	7_Enh	1	ENSG00000171735.14	NA	NA
chr1	6860000	chr1	7820000	27	1.627825e-9	6.102118e-7	1	7_Enh	NA	NA	1	ENSG00000171735.14	1	ENSG00000049245.8
chr1	6860000	chr1	7860000	17	1.108934e-7	2.612415e-5	1	7_Enh	1	7_Enh	1	ENSG00000171735.14	1	ENSG00000049246.10
chr1	6860000	chr1	11020000	7	3.027606e-5	0.002964329	1	7_Enh	1	7_Enh	1	ENSG00000171735.14	NA	NA
chr1	6860000	chr1	11260000	7	8.478803e-5	0.006710542	1	7_Enh	1	7_Enh	1	ENSG00000171735.14	1	ENSG00000171819.4
chr1	6860000	chr1	16740000	5	2.047825e-5	0.002163754	1	7_Enh	1	7_Enh	1	ENSG00000171735.14	NA	NA
chr1	6900000	chr1	7900000	10	1.335443e-4	0.009566526	1	7_Enh	1	7_Enh	NA	NA	1	ENSG00000049247.9
chr1	6940000	chr1	7820000	24	8.758205e-5	0.006880819	1	7_Enh	NA	NA	NA	NA	1	ENSG00000049245.8
chr1	6980000	chr1	7820000	20	2.757937e-4	0.01666968	1	7_Enh	NA	NA	NA	NA	1	ENSG00000049245.8
chr1	7140000	chr1	7820000	40	1.164232e-17	1.639168e-14	1	7_Enh	NA	NA	NA	NA	1	ENSG00000049245.8
chr1	7140000	chr1	7860000	15	6.029583e-6	7.907164e-4	1	7_Enh	1	7_Enh	NA	NA	1	ENSG00000049246.10
chr1	7180000	chr1	7900000	13	8.268077e-6	0.001027317	1	7_Enh	1	7_Enh	NA	NA	1	ENSG00000049247.9
chr1	7260000	chr1	7820000	32	8.141277e-7	1.462615e-4	1	7_Enh	NA	NA	NA	NA	1	ENSG00000049245.8
chr1	7260000	chr1	7900000	16	5.869774e-4	0.02927823	1	7_Enh	1	7_Enh	NA	NA	1	ENSG00000049247.9
chr1	7300000	chr1	7820000	40	5.314521e-12	3.27534e-9	1	7_Enh	NA	NA	NA	NA	1	ENSG00000049245.8
chr1	7300000	chr1	9100000	8	7.05865e-5	0.005808236	1	7_Enh	1	7_Enh	NA	NA	1	ENSG00000197241.3
chr1	7300000	chr1	16980000	9	5.230045e-9	1.742249e-6	1	7_Enh	1	7_Enh	NA	NA	1	ENSG00000237847.2
chr1	7540000	chr1	7900000	20	9.143604e-4	0.04051385	1	7_Enh	1	7_Enh	NA	NA	1	ENSG00000049247.9
chr1	7580000	chr1	14020000	5	6.483165e-5	0.00543147	1	7_Enh	1	7_Enh	NA	NA	1	ENSG00000116731.18
chr1	7620000	chr1	7860000	22	5.605249e-4	0.02829403	1	7_Enh	1	7_Enh	NA	NA	1	ENSG00000049246.10
chr1	7620000	chr1	16780000	4	0.001154813	0.04796474	1	7_Enh	1	7_Enh	NA	NA	1	ENSG00000157191.15
chr1	7820000	chr1	7940000	50	6.300358e-6	8.20109e-4	NA	NA	1	7_Enh	1	ENSG00000049245.8	NA	NA
chr1	7820000	chr1	7980000	82	2.102326e-12	1.389899e-9	NA	NA	1	7_Enh	1	ENSG00000049245.8	NA	NA
chr1	7820000	chr1	8020000	30	1.732552e-4	0.01169686	NA	NA	1	7_Enh	1	ENSG00000049245.8	1	ENSG00000116288.8
chr1	7820000	chr1	8460000	26	5.765696e-4	0.02889734	NA	NA	1	7_Enh	1	ENSG00000049245.8	NA	NA
chr1	7820000	chr1	16980000	6	1.340717e-4	0.009595655	NA	NA	1	7_Enh	1	ENSG00000049245.8	1	ENSG00000237847.2
chr1	7860000	chr1	7980000	75	1.9162050000000001e-19	3.275882e-16	1	7_Enh	1	7_Enh	1	ENSG00000049246.10	NA	NA
chr1	7860000	chr1	8380000	15	1.488882e-4	0.01040984	1	7_Enh	1	7_Enh	1	ENSG00000049246.10	1	ENSG00000162426.10
chr1	7860000	chr1	16980000	5	6.936584e-5	0.005728781	1	7_Enh	1	7_Enh	1	ENSG00000049246.10	1	ENSG00000237847.2
chr1	7900000	chr1	8020000	26	1.074255e-4	0.008074949	1	7_Enh	1	7_Enh	1	ENSG00000049247.9	1	ENSG00000116288.8
chr1	7900000	chr1	8260000	23	1.024474e-4	0.007782841	1	7_Enh	1	7_Enh	1	ENSG00000049247.9	NA	NA
chr1	7900000	chr1	15940000	10	2.105273e-9	7.691943e-7	1	7_Enh	1	7_Enh	1	ENSG00000049247.9	1	ENSG00000197312.7
chr1	7940000	chr1	8380000	18	4.890257e-4	0.02558597	1	7_Enh	1	7_Enh	NA	NA	1	ENSG00000162426.10
chr1	7980000	chr1	8380000	30	1.422462e-5	0.001607258	1	7_Enh	1	7_Enh	NA	NA	1	ENSG00000162426.10
chr1	7980000	chr1	16980000	6	2.882584e-4	0.017236	1	7_Enh	1	7_Enh	NA	NA	1	ENSG00000237847.2
chr1	8020000	chr1	8140000	34	1.415659e-5	0.001600948	1	7_Enh	1	7_Enh	1	ENSG00000116288.8	NA	NA
chr1	8020000	chr1	8220000	39	6.5962e-10	2.699534e-7	1	7_Enh	1	7_Enh	1	ENSG00000116288.8	NA	NA
chr1	8020000	chr1	8260000	32	3.290345e-7	6.711866e-5	1	7_Enh	1	7_Enh	1	ENSG00000116288.8	NA	NA
chr1	8020000	chr1	8300000	15	9.911165e-4	0.04295413	1	7_Enh	1	7_Enh	1	ENSG00000116288.8	NA	NA
chr1	8020000	chr1	8380000	29	5.509246e-11	2.811139e-8	1	7_Enh	1	7_Enh	1	ENSG00000116288.8	1	ENSG00000162426.10
chr1	8020000	chr1	8420000	24	1.094061e-9	4.269492e-7	1	7_Enh	1	7_Enh	1	ENSG00000116288.8	NA	NA
chr1	8020000	chr1	8460000	22	3.153088e-4	0.01844145	1	7_Enh	1	7_Enh	1	ENSG00000116288.8	NA	NA
chr1	8020000	chr1	8740000	21	1.023034e-5	0.001225473	1	7_Enh	1	7_Enh	1	ENSG00000116288.8	NA	NA
chr1	8060000	chr1	8380000	94	3.815013e-51	2.805597e-47	1	7_Enh	1	7_Enh	NA	NA	1	ENSG00000162426.10
chr1	8100000	chr1	8220000	74	6.633373e-20	1.18875e-16	1	7_Enh	1	7_Enh	1	ENSG00000116285.8	NA	NA
chr1	8100000	chr1	8260000	100	4.962951e-40	2.883305e-36	1	7_Enh	1	7_Enh	1	ENSG00000116285.8	NA	NA
chr1	8100000	chr1	8300000	32	3.311399e-9	1.15622e-6	1	7_Enh	1	7_Enh	1	ENSG00000116285.8	NA	NA
chr1	8100000	chr1	8340000	37	5.859533e-14	4.96897e-11	1	7_Enh	1	7_Enh	1	ENSG00000116285.8	NA	NA
chr1	8100000	chr1	8380000	73	9.550326e-39	5.326551e-35	1	7_Enh	1	7_Enh	1	ENSG00000116285.8	1	ENSG00000162426.10
chr1	8100000	chr1	8420000	36	6.329141e-14	5.338838e-11	1	7_Enh	1	7_Enh	1	ENSG00000116285.8	NA	NA
chr1	8100000	chr1	8460000	46	6.843767e-12	4.136865e-9	1	7_Enh	1	7_Enh	1	ENSG00000116285.8	NA	NA
chr1	8100000	chr1	8580000	27	3.871496e-7	7.72679e-5	1	7_Enh	1	7_Enh	1	ENSG00000116285.8	NA	NA
chr1	8100000	chr1	8740000	30	1.370448e-7	3.141195e-5	1	7_Enh	1	7_Enh	1	ENSG00000116285.8	NA	NA
chr1	8100000	chr1	8780000	32	2.241514e-11	1.233345e-8	1	7_Enh	1	7_Enh	1	ENSG00000116285.8	NA	NA
chr1	8100000	chr1	8820000	20	1.342463e-4	0.0096052040000000009	1	7_Enh	1	7_Enh	1	ENSG00000116285.8	NA	NA
chr1	8100000	chr1	8940000	12	3.713439e-4	0.02085212	1	7_Enh	1	7_Enh	1	ENSG00000116285.8	1	ENSG00000074800.9
chr1	8140000	chr1	8380000	75	6.868008e-34	3.182483e-30	1	7_Enh	1	7_Enh	NA	NA	1	ENSG00000162426.10
chr1	8140000	chr1	8940000	17	3.217103e-6	4.688486e-4	1	7_Enh	1	7_Enh	NA	NA	1	ENSG00000074800.9
chr1	8140000	chr1	16780000	5	1.471169e-4	0.01031454	1	7_Enh	1	7_Enh	NA	NA	1	ENSG00000157191.15
chr1	8220000	chr1	8380000	80	6.170207e-28	2.109026e-24	1	7_Enh	1	7_Enh	NA	NA	1	ENSG00000162426.10
chr1	8220000	chr1	9140000	14	0.001106578	0.04651856	1	7_Enh	1	7_Enh	NA	NA	1	ENSG00000142583.13
chr1	8260000	chr1	8380000	61	1.614074e-12	1.089407e-9	1	7_Enh	1	7_Enh	NA	NA	1	ENSG00000162426.10
chr1	8380000	chr1	8500000	43	1.058851e-4	0.007984506	1	7_Enh	1	7_Enh	1	ENSG00000162426.10	NA	NA
chr1	8380000	chr1	8780000	30	5.13887e-6	6.931137e-4	1	7_Enh	1	7_Enh	1	ENSG00000162426.10	NA	NA
chr1	8380000	chr1	8900000	17	1.764154e-4	0.01185943	1	7_Enh	1	7_Enh	1	ENSG00000162426.10	NA	NA
chr1	8420000	chr1	16180000	6	1.270094e-6	2.136889e-4	1	7_Enh	1	7_Enh	NA	NA	1	ENSG00000065526.6
chr1	8500000	chr1	16980000	8	2.021115e-6	3.170331e-4	1	7_Enh	1	7_Enh	NA	NA	1	ENSG00000237847.2
chr1	8620000	chr1	8940000	45	9.658875e-11	4.70229e-8	1	7_Enh	1	7_Enh	NA	NA	1	ENSG00000074800.9
chr1	8620000	chr1	9100000	21	8.917451e-5	0.00697825	1	7_Enh	1	7_Enh	NA	NA	1	ENSG00000197241.3
chr1	8660000	chr1	8940000	29	1.320615e-6	2.208858e-4	1	7_Enh	1	7_Enh	NA	NA	1	ENSG00000074800.9
chr1	8660000	chr1	9140000	22	1.499813e-4	0.0104692	1	7_Enh	1	7_Enh	NA	NA	1	ENSG00000142583.13
chr1	8660000	chr1	16940000	7	5.32412e-6	7.136487e-4	1	7_Enh	1	7_Enh	NA	NA	1	ENSG00000219481.6
chr1	8700000	chr1	16860000	10	1.023479e-6	1.77826e-4	1	7_Enh	NA	NA	NA	NA	1	ENSG00000268674.1
chr1	8740000	chr1	8940000	46	4.97629e-6	6.748211e-4	1	7_Enh	1	7_Enh	NA	NA	1	ENSG00000074800.9
chr1	8740000	chr1	16980000	6	9.85235e-4	0.0427697	1	7_Enh	1	7_Enh	NA	NA	1	ENSG00000237847.2
chr1	8780000	chr1	8940000	43	9.887233e-6	0.001191034	1	7_Enh	1	7_Enh	NA	NA	1	ENSG00000074800.9
chr1	8780000	chr1	9100000	22	4.798077e-4	0.02522871	1	7_Enh	1	7_Enh	NA	NA	1	ENSG00000197241.3
chr1	8820000	chr1	8940000	48	7.060144e-5	0.005809264	1	7_Enh	1	7_Enh	NA	NA	1	ENSG00000074800.9
chr1	8820000	chr1	15940000	7	4.279918e-4	0.02317246	1	7_Enh	1	7_Enh	NA	NA	1	ENSG00000197312.7
chr1	8900000	chr1	9020000	38	1.228649e-9	4.741095e-7	1	7_Enh	1	7_Enh	NA	NA	1	ENSG00000131686.10
chr1	8900000	chr1	9100000	21	2.087351e-4	0.01349116	1	7_Enh	1	7_Enh	NA	NA	1	ENSG00000197241.3
chr1	8900000	chr1	9140000	36	1.036756e-7	2.463181e-5	1	7_Enh	1	7_Enh	NA	NA	1	ENSG00000142583.13
chr1	8940000	chr1	9060000	26	8.938098e-5	0.006990749	1	7_Enh	1	7_Enh	1	ENSG00000074800.9	NA	NA
chr1	8940000	chr1	9100000	33	1.087911e-9	4.247492e-7	1	7_Enh	1	7_Enh	1	ENSG00000074800.9	1	ENSG00000197241.3
chr1	8940000	chr1	9140000	39	2.120368e-8	6.073321e-6	1	7_Enh	1	7_Enh	1	ENSG00000074800.9	1	ENSG00000142583.13
chr1	8940000	chr1	9260000	21	2.559011e-5	0.002588753	1	7_Enh	1	7_Enh	1	ENSG00000074800.9	NA	NA
chr1	8940000	chr1	9660000	15	9.291553e-5	0.007207323	1	7_Enh	1	7_Enh	1	ENSG00000074800.9	1	ENSG00000188807.8
chr1	9020000	chr1	9140000	51	5.458236e-14	4.645516e-11	1	7_Enh	1	7_Enh	1	ENSG00000131686.10	1	ENSG00000142583.13
chr1	9020000	chr1	9260000	21	1.117977e-5	0.001317682	1	7_Enh	1	7_Enh	1	ENSG00000131686.10	NA	NA
chr1	9020000	chr1	9300000	25	1.521398e-5	0.001698123	1	7_Enh	1	7_Enh	1	ENSG00000131686.10	1	ENSG00000049239.8
chr1	9020000	chr1	9580000	15	5.902428e-7	1.111082e-4	1	7_Enh	1	7_Enh	1	ENSG00000131686.10	1	ENSG00000171612.6
chr1	9020000	chr1	9620000	17	3.262202e-4	0.0189197	1	7_Enh	1	7_Enh	1	ENSG00000131686.10	NA	NA
chr1	9100000	chr1	9260000	21	2.404879e-4	0.01502439	1	7_Enh	1	7_Enh	1	ENSG00000197241.3	NA	NA
chr1	9100000	chr1	9300000	27	4.646374e-5	0.004174502	1	7_Enh	1	7_Enh	1	ENSG00000197241.3	1	ENSG00000049239.8
chr1	9100000	chr1	9620000	21	1.314091e-5	0.001506238	1	7_Enh	1	7_Enh	1	ENSG00000197241.3	NA	NA
chr1	9140000	chr1	9260000	50	1.081928e-10	5.217633e-8	1	7_Enh	1	7_Enh	1	ENSG00000142583.13	NA	NA
chr1	9140000	chr1	9300000	72	4.448032e-17	5.824796e-14	1	7_Enh	1	7_Enh	1	ENSG00000142583.13	1	ENSG00000049239.8
chr1	9140000	chr1	9340000	37	2.470968e-6	3.755858e-4	1	7_Enh	1	7_Enh	1	ENSG00000142583.13	1	ENSG00000171621.9
chr1	9140000	chr1	9580000	19	1.886269e-5	0.002024472	1	7_Enh	1	7_Enh	1	ENSG00000142583.13	1	ENSG00000171612.6
chr1	9140000	chr1	9620000	29	6.795285e-5	0.005636175	1	7_Enh	1	7_Enh	1	ENSG00000142583.13	NA	NA
chr1	9140000	chr1	10060000	14	5.975467e-4	0.02967251	1	7_Enh	1	7_Enh	1	ENSG00000142583.13	1	ENSG00000162444.11
chr1	9260000	chr1	9580000	19	5.54829e-6	7.382269e-4	1	7_Enh	1	7_Enh	NA	NA	1	ENSG00000171612.6
chr1	9260000	chr1	9660000	18	5.057838e-4	0.02622124	1	7_Enh	1	7_Enh	NA	NA	1	ENSG00000188807.8
chr1	9300000	chr1	9420000	57	1.156945e-6	1.974682e-4	1	7_Enh	1	7_Enh	1	ENSG00000049239.8	NA	NA
chr1	9300000	chr1	9580000	34	2.01016e-10	9.158164e-8	1	7_Enh	1	7_Enh	1	ENSG00000049239.8	1	ENSG00000171612.6
chr1	9300000	chr1	9620000	71	3.8591e-20	7.100553e-17	1	7_Enh	1	7_Enh	1	ENSG00000049239.8	NA	NA
chr1	9300000	chr1	9660000	31	2.026998e-6	3.178028e-4	1	7_Enh	1	7_Enh	1	ENSG00000049239.8	1	ENSG00000188807.8
chr1	9300000	chr1	9700000	22	3.493436e-5	0.003326777	1	7_Enh	1	7_Enh	1	ENSG00000049239.8	1	ENSG00000179840.5
chr1	9340000	chr1	9580000	44	1.314051e-18	2.052982e-15	1	7_Enh	1	7_Enh	1	ENSG00000171621.9	1	ENSG00000171612.6
chr1	9340000	chr1	9620000	91	6.299787e-37	3.291315e-33	1	7_Enh	1	7_Enh	1	ENSG00000171621.9	NA	NA
chr1	9340000	chr1	9660000	30	3.72569e-7	7.474704e-5	1	7_Enh	1	7_Enh	1	ENSG00000171621.9	1	ENSG00000188807.8
chr1	9340000	chr1	16220000	5	4.483272e-4	0.02399096	1	7_Enh	1	7_Enh	1	ENSG00000171621.9	NA	NA
chr1	9380000	chr1	9580000	24	1.389154e-6	2.306114e-4	1	7_Enh	1	7_Enh	NA	NA	1	ENSG00000171612.6
chr1	9380000	chr1	9660000	26	4.487616e-6	6.190272e-4	1	7_Enh	1	7_Enh	NA	NA	1	ENSG00000188807.8
chr1	9380000	chr1	17460000	4	5.370188e-4	0.02740857	1	7_Enh	1	7_Enh	NA	NA	1	ENSG00000117115.8
chr1	9420000	chr1	9660000	33	6.365706e-5	0.005352904	1	7_Enh	1	7_Enh	NA	NA	1	ENSG00000188807.8
chr1	9420000	chr1	17620000	6	2.822491e-5	0.002801326	1	7_Enh	1	7_Enh	NA	NA	1	ENSG00000159339.9
chr1	9580000	chr1	9860000	22	6.79089e-5	0.005633318	1	7_Enh	1	7_Enh	1	ENSG00000171612.6	NA	NA
chr1	9660000	chr1	9860000	43	2.165541e-8	6.188718e-6	1	7_Enh	1	7_Enh	1	ENSG00000188807.8	NA	NA
chr1	9660000	chr1	9900000	34	9.306734e-11	4.545521e-8	1	7_Enh	1	7_Enh	1	ENSG00000188807.8	1	ENSG00000171603.12
chr1	9660000	chr1	9940000	26	2.730609e-6	4.086077e-4	1	7_Enh	1	7_Enh	1	ENSG00000188807.8	NA	NA
chr1	9660000	chr1	9980000	23	7.575305e-4	0.0353076	1	7_Enh	1	7_Enh	1	ENSG00000188807.8	1	ENSG00000178585.10
chr1	9660000	chr1	10180000	22	0.001169645	0.0484037	1	7_Enh	1	7_Enh	1	ENSG00000188807.8	NA	NA
chr1	9660000	chr1	10420000	12	3.316193e-4	0.01915479	1	7_Enh	1	7_Enh	1	ENSG00000188807.8	NA	NA
chr1	9660000	chr1	10500000	13	4.835993e-4	0.02537445	1	7_Enh	1	7_Enh	1	ENSG00000188807.8	1	ENSG00000241563.2
chr1	9700000	chr1	9860000	28	4.698757e-4	0.02484348	1	7_Enh	1	7_Enh	1	ENSG00000179840.5	NA	NA
chr1	9700000	chr1	9900000	34	8.323308e-13	5.879053e-10	1	7_Enh	1	7_Enh	1	ENSG00000179840.5	1	ENSG00000171603.12
chr1	9700000	chr1	9940000	24	9.30368e-7	1.63861e-4	1	7_Enh	1	7_Enh	1	ENSG00000179840.5	NA	NA
chr1	9700000	chr1	9980000	34	6.786707e-11	3.404572e-8	1	7_Enh	1	7_Enh	1	ENSG00000179840.5	1	ENSG00000178585.10
chr1	9700000	chr1	10300000	19	2.16329e-5	0.00226221	1	7_Enh	1	7_Enh	1	ENSG00000179840.5	NA	NA
chr1	9700000	chr1	10500000	12	1.77699e-4	0.01192539	1	7_Enh	1	7_Enh	1	ENSG00000179840.5	1	ENSG00000241563.2
chr1	9700000	chr1	16380000	4	1.295169e-4	0.009345112	1	7_Enh	NA	NA	1	ENSG00000179840.5	1	ENSG00000184908.13
chr1	9700000	chr1	16740000	4	1.858299e-4	0.0123427	1	7_Enh	1	7_Enh	1	ENSG00000179840.5	NA	NA
chr1	9860000	chr1	9980000	40	3.886789e-4	0.02156429	1	7_Enh	1	7_Enh	NA	NA	1	ENSG00000178585.10
chr1	9860000	chr1	10060000	40	2.365924e-6	3.619596e-4	1	7_Enh	1	7_Enh	NA	NA	1	ENSG00000162444.11
chr1	9860000	chr1	10100000	37	3.197969e-8	8.75035e-6	1	7_Enh	1	7_Enh	NA	NA	1	ENSG00000130939.14
chr1	9860000	chr1	10260000	28	9.440096e-8	2.267726e-5	1	7_Enh	1	7_Enh	NA	NA	1	ENSG00000054523.12
chr1	9860000	chr1	17060000	8	1.011022e-6	1.759454e-4	1	7_Enh	1	7_Enh	NA	NA	1	ENSG00000058453.12
chr1	9900000	chr1	10140000	26	1.327956e-5	0.0015193	1	7_Enh	1	7_Enh	1	ENSG00000171603.12	NA	NA
chr1	9900000	chr1	10180000	27	5.870625e-5	0.005021173	1	7_Enh	1	7_Enh	1	ENSG00000171603.12	NA	NA
chr1	9900000	chr1	10260000	15	7.739191e-4	0.0358644	1	7_Enh	1	7_Enh	1	ENSG00000171603.12	1	ENSG00000054523.12
chr1	9900000	chr1	10300000	27	9.945299e-8	2.374448e-5	1	7_Enh	1	7_Enh	1	ENSG00000171603.12	NA	NA
chr1	9900000	chr1	15460000	4	4.980855e-4	0.02593026	1	7_Enh	1	7_Enh	1	ENSG00000171603.12	1	ENSG00000171729.9
chr1	9900000	chr1	16220000	5	1.044831e-4	0.007902769	1	7_Enh	1	7_Enh	1	ENSG00000171603.12	NA	NA
chr1	9900000	chr1	16700000	5	4.606335e-5	0.004145688	1	7_Enh	1	7_Enh	1	ENSG00000171603.12	NA	NA
chr1	9940000	chr1	10060000	33	1.707813e-4	0.01156821	1	7_Enh	1	7_Enh	NA	NA	1	ENSG00000162444.11
chr1	9940000	chr1	10100000	36	7.754809e-9	2.479548e-6	1	7_Enh	1	7_Enh	NA	NA	1	ENSG00000130939.14
chr1	9940000	chr1	10260000	19	1.111172e-4	0.008290905	1	7_Enh	1	7_Enh	NA	NA	1	ENSG00000054523.12
chr1	9940000	chr1	10540000	14	1.923124e-4	0.01267094	1	7_Enh	1	7_Enh	NA	NA	1	ENSG00000160049.7
chr1	9980000	chr1	10100000	48	2.573615e-9	9.21626e-7	1	7_Enh	1	7_Enh	1	ENSG00000178585.10	1	ENSG00000130939.14
chr1	9980000	chr1	10140000	37	1.449455e-4	0.01019443	1	7_Enh	1	7_Enh	1	ENSG00000178585.10	NA	NA
chr1	9980000	chr1	10180000	61	1.339203e-12	9.164443e-10	1	7_Enh	1	7_Enh	1	ENSG00000178585.10	NA	NA
chr1	9980000	chr1	10260000	34	1.911177e-9	7.051074e-7	1	7_Enh	1	7_Enh	1	ENSG00000178585.10	1	ENSG00000054523.12
chr1	9980000	chr1	10420000	23	1.018008e-7	2.4236e-5	1	7_Enh	1	7_Enh	1	ENSG00000178585.10	NA	NA
chr1	9980000	chr1	10460000	15	8.002493e-4	0.03674734	1	7_Enh	1	7_Enh	1	ENSG00000178585.10	1	ENSG00000142657.16
chr1	9980000	chr1	10500000	18	3.277685e-4	0.01898698	1	7_Enh	1	7_Enh	1	ENSG00000178585.10	1	ENSG00000241563.2
chr1	10060000	chr1	10180000	103	1.827383e-25	5.300813e-22	1	7_Enh	1	7_Enh	1	ENSG00000162444.11	NA	NA
chr1	10060000	chr1	10260000	39	6.346247e-9	2.071998e-6	1	7_Enh	1	7_Enh	1	ENSG00000162444.11	1	ENSG00000054523.12
chr1	10060000	chr1	10300000	54	3.975574e-12	2.5017e-9	1	7_Enh	1	7_Enh	1	ENSG00000162444.11	NA	NA
chr1	10060000	chr1	10420000	25	2.670218e-7	5.601365e-5	1	7_Enh	1	7_Enh	1	ENSG00000162444.11	NA	NA
chr1	10060000	chr1	10460000	17	8.306784e-4	0.03776351	1	7_Enh	1	7_Enh	1	ENSG00000162444.11	1	ENSG00000142657.16
chr1	10060000	chr1	10500000	23	2.514359e-5	0.002552168	1	7_Enh	1	7_Enh	1	ENSG00000162444.11	1	ENSG00000241563.2
chr1	10060000	chr1	17220000	5	7.94063e-4	0.03653665	1	7_Enh	1	7_Enh	1	ENSG00000162444.11	NA	NA
chr1	10100000	chr1	10260000	31	9.302711e-6	0.001132706	1	7_Enh	1	7_Enh	1	ENSG00000130939.14	1	ENSG00000054523.12
chr1	10100000	chr1	11020000	12	2.420584e-4	0.01509801	1	7_Enh	1	7_Enh	1	ENSG00000130939.14	NA	NA
chr1	10140000	chr1	10260000	39	1.719974e-5	0.001877324	1	7_Enh	1	7_Enh	NA	NA	1	ENSG00000054523.12
chr1	10140000	chr1	10500000	23	3.458941e-4	0.01977596	1	7_Enh	1	7_Enh	NA	NA	1	ENSG00000241563.2
chr1	10140000	chr1	16580000	5	5.341869e-4	0.02730198	1	7_Enh	1	7_Enh	NA	NA	1	ENSG00000132881.7
chr1	10140000	chr1	16940000	5	9.603163e-4	0.0419799	1	7_Enh	1	7_Enh	NA	NA	1	ENSG00000219481.6
chr1	10180000	chr1	10460000	30	6.633163e-6	8.56021e-4	1	7_Enh	1	7_Enh	NA	NA	1	ENSG00000142657.16
chr1	10180000	chr1	16980000	6	4.38339e-4	0.02359339	1	7_Enh	1	7_Enh	NA	NA	1	ENSG00000237847.2
chr1	10260000	chr1	10420000	28	1.883173e-6	2.986326e-4	1	7_Enh	1	7_Enh	1	ENSG00000054523.12	NA	NA
chr1	10260000	chr1	10460000	26	1.702742e-6	2.743634e-4	1	7_Enh	1	7_Enh	1	ENSG00000054523.12	1	ENSG00000142657.16
chr1	10300000	chr1	10500000	34	2.954373e-4	0.01756097	1	7_Enh	1	7_Enh	NA	NA	1	ENSG00000241563.2
chr1	10300000	chr1	10540000	28	0.001180147	0.04871487	1	7_Enh	1	7_Enh	NA	NA	1	ENSG00000160049.7
chr1	10300000	chr1	16860000	7	3.163493e-5	0.003071108	1	7_Enh	NA	NA	NA	NA	1	ENSG00000268674.1
chr1	10300000	chr1	19940000	6	2.004357e-5	0.002126589	1	7_Enh	1	7_Enh	NA	NA	1	ENSG00000173436.9
chr1	10420000	chr1	10540000	32	1.467822e-6	2.417415e-4	1	7_Enh	1	7_Enh	NA	NA	1	ENSG00000160049.7
chr1	10420000	chr1	15900000	4	5.743444e-4	0.02881277	1	7_Enh	NA	NA	NA	NA	1	ENSG00000116771.5
chr1	10500000	chr1	11020000	27	7.832227e-10	3.151e-7	1	7_Enh	1	7_Enh	1	ENSG00000241563.2	NA	NA
chr1	10500000	chr1	16940000	5	4.719816e-4	0.02492239	1	7_Enh	1	7_Enh	1	ENSG00000241563.2	1	ENSG00000219481.6
chr1	10500000	chr1	19780000	4	0.00079052600000000005	0.03642186	1	7_Enh	1	7_Enh	1	ENSG00000241563.2	NA	NA
chr1	10540000	chr1	10660000	39	8.58438e-5	0.006775008	1	7_Enh	1	7_Enh	1	ENSG00000160049.7	NA	NA
chr1	10540000	chr1	10900000	21	4.133576e-6	5.780011e-4	1	7_Enh	1	7_Enh	1	ENSG00000160049.7	NA	NA
chr1	10540000	chr1	11020000	20	1.156373e-5	0.001354989	1	7_Enh	1	7_Enh	1	ENSG00000160049.7	NA	NA
chr1	10540000	chr1	16060000	4	3.389543e-4	0.01947471	1	7_Enh	1	7_Enh	1	ENSG00000160049.7	1	ENSG00000162460.6
chr1	10620000	chr1	17860000	5	2.483779e-4	0.01539758	1	7_Enh	1	7_Enh	NA	NA	1	ENSG00000074964.12
chr1	10900000	chr1	17060000	6	1.555782e-5	0.001729246	1	7_Enh	1	7_Enh	NA	NA	1	ENSG00000058453.12
chr1	11020000	chr1	15940000	6	4.755377e-4	0.02506157	1	7_Enh	1	7_Enh	NA	NA	1	ENSG00000197312.7
chr1	11020000	chr1	16540000	4	6.218338e-4	0.03054539	1	7_Enh	1	7_Enh	NA	NA	1	ENSG00000204377.3
chr1	11140000	chr1	11260000	77	6.028654e-19	9.777679e-16	1	7_Enh	1	7_Enh	1	ENSG00000171824.9	1	ENSG00000171819.4
chr1	11140000	chr1	11780000	16	3.726385e-4	0.0209053	1	7_Enh	1	7_Enh	1	ENSG00000171824.9	1	ENSG00000177674.11
chr1	11140000	chr1	11820000	15	7.019203e-5	0.005782829	1	7_Enh	1	7_Enh	1	ENSG00000171824.9	1	ENSG00000215910.3
chr1	11140000	chr1	16380000	4	6.941836e-4	0.03313337	1	7_Enh	NA	NA	1	ENSG00000171824.9	1	ENSG00000184908.13
chr1	11140000	chr1	16940000	5	8.295199e-4	0.03772469	1	7_Enh	1	7_Enh	1	ENSG00000171824.9	1	ENSG00000219481.6
chr1	11140000	chr1	16980000	5	8.147725e-4	0.03723315	1	7_Enh	1	7_Enh	1	ENSG00000171824.9	1	ENSG00000237847.2
chr1	11140000	chr1	17220000	6	8.401627e-5	0.006662263	1	7_Enh	1	7_Enh	1	ENSG00000171824.9	NA	NA
chr1	11140000	chr1	17540000	4	9.981774e-4	0.04317806	1	7_Enh	1	7_Enh	1	ENSG00000171824.9	1	ENSG00000142623.8
chr1	11140000	chr1	18020000	5	1.703368e-4	0.01154555	1	7_Enh	1	7_Enh	1	ENSG00000171824.9	NA	NA
chr1	11140000	chr1	20020000	4	5.370685e-4	0.02741052	1	7_Enh	1	7_Enh	1	ENSG00000171824.9	NA	NA
chr1	11180000	chr1	11340000	44	1.138452e-8	3.488839e-6	1	7_Enh	1	7_Enh	1	ENSG00000171824.9	1	ENSG00000120942.9
chr1	11180000	chr1	11700000	14	3.864637e-5	0.003603667	1	7_Enh	NA	NA	1	ENSG00000171824.9	1	ENSG00000116661.9
chr1	11180000	chr1	11780000	17	2.229199e-6	3.442506e-4	1	7_Enh	1	7_Enh	1	ENSG00000171824.9	1	ENSG00000177674.11
chr1	11180000	chr1	15980000	6	8.282266e-5	0.00658744	1	7_Enh	NA	NA	1	ENSG00000171824.9	1	ENSG00000215695.1
chr1	11180000	chr1	16980000	7	7.832345e-7	1.415024e-4	1	7_Enh	1	7_Enh	1	ENSG00000171824.9	1	ENSG00000237847.2
chr1	11180000	chr1	17340000	4	1.220498e-4	0.008921543	1	7_Enh	1	7_Enh	1	ENSG00000171824.9	1	ENSG00000159363.13
chr1	11220000	chr1	11700000	17	3.709575e-4	0.02083515	1	7_Enh	NA	NA	NA	NA	1	ENSG00000116661.9
chr1	11220000	chr1	11780000	18	4.778412e-4	0.02515294	1	7_Enh	1	7_Enh	NA	NA	1	ENSG00000177674.11
chr1	11220000	chr1	11820000	17	6.23205e-5	0.005264774	1	7_Enh	1	7_Enh	NA	NA	1	ENSG00000215910.3
chr1	11220000	chr1	11860000	18	2.350362e-5	0.002418089	1	7_Enh	1	7_Enh	NA	NA	1	ENSG00000177000.6
chr1	11220000	chr1	17060000	6	1.466266e-4	0.01028833	1	7_Enh	1	7_Enh	NA	NA	1	ENSG00000058453.12
chr1	11220000	chr1	19540000	5	3.090606e-4	0.01816499	1	7_Enh	1	7_Enh	NA	NA	1	ENSG00000127481.10
chr1	11260000	chr1	11700000	35	1.256192e-13	1.011229e-10	1	7_Enh	NA	NA	1	ENSG00000171819.4	1	ENSG00000116661.9
chr1	11260000	chr1	11780000	19	7.562536e-4	0.03526699	1	7_Enh	1	7_Enh	1	ENSG00000171819.4	1	ENSG00000177674.11
chr1	11260000	chr1	17740000	4	8.259865e-4	0.03760913	1	7_Enh	1	7_Enh	1	ENSG00000171819.4	NA	NA
chr1	11340000	chr1	11540000	37	2.832037e-6	4.213762e-4	1	7_Enh	NA	NA	1	ENSG00000120942.9	1	ENSG00000204624.6
chr1	11340000	chr1	11700000	34	5.036826e-9	1.684204e-6	1	7_Enh	NA	NA	1	ENSG00000120942.9	1	ENSG00000116661.9
chr1	11340000	chr1	11820000	24	1.406387e-5	0.001592195	1	7_Enh	1	7_Enh	1	ENSG00000120942.9	1	ENSG00000215910.3
chr1	11340000	chr1	17100000	6	6.005913e-4	0.02978025	1	7_Enh	1	7_Enh	1	ENSG00000120942.9	NA	NA
chr1	11340000	chr1	17220000	8	9.537709e-6	0.001156323	1	7_Enh	1	7_Enh	1	ENSG00000120942.9	NA	NA
chr1	11340000	chr1	17940000	5	4.732255e-4	0.02497103	1	7_Enh	1	7_Enh	1	ENSG00000120942.9	NA	NA
chr1	11540000	chr1	11780000	25	1.403879e-5	0.001589827	NA	NA	1	7_Enh	1	ENSG00000204624.6	1	ENSG00000177674.11
chr1	11540000	chr1	15220000	6	4.716821e-4	0.02491169	NA	NA	1	7_Enh	1	ENSG00000204624.6	NA	NA
chr1	11540000	chr1	17220000	6	2.065605e-5	0.002178284	NA	NA	1	7_Enh	1	ENSG00000204624.6	NA	NA
chr1	11780000	chr1	16740000	4	0.001002549	0.04331348	1	7_Enh	1	7_Enh	1	ENSG00000177674.11	NA	NA
chr1	11780000	chr1	17060000	5	8.737493e-4	0.03917874	1	7_Enh	1	7_Enh	1	ENSG00000177674.11	1	ENSG00000058453.12
chr1	11820000	chr1	16860000	7	3.696028e-6	5.264883e-4	1	7_Enh	NA	NA	1	ENSG00000215910.3	1	ENSG00000268674.1
chr1	11820000	chr1	17100000	5	3.530474e-4	0.02007783	1	7_Enh	1	7_Enh	1	ENSG00000215910.3	NA	NA
chr1	11860000	chr1	16860000	8	5.364172e-7	1.023633e-4	1	7_Enh	NA	NA	1	ENSG00000177000.6	1	ENSG00000268674.1
chr1	11860000	chr1	16940000	9	3.467017e-8	9.39622e-6	1	7_Enh	1	7_Enh	1	ENSG00000177000.6	1	ENSG00000219481.6
chr1	11860000	chr1	16980000	5	5.718506e-4	0.02871917	1	7_Enh	1	7_Enh	1	ENSG00000177000.6	1	ENSG00000237847.2
chr1	12100000	chr1	12220000	30	5.214092e-7	9.989094e-5	1	7_Enh	1	7_Enh	NA	NA	1	ENSG00000028137.12
chr1	12100000	chr1	16540000	6	1.479888e-6	2.434654e-4	1	7_Enh	1	7_Enh	NA	NA	1	ENSG00000204377.3
chr1	12140000	chr1	12300000	26	0.001139508	0.04751691	1	7_Enh	1	7_Enh	1	ENSG00000120949.10	1	ENSG00000048707.9
chr1	12140000	chr1	12540000	20	9.939031e-5	0.007601601	1	7_Enh	1	7_Enh	1	ENSG00000120949.10	NA	NA
chr1	12140000	chr1	15580000	7	3.585938e-5	0.003395979	1	7_Enh	1	7_Enh	1	ENSG00000120949.10	1	ENSG00000142621.15
chr1	12140000	chr1	15820000	9	1.243525e-8	3.776463e-6	1	7_Enh	1	7_Enh	1	ENSG00000120949.10	NA	NA
chr1	12140000	chr1	15900000	8	4.682436e-7	9.107418e-5	1	7_Enh	NA	NA	1	ENSG00000120949.10	1	ENSG00000116771.5
chr1	12140000	chr1	16980000	7	7.205445e-6	9.163917e-4	1	7_Enh	1	7_Enh	1	ENSG00000120949.10	1	ENSG00000237847.2
chr1	12140000	chr1	17260000	5	5.304154e-4	0.02716032	1	7_Enh	1	7_Enh	1	ENSG00000120949.10	NA	NA
chr1	12180000	chr1	12300000	51	1.534647e-10	7.178956e-8	1	7_Enh	1	7_Enh	NA	NA	1	ENSG00000048707.9
chr1	12180000	chr1	19980000	5	3.483811e-5	0.00331942	1	7_Enh	1	7_Enh	NA	NA	1	ENSG00000158748.3
chr1	12220000	chr1	16260000	8	4.153319e-7	8.208126e-5	1	7_Enh	1	7_Enh	1	ENSG00000028137.12	NA	NA
chr1	12220000	chr1	17220000	11	9.261994e-11	4.526466e-8	1	7_Enh	1	7_Enh	1	ENSG00000028137.12	NA	NA
chr1	12300000	chr1	12460000	46	6.515374e-4	0.03161562	1	7_Enh	1	7_Enh	1	ENSG00000048707.9	NA	NA
chr1	12300000	chr1	14100000	9	3.255196e-4	0.01888843	1	7_Enh	1	7_Enh	1	ENSG00000048707.9	NA	NA
chr1	12300000	chr1	15460000	6	3.708515e-4	0.02083071	1	7_Enh	1	7_Enh	1	ENSG00000048707.9	1	ENSG00000171729.9
chr1	12300000	chr1	15580000	6	7.773954e-4	0.03597969	1	7_Enh	1	7_Enh	1	ENSG00000048707.9	1	ENSG00000142621.15
chr1	12300000	chr1	18940000	5	5.12838e-5	0.004515196	1	7_Enh	NA	NA	1	ENSG00000048707.9	1	ENSG00000009709.7
chr1	12380000	chr1	12660000	37	2.600242e-8	7.285257e-6	1	7_Enh	1	7_Enh	NA	NA	1	ENSG00000162496.4
chr1	12460000	chr1	12660000	57	3.272044e-15	3.343801e-12	1	7_Enh	1	7_Enh	NA	NA	1	ENSG00000162496.4
chr1	12460000	chr1	13700000	18	1.844384e-4	0.01227046	1	7_Enh	NA	NA	NA	NA	1	ENSG00000204479.4
chr1	12460000	chr1	19220000	5	8.857839e-4	0.03957996	1	7_Enh	1	7_Enh	NA	NA	1	ENSG00000159423.12
chr1	12500000	chr1	12660000	28	3.474364e-6	5.000318e-4	1	7_Enh	1	7_Enh	NA	NA	1	ENSG00000162496.4
chr1	12500000	chr1	22460000	4	9.822023e-5	0.007529434	1	7_Enh	1	7_Enh	NA	NA	1	ENSG00000162552.10
chr1	12540000	chr1	12660000	40	6.073204e-10	2.505075e-7	1	7_Enh	1	7_Enh	NA	NA	1	ENSG00000162496.4
chr1	12540000	chr1	15580000	9	4.851708e-6	6.606526e-4	1	7_Enh	1	7_Enh	NA	NA	1	ENSG00000142621.15
chr1	12660000	chr1	14100000	9	1.636946e-4	0.01119848	1	7_Enh	1	7_Enh	1	ENSG00000162496.4	NA	NA
chr1	12660000	chr1	15780000	6	3.674036e-5	0.00346172	1	7_Enh	1	7_Enh	1	ENSG00000162496.4	1	ENSG00000215704.5
chr1	12660000	chr1	21020000	4	1.497413e-4	0.01045576	1	7_Enh	1	7_Enh	1	ENSG00000162496.4	NA	NA
chr1	12780000	chr1	14140000	12	1.10868e-4	0.008276252	NA	NA	1	7_Enh	1	ENSG00000188984.7	NA	NA
chr1	12780000	chr1	14700000	9	5.584459e-4	0.02821624	NA	NA	1	7_Enh	1	ENSG00000188984.7	NA	NA
chr1	12780000	chr1	15060000	11	5.950848e-6	7.821612e-4	NA	NA	1	7_Enh	1	ENSG00000188984.7	NA	NA
chr1	12780000	chr1	15420000	13	2.127836e-6	3.310485e-4	NA	NA	1	7_Enh	1	ENSG00000188984.7	NA	NA
chr1	12820000	chr1	13940000	18	3.241576e-5	0.003131525	NA	NA	1	7_Enh	1	ENSG00000116726.4	NA	NA
chr1	12820000	chr1	14140000	18	5.926252e-8	1.507788e-5	NA	NA	1	7_Enh	1	ENSG00000116726.4	NA	NA
chr1	12900000	chr1	15100000	15	2.314782e-7	4.952909e-5	NA	NA	1	7_Enh	1	ENSG00000120952.4	NA	NA
chr1	12940000	chr1	18020000	9	1.002925e-7	2.391876e-5	NA	NA	1	7_Enh	1	ENSG00000187545.5	NA	NA
chr1	13660000	chr1	20700000	6	9.627422e-5	0.007411153	NA	NA	1	7_Enh	1	ENSG00000204481.6	NA	NA
chr1	13700000	chr1	15140000	13	0.001049459	0.04477971	NA	NA	1	7_Enh	1	ENSG00000204479.4	NA	NA
chr1	13740000	chr1	14820000	16	9.617577e-4	0.04202564	NA	NA	1	7_Enh	1	ENSG00000204478.5	NA	NA
chr1	13900000	chr1	14780000	21	6.699384e-5	0.005573483	NA	NA	1	7_Enh	1	ENSG00000162493.12	NA	NA
chr1	14020000	chr1	14860000	15	2.061861e-4	0.01336482	1	7_Enh	1	7_Enh	1	ENSG00000116731.18	NA	NA
chr1	14020000	chr1	14940000	20	5.285394e-8	1.362828e-5	1	7_Enh	1	7_Enh	1	ENSG00000116731.18	1	ENSG00000189337.11
chr1	14020000	chr1	15300000	11	5.130517e-4	0.02650217	1	7_Enh	1	7_Enh	1	ENSG00000116731.18	NA	NA
chr1	14020000	chr1	19180000	6	3.421893e-5	0.003271335	1	7_Enh	NA	NA	1	ENSG00000116731.18	1	ENSG00000179002.5
chr1	14100000	chr1	15580000	11	3.962262e-4	0.02187568	1	7_Enh	1	7_Enh	NA	NA	1	ENSG00000142621.15
chr1	14100000	chr1	17860000	6	8.083428e-4	0.03701485	1	7_Enh	1	7_Enh	NA	NA	1	ENSG00000074964.12
chr1	14140000	chr1	15580000	10	4.67506e-4	0.02474861	1	7_Enh	1	7_Enh	NA	NA	1	ENSG00000142621.15
chr1	14140000	chr1	19180000	5	4.114376e-4	0.0224964	1	7_Enh	NA	NA	NA	NA	1	ENSG00000179002.5
chr1	14780000	chr1	14940000	48	2.401049e-4	0.01500644	1	7_Enh	1	7_Enh	NA	NA	1	ENSG00000189337.11
chr1	14940000	chr1	15220000	35	4.740288e-4	0.0250019	1	7_Enh	1	7_Enh	1	ENSG00000189337.11	NA	NA
chr1	14940000	chr1	15380000	23	1.129377e-7	2.654473e-5	1	7_Enh	1	7_Enh	1	ENSG00000189337.11	NA	NA
chr1	14940000	chr1	15460000	18	7.474001e-4	0.03496974	1	7_Enh	1	7_Enh	1	ENSG00000189337.11	1	ENSG00000171729.9
chr1	14940000	chr1	20660000	7	5.547394e-5	0.004802291	1	7_Enh	1	7_Enh	1	ENSG00000189337.11	NA	NA
chr1	15100000	chr1	18420000	7	2.676786e-4	0.01629793	1	7_Enh	NA	NA	NA	NA	1	ENSG00000117154.7
chr1	15300000	chr1	20900000	6	5.595713e-5	0.004835544	1	7_Enh	1	7_Enh	NA	NA	1	ENSG00000158825.5
chr1	15420000	chr1	15580000	67	2.846738e-9	1.009739e-6	1	7_Enh	1	7_Enh	NA	NA	1	ENSG00000142621.15
chr1	15420000	chr1	15780000	28	3.456958e-4	0.01976762	1	7_Enh	1	7_Enh	NA	NA	1	ENSG00000215704.5
chr1	15460000	chr1	15580000	57	6.777733e-12	4.100234e-9	1	7_Enh	1	7_Enh	1	ENSG00000171729.9	1	ENSG00000142621.15
chr1	15460000	chr1	15620000	66	7.491973e-20	1.334978e-16	1	7_Enh	1	7_Enh	1	ENSG00000171729.9	NA	NA
chr1	15460000	chr1	15660000	65	8.11162e-19	1.299498e-15	1	7_Enh	1	7_Enh	1	ENSG00000171729.9	NA	NA
chr1	15460000	chr1	15780000	32	3.290901e-10	1.435219e-7	1	7_Enh	1	7_Enh	1	ENSG00000171729.9	1	ENSG00000215704.5
chr1	15460000	chr1	15820000	20	5.515915e-5	0.004780999	1	7_Enh	1	7_Enh	1	ENSG00000171729.9	NA	NA
chr1	15580000	chr1	15820000	27	5.231463e-5	0.004587442	1	7_Enh	1	7_Enh	1	ENSG00000142621.15	NA	NA
chr1	15620000	chr1	15780000	38	1.215902e-6	2.059911e-4	1	7_Enh	1	7_Enh	NA	NA	1	ENSG00000215704.5
chr1	15620000	chr1	24460000	5	3.921308e-4	0.02170633	1	7_Enh	NA	NA	NA	NA	1	ENSG00000142677.3
chr1	15660000	chr1	15780000	76	5.358605e-20	9.702536e-17	1	7_Enh	1	7_Enh	NA	NA	1	ENSG00000215704.5
chr1	15660000	chr1	19540000	7	1.653317e-4	0.01128459	1	7_Enh	1	7_Enh	NA	NA	1	ENSG00000127481.10
chr1	15900000	chr1	16060000	44	1.296143e-15	1.403276e-12	NA	NA	1	7_Enh	1	ENSG00000116771.5	1	ENSG00000162460.6
chr1	15900000	chr1	16180000	25	7.717851e-6	9.700978e-4	NA	NA	1	7_Enh	1	ENSG00000116771.5	1	ENSG00000065526.6
chr1	15900000	chr1	21660000	6	3.574722e-5	0.003387587	NA	NA	1	7_Enh	1	ENSG00000116771.5	1	ENSG00000117298.10
chr1	15940000	chr1	16060000	84	1.606182e-25	4.678786e-22	1	7_Enh	1	7_Enh	1	ENSG00000197312.7	1	ENSG00000162460.6
chr1	15940000	chr1	16180000	33	8.581166e-4	0.0386689	1	7_Enh	1	7_Enh	1	ENSG00000197312.7	1	ENSG00000065526.6
chr1	15940000	chr1	16300000	27	3.704022e-5	0.003484337	1	7_Enh	1	7_Enh	1	ENSG00000197312.7	1	ENSG00000116809.7
chr1	15940000	chr1	24100000	6	3.472986e-4	0.01983536	1	7_Enh	1	7_Enh	1	ENSG00000197312.7	1	ENSG00000011009.6
chr1	15980000	chr1	16260000	35	3.962118e-4	0.02187503	NA	NA	1	7_Enh	1	ENSG00000215695.1	NA	NA
chr1	15980000	chr1	16700000	20	9.024477e-4	0.04012462	NA	NA	1	7_Enh	1	ENSG00000215695.1	NA	NA
chr1	15980000	chr1	21100000	10	2.077458e-7	4.506397e-5	NA	NA	1	7_Enh	1	ENSG00000215695.1	1	ENSG00000127483.13
chr1	16060000	chr1	16260000	24	5.777507e-5	0.004958277	1	7_Enh	1	7_Enh	1	ENSG00000162460.6	NA	NA
chr1	16140000	chr1	16300000	34	1.505304e-11	8.561898e-9	1	7_Enh	1	7_Enh	NA	NA	1	ENSG00000116809.7
chr1	16140000	chr1	16380000	37	1.30663e-17	1.828334e-14	1	7_Enh	NA	NA	NA	NA	1	ENSG00000184908.13
chr1	16140000	chr1	16580000	17	5.559128e-4	0.02812246	1	7_Enh	1	7_Enh	NA	NA	1	ENSG00000132881.7
chr1	16180000	chr1	16300000	39	7.862154e-11	3.897194e-8	1	7_Enh	1	7_Enh	1	ENSG00000065526.6	1	ENSG00000116809.7
chr1	16180000	chr1	16380000	27	8.067875e-8	1.975076e-5	1	7_Enh	NA	NA	1	ENSG00000065526.6	1	ENSG00000184908.13
chr1	16180000	chr1	16580000	19	0.001064898	0.04525038	1	7_Enh	1	7_Enh	1	ENSG00000065526.6	1	ENSG00000132881.7
chr1	16220000	chr1	16380000	32	1.222462e-5	0.001418402	1	7_Enh	NA	NA	NA	NA	1	ENSG00000184908.13
chr1	16260000	chr1	16380000	34	8.380126e-7	1.499078e-4	1	7_Enh	NA	NA	NA	NA	1	ENSG00000184908.13
chr1	16260000	chr1	21660000	5	7.24185e-4	0.03417712	1	7_Enh	1	7_Enh	NA	NA	1	ENSG00000117298.10
chr1	16300000	chr1	16580000	24	1.702006e-5	0.001861445	1	7_Enh	1	7_Enh	1	ENSG00000116809.7	1	ENSG00000132881.7
chr1	16300000	chr1	26220000	4	6.251116e-4	0.03066375	1	7_Enh	1	7_Enh	1	ENSG00000116809.7	1	ENSG00000117632.16
chr1	16380000	chr1	16540000	30	1.290397e-9	4.9538e-7	NA	NA	1	7_Enh	1	ENSG00000184908.13	1	ENSG00000204377.3
chr1	16380000	chr1	16580000	46	4.654493e-16	5.358686e-13	NA	NA	1	7_Enh	1	ENSG00000184908.13	1	ENSG00000132881.7
chr1	16380000	chr1	16700000	30	2.645088e-10	1.175876e-7	NA	NA	1	7_Enh	1	ENSG00000184908.13	NA	NA
chr1	16540000	chr1	16700000	59	5.622592e-21	1.125345e-17	1	7_Enh	1	7_Enh	1	ENSG00000204377.3	NA	NA
chr1	16540000	chr1	16780000	22	1.834758e-4	0.01222068	1	7_Enh	1	7_Enh	1	ENSG00000204377.3	1	ENSG00000157191.15
chr1	16580000	chr1	16700000	73	7.065966e-17	9.048161e-14	1	7_Enh	1	7_Enh	1	ENSG00000132881.7	NA	NA
chr1	16580000	chr1	16780000	33	8.231477e-5	0.006555412	1	7_Enh	1	7_Enh	1	ENSG00000132881.7	1	ENSG00000157191.15
chr1	16580000	chr1	16860000	39	1.454498e-6	2.398661e-4	1	7_Enh	NA	NA	1	ENSG00000132881.7	1	ENSG00000268674.1
chr1	16580000	chr1	26260000	5	8.659035e-5	0.006819984	1	7_Enh	1	7_Enh	1	ENSG00000132881.7	NA	NA
chr1	16700000	chr1	16860000	56	2.742847e-9	9.763516e-7	1	7_Enh	NA	NA	NA	NA	1	ENSG00000268674.1
chr1	16740000	chr1	16860000	58	5.980283e-14	5.063091e-11	1	7_Enh	NA	NA	NA	NA	1	ENSG00000268674.1
chr1	16740000	chr1	16980000	34	1.227307e-7	2.852971e-5	1	7_Enh	1	7_Enh	NA	NA	1	ENSG00000237847.2
chr1	16780000	chr1	16940000	53	2.289337e-9	8.294157e-7	1	7_Enh	1	7_Enh	1	ENSG00000157191.15	1	ENSG00000219481.6
chr1	16780000	chr1	16980000	43	4.276977e-7	8.420626e-5	1	7_Enh	1	7_Enh	1	ENSG00000157191.15	1	ENSG00000237847.2
chr1	16780000	chr1	17220000	60	5.269487e-26	1.587944e-22	1	7_Enh	1	7_Enh	1	ENSG00000157191.15	NA	NA
chr1	16780000	chr1	17260000	25	2.976905e-5	0.002924106	1	7_Enh	1	7_Enh	1	ENSG00000157191.15	NA	NA
chr1	16780000	chr1	23940000	5	4.031531e-5	0.003727607	1	7_Enh	1	7_Enh	1	ENSG00000157191.15	NA	NA
chr1	16780000	chr1	26580000	5	1.827584e-4	0.0121858	1	7_Enh	1	7_Enh	1	ENSG00000157191.15	1	ENSG00000130695.9
chr1	16860000	chr1	16980000	151	2.442045e-52	1.830783e-48	NA	NA	1	7_Enh	1	ENSG00000268674.1	1	ENSG00000237847.2
chr1	16860000	chr1	17220000	1641	0	0	NA	NA	1	7_Enh	1	ENSG00000268674.1	NA	NA
chr1	16860000	chr1	17260000	99	2.69886e-47	1.848028e-43	NA	NA	1	7_Enh	1	ENSG00000268674.1	NA	NA
chr1	16860000	chr1	19380000	8	3.000628e-5	0.002942984	NA	NA	1	7_Enh	1	ENSG00000268674.1	NA	NA
chr1	16860000	chr1	19620000	6	5.819718e-4	0.0290963	NA	NA	1	7_Enh	1	ENSG00000268674.1	1	ENSG00000053371.8
chr1	16860000	chr1	19820000	11	1.486646e-7	3.372234e-5	NA	NA	1	7_Enh	1	ENSG00000268674.1	1	ENSG00000077549.13
chr1	16860000	chr1	21660000	17	5.658579e-16	6.437435e-13	NA	NA	1	7_Enh	1	ENSG00000268674.1	1	ENSG00000117298.10
chr1	16860000	chr1	21740000	7	1.021178e-4	0.007763449	NA	NA	1	7_Enh	1	ENSG00000268674.1	NA	NA
chr1	16860000	chr1	24740000	10	1.542517e-6	2.521953e-4	NA	NA	1	7_Enh	1	ENSG00000268674.1	1	ENSG00000001460.13
chr1	16860000	chr1	26580000	6	8.239891e-5	0.00656062	NA	NA	1	7_Enh	1	ENSG00000268674.1	1	ENSG00000130695.9
chr1	16860000	chr1	26660000	5	1.430891e-4	0.01009178	NA	NA	1	7_Enh	1	ENSG00000268674.1	1	ENSG00000158062.16
chr1	16940000	chr1	17060000	206	1.802326e-93	2.206147e-89	1	7_Enh	1	7_Enh	1	ENSG00000219481.6	1	ENSG00000058453.12
chr1	16940000	chr1	17100000	145	3.627894e-56	2.878417e-52	1	7_Enh	1	7_Enh	1	ENSG00000219481.6	NA	NA
chr1	16940000	chr1	17220000	306	2.802367e-247	7.625285e-243	1	7_Enh	1	7_Enh	1	ENSG00000219481.6	NA	NA
chr1	16940000	chr1	17260000	92	2.338758e-36	1.195171e-32	1	7_Enh	1	7_Enh	1	ENSG00000219481.6	NA	NA
chr1	16940000	chr1	17340000	29	3.721158e-9	1.283018e-6	1	7_Enh	1	7_Enh	1	ENSG00000219481.6	1	ENSG00000159363.13
chr1	16940000	chr1	19620000	8	1.229618e-5	0.001425389	1	7_Enh	1	7_Enh	1	ENSG00000219481.6	1	ENSG00000053371.8
chr1	16940000	chr1	21100000	6	9.819844e-4	0.04266831	1	7_Enh	1	7_Enh	1	ENSG00000219481.6	1	ENSG00000127483.13
chr1	16940000	chr1	21700000	11	7.187976e-9	2.316127e-6	1	7_Enh	1	7_Enh	1	ENSG00000219481.6	NA	NA
chr1	16940000	chr1	21740000	33	2.202616e-37	1.173658e-33	1	7_Enh	1	7_Enh	1	ENSG00000219481.6	NA	NA
chr1	16940000	chr1	21780000	33	1.667933e-37	8.92478e-34	1	7_Enh	1	7_Enh	1	ENSG00000219481.6	1	ENSG00000142794.14
chr1	16940000	chr1	23020000	6	6.137756e-5	0.00520178	1	7_Enh	1	7_Enh	1	ENSG00000219481.6	1	ENSG00000133216.12
chr1	16940000	chr1	24140000	5	0.001193073	0.04910325	1	7_Enh	1	7_Enh	1	ENSG00000219481.6	1	ENSG00000117308.10
chr1	16940000	chr1	26900000	6	3.417008e-6	4.93124e-4	1	7_Enh	1	7_Enh	1	ENSG00000219481.6	NA	NA
chr1	16980000	chr1	17100000	416	1.520597e-299	4.90081e-295	1	7_Enh	1	7_Enh	1	ENSG00000237847.2	NA	NA
chr1	16980000	chr1	17220000	45	3.844712e-6	5.441692e-4	1	7_Enh	1	7_Enh	1	ENSG00000237847.2	NA	NA
chr1	16980000	chr1	20740000	8	3.804455e-5	0.003559243	1	7_Enh	1	7_Enh	1	ENSG00000237847.2	NA	NA
chr1	16980000	chr1	20900000	11	1.322643e-8	3.98828e-6	1	7_Enh	1	7_Enh	1	ENSG00000237847.2	1	ENSG00000158825.5
chr1	16980000	chr1	26100000	5	1.293341e-4	0.009334588	1	7_Enh	1	7_Enh	1	ENSG00000237847.2	NA	NA
chr1	16980000	chr1	26620000	5	6.351473e-5	0.005343608	1	7_Enh	1	7_Enh	1	ENSG00000237847.2	1	ENSG00000142669.9
chr1	17060000	chr1	17220000	286	9.201192e-182	1.983418e-177	1	7_Enh	1	7_Enh	1	ENSG00000058453.12	NA	NA
chr1	17060000	chr1	17260000	44	1.275349e-4	0.009234489	1	7_Enh	1	7_Enh	1	ENSG00000058453.12	NA	NA
chr1	17060000	chr1	25540000	10	2.909529e-9	1.029711e-6	1	7_Enh	NA	NA	1	ENSG00000058453.12	1	ENSG00000117614.5
chr1	17100000	chr1	23540000	5	8.461997e-4	0.03827383	1	7_Enh	1	7_Enh	NA	NA	1	ENSG00000179546.3
chr1	17220000	chr1	17340000	44	2.047888e-8	5.88807e-6	1	7_Enh	1	7_Enh	NA	NA	1	ENSG00000159363.13
chr1	17220000	chr1	17380000	58	2.116744e-9	7.727899e-7	1	7_Enh	1	7_Enh	NA	NA	1	ENSG00000117118.5
chr1	17220000	chr1	17540000	26	7.499173e-5	0.006092704	1	7_Enh	1	7_Enh	NA	NA	1	ENSG00000142623.8
chr1	17220000	chr1	19220000	8	4.315519e-4	0.02331867	1	7_Enh	1	7_Enh	NA	NA	1	ENSG00000159423.12
chr1	17220000	chr1	19300000	10	9.026548e-5	0.007045122	1	7_Enh	1	7_Enh	NA	NA	1	ENSG00000169991.6
chr1	17220000	chr1	19580000	11	4.615868e-6	6.336764e-4	1	7_Enh	1	7_Enh	NA	NA	1	ENSG00000127463.9
chr1	17220000	chr1	23660000	5	0.001043579	0.04459372	1	7_Enh	1	7_Enh	NA	NA	1	ENSG00000125944.14
chr1	17220000	chr1	24500000	5	2.886547e-4	0.01725333	1	7_Enh	1	7_Enh	NA	NA	1	ENSG00000185436.7
chr1	17220000	chr1	25860000	5	2.357605e-4	0.01480019	1	7_Enh	1	7_Enh	NA	NA	1	ENSG00000157978.7
chr1	17260000	chr1	17380000	48	3.061108e-4	0.01803357	1	7_Enh	1	7_Enh	NA	NA	1	ENSG00000117118.5
chr1	17380000	chr1	17580000	48	4.65052e-13	3.429617e-10	1	7_Enh	1	7_Enh	1	ENSG00000117118.5	1	ENSG00000142619.4
chr1	17380000	chr1	17620000	31	4.286414e-5	0.003913699	1	7_Enh	1	7_Enh	1	ENSG00000117118.5	1	ENSG00000159339.9
chr1	17380000	chr1	17740000	27	1.593109e-8	4.711736e-6	1	7_Enh	1	7_Enh	1	ENSG00000117118.5	NA	NA
chr1	17460000	chr1	17580000	63	3.927518e-20	7.218436e-17	1	7_Enh	1	7_Enh	1	ENSG00000117115.8	1	ENSG00000142619.4
chr1	17460000	chr1	17620000	54	2.324059e-15	2.42276e-12	1	7_Enh	1	7_Enh	1	ENSG00000117115.8	1	ENSG00000159339.9
chr1	17460000	chr1	17740000	25	1.481895e-7	3.362973e-5	1	7_Enh	1	7_Enh	1	ENSG00000117115.8	NA	NA
chr1	17460000	chr1	19340000	7	0.001190273	0.04902012	1	7_Enh	1	7_Enh	1	ENSG00000117115.8	NA	NA
chr1	17460000	chr1	19660000	8	7.394709e-5	0.006024789	1	7_Enh	1	7_Enh	1	ENSG00000117115.8	NA	NA
chr1	17540000	chr1	27020000	4	7.815934e-4	0.03612191	1	7_Enh	1	7_Enh	1	ENSG00000142623.8	1	ENSG00000117713.13
chr1	17580000	chr1	19380000	6	9.600003e-4	0.04197095	1	7_Enh	1	7_Enh	1	ENSG00000142619.4	NA	NA
chr1	17620000	chr1	17740000	26	5.969343e-4	0.0296495	1	7_Enh	1	7_Enh	1	ENSG00000159339.9	NA	NA
chr1	17860000	chr1	19180000	12	7.775388e-5	0.006266352	1	7_Enh	NA	NA	1	ENSG00000074964.12	1	ENSG00000179002.5
chr1	17860000	chr1	19300000	11	1.76994e-4	0.01188885	1	7_Enh	1	7_Enh	1	ENSG00000074964.12	1	ENSG00000169991.6
chr1	17860000	chr1	19340000	14	3.452057e-7	6.99591e-5	1	7_Enh	1	7_Enh	1	ENSG00000074964.12	NA	NA
chr1	17900000	chr1	19540000	11	3.980835e-5	0.003690559	1	7_Enh	1	7_Enh	NA	NA	1	ENSG00000127481.10
chr1	17900000	chr1	19940000	8	6.993024e-4	0.03331514	1	7_Enh	1	7_Enh	NA	NA	1	ENSG00000173436.9
chr1	17940000	chr1	26380000	4	5.026038e-4	0.02610114	1	7_Enh	1	7_Enh	NA	NA	1	ENSG00000158022.6
chr1	18020000	chr1	18420000	19	2.659523e-4	0.01621838	1	7_Enh	NA	NA	NA	NA	1	ENSG00000117154.7
chr1	18020000	chr1	18940000	11	4.001064e-4	0.02203223	1	7_Enh	NA	NA	NA	NA	1	ENSG00000009709.7
chr1	18020000	chr1	19180000	14	6.4114e-6	8.319924e-4	1	7_Enh	NA	NA	NA	NA	1	ENSG00000179002.5
chr1	18100000	chr1	18220000	57	8.501208e-6	0.001050957	1	7_Enh	1	7_Enh	1	ENSG00000117148.6	NA	NA
chr1	18100000	chr1	18420000	31	3.456255e-7	7.003137e-5	1	7_Enh	NA	NA	1	ENSG00000117148.6	1	ENSG00000117154.7
chr1	18100000	chr1	18940000	13	4.5851e-4	0.02439005	1	7_Enh	NA	NA	1	ENSG00000117148.6	1	ENSG00000009709.7
chr1	18100000	chr1	19180000	18	5.517091e-7	1.048594e-4	1	7_Enh	NA	NA	1	ENSG00000117148.6	1	ENSG00000179002.5
chr1	18100000	chr1	19300000	13	2.245983e-4	0.01426706	1	7_Enh	1	7_Enh	1	ENSG00000117148.6	1	ENSG00000169991.6
chr1	18220000	chr1	18420000	34	8.149729e-5	0.006504935	1	7_Enh	NA	NA	NA	NA	1	ENSG00000117154.7
chr1	19180000	chr1	19380000	24	1.542897e-4	0.01070108	NA	NA	1	7_Enh	1	ENSG00000179002.5	NA	NA
chr1	19220000	chr1	19340000	39	2.097417e-7	4.543101e-5	1	7_Enh	1	7_Enh	1	ENSG00000159423.12	NA	NA
chr1	19220000	chr1	19380000	32	4.430717e-9	1.500855e-6	1	7_Enh	1	7_Enh	1	ENSG00000159423.12	NA	NA
chr1	19220000	chr1	19540000	24	2.774265e-5	0.002762546	1	7_Enh	1	7_Enh	1	ENSG00000159423.12	1	ENSG00000127481.10
chr1	19300000	chr1	19540000	33	2.023475e-5	0.002143415	1	7_Enh	1	7_Enh	1	ENSG00000169991.6	1	ENSG00000127481.10
chr1	19300000	chr1	25340000	5	5.562132e-4	0.0281338	1	7_Enh	1	7_Enh	1	ENSG00000169991.6	NA	NA
chr1	19380000	chr1	19540000	27	1.564586e-4	0.01081798	1	7_Enh	1	7_Enh	NA	NA	1	ENSG00000127481.10
chr1	19540000	chr1	19940000	25	7.430806e-5	0.006048557	1	7_Enh	1	7_Enh	1	ENSG00000127481.10	1	ENSG00000173436.9
chr1	19540000	chr1	19980000	18	1.393019e-4	0.009885881	1	7_Enh	1	7_Enh	1	ENSG00000127481.10	1	ENSG00000158748.3
chr1	19580000	chr1	19740000	57	8.3133e-5	0.006606962	1	7_Enh	1	7_Enh	1	ENSG00000127463.9	NA	NA
chr1	19580000	chr1	19780000	31	2.611685e-4	0.01599893	1	7_Enh	1	7_Enh	1	ENSG00000127463.9	NA	NA
chr1	19580000	chr1	19940000	31	5.045887e-7	9.710785e-5	1	7_Enh	1	7_Enh	1	ENSG00000127463.9	1	ENSG00000173436.9
chr1	19580000	chr1	20020000	20	2.964856e-5	0.002914547	1	7_Enh	1	7_Enh	1	ENSG00000127463.9	NA	NA
chr1	19580000	chr1	20100000	22	7.61096e-6	9.590179e-4	1	7_Enh	1	7_Enh	1	ENSG00000127463.9	NA	NA
chr1	19620000	chr1	19980000	13	8.674688e-4	0.03897848	1	7_Enh	1	7_Enh	1	ENSG00000053371.8	1	ENSG00000158748.3
chr1	19660000	chr1	19820000	44	4.033636e-10	1.728974e-7	1	7_Enh	1	7_Enh	NA	NA	1	ENSG00000077549.13
chr1	19660000	chr1	19940000	52	1.318936e-17	1.844194e-14	1	7_Enh	1	7_Enh	NA	NA	1	ENSG00000173436.9
chr1	19660000	chr1	19980000	29	1.396534e-9	5.321626e-7	1	7_Enh	1	7_Enh	NA	NA	1	ENSG00000158748.3
chr1	19700000	chr1	19820000	48	3.784616e-12	2.391419e-9	1	7_Enh	1	7_Enh	NA	NA	1	ENSG00000077549.13
chr1	19700000	chr1	19940000	42	2.692338e-12	1.745988e-9	1	7_Enh	1	7_Enh	NA	NA	1	ENSG00000173436.9
chr1	19700000	chr1	19980000	45	6.425157e-22	1.405641e-18	1	7_Enh	1	7_Enh	NA	NA	1	ENSG00000158748.3
chr1	19740000	chr1	19940000	87	1.029529e-17	1.458794e-14	1	7_Enh	1	7_Enh	NA	NA	1	ENSG00000173436.9
chr1	19740000	chr1	19980000	72	3.075369e-22	6.937425e-19	1	7_Enh	1	7_Enh	NA	NA	1	ENSG00000158748.3
chr1	19780000	chr1	19940000	50	5.976736e-10	2.468719e-7	1	7_Enh	1	7_Enh	NA	NA	1	ENSG00000173436.9
chr1	19780000	chr1	19980000	37	2.47035e-10	1.104893e-7	1	7_Enh	1	7_Enh	NA	NA	1	ENSG00000158748.3
chr1	19820000	chr1	19940000	72	1.916734e-20	3.64467e-17	1	7_Enh	1	7_Enh	1	ENSG00000077549.13	1	ENSG00000173436.9
chr1	19820000	chr1	19980000	41	3.498377e-12	2.224012e-9	1	7_Enh	1	7_Enh	1	ENSG00000077549.13	1	ENSG00000158748.3
chr1	19820000	chr1	20900000	12	1.098053e-4	0.008215361	1	7_Enh	1	7_Enh	1	ENSG00000077549.13	1	ENSG00000158825.5
chr1	19820000	chr1	29540000	8	5.467136e-8	1.403824e-5	1	7_Enh	1	7_Enh	1	ENSG00000077549.13	1	ENSG00000116353.11
chr1	19940000	chr1	20740000	17	9.638691e-5	0.007417764	1	7_Enh	1	7_Enh	1	ENSG00000173436.9	NA	NA
chr1	19980000	chr1	20220000	22	8.325012e-4	0.03782408	1	7_Enh	1	7_Enh	1	ENSG00000158748.3	1	ENSG00000169914.5
chr1	20020000	chr1	20140000	52	3.152554e-9	1.106179e-6	1	7_Enh	1	7_Enh	NA	NA	1	ENSG00000178828.5
chr1	20020000	chr1	26660000	4	9.2978e-4	0.04100376	1	7_Enh	1	7_Enh	NA	NA	1	ENSG00000158062.16
chr1	20060000	chr1	20220000	29	3.913995e-5	0.003640509	1	7_Enh	1	7_Enh	NA	NA	1	ENSG00000169914.5
chr1	20140000	chr1	20300000	35	9.383157e-4	0.04128038	1	7_Enh	NA	NA	1	ENSG00000178828.5	1	ENSG00000188257.6
chr1	20140000	chr1	20740000	24	5.194171e-5	0.004561652	1	7_Enh	1	7_Enh	1	ENSG00000178828.5	NA	NA
chr1	20140000	chr1	20860000	19	6.713911e-4	0.03232768	1	7_Enh	NA	NA	1	ENSG00000178828.5	1	ENSG00000183114.6
chr1	20140000	chr1	25780000	8	7.617486e-7	1.382182e-4	1	7_Enh	1	7_Enh	1	ENSG00000178828.5	NA	NA
chr1	20180000	chr1	20820000	12	3.027131e-4	0.01788489	1	7_Enh	1	7_Enh	NA	NA	1	ENSG00000090432.5
chr1	20180000	chr1	20860000	26	6.144015e-10	2.531641e-7	1	7_Enh	NA	NA	NA	NA	1	ENSG00000183114.6
chr1	20180000	chr1	26180000	5	2.668881e-4	0.01626162	1	7_Enh	1	7_Enh	NA	NA	1	ENSG00000182749.5
chr1	20220000	chr1	20420000	27	1.747696e-5	0.001902338	1	7_Enh	1	7_Enh	1	ENSG00000169914.5	NA	NA
chr1	20220000	chr1	20460000	34	1.26582e-6	2.130865e-4	1	7_Enh	1	7_Enh	1	ENSG00000169914.5	1	ENSG00000158786.4
chr1	20220000	chr1	20580000	41	1.854871e-9	6.86608e-7	1	7_Enh	1	7_Enh	1	ENSG00000169914.5	NA	NA
chr1	20220000	chr1	20660000	39	2.263789e-8	6.442649e-6	1	7_Enh	1	7_Enh	1	ENSG00000169914.5	NA	NA
chr1	20220000	chr1	20700000	25	1.187131e-5	0.001384784	1	7_Enh	1	7_Enh	1	ENSG00000169914.5	NA	NA
chr1	20220000	chr1	20740000	34	6.873041e-11	3.44507e-8	1	7_Enh	1	7_Enh	1	ENSG00000169914.5	NA	NA
chr1	20220000	chr1	20780000	29	5.807722e-8	1.481196e-5	1	7_Enh	1	7_Enh	1	ENSG00000169914.5	NA	NA
chr1	20220000	chr1	20820000	13	7.442557e-4	0.03485989	1	7_Enh	1	7_Enh	1	ENSG00000169914.5	1	ENSG00000090432.5
chr1	20220000	chr1	20980000	14	4.146325e-5	0.003811095	1	7_Enh	NA	NA	1	ENSG00000169914.5	1	ENSG00000244038.5
chr1	20260000	chr1	20380000	54	1.530318e-6	2.504562e-4	NA	NA	1	7_Enh	1	ENSG00000188784.4	NA	NA
chr1	20260000	chr1	20420000	30	3.730126e-8	1.002012e-5	NA	NA	1	7_Enh	1	ENSG00000188784.4	NA	NA
chr1	20260000	chr1	20460000	26	1.038762e-4	0.007866722	NA	NA	1	7_Enh	1	ENSG00000188784.4	1	ENSG00000158786.4
chr1	20260000	chr1	20580000	34	2.702347e-8	7.536979e-6	NA	NA	1	7_Enh	1	ENSG00000188784.4	NA	NA
chr1	20260000	chr1	20660000	25	2.411181e-4	0.01505332	NA	NA	1	7_Enh	1	ENSG00000188784.4	NA	NA
chr1	20260000	chr1	20700000	21	3.084873e-5	0.003009694	NA	NA	1	7_Enh	1	ENSG00000188784.4	NA	NA
chr1	20260000	chr1	20740000	19	1.285193e-4	0.00928947	NA	NA	1	7_Enh	1	ENSG00000188784.4	NA	NA
chr1	20300000	chr1	20420000	32	4.433531e-7	8.68466e-5	NA	NA	1	7_Enh	1	ENSG00000188257.6	NA	NA
chr1	20300000	chr1	20460000	35	1.12763e-6	1.931899e-4	NA	NA	1	7_Enh	1	ENSG00000188257.6	1	ENSG00000158786.4
chr1	20300000	chr1	20580000	35	3.61939e-7	7.2899e-5	NA	NA	1	7_Enh	1	ENSG00000188257.6	NA	NA
chr1	20300000	chr1	20660000	27	3.90575e-4	0.02164196	NA	NA	1	7_Enh	1	ENSG00000188257.6	NA	NA
chr1	20300000	chr1	20700000	24	9.938477e-6	0.001196139	NA	NA	1	7_Enh	1	ENSG00000188257.6	NA	NA
chr1	20300000	chr1	20740000	19	6.855937e-4	0.03282796	NA	NA	1	7_Enh	1	ENSG00000188257.6	NA	NA
chr1	20300000	chr1	20820000	19	6.847105e-8	1.710791e-5	NA	NA	1	7_Enh	1	ENSG00000188257.6	1	ENSG00000090432.5
chr1	20300000	chr1	26580000	6	6.703932e-5	0.0055764	NA	NA	1	7_Enh	1	ENSG00000188257.6	1	ENSG00000130695.9
chr1	20340000	chr1	20580000	44	3.059515e-9	1.076912e-6	NA	NA	1	7_Enh	1	ENSG00000127472.6	NA	NA
chr1	20340000	chr1	20820000	13	0.001185301	0.04886653	NA	NA	1	7_Enh	1	ENSG00000127472.6	1	ENSG00000090432.5
chr1	20460000	chr1	29060000	5	3.913861e-4	0.02167609	1	7_Enh	1	7_Enh	1	ENSG00000158786.4	1	ENSG00000198492.10
chr1	20580000	chr1	20820000	31	3.24728e-7	6.635762e-5	1	7_Enh	1	7_Enh	NA	NA	1	ENSG00000090432.5
chr1	20660000	chr1	20820000	48	1.459209e-10	6.856204e-8	1	7_Enh	1	7_Enh	NA	NA	1	ENSG00000090432.5
chr1	20660000	chr1	26580000	8	3.483942e-5	0.003319488	1	7_Enh	1	7_Enh	NA	NA	1	ENSG00000130695.9
chr1	20700000	chr1	20820000	43	1.460876e-10	6.862483e-8	1	7_Enh	1	7_Enh	NA	NA	1	ENSG00000090432.5
chr1	20700000	chr1	29540000	5	9.304583e-4	0.04102499	1	7_Enh	1	7_Enh	NA	NA	1	ENSG00000116353.11
chr1	20700000	chr1	29580000	4	0.001040936	0.04451296	1	7_Enh	1	7_Enh	NA	NA	1	ENSG00000060656.15
chr1	20740000	chr1	22460000	7	9.024174e-4	0.04012359	1	7_Enh	1	7_Enh	NA	NA	1	ENSG00000162552.10
chr1	20860000	chr1	21020000	34	2.147478e-5	0.002248913	NA	NA	1	7_Enh	1	ENSG00000183114.6	NA	NA
chr1	20860000	chr1	21300000	21	2.999429e-4	0.01776377	NA	NA	1	7_Enh	1	ENSG00000183114.6	NA	NA
chr1	20900000	chr1	21020000	34	3.989961e-5	0.003697533	1	7_Enh	1	7_Enh	1	ENSG00000158825.5	NA	NA
chr1	20900000	chr1	21460000	27	2.983354e-6	4.402291e-4	1	7_Enh	1	7_Enh	1	ENSG00000158825.5	NA	NA
chr1	20900000	chr1	21500000	13	0.001158546	0.048076	1	7_Enh	1	7_Enh	1	ENSG00000158825.5	1	ENSG00000075151.15
chr1	20900000	chr1	21820000	12	2.322518e-5	0.002394678	1	7_Enh	1	7_Enh	1	ENSG00000158825.5	1	ENSG00000162551.9
chr1	20900000	chr1	24940000	7	3.283733e-6	4.769634e-4	1	7_Enh	1	7_Enh	1	ENSG00000158825.5	1	ENSG00000133226.12
chr1	20980000	chr1	21420000	14	6.771488e-4	0.03253293	NA	NA	1	7_Enh	1	ENSG00000244038.5	NA	NA
chr1	20980000	chr1	21660000	14	2.796602e-4	0.01684498	NA	NA	1	7_Enh	1	ENSG00000244038.5	1	ENSG00000117298.10
chr1	21020000	chr1	21500000	21	2.985623e-8	8.237495e-6	1	7_Enh	1	7_Enh	NA	NA	1	ENSG00000075151.15
chr1	21020000	chr1	21660000	25	2.290397e-9	8.297274e-7	1	7_Enh	1	7_Enh	NA	NA	1	ENSG00000117298.10
chr1	21100000	chr1	21260000	81	4.250396e-21	8.605623e-18	1	7_Enh	1	7_Enh	1	ENSG00000127483.13	NA	NA
chr1	21100000	chr1	21300000	38	8.6123e-7	1.533932e-4	1	7_Enh	1	7_Enh	1	ENSG00000127483.13	NA	NA
chr1	21100000	chr1	21340000	67	5.849962e-15	5.757756e-12	1	7_Enh	1	7_Enh	1	ENSG00000127483.13	NA	NA
chr1	21100000	chr1	21380000	73	5.893689e-21	1.177616e-17	1	7_Enh	1	7_Enh	1	ENSG00000127483.13	NA	NA
chr1	21100000	chr1	21420000	37	1.363784e-10	6.444331e-8	1	7_Enh	1	7_Enh	1	ENSG00000127483.13	NA	NA
chr1	21100000	chr1	21460000	64	6.145636e-20	1.104923e-16	1	7_Enh	1	7_Enh	1	ENSG00000127483.13	NA	NA
chr1	21100000	chr1	21500000	33	9.053425e-12	5.353038e-9	1	7_Enh	1	7_Enh	1	ENSG00000127483.13	1	ENSG00000075151.15
chr1	21100000	chr1	21660000	34	1.962227e-10	8.959214e-8	1	7_Enh	1	7_Enh	1	ENSG00000127483.13	1	ENSG00000117298.10
chr1	21100000	chr1	21740000	22	1.245363e-4	0.009063287	1	7_Enh	1	7_Enh	1	ENSG00000127483.13	NA	NA
chr1	21100000	chr1	26540000	5	2.366561e-4	0.01484271	1	7_Enh	NA	NA	1	ENSG00000127483.13	1	ENSG00000130695.9
chr1	21140000	chr1	21500000	37	1.69936e-12	1.141956e-9	1	7_Enh	1	7_Enh	NA	NA	1	ENSG00000075151.15
chr1	21140000	chr1	28180000	7	5.581772e-7	1.059129e-4	1	7_Enh	1	7_Enh	NA	NA	1	ENSG00000130775.11
chr1	21140000	chr1	28700000	5	8.930657e-5	0.006986203	1	7_Enh	1	7_Enh	NA	NA	1	ENSG00000204138.8
chr1	21180000	chr1	21500000	32	1.335914e-10	6.322173e-8	1	7_Enh	1	7_Enh	NA	NA	1	ENSG00000075151.15
chr1	21180000	chr1	23540000	7	0.001059441	0.04508314	1	7_Enh	1	7_Enh	NA	NA	1	ENSG00000179546.3
chr1	21260000	chr1	21500000	60	6.653081e-24	1.72142e-20	1	7_Enh	1	7_Enh	NA	NA	1	ENSG00000075151.15
chr1	21300000	chr1	21500000	44	2.301753e-15	2.401165e-12	1	7_Enh	1	7_Enh	NA	NA	1	ENSG00000075151.15
chr1	21340000	chr1	21500000	86	2.512917e-30	9.921476e-27	1	7_Enh	1	7_Enh	NA	NA	1	ENSG00000075151.15
chr1	21380000	chr1	21500000	65	1.074339e-14	1.017407e-11	1	7_Enh	1	7_Enh	NA	NA	1	ENSG00000075151.15
chr1	21380000	chr1	21660000	36	5.801214e-4	0.02902836	1	7_Enh	1	7_Enh	NA	NA	1	ENSG00000117298.10
chr1	21420000	chr1	26180000	5	4.971306e-4	0.02589395	1	7_Enh	1	7_Enh	NA	NA	1	ENSG00000182749.5
chr1	21460000	chr1	26540000	5	8.292621e-4	0.03771565	1	7_Enh	NA	NA	NA	NA	1	ENSG00000130695.9
chr1	21500000	chr1	28060000	6	6.265497e-7	1.169387e-4	1	7_Enh	1	7_Enh	1	ENSG00000075151.15	1	ENSG00000009780.11
chr1	21660000	chr1	21860000	26	6.685964e-4	0.03222474	1	7_Enh	1	7_Enh	1	ENSG00000117298.10	NA	NA
chr1	21660000	chr1	21980000	48	3.724131e-17	4.928155e-14	1	7_Enh	1	7_Enh	1	ENSG00000117298.10	1	ENSG00000076864.15
chr1	21660000	chr1	27060000	5	5.830278e-4	0.02913392	1	7_Enh	1	7_Enh	1	ENSG00000117298.10	NA	NA
chr1	21700000	chr1	21820000	51	1.574735e-13	1.248997e-10	1	7_Enh	1	7_Enh	NA	NA	1	ENSG00000162551.9
chr1	21700000	chr1	21980000	59	4.695623e-23	1.138292e-19	1	7_Enh	1	7_Enh	NA	NA	1	ENSG00000076864.15
chr1	21740000	chr1	21980000	36	7.555887e-7	1.372528e-4	1	7_Enh	1	7_Enh	NA	NA	1	ENSG00000076864.15
chr1	21780000	chr1	26420000	7	4.400885e-5	0.003997392	1	7_Enh	1	7_Enh	1	ENSG00000142794.14	1	ENSG00000175087.5
chr1	21820000	chr1	21980000	33	1.29942e-9	4.985675e-7	1	7_Enh	1	7_Enh	1	ENSG00000162551.9	1	ENSG00000076864.15
chr1	21860000	chr1	21980000	35	1.31087e-7	3.020695e-5	1	7_Enh	1	7_Enh	NA	NA	1	ENSG00000076864.15
chr1	21980000	chr1	22100000	29	4.694057e-5	0.004208117	1	7_Enh	1	7_Enh	1	ENSG00000076864.15	1	ENSG00000090686.11
chr1	21980000	chr1	23900000	9	2.526818e-5	0.002562305	1	7_Enh	1	7_Enh	1	ENSG00000076864.15	1	ENSG00000197880.4
chr1	21980000	chr1	24140000	8	2.135508e-4	0.01372795	1	7_Enh	1	7_Enh	1	ENSG00000076864.15	1	ENSG00000117308.10
chr1	22020000	chr1	22300000	53	4.383312e-7	8.601821e-5	1	7_Enh	1	7_Enh	NA	NA	1	ENSG00000219073.3
chr1	22020000	chr1	22380000	34	8.178985e-6	0.001017939	1	7_Enh	1	7_Enh	NA	NA	1	ENSG00000070831.11
chr1	22020000	chr1	22980000	19	7.03169e-4	0.03345016	1	7_Enh	NA	NA	NA	NA	1	ENSG00000173369.11
chr1	22020000	chr1	23300000	15	2.855071e-5	0.00282776	1	7_Enh	1	7_Enh	NA	NA	1	ENSG00000215906.4
chr1	22100000	chr1	22460000	17	1.767999e-5	0.00192046	1	7_Enh	1	7_Enh	1	ENSG00000090686.11	1	ENSG00000162552.10
chr1	22100000	chr1	27740000	5	2.16346e-4	0.01386559	1	7_Enh	1	7_Enh	1	ENSG00000090686.11	NA	NA
chr1	22380000	chr1	22980000	20	4.811409e-5	0.004292686	1	7_Enh	NA	NA	1	ENSG00000070831.11	1	ENSG00000173369.11
chr1	22380000	chr1	23740000	8	2.586799e-4	0.015882	1	7_Enh	1	7_Enh	1	ENSG00000070831.11	1	ENSG00000204219.5
chr1	22460000	chr1	22740000	23	7.801506e-9	2.492654e-6	1	7_Enh	1	7_Enh	1	ENSG00000162552.10	NA	NA
chr1	22460000	chr1	22820000	37	7.148649e-7	1.309134e-4	1	7_Enh	1	7_Enh	1	ENSG00000162552.10	NA	NA
chr1	22460000	chr1	22980000	25	7.567968e-9	2.426116e-6	1	7_Enh	NA	NA	1	ENSG00000162552.10	1	ENSG00000173369.11
chr1	22460000	chr1	23060000	21	9.522723e-8	2.285491e-5	1	7_Enh	1	7_Enh	1	ENSG00000162552.10	NA	NA
chr1	22740000	chr1	23300000	13	2.083e-4	0.01346839	1	7_Enh	1	7_Enh	NA	NA	1	ENSG00000215906.4
chr1	22740000	chr1	23500000	12	0.001159372	0.04810064	1	7_Enh	1	7_Enh	NA	NA	1	ENSG00000169641.9
chr1	22780000	chr1	22980000	54	7.799418e-15	7.529152e-12	1	7_Enh	NA	NA	1	ENSG00000184677.12	1	ENSG00000173369.11
chr1	22780000	chr1	23060000	24	7.624113e-4	0.03547353	1	7_Enh	1	7_Enh	1	ENSG00000184677.12	NA	NA
chr1	22780000	chr1	23260000	23	5.01678e-10	2.107982e-7	1	7_Enh	1	7_Enh	1	ENSG00000184677.12	NA	NA
chr1	22780000	chr1	23340000	15	7.258516e-4	0.03423222	1	7_Enh	1	7_Enh	1	ENSG00000184677.12	1	ENSG00000004487.11
chr1	22780000	chr1	23580000	18	4.922906e-4	0.02571051	1	7_Enh	1	7_Enh	1	ENSG00000184677.12	NA	NA
chr1	22780000	chr1	23620000	25	5.31819e-8	1.370242e-5	1	7_Enh	1	7_Enh	1	ENSG00000184677.12	NA	NA
chr1	22780000	chr1	23860000	9	9.283203e-4	0.04095985	1	7_Enh	1	7_Enh	1	ENSG00000184677.12	1	ENSG00000007968.6
chr1	22820000	chr1	22980000	103	1.632951e-13	1.292762e-10	1	7_Enh	NA	NA	NA	NA	1	ENSG00000173369.11
chr1	22820000	chr1	23020000	51	5.149976e-4	0.02657878	1	7_Enh	1	7_Enh	NA	NA	1	ENSG00000133216.12
chr1	22820000	chr1	23300000	37	1.104419e-6	1.897362e-4	1	7_Enh	1	7_Enh	NA	NA	1	ENSG00000215906.4
chr1	22980000	chr1	23140000	46	7.976642e-9	2.541782e-6	NA	NA	1	7_Enh	1	ENSG00000173369.11	NA	NA
chr1	22980000	chr1	23260000	75	1.404897e-40	8.274931e-37	NA	NA	1	7_Enh	1	ENSG00000173369.11	NA	NA
chr1	22980000	chr1	23300000	31	8.204811e-7	1.472478e-4	NA	NA	1	7_Enh	1	ENSG00000173369.11	1	ENSG00000215906.4
chr1	22980000	chr1	23340000	26	1.743634e-4	0.0117541	NA	NA	1	7_Enh	1	ENSG00000173369.11	1	ENSG00000004487.11
chr1	22980000	chr1	23820000	18	3.420163e-6	4.935063e-4	NA	NA	1	7_Enh	1	ENSG00000173369.11	1	ENSG00000088280.14
chr1	22980000	chr1	23860000	21	8.029001e-9	2.556287e-6	NA	NA	1	7_Enh	1	ENSG00000173369.11	1	ENSG00000007968.6
chr1	23020000	chr1	23140000	67	8.618216e-22	1.862589e-18	1	7_Enh	1	7_Enh	1	ENSG00000133216.12	NA	NA
chr1	23020000	chr1	23260000	21	1.516221e-4	0.01055683	1	7_Enh	1	7_Enh	1	ENSG00000133216.12	NA	NA
chr1	23020000	chr1	23300000	30	9.556866e-8	2.292724e-5	1	7_Enh	1	7_Enh	1	ENSG00000133216.12	1	ENSG00000215906.4
chr1	23020000	chr1	23340000	25	3.242642e-5	0.003132337	1	7_Enh	1	7_Enh	1	ENSG00000133216.12	1	ENSG00000004487.11
chr1	23020000	chr1	23500000	38	1.018918e-12	7.099703e-10	1	7_Enh	1	7_Enh	1	ENSG00000133216.12	1	ENSG00000169641.9
chr1	23020000	chr1	23860000	13	8.882112e-5	0.006956466	1	7_Enh	1	7_Enh	1	ENSG00000133216.12	1	ENSG00000007968.6
chr1	23060000	chr1	23300000	27	3.896419e-4	0.02160369	1	7_Enh	1	7_Enh	NA	NA	1	ENSG00000215906.4
chr1	23100000	chr1	23540000	27	3.158647e-7	6.479772e-5	1	7_Enh	1	7_Enh	NA	NA	1	ENSG00000179546.3
chr1	23260000	chr1	23500000	24	3.115154e-4	0.0182751	1	7_Enh	1	7_Enh	NA	NA	1	ENSG00000169641.9
chr1	23260000	chr1	23860000	11	0.001091339	0.04605851	1	7_Enh	1	7_Enh	NA	NA	1	ENSG00000007968.6
chr1	23300000	chr1	23420000	69	1.949898e-13	1.525849e-10	1	7_Enh	1	7_Enh	1	ENSG00000215906.4	NA	NA
chr1	23300000	chr1	23500000	40	1.286579e-7	2.971759e-5	1	7_Enh	1	7_Enh	1	ENSG00000215906.4	1	ENSG00000169641.9
chr1	23300000	chr1	23540000	36	1.189028e-8	3.627957e-6	1	7_Enh	1	7_Enh	1	ENSG00000215906.4	1	ENSG00000179546.3
chr1	23300000	chr1	23580000	58	2.606493e-14	2.330608e-11	1	7_Enh	1	7_Enh	1	ENSG00000215906.4	NA	NA
chr1	23300000	chr1	23620000	47	1.96157e-10	8.957443e-8	1	7_Enh	1	7_Enh	1	ENSG00000215906.4	NA	NA
chr1	23300000	chr1	23660000	21	7.350131e-4	0.03454445	1	7_Enh	1	7_Enh	1	ENSG00000215906.4	1	ENSG00000125944.14
chr1	23300000	chr1	23740000	16	4.349393e-5	0.00395931	1	7_Enh	1	7_Enh	1	ENSG00000215906.4	1	ENSG00000204219.5
chr1	23300000	chr1	23820000	16	1.750221e-4	0.01178797	1	7_Enh	1	7_Enh	1	ENSG00000215906.4	1	ENSG00000088280.14
chr1	23300000	chr1	23860000	15	1.499481e-4	0.0104675	1	7_Enh	1	7_Enh	1	ENSG00000215906.4	1	ENSG00000007968.6
chr1	23300000	chr1	23900000	16	1.893155e-4	0.01252005	1	7_Enh	1	7_Enh	1	ENSG00000215906.4	1	ENSG00000197880.4
chr1	23300000	chr1	23980000	16	4.066995e-6	5.703023e-4	1	7_Enh	1	7_Enh	1	ENSG00000215906.4	NA	NA
chr1	23300000	chr1	24020000	16	0.001035955	0.04435594	1	7_Enh	NA	NA	1	ENSG00000215906.4	1	ENSG00000142676.8
chr1	23340000	chr1	23500000	51	3.946842e-9	1.352153e-6	1	7_Enh	1	7_Enh	1	ENSG00000004487.11	1	ENSG00000169641.9
chr1	23340000	chr1	23540000	39	1.662432e-7	3.716643e-5	1	7_Enh	1	7_Enh	1	ENSG00000004487.11	1	ENSG00000179546.3
chr1	23340000	chr1	23580000	63	7.526742e-13	5.358367e-10	1	7_Enh	1	7_Enh	1	ENSG00000004487.11	NA	NA
chr1	23340000	chr1	23620000	65	4.395369e-16	5.079246e-13	1	7_Enh	1	7_Enh	1	ENSG00000004487.11	NA	NA
chr1	23340000	chr1	23660000	30	3.540741e-6	5.080079e-4	1	7_Enh	1	7_Enh	1	ENSG00000004487.11	1	ENSG00000125944.14
chr1	23340000	chr1	23700000	23	3.097579e-6	4.542522e-4	1	7_Enh	1	7_Enh	1	ENSG00000004487.11	1	ENSG00000125945.10
chr1	23340000	chr1	23740000	15	0.001006242	0.043428	1	7_Enh	1	7_Enh	1	ENSG00000004487.11	1	ENSG00000204219.5
chr1	23340000	chr1	23860000	23	4.996962e-8	1.296979e-5	1	7_Enh	1	7_Enh	1	ENSG00000004487.11	1	ENSG00000007968.6
chr1	23340000	chr1	24420000	10	4.89751e-4	0.0256139	1	7_Enh	1	7_Enh	1	ENSG00000004487.11	1	ENSG00000142661.14
chr1	23420000	chr1	23540000	119	5.399365e-34	2.514582e-30	1	7_Enh	1	7_Enh	NA	NA	1	ENSG00000179546.3
chr1	23420000	chr1	23660000	70	3.929635e-17	5.183568e-14	1	7_Enh	1	7_Enh	NA	NA	1	ENSG00000125944.14
chr1	23420000	chr1	23700000	35	5.459862e-7	1.039252e-4	1	7_Enh	1	7_Enh	NA	NA	1	ENSG00000125945.10
chr1	23420000	chr1	23740000	30	4.534098e-7	8.85605e-5	1	7_Enh	1	7_Enh	NA	NA	1	ENSG00000204219.5
chr1	23420000	chr1	23820000	25	3.445615e-4	0.01971831	1	7_Enh	1	7_Enh	NA	NA	1	ENSG00000088280.14
chr1	23420000	chr1	23860000	31	8.739159e-8	2.118384e-5	1	7_Enh	1	7_Enh	NA	NA	1	ENSG00000007968.6
chr1	23420000	chr1	24020000	30	4.223824e-5	0.003867976	1	7_Enh	NA	NA	NA	NA	1	ENSG00000142676.8
chr1	23500000	chr1	23620000	99	4.010152e-14	3.485979e-11	1	7_Enh	1	7_Enh	1	ENSG00000169641.9	NA	NA
chr1	23500000	chr1	23660000	50	7.001968e-7	1.286018e-4	1	7_Enh	1	7_Enh	1	ENSG00000169641.9	1	ENSG00000125944.14
chr1	23500000	chr1	23700000	32	2.493445e-5	0.002535234	1	7_Enh	1	7_Enh	1	ENSG00000169641.9	1	ENSG00000125945.10
chr1	23500000	chr1	23740000	33	2.377381e-8	6.727972e-6	1	7_Enh	1	7_Enh	1	ENSG00000169641.9	1	ENSG00000204219.5
chr1	23500000	chr1	23820000	26	1.143085e-4	0.008476749	1	7_Enh	1	7_Enh	1	ENSG00000169641.9	1	ENSG00000088280.14
chr1	23540000	chr1	23660000	42	2.884362e-4	0.01724339	1	7_Enh	1	7_Enh	1	ENSG00000179546.3	1	ENSG00000125944.14
chr1	23540000	chr1	23740000	24	1.775295e-4	0.01191684	1	7_Enh	1	7_Enh	1	ENSG00000179546.3	1	ENSG00000204219.5
chr1	23540000	chr1	23820000	28	7.268655e-6	9.229739e-4	1	7_Enh	1	7_Enh	1	ENSG00000179546.3	1	ENSG00000088280.14
chr1	23540000	chr1	23940000	17	0.001096201	0.04620139	1	7_Enh	1	7_Enh	1	ENSG00000179546.3	NA	NA
chr1	23540000	chr1	23980000	21	2.160603e-5	0.002259984	1	7_Enh	1	7_Enh	1	ENSG00000179546.3	NA	NA
chr1	23580000	chr1	23820000	39	7.290624e-5	0.005958207	1	7_Enh	1	7_Enh	NA	NA	1	ENSG00000088280.14
chr1	23620000	chr1	23740000	64	7.664617e-13	5.448109e-10	1	7_Enh	1	7_Enh	NA	NA	1	ENSG00000204219.5
chr1	23620000	chr1	23820000	67	6.840694e-15	6.666461e-12	1	7_Enh	1	7_Enh	NA	NA	1	ENSG00000088280.14
chr1	23620000	chr1	23860000	52	9.17876e-11	4.488696e-8	1	7_Enh	1	7_Enh	NA	NA	1	ENSG00000007968.6
chr1	23620000	chr1	31380000	5	5.659164e-4	0.02849389	1	7_Enh	1	7_Enh	NA	NA	1	ENSG00000162512.11
chr1	23660000	chr1	23820000	53	3.091169e-13	2.342502e-10	1	7_Enh	1	7_Enh	1	ENSG00000125944.14	1	ENSG00000088280.14
chr1	23660000	chr1	23860000	43	7.380027e-11	3.676876e-8	1	7_Enh	1	7_Enh	1	ENSG00000125944.14	1	ENSG00000007968.6
chr1	23660000	chr1	23900000	34	6.101441e-6	7.985155e-4	1	7_Enh	1	7_Enh	1	ENSG00000125944.14	1	ENSG00000197880.4
chr1	23660000	chr1	23940000	26	8.198951e-6	0.001020102	1	7_Enh	1	7_Enh	1	ENSG00000125944.14	NA	NA
chr1	23660000	chr1	23980000	45	8.218206e-17	1.044947e-13	1	7_Enh	1	7_Enh	1	ENSG00000125944.14	NA	NA
chr1	23660000	chr1	24020000	37	1.468717e-6	2.418601e-4	1	7_Enh	NA	NA	1	ENSG00000125944.14	1	ENSG00000142676.8
chr1	23660000	chr1	24100000	24	1.896744e-4	0.01253804	1	7_Enh	1	7_Enh	1	ENSG00000125944.14	1	ENSG00000011009.6
chr1	23660000	chr1	27580000	7	1.116539e-4	0.008322796	1	7_Enh	1	7_Enh	1	ENSG00000125944.14	1	ENSG00000142784.11
chr1	23660000	chr1	32060000	5	1.308501e-4	0.009419451	1	7_Enh	1	7_Enh	1	ENSG00000125944.14	1	ENSG00000142910.11
chr1	23700000	chr1	23820000	40	2.078462e-9	7.602519e-7	1	7_Enh	1	7_Enh	1	ENSG00000125945.10	1	ENSG00000088280.14
chr1	23700000	chr1	23860000	29	2.568988e-6	3.881884e-4	1	7_Enh	1	7_Enh	1	ENSG00000125945.10	1	ENSG00000007968.6
chr1	23700000	chr1	23940000	21	3.326393e-5	0.00319757	1	7_Enh	1	7_Enh	1	ENSG00000125945.10	NA	NA
chr1	23700000	chr1	23980000	25	2.307221e-7	4.939214e-5	1	7_Enh	1	7_Enh	1	ENSG00000125945.10	NA	NA
chr1	23740000	chr1	23860000	37	2.01389e-10	9.172138e-8	1	7_Enh	1	7_Enh	1	ENSG00000204219.5	1	ENSG00000007968.6
chr1	23740000	chr1	23980000	19	1.045507e-4	0.00790673	1	7_Enh	1	7_Enh	1	ENSG00000204219.5	NA	NA
chr1	23740000	chr1	24020000	23	7.416564e-4	0.0347717	1	7_Enh	NA	NA	1	ENSG00000204219.5	1	ENSG00000142676.8
chr1	23820000	chr1	23940000	35	1.159931e-7	2.715711e-5	1	7_Enh	1	7_Enh	1	ENSG00000088280.14	NA	NA
chr1	23820000	chr1	23980000	52	3.276553e-18	4.907494e-15	1	7_Enh	1	7_Enh	1	ENSG00000088280.14	NA	NA
chr1	23820000	chr1	24020000	66	5.898032e-19	9.574247e-16	1	7_Enh	NA	NA	1	ENSG00000088280.14	1	ENSG00000142676.8
chr1	23820000	chr1	24420000	13	6.519297e-4	0.03163013	1	7_Enh	1	7_Enh	1	ENSG00000088280.14	1	ENSG00000142661.14
chr1	23860000	chr1	23980000	90	1.085145e-44	7.022006e-41	1	7_Enh	1	7_Enh	1	ENSG00000007968.6	NA	NA
chr1	23860000	chr1	24020000	49	6.269489e-9	2.049719e-6	1	7_Enh	NA	NA	1	ENSG00000007968.6	1	ENSG00000142676.8
chr1	23900000	chr1	24020000	64	8.588592e-10	3.425324e-7	1	7_Enh	NA	NA	1	ENSG00000197880.4	1	ENSG00000142676.8
chr1	23900000	chr1	24180000	19	4.950926e-4	0.0258166	1	7_Enh	NA	NA	1	ENSG00000197880.4	1	ENSG00000179163.11
chr1	23940000	chr1	24100000	28	3.866844e-4	0.02148399	1	7_Enh	1	7_Enh	NA	NA	1	ENSG00000011009.6
chr1	23940000	chr1	24180000	18	1.403402e-4	0.009941974	1	7_Enh	NA	NA	NA	NA	1	ENSG00000179163.11
chr1	23980000	chr1	24100000	38	1.139864e-5	0.00133901	1	7_Enh	1	7_Enh	NA	NA	1	ENSG00000011009.6
chr1	23980000	chr1	26540000	6	2.794869e-4	0.0168376	1	7_Enh	NA	NA	NA	NA	1	ENSG00000130695.9
chr1	23980000	chr1	28700000	4	5.617263e-4	0.0283377	1	7_Enh	1	7_Enh	NA	NA	1	ENSG00000204138.8
chr1	24020000	chr1	24340000	32	1.978766e-6	3.113864e-4	NA	NA	1	7_Enh	1	ENSG00000142676.8	NA	NA
chr1	24100000	chr1	24300000	47	1.007675e-8	3.13178e-6	1	7_Enh	1	7_Enh	1	ENSG00000011009.6	1	ENSG00000188529.10
chr1	24100000	chr1	24460000	27	3.189136e-4	0.01860051	1	7_Enh	NA	NA	1	ENSG00000011009.6	1	ENSG00000142677.3
chr1	24100000	chr1	24500000	26	1.170239e-6	1.993887e-4	1	7_Enh	1	7_Enh	1	ENSG00000011009.6	1	ENSG00000185436.7
chr1	24100000	chr1	24540000	20	1.130818e-4	0.008406398	1	7_Enh	1	7_Enh	1	ENSG00000011009.6	NA	NA
chr1	24100000	chr1	24820000	13	0.001154546	0.04795701	1	7_Enh	1	7_Enh	1	ENSG00000011009.6	1	ENSG00000117602.7
chr1	24100000	chr1	25740000	11	2.815278e-4	0.01693014	1	7_Enh	1	7_Enh	1	ENSG00000011009.6	1	ENSG00000188672.12
chr1	24100000	chr1	25780000	9	3.609059e-4	0.0204124	1	7_Enh	1	7_Enh	1	ENSG00000011009.6	NA	NA
chr1	24140000	chr1	24260000	51	2.207031e-13	1.712209e-10	1	7_Enh	1	7_Enh	1	ENSG00000117308.10	NA	NA
chr1	24140000	chr1	24300000	57	5.252351e-10	2.19629e-7	1	7_Enh	1	7_Enh	1	ENSG00000117308.10	1	ENSG00000188529.10
chr1	24140000	chr1	24340000	31	8.641819e-5	0.006809494	1	7_Enh	1	7_Enh	1	ENSG00000117308.10	NA	NA
chr1	24140000	chr1	24420000	45	8.722573e-15	8.364374e-12	1	7_Enh	1	7_Enh	1	ENSG00000117308.10	1	ENSG00000142661.14
chr1	24140000	chr1	24460000	31	1.538915e-4	0.0106798	1	7_Enh	NA	NA	1	ENSG00000117308.10	1	ENSG00000142677.3
chr1	24140000	chr1	24620000	29	1.320152e-4	0.009483185	1	7_Enh	1	7_Enh	1	ENSG00000117308.10	NA	NA
chr1	24140000	chr1	24700000	18	1.230327e-4	0.008977763	1	7_Enh	1	7_Enh	1	ENSG00000117308.10	NA	NA
chr1	24140000	chr1	24820000	20	8.896899e-7	1.577293e-4	1	7_Enh	1	7_Enh	1	ENSG00000117308.10	1	ENSG00000117602.7
chr1	24180000	chr1	24300000	44	9.455706e-10	3.739163e-7	NA	NA	1	7_Enh	1	ENSG00000179163.11	1	ENSG00000188529.10
chr1	24180000	chr1	24340000	30	8.277979e-8	2.020492e-5	NA	NA	1	7_Enh	1	ENSG00000179163.11	NA	NA
chr1	24180000	chr1	24420000	17	8.989627e-4	0.04001165	NA	NA	1	7_Enh	1	ENSG00000179163.11	1	ENSG00000142661.14
chr1	24180000	chr1	24500000	18	8.352008e-5	0.006630837	NA	NA	1	7_Enh	1	ENSG00000179163.11	1	ENSG00000185436.7
chr1	24180000	chr1	31980000	4	6.595627e-4	0.03190471	NA	NA	1	7_Enh	1	ENSG00000179163.11	NA	NA
chr1	24260000	chr1	24420000	29	3.626368e-8	9.777243e-6	1	7_Enh	1	7_Enh	NA	NA	1	ENSG00000142661.14
chr1	24260000	chr1	24460000	39	6.938822e-11	3.475419e-8	1	7_Enh	NA	NA	NA	NA	1	ENSG00000142677.3
chr1	24260000	chr1	24500000	18	4.810493e-4	0.02527572	1	7_Enh	1	7_Enh	NA	NA	1	ENSG00000185436.7
chr1	24260000	chr1	24660000	16	3.565801e-4	0.02022618	1	7_Enh	1	7_Enh	NA	NA	1	ENSG00000158055.11
chr1	24260000	chr1	24940000	11	1.901804e-4	0.01256309	1	7_Enh	1	7_Enh	NA	NA	1	ENSG00000133226.12
chr1	24300000	chr1	24420000	34	3.015898e-4	0.01783522	1	7_Enh	1	7_Enh	1	ENSG00000188529.10	1	ENSG00000142661.14
chr1	24300000	chr1	24460000	39	8.655696e-4	0.03891621	1	7_Enh	NA	NA	1	ENSG00000188529.10	1	ENSG00000142677.3
chr1	24300000	chr1	24500000	36	7.579009e-7	1.376058e-4	1	7_Enh	1	7_Enh	1	ENSG00000188529.10	1	ENSG00000185436.7
chr1	24300000	chr1	24660000	28	1.063513e-5	0.001265205	1	7_Enh	1	7_Enh	1	ENSG00000188529.10	1	ENSG00000158055.11
chr1	24300000	chr1	24700000	22	3.829805e-5	0.003577417	1	7_Enh	1	7_Enh	1	ENSG00000188529.10	NA	NA
chr1	24300000	chr1	26900000	7	2.840054e-4	0.01704282	1	7_Enh	1	7_Enh	1	ENSG00000188529.10	NA	NA
chr1	24340000	chr1	24460000	47	6.827467e-8	1.706629e-5	1	7_Enh	NA	NA	NA	NA	1	ENSG00000142677.3
chr1	24340000	chr1	24820000	16	1.034771e-4	0.007843115	1	7_Enh	1	7_Enh	NA	NA	1	ENSG00000117602.7
chr1	24420000	chr1	24540000	26	6.231025e-4	0.03059069	1	7_Enh	1	7_Enh	1	ENSG00000142661.14	NA	NA
chr1	24420000	chr1	24620000	33	2.608641e-4	0.01598471	1	7_Enh	1	7_Enh	1	ENSG00000142661.14	NA	NA
chr1	24420000	chr1	24700000	32	1.383289e-11	7.919457e-9	1	7_Enh	1	7_Enh	1	ENSG00000142661.14	NA	NA
chr1	24420000	chr1	24740000	43	2.204207e-7	4.746108e-5	1	7_Enh	1	7_Enh	1	ENSG00000142661.14	1	ENSG00000001460.13
chr1	24420000	chr1	24820000	26	4.65116e-10	1.967653e-7	1	7_Enh	1	7_Enh	1	ENSG00000142661.14	1	ENSG00000117602.7
chr1	24420000	chr1	24860000	28	4.985771e-8	1.294358e-5	1	7_Enh	1	7_Enh	1	ENSG00000142661.14	NA	NA
chr1	24420000	chr1	24940000	16	1.964345e-5	0.002091888	1	7_Enh	1	7_Enh	1	ENSG00000142661.14	1	ENSG00000133226.12
chr1	24420000	chr1	24980000	24	3.201295e-4	0.01865308	1	7_Enh	1	7_Enh	1	ENSG00000142661.14	NA	NA
chr1	24460000	chr1	24620000	63	1.779555e-8	5.196952e-6	NA	NA	1	7_Enh	1	ENSG00000142677.3	NA	NA
chr1	24460000	chr1	24660000	34	1.930011e-4	0.01270669	NA	NA	1	7_Enh	1	ENSG00000142677.3	1	ENSG00000158055.11
chr1	24460000	chr1	24700000	48	5.330762e-15	5.280872e-12	NA	NA	1	7_Enh	1	ENSG00000142677.3	NA	NA
chr1	24460000	chr1	24740000	68	3.553094e-10	1.539213e-7	NA	NA	1	7_Enh	1	ENSG00000142677.3	1	ENSG00000001460.13
chr1	24460000	chr1	24780000	36	1.33498e-5	0.001525683	NA	NA	1	7_Enh	1	ENSG00000142677.3	NA	NA
chr1	24460000	chr1	24820000	34	2.483042e-10	1.109992e-7	NA	NA	1	7_Enh	1	ENSG00000142677.3	1	ENSG00000117602.7
chr1	24460000	chr1	24860000	27	5.530054e-4	0.02801209	NA	NA	1	7_Enh	1	ENSG00000142677.3	NA	NA
chr1	24460000	chr1	24940000	18	4.757785e-4	0.02507123	NA	NA	1	7_Enh	1	ENSG00000142677.3	1	ENSG00000133226.12
chr1	24460000	chr1	24980000	36	4.330443e-5	0.003945976	NA	NA	1	7_Enh	1	ENSG00000142677.3	NA	NA
chr1	24460000	chr1	25100000	18	0.00113619	0.04741358	NA	NA	1	7_Enh	1	ENSG00000142677.3	NA	NA
chr1	24460000	chr1	25220000	18	9.062838e-5	0.007067265	NA	NA	1	7_Enh	1	ENSG00000142677.3	NA	NA
chr1	24460000	chr1	26820000	8	5.919309e-5	0.005054472	NA	NA	1	7_Enh	1	ENSG00000142677.3	NA	NA
chr1	24500000	chr1	24620000	54	1.26405e-7	2.92658e-5	1	7_Enh	1	7_Enh	1	ENSG00000185436.7	NA	NA
chr1	24500000	chr1	24660000	41	5.591665e-9	1.850088e-6	1	7_Enh	1	7_Enh	1	ENSG00000185436.7	1	ENSG00000158055.11
chr1	24500000	chr1	24700000	36	1.264519e-10	6.01235e-8	1	7_Enh	1	7_Enh	1	ENSG00000185436.7	NA	NA
chr1	24500000	chr1	24740000	69	1.152085e-14	1.085829e-11	1	7_Enh	1	7_Enh	1	ENSG00000185436.7	1	ENSG00000001460.13
chr1	24500000	chr1	24780000	39	3.082257e-9	1.084068e-6	1	7_Enh	1	7_Enh	1	ENSG00000185436.7	NA	NA
chr1	24500000	chr1	24820000	29	8.703406e-10	3.466948e-7	1	7_Enh	1	7_Enh	1	ENSG00000185436.7	1	ENSG00000117602.7
chr1	24500000	chr1	24860000	26	2.958063e-5	0.002909455	1	7_Enh	1	7_Enh	1	ENSG00000185436.7	NA	NA
chr1	24500000	chr1	24940000	32	1.373765e-14	1.279862e-11	1	7_Enh	1	7_Enh	1	ENSG00000185436.7	1	ENSG00000133226.12
chr1	24500000	chr1	24980000	31	2.259209e-5	0.00234278	1	7_Enh	1	7_Enh	1	ENSG00000185436.7	NA	NA
chr1	24540000	chr1	24660000	58	2.157147e-16	2.59248e-13	1	7_Enh	1	7_Enh	NA	NA	1	ENSG00000158055.11
chr1	24540000	chr1	24740000	96	1.404711e-27	4.699791e-24	1	7_Enh	1	7_Enh	NA	NA	1	ENSG00000001460.13
chr1	24540000	chr1	24820000	19	2.995888e-4	0.01774698	1	7_Enh	1	7_Enh	NA	NA	1	ENSG00000117602.7
chr1	24540000	chr1	24940000	20	2.34891e-6	3.597709e-4	1	7_Enh	1	7_Enh	NA	NA	1	ENSG00000133226.12
chr1	24620000	chr1	24740000	108	6.662333e-9	2.163918e-6	1	7_Enh	1	7_Enh	NA	NA	1	ENSG00000001460.13
chr1	24620000	chr1	24940000	31	2.471737e-6	3.756896e-4	1	7_Enh	1	7_Enh	NA	NA	1	ENSG00000133226.12
chr1	24660000	chr1	24860000	46	1.619469e-8	4.779903e-6	1	7_Enh	1	7_Enh	1	ENSG00000158055.11	NA	NA
chr1	24660000	chr1	24980000	38	4.060041e-4	0.02227386	1	7_Enh	1	7_Enh	1	ENSG00000158055.11	NA	NA
chr1	24740000	chr1	24860000	104	2.572454e-11	1.401086e-8	1	7_Enh	1	7_Enh	1	ENSG00000001460.13	NA	NA
chr1	24740000	chr1	24940000	63	1.26815e-11	7.307158e-9	1	7_Enh	1	7_Enh	1	ENSG00000001460.13	1	ENSG00000133226.12
chr1	24740000	chr1	24980000	107	5.846577e-11	2.968118e-8	1	7_Enh	1	7_Enh	1	ENSG00000001460.13	NA	NA
chr1	24780000	chr1	24940000	58	2.145004e-15	2.247109e-12	1	7_Enh	1	7_Enh	NA	NA	1	ENSG00000133226.12
chr1	24820000	chr1	24940000	25	6.846373e-4	0.03279305	1	7_Enh	1	7_Enh	1	ENSG00000117602.7	1	ENSG00000133226.12
chr1	24820000	chr1	24980000	48	8.264058e-5	0.006575762	1	7_Enh	1	7_Enh	1	ENSG00000117602.7	NA	NA
chr1	24820000	chr1	25780000	10	9.722157e-4	0.0423564	1	7_Enh	1	7_Enh	1	ENSG00000117602.7	NA	NA
chr1	24820000	chr1	26540000	7	4.116794e-4	0.02250614	1	7_Enh	NA	NA	1	ENSG00000117602.7	1	ENSG00000130695.9
chr1	24820000	chr1	27580000	6	0.001029404	0.04414889	1	7_Enh	1	7_Enh	1	ENSG00000117602.7	1	ENSG00000142784.11
chr1	24860000	chr1	25540000	18	9.845276e-4	0.04274882	1	7_Enh	NA	NA	NA	NA	1	ENSG00000117614.5
chr1	24940000	chr1	25140000	28	1.472106e-4	0.01031954	1	7_Enh	1	7_Enh	1	ENSG00000133226.12	NA	NA
chr1	24980000	chr1	25540000	44	5.789784e-10	2.398661e-7	1	7_Enh	NA	NA	NA	NA	1	ENSG00000117614.5
chr1	25180000	chr1	25300000	38	2.326356e-6	3.568051e-4	1	7_Enh	1	7_Enh	NA	NA	1	ENSG00000020633.14
chr1	25180000	chr1	25540000	30	5.086359e-10	2.133653e-7	1	7_Enh	NA	NA	NA	NA	1	ENSG00000117614.5
chr1	25180000	chr1	25660000	19	1.427089e-4	0.01007156	1	7_Enh	1	7_Enh	NA	NA	1	ENSG00000117616.13
chr1	25180000	chr1	25740000	21	2.202988e-6	3.407782e-4	1	7_Enh	1	7_Enh	NA	NA	1	ENSG00000188672.12
chr1	25180000	chr1	28100000	5	0.001117817	0.04686115	1	7_Enh	1	7_Enh	NA	NA	1	ENSG00000117758.9
chr1	25180000	chr1	28820000	5	7.052094e-5	0.00580382	1	7_Enh	1	7_Enh	NA	NA	1	ENSG00000180198.11
chr1	25180000	chr1	32420000	4	3.186044e-4	0.0185863	1	7_Enh	1	7_Enh	NA	NA	1	ENSG00000184007.13
chr1	25220000	chr1	25540000	46	6.566363e-14	5.524063e-11	1	7_Enh	NA	NA	NA	NA	1	ENSG00000117614.5
chr1	25220000	chr1	26180000	17	7.592864e-6	9.571491e-4	1	7_Enh	1	7_Enh	NA	NA	1	ENSG00000182749.5
chr1	25260000	chr1	25540000	53	7.396131e-18	1.063246e-14	1	7_Enh	NA	NA	NA	NA	1	ENSG00000117614.5
chr1	25260000	chr1	25660000	24	5.757495e-4	0.02886703	1	7_Enh	1	7_Enh	NA	NA	1	ENSG00000117616.13
chr1	25300000	chr1	25540000	57	5.154768e-15	5.119052e-12	1	7_Enh	NA	NA	1	ENSG00000020633.14	1	ENSG00000117614.5
chr1	25340000	chr1	25540000	64	4.428854e-17	5.801513e-14	1	7_Enh	NA	NA	NA	NA	1	ENSG00000117614.5
chr1	25540000	chr1	25700000	41	5.884843e-4	0.02933418	NA	NA	1	7_Enh	1	ENSG00000117614.5	NA	NA
chr1	25540000	chr1	25740000	61	2.591374e-13	1.987071e-10	NA	NA	1	7_Enh	1	ENSG00000117614.5	1	ENSG00000188672.12
chr1	25540000	chr1	25780000	28	2.510536e-4	0.01552512	NA	NA	1	7_Enh	1	ENSG00000117614.5	NA	NA
chr1	25540000	chr1	25860000	32	3.89284e-8	1.039949e-5	NA	NA	1	7_Enh	1	ENSG00000117614.5	1	ENSG00000157978.7
chr1	25660000	chr1	25780000	50	1.122583e-6	1.924385e-4	1	7_Enh	1	7_Enh	1	ENSG00000117616.13	NA	NA
chr1	25660000	chr1	25860000	41	2.337253e-7	4.994873e-5	1	7_Enh	1	7_Enh	1	ENSG00000117616.13	1	ENSG00000157978.7
chr1	25660000	chr1	26220000	36	2.090238e-7	4.530153e-5	1	7_Enh	1	7_Enh	1	ENSG00000117616.13	1	ENSG00000117632.16
chr1	25660000	chr1	26260000	22	7.357286e-5	0.006000808	1	7_Enh	1	7_Enh	1	ENSG00000117616.13	NA	NA
chr1	25700000	chr1	25860000	70	1.343448e-19	2.32983e-16	1	7_Enh	1	7_Enh	NA	NA	1	ENSG00000157978.7
chr1	25700000	chr1	25940000	44	6.968164e-8	1.736855e-5	1	7_Enh	NA	NA	NA	NA	1	ENSG00000117643.10
chr1	25700000	chr1	26140000	31	2.595765e-9	9.288966e-7	1	7_Enh	1	7_Enh	NA	NA	1	ENSG00000223474.2
chr1	25700000	chr1	26380000	17	3.102352e-4	0.01821856	1	7_Enh	1	7_Enh	NA	NA	1	ENSG00000158022.6
chr1	25740000	chr1	25860000	108	2.742321e-39	1.554562e-35	1	7_Enh	1	7_Enh	1	ENSG00000188672.12	1	ENSG00000157978.7
chr1	25740000	chr1	25940000	62	2.251661e-14	2.032273e-11	1	7_Enh	NA	NA	1	ENSG00000188672.12	1	ENSG00000117643.10
chr1	25740000	chr1	25980000	52	3.728724e-17	4.933053e-14	1	7_Enh	1	7_Enh	1	ENSG00000188672.12	NA	NA
chr1	25740000	chr1	26020000	40	4.261047e-7	8.394241e-5	1	7_Enh	1	7_Enh	1	ENSG00000188672.12	NA	NA
chr1	25740000	chr1	26060000	49	1.205257e-9	4.660802e-7	1	7_Enh	1	7_Enh	1	ENSG00000188672.12	NA	NA
chr1	25740000	chr1	26100000	51	1.631359e-19	2.808299e-16	1	7_Enh	1	7_Enh	1	ENSG00000188672.12	NA	NA
chr1	25740000	chr1	26140000	46	5.213085e-18	7.62561e-15	1	7_Enh	1	7_Enh	1	ENSG00000188672.12	1	ENSG00000223474.2
chr1	25740000	chr1	26180000	37	6.454751e-9	2.103359e-6	1	7_Enh	1	7_Enh	1	ENSG00000188672.12	1	ENSG00000182749.5
chr1	25740000	chr1	26220000	42	1.284824e-8	3.887872e-6	1	7_Enh	1	7_Enh	1	ENSG00000188672.12	1	ENSG00000117632.16
chr1	25740000	chr1	26340000	28	2.564639e-7	5.411348e-5	1	7_Enh	1	7_Enh	1	ENSG00000188672.12	1	ENSG00000158008.5
chr1	25740000	chr1	26580000	20	4.895631e-4	0.0256069	1	7_Enh	1	7_Enh	1	ENSG00000188672.12	1	ENSG00000130695.9
chr1	25780000	chr1	25940000	36	2.365689e-5	0.002430543	1	7_Enh	NA	NA	NA	NA	1	ENSG00000117643.10
chr1	25780000	chr1	26140000	27	1.593609e-8	4.712962e-6	1	7_Enh	1	7_Enh	NA	NA	1	ENSG00000223474.2
chr1	25780000	chr1	26180000	28	8.720927e-7	1.550617e-4	1	7_Enh	1	7_Enh	NA	NA	1	ENSG00000182749.5
chr1	25820000	chr1	25940000	46	8.791975e-6	0.001080882	1	7_Enh	NA	NA	NA	NA	1	ENSG00000117643.10
chr1	25820000	chr1	26140000	44	1.074528e-16	1.344228e-13	1	7_Enh	1	7_Enh	NA	NA	1	ENSG00000223474.2
chr1	25860000	chr1	25980000	35	2.736667e-7	5.722479e-5	1	7_Enh	1	7_Enh	1	ENSG00000157978.7	NA	NA
chr1	25860000	chr1	26020000	37	5.456583e-6	7.281378e-4	1	7_Enh	1	7_Enh	1	ENSG00000157978.7	NA	NA
chr1	25860000	chr1	26060000	47	1.801459e-9	6.687011e-7	1	7_Enh	1	7_Enh	1	ENSG00000157978.7	NA	NA
chr1	25860000	chr1	26100000	35	1.475703e-10	6.926451e-8	1	7_Enh	1	7_Enh	1	ENSG00000157978.7	NA	NA
chr1	25860000	chr1	26140000	46	5.713947e-20	1.031443e-16	1	7_Enh	1	7_Enh	1	ENSG00000157978.7	1	ENSG00000223474.2
chr1	25860000	chr1	26180000	47	1.363684e-16	1.683753e-13	1	7_Enh	1	7_Enh	1	ENSG00000157978.7	1	ENSG00000182749.5
chr1	25940000	chr1	26060000	94	2.852683e-23	7.027215e-20	NA	NA	1	7_Enh	1	ENSG00000117643.10	NA	NA
chr1	25940000	chr1	26100000	66	1.22355e-22	2.859174e-19	NA	NA	1	7_Enh	1	ENSG00000117643.10	NA	NA
chr1	25940000	chr1	26140000	64	2.395067e-25	6.886158e-22	NA	NA	1	7_Enh	1	ENSG00000117643.10	1	ENSG00000223474.2
chr1	25940000	chr1	26180000	33	6.17057e-5	0.005224087	NA	NA	1	7_Enh	1	ENSG00000117643.10	1	ENSG00000182749.5
chr1	25940000	chr1	26220000	34	9.667691e-4	0.04218476	NA	NA	1	7_Enh	1	ENSG00000117643.10	1	ENSG00000117632.16
chr1	25940000	chr1	26340000	28	4.707961e-6	6.44133e-4	NA	NA	1	7_Enh	1	ENSG00000117643.10	1	ENSG00000158008.5
chr1	25940000	chr1	26460000	17	4.219739e-4	0.02292591	NA	NA	1	7_Enh	1	ENSG00000117643.10	NA	NA
chr1	25980000	chr1	26140000	29	7.274213e-7	1.328625e-4	1	7_Enh	1	7_Enh	NA	NA	1	ENSG00000223474.2
chr1	26020000	chr1	26140000	46	4.54275e-9	1.534296e-6	1	7_Enh	1	7_Enh	NA	NA	1	ENSG00000223474.2
chr1	26020000	chr1	26180000	36	0.001200366	0.04932187	1	7_Enh	1	7_Enh	NA	NA	1	ENSG00000182749.5
chr1	26060000	chr1	26340000	33	2.975684e-4	0.01765704	1	7_Enh	1	7_Enh	NA	NA	1	ENSG00000158008.5
chr1	26180000	chr1	26300000	52	2.176876e-7	4.694811e-5	1	7_Enh	1	7_Enh	1	ENSG00000182749.5	NA	NA
chr1	26180000	chr1	26340000	50	2.390211e-8	6.760706e-6	1	7_Enh	1	7_Enh	1	ENSG00000182749.5	1	ENSG00000158008.5
chr1	26180000	chr1	26380000	28	7.877758e-4	0.03633205	1	7_Enh	1	7_Enh	1	ENSG00000182749.5	1	ENSG00000158022.6
chr1	26180000	chr1	26420000	45	5.890873e-10	2.437074e-7	1	7_Enh	1	7_Enh	1	ENSG00000182749.5	1	ENSG00000175087.5
chr1	26180000	chr1	26460000	25	1.832924e-4	0.01221154	1	7_Enh	1	7_Enh	1	ENSG00000182749.5	NA	NA
chr1	26180000	chr1	26660000	28	4.323313e-7	8.500058e-5	1	7_Enh	1	7_Enh	1	ENSG00000182749.5	1	ENSG00000158062.16
chr1	26220000	chr1	26340000	155	2.652865e-54	2.05281e-50	1	7_Enh	1	7_Enh	1	ENSG00000117632.16	1	ENSG00000158008.5
chr1	26220000	chr1	26380000	59	6.210329e-11	3.1373e-8	1	7_Enh	1	7_Enh	1	ENSG00000117632.16	1	ENSG00000158022.6
chr1	26220000	chr1	26420000	58	1.269825e-9	4.882504e-7	1	7_Enh	1	7_Enh	1	ENSG00000117632.16	1	ENSG00000175087.5
chr1	26220000	chr1	26460000	35	4.649077e-5	0.004176523	1	7_Enh	1	7_Enh	1	ENSG00000117632.16	NA	NA
chr1	26220000	chr1	26580000	42	5.705842e-5	0.004910069	1	7_Enh	1	7_Enh	1	ENSG00000117632.16	1	ENSG00000130695.9
chr1	26220000	chr1	26620000	33	1.220282e-7	2.838807e-5	1	7_Enh	1	7_Enh	1	ENSG00000117632.16	1	ENSG00000142669.9
chr1	26220000	chr1	26660000	30	5.86404e-5	0.005016594	1	7_Enh	1	7_Enh	1	ENSG00000117632.16	1	ENSG00000158062.16
chr1	26220000	chr1	26700000	28	2.895157e-4	0.01729253	1	7_Enh	1	7_Enh	1	ENSG00000117632.16	1	ENSG00000176083.13
chr1	26220000	chr1	26740000	23	9.813741e-4	0.04264805	1	7_Enh	1	7_Enh	1	ENSG00000117632.16	1	ENSG00000117682.12
chr1	26260000	chr1	26380000	35	1.467404e-4	0.01029454	1	7_Enh	1	7_Enh	NA	NA	1	ENSG00000158022.6
chr1	26260000	chr1	26660000	21	0.001101103	0.04635509	1	7_Enh	1	7_Enh	NA	NA	1	ENSG00000158062.16
chr1	26260000	chr1	26700000	26	9.747067e-6	0.001177311	1	7_Enh	1	7_Enh	NA	NA	1	ENSG00000176083.13
chr1	26300000	chr1	26700000	23	7.269387e-4	0.03427122	1	7_Enh	1	7_Enh	NA	NA	1	ENSG00000176083.13
chr1	26340000	chr1	26460000	42	7.332001e-7	1.337443e-4	1	7_Enh	1	7_Enh	1	ENSG00000158008.5	NA	NA
chr1	26340000	chr1	26580000	41	3.323139e-5	0.003195015	1	7_Enh	1	7_Enh	1	ENSG00000158008.5	1	ENSG00000130695.9
chr1	26340000	chr1	26620000	23	4.813432e-4	0.02528732	1	7_Enh	1	7_Enh	1	ENSG00000158008.5	1	ENSG00000142669.9
chr1	26340000	chr1	26660000	32	1.213197e-6	2.055958e-4	1	7_Enh	1	7_Enh	1	ENSG00000158008.5	1	ENSG00000158062.16
chr1	26340000	chr1	26700000	25	5.533254e-4	0.02802467	1	7_Enh	1	7_Enh	1	ENSG00000158008.5	1	ENSG00000176083.13
chr1	26340000	chr1	26740000	27	3.481516e-6	5.009048e-4	1	7_Enh	1	7_Enh	1	ENSG00000158008.5	1	ENSG00000117682.12
chr1	26380000	chr1	26540000	33	3.876825e-7	7.735843e-5	1	7_Enh	NA	NA	1	ENSG00000158022.6	1	ENSG00000130695.9
chr1	26380000	chr1	26580000	40	7.337343e-6	9.301234e-4	1	7_Enh	1	7_Enh	1	ENSG00000158022.6	1	ENSG00000130695.9
chr1	26380000	chr1	26660000	41	8.104425e-13	5.736166e-10	1	7_Enh	1	7_Enh	1	ENSG00000158022.6	1	ENSG00000158062.16
chr1	26380000	chr1	26700000	36	3.203352e-10	1.40094e-7	1	7_Enh	1	7_Enh	1	ENSG00000158022.6	1	ENSG00000176083.13
chr1	26380000	chr1	26740000	39	1.181872e-14	1.112009e-11	1	7_Enh	1	7_Enh	1	ENSG00000158022.6	1	ENSG00000117682.12
chr1	26380000	chr1	26780000	24	1.079857e-4	0.008107411	1	7_Enh	1	7_Enh	1	ENSG00000158022.6	1	ENSG00000198830.6
chr1	26420000	chr1	26540000	62	3.03541e-17	4.058508e-14	1	7_Enh	NA	NA	1	ENSG00000175087.5	1	ENSG00000130695.9
chr1	26420000	chr1	26580000	62	7.298472e-10	2.955535e-7	1	7_Enh	1	7_Enh	1	ENSG00000175087.5	1	ENSG00000130695.9
chr1	26420000	chr1	26620000	46	3.616253e-13	2.710833e-10	1	7_Enh	1	7_Enh	1	ENSG00000175087.5	1	ENSG00000142669.9
chr1	26420000	chr1	26660000	44	1.767058e-10	8.14857e-8	1	7_Enh	1	7_Enh	1	ENSG00000175087.5	1	ENSG00000158062.16
chr1	26420000	chr1	26700000	64	5.646432e-23	1.359648e-19	1	7_Enh	1	7_Enh	1	ENSG00000175087.5	1	ENSG00000176083.13
chr1	26420000	chr1	26740000	56	5.942677e-22	1.303524e-18	1	7_Enh	1	7_Enh	1	ENSG00000175087.5	1	ENSG00000117682.12
chr1	26420000	chr1	26780000	30	3.917011e-5	0.003642783	1	7_Enh	1	7_Enh	1	ENSG00000175087.5	1	ENSG00000198830.6
chr1	26460000	chr1	26580000	56	1.100456e-8	3.384396e-6	1	7_Enh	1	7_Enh	NA	NA	1	ENSG00000130695.9
chr1	26460000	chr1	26620000	30	3.980435e-6	5.601597e-4	1	7_Enh	1	7_Enh	NA	NA	1	ENSG00000142669.9
chr1	26460000	chr1	26660000	38	7.345775e-9	2.361866e-6	1	7_Enh	1	7_Enh	NA	NA	1	ENSG00000158062.16
chr1	26460000	chr1	26700000	35	5.601827e-8	1.434415e-5	1	7_Enh	1	7_Enh	NA	NA	1	ENSG00000176083.13
chr1	26460000	chr1	26740000	52	1.038873e-21	2.227832e-18	1	7_Enh	1	7_Enh	NA	NA	1	ENSG00000117682.12
chr1	26460000	chr1	26780000	29	6.729306e-6	8.661093e-4	1	7_Enh	1	7_Enh	NA	NA	1	ENSG00000198830.6
chr1	26540000	chr1	26660000	75	1.458802e-25	4.268197e-22	NA	NA	1	7_Enh	1	ENSG00000130695.9	1	ENSG00000158062.16
chr1	26540000	chr1	26700000	64	1.522372e-20	2.921904e-17	NA	NA	1	7_Enh	1	ENSG00000130695.9	1	ENSG00000176083.13
chr1	26540000	chr1	26740000	42	6.540412e-12	3.966786e-9	NA	NA	1	7_Enh	1	ENSG00000130695.9	1	ENSG00000117682.12
chr1	26540000	chr1	26780000	43	1.006135e-10	4.881192e-8	NA	NA	1	7_Enh	1	ENSG00000130695.9	1	ENSG00000198830.6
chr1	26580000	chr1	26700000	87	3.211028e-16	3.773525e-13	1	7_Enh	1	7_Enh	1	ENSG00000130695.9	1	ENSG00000176083.13
chr1	26580000	chr1	26740000	59	8.214972e-10	3.290071e-7	1	7_Enh	1	7_Enh	1	ENSG00000130695.9	1	ENSG00000117682.12
chr1	26580000	chr1	26780000	51	1.643929e-5	0.001809709	1	7_Enh	1	7_Enh	1	ENSG00000130695.9	1	ENSG00000198830.6
chr1	26620000	chr1	26740000	68	2.080093e-22	4.762835e-19	1	7_Enh	1	7_Enh	1	ENSG00000142669.9	1	ENSG00000117682.12
chr1	26620000	chr1	26780000	34	2.625975e-4	0.01606464	1	7_Enh	1	7_Enh	1	ENSG00000142669.9	1	ENSG00000198830.6
chr1	26660000	chr1	26780000	58	3.117118e-8	8.558613e-6	1	7_Enh	1	7_Enh	1	ENSG00000158062.16	1	ENSG00000198830.6
chr1	26660000	chr1	26980000	23	6.212707e-5	0.005251908	1	7_Enh	1	7_Enh	1	ENSG00000158062.16	NA	NA
chr1	26700000	chr1	27220000	19	8.763276e-4	0.0392665	1	7_Enh	NA	NA	1	ENSG00000176083.13	1	ENSG00000198746.8
chr1	26740000	chr1	31980000	6	6.041294e-5	0.005136254	1	7_Enh	1	7_Enh	1	ENSG00000117682.12	NA	NA
chr1	26740000	chr1	32300000	7	9.516854e-7	1.670748e-4	1	7_Enh	1	7_Enh	1	ENSG00000117682.12	1	ENSG00000134668.8
chr1	26780000	chr1	27100000	32	0.00057923200000000005	0.02899636	1	7_Enh	1	7_Enh	1	ENSG00000198830.6	1	ENSG00000060642.6
chr1	26780000	chr1	27140000	26	1.524594e-5	0.001701085	1	7_Enh	1	7_Enh	1	ENSG00000198830.6	1	ENSG00000204160.7
chr1	26780000	chr1	27220000	26	5.347514e-5	0.004666716	1	7_Enh	NA	NA	1	ENSG00000198830.6	1	ENSG00000198746.8
chr1	26820000	chr1	27100000	40	1.84824e-11	1.033746e-8	1	7_Enh	1	7_Enh	NA	NA	1	ENSG00000060642.6
chr1	26820000	chr1	27140000	19	5.443393e-5	0.004731883	1	7_Enh	1	7_Enh	NA	NA	1	ENSG00000204160.7
chr1	26820000	chr1	27220000	21	1.433532e-5	0.001617641	1	7_Enh	NA	NA	NA	NA	1	ENSG00000198746.8
chr1	26900000	chr1	27020000	61	1.874175e-13	1.470893e-10	1	7_Enh	1	7_Enh	NA	NA	1	ENSG00000117713.13
chr1	26900000	chr1	27100000	57	2.530349e-16	3.013721e-13	1	7_Enh	1	7_Enh	NA	NA	1	ENSG00000060642.6
chr1	26900000	chr1	27140000	47	1.230837e-19	2.144171e-16	1	7_Enh	1	7_Enh	NA	NA	1	ENSG00000204160.7
chr1	26900000	chr1	27220000	32	2.097555e-9	7.666783e-7	1	7_Enh	NA	NA	NA	NA	1	ENSG00000198746.8
chr1	26980000	chr1	27100000	68	2.300126e-17	3.123706e-14	1	7_Enh	1	7_Enh	NA	NA	1	ENSG00000060642.6
chr1	26980000	chr1	27140000	35	5.380651e-9	1.78661e-6	1	7_Enh	1	7_Enh	NA	NA	1	ENSG00000204160.7
chr1	26980000	chr1	27220000	28	5.991856e-6	7.865767e-4	1	7_Enh	NA	NA	NA	NA	1	ENSG00000198746.8
chr1	27020000	chr1	27140000	71	1.086734e-19	1.905336e-16	1	7_Enh	1	7_Enh	1	ENSG00000117713.13	1	ENSG00000204160.7
chr1	27020000	chr1	27220000	43	3.790667e-7	7.588647e-5	1	7_Enh	NA	NA	1	ENSG00000117713.13	1	ENSG00000198746.8
chr1	27060000	chr1	27220000	39	1.466819e-6	2.416098e-4	1	7_Enh	NA	NA	NA	NA	1	ENSG00000198746.8
chr1	27100000	chr1	27220000	55	9.18268e-8	2.212806e-5	1	7_Enh	NA	NA	1	ENSG00000060642.6	1	ENSG00000198746.8
chr1	27140000	chr1	31540000	4	6.793284e-4	0.03260764	1	7_Enh	1	7_Enh	1	ENSG00000204160.7	1	ENSG00000134644.11
chr1	27300000	chr1	27500000	25	2.023699e-4	0.01317674	1	7_Enh	1	7_Enh	1	ENSG00000253368.3	1	ENSG00000090020.6
chr1	27300000	chr1	27580000	39	2.081647e-9	7.613332e-7	1	7_Enh	1	7_Enh	1	ENSG00000253368.3	1	ENSG00000142784.11
chr1	27300000	chr1	27620000	32	4.856783e-9	1.629451e-6	1	7_Enh	1	7_Enh	1	ENSG00000253368.3	NA	NA
chr1	27300000	chr1	27660000	23	1.049336e-5	0.001251226	1	7_Enh	1	7_Enh	1	ENSG00000253368.3	1	ENSG00000142765.13
chr1	27300000	chr1	27820000	21	9.182418e-7	1.620176e-4	1	7_Enh	1	7_Enh	1	ENSG00000253368.3	1	ENSG00000158195.6
chr1	27300000	chr1	27900000	16	3.773722e-4	0.02110026	1	7_Enh	1	7_Enh	1	ENSG00000253368.3	NA	NA
chr1	27300000	chr1	27940000	13	5.906473e-4	0.02941671	1	7_Enh	1	7_Enh	1	ENSG00000253368.3	1	ENSG00000126705.9
chr1	27380000	chr1	27500000	43	2.048164e-6	3.206094e-4	1	7_Enh	1	7_Enh	NA	NA	1	ENSG00000090020.6
chr1	27380000	chr1	27580000	76	4.866482e-21	9.792072e-18	1	7_Enh	1	7_Enh	NA	NA	1	ENSG00000142784.11
chr1	27380000	chr1	27660000	44	2.145288e-12	1.415934e-9	1	7_Enh	1	7_Enh	NA	NA	1	ENSG00000142765.13
chr1	27380000	chr1	27820000	21	2.814569e-4	0.0169271	1	7_Enh	1	7_Enh	NA	NA	1	ENSG00000158195.6
chr1	27380000	chr1	27940000	21	3.879383e-6	5.482816e-4	1	7_Enh	1	7_Enh	NA	NA	1	ENSG00000126705.9
chr1	27460000	chr1	27580000	99	4.529376e-31	1.859497e-27	1	7_Enh	1	7_Enh	NA	NA	1	ENSG00000142784.11
chr1	27460000	chr1	27660000	26	0.001099823	0.04631549	1	7_Enh	1	7_Enh	NA	NA	1	ENSG00000142765.13
chr1	27500000	chr1	27620000	35	4.357802e-6	6.040119e-4	1	7_Enh	1	7_Enh	1	ENSG00000090020.6	NA	NA
chr1	27500000	chr1	27660000	31	1.785676e-6	2.855121e-4	1	7_Enh	1	7_Enh	1	ENSG00000090020.6	1	ENSG00000142765.13
chr1	27500000	chr1	27740000	26	9.806128e-4	0.04262266	1	7_Enh	1	7_Enh	1	ENSG00000090020.6	NA	NA
chr1	27500000	chr1	27940000	16	9.788439e-5	0.007507944	1	7_Enh	1	7_Enh	1	ENSG00000090020.6	1	ENSG00000126705.9
chr1	27500000	chr1	28060000	14	1.02945e-4	0.00781253	1	7_Enh	1	7_Enh	1	ENSG00000090020.6	1	ENSG00000009780.11
chr1	27500000	chr1	32540000	5	1.87933e-4	0.0124498	1	7_Enh	1	7_Enh	1	ENSG00000090020.6	1	ENSG00000121775.13
chr1	27580000	chr1	27900000	26	2.304238e-4	0.01454809	1	7_Enh	1	7_Enh	1	ENSG00000142784.11	NA	NA
chr1	27580000	chr1	27940000	23	3.37294e-5	0.003233773	1	7_Enh	1	7_Enh	1	ENSG00000142784.11	1	ENSG00000126705.9
chr1	27620000	chr1	27820000	26	1.543783e-4	0.01070629	1	7_Enh	1	7_Enh	NA	NA	1	ENSG00000158195.6
chr1	27620000	chr1	27940000	23	4.549416e-6	6.260329e-4	1	7_Enh	1	7_Enh	NA	NA	1	ENSG00000126705.9
chr1	27620000	chr1	28100000	19	9.887793e-5	0.007570158	1	7_Enh	1	7_Enh	NA	NA	1	ENSG00000117758.9
chr1	27660000	chr1	27780000	38	7.870198e-5	0.006327829	1	7_Enh	1	7_Enh	1	ENSG00000142765.13	NA	NA
chr1	27660000	chr1	27900000	35	3.700164e-9	1.276735e-6	1	7_Enh	1	7_Enh	1	ENSG00000142765.13	NA	NA
chr1	27660000	chr1	27940000	29	3.305157e-9	1.154429e-6	1	7_Enh	1	7_Enh	1	ENSG00000142765.13	1	ENSG00000126705.9
chr1	27660000	chr1	28100000	17	7.303131e-4	0.03438848	1	7_Enh	1	7_Enh	1	ENSG00000142765.13	1	ENSG00000117758.9
chr1	27660000	chr1	33700000	4	3.92482e-4	0.02172048	1	7_Enh	1	7_Enh	1	ENSG00000142765.13	NA	NA
chr1	27740000	chr1	27940000	78	1.932443e-32	8.427501e-29	1	7_Enh	1	7_Enh	NA	NA	1	ENSG00000126705.9
chr1	27740000	chr1	28060000	25	4.509273e-5	0.004076035	1	7_Enh	1	7_Enh	NA	NA	1	ENSG00000009780.11
chr1	27780000	chr1	27940000	68	1.308003e-24	3.573741e-21	1	7_Enh	1	7_Enh	NA	NA	1	ENSG00000126705.9
chr1	27780000	chr1	32940000	6	6.87403e-6	8.814554e-4	1	7_Enh	1	7_Enh	NA	NA	1	ENSG00000273274.1
chr1	27820000	chr1	27940000	50	1.586026e-15	1.694135e-12	1	7_Enh	1	7_Enh	1	ENSG00000158195.6	1	ENSG00000126705.9
chr1	27860000	chr1	28060000	18	6.454101e-4	0.03139806	1	7_Enh	1	7_Enh	NA	NA	1	ENSG00000009780.11
chr1	27900000	chr1	28060000	26	3.33821e-4	0.01924943	1	7_Enh	1	7_Enh	NA	NA	1	ENSG00000009780.11
chr1	27900000	chr1	28300000	18	4.213278e-4	0.02289973	1	7_Enh	1	7_Enh	NA	NA	1	ENSG00000158156.7
chr1	27940000	chr1	32380000	5	9.871268e-4	0.04282718	1	7_Enh	1	7_Enh	1	ENSG00000126705.9	1	ENSG00000212673.1
chr1	28060000	chr1	28220000	26	3.224551e-5	0.003118824	1	7_Enh	1	7_Enh	1	ENSG00000009780.11	NA	NA
chr1	28060000	chr1	28340000	23	1.020006e-4	0.00775699	1	7_Enh	1	7_Enh	1	ENSG00000009780.11	NA	NA
chr1	28060000	chr1	28420000	17	7.536348e-4	0.03517999	1	7_Enh	1	7_Enh	1	ENSG00000009780.11	1	ENSG00000158161.11
chr1	28060000	chr1	31220000	6	4.603803e-4	0.02446331	1	7_Enh	1	7_Enh	1	ENSG00000009780.11	1	ENSG00000162511.7
chr1	28100000	chr1	28380000	37	9.683784e-5	0.007445045	1	7_Enh	1	7_Enh	1	ENSG00000117758.9	NA	NA
chr1	28100000	chr1	32540000	10	3.229557e-9	1.130498e-6	1	7_Enh	1	7_Enh	1	ENSG00000117758.9	1	ENSG00000121775.13
chr1	28140000	chr1	28300000	27	1.504007e-5	0.001682061	1	7_Enh	1	7_Enh	1	ENSG00000117751.13	1	ENSG00000158156.7
chr1	28140000	chr1	28380000	41	4.825185e-7	9.344006e-5	1	7_Enh	1	7_Enh	1	ENSG00000117751.13	NA	NA
chr1	28140000	chr1	28420000	31	1.634848e-9	6.125675e-7	1	7_Enh	1	7_Enh	1	ENSG00000117751.13	1	ENSG00000158161.11
chr1	28140000	chr1	28580000	28	1.46141e-6	2.408505e-4	1	7_Enh	1	7_Enh	1	ENSG00000117751.13	1	ENSG00000130766.4
chr1	28180000	chr1	28300000	57	9.554305e-22	2.053667e-18	1	7_Enh	1	7_Enh	1	ENSG00000130775.11	1	ENSG00000158156.7
chr1	28180000	chr1	28340000	28	1.781051e-4	0.01194607	1	7_Enh	1	7_Enh	1	ENSG00000130775.11	NA	NA
chr1	28180000	chr1	28380000	49	9.818179e-10	3.870052e-7	1	7_Enh	1	7_Enh	1	ENSG00000130775.11	NA	NA
chr1	28180000	chr1	28420000	41	2.4031e-15	2.499662e-12	1	7_Enh	1	7_Enh	1	ENSG00000130775.11	1	ENSG00000158161.11
chr1	28180000	chr1	28620000	15	8.339416e-5	0.006623152	1	7_Enh	1	7_Enh	1	ENSG00000130775.11	NA	NA
chr1	28180000	chr1	28740000	20	6.604135e-5	0.005510237	1	7_Enh	1	7_Enh	1	ENSG00000130775.11	NA	NA
chr1	28180000	chr1	33860000	6	3.135307e-6	4.58906e-4	1	7_Enh	1	7_Enh	1	ENSG00000130775.11	NA	NA
chr1	28220000	chr1	28580000	29	2.898253e-5	0.002862041	1	7_Enh	1	7_Enh	NA	NA	1	ENSG00000130766.4
chr1	28220000	chr1	32300000	5	3.263862e-4	0.01892739	1	7_Enh	1	7_Enh	NA	NA	1	ENSG00000134668.8
chr1	28300000	chr1	28420000	37	1.027961e-6	1.785002e-4	1	7_Enh	1	7_Enh	1	ENSG00000158156.7	1	ENSG00000158161.11
chr1	28300000	chr1	28500000	27	4.262146e-6	5.92952e-4	1	7_Enh	1	7_Enh	1	ENSG00000158156.7	NA	NA
chr1	28340000	chr1	28580000	55	2.961138e-10	1.303701e-7	1	7_Enh	1	7_Enh	NA	NA	1	ENSG00000130766.4
chr1	28340000	chr1	36940000	6	8.435236e-6	0.001044202	1	7_Enh	1	7_Enh	NA	NA	1	ENSG00000119535.13
chr1	28380000	chr1	28580000	71	5.284976e-7	1.010716e-4	1	7_Enh	1	7_Enh	NA	NA	1	ENSG00000130766.4
chr1	28420000	chr1	28580000	66	6.367518e-13	4.5892e-10	1	7_Enh	1	7_Enh	1	ENSG00000158161.11	1	ENSG00000130766.4
chr1	28420000	chr1	28620000	22	8.930119e-4	0.03981654	1	7_Enh	1	7_Enh	1	ENSG00000158161.11	NA	NA
chr1	28500000	chr1	28700000	23	2.128245e-5	0.00223256	1	7_Enh	1	7_Enh	NA	NA	1	ENSG00000204138.8
chr1	28580000	chr1	28700000	42	1.951034e-5	0.002080633	1	7_Enh	1	7_Enh	1	ENSG00000130766.4	1	ENSG00000204138.8
chr1	28580000	chr1	28740000	95	7.395559e-16	8.280129e-13	1	7_Enh	1	7_Enh	1	ENSG00000130766.4	NA	NA
chr1	28580000	chr1	28780000	57	1.985884e-15	2.091636e-12	1	7_Enh	1	7_Enh	1	ENSG00000130766.4	NA	NA
chr1	28580000	chr1	28820000	29	6.370294e-5	0.005356157	1	7_Enh	1	7_Enh	1	ENSG00000130766.4	1	ENSG00000180198.11
chr1	28580000	chr1	28940000	34	3.404005e-8	9.245072e-6	1	7_Enh	1	7_Enh	1	ENSG00000130766.4	NA	NA
chr1	28580000	chr1	31860000	8	3.251071e-5	0.003138853	1	7_Enh	1	7_Enh	1	ENSG00000130766.4	1	ENSG00000121769.3
chr1	28620000	chr1	28820000	22	6.152481e-6	8.040507e-4	1	7_Enh	1	7_Enh	NA	NA	1	ENSG00000180198.11
chr1	28700000	chr1	28820000	38	4.073596e-13	3.030674e-10	1	7_Enh	1	7_Enh	1	ENSG00000204138.8	1	ENSG00000180198.11
chr1	28700000	chr1	28940000	27	4.612653e-9	1.555563e-6	1	7_Enh	1	7_Enh	1	ENSG00000204138.8	NA	NA
chr1	28700000	chr1	29020000	16	1.006646e-4	0.007677414	1	7_Enh	1	7_Enh	1	ENSG00000204138.8	NA	NA
chr1	28700000	chr1	32620000	6	1.147279e-4	0.008501266	1	7_Enh	1	7_Enh	1	ENSG00000204138.8	NA	NA
chr1	28700000	chr1	33100000	4	0.001085695	0.04588645	1	7_Enh	NA	NA	1	ENSG00000204138.8	1	ENSG00000176261.11
chr1	28700000	chr1	37980000	4	1.138539e-4	0.008450693	1	7_Enh	1	7_Enh	1	ENSG00000204138.8	1	ENSG00000163875.11
chr1	28740000	chr1	31700000	8	2.433566e-5	0.002486219	1	7_Enh	NA	NA	NA	NA	1	ENSG00000084628.5
chr1	28740000	chr1	32380000	8	5.273791e-4	0.02704632	1	7_Enh	1	7_Enh	NA	NA	1	ENSG00000212673.1
chr1	28780000	chr1	31540000	7	3.405074e-6	4.917138e-4	1	7_Enh	1	7_Enh	NA	NA	1	ENSG00000134644.11
chr1	28780000	chr1	32300000	6	4.207642e-5	0.00385637	1	7_Enh	1	7_Enh	NA	NA	1	ENSG00000134668.8
chr1	28780000	chr1	32420000	5	3.175158e-4	0.01853931	1	7_Enh	1	7_Enh	NA	NA	1	ENSG00000184007.13
chr1	28780000	chr1	36900000	4	8.872757e-4	0.03962736	1	7_Enh	1	7_Enh	NA	NA	1	ENSG00000116885.14
chr1	28780000	chr1	38420000	4	8.683058e-5	0.006835142	1	7_Enh	NA	NA	NA	NA	1	ENSG00000204084.8
chr1	28820000	chr1	29020000	19	7.557082e-5	0.006130001	1	7_Enh	1	7_Enh	1	ENSG00000180198.11	NA	NA
chr1	28820000	chr1	31660000	5	5.694738e-4	0.02862683	1	7_Enh	1	7_Enh	1	ENSG00000180198.11	NA	NA
chr1	28940000	chr1	31860000	7	7.383588e-6	9.351429e-4	1	7_Enh	1	7_Enh	NA	NA	1	ENSG00000121769.3
chr1	28940000	chr1	32460000	8	2.505701e-6	3.800162e-4	1	7_Enh	1	7_Enh	NA	NA	1	ENSG00000121774.13
chr1	28940000	chr1	33180000	4	7.950625e-4	0.03657053	1	7_Enh	1	7_Enh	NA	NA	1	ENSG00000162520.10
chr1	28940000	chr1	36220000	5	4.206214e-5	0.003855274	1	7_Enh	1	7_Enh	NA	NA	1	ENSG00000092853.9
chr1	29020000	chr1	31220000	8	5.880634e-5	0.005028276	1	7_Enh	1	7_Enh	NA	NA	1	ENSG00000162511.7
chr1	29060000	chr1	29420000	36	3.564505e-7	7.19472e-5	1	7_Enh	1	7_Enh	1	ENSG00000198492.10	NA	NA
chr1	29060000	chr1	29500000	30	7.517747e-7	1.366744e-4	1	7_Enh	1	7_Enh	1	ENSG00000198492.10	1	ENSG00000116350.11
chr1	29060000	chr1	29540000	43	3.347828e-9	1.167638e-6	1	7_Enh	1	7_Enh	1	ENSG00000198492.10	1	ENSG00000116353.11
chr1	29060000	chr1	31220000	13	2.080759e-6	3.249149e-4	1	7_Enh	1	7_Enh	1	ENSG00000198492.10	1	ENSG00000162511.7
chr1	29060000	chr1	31300000	17	5.60057e-9	1.852702e-6	1	7_Enh	1	7_Enh	1	ENSG00000198492.10	NA	NA
chr1	29060000	chr1	31420000	12	9.574815e-6	0.001160093	1	7_Enh	1	7_Enh	1	ENSG00000198492.10	NA	NA
chr1	29060000	chr1	31540000	7	2.653666e-4	0.01619067	1	7_Enh	1	7_Enh	1	ENSG00000198492.10	1	ENSG00000134644.11
chr1	29060000	chr1	32860000	7	1.193637e-4	0.008768042	1	7_Enh	1	7_Enh	1	ENSG00000198492.10	1	ENSG00000160058.14
chr1	29060000	chr1	32980000	7	2.9972e-5	0.0029403	1	7_Enh	1	7_Enh	1	ENSG00000198492.10	NA	NA
chr1	29260000	chr1	29540000	56	2.088787e-12	1.381664e-9	1	7_Enh	1	7_Enh	NA	NA	1	ENSG00000116353.11
chr1	29260000	chr1	33420000	7	1.183981e-4	0.008712283	1	7_Enh	1	7_Enh	NA	NA	1	ENSG00000267885.1
chr1	29300000	chr1	29540000	67	6.884667e-12	4.160224e-9	1	7_Enh	1	7_Enh	NA	NA	1	ENSG00000116353.11
chr1	29300000	chr1	31540000	7	5.499575e-4	0.02789857	1	7_Enh	1	7_Enh	NA	NA	1	ENSG00000134644.11
chr1	29380000	chr1	29540000	70	8.304433e-6	0.001030954	1	7_Enh	1	7_Enh	NA	NA	1	ENSG00000116353.11
chr1	29380000	chr1	31180000	17	7.121445e-9	2.297347e-6	1	7_Enh	1	7_Enh	NA	NA	1	ENSG00000162510.5
chr1	29380000	chr1	31220000	13	1.094051e-4	0.008191068	1	7_Enh	1	7_Enh	NA	NA	1	ENSG00000162511.7
chr1	29380000	chr1	35740000	8	2.851322e-5	0.002824502	1	7_Enh	1	7_Enh	NA	NA	1	ENSG00000146463.7
chr1	29420000	chr1	29540000	59	1.669487e-6	2.698694e-4	1	7_Enh	1	7_Enh	NA	NA	1	ENSG00000116353.11
chr1	29420000	chr1	31380000	7	4.748108e-4	0.02503264	1	7_Enh	1	7_Enh	NA	NA	1	ENSG00000162512.11
chr1	29500000	chr1	31180000	9	9.030488e-5	0.007047601	1	7_Enh	1	7_Enh	1	ENSG00000116350.11	1	ENSG00000162510.5
chr1	29500000	chr1	31220000	16	3.168209e-9	1.111038e-6	1	7_Enh	1	7_Enh	1	ENSG00000116350.11	1	ENSG00000162511.7
chr1	29500000	chr1	31260000	13	2.981047e-8	8.227289e-6	1	7_Enh	1	7_Enh	1	ENSG00000116350.11	NA	NA
chr1	29500000	chr1	31380000	9	7.175069e-6	9.133378e-4	1	7_Enh	1	7_Enh	1	ENSG00000116350.11	1	ENSG00000162512.11
chr1	29500000	chr1	31420000	10	8.310956e-5	0.006605566	1	7_Enh	1	7_Enh	1	ENSG00000116350.11	NA	NA
chr1	29500000	chr1	31460000	10	1.762299e-6	2.823208e-4	1	7_Enh	1	7_Enh	1	ENSG00000116350.11	NA	NA
chr1	29500000	chr1	31500000	8	9.014476e-4	0.04009459	1	7_Enh	1	7_Enh	1	ENSG00000116350.11	NA	NA
chr1	29500000	chr1	31540000	6	7.499891e-4	0.0350575	1	7_Enh	1	7_Enh	1	ENSG00000116350.11	1	ENSG00000134644.11
chr1	29500000	chr1	32020000	9	1.709604e-4	0.01157774	1	7_Enh	1	7_Enh	1	ENSG00000116350.11	NA	NA
chr1	29500000	chr1	33940000	6	1.42386e-4	0.01005403	1	7_Enh	1	7_Enh	1	ENSG00000116350.11	1	ENSG00000121903.10
chr1	29500000	chr1	36700000	6	7.147531e-6	9.104703e-4	1	7_Enh	1	7_Enh	1	ENSG00000116350.11	1	ENSG00000054118.9
chr1	29500000	chr1	38380000	4	4.610203e-4	0.0244894	1	7_Enh	1	7_Enh	1	ENSG00000116350.11	NA	NA
chr1	29500000	chr1	39340000	5	1.539301e-4	0.01068163	1	7_Enh	1	7_Enh	1	ENSG00000116350.11	1	ENSG00000214114.4
chr1	29540000	chr1	30140000	20	3.160569e-4	0.01847402	1	7_Enh	1	7_Enh	1	ENSG00000116353.11	NA	NA
chr1	29540000	chr1	30180000	36	2.245757e-7	4.823873e-5	1	7_Enh	1	7_Enh	1	ENSG00000116353.11	NA	NA
chr1	29540000	chr1	30540000	26	1.4840460000000001e-06	2.440712e-4	1	7_Enh	1	7_Enh	1	ENSG00000116353.11	NA	NA
chr1	29540000	chr1	31180000	19	1.546036e-10	7.226938e-8	1	7_Enh	1	7_Enh	1	ENSG00000116353.11	1	ENSG00000162510.5
chr1	29540000	chr1	31220000	32	8.324718e-20	1.475601e-16	1	7_Enh	1	7_Enh	1	ENSG00000116353.11	1	ENSG00000162511.7
chr1	29540000	chr1	31260000	18	5.605152e-10	2.328737e-7	1	7_Enh	1	7_Enh	1	ENSG00000116353.11	NA	NA
chr1	29540000	chr1	31300000	17	8.367612e-7	1.497146e-4	1	7_Enh	1	7_Enh	1	ENSG00000116353.11	NA	NA
chr1	29540000	chr1	31380000	10	4.347054e-5	0.003957679	1	7_Enh	1	7_Enh	1	ENSG00000116353.11	1	ENSG00000162512.11
chr1	29540000	chr1	31420000	15	2.785257e-6	4.155303e-4	1	7_Enh	1	7_Enh	1	ENSG00000116353.11	NA	NA
chr1	29540000	chr1	31540000	8	3.065191e-4	0.01805127	1	7_Enh	1	7_Enh	1	ENSG00000116353.11	1	ENSG00000134644.11
chr1	29540000	chr1	33500000	8	2.634647e-5	0.002650423	1	7_Enh	1	7_Enh	1	ENSG00000116353.11	NA	NA
chr1	29540000	chr1	33740000	6	7.305585e-4	0.03439648	1	7_Enh	1	7_Enh	1	ENSG00000116353.11	1	ENSG00000160094.10
chr1	29540000	chr1	36060000	5	7.242786e-4	0.03418041	1	7_Enh	1	7_Enh	1	ENSG00000116353.11	NA	NA
chr1	29540000	chr1	36700000	7	7.324574e-6	9.287955e-4	1	7_Enh	1	7_Enh	1	ENSG00000116353.11	1	ENSG00000054118.9
chr1	29540000	chr1	38300000	6	5.111886e-4	0.02643258	1	7_Enh	NA	NA	1	ENSG00000116353.11	1	ENSG00000230610.1
chr1	29580000	chr1	30180000	41	1.041994e-15	1.143787e-12	1	7_Enh	1	7_Enh	1	ENSG00000060656.15	NA	NA
chr1	29580000	chr1	30540000	20	1.149925e-6	1.964772e-4	1	7_Enh	1	7_Enh	1	ENSG00000060656.15	NA	NA
chr1	29580000	chr1	31180000	27	3.678392e-23	8.98788e-20	1	7_Enh	1	7_Enh	1	ENSG00000060656.15	1	ENSG00000162510.5
chr1	29580000	chr1	31220000	12	4.14933e-6	5.79867e-4	1	7_Enh	1	7_Enh	1	ENSG00000060656.15	1	ENSG00000162511.7
chr1	29580000	chr1	31260000	9	5.498408e-5	0.004769362	1	7_Enh	1	7_Enh	1	ENSG00000060656.15	NA	NA
chr1	29580000	chr1	31380000	11	7.378794e-8	1.825582e-5	1	7_Enh	1	7_Enh	1	ENSG00000060656.15	1	ENSG00000162512.11
chr1	29580000	chr1	35660000	4	0.001009252	0.043519	1	7_Enh	1	7_Enh	1	ENSG00000060656.15	1	ENSG00000116560.6
chr1	29580000	chr1	37100000	4	3.545657e-4	0.02014021	1	7_Enh	1	7_Enh	1	ENSG00000060656.15	NA	NA
chr1	30140000	chr1	31180000	14	2.042436e-6	3.198637e-4	1	7_Enh	1	7_Enh	NA	NA	1	ENSG00000162510.5
chr1	30140000	chr1	38220000	5	2.031181e-4	0.01321473	1	7_Enh	NA	NA	NA	NA	1	ENSG00000183317.12
chr1	30180000	chr1	31180000	29	4.714483e-13	3.474002e-10	1	7_Enh	1	7_Enh	NA	NA	1	ENSG00000162510.5
chr1	30180000	chr1	35220000	7	3.591038e-5	0.003399982	1	7_Enh	NA	NA	NA	NA	1	ENSG00000189433.5
chr1	30540000	chr1	31180000	28	9.970553e-8	2.379587e-5	1	7_Enh	1	7_Enh	NA	NA	1	ENSG00000162510.5
chr1	30540000	chr1	35220000	6	5.034275e-4	0.02613238	1	7_Enh	NA	NA	NA	NA	1	ENSG00000189433.5
chr1	30540000	chr1	37500000	6	3.028017e-4	0.01788878	1	7_Enh	NA	NA	NA	NA	1	ENSG00000163873.5
chr1	30980000	chr1	34340000	8	5.405381e-6	7.226313e-4	1	7_Enh	NA	NA	NA	NA	1	ENSG00000176256.6
chr1	30980000	chr1	36940000	5	4.996045e-5	0.004423651	1	7_Enh	1	7_Enh	NA	NA	1	ENSG00000119535.13
chr1	30980000	chr1	38220000	5	1.453839e-4	0.01021876	1	7_Enh	NA	NA	NA	NA	1	ENSG00000183317.12
chr1	31220000	chr1	31380000	71	1.399913e-25	4.100826e-22	1	7_Enh	1	7_Enh	1	ENSG00000162511.7	1	ENSG00000162512.11
chr1	31220000	chr1	31420000	68	1.585047e-14	1.465024e-11	1	7_Enh	1	7_Enh	1	ENSG00000162511.7	NA	NA
chr1	31220000	chr1	31540000	20	6.63755e-4	0.0320546	1	7_Enh	1	7_Enh	1	ENSG00000162511.7	1	ENSG00000134644.11
chr1	31260000	chr1	31380000	98	2.406088e-50	1.741679e-46	1	7_Enh	1	7_Enh	NA	NA	1	ENSG00000162512.11
chr1	31260000	chr1	35540000	6	1.758206e-5	0.001911749	1	7_Enh	1	7_Enh	NA	NA	1	ENSG00000197056.5
chr1	31260000	chr1	37940000	4	9.604734e-4	0.041985	1	7_Enh	1	7_Enh	NA	NA	1	ENSG00000163874.8
chr1	31300000	chr1	36100000	7	1.954955e-4	0.01283294	1	7_Enh	1	7_Enh	NA	NA	1	ENSG00000126067.7
chr1	31380000	chr1	31540000	22	6.592564e-5	0.005502708	1	7_Enh	1	7_Enh	1	ENSG00000162512.11	1	ENSG00000134644.11
chr1	31380000	chr1	36860000	7	4.678721e-7	9.101365e-5	1	7_Enh	1	7_Enh	1	ENSG00000162512.11	1	ENSG00000181817.5
chr1	31420000	chr1	31540000	66	2.352907e-19	3.983883e-16	1	7_Enh	1	7_Enh	NA	NA	1	ENSG00000134644.11
chr1	31420000	chr1	31700000	22	0.001065765	0.04527676	1	7_Enh	NA	NA	NA	NA	1	ENSG00000084628.5
chr1	31420000	chr1	36700000	5	7.701879e-4	0.03574168	1	7_Enh	1	7_Enh	NA	NA	1	ENSG00000054118.9
chr1	31460000	chr1	31780000	16	8.053727e-4	0.03691795	1	7_Enh	1	7_Enh	NA	NA	1	ENSG00000060688.8
chr1	31460000	chr1	40500000	4	9.852673e-4	0.04277043	1	7_Enh	1	7_Enh	NA	NA	1	ENSG00000131236.12
chr1	31500000	chr1	31860000	23	1.032191e-4	0.007828134	1	7_Enh	1	7_Enh	NA	NA	1	ENSG00000121769.3
chr1	31500000	chr1	32060000	18	5.634948e-4	0.02840369	1	7_Enh	1	7_Enh	NA	NA	1	ENSG00000142910.11
chr1	31500000	chr1	38340000	5	5.64648e-4	0.02844702	1	7_Enh	NA	NA	NA	NA	1	ENSG00000188786.9
chr1	31500000	chr1	41140000	7	1.427249e-5	0.001611701	1	7_Enh	1	7_Enh	NA	NA	1	ENSG00000066136.15
chr1	31540000	chr1	31660000	25	2.280331e-4	0.01443261	1	7_Enh	1	7_Enh	1	ENSG00000134644.11	NA	NA
chr1	31540000	chr1	31900000	18	5.082202e-6	6.867037e-4	1	7_Enh	1	7_Enh	1	ENSG00000134644.11	1	ENSG00000268950.1
chr1	31540000	chr1	31980000	19	3.778237e-5	0.003539626	1	7_Enh	1	7_Enh	1	ENSG00000134644.11	NA	NA
chr1	31540000	chr1	32100000	17	7.757087e-5	0.006255095	1	7_Enh	1	7_Enh	1	ENSG00000134644.11	1	ENSG00000162517.8
chr1	31540000	chr1	36300000	6	7.245789e-5	0.005929741	1	7_Enh	1	7_Enh	1	ENSG00000134644.11	NA	NA
chr1	31540000	chr1	40140000	4	3.69211e-4	0.02076417	1	7_Enh	NA	NA	1	ENSG00000134644.11	1	ENSG00000116983.8
chr1	31540000	chr1	41460000	4	7.271819e-4	0.03427986	1	7_Enh	1	7_Enh	1	ENSG00000134644.11	1	ENSG00000171793.9
chr1	31660000	chr1	31780000	33	1.957864e-7	4.281498e-5	1	7_Enh	1	7_Enh	NA	NA	1	ENSG00000060688.8
chr1	31660000	chr1	31860000	27	2.513503e-6	3.810184e-4	1	7_Enh	1	7_Enh	NA	NA	1	ENSG00000121769.3
chr1	31660000	chr1	31900000	28	4.54451e-8	1.191675e-5	1	7_Enh	1	7_Enh	NA	NA	1	ENSG00000268950.1
chr1	31660000	chr1	32300000	14	2.739178e-4	0.01658516	1	7_Enh	1	7_Enh	NA	NA	1	ENSG00000134668.8
chr1	31660000	chr1	32380000	19	2.703547e-5	0.002705567	1	7_Enh	1	7_Enh	NA	NA	1	ENSG00000212673.1
chr1	31660000	chr1	32460000	13	0.001158552	0.04807613	1	7_Enh	1	7_Enh	NA	NA	1	ENSG00000121774.13
chr1	31660000	chr1	38500000	5	2.1083e-4	0.01359618	1	7_Enh	1	7_Enh	NA	NA	1	ENSG00000185668.5
chr1	31700000	chr1	31860000	20	9.386746e-4	0.04129074	NA	NA	1	7_Enh	1	ENSG00000084628.5	1	ENSG00000121769.3
chr1	31700000	chr1	31940000	22	2.088021e-4	0.01349481	NA	NA	1	7_Enh	1	ENSG00000084628.5	NA	NA
chr1	31700000	chr1	31980000	30	2.307801e-8	6.55352e-6	NA	NA	1	7_Enh	1	ENSG00000084628.5	NA	NA
chr1	31700000	chr1	32020000	38	1.87995e-10	8.620065e-8	NA	NA	1	7_Enh	1	ENSG00000084628.5	NA	NA
chr1	31780000	chr1	31940000	26	3.522055e-4	0.02004181	1	7_Enh	1	7_Enh	1	ENSG00000060688.8	NA	NA
chr1	31780000	chr1	32020000	43	2.390236e-10	1.071912e-7	1	7_Enh	1	7_Enh	1	ENSG00000060688.8	NA	NA
chr1	31780000	chr1	32060000	17	0.00109406	0.0461392	1	7_Enh	1	7_Enh	1	ENSG00000060688.8	1	ENSG00000142910.11
chr1	31780000	chr1	32300000	16	2.643691e-5	0.00265762	1	7_Enh	1	7_Enh	1	ENSG00000060688.8	1	ENSG00000134668.8
chr1	31780000	chr1	36100000	5	5.967302e-4	0.02964148	1	7_Enh	1	7_Enh	1	ENSG00000060688.8	1	ENSG00000126067.7
chr1	31860000	chr1	31980000	45	1.188727e-8	3.627236e-6	1	7_Enh	1	7_Enh	1	ENSG00000121769.3	NA	NA
chr1	31860000	chr1	32020000	67	5.708258e-17	7.385359e-14	1	7_Enh	1	7_Enh	1	ENSG00000121769.3	NA	NA
chr1	31860000	chr1	32060000	23	2.208802e-4	0.01408429	1	7_Enh	1	7_Enh	1	ENSG00000121769.3	1	ENSG00000142910.11
chr1	31860000	chr1	32100000	32	1.457555e-6	2.402962e-4	1	7_Enh	1	7_Enh	1	ENSG00000121769.3	1	ENSG00000162517.8
chr1	31860000	chr1	36420000	4	6.7472e-4	0.03244809	1	7_Enh	1	7_Enh	1	ENSG00000121769.3	NA	NA
chr1	31900000	chr1	32020000	70	7.349486e-16	8.231877e-13	1	7_Enh	1	7_Enh	1	ENSG00000268950.1	NA	NA
chr1	31900000	chr1	32060000	23	9.744838e-4	0.04242801	1	7_Enh	1	7_Enh	1	ENSG00000268950.1	1	ENSG00000142910.11
chr1	31900000	chr1	32180000	25	6.356651e-7	1.183791e-4	1	7_Enh	1	7_Enh	1	ENSG00000268950.1	1	ENSG00000084636.13
chr1	31900000	chr1	32380000	21	1.142166e-4	0.008471593	1	7_Enh	1	7_Enh	1	ENSG00000268950.1	1	ENSG00000212673.1
chr1	31940000	chr1	32060000	45	2.690673e-8	7.508584e-6	1	7_Enh	1	7_Enh	NA	NA	1	ENSG00000142910.11
chr1	31940000	chr1	32420000	19	1.424149e-4	0.01005543	1	7_Enh	1	7_Enh	NA	NA	1	ENSG00000184007.13
chr1	31980000	chr1	32100000	47	1.915531e-4	0.01263275	1	7_Enh	1	7_Enh	NA	NA	1	ENSG00000162517.8
chr1	31980000	chr1	40500000	5	4.209551e-4	0.02288419	1	7_Enh	1	7_Enh	NA	NA	1	ENSG00000131236.12
chr1	32020000	chr1	32180000	41	2.631768e-4	0.01609089	1	7_Enh	1	7_Enh	NA	NA	1	ENSG00000084636.13
chr1	32020000	chr1	32460000	32	7.100551e-5	0.005835425	1	7_Enh	1	7_Enh	NA	NA	1	ENSG00000121774.13
chr1	32060000	chr1	32260000	23	0.001008096	0.04348469	1	7_Enh	1	7_Enh	1	ENSG00000142910.11	NA	NA
chr1	32060000	chr1	32420000	25	2.951387e-7	6.108952e-5	1	7_Enh	1	7_Enh	1	ENSG00000142910.11	1	ENSG00000184007.13
chr1	32060000	chr1	32460000	21	5.000772e-4	0.0260059	1	7_Enh	1	7_Enh	1	ENSG00000142910.11	1	ENSG00000121774.13
chr1	32060000	chr1	32540000	17	0.001000917	0.04326188	1	7_Enh	1	7_Enh	1	ENSG00000142910.11	1	ENSG00000121775.13
chr1	32060000	chr1	41620000	4	4.027423e-4	0.02214014	1	7_Enh	1	7_Enh	1	ENSG00000142910.11	NA	NA
chr1	32100000	chr1	32260000	57	7.481714e-14	6.233457e-11	1	7_Enh	1	7_Enh	1	ENSG00000162517.8	NA	NA
chr1	32100000	chr1	32300000	33	9.673431e-5	0.007438873	1	7_Enh	1	7_Enh	1	ENSG00000162517.8	1	ENSG00000134668.8
chr1	32100000	chr1	32380000	37	2.183509e-4	0.0139612	1	7_Enh	1	7_Enh	1	ENSG00000162517.8	1	ENSG00000212673.1
chr1	32100000	chr1	32420000	24	5.947267e-4	0.02956531	1	7_Enh	1	7_Enh	1	ENSG00000162517.8	1	ENSG00000184007.13
chr1	32100000	chr1	32460000	33	6.69573e-6	8.625637e-4	1	7_Enh	1	7_Enh	1	ENSG00000162517.8	1	ENSG00000121774.13
chr1	32180000	chr1	32420000	32	2.15333e-8	6.156259e-6	1	7_Enh	1	7_Enh	1	ENSG00000084636.13	1	ENSG00000184007.13
chr1	32180000	chr1	32460000	48	2.793661e-15	2.881897e-12	1	7_Enh	1	7_Enh	1	ENSG00000084636.13	1	ENSG00000121774.13
chr1	32180000	chr1	32540000	25	7.166636e-6	9.124838e-4	1	7_Enh	1	7_Enh	1	ENSG00000084636.13	1	ENSG00000121775.13
chr1	32180000	chr1	40540000	5	8.712969e-4	0.03910042	1	7_Enh	1	7_Enh	1	ENSG00000084636.13	NA	NA
chr1	32260000	chr1	32380000	83	9.084043e-22	1.958419e-18	1	7_Enh	1	7_Enh	NA	NA	1	ENSG00000212673.1
chr1	32260000	chr1	32420000	57	8.331006e-20	1.476558e-16	1	7_Enh	1	7_Enh	NA	NA	1	ENSG00000184007.13
chr1	32260000	chr1	32460000	60	6.392211e-19	1.033903e-15	1	7_Enh	1	7_Enh	NA	NA	1	ENSG00000121774.13
chr1	32260000	chr1	32540000	41	6.97777e-13	4.996048e-10	1	7_Enh	1	7_Enh	NA	NA	1	ENSG00000121775.13
chr1	32260000	chr1	32860000	15	3.913409e-4	0.02167402	1	7_Enh	1	7_Enh	NA	NA	1	ENSG00000160058.14
chr1	32300000	chr1	32420000	90	7.256906e-39	4.059708e-35	1	7_Enh	1	7_Enh	1	ENSG00000134668.8	1	ENSG00000184007.13
chr1	32300000	chr1	32460000	58	1.292444e-14	1.208304e-11	1	7_Enh	1	7_Enh	1	ENSG00000134668.8	1	ENSG00000121774.13
chr1	32300000	chr1	32540000	51	4.506182e-17	5.898153e-14	1	7_Enh	1	7_Enh	1	ENSG00000134668.8	1	ENSG00000121775.13
chr1	32300000	chr1	32780000	17	0.001115046	0.04677644	1	7_Enh	1	7_Enh	1	ENSG00000134668.8	NA	NA
chr1	32380000	chr1	39420000	6	3.443537e-5	0.003288376	1	7_Enh	1	7_Enh	1	ENSG00000212673.1	1	ENSG00000158315.6
chr1	32380000	chr1	40500000	5	0.001196853	0.04921427	1	7_Enh	1	7_Enh	1	ENSG00000212673.1	1	ENSG00000131236.12
chr1	32380000	chr1	40700000	6	0.001086163	0.04590086	1	7_Enh	1	7_Enh	1	ENSG00000212673.1	1	ENSG00000188800.5
chr1	32420000	chr1	32540000	59	8.662681e-15	8.310302e-12	1	7_Enh	1	7_Enh	1	ENSG00000184007.13	1	ENSG00000121775.13
chr1	32420000	chr1	40540000	5	9.031307e-4	0.04014724	1	7_Enh	1	7_Enh	1	ENSG00000184007.13	NA	NA
chr1	32460000	chr1	32620000	53	7.993063e-7	1.439613e-4	1	7_Enh	1	7_Enh	1	ENSG00000121774.13	NA	NA
chr1	32460000	chr1	39660000	7	3.880082e-6	5.483338e-4	1	7_Enh	1	7_Enh	1	ENSG00000121774.13	NA	NA
chr1	32540000	chr1	32660000	39	9.128085e-7	1.611943e-4	1	7_Enh	1	7_Enh	1	ENSG00000121775.13	1	ENSG00000222046.2
chr1	32540000	chr1	32780000	35	7.982277e-7	1.437889e-4	1	7_Enh	1	7_Enh	1	ENSG00000121775.13	NA	NA
chr1	32660000	chr1	32780000	54	3.817931e-14	3.329345e-11	1	7_Enh	1	7_Enh	1	ENSG00000222046.2	NA	NA
chr1	32660000	chr1	32860000	36	1.612523e-9	6.049129e-7	1	7_Enh	1	7_Enh	1	ENSG00000222046.2	1	ENSG00000160058.14
chr1	32660000	chr1	32900000	22	6.010369e-4	0.02979567	1	7_Enh	1	7_Enh	1	ENSG00000222046.2	NA	NA
chr1	32700000	chr1	32860000	40	9.720046e-13	6.793919e-10	1	7_Enh	1	7_Enh	1	ENSG00000182866.12	1	ENSG00000160058.14
chr1	32700000	chr1	32900000	36	9.059003e-12	5.356146e-9	1	7_Enh	1	7_Enh	1	ENSG00000182866.12	NA	NA
chr1	32700000	chr1	33020000	17	3.868334e-4	0.02148984	1	7_Enh	1	7_Enh	1	ENSG00000182866.12	1	ENSG00000160062.10
chr1	32700000	chr1	39580000	5	6.674129e-5	0.005556288	1	7_Enh	1	7_Enh	1	ENSG00000182866.12	NA	NA
chr1	32780000	chr1	33340000	20	5.995765e-5	0.005105303	1	7_Enh	NA	NA	NA	NA	1	ENSG00000121905.5
chr1	32860000	chr1	32980000	36	1.365512e-6	2.272776e-4	1	7_Enh	1	7_Enh	1	ENSG00000160058.14	NA	NA
chr1	32860000	chr1	33020000	41	2.393494e-8	6.768841e-6	1	7_Enh	1	7_Enh	1	ENSG00000160058.14	1	ENSG00000160062.10
chr1	32860000	chr1	33060000	30	2.226659e-4	0.014173	1	7_Enh	1	7_Enh	1	ENSG00000160058.14	NA	NA
chr1	32860000	chr1	33100000	28	9.460386e-6	0.001148652	1	7_Enh	NA	NA	1	ENSG00000160058.14	1	ENSG00000176261.11
chr1	32860000	chr1	33340000	22	1.666524e-5	0.001829728	1	7_Enh	NA	NA	1	ENSG00000160058.14	1	ENSG00000121905.5
chr1	32860000	chr1	33380000	15	8.638998e-5	0.006807756	1	7_Enh	1	7_Enh	1	ENSG00000160058.14	1	ENSG00000121900.14
chr1	32860000	chr1	33420000	19	8.518109e-4	0.03846003	1	7_Enh	1	7_Enh	1	ENSG00000160058.14	1	ENSG00000267885.1
chr1	32860000	chr1	39340000	5	8.07006e-4	0.03697056	1	7_Enh	1	7_Enh	1	ENSG00000160058.14	1	ENSG00000214114.4
chr1	32900000	chr1	33020000	55	1.653857e-12	1.114039e-9	1	7_Enh	1	7_Enh	NA	NA	1	ENSG00000160062.10
chr1	32900000	chr1	33100000	37	1.477472e-8	4.404183e-6	1	7_Enh	NA	NA	NA	NA	1	ENSG00000176261.11
chr1	32900000	chr1	33340000	29	2.058408e-8	5.915244e-6	1	7_Enh	NA	NA	NA	NA	1	ENSG00000121905.5
chr1	32900000	chr1	33380000	14	6.927255e-4	0.03308194	1	7_Enh	1	7_Enh	NA	NA	1	ENSG00000121900.14
chr1	32940000	chr1	33060000	38	2.899156e-8	8.024672e-6	1	7_Enh	1	7_Enh	1	ENSG00000273274.1	NA	NA
chr1	32940000	chr1	33100000	32	1.235208e-8	3.753474e-6	1	7_Enh	NA	NA	1	ENSG00000273274.1	1	ENSG00000176261.11
chr1	32940000	chr1	33340000	17	2.062121e-4	0.01336593	1	7_Enh	NA	NA	1	ENSG00000273274.1	1	ENSG00000121905.5
chr1	32940000	chr1	33420000	16	0.001114058	0.04674646	1	7_Enh	1	7_Enh	1	ENSG00000273274.1	1	ENSG00000267885.1
chr1	32940000	chr1	33460000	18	4.064743e-6	5.700474e-4	1	7_Enh	1	7_Enh	1	ENSG00000273274.1	NA	NA
chr1	32980000	chr1	33100000	38	4.475488e-8	1.175619e-5	1	7_Enh	NA	NA	NA	NA	1	ENSG00000176261.11
chr1	32980000	chr1	33180000	23	1.388957e-5	0.001576095	1	7_Enh	1	7_Enh	NA	NA	1	ENSG00000162520.10
chr1	32980000	chr1	33340000	25	9.231418e-7	1.627679e-4	1	7_Enh	NA	NA	NA	NA	1	ENSG00000121905.5
chr1	33020000	chr1	33180000	30	2.798972e-6	4.172493e-4	1	7_Enh	1	7_Enh	1	ENSG00000160062.10	1	ENSG00000162520.10
chr1	33020000	chr1	33340000	25	8.459235e-5	0.006697546	1	7_Enh	NA	NA	1	ENSG00000160062.10	1	ENSG00000121905.5
chr1	33020000	chr1	40700000	6	1.888199e-4	0.0124947	1	7_Enh	1	7_Enh	1	ENSG00000160062.10	1	ENSG00000188800.5
chr1	33060000	chr1	33340000	29	5.127708e-5	0.004514772	1	7_Enh	NA	NA	NA	NA	1	ENSG00000121905.5
chr1	33060000	chr1	40100000	5	4.305765e-4	0.02327942	1	7_Enh	1	7_Enh	NA	NA	1	ENSG00000163909.6
chr1	33180000	chr1	33340000	25	9.096955e-4	0.04036135	1	7_Enh	NA	NA	1	ENSG00000162520.10	1	ENSG00000121905.5
chr1	33180000	chr1	33740000	13	0.001075048	0.0455627	1	7_Enh	1	7_Enh	1	ENSG00000162520.10	1	ENSG00000160094.10
chr1	33180000	chr1	36060000	5	0.001067841	0.04534169	1	7_Enh	1	7_Enh	1	ENSG00000162520.10	NA	NA
chr1	33340000	chr1	33460000	50	3.394997e-8	9.224079e-6	NA	NA	1	7_Enh	1	ENSG00000121905.5	NA	NA
chr1	33340000	chr1	33500000	37	1.533489e-5	0.001709182	NA	NA	1	7_Enh	1	ENSG00000121905.5	NA	NA
chr1	33340000	chr1	40340000	4	6.216747e-4	0.03054048	NA	NA	1	7_Enh	1	ENSG00000121905.5	1	ENSG00000043514.11
chr1	33340000	chr1	40700000	6	3.037438e-4	0.01792977	NA	NA	1	7_Enh	1	ENSG00000121905.5	1	ENSG00000188800.5
chr1	33380000	chr1	33500000	63	5.177728e-24	1.349363e-20	1	7_Enh	1	7_Enh	1	ENSG00000121900.14	NA	NA
chr1	33380000	chr1	33580000	19	7.360037e-5	0.006002816	1	7_Enh	1	7_Enh	1	ENSG00000121900.14	NA	NA
chr1	33380000	chr1	36740000	6	2.09417e-4	0.01352592	1	7_Enh	1	7_Enh	1	ENSG00000121900.14	NA	NA
chr1	33380000	chr1	39500000	5	9.547389e-5	0.007362588	1	7_Enh	1	7_Enh	1	ENSG00000121900.14	1	ENSG00000168653.6
chr1	33420000	chr1	33580000	29	6.589088e-4	0.03188208	1	7_Enh	1	7_Enh	1	ENSG00000267885.1	NA	NA
chr1	33420000	chr1	41380000	5	4.261811e-4	0.02310037	1	7_Enh	1	7_Enh	1	ENSG00000267885.1	NA	NA
chr1	33460000	chr1	35660000	7	7.050902e-4	0.03351463	1	7_Enh	1	7_Enh	NA	NA	1	ENSG00000116560.6
chr1	33500000	chr1	33900000	30	6.479348e-4	0.03148862	1	7_Enh	1	7_Enh	NA	NA	1	ENSG00000134686.12
chr1	33500000	chr1	36540000	7	2.054103e-4	0.01332626	1	7_Enh	1	7_Enh	NA	NA	1	ENSG00000116863.10
chr1	33580000	chr1	33780000	28	3.747862e-8	1.006126e-5	1	7_Enh	1	7_Enh	NA	NA	1	ENSG00000184389.8
chr1	33580000	chr1	33900000	29	7.406655e-5	0.006033012	1	7_Enh	1	7_Enh	NA	NA	1	ENSG00000134686.12
chr1	33660000	chr1	33780000	55	9.57768e-9	2.992699e-6	1	7_Enh	1	7_Enh	1	ENSG00000116525.9	1	ENSG00000184389.8
chr1	33660000	chr1	33860000	40	7.03585e-5	0.005793578	1	7_Enh	1	7_Enh	1	ENSG00000116525.9	NA	NA
chr1	33660000	chr1	33900000	73	1.276778e-9	4.906739e-7	1	7_Enh	1	7_Enh	1	ENSG00000116525.9	1	ENSG00000134686.12
chr1	33660000	chr1	33940000	35	0.001001963	0.04329509	1	7_Enh	1	7_Enh	1	ENSG00000116525.9	1	ENSG00000121903.10
chr1	33660000	chr1	35260000	16	7.32885e-7	1.336956e-4	1	7_Enh	1	7_Enh	1	ENSG00000116525.9	1	ENSG00000187513.8
chr1	33660000	chr1	35740000	13	2.759656e-5	0.002750689	1	7_Enh	1	7_Enh	1	ENSG00000116525.9	1	ENSG00000146463.7
chr1	33660000	chr1	36020000	12	1.098889e-4	0.008220433	1	7_Enh	1	7_Enh	1	ENSG00000116525.9	1	ENSG00000116819.6
chr1	33660000	chr1	39580000	6	5.472907e-4	0.02779931	1	7_Enh	1	7_Enh	1	ENSG00000116525.9	NA	NA
chr1	33700000	chr1	33900000	44	2.098537e-7	4.545113e-5	1	7_Enh	1	7_Enh	NA	NA	1	ENSG00000134686.12
chr1	33700000	chr1	33940000	26	4.476754e-5	0.004052135	1	7_Enh	1	7_Enh	NA	NA	1	ENSG00000121903.10
chr1	33740000	chr1	33860000	46	1.667134e-8	4.904888e-6	1	7_Enh	1	7_Enh	1	ENSG00000160094.10	NA	NA
chr1	33740000	chr1	33940000	33	1.228172e-4	0.008965704	1	7_Enh	1	7_Enh	1	ENSG00000160094.10	1	ENSG00000121903.10
chr1	33740000	chr1	40060000	6	1.350534e-4	0.009649818	1	7_Enh	1	7_Enh	1	ENSG00000160094.10	1	ENSG00000090621.9
chr1	33780000	chr1	33900000	93	5.754721e-23	1.384519e-19	1	7_Enh	1	7_Enh	1	ENSG00000184389.8	1	ENSG00000134686.12
chr1	33780000	chr1	33940000	43	5.304619e-9	1.764577e-6	1	7_Enh	1	7_Enh	1	ENSG00000184389.8	1	ENSG00000121903.10
chr1	33780000	chr1	35460000	10	4.699738e-4	0.024847	1	7_Enh	NA	NA	1	ENSG00000184389.8	1	ENSG00000243749.1
chr1	33860000	chr1	38340000	7	7.350775e-6	9.316553e-4	1	7_Enh	NA	NA	NA	NA	1	ENSG00000188786.9
chr1	33940000	chr1	38620000	6	3.340904e-4	0.01926181	1	7_Enh	1	7_Enh	1	ENSG00000121903.10	NA	NA
chr1	33940000	chr1	42820000	5	7.958555e-4	0.03659853	1	7_Enh	NA	NA	1	ENSG00000121903.10	1	ENSG00000198815.4
chr1	33980000	chr1	35220000	15	8.84206e-5	0.006931591	1	7_Enh	NA	NA	NA	NA	1	ENSG00000189433.5
chr1	33980000	chr1	35460000	16	0.001003311	0.04333743	1	7_Enh	NA	NA	NA	NA	1	ENSG00000243749.1
chr1	33980000	chr1	36540000	9	6.556136e-4	0.03176642	1	7_Enh	1	7_Enh	NA	NA	1	ENSG00000116863.10
chr1	33980000	chr1	36860000	8	0.001081329	0.04575286	1	7_Enh	1	7_Enh	NA	NA	1	ENSG00000181817.5
chr1	33980000	chr1	39540000	6	7.736028e-5	0.00624236	1	7_Enh	1	7_Enh	NA	NA	1	ENSG00000127603.19
chr1	34340000	chr1	35260000	14	0.001088147	0.04596035	NA	NA	1	7_Enh	1	ENSG00000176256.6	1	ENSG00000187513.8
chr1	34340000	chr1	38380000	5	9.989683e-4	0.04320203	NA	NA	1	7_Enh	1	ENSG00000176256.6	NA	NA
chr1	34340000	chr1	38620000	6	6.611138e-4	0.03196015	NA	NA	1	7_Enh	1	ENSG00000176256.6	NA	NA
chr1	34620000	chr1	41380000	7	9.247856e-6	0.001127259	NA	NA	1	7_Enh	1	ENSG00000142698.10	NA	NA
chr1	35340000	chr1	35580000	26	8.218038e-4	0.03746802	1	7_Enh	1	7_Enh	1	ENSG00000163866.8	NA	NA
chr1	35340000	chr1	35660000	24	6.399134e-4	0.03120153	1	7_Enh	1	7_Enh	1	ENSG00000163866.8	1	ENSG00000116560.6
chr1	35340000	chr1	42660000	5	8.04146e-4	0.0368771	1	7_Enh	1	7_Enh	1	ENSG00000163866.8	NA	NA
chr1	35380000	chr1	35540000	26	3.551431e-4	0.02016562	NA	NA	1	7_Enh	1	ENSG00000116544.7	1	ENSG00000197056.5
chr1	35380000	chr1	36220000	12	0.001018181	0.04379694	NA	NA	1	7_Enh	1	ENSG00000116544.7	1	ENSG00000092853.9
chr1	35460000	chr1	35580000	50	7.027693e-5	0.005788129	NA	NA	1	7_Enh	1	ENSG00000243749.1	NA	NA
chr1	35460000	chr1	35660000	46	4.208966e-6	5.868227e-4	NA	NA	1	7_Enh	1	ENSG00000243749.1	1	ENSG00000116560.6
chr1	35460000	chr1	35740000	44	5.058872e-4	0.02622529	NA	NA	1	7_Enh	1	ENSG00000243749.1	1	ENSG00000146463.7
chr1	35460000	chr1	37980000	10	1.506977e-5	0.001684758	NA	NA	1	7_Enh	1	ENSG00000243749.1	1	ENSG00000163875.11
chr1	35580000	chr1	38060000	9	2.169047e-4	0.0138918	1	7_Enh	NA	NA	NA	NA	1	ENSG00000134697.8
chr1	35580000	chr1	43220000	5	1.811653e-5	0.001959109	1	7_Enh	1	7_Enh	NA	NA	1	ENSG00000117385.11
chr1	35660000	chr1	35820000	55	1.245287e-10	5.931335e-8	1	7_Enh	1	7_Enh	1	ENSG00000116560.6	NA	NA
chr1	35660000	chr1	35900000	49	1.082519e-11	6.311818e-9	1	7_Enh	1	7_Enh	1	ENSG00000116560.6	NA	NA
chr1	35660000	chr1	36020000	27	9.244159e-4	0.04083458	1	7_Enh	1	7_Enh	1	ENSG00000116560.6	1	ENSG00000116819.6
chr1	35660000	chr1	38020000	9	2.729873e-5	0.002726931	1	7_Enh	1	7_Enh	1	ENSG00000116560.6	1	ENSG00000163879.9
chr1	35740000	chr1	35900000	66	4.882334e-9	1.637102e-6	1	7_Enh	1	7_Enh	1	ENSG00000146463.7	NA	NA
chr1	35740000	chr1	35980000	47	2.037355e-5	0.002155188	1	7_Enh	1	7_Enh	1	ENSG00000146463.7	NA	NA
chr1	35740000	chr1	36060000	28	1.932405e-4	0.01271972	1	7_Enh	1	7_Enh	1	ENSG00000146463.7	NA	NA
chr1	35740000	chr1	36100000	33	3.531621e-4	0.02008275	1	7_Enh	1	7_Enh	1	ENSG00000146463.7	1	ENSG00000126067.7
chr1	35740000	chr1	38260000	8	2.744445e-4	0.01660898	1	7_Enh	1	7_Enh	1	ENSG00000146463.7	1	ENSG00000196449.3
chr1	35820000	chr1	36260000	20	5.640199e-4	0.02842334	1	7_Enh	1	7_Enh	NA	NA	1	ENSG00000134698.10
chr1	35820000	chr1	45140000	5	0.001221418	0.04993764	1	7_Enh	1	7_Enh	NA	NA	1	ENSG00000126106.9
chr1	35900000	chr1	36020000	95	1.943556e-14	1.771625e-11	1	7_Enh	1	7_Enh	NA	NA	1	ENSG00000116819.6
chr1	35900000	chr1	36100000	43	4.654079e-4	0.02466815	1	7_Enh	1	7_Enh	NA	NA	1	ENSG00000126067.7
chr1	35900000	chr1	36180000	51	2.62464e-12	1.705728e-9	1	7_Enh	1	7_Enh	NA	NA	1	ENSG00000142686.7
chr1	35900000	chr1	44660000	5	6.347635e-4	0.03101575	1	7_Enh	NA	NA	NA	NA	1	ENSG00000178028.9
chr1	35980000	chr1	36260000	29	4.267005e-5	0.003899602	1	7_Enh	1	7_Enh	NA	NA	1	ENSG00000134698.10
chr1	36020000	chr1	36180000	94	3.871176e-24	1.019428e-20	1	7_Enh	1	7_Enh	1	ENSG00000116819.6	1	ENSG00000142686.7
chr1	36020000	chr1	36220000	56	1.551873e-10	7.25218e-8	1	7_Enh	1	7_Enh	1	ENSG00000116819.6	1	ENSG00000092853.9
chr1	36020000	chr1	36260000	50	1.410347e-12	9.613637e-10	1	7_Enh	1	7_Enh	1	ENSG00000116819.6	1	ENSG00000134698.10
chr1	36020000	chr1	36420000	24	1.185997e-4	0.008724602	1	7_Enh	1	7_Enh	1	ENSG00000116819.6	NA	NA
chr1	36060000	chr1	36180000	71	2.185927e-20	4.131455e-17	1	7_Enh	1	7_Enh	NA	NA	1	ENSG00000142686.7
chr1	36060000	chr1	36220000	38	1.659807e-7	3.712109e-5	1	7_Enh	1	7_Enh	NA	NA	1	ENSG00000092853.9
chr1	36100000	chr1	36220000	43	2.641432e-4	0.01613506	1	7_Enh	1	7_Enh	1	ENSG00000126067.7	1	ENSG00000092853.9
chr1	36100000	chr1	36260000	34	1.386272e-4	0.009847767	1	7_Enh	1	7_Enh	1	ENSG00000126067.7	1	ENSG00000134698.10
chr1	36100000	chr1	36300000	50	1.971628e-4	0.01291633	1	7_Enh	1	7_Enh	1	ENSG00000126067.7	NA	NA
chr1	36100000	chr1	36380000	27	2.326432e-4	0.01465172	1	7_Enh	1	7_Enh	1	ENSG00000126067.7	1	ENSG00000126070.14
chr1	36100000	chr1	40500000	7	1.028154e-4	0.007804828	1	7_Enh	1	7_Enh	1	ENSG00000126067.7	1	ENSG00000131236.12
chr1	36220000	chr1	36380000	26	0.001126177	0.04711655	1	7_Enh	1	7_Enh	1	ENSG00000092853.9	1	ENSG00000126070.14
chr1	36260000	chr1	36420000	23	1.361617e-4	0.009711569	1	7_Enh	1	7_Enh	1	ENSG00000134698.10	NA	NA
chr1	36260000	chr1	36540000	23	2.079124e-4	0.01344957	1	7_Enh	1	7_Enh	1	ENSG00000134698.10	1	ENSG00000116863.10
chr1	36340000	chr1	36540000	65	1.066459e-17	1.508161e-14	1	7_Enh	1	7_Enh	1	ENSG00000092847.6	1	ENSG00000116863.10
chr1	36380000	chr1	36540000	39	1.767171e-7	3.918175e-5	1	7_Enh	1	7_Enh	1	ENSG00000126070.14	1	ENSG00000116863.10
chr1	36380000	chr1	36700000	22	3.640612e-5	0.003436803	1	7_Enh	1	7_Enh	1	ENSG00000126070.14	1	ENSG00000054118.9
chr1	36380000	chr1	41180000	5	0.001049866	0.04479307	1	7_Enh	1	7_Enh	1	ENSG00000126070.14	NA	NA
chr1	36420000	chr1	36540000	43	5.796688e-9	1.909966e-6	1	7_Enh	1	7_Enh	NA	NA	1	ENSG00000116863.10
chr1	36540000	chr1	39500000	7	0.001011136	0.04357534	1	7_Enh	1	7_Enh	1	ENSG00000116863.10	1	ENSG00000168653.6
chr1	36540000	chr1	41260000	6	8.477225e-5	0.006709485	1	7_Enh	NA	NA	1	ENSG00000116863.10	1	ENSG00000117013.10
chr1	36540000	chr1	46340000	5	5.686557e-4	0.02859757	1	7_Enh	1	7_Enh	1	ENSG00000116863.10	NA	NA
chr1	36620000	chr1	36740000	112	4.374831e-39	2.46908e-35	1	7_Enh	1	7_Enh	1	ENSG00000116871.11	NA	NA
chr1	36620000	chr1	36860000	42	1.625837e-10	7.562483e-8	1	7_Enh	1	7_Enh	1	ENSG00000116871.11	1	ENSG00000181817.5
chr1	36620000	chr1	36900000	37	2.575655e-8	7.223932e-6	1	7_Enh	1	7_Enh	1	ENSG00000116871.11	1	ENSG00000116885.14
chr1	36620000	chr1	36940000	22	2.173474e-4	0.01391237	1	7_Enh	1	7_Enh	1	ENSG00000116871.11	1	ENSG00000119535.13
chr1	36620000	chr1	37940000	9	8.694319e-4	0.03904132	1	7_Enh	1	7_Enh	1	ENSG00000116871.11	1	ENSG00000163874.8
chr1	36620000	chr1	46020000	4	1.775122e-4	0.01191603	1	7_Enh	1	7_Enh	1	ENSG00000116871.11	1	ENSG00000117448.9
chr1	36740000	chr1	36860000	67	1.4199e-11	8.110878e-9	1	7_Enh	1	7_Enh	NA	NA	1	ENSG00000181817.5
chr1	36740000	chr1	36900000	42	5.970542e-4	0.02965465	1	7_Enh	1	7_Enh	NA	NA	1	ENSG00000116885.14
chr1	36860000	chr1	46100000	5	1.385217e-5	0.001572615	1	7_Enh	NA	NA	1	ENSG00000181817.5	1	ENSG00000159588.10
chr1	36900000	chr1	38020000	16	1.626518e-5	0.00179377	1	7_Enh	1	7_Enh	1	ENSG00000116885.14	1	ENSG00000163879.9
chr1	36900000	chr1	38340000	13	1.31514e-5	0.001507217	1	7_Enh	NA	NA	1	ENSG00000116885.14	1	ENSG00000188786.9
chr1	36900000	chr1	38420000	9	3.566098e-4	0.02022748	1	7_Enh	NA	NA	1	ENSG00000116885.14	1	ENSG00000204084.8
chr1	36900000	chr1	43260000	6	1.971684e-4	0.01291656	1	7_Enh	1	7_Enh	1	ENSG00000116885.14	NA	NA
chr1	36940000	chr1	37940000	13	1.900544e-5	0.002036987	1	7_Enh	1	7_Enh	1	ENSG00000119535.13	1	ENSG00000163874.8
chr1	36940000	chr1	38140000	11	3.769169e-4	0.02108176	1	7_Enh	1	7_Enh	1	ENSG00000119535.13	1	ENSG00000116922.10
chr1	36940000	chr1	38340000	9	8.475967e-4	0.03831853	1	7_Enh	NA	NA	1	ENSG00000119535.13	1	ENSG00000188786.9
chr1	36940000	chr1	39340000	9	1.011477e-4	0.007705757	1	7_Enh	1	7_Enh	1	ENSG00000119535.13	1	ENSG00000214114.4
chr1	36940000	chr1	42220000	6	1.035414e-4	0.007846913	1	7_Enh	1	7_Enh	1	ENSG00000119535.13	NA	NA
chr1	36940000	chr1	45140000	5	4.551673e-4	0.02426071	1	7_Enh	1	7_Enh	1	ENSG00000119535.13	1	ENSG00000126106.9
chr1	37100000	chr1	38060000	14	6.126428e-4	0.03021589	1	7_Enh	NA	NA	NA	NA	1	ENSG00000134697.8
chr1	37100000	chr1	38260000	12	2.781694e-6	4.150641e-4	1	7_Enh	1	7_Enh	NA	NA	1	ENSG00000196449.3
chr1	37500000	chr1	47060000	5	7.881018e-5	0.006334748	NA	NA	1	7_Enh	1	ENSG00000163873.5	NA	NA
chr1	37900000	chr1	38140000	35	7.356976e-7	1.341557e-4	1	7_Enh	1	7_Enh	NA	NA	1	ENSG00000116922.10
chr1	37900000	chr1	47660000	6	6.962773e-7	1.279986e-4	1	7_Enh	1	7_Enh	NA	NA	1	ENSG00000162366.3
chr1	37980000	chr1	38300000	29	3.213979e-5	0.003110386	1	7_Enh	NA	NA	1	ENSG00000163875.11	1	ENSG00000230610.1
chr1	37980000	chr1	44660000	5	1.131466e-4	0.008410079	1	7_Enh	NA	NA	1	ENSG00000163875.11	1	ENSG00000178028.9
chr1	37980000	chr1	47180000	5	3.861699e-5	0.003601392	1	7_Enh	1	7_Enh	1	ENSG00000163875.11	1	ENSG00000159658.6
chr1	38020000	chr1	38140000	60	1.514827e-9	5.721427e-7	1	7_Enh	1	7_Enh	1	ENSG00000163879.9	1	ENSG00000116922.10
chr1	38020000	chr1	38340000	26	5.577411e-4	0.02819132	1	7_Enh	NA	NA	1	ENSG00000163879.9	1	ENSG00000188786.9
chr1	38020000	chr1	38380000	21	3.934761e-4	0.02176207	1	7_Enh	1	7_Enh	1	ENSG00000163879.9	NA	NA
chr1	38020000	chr1	39340000	13	9.30403e-4	0.04102306	1	7_Enh	1	7_Enh	1	ENSG00000163879.9	1	ENSG00000214114.4
chr1	38020000	chr1	44180000	5	1.331131e-4	0.009543671	1	7_Enh	1	7_Enh	1	ENSG00000163879.9	1	ENSG00000126091.15
chr1	38020000	chr1	46300000	5	6.933034e-4	0.03310344	1	7_Enh	1	7_Enh	1	ENSG00000163879.9	NA	NA
chr1	38060000	chr1	47780000	6	5.036751e-5	0.004452497	NA	NA	1	7_Enh	1	ENSG00000134697.8	1	ENSG00000162368.9
chr1	38060000	chr1	47860000	7	1.075231e-6	1.854974e-4	NA	NA	1	7_Enh	1	ENSG00000134697.8	NA	NA
chr1	38140000	chr1	47620000	6	2.962447e-5	0.002912748	1	7_Enh	NA	NA	1	ENSG00000116922.10	1	ENSG00000162365.7
chr1	38140000	chr1	47660000	4	6.02837e-4	0.02986184	1	7_Enh	1	7_Enh	1	ENSG00000116922.10	1	ENSG00000162366.3
chr1	38140000	chr1	47780000	5	7.965047e-5	0.006388709	1	7_Enh	1	7_Enh	1	ENSG00000116922.10	1	ENSG00000162368.9
chr1	38220000	chr1	46820000	5	0.001064023	0.04522405	NA	NA	1	7_Enh	1	ENSG00000183317.12	1	ENSG00000117481.6
chr1	38220000	chr1	47860000	4	6.398859e-4	0.03120046	NA	NA	1	7_Enh	1	ENSG00000183317.12	NA	NA
chr1	38260000	chr1	39340000	14	2.573166e-4	0.01581849	1	7_Enh	1	7_Enh	1	ENSG00000196449.3	1	ENSG00000214114.4
chr1	38260000	chr1	46780000	4	7.394099e-4	0.03469588	1	7_Enh	1	7_Enh	1	ENSG00000196449.3	1	ENSG00000132128.12
chr1	38300000	chr1	39340000	18	7.303553e-4	0.0343899	NA	NA	1	7_Enh	1	ENSG00000230610.1	1	ENSG00000214114.4
chr1	38300000	chr1	47140000	7	1.122319e-4	0.008356348	NA	NA	1	7_Enh	1	ENSG00000230610.1	1	ENSG00000123472.8
chr1	38340000	chr1	39340000	28	1.267988e-11	7.306479e-9	NA	NA	1	7_Enh	1	ENSG00000188786.9	1	ENSG00000214114.4
chr1	38340000	chr1	39420000	15	6.892842e-7	1.268868e-4	NA	NA	1	7_Enh	1	ENSG00000188786.9	1	ENSG00000158315.6
chr1	38340000	chr1	39460000	12	4.681217e-4	0.0247726	NA	NA	1	7_Enh	1	ENSG00000188786.9	1	ENSG00000174574.11
chr1	38340000	chr1	39740000	13	8.367755e-4	0.03796531	NA	NA	1	7_Enh	1	ENSG00000188786.9	NA	NA
chr1	38380000	chr1	38500000	34	0.001004727	0.04337953	1	7_Enh	1	7_Enh	NA	NA	1	ENSG00000185668.5
chr1	38380000	chr1	39340000	18	1.375599e-6	2.286951e-4	1	7_Enh	1	7_Enh	NA	NA	1	ENSG00000214114.4
chr1	38380000	chr1	40260000	10	1.076616e-7	2.545712e-5	1	7_Enh	1	7_Enh	NA	NA	1	ENSG00000116985.6
chr1	38380000	chr1	40700000	8	8.353649e-4	0.03791892	1	7_Enh	1	7_Enh	NA	NA	1	ENSG00000188800.5
chr1	38380000	chr1	47140000	5	3.723725e-4	0.0208949	1	7_Enh	1	7_Enh	NA	NA	1	ENSG00000123472.8
chr1	38380000	chr1	47180000	6	3.154505e-6	4.612159e-4	1	7_Enh	1	7_Enh	NA	NA	1	ENSG00000159658.6
chr1	38420000	chr1	39340000	19	5.726104e-7	1.082802e-4	NA	NA	1	7_Enh	1	ENSG00000204084.8	1	ENSG00000214114.4
chr1	38420000	chr1	39580000	13	2.970721e-5	0.00291905	NA	NA	1	7_Enh	1	ENSG00000204084.8	NA	NA
chr1	38420000	chr1	40220000	8	6.332122e-4	0.03095891	NA	NA	1	7_Enh	1	ENSG00000204084.8	1	ENSG00000198754.5
chr1	38420000	chr1	43420000	6	3.679453e-5	0.003465751	NA	NA	1	7_Enh	1	ENSG00000204084.8	1	ENSG00000117394.15
chr1	38420000	chr1	47100000	5	8.905716e-5	0.006971142	NA	NA	1	7_Enh	1	ENSG00000204084.8	1	ENSG00000142961.10
chr1	38500000	chr1	39340000	27	7.546009e-8	1.861514e-5	1	7_Enh	1	7_Enh	1	ENSG00000185668.5	1	ENSG00000214114.4
chr1	38500000	chr1	39500000	16	3.094713e-4	0.0181834	1	7_Enh	1	7_Enh	1	ENSG00000185668.5	1	ENSG00000168653.6
chr1	38500000	chr1	47820000	5	9.121945e-4	0.04044504	1	7_Enh	1	7_Enh	1	ENSG00000185668.5	NA	NA
chr1	38540000	chr1	48220000	4	2.912729e-4	0.01737272	1	7_Enh	NA	NA	NA	NA	1	ENSG00000273395.1
chr1	38900000	chr1	47620000	5	4.140473e-4	0.0226038	1	7_Enh	NA	NA	NA	NA	1	ENSG00000162365.7
chr1	39340000	chr1	39460000	80	1.89253e-14	1.72872e-11	1	7_Enh	1	7_Enh	1	ENSG00000214114.4	1	ENSG00000174574.11
chr1	39340000	chr1	39500000	65	1.597903e-8	4.724147e-6	1	7_Enh	1	7_Enh	1	ENSG00000214114.4	1	ENSG00000168653.6
chr1	39340000	chr1	39540000	52	1.870758e-13	1.468281e-10	1	7_Enh	1	7_Enh	1	ENSG00000214114.4	1	ENSG00000127603.19
chr1	39340000	chr1	47140000	10	3.62305e-7	7.296385e-5	1	7_Enh	1	7_Enh	1	ENSG00000214114.4	1	ENSG00000123472.8
chr1	39420000	chr1	39540000	25	7.248533e-4	0.03419972	1	7_Enh	1	7_Enh	1	ENSG00000158315.6	1	ENSG00000127603.19
chr1	39420000	chr1	47060000	4	8.727489e-4	0.03914658	1	7_Enh	1	7_Enh	1	ENSG00000158315.6	NA	NA
chr1	39540000	chr1	39660000	34	1.784927e-5	0.001935731	1	7_Enh	1	7_Enh	1	ENSG00000127603.19	NA	NA
chr1	39540000	chr1	39740000	40	7.013958e-6	8.96317e-4	1	7_Enh	1	7_Enh	1	ENSG00000127603.19	NA	NA
chr1	39540000	chr1	39860000	27	4.927034e-8	1.280592e-5	1	7_Enh	1	7_Enh	1	ENSG00000127603.19	1	ENSG00000255103.1
chr1	39540000	chr1	39940000	25	2.747039e-9	9.775715e-7	1	7_Enh	1	7_Enh	1	ENSG00000127603.19	1	ENSG00000183682.7
chr1	39540000	chr1	40060000	22	4.076527e-5	0.00376012	1	7_Enh	1	7_Enh	1	ENSG00000127603.19	1	ENSG00000090621.9
chr1	39540000	chr1	40140000	16	4.554516e-5	0.004108563	1	7_Enh	NA	NA	1	ENSG00000127603.19	1	ENSG00000116983.8
chr1	39540000	chr1	43140000	5	0.001105969	0.04650002	1	7_Enh	1	7_Enh	1	ENSG00000127603.19	1	ENSG00000065978.13
chr1	39540000	chr1	45980000	4	3.441698e-4	0.01970085	1	7_Enh	1	7_Enh	1	ENSG00000127603.19	1	ENSG00000117450.9
chr1	39580000	chr1	39860000	59	4.79128e-19	7.847503e-16	1	7_Enh	1	7_Enh	NA	NA	1	ENSG00000255103.1
chr1	39580000	chr1	39940000	25	8.672997e-5	0.006828744	1	7_Enh	1	7_Enh	NA	NA	1	ENSG00000183682.7
chr1	39580000	chr1	40060000	28	0.001086168	0.04590095	1	7_Enh	1	7_Enh	NA	NA	1	ENSG00000090621.9
chr1	39580000	chr1	40140000	26	1.30285e-6	2.18359e-4	1	7_Enh	NA	NA	NA	NA	1	ENSG00000116983.8
chr1	39620000	chr1	39860000	65	5.950529e-18	8.654752e-15	1	7_Enh	1	7_Enh	NA	NA	1	ENSG00000255103.1
chr1	39620000	chr1	39940000	27	3.764811e-4	0.02106335	1	7_Enh	1	7_Enh	NA	NA	1	ENSG00000183682.7
chr1	39660000	chr1	39860000	55	1.030568e-15	1.132243e-12	1	7_Enh	1	7_Enh	NA	NA	1	ENSG00000255103.1
chr1	39660000	chr1	39940000	37	1.290942e-10	6.127692e-8	1	7_Enh	1	7_Enh	NA	NA	1	ENSG00000183682.7
chr1	39660000	chr1	40100000	25	4.127239e-5	0.003797399	1	7_Enh	1	7_Enh	NA	NA	1	ENSG00000163909.6
chr1	39660000	chr1	40220000	41	2.057437e-15	2.16206e-12	1	7_Enh	1	7_Enh	NA	NA	1	ENSG00000198754.5
chr1	39700000	chr1	39860000	47	2.778307e-11	1.502407e-8	1	7_Enh	1	7_Enh	NA	NA	1	ENSG00000255103.1
chr1	39700000	chr1	39940000	26	2.097648e-5	0.002206062	1	7_Enh	1	7_Enh	NA	NA	1	ENSG00000183682.7
chr1	39700000	chr1	40060000	31	2.342673e-5	0.00241142	1	7_Enh	1	7_Enh	NA	NA	1	ENSG00000090621.9
chr1	39700000	chr1	40140000	18	0.001137782	0.04746225	1	7_Enh	NA	NA	NA	NA	1	ENSG00000116983.8
chr1	39740000	chr1	39860000	113	3.149576e-28	1.096419e-24	1	7_Enh	1	7_Enh	NA	NA	1	ENSG00000255103.1
chr1	39740000	chr1	39940000	68	5.8311e-16	6.621449e-13	1	7_Enh	1	7_Enh	NA	NA	1	ENSG00000183682.7
chr1	39740000	chr1	40060000	45	8.555113e-4	0.03858376	1	7_Enh	1	7_Enh	NA	NA	1	ENSG00000090621.9
chr1	39860000	chr1	39980000	43	4.585566e-4	0.02439201	1	7_Enh	1	7_Enh	1	ENSG00000255103.1	NA	NA
chr1	39860000	chr1	40060000	39	4.054955e-4	0.02225309	1	7_Enh	1	7_Enh	1	ENSG00000255103.1	1	ENSG00000090621.9
chr1	39860000	chr1	40140000	30	4.498808e-6	6.202361e-4	1	7_Enh	NA	NA	1	ENSG00000255103.1	1	ENSG00000116983.8
chr1	39860000	chr1	40380000	16	6.785189e-4	0.0325791	1	7_Enh	1	7_Enh	1	ENSG00000255103.1	1	ENSG00000116990.9
chr1	39860000	chr1	46140000	6	1.754103e-6	2.811977e-4	1	7_Enh	1	7_Enh	1	ENSG00000255103.1	1	ENSG00000159592.6
chr1	39940000	chr1	40060000	53	9.726001e-7	1.702478e-4	1	7_Enh	1	7_Enh	1	ENSG00000183682.7	1	ENSG00000090621.9
chr1	39940000	chr1	40100000	39	1.428412e-6	2.361272e-4	1	7_Enh	1	7_Enh	1	ENSG00000183682.7	1	ENSG00000163909.6
chr1	39940000	chr1	40220000	56	7.370542e-20	1.314611e-16	1	7_Enh	1	7_Enh	1	ENSG00000183682.7	1	ENSG00000198754.5
chr1	39980000	chr1	40140000	55	1.474198e-9	5.583222e-7	1	7_Enh	NA	NA	NA	NA	1	ENSG00000116983.8
chr1	39980000	chr1	40220000	179	5.342529e-103	7.094106e-99	1	7_Enh	1	7_Enh	NA	NA	1	ENSG00000198754.5
chr1	39980000	chr1	40260000	32	5.144717e-8	1.331063e-5	1	7_Enh	1	7_Enh	NA	NA	1	ENSG00000116985.6
chr1	40060000	chr1	40220000	129	7.247742e-40	4.191618e-36	1	7_Enh	1	7_Enh	1	ENSG00000090621.9	1	ENSG00000198754.5
chr1	40060000	chr1	40260000	36	3.885688e-6	5.489997e-4	1	7_Enh	1	7_Enh	1	ENSG00000090621.9	1	ENSG00000116985.6
chr1	40060000	chr1	40340000	25	0.001046032	0.04467002	1	7_Enh	1	7_Enh	1	ENSG00000090621.9	1	ENSG00000043514.11
chr1	40060000	chr1	40380000	32	1.550762e-5	0.001724694	1	7_Enh	1	7_Enh	1	ENSG00000090621.9	1	ENSG00000116990.9
chr1	40060000	chr1	40460000	35	4.440724e-6	6.13538e-4	1	7_Enh	1	7_Enh	1	ENSG00000090621.9	NA	NA
chr1	40060000	chr1	45980000	5	6.652914e-4	0.03210906	1	7_Enh	1	7_Enh	1	ENSG00000090621.9	1	ENSG00000117450.9
chr1	40100000	chr1	40220000	86	1.998657e-19	3.409115e-16	1	7_Enh	1	7_Enh	1	ENSG00000163909.6	1	ENSG00000198754.5
chr1	40100000	chr1	40260000	28	2.685857e-4	0.0163401	1	7_Enh	1	7_Enh	1	ENSG00000163909.6	1	ENSG00000116985.6
chr1	40100000	chr1	40340000	26	3.445198e-5	0.003289635	1	7_Enh	1	7_Enh	1	ENSG00000163909.6	1	ENSG00000043514.11
chr1	40100000	chr1	40380000	33	1.272029e-7	2.942303e-5	1	7_Enh	1	7_Enh	1	ENSG00000163909.6	1	ENSG00000116990.9
chr1	40100000	chr1	40420000	31	6.026614e-6	7.904157e-4	1	7_Enh	1	7_Enh	1	ENSG00000163909.6	1	ENSG00000168389.13
chr1	40100000	chr1	40500000	24	9.648885e-4	0.04212397	1	7_Enh	1	7_Enh	1	ENSG00000163909.6	1	ENSG00000131236.12
chr1	40140000	chr1	40260000	39	2.188531e-8	6.248608e-6	NA	NA	1	7_Enh	1	ENSG00000116983.8	1	ENSG00000116985.6
chr1	40140000	chr1	40340000	23	5.668503e-4	0.02852871	NA	NA	1	7_Enh	1	ENSG00000116983.8	1	ENSG00000043514.11
chr1	40140000	chr1	40380000	32	3.115381e-7	6.401378e-5	NA	NA	1	7_Enh	1	ENSG00000116983.8	1	ENSG00000116990.9
chr1	40140000	chr1	40460000	26	1.897865e-4	0.01254353	NA	NA	1	7_Enh	1	ENSG00000116983.8	NA	NA
chr1	40140000	chr1	40500000	29	6.434225e-6	8.345956e-4	NA	NA	1	7_Enh	1	ENSG00000116983.8	1	ENSG00000131236.12
chr1	40140000	chr1	45860000	6	1.062318e-4	0.00800494	NA	NA	1	7_Enh	1	ENSG00000116983.8	NA	NA
chr1	40220000	chr1	40340000	47	1.674922e-9	6.260147e-7	1	7_Enh	1	7_Enh	1	ENSG00000198754.5	1	ENSG00000043514.11
chr1	40220000	chr1	40380000	52	2.281914e-11	1.253911e-8	1	7_Enh	1	7_Enh	1	ENSG00000198754.5	1	ENSG00000116990.9
chr1	40220000	chr1	40420000	47	1.481225e-8	4.414099e-6	1	7_Enh	1	7_Enh	1	ENSG00000198754.5	1	ENSG00000168389.13
chr1	40220000	chr1	40460000	53	2.56172e-12	1.667709e-9	1	7_Enh	1	7_Enh	1	ENSG00000198754.5	NA	NA
chr1	40220000	chr1	40500000	41	1.406306e-7	3.213179e-5	1	7_Enh	1	7_Enh	1	ENSG00000198754.5	1	ENSG00000131236.12
chr1	40220000	chr1	40540000	40	2.477931e-4	0.0153699	1	7_Enh	1	7_Enh	1	ENSG00000198754.5	NA	NA
chr1	40220000	chr1	40860000	26	4.249162e-5	0.003886484	1	7_Enh	1	7_Enh	1	ENSG00000198754.5	NA	NA
chr1	40220000	chr1	43620000	7	3.622684e-4	0.0204686	1	7_Enh	NA	NA	1	ENSG00000198754.5	1	ENSG00000243710.3
chr1	40220000	chr1	46820000	6	2.337706e-4	0.01470731	1	7_Enh	1	7_Enh	1	ENSG00000198754.5	1	ENSG00000117481.6
chr1	40260000	chr1	40380000	38	8.538658e-10	3.407701e-7	1	7_Enh	1	7_Enh	1	ENSG00000116985.6	1	ENSG00000116990.9
chr1	40260000	chr1	40420000	47	1.495149e-14	1.385792e-11	1	7_Enh	1	7_Enh	1	ENSG00000116985.6	1	ENSG00000168389.13
chr1	40260000	chr1	40460000	33	5.957424e-8	1.51479e-5	1	7_Enh	1	7_Enh	1	ENSG00000116985.6	NA	NA
chr1	40260000	chr1	40500000	33	1.052294e-8	3.253759e-6	1	7_Enh	1	7_Enh	1	ENSG00000116985.6	1	ENSG00000131236.12
chr1	40260000	chr1	40540000	32	1.243795e-5	0.00143901	1	7_Enh	1	7_Enh	1	ENSG00000116985.6	NA	NA
chr1	40260000	chr1	45780000	4	7.459834e-4	0.03492121	1	7_Enh	1	7_Enh	1	ENSG00000116985.6	1	ENSG00000186603.4
chr1	40340000	chr1	40460000	54	6.211989e-15	6.087136e-12	1	7_Enh	1	7_Enh	1	ENSG00000043514.11	NA	NA
chr1	40340000	chr1	40500000	32	1.191371e-5	0.001388929	1	7_Enh	1	7_Enh	1	ENSG00000043514.11	1	ENSG00000131236.12
chr1	40380000	chr1	40500000	57	1.505736e-12	1.021436e-9	1	7_Enh	1	7_Enh	1	ENSG00000116990.9	1	ENSG00000131236.12
chr1	40380000	chr1	40540000	63	2.350868e-11	1.288985e-8	1	7_Enh	1	7_Enh	1	ENSG00000116990.9	NA	NA
chr1	40380000	chr1	43820000	5	4.771809e-4	0.02512751	1	7_Enh	1	7_Enh	1	ENSG00000116990.9	1	ENSG00000066322.8
chr1	40420000	chr1	40540000	64	1.714356e-6	2.758924e-4	1	7_Enh	1	7_Enh	1	ENSG00000168389.13	NA	NA
chr1	40420000	chr1	40820000	23	0.001061062	0.04513278	1	7_Enh	1	7_Enh	1	ENSG00000168389.13	1	ENSG00000084070.7
chr1	40420000	chr1	40900000	16	2.523496e-4	0.01558633	1	7_Enh	NA	NA	1	ENSG00000168389.13	1	ENSG00000187801.10
chr1	40500000	chr1	40820000	31	7.728958e-5	0.00623796	1	7_Enh	1	7_Enh	1	ENSG00000131236.12	1	ENSG00000084070.7
chr1	40500000	chr1	40860000	39	5.792513e-7	1.093529e-4	1	7_Enh	1	7_Enh	1	ENSG00000131236.12	NA	NA
chr1	40500000	chr1	40900000	21	1.924981e-5	0.00205842	1	7_Enh	NA	NA	1	ENSG00000131236.12	1	ENSG00000187801.10
chr1	40500000	chr1	46380000	8	2.270154e-7	4.86947e-5	1	7_Enh	1	7_Enh	1	ENSG00000131236.12	NA	NA
chr1	40500000	chr1	46420000	6	2.50503e-5	0.002544675	1	7_Enh	1	7_Enh	1	ENSG00000131236.12	NA	NA
chr1	40540000	chr1	40700000	86	1.53396e-7	3.464784e-5	1	7_Enh	1	7_Enh	NA	NA	1	ENSG00000188800.5
chr1	40540000	chr1	40740000	74	3.309367e-11	1.7635e-8	1	7_Enh	1	7_Enh	NA	NA	1	ENSG00000084073.4
chr1	40540000	chr1	40820000	104	4.29595e-35	2.092283e-31	1	7_Enh	1	7_Enh	NA	NA	1	ENSG00000084070.7
chr1	40540000	chr1	40900000	44	1.531256e-13	1.217012e-10	1	7_Enh	NA	NA	NA	NA	1	ENSG00000187801.10
chr1	40540000	chr1	40980000	48	1.636239e-10	7.607028e-8	1	7_Enh	1	7_Enh	NA	NA	1	ENSG00000117010.11
chr1	40540000	chr1	41260000	20	7.380336e-4	0.03464814	1	7_Enh	NA	NA	NA	NA	1	ENSG00000117013.10
chr1	40540000	chr1	43940000	7	4.214543e-4	0.02290455	1	7_Enh	1	7_Enh	NA	NA	1	ENSG00000178922.12
chr1	40580000	chr1	40700000	68	2.032204e-5	0.00215078	NA	NA	1	7_Enh	1	ENSG00000131238.12	1	ENSG00000188800.5
chr1	40580000	chr1	40740000	57	6.03012e-8	1.530883e-5	NA	NA	1	7_Enh	1	ENSG00000131238.12	1	ENSG00000084073.4
chr1	40580000	chr1	40820000	96	2.894177e-37	1.531339e-33	NA	NA	1	7_Enh	1	ENSG00000131238.12	1	ENSG00000084070.7
chr1	40580000	chr1	40860000	79	1.526966e-23	3.84188e-20	NA	NA	1	7_Enh	1	ENSG00000131238.12	NA	NA
chr1	40580000	chr1	40980000	35	1.85002e-7	4.0754100000000003e-05	NA	NA	1	7_Enh	1	ENSG00000131238.12	1	ENSG00000117010.11
chr1	40580000	chr1	46660000	5	0.001023325	0.04395904	NA	NA	1	7_Enh	1	ENSG00000131238.12	1	ENSG00000171357.5
chr1	40620000	chr1	40740000	128	1.915654e-28	6.75226e-25	NA	NA	1	7_Enh	1	ENSG00000117000.8	1	ENSG00000084073.4
chr1	40620000	chr1	40820000	136	5.591461e-49	3.947603e-45	NA	NA	1	7_Enh	1	ENSG00000117000.8	1	ENSG00000084070.7
chr1	40620000	chr1	40860000	116	2.704071e-33	1.222961e-29	NA	NA	1	7_Enh	1	ENSG00000117000.8	NA	NA
chr1	40620000	chr1	40980000	39	1.724819e-5	0.00188177	NA	NA	1	7_Enh	1	ENSG00000117000.8	1	ENSG00000117010.11
chr1	40620000	chr1	41300000	19	4.483763e-4	0.02399282	NA	NA	1	7_Enh	1	ENSG00000117000.8	NA	NA
chr1	40620000	chr1	46260000	6	3.137169e-4	0.01837205	NA	NA	1	7_Enh	1	ENSG00000117000.8	1	ENSG00000086015.16
chr1	40620000	chr1	46340000	10	3.746619e-6	5.325379e-4	NA	NA	1	7_Enh	1	ENSG00000117000.8	NA	NA
chr1	40660000	chr1	40820000	80	5.443736e-15	5.385396e-12	1	7_Enh	1	7_Enh	NA	NA	1	ENSG00000084070.7
chr1	40660000	chr1	40900000	40	2.083743e-9	7.619991e-7	1	7_Enh	NA	NA	NA	NA	1	ENSG00000187801.10
chr1	40660000	chr1	40980000	36	1.314283e-4	0.009451419	1	7_Enh	1	7_Enh	NA	NA	1	ENSG00000117010.11
chr1	40660000	chr1	43300000	11	0.001190924	0.04903842	1	7_Enh	1	7_Enh	NA	NA	1	ENSG00000164011.13
chr1	40700000	chr1	40820000	62	3.573756e-4	0.02025933	1	7_Enh	1	7_Enh	1	ENSG00000188800.5	1	ENSG00000084070.7
chr1	40700000	chr1	40860000	101	4.533281e-16	5.227111e-13	1	7_Enh	1	7_Enh	1	ENSG00000188800.5	NA	NA
chr1	40700000	chr1	40900000	32	7.46913e-4	0.03495329	1	7_Enh	NA	NA	1	ENSG00000188800.5	1	ENSG00000187801.10
chr1	40700000	chr1	41340000	17	9.697039e-4	0.04228014	1	7_Enh	1	7_Enh	1	ENSG00000188800.5	1	ENSG00000179862.5
chr1	40740000	chr1	40860000	115	4.00058e-26	1.213494e-22	1	7_Enh	1	7_Enh	1	ENSG00000084073.4	NA	NA
chr1	40740000	chr1	40900000	42	6.469344e-9	2.107504e-6	1	7_Enh	NA	NA	1	ENSG00000084073.4	1	ENSG00000187801.10
chr1	40740000	chr1	41420000	19	5.250998e-4	0.02695932	1	7_Enh	1	7_Enh	1	ENSG00000084073.4	NA	NA
chr1	40820000	chr1	43620000	7	0.001050732	0.04481939	1	7_Enh	NA	NA	1	ENSG00000084070.7	1	ENSG00000243710.3
chr1	40820000	chr1	46780000	5	3.487101e-4	0.01989443	1	7_Enh	1	7_Enh	1	ENSG00000084070.7	1	ENSG00000132128.12
chr1	40860000	chr1	40980000	61	5.585476e-6	7.422524e-4	1	7_Enh	1	7_Enh	NA	NA	1	ENSG00000117010.11
chr1	40900000	chr1	41140000	33	1.882827e-5	0.002021418	NA	NA	1	7_Enh	1	ENSG00000187801.10	1	ENSG00000066136.15
chr1	40900000	chr1	41180000	26	1.298699e-4	0.009364221	NA	NA	1	7_Enh	1	ENSG00000187801.10	NA	NA
chr1	40980000	chr1	41140000	61	1.576459e-6	2.569084e-4	1	7_Enh	1	7_Enh	1	ENSG00000117010.11	1	ENSG00000066136.15
chr1	40980000	chr1	41260000	35	4.926687e-7	9.512942e-5	1	7_Enh	NA	NA	1	ENSG00000117010.11	1	ENSG00000117013.10
chr1	40980000	chr1	41300000	26	3.764066e-5	0.003529059	1	7_Enh	1	7_Enh	1	ENSG00000117010.11	NA	NA
chr1	40980000	chr1	41380000	31	1.136793e-7	2.668977e-5	1	7_Enh	1	7_Enh	1	ENSG00000117010.11	NA	NA
chr1	40980000	chr1	45180000	6	5.350535e-4	0.02733289	1	7_Enh	1	7_Enh	1	ENSG00000117010.11	NA	NA
chr1	40980000	chr1	50900000	5	1.595092e-4	0.0109796	1	7_Enh	NA	NA	1	ENSG00000117010.11	1	ENSG00000142700.7
chr1	41140000	chr1	41260000	72	1.266127e-10	6.019197e-8	1	7_Enh	NA	NA	1	ENSG00000066136.15	1	ENSG00000117013.10
chr1	41140000	chr1	41300000	64	9.941493e-13	6.9376e-10	1	7_Enh	1	7_Enh	1	ENSG00000066136.15	NA	NA
chr1	41140000	chr1	41340000	31	6.616351e-4	0.03197846	1	7_Enh	1	7_Enh	1	ENSG00000066136.15	1	ENSG00000179862.5
chr1	41140000	chr1	41380000	36	7.347955e-4	0.03453751	1	7_Enh	1	7_Enh	1	ENSG00000066136.15	NA	NA
chr1	41140000	chr1	41420000	68	5.184706e-17	6.740034e-14	1	7_Enh	1	7_Enh	1	ENSG00000066136.15	NA	NA
chr1	41140000	chr1	41460000	61	1.948095e-8	5.633631e-6	1	7_Enh	1	7_Enh	1	ENSG00000066136.15	1	ENSG00000171793.9
chr1	41140000	chr1	47020000	5	8.995171e-4	0.04003099	1	7_Enh	NA	NA	1	ENSG00000066136.15	1	ENSG00000162456.5
chr1	41180000	chr1	41460000	45	4.909925e-4	0.02566187	1	7_Enh	1	7_Enh	NA	NA	1	ENSG00000171793.9
chr1	41260000	chr1	41380000	43	6.950849e-7	1.278086e-4	NA	NA	1	7_Enh	1	ENSG00000117013.10	NA	NA
chr1	41260000	chr1	41420000	57	1.010039e-13	8.256905e-11	NA	NA	1	7_Enh	1	ENSG00000117013.10	NA	NA
chr1	41260000	chr1	41460000	52	1.204303e-7	2.806056e-5	NA	NA	1	7_Enh	1	ENSG00000117013.10	1	ENSG00000171793.9
chr1	41260000	chr1	45100000	7	8.87403e-5	0.00695163	NA	NA	1	7_Enh	1	ENSG00000117013.10	NA	NA
chr1	41300000	chr1	41460000	81	2.956892e-21	6.074633e-18	1	7_Enh	1	7_Enh	NA	NA	1	ENSG00000171793.9
chr1	41300000	chr1	47660000	4	6.221885e-4	0.03055829	1	7_Enh	1	7_Enh	NA	NA	1	ENSG00000162366.3
chr1	41340000	chr1	41460000	54	4.679391e-9	1.57618e-6	1	7_Enh	1	7_Enh	1	ENSG00000179862.5	1	ENSG00000171793.9
chr1	41380000	chr1	43140000	9	3.614282e-4	0.02043518	1	7_Enh	1	7_Enh	NA	NA	1	ENSG00000065978.13
chr1	41380000	chr1	43940000	6	6.814966e-4	0.0326844	1	7_Enh	1	7_Enh	NA	NA	1	ENSG00000178922.12
chr1	41380000	chr1	47020000	4	0.001156011	0.04800295	1	7_Enh	NA	NA	NA	NA	1	ENSG00000162456.5
chr1	41460000	chr1	46860000	6	1.106769e-4	0.00826504	1	7_Enh	1	7_Enh	1	ENSG00000171793.9	1	ENSG00000117480.11
chr1	41500000	chr1	41620000	70	1.95461e-15	2.060134e-12	1	7_Enh	1	7_Enh	1	ENSG00000171790.11	NA	NA
chr1	41500000	chr1	41660000	44	2.058214e-6	3.219306e-4	1	7_Enh	1	7_Enh	1	ENSG00000171790.11	NA	NA
chr1	41580000	chr1	44860000	9	5.213211e-4	0.02681559	1	7_Enh	NA	NA	NA	NA	1	ENSG00000187147.13
chr1	41620000	chr1	43140000	10	3.67335e-4	0.02068699	1	7_Enh	1	7_Enh	NA	NA	1	ENSG00000065978.13
chr1	41940000	chr1	42260000	33	1.243124e-4	0.009050508	1	7_Enh	1	7_Enh	1	ENSG00000127129.5	NA	NA
chr1	41940000	chr1	42500000	18	5.311546e-4	0.02718825	1	7_Enh	1	7_Enh	1	ENSG00000127129.5	1	ENSG00000127124.9
chr1	41940000	chr1	42620000	18	2.971854e-4	0.01763917	1	7_Enh	1	7_Enh	1	ENSG00000127129.5	1	ENSG00000197273.3
chr1	41940000	chr1	42740000	20	6.081277e-4	0.030054	1	7_Enh	1	7_Enh	1	ENSG00000127129.5	NA	NA
chr1	42020000	chr1	42500000	14	6.182369e-4	0.03041691	1	7_Enh	1	7_Enh	NA	NA	1	ENSG00000127124.9
chr1	42020000	chr1	42620000	14	3.345353e-4	0.01928088	1	7_Enh	1	7_Enh	NA	NA	1	ENSG00000197273.3
chr1	42020000	chr1	42820000	19	3.165174e-6	4.625314e-4	1	7_Enh	NA	NA	NA	NA	1	ENSG00000198815.4
chr1	42020000	chr1	42940000	15	7.593887e-4	0.03537315	1	7_Enh	NA	NA	NA	NA	1	ENSG00000186409.10
chr1	42020000	chr1	43140000	18	7.845778e-9	2.504871e-6	1	7_Enh	1	7_Enh	NA	NA	1	ENSG00000065978.13
chr1	42060000	chr1	42500000	24	7.676288e-5	0.006205316	1	7_Enh	1	7_Enh	NA	NA	1	ENSG00000127124.9
chr1	42060000	chr1	42620000	25	9.306639e-6	0.001133143	1	7_Enh	1	7_Enh	NA	NA	1	ENSG00000197273.3
chr1	42060000	chr1	42820000	24	1.667486e-4	0.01135775	1	7_Enh	NA	NA	NA	NA	1	ENSG00000198815.4
chr1	42060000	chr1	43140000	16	5.244656e-4	0.02693626	1	7_Enh	1	7_Enh	NA	NA	1	ENSG00000065978.13
chr1	42100000	chr1	42620000	31	6.698546e-8	1.677916e-5	1	7_Enh	1	7_Enh	NA	NA	1	ENSG00000197273.3
chr1	42100000	chr1	42820000	26	9.541125e-5	0.007358749	1	7_Enh	NA	NA	NA	NA	1	ENSG00000198815.4
chr1	42100000	chr1	42940000	25	4.579746e-4	0.02436952	1	7_Enh	NA	NA	NA	NA	1	ENSG00000186409.10
chr1	42100000	chr1	43140000	17	3.825372e-4	0.02131323	1	7_Enh	1	7_Enh	NA	NA	1	ENSG00000065978.13
chr1	42140000	chr1	42500000	25	4.273693e-6	5.942696e-4	1	7_Enh	1	7_Enh	NA	NA	1	ENSG00000127124.9
chr1	42140000	chr1	42620000	19	5.830015e-4	0.02913277	1	7_Enh	1	7_Enh	NA	NA	1	ENSG00000197273.3
chr1	42140000	chr1	42940000	24	3.195998e-5	0.003096444	1	7_Enh	NA	NA	NA	NA	1	ENSG00000186409.10
chr1	42140000	chr1	43220000	11	2.057608e-4	0.01334345	1	7_Enh	1	7_Enh	NA	NA	1	ENSG00000117385.11
chr1	42220000	chr1	46860000	5	8.559417e-4	0.03859834	1	7_Enh	1	7_Enh	NA	NA	1	ENSG00000117480.11
chr1	42260000	chr1	42500000	30	8.968891e-7	1.587881e-4	1	7_Enh	1	7_Enh	NA	NA	1	ENSG00000127124.9
chr1	42260000	chr1	42620000	28	4.89342e-7	9.457608e-5	1	7_Enh	1	7_Enh	NA	NA	1	ENSG00000197273.3
chr1	42260000	chr1	42860000	23	8.866819e-5	0.006947276	1	7_Enh	NA	NA	NA	NA	1	ENSG00000177181.10
chr1	42260000	chr1	42940000	24	1.406681e-4	0.009959633	1	7_Enh	NA	NA	NA	NA	1	ENSG00000186409.10
chr1	42300000	chr1	42500000	60	4.503413e-15	4.510258e-12	1	7_Enh	1	7_Enh	NA	NA	1	ENSG00000127124.9
chr1	42300000	chr1	42620000	30	3.909493e-4	0.0216571	1	7_Enh	1	7_Enh	NA	NA	1	ENSG00000197273.3
chr1	42300000	chr1	43220000	15	1.299652e-4	0.009369586	1	7_Enh	1	7_Enh	NA	NA	1	ENSG00000117385.11
chr1	42340000	chr1	42500000	49	4.450503e-8	1.169852e-5	1	7_Enh	1	7_Enh	NA	NA	1	ENSG00000127124.9
chr1	42340000	chr1	42820000	37	1.022461e-5	0.001224883	1	7_Enh	NA	NA	NA	NA	1	ENSG00000198815.4
chr1	42340000	chr1	43140000	22	1.015826e-4	0.007732254	1	7_Enh	1	7_Enh	NA	NA	1	ENSG00000065978.13
chr1	42380000	chr1	42500000	39	4.505943e-4	0.02407859	1	7_Enh	1	7_Enh	NA	NA	1	ENSG00000127124.9
chr1	42380000	chr1	42820000	37	6.261624e-6	8.15918e-4	1	7_Enh	NA	NA	NA	NA	1	ENSG00000198815.4
chr1	42380000	chr1	43140000	21	1.564015e-4	0.01081497	1	7_Enh	1	7_Enh	NA	NA	1	ENSG00000065978.13
chr1	42500000	chr1	42940000	25	9.801979e-5	0.007516523	1	7_Enh	NA	NA	1	ENSG00000127124.9	1	ENSG00000186409.10
chr1	42620000	chr1	42820000	40	1.163734e-6	1.984659e-4	1	7_Enh	NA	NA	1	ENSG00000197273.3	1	ENSG00000198815.4
chr1	42620000	chr1	42860000	35	5.546683e-6	7.380616e-4	1	7_Enh	NA	NA	1	ENSG00000197273.3	1	ENSG00000177181.10
chr1	42620000	chr1	43140000	23	2.199115e-6	3.403124e-4	1	7_Enh	1	7_Enh	1	ENSG00000197273.3	1	ENSG00000065978.13
chr1	42620000	chr1	48460000	7	1.947398e-5	0.002077556	1	7_Enh	NA	NA	1	ENSG00000197273.3	1	ENSG00000269113.3
chr1	42660000	chr1	42820000	53	4.382348e-6	6.068364e-4	1	7_Enh	NA	NA	NA	NA	1	ENSG00000198815.4
chr1	42660000	chr1	42860000	40	7.958739e-4	0.03659919	1	7_Enh	NA	NA	NA	NA	1	ENSG00000177181.10
chr1	42660000	chr1	43140000	27	1.806458e-5	0.001954446	1	7_Enh	1	7_Enh	NA	NA	1	ENSG00000065978.13
chr1	42660000	chr1	43220000	18	3.64496e-5	0.003440026	1	7_Enh	1	7_Enh	NA	NA	1	ENSG00000117385.11
chr1	42700000	chr1	42820000	38	9.638871e-4	0.04209431	1	7_Enh	NA	NA	NA	NA	1	ENSG00000198815.4
chr1	42780000	chr1	43140000	36	2.251904e-4	0.01429537	1	7_Enh	1	7_Enh	NA	NA	1	ENSG00000065978.13
chr1	42780000	chr1	43220000	32	2.496251e-8	7.02759e-6	1	7_Enh	1	7_Enh	NA	NA	1	ENSG00000117385.11
chr1	42820000	chr1	43140000	36	1.080591e-5	0.00128159	NA	NA	1	7_Enh	1	ENSG00000198815.4	1	ENSG00000065978.13
chr1	42820000	chr1	43220000	21	2.064473e-4	0.01337768	NA	NA	1	7_Enh	1	ENSG00000198815.4	1	ENSG00000117385.11
chr1	43140000	chr1	46980000	7	2.534914e-4	0.01564027	1	7_Enh	1	7_Enh	1	ENSG00000065978.13	1	ENSG00000197587.6
chr1	43220000	chr1	43540000	32	5.676446e-11	2.888905e-8	1	7_Enh	1	7_Enh	1	ENSG00000117385.11	NA	NA
chr1	43220000	chr1	46100000	5	2.228866e-4	0.01418352	1	7_Enh	NA	NA	1	ENSG00000117385.11	1	ENSG00000159588.10
chr1	43260000	chr1	43420000	49	1.260782e-4	0.009151444	1	7_Enh	1	7_Enh	NA	NA	1	ENSG00000117394.15
chr1	43260000	chr1	43620000	38	1.30537e-7	3.009469e-5	1	7_Enh	NA	NA	NA	NA	1	ENSG00000243710.3
chr1	43300000	chr1	43460000	44	1.19795e-5	0.001395286	1	7_Enh	1	7_Enh	1	ENSG00000164011.13	NA	NA
chr1	43300000	chr1	43540000	60	4.638411e-9	1.563551e-6	1	7_Enh	1	7_Enh	1	ENSG00000164011.13	NA	NA
chr1	43300000	chr1	43620000	62	2.047827e-12	1.356354e-9	1	7_Enh	NA	NA	1	ENSG00000164011.13	1	ENSG00000243710.3
chr1	43380000	chr1	43620000	48	1.034023e-7	2.457498e-5	1	7_Enh	NA	NA	NA	NA	1	ENSG00000243710.3
chr1	43380000	chr1	43740000	29	5.121944e-4	0.0264695	1	7_Enh	1	7_Enh	NA	NA	1	ENSG00000253313.1
chr1	43380000	chr1	43820000	29	1.925345e-7	4.218779e-5	1	7_Enh	1	7_Enh	NA	NA	1	ENSG00000066322.8
chr1	43380000	chr1	43860000	31	4.143378e-5	0.00380895	1	7_Enh	1	7_Enh	NA	NA	1	ENSG00000159479.12
chr1	43380000	chr1	43900000	27	7.407112e-7	1.34932e-4	1	7_Enh	NA	NA	NA	NA	1	ENSG00000178922.12
chr1	43420000	chr1	43540000	93	3.980748e-26	1.207699e-22	1	7_Enh	1	7_Enh	1	ENSG00000117394.15	NA	NA
chr1	43420000	chr1	46420000	7	2.774702e-4	0.0167465	1	7_Enh	1	7_Enh	1	ENSG00000117394.15	NA	NA
chr1	43460000	chr1	43620000	26	3.14519e-4	0.01840668	1	7_Enh	NA	NA	NA	NA	1	ENSG00000243710.3
chr1	43460000	chr1	43780000	20	3.2977830000000003e-05	0.003175598	1	7_Enh	1	7_Enh	NA	NA	1	ENSG00000066056.9
chr1	43460000	chr1	43900000	14	3.696167e-4	0.02078108	1	7_Enh	NA	NA	NA	NA	1	ENSG00000178922.12
chr1	43620000	chr1	43820000	31	3.37823e-6	4.883429e-4	NA	NA	1	7_Enh	1	ENSG00000243710.3	1	ENSG00000066322.8
chr1	43620000	chr1	43860000	36	3.105058e-5	0.003025155	NA	NA	1	7_Enh	1	ENSG00000243710.3	1	ENSG00000159479.12
chr1	43620000	chr1	43940000	21	6.593441e-4	0.03189707	NA	NA	1	7_Enh	1	ENSG00000243710.3	1	ENSG00000178922.12
chr1	43700000	chr1	43820000	77	9.950371e-21	1.944868e-17	1	7_Enh	1	7_Enh	NA	NA	1	ENSG00000066322.8
chr1	43700000	chr1	43860000	109	2.947681e-30	1.157667e-26	1	7_Enh	1	7_Enh	NA	NA	1	ENSG00000159479.12
chr1	43700000	chr1	43900000	93	5.076469e-37	2.65889e-33	1	7_Enh	NA	NA	NA	NA	1	ENSG00000178922.12
chr1	43700000	chr1	43940000	53	1.836458e-14	1.681388e-11	1	7_Enh	1	7_Enh	NA	NA	1	ENSG00000178922.12
chr1	43740000	chr1	43860000	99	3.503762e-30	1.369668e-26	1	7_Enh	1	7_Enh	1	ENSG00000253313.1	1	ENSG00000159479.12
chr1	43740000	chr1	43900000	41	6.539859e-9	2.128053e-6	1	7_Enh	NA	NA	1	ENSG00000253313.1	1	ENSG00000178922.12
chr1	43740000	chr1	44020000	24	8.940043e-4	0.03984929	1	7_Enh	1	7_Enh	1	ENSG00000253313.1	NA	NA
chr1	43780000	chr1	43900000	46	5.691182e-10	2.361465e-7	1	7_Enh	NA	NA	1	ENSG00000066056.9	1	ENSG00000178922.12
chr1	43820000	chr1	43940000	28	6.852124e-5	0.005673085	1	7_Enh	1	7_Enh	1	ENSG00000066322.8	1	ENSG00000178922.12
chr1	43820000	chr1	44020000	28	9.134021e-6	0.001115661	1	7_Enh	1	7_Enh	1	ENSG00000066322.8	NA	NA
chr1	43860000	chr1	44020000	46	2.605281e-7	5.485527e-5	1	7_Enh	1	7_Enh	1	ENSG00000159479.12	NA	NA
chr1	43860000	chr1	44180000	22	6.12549e-4	0.03021239	1	7_Enh	1	7_Enh	1	ENSG00000159479.12	1	ENSG00000126091.15
chr1	43860000	chr1	44220000	34	4.315707e-5	0.003935335	1	7_Enh	1	7_Enh	1	ENSG00000159479.12	NA	NA
chr1	43860000	chr1	52380000	5	7.788968e-4	0.03603179	1	7_Enh	1	7_Enh	1	ENSG00000159479.12	NA	NA
chr1	43900000	chr1	44020000	43	1.378595e-8	4.139249e-6	NA	NA	1	7_Enh	1	ENSG00000178922.12	NA	NA
chr1	43900000	chr1	44180000	21	3.999268e-5	0.003704193	NA	NA	1	7_Enh	1	ENSG00000178922.12	1	ENSG00000126091.15
chr1	43900000	chr1	44300000	23	6.232658e-4	0.0305969	NA	NA	1	7_Enh	1	ENSG00000178922.12	NA	NA
chr1	43940000	chr1	44180000	27	1.382511e-7	3.16561e-5	1	7_Enh	1	7_Enh	1	ENSG00000178922.12	1	ENSG00000126091.15
chr1	43940000	chr1	44220000	29	5.425241e-5	0.004718966	1	7_Enh	1	7_Enh	1	ENSG00000178922.12	NA	NA
chr1	43940000	chr1	44300000	25	2.261267e-4	0.0143411	1	7_Enh	1	7_Enh	1	ENSG00000178922.12	NA	NA
chr1	43940000	chr1	44420000	23	5.377178e-6	7.195375e-4	1	7_Enh	1	7_Enh	1	ENSG00000178922.12	1	ENSG00000117410.9
chr1	43940000	chr1	52140000	6	7.813621e-6	9.800057e-4	1	7_Enh	1	7_Enh	1	ENSG00000178922.12	NA	NA
chr1	43940000	chr1	53700000	4	0.001200793	0.04933449	1	7_Enh	1	7_Enh	1	ENSG00000178922.12	1	ENSG00000162385.6
chr1	44020000	chr1	44180000	42	5.249173e-11	2.689264e-8	1	7_Enh	1	7_Enh	NA	NA	1	ENSG00000126091.15
chr1	44020000	chr1	44420000	36	6.19696e-10	2.551493e-7	1	7_Enh	1	7_Enh	NA	NA	1	ENSG00000117410.9
chr1	44020000	chr1	44500000	18	5.922195e-4	0.02947331	1	7_Enh	1	7_Enh	NA	NA	1	ENSG00000196517.7
chr1	44180000	chr1	44300000	44	9.591975e-6	0.001161748	1	7_Enh	1	7_Enh	1	ENSG00000126091.15	NA	NA
chr1	44180000	chr1	44340000	23	4.151761e-5	0.003814992	1	7_Enh	1	7_Enh	1	ENSG00000126091.15	NA	NA
chr1	44180000	chr1	44420000	36	1.567088e-8	4.642885e-6	1	7_Enh	1	7_Enh	1	ENSG00000126091.15	1	ENSG00000117410.9
chr1	44180000	chr1	44500000	22	2.692835e-5	0.002696977	1	7_Enh	1	7_Enh	1	ENSG00000126091.15	1	ENSG00000196517.7
chr1	44180000	chr1	53980000	4	6.96836e-5	0.005749132	1	7_Enh	1	7_Enh	1	ENSG00000126091.15	NA	NA
chr1	44220000	chr1	44420000	128	2.222077e-51	1.640679e-47	1	7_Enh	1	7_Enh	NA	NA	1	ENSG00000117410.9
chr1	44220000	chr1	44500000	36	2.626954e-6	3.956149e-4	1	7_Enh	1	7_Enh	NA	NA	1	ENSG00000196517.7
chr1	44300000	chr1	44420000	90	1.413496e-16	1.741628e-13	1	7_Enh	1	7_Enh	NA	NA	1	ENSG00000117410.9
chr1	44420000	chr1	45100000	21	1.89047e-4	0.01250713	1	7_Enh	1	7_Enh	1	ENSG00000117410.9	NA	NA
chr1	44500000	chr1	44660000	33	6.009758e-4	0.02979432	1	7_Enh	NA	NA	1	ENSG00000196517.7	1	ENSG00000178028.9
chr1	44500000	chr1	44700000	38	5.132281e-9	1.712706e-6	1	7_Enh	1	7_Enh	1	ENSG00000196517.7	NA	NA
chr1	44500000	chr1	44780000	35	5.257712e-6	7.062093e-4	1	7_Enh	1	7_Enh	1	ENSG00000196517.7	NA	NA
chr1	44500000	chr1	45100000	20	1.406935e-4	0.009960921	1	7_Enh	1	7_Enh	1	ENSG00000196517.7	NA	NA
chr1	44540000	chr1	44660000	93	1.593274e-11	9.020833e-9	1	7_Enh	NA	NA	NA	NA	1	ENSG00000178028.9
chr1	44540000	chr1	45140000	38	2.612971e-5	0.00263283	1	7_Enh	1	7_Enh	NA	NA	1	ENSG00000126106.9
chr1	44580000	chr1	44700000	51	2.088532e-7	4.527258e-5	1	7_Enh	1	7_Enh	1	ENSG00000171872.4	NA	NA
chr1	44580000	chr1	44740000	47	5.56082e-4	0.02812845	1	7_Enh	1	7_Enh	1	ENSG00000171872.4	NA	NA
chr1	44580000	chr1	44780000	47	5.12522e-5	0.004513037	1	7_Enh	1	7_Enh	1	ENSG00000171872.4	NA	NA
chr1	44580000	chr1	44860000	39	9.13153e-4	0.0404758	1	7_Enh	NA	NA	1	ENSG00000171872.4	1	ENSG00000187147.13
chr1	44580000	chr1	45100000	25	4.945123e-4	0.02579497	1	7_Enh	1	7_Enh	1	ENSG00000171872.4	NA	NA
chr1	44580000	chr1	45980000	10	6.411698e-4	0.03124595	1	7_Enh	1	7_Enh	1	ENSG00000171872.4	1	ENSG00000117450.9
chr1	44660000	chr1	44780000	57	1.165726e-6	1.987341e-4	NA	NA	1	7_Enh	1	ENSG00000178028.9	NA	NA
chr1	44660000	chr1	45140000	25	6.365658e-4	0.03108122	NA	NA	1	7_Enh	1	ENSG00000178028.9	1	ENSG00000126106.9
chr1	44660000	chr1	53780000	5	6.780046e-5	0.005626319	NA	NA	1	7_Enh	1	ENSG00000178028.9	1	ENSG00000157193.10
chr1	44700000	chr1	44820000	34	3.723769e-4	0.02089506	1	7_Enh	1	7_Enh	NA	NA	1	ENSG00000117419.10
chr1	44740000	chr1	45140000	33	1.735203e-4	0.01171072	1	7_Enh	1	7_Enh	NA	NA	1	ENSG00000126106.9
chr1	44780000	chr1	45140000	36	1.297143e-4	0.009355642	1	7_Enh	1	7_Enh	NA	NA	1	ENSG00000126106.9
chr1	44780000	chr1	45940000	12	7.74564e-4	0.03588656	1	7_Enh	NA	NA	NA	NA	1	ENSG00000070759.12
chr1	44820000	chr1	45140000	34	1.767512e-5	0.001919994	1	7_Enh	1	7_Enh	1	ENSG00000117419.10	1	ENSG00000126106.9
chr1	44820000	chr1	45180000	29	5.178055e-6	6.975147e-4	1	7_Enh	1	7_Enh	1	ENSG00000117419.10	NA	NA
chr1	44860000	chr1	45100000	74	1.395715e-16	1.720741e-13	NA	NA	1	7_Enh	1	ENSG00000187147.13	NA	NA
chr1	44860000	chr1	45140000	56	2.376737e-8	6.726492e-6	NA	NA	1	7_Enh	1	ENSG00000187147.13	1	ENSG00000126106.9
chr1	45180000	chr1	45460000	21	4.00045e-4	0.02202966	1	7_Enh	NA	NA	NA	NA	1	ENSG00000126107.10
chr1	45180000	chr1	45820000	19	0.001046038	0.04467012	1	7_Enh	1	7_Enh	NA	NA	1	ENSG00000132781.13
chr1	45180000	chr1	46060000	13	6.585866e-4	0.03187056	1	7_Enh	1	7_Enh	NA	NA	1	ENSG00000132780.12
chr1	45260000	chr1	45380000	53	7.585207e-10	3.060969e-7	1	7_Enh	1	7_Enh	1	ENSG00000222009.4	NA	NA
chr1	45260000	chr1	45460000	31	8.321971e-10	3.328696e-7	1	7_Enh	NA	NA	1	ENSG00000222009.4	1	ENSG00000126107.10
chr1	45260000	chr1	45740000	24	1.522398e-5	0.001699103	1	7_Enh	1	7_Enh	1	ENSG00000222009.4	NA	NA
chr1	45260000	chr1	45780000	21	1.367417e-6	2.275376e-4	1	7_Enh	1	7_Enh	1	ENSG00000222009.4	1	ENSG00000186603.4
chr1	45260000	chr1	45820000	19	1.059819e-4	0.00798977	1	7_Enh	1	7_Enh	1	ENSG00000222009.4	1	ENSG00000132781.13
chr1	45260000	chr1	45900000	20	5.32257e-6	7.134785e-4	1	7_Enh	1	7_Enh	1	ENSG00000222009.4	NA	NA
chr1	45260000	chr1	46020000	11	1.638768e-4	0.01120768	1	7_Enh	1	7_Enh	1	ENSG00000222009.4	1	ENSG00000117448.9
chr1	45260000	chr1	46300000	16	1.31412e-6	2.199857e-4	1	7_Enh	1	7_Enh	1	ENSG00000222009.4	NA	NA
chr1	45260000	chr1	46420000	11	4.198815e-5	0.003849769	1	7_Enh	1	7_Enh	1	ENSG00000222009.4	NA	NA
chr1	45260000	chr1	46860000	7	6.262918e-4	0.03070669	1	7_Enh	1	7_Enh	1	ENSG00000222009.4	1	ENSG00000117480.11
chr1	45260000	chr1	46980000	9	3.0995e-4	0.01820537	1	7_Enh	1	7_Enh	1	ENSG00000222009.4	1	ENSG00000197587.6
chr1	45260000	chr1	53580000	5	3.875546e-5	0.0036118500000000002	1	7_Enh	1	7_Enh	1	ENSG00000222009.4	NA	NA
chr1	45340000	chr1	45460000	55	1.923695e-16	2.327589e-13	1	7_Enh	NA	NA	NA	NA	1	ENSG00000126107.10
chr1	45340000	chr1	45820000	22	9.5309e-4	0.04174999	1	7_Enh	1	7_Enh	NA	NA	1	ENSG00000132781.13
chr1	45340000	chr1	45980000	15	4.243192e-4	0.02302244	1	7_Enh	1	7_Enh	NA	NA	1	ENSG00000117450.9
chr1	45340000	chr1	46260000	14	1.755994e-4	0.01181816	1	7_Enh	1	7_Enh	NA	NA	1	ENSG00000086015.16
chr1	45380000	chr1	45820000	34	9.664259e-7	1.693063e-4	1	7_Enh	1	7_Enh	NA	NA	1	ENSG00000132781.13
chr1	45380000	chr1	45980000	17	6.013642e-4	0.02980728	1	7_Enh	1	7_Enh	NA	NA	1	ENSG00000117450.9
chr1	45380000	chr1	46820000	16	7.667573e-6	9.649179e-4	1	7_Enh	1	7_Enh	NA	NA	1	ENSG00000117481.6
chr1	45380000	chr1	53300000	7	1.229675e-6	2.079404e-4	1	7_Enh	1	7_Enh	NA	NA	1	ENSG00000203995.5
chr1	45460000	chr1	45780000	37	5.014512e-15	4.988124e-12	NA	NA	1	7_Enh	1	ENSG00000126107.10	1	ENSG00000186603.4
chr1	45460000	chr1	45820000	26	6.389927e-7	1.189041e-4	NA	NA	1	7_Enh	1	ENSG00000126107.10	1	ENSG00000132781.13
chr1	45460000	chr1	46060000	16	4.611584e-6	6.331598e-4	NA	NA	1	7_Enh	1	ENSG00000126107.10	1	ENSG00000132780.12
chr1	45460000	chr1	52380000	4	9.712e-4	0.04232581	NA	NA	1	7_Enh	1	ENSG00000126107.10	NA	NA
chr1	45460000	chr1	53900000	5	3.486719e-4	0.01989311	NA	NA	1	7_Enh	1	ENSG00000126107.10	NA	NA
chr1	45660000	chr1	45940000	31	4.887393e-4	0.02557534	1	7_Enh	NA	NA	NA	NA	1	ENSG00000070759.12
chr1	45740000	chr1	45940000	37	6.753141e-5	0.005608114	1	7_Enh	NA	NA	NA	NA	1	ENSG00000070759.12
chr1	45740000	chr1	54660000	5	0.001069274	0.0453851	1	7_Enh	1	7_Enh	NA	NA	1	ENSG00000256407.1
chr1	45780000	chr1	45900000	42	4.986252e-4	0.02595144	1	7_Enh	1	7_Enh	1	ENSG00000186603.4	NA	NA
chr1	45780000	chr1	45940000	34	2.513723e-5	0.002551632	1	7_Enh	NA	NA	1	ENSG00000186603.4	1	ENSG00000070759.12
chr1	45780000	chr1	45980000	33	5.188963e-7	9.947819e-5	1	7_Enh	1	7_Enh	1	ENSG00000186603.4	1	ENSG00000117450.9
chr1	45780000	chr1	46020000	24	1.518238e-5	0.001695132	1	7_Enh	1	7_Enh	1	ENSG00000186603.4	1	ENSG00000117448.9
chr1	45820000	chr1	45940000	95	1.192283e-30	4.789385e-27	1	7_Enh	NA	NA	1	ENSG00000132781.13	1	ENSG00000070759.12
chr1	45820000	chr1	45980000	48	7.079476e-10	2.876114e-7	1	7_Enh	1	7_Enh	1	ENSG00000132781.13	1	ENSG00000117450.9
chr1	45820000	chr1	46020000	33	5.592061e-7	1.060815e-4	1	7_Enh	1	7_Enh	1	ENSG00000132781.13	1	ENSG00000117448.9
chr1	45820000	chr1	46060000	28	9.13456e-4	0.04048501	1	7_Enh	1	7_Enh	1	ENSG00000132781.13	1	ENSG00000132780.12
chr1	45820000	chr1	52900000	7	5.778064e-5	0.004958685	1	7_Enh	1	7_Enh	1	ENSG00000132781.13	NA	NA
chr1	45860000	chr1	45980000	42	2.974478e-5	0.002922154	1	7_Enh	1	7_Enh	NA	NA	1	ENSG00000117450.9
chr1	45860000	chr1	46020000	35	3.737007e-6	5.313855e-4	1	7_Enh	1	7_Enh	NA	NA	1	ENSG00000117448.9
chr1	45940000	chr1	46260000	24	5.813513e-5	0.004982435	NA	NA	1	7_Enh	1	ENSG00000070759.12	1	ENSG00000086015.16
chr1	45940000	chr1	46340000	27	0.001036611	0.04437555	NA	NA	1	7_Enh	1	ENSG00000070759.12	NA	NA
chr1	45980000	chr1	46340000	30	7.28976e-5	0.005957823	1	7_Enh	1	7_Enh	1	ENSG00000117450.9	NA	NA
chr1	45980000	chr1	46380000	18	5.291851e-4	0.02711414	1	7_Enh	1	7_Enh	1	ENSG00000117450.9	NA	NA
chr1	45980000	chr1	46660000	16	1.825378e-4	0.01217461	1	7_Enh	1	7_Enh	1	ENSG00000117450.9	1	ENSG00000171357.5
chr1	46020000	chr1	46260000	23	3.311689e-5	0.003186406	1	7_Enh	1	7_Enh	1	ENSG00000117448.9	1	ENSG00000086015.16
chr1	46020000	chr1	46340000	43	3.061443e-12	1.966274e-9	1	7_Enh	1	7_Enh	1	ENSG00000117448.9	NA	NA
chr1	46020000	chr1	46660000	16	3.5408e-5	0.003362236	1	7_Enh	1	7_Enh	1	ENSG00000117448.9	1	ENSG00000171357.5
chr1	46020000	chr1	52580000	5	1.166807e-5	0.001365109	1	7_Enh	1	7_Enh	1	ENSG00000117448.9	NA	NA
chr1	46060000	chr1	46260000	36	1.034795e-7	2.45919e-5	1	7_Enh	1	7_Enh	1	ENSG00000132780.12	1	ENSG00000086015.16
chr1	46060000	chr1	46300000	33	1.156308e-5	0.001354961	1	7_Enh	1	7_Enh	1	ENSG00000132780.12	NA	NA
chr1	46060000	chr1	46340000	53	6.407221e-12	3.892975e-9	1	7_Enh	1	7_Enh	1	ENSG00000132780.12	NA	NA
chr1	46060000	chr1	46380000	22	2.441912e-4	0.01519997	1	7_Enh	1	7_Enh	1	ENSG00000132780.12	NA	NA
chr1	46060000	chr1	46420000	20	2.351769e-4	0.01477333	1	7_Enh	1	7_Enh	1	ENSG00000132780.12	NA	NA
chr1	46060000	chr1	46540000	24	2.350663e-8	6.661787e-6	1	7_Enh	1	7_Enh	1	ENSG00000132780.12	NA	NA
chr1	46060000	chr1	46620000	15	2.553908e-4	0.01572998	1	7_Enh	1	7_Enh	1	ENSG00000132780.12	1	ENSG00000117472.5
chr1	46060000	chr1	46660000	26	1.219806e-8	3.711221e-6	1	7_Enh	1	7_Enh	1	ENSG00000132780.12	1	ENSG00000171357.5
chr1	46060000	chr1	52500000	4	4.51024e-4	0.02409699	1	7_Enh	1	7_Enh	1	ENSG00000132780.12	1	ENSG00000198841.3
chr1	46060000	chr1	52980000	5	5.315647e-4	0.02720264	1	7_Enh	1	7_Enh	1	ENSG00000132780.12	NA	NA
chr1	46060000	chr1	53060000	5	7.341212e-4	0.03451572	1	7_Enh	1	7_Enh	1	ENSG00000132780.12	1	ENSG00000116157.5
chr1	46100000	chr1	46260000	23	6.4643e-4	0.03143349	NA	NA	1	7_Enh	1	ENSG00000159588.10	1	ENSG00000086015.16
chr1	46100000	chr1	46300000	35	1.298045e-8	3.922972e-6	NA	NA	1	7_Enh	1	ENSG00000159588.10	NA	NA
chr1	46100000	chr1	46340000	55	6.044815e-17	7.799519e-14	NA	NA	1	7_Enh	1	ENSG00000159588.10	NA	NA
chr1	46100000	chr1	46380000	23	2.227337e-6	3.440265e-4	NA	NA	1	7_Enh	1	ENSG00000159588.10	NA	NA
chr1	46100000	chr1	46420000	18	7.922132e-5	0.006360957	NA	NA	1	7_Enh	1	ENSG00000159588.10	NA	NA
chr1	46100000	chr1	46500000	17	4.381219e-5	0.003983147	NA	NA	1	7_Enh	1	ENSG00000159588.10	NA	NA
chr1	46100000	chr1	46540000	19	3.93766e-7	7.841208e-5	NA	NA	1	7_Enh	1	ENSG00000159588.10	NA	NA
chr1	46100000	chr1	46620000	12	6.705605e-4	0.03229802	NA	NA	1	7_Enh	1	ENSG00000159588.10	1	ENSG00000117472.5
chr1	46100000	chr1	46660000	17	2.51245e-5	0.00255062	NA	NA	1	7_Enh	1	ENSG00000159588.10	1	ENSG00000171357.5
chr1	46100000	chr1	46820000	13	8.843447e-4	0.03953545	NA	NA	1	7_Enh	1	ENSG00000159588.10	1	ENSG00000117481.6
chr1	46100000	chr1	52380000	4	8.435322e-4	0.03818682	NA	NA	1	7_Enh	1	ENSG00000159588.10	NA	NA
chr1	46140000	chr1	46260000	32	4.671293e-6	6.399708e-4	1	7_Enh	1	7_Enh	1	ENSG00000159592.6	1	ENSG00000086015.16
chr1	46140000	chr1	46300000	74	1.77665e-30	7.061584e-27	1	7_Enh	1	7_Enh	1	ENSG00000159592.6	NA	NA
chr1	46140000	chr1	46340000	58	6.884114e-16	7.738308e-13	1	7_Enh	1	7_Enh	1	ENSG00000159592.6	NA	NA
chr1	46140000	chr1	46380000	25	2.142044e-6	3.328253e-4	1	7_Enh	1	7_Enh	1	ENSG00000159592.6	NA	NA
chr1	46140000	chr1	46420000	26	2.75935e-8	7.677904e-6	1	7_Enh	1	7_Enh	1	ENSG00000159592.6	NA	NA
chr1	46140000	chr1	46540000	15	2.757505e-4	0.01666816	1	7_Enh	1	7_Enh	1	ENSG00000159592.6	NA	NA
chr1	46140000	chr1	46620000	16	1.083515e-5	0.001284572	1	7_Enh	1	7_Enh	1	ENSG00000159592.6	1	ENSG00000117472.5
chr1	46140000	chr1	46660000	23	3.302994e-8	9.002846e-6	1	7_Enh	1	7_Enh	1	ENSG00000159592.6	1	ENSG00000171357.5
chr1	46180000	chr1	46620000	22	4.710602e-7	9.15437e-5	1	7_Enh	1	7_Enh	NA	NA	1	ENSG00000117472.5
chr1	46180000	chr1	46660000	30	2.010365e-9	7.379294e-7	1	7_Enh	1	7_Enh	NA	NA	1	ENSG00000171357.5
chr1	46180000	chr1	52340000	10	1.355736e-8	4.078139e-6	1	7_Enh	1	7_Enh	NA	NA	1	ENSG00000078618.15
chr1	46260000	chr1	46380000	37	1.05217e-4	0.00794647	1	7_Enh	1	7_Enh	1	ENSG00000086015.16	NA	NA
chr1	46260000	chr1	46420000	40	5.198882e-8	1.343094e-5	1	7_Enh	1	7_Enh	1	ENSG00000086015.16	NA	NA
chr1	46260000	chr1	46620000	22	2.600955e-5	0.002622887	1	7_Enh	1	7_Enh	1	ENSG00000086015.16	1	ENSG00000117472.5
chr1	46260000	chr1	52220000	8	3.481346e-6	5.00889e-4	1	7_Enh	1	7_Enh	1	ENSG00000086015.16	NA	NA
chr1	46260000	chr1	52660000	4	0.001074719	0.04555261	1	7_Enh	1	7_Enh	1	ENSG00000086015.16	NA	NA
chr1	46260000	chr1	55780000	5	4.963489e-4	0.02586476	1	7_Enh	1	7_Enh	1	ENSG00000086015.16	NA	NA
chr1	46300000	chr1	46620000	33	2.169317e-8	6.197801e-6	1	7_Enh	1	7_Enh	NA	NA	1	ENSG00000117472.5
chr1	46300000	chr1	46660000	38	4.471172e-8	1.174615e-5	1	7_Enh	1	7_Enh	NA	NA	1	ENSG00000171357.5
chr1	46340000	chr1	46660000	67	3.185493e-16	3.745904e-13	1	7_Enh	1	7_Enh	NA	NA	1	ENSG00000171357.5
chr1	46340000	chr1	52620000	8	2.048075e-5	0.002163949	1	7_Enh	1	7_Enh	NA	NA	1	ENSG00000157077.10
chr1	46380000	chr1	46620000	39	5.044448e-12	3.119666e-9	1	7_Enh	1	7_Enh	NA	NA	1	ENSG00000117472.5
chr1	46380000	chr1	46660000	44	1.103471e-11	6.423155e-9	1	7_Enh	1	7_Enh	NA	NA	1	ENSG00000171357.5
chr1	46380000	chr1	47020000	14	4.953096e-4	0.0258252	1	7_Enh	NA	NA	NA	NA	1	ENSG00000162456.5
chr1	46380000	chr1	55220000	5	1.612311e-4	0.01107016	1	7_Enh	NA	NA	NA	NA	1	ENSG00000162396.5
chr1	46420000	chr1	46660000	57	1.051446e-18	1.661947e-15	1	7_Enh	1	7_Enh	NA	NA	1	ENSG00000171357.5
chr1	46500000	chr1	46620000	69	9.112853e-25	2.523472e-21	1	7_Enh	1	7_Enh	NA	NA	1	ENSG00000117472.5
chr1	46500000	chr1	46660000	77	2.31799e-25	6.671482e-22	1	7_Enh	1	7_Enh	NA	NA	1	ENSG00000171357.5
chr1	46540000	chr1	46660000	50	3.078078e-9	1.08277e-6	1	7_Enh	1	7_Enh	NA	NA	1	ENSG00000171357.5
chr1	46540000	chr1	55340000	4	0.001064223	0.04522957	1	7_Enh	1	7_Enh	NA	NA	1	ENSG00000116133.7
chr1	46540000	chr1	55700000	5	2.639264e-4	0.01612449	1	7_Enh	1	7_Enh	NA	NA	1	ENSG00000162402.8
chr1	46620000	chr1	52060000	4	6.379894e-4	0.03113223	1	7_Enh	1	7_Enh	1	ENSG00000117472.5	1	ENSG00000117859.14
chr1	46620000	chr1	52700000	5	2.207024e-5	0.002299108	1	7_Enh	1	7_Enh	1	ENSG00000117472.5	NA	NA
chr1	46660000	chr1	51900000	7	4.568036e-5	0.004118364	1	7_Enh	1	7_Enh	1	ENSG00000171357.5	NA	NA
chr1	46660000	chr1	55660000	6	2.567499e-4	0.01579256	1	7_Enh	1	7_Enh	1	ENSG00000171357.5	NA	NA
chr1	46780000	chr1	56380000	8	1.343525e-7	3.086646e-5	1	7_Enh	1	7_Enh	1	ENSG00000132128.12	NA	NA
chr1	46820000	chr1	51980000	7	2.48804e-5	0.002530917	1	7_Enh	1	7_Enh	1	ENSG00000117481.6	1	ENSG00000085832.12
chr1	46820000	chr1	52180000	7	3.088054e-4	0.01815427	1	7_Enh	1	7_Enh	1	ENSG00000117481.6	NA	NA
chr1	46820000	chr1	53220000	6	3.734661e-4	0.02094033	1	7_Enh	1	7_Enh	1	ENSG00000117481.6	NA	NA
chr1	46820000	chr1	55580000	8	3.555234e-5	0.003373164	1	7_Enh	1	7_Enh	1	ENSG00000117481.6	NA	NA
chr1	46860000	chr1	46980000	53	2.693667e-10	1.195583e-7	1	7_Enh	1	7_Enh	1	ENSG00000117480.11	1	ENSG00000197587.6
chr1	46860000	chr1	51780000	4	7.540489e-4	0.03519316	1	7_Enh	1	7_Enh	1	ENSG00000117480.11	NA	NA
chr1	47020000	chr1	47140000	44	6.244237e-4	0.03063933	NA	NA	1	7_Enh	1	ENSG00000162456.5	1	ENSG00000123472.8
chr1	47100000	chr1	50900000	7	1.865371e-4	0.0123785	1	7_Enh	NA	NA	1	ENSG00000142961.10	1	ENSG00000142700.7
chr1	47100000	chr1	50980000	7	3.104518e-4	0.01822798	1	7_Enh	1	7_Enh	1	ENSG00000142961.10	NA	NA
chr1	47100000	chr1	51140000	5	5.306894e-4	0.02717083	1	7_Enh	1	7_Enh	1	ENSG00000142961.10	NA	NA
chr1	47100000	chr1	51420000	7	5.257441e-4	0.02698378	1	7_Enh	1	7_Enh	1	ENSG00000142961.10	1	ENSG00000185104.15
chr1	47100000	chr1	51940000	6	1.265857e-4	0.009179291	1	7_Enh	1	7_Enh	1	ENSG00000142961.10	NA	NA
chr1	47140000	chr1	51420000	9	1.555642e-4	0.01077072	1	7_Enh	1	7_Enh	1	ENSG00000123472.8	1	ENSG00000185104.15
chr1	47140000	chr1	56860000	5	6.249917e-4	0.03065914	1	7_Enh	1	7_Enh	1	ENSG00000123472.8	NA	NA
chr1	47140000	chr1	57140000	6	8.771586e-4	0.03929569	1	7_Enh	1	7_Enh	1	ENSG00000123472.8	NA	NA
chr1	47180000	chr1	51740000	7	1.895836e-4	0.01253369	1	7_Enh	1	7_Enh	1	ENSG00000159658.6	NA	NA
chr1	47180000	chr1	56860000	4	0.001088609	0.0459746	1	7_Enh	1	7_Enh	1	ENSG00000159658.6	NA	NA
chr1	47620000	chr1	50980000	8	2.975124e-4	0.01765416	NA	NA	1	7_Enh	1	ENSG00000162365.7	NA	NA
chr1	47660000	chr1	47820000	40	5.824014e-5	0.004989245	1	7_Enh	1	7_Enh	1	ENSG00000162366.3	NA	NA
chr1	47660000	chr1	48220000	16	2.517089e-4	0.01555591	1	7_Enh	NA	NA	1	ENSG00000162366.3	1	ENSG00000273395.1
chr1	47660000	chr1	48460000	18	2.439719e-4	0.01518981	1	7_Enh	NA	NA	1	ENSG00000162366.3	1	ENSG00000269113.3
chr1	47700000	chr1	47860000	22	4.51605e-4	0.02411993	NA	NA	1	7_Enh	1	ENSG00000162367.7	NA	NA
chr1	47700000	chr1	51740000	6	3.334384e-4	0.01923284	NA	NA	1	7_Enh	1	ENSG00000162367.7	NA	NA
chr1	47700000	chr1	55820000	5	3.894556e-4	0.02159692	NA	NA	1	7_Enh	1	ENSG00000162367.7	NA	NA
chr1	47780000	chr1	50900000	8	4.681609e-5	0.004199407	1	7_Enh	NA	NA	1	ENSG00000162368.9	1	ENSG00000142700.7
chr1	48220000	chr1	57380000	5	1.981013e-4	0.01296431	NA	NA	1	7_Enh	1	ENSG00000273395.1	NA	NA
chr1	48700000	chr1	48980000	48	1.933427e-6	3.053066e-4	NA	NA	1	7_Enh	1	ENSG00000117834.8	NA	NA
chr1	48780000	chr1	57420000	5	4.839655e-4	0.02538783	1	7_Enh	NA	NA	NA	NA	1	ENSG00000021852.8
chr1	48980000	chr1	55100000	19	6.967113e-22	1.519e-18	1	7_Enh	NA	NA	NA	NA	1	ENSG00000184313.15
chr1	50460000	chr1	60420000	4	8.610489e-4	0.03876777	NA	NA	1	7_Enh	1	ENSG00000227839.1	NA	NA
chr1	50500000	chr1	59700000	5	8.955683e-4	0.0399004	NA	NA	1	7_Enh	1	ENSG00000162374.12	NA	NA
chr1	50900000	chr1	51020000	70	7.708038e-6	9.691065e-4	NA	NA	1	7_Enh	1	ENSG00000142700.7	NA	NA
chr1	50900000	chr1	51100000	41	1.526683e-6	2.499771e-4	NA	NA	1	7_Enh	1	ENSG00000142700.7	NA	NA
chr1	50900000	chr1	51140000	23	6.592775e-4	0.03189473	NA	NA	1	7_Enh	1	ENSG00000142700.7	NA	NA
chr1	50900000	chr1	51180000	37	1.18902e-5	0.001386598	NA	NA	1	7_Enh	1	ENSG00000142700.7	NA	NA
chr1	50900000	chr1	51660000	15	4.246734e-4	0.02303721	NA	NA	1	7_Enh	1	ENSG00000142700.7	NA	NA
chr1	50900000	chr1	58860000	5	2.041934e-4	0.01326731	NA	NA	1	7_Enh	1	ENSG00000142700.7	NA	NA
chr1	50900000	chr1	59100000	7	4.844956e-6	6.59874e-4	NA	NA	1	7_Enh	1	ENSG00000142700.7	NA	NA
chr1	50900000	chr1	60220000	6	2.605034e-4	0.01596743	NA	NA	1	7_Enh	1	ENSG00000142700.7	NA	NA
chr1	51020000	chr1	57300000	7	4.671224e-4	0.02473462	1	7_Enh	1	7_Enh	NA	NA	1	ENSG00000157131.10
chr1	51140000	chr1	51580000	21	7.85471e-5	0.00631761	1	7_Enh	NA	NA	NA	NA	1	ENSG00000204006.4
chr1	51260000	chr1	51700000	26	5.383857e-5	0.00469091	1	7_Enh	1	7_Enh	NA	NA	1	ENSG00000123091.4
chr1	51260000	chr1	59060000	6	4.845761e-4	0.02541212	1	7_Enh	1	7_Enh	NA	NA	1	ENSG00000184292.5
chr1	51340000	chr1	59020000	6	4.523256e-4	0.02414771	1	7_Enh	1	7_Enh	NA	NA	1	ENSG00000162600.7
chr1	51420000	chr1	51660000	61	9.337256e-15	8.9115970000000008e-12	1	7_Enh	1	7_Enh	1	ENSG00000185104.15	NA	NA
chr1	51420000	chr1	51700000	40	7.028668e-7	1.290151e-4	1	7_Enh	1	7_Enh	1	ENSG00000185104.15	1	ENSG00000123091.4
chr1	51420000	chr1	59380000	7	6.270519e-5	0.005290598	1	7_Enh	1	7_Enh	1	ENSG00000185104.15	NA	NA
chr1	51420000	chr1	60060000	6	6.978926e-4	0.03326438	1	7_Enh	1	7_Enh	1	ENSG00000185104.15	NA	NA
chr1	51580000	chr1	61540000	6	1.66805e-5	0.001831064	NA	NA	1	7_Enh	1	ENSG00000204006.4	NA	NA
chr1	51700000	chr1	61460000	4	5.35087e-4	0.02733435	1	7_Enh	1	7_Enh	1	ENSG00000123091.4	NA	NA
chr1	51740000	chr1	51980000	38	0.001142176	0.04759455	1	7_Enh	1	7_Enh	NA	NA	1	ENSG00000085832.12
chr1	51780000	chr1	52340000	21	7.148876e-4	0.03385395	1	7_Enh	1	7_Enh	NA	NA	1	ENSG00000078618.15
chr1	51820000	chr1	51940000	32	2.314091e-5	0.002387863	NA	NA	1	7_Enh	1	ENSG00000085831.11	NA	NA
chr1	51820000	chr1	51980000	35	9.399179e-8	2.259047e-5	NA	NA	1	7_Enh	1	ENSG00000085831.11	1	ENSG00000085832.12
chr1	51820000	chr1	52020000	33	2.603784e-6	3.926457e-4	NA	NA	1	7_Enh	1	ENSG00000085831.11	NA	NA
chr1	51820000	chr1	52100000	30	3.771011e-6	5.354729e-4	NA	NA	1	7_Enh	1	ENSG00000085831.11	NA	NA
chr1	51820000	chr1	52140000	21	1.719295e-4	0.01162828	NA	NA	1	7_Enh	1	ENSG00000085831.11	NA	NA
chr1	51820000	chr1	52180000	25	2.569473e-4	0.0158018	NA	NA	1	7_Enh	1	ENSG00000085831.11	NA	NA
chr1	51820000	chr1	52220000	43	2.702516e-14	2.410623e-11	NA	NA	1	7_Enh	1	ENSG00000085831.11	NA	NA
chr1	51820000	chr1	52260000	27	2.319422e-7	4.961366e-5	NA	NA	1	7_Enh	1	ENSG00000085831.11	NA	NA
chr1	51820000	chr1	52300000	21	2.133711e-4	0.01371884	NA	NA	1	7_Enh	1	ENSG00000085831.11	NA	NA
chr1	51860000	chr1	51980000	37	1.673142e-6	2.703577e-4	1	7_Enh	1	7_Enh	NA	NA	1	ENSG00000085832.12
chr1	51860000	chr1	52060000	22	1.23898e-4	0.009026709	1	7_Enh	1	7_Enh	NA	NA	1	ENSG00000117859.14
chr1	51860000	chr1	52860000	11	3.935847e-4	0.02176683	1	7_Enh	NA	NA	NA	NA	1	ENSG00000085840.8
chr1	51900000	chr1	52060000	59	1.465167e-14	1.359598e-11	1	7_Enh	1	7_Enh	NA	NA	1	ENSG00000117859.14
chr1	51900000	chr1	52500000	17	2.678396e-4	0.01630511	1	7_Enh	1	7_Enh	NA	NA	1	ENSG00000198841.3
chr1	51940000	chr1	52060000	30	0.001067882	0.0453428	1	7_Enh	1	7_Enh	NA	NA	1	ENSG00000117859.14
chr1	51940000	chr1	52340000	31	3.313419e-4	0.01914223	1	7_Enh	1	7_Enh	NA	NA	1	ENSG00000078618.15
chr1	51980000	chr1	52140000	44	1.34694e-6	2.246212e-4	1	7_Enh	1	7_Enh	1	ENSG00000085832.12	NA	NA
chr1	51980000	chr1	52180000	52	1.119965e-6	1.920392e-4	1	7_Enh	1	7_Enh	1	ENSG00000085832.12	NA	NA
chr1	51980000	chr1	52220000	68	1.8517520000000002e-15	1.958064e-12	1	7_Enh	1	7_Enh	1	ENSG00000085832.12	NA	NA
chr1	51980000	chr1	52260000	44	3.696585e-8	9.942737e-6	1	7_Enh	1	7_Enh	1	ENSG00000085832.12	NA	NA
chr1	51980000	chr1	59060000	5	7.982985e-4	0.03668126	1	7_Enh	1	7_Enh	1	ENSG00000085832.12	1	ENSG00000184292.5
chr1	52060000	chr1	52180000	68	3.176379e-12	2.03474e-9	1	7_Enh	1	7_Enh	1	ENSG00000117859.14	NA	NA
chr1	52060000	chr1	52220000	66	2.149605e-14	1.945556e-11	1	7_Enh	1	7_Enh	1	ENSG00000117859.14	NA	NA
chr1	52060000	chr1	52260000	32	4.738881e-4	0.02499654	1	7_Enh	1	7_Enh	1	ENSG00000117859.14	NA	NA
chr1	52060000	chr1	52300000	40	3.460836e-7	7.010706e-5	1	7_Enh	1	7_Enh	1	ENSG00000117859.14	NA	NA
chr1	52060000	chr1	52340000	42	3.994224e-8	1.063968e-5	1	7_Enh	1	7_Enh	1	ENSG00000117859.14	1	ENSG00000078618.15
chr1	52100000	chr1	52340000	63	1.907144e-7	4.183812e-5	1	7_Enh	1	7_Enh	NA	NA	1	ENSG00000078618.15
chr1	52100000	chr1	52500000	22	2.543216e-4	0.01567949	1	7_Enh	1	7_Enh	NA	NA	1	ENSG00000198841.3
chr1	52100000	chr1	53660000	12	6.446642e-5	0.005407176	1	7_Enh	1	7_Enh	NA	NA	1	ENSG00000157184.5
chr1	52180000	chr1	52340000	80	3.770968e-6	5.354715e-4	1	7_Enh	1	7_Enh	NA	NA	1	ENSG00000078618.15
chr1	52180000	chr1	59780000	6	0.001050676	0.04481767	1	7_Enh	1	7_Enh	NA	NA	1	ENSG00000172456.12
chr1	52220000	chr1	55340000	9	1.677896e-4	0.01141157	1	7_Enh	1	7_Enh	NA	NA	1	ENSG00000116133.7
chr1	52260000	chr1	52500000	35	5.172606e-7	9.920607e-5	1	7_Enh	1	7_Enh	NA	NA	1	ENSG00000198841.3
chr1	52260000	chr1	52540000	47	6.742496e-4	0.03243138	1	7_Enh	1	7_Enh	NA	NA	1	ENSG00000117862.7
chr1	52300000	chr1	52500000	38	3.512481e-6	5.046468e-4	1	7_Enh	1	7_Enh	NA	NA	1	ENSG00000198841.3
chr1	52300000	chr1	52540000	60	3.816973e-5	0.003567981	1	7_Enh	1	7_Enh	NA	NA	1	ENSG00000117862.7
chr1	52300000	chr1	52820000	26	1.629276e-5	0.001796236	1	7_Enh	1	7_Enh	NA	NA	1	ENSG00000154222.10
chr1	52340000	chr1	52500000	56	1.150817e-10	5.519064e-8	1	7_Enh	1	7_Enh	1	ENSG00000078618.15	1	ENSG00000198841.3
chr1	52340000	chr1	52540000	87	1.254044e-9	4.828764e-7	1	7_Enh	1	7_Enh	1	ENSG00000078618.15	1	ENSG00000117862.7
chr1	52340000	chr1	52700000	29	2.801992e-5	0.002784893	1	7_Enh	1	7_Enh	1	ENSG00000078618.15	NA	NA
chr1	52340000	chr1	53140000	19	4.518569e-4	0.02412952	1	7_Enh	1	7_Enh	1	ENSG00000078618.15	NA	NA
chr1	52340000	chr1	56500000	8	0.00113555	0.04739616	1	7_Enh	1	7_Enh	1	ENSG00000078618.15	NA	NA
chr1	52340000	chr1	60020000	7	9.006514e-4	0.04006815	1	7_Enh	1	7_Enh	1	ENSG00000078618.15	NA	NA
chr1	52380000	chr1	52500000	51	3.30892e-11	1.763319e-8	1	7_Enh	1	7_Enh	NA	NA	1	ENSG00000198841.3
chr1	52380000	chr1	52540000	64	4.72552e-6	6.461307e-4	1	7_Enh	1	7_Enh	NA	NA	1	ENSG00000117862.7
chr1	52500000	chr1	52820000	20	3.272665e-5	0.003156214	1	7_Enh	1	7_Enh	1	ENSG00000198841.3	1	ENSG00000154222.10
chr1	52500000	chr1	52860000	27	6.380172e-8	1.608107e-5	1	7_Enh	NA	NA	1	ENSG00000198841.3	1	ENSG00000085840.8
chr1	52500000	chr1	53180000	16	2.736141e-6	4.093285e-4	1	7_Enh	1	7_Enh	1	ENSG00000198841.3	1	ENSG00000162378.8
chr1	52500000	chr1	53220000	16	1.079928e-4	0.008107783	1	7_Enh	1	7_Enh	1	ENSG00000198841.3	NA	NA
chr1	52500000	chr1	53660000	14	1.045978e-7	2.482214e-5	1	7_Enh	1	7_Enh	1	ENSG00000198841.3	1	ENSG00000157184.5
chr1	52500000	chr1	53940000	10	1.924928e-4	0.01268051	1	7_Enh	1	7_Enh	1	ENSG00000198841.3	1	ENSG00000143006.7
chr1	52540000	chr1	52700000	37	0.001078837	0.04567708	1	7_Enh	1	7_Enh	1	ENSG00000117862.7	NA	NA
chr1	52540000	chr1	52740000	83	2.404198e-15	2.500648e-12	1	7_Enh	1	7_Enh	1	ENSG00000117862.7	NA	NA
chr1	52540000	chr1	52820000	55	8.742927e-13	6.154754e-10	1	7_Enh	1	7_Enh	1	ENSG00000117862.7	1	ENSG00000154222.10
chr1	52540000	chr1	52860000	57	9.241924e-12	5.456717e-9	1	7_Enh	NA	NA	1	ENSG00000117862.7	1	ENSG00000085840.8
chr1	52540000	chr1	53140000	27	1.466008e-5	0.001647054	1	7_Enh	1	7_Enh	1	ENSG00000117862.7	NA	NA
chr1	52540000	chr1	53180000	21	8.773296e-4	0.03930162	1	7_Enh	1	7_Enh	1	ENSG00000117862.7	1	ENSG00000162378.8
chr1	52540000	chr1	53220000	31	1.438628e-5	0.001622156	1	7_Enh	1	7_Enh	1	ENSG00000117862.7	NA	NA
chr1	52540000	chr1	53700000	19	0.001156238	0.04800998	1	7_Enh	1	7_Enh	1	ENSG00000117862.7	1	ENSG00000162385.6
chr1	52540000	chr1	55340000	11	2.67775e-5	0.002685466	1	7_Enh	1	7_Enh	1	ENSG00000117862.7	1	ENSG00000116133.7
chr1	52540000	chr1	55540000	10	2.470525e-4	0.015335	1	7_Enh	1	7_Enh	1	ENSG00000117862.7	NA	NA
chr1	52580000	chr1	52820000	48	1.25593e-19	2.185157e-16	1	7_Enh	1	7_Enh	NA	NA	1	ENSG00000154222.10
chr1	52580000	chr1	52860000	42	7.091907e-14	5.931911e-11	1	7_Enh	NA	NA	NA	NA	1	ENSG00000085840.8
chr1	52580000	chr1	53060000	22	2.793686e-4	0.01683286	1	7_Enh	1	7_Enh	NA	NA	1	ENSG00000116157.5
chr1	52580000	chr1	53100000	15	6.059178e-5	0.005148768	1	7_Enh	NA	NA	NA	NA	1	ENSG00000182183.10
chr1	52580000	chr1	53180000	17	9.527485e-6	0.001155345	1	7_Enh	1	7_Enh	NA	NA	1	ENSG00000162378.8
chr1	52580000	chr1	53620000	16	1.360631e-5	0.001549664	1	7_Enh	1	7_Enh	NA	NA	1	ENSG00000162383.7
chr1	52620000	chr1	52740000	75	2.221771e-12	1.46246e-9	1	7_Enh	1	7_Enh	1	ENSG00000157077.10	NA	NA
chr1	52620000	chr1	52820000	64	1.815214e-19	3.110921e-16	1	7_Enh	1	7_Enh	1	ENSG00000157077.10	1	ENSG00000154222.10
chr1	52620000	chr1	53060000	36	7.465723e-6	9.43798e-4	1	7_Enh	1	7_Enh	1	ENSG00000157077.10	1	ENSG00000116157.5
chr1	52620000	chr1	53100000	22	1.076774e-5	0.001277858	1	7_Enh	NA	NA	1	ENSG00000157077.10	1	ENSG00000182183.10
chr1	52620000	chr1	53220000	23	6.934656e-4	0.03310896	1	7_Enh	1	7_Enh	1	ENSG00000157077.10	NA	NA
chr1	52660000	chr1	53060000	32	4.147073e-7	8.198419e-5	1	7_Enh	1	7_Enh	NA	NA	1	ENSG00000116157.5
chr1	52660000	chr1	53100000	20	1.032753e-6	1.791917e-4	1	7_Enh	NA	NA	NA	NA	1	ENSG00000182183.10
chr1	52660000	chr1	53660000	10	0.001145462	0.04769284	1	7_Enh	1	7_Enh	NA	NA	1	ENSG00000157184.5
chr1	52700000	chr1	52820000	33	1.447639e-6	2.388964e-4	1	7_Enh	1	7_Enh	NA	NA	1	ENSG00000154222.10
chr1	52740000	chr1	53060000	35	6.936598e-4	0.0331159	1	7_Enh	1	7_Enh	NA	NA	1	ENSG00000116157.5
chr1	52820000	chr1	52980000	36	0.001118722	0.04689007	1	7_Enh	1	7_Enh	1	ENSG00000154222.10	NA	NA
chr1	52820000	chr1	53060000	52	6.446492e-12	3.914686e-9	1	7_Enh	1	7_Enh	1	ENSG00000154222.10	1	ENSG00000116157.5
chr1	52820000	chr1	53100000	20	1.702914e-4	0.01154336	1	7_Enh	NA	NA	1	ENSG00000154222.10	1	ENSG00000182183.10
chr1	52820000	chr1	53140000	29	7.438331e-8	1.83812e-5	1	7_Enh	1	7_Enh	1	ENSG00000154222.10	NA	NA
chr1	52820000	chr1	53220000	25	1.126561e-4	0.008381428	1	7_Enh	1	7_Enh	1	ENSG00000154222.10	NA	NA
chr1	52860000	chr1	53060000	55	2.714044e-8	7.565916e-6	NA	NA	1	7_Enh	1	ENSG00000085840.8	1	ENSG00000116157.5
chr1	52860000	chr1	53140000	40	1.894456e-10	8.678426e-8	NA	NA	1	7_Enh	1	ENSG00000085840.8	NA	NA
chr1	52860000	chr1	53180000	25	1.202634e-4	0.008818774	NA	NA	1	7_Enh	1	ENSG00000085840.8	1	ENSG00000162378.8
chr1	52860000	chr1	53220000	38	1.125867e-7	2.64731e-5	NA	NA	1	7_Enh	1	ENSG00000085840.8	NA	NA
chr1	52860000	chr1	53300000	21	4.071622e-5	0.003756639	NA	NA	1	7_Enh	1	ENSG00000085840.8	1	ENSG00000203995.5
chr1	52860000	chr1	53380000	28	1.42272e-5	0.001607483	NA	NA	1	7_Enh	1	ENSG00000085840.8	1	ENSG00000121310.12
chr1	52860000	chr1	53420000	22	1.272086e-5	0.001465876	NA	NA	1	7_Enh	1	ENSG00000085840.8	NA	NA
chr1	52860000	chr1	53660000	15	1.941958e-4	0.01276676	NA	NA	1	7_Enh	1	ENSG00000085840.8	1	ENSG00000157184.5
chr1	52860000	chr1	53780000	12	6.796778e-4	0.03261957	NA	NA	1	7_Enh	1	ENSG00000085840.8	1	ENSG00000157193.10
chr1	52900000	chr1	53060000	108	2.68837e-21	5.546561e-18	1	7_Enh	1	7_Enh	NA	NA	1	ENSG00000116157.5
chr1	52900000	chr1	53100000	50	1.984966e-11	1.103626e-8	1	7_Enh	NA	NA	NA	NA	1	ENSG00000182183.10
chr1	52900000	chr1	53180000	57	1.263931e-15	1.371094e-12	1	7_Enh	1	7_Enh	NA	NA	1	ENSG00000162378.8
chr1	52900000	chr1	53300000	33	7.126237e-8	1.771172e-5	1	7_Enh	1	7_Enh	NA	NA	1	ENSG00000203995.5
chr1	52900000	chr1	53380000	33	1.580903e-4	0.0109049	1	7_Enh	1	7_Enh	NA	NA	1	ENSG00000121310.12
chr1	52900000	chr1	53540000	22	1.164764e-5	0.001363119	1	7_Enh	1	7_Enh	NA	NA	1	ENSG00000174348.9
chr1	52900000	chr1	53620000	32	1.087465e-6	1.873161e-4	1	7_Enh	1	7_Enh	NA	NA	1	ENSG00000162383.7
chr1	52900000	chr1	53660000	19	1.515687e-4	0.01055395	1	7_Enh	1	7_Enh	NA	NA	1	ENSG00000157184.5
chr1	52900000	chr1	53700000	24	3.726391e-4	0.0209053	1	7_Enh	1	7_Enh	NA	NA	1	ENSG00000162385.6
chr1	52980000	chr1	53100000	56	6.434248e-11	3.24118e-8	1	7_Enh	NA	NA	NA	NA	1	ENSG00000182183.10
chr1	52980000	chr1	53180000	39	2.020092e-5	0.002140405	1	7_Enh	1	7_Enh	NA	NA	1	ENSG00000162378.8
chr1	52980000	chr1	53620000	29	4.097734e-5	0.003775692	1	7_Enh	1	7_Enh	NA	NA	1	ENSG00000162383.7
chr1	52980000	chr1	53660000	19	2.375628e-4	0.01488647	1	7_Enh	1	7_Enh	NA	NA	1	ENSG00000157184.5
chr1	52980000	chr1	53700000	25	2.521866e-4	0.01557865	1	7_Enh	1	7_Enh	NA	NA	1	ENSG00000162385.6
chr1	53060000	chr1	53180000	49	6.797872e-5	0.005637701	1	7_Enh	1	7_Enh	1	ENSG00000116157.5	1	ENSG00000162378.8
chr1	53060000	chr1	53220000	65	5.418148e-7	1.032449e-4	1	7_Enh	1	7_Enh	1	ENSG00000116157.5	NA	NA
chr1	53060000	chr1	53380000	46	4.322139e-6	5.999055e-4	1	7_Enh	1	7_Enh	1	ENSG00000116157.5	1	ENSG00000121310.12
chr1	53060000	chr1	53420000	28	0.001082553	0.04579085	1	7_Enh	1	7_Enh	1	ENSG00000116157.5	NA	NA
chr1	53060000	chr1	53460000	32	4.210344e-5	0.00385825	1	7_Enh	1	7_Enh	1	ENSG00000116157.5	NA	NA
chr1	53060000	chr1	53620000	31	2.370147e-4	0.01486071	1	7_Enh	1	7_Enh	1	ENSG00000116157.5	1	ENSG00000162383.7
chr1	53060000	chr1	53660000	26	2.630314e-6	3.96013e-4	1	7_Enh	1	7_Enh	1	ENSG00000116157.5	1	ENSG00000157184.5
chr1	53060000	chr1	55340000	9	8.634657e-4	0.03884803	1	7_Enh	1	7_Enh	1	ENSG00000116157.5	1	ENSG00000116133.7
chr1	53100000	chr1	53620000	29	1.454724e-8	4.343157e-6	NA	NA	1	7_Enh	1	ENSG00000182183.10	1	ENSG00000162383.7
chr1	53100000	chr1	53660000	14	5.137212e-4	0.02652867	NA	NA	1	7_Enh	1	ENSG00000182183.10	1	ENSG00000157184.5
chr1	53140000	chr1	53700000	25	3.535862e-5	0.003358316	1	7_Enh	1	7_Enh	NA	NA	1	ENSG00000162385.6
[truncated: 70,536 more rows]
