# Supplementary material for: Generative modeling of multi-mapping reads with mHi-C advances analysis of Hi-C studies
Source: eLife. 2019 Jan 31;8:e38070. doi: 10.7554/eLife.38070 (PMC6450682; doi:10.7554/eLife.38070)
Supplement: Figure 4—source data 2. [file elife-38070-fig4-data2.zip › Figure4-sourceData2_promoterEnhancer/rep6_proEnh_uniMulti.csv]

chr1	20000	chr1	820000	10	2.162297e-4	0.04174153	1	7_Enh	1	7_Enh	NA	NA	1	ENSG00000269308.1
chr1	1500000	chr1	1660000	19	1.497258e-4	0.03272088	1	7_Enh	NA	NA	1	ENSG00000160075.10	1	ENSG00000215790.2
chr1	1500000	chr1	8460000	5	2.563023e-5	0.009504794	1	7_Enh	1	7_Enh	1	ENSG00000160075.10	NA	NA
chr1	1500000	chr1	8620000	5	9.9591e-6	0.00473173	1	7_Enh	1	7_Enh	1	ENSG00000160075.10	NA	NA
chr1	1580000	chr1	9980000	4	1.434631e-4	0.03176422	1	7_Enh	1	7_Enh	1	ENSG00000248333.3	1	ENSG00000178585.10
chr1	1700000	chr1	1820000	11	2.742881e-4	0.0488648	1	7_Enh	1	7_Enh	1	ENSG00000008130.11	1	ENSG00000078369.13
chr1	1980000	chr1	8420000	4	1.155541e-5	0.005295908	NA	NA	1	7_Enh	1	ENSG00000067606.11	NA	NA
chr1	2140000	chr1	2300000	26	4.680406e-12	1.559789e-8	1	7_Enh	1	7_Enh	1	ENSG00000157933.9	NA	NA
chr1	2340000	chr1	3220000	7	2.29662e-4	0.04346708	1	7_Enh	1	7_Enh	1	ENSG00000149527.13	NA	NA
chr1	2340000	chr1	3540000	7	5.175761e-5	0.01573832	1	7_Enh	1	7_Enh	1	ENSG00000149527.13	1	ENSG00000158109.10
chr1	2540000	chr1	3380000	8	3.474798e-6	0.002125081	1	7_Enh	1	7_Enh	NA	NA	1	ENSG00000130762.10
chr1	2940000	chr1	5900000	5	2.609577e-4	0.04729692	NA	NA	1	7_Enh	1	ENSG00000169717.5	NA	NA
chr1	3380000	chr1	6020000	5	2.887973e-5	0.01036869	1	7_Enh	1	7_Enh	1	ENSG00000130762.10	NA	NA
chr1	3380000	chr1	12140000	4	1.126668e-5	0.005194884	1	7_Enh	1	7_Enh	1	ENSG00000130762.10	1	ENSG00000120949.10
chr1	3380000	chr1	12180000	4	1.990427e-5	0.007910017	1	7_Enh	1	7_Enh	1	ENSG00000130762.10	NA	NA
chr1	3540000	chr1	13460000	4	2.97714e-5	0.01059795	1	7_Enh	NA	NA	1	ENSG00000158109.10	1	ENSG00000204491.2
chr1	3660000	chr1	12940000	4	1.594336e-5	0.006720289	1	7_Enh	NA	NA	1	ENSG00000162592.4	1	ENSG00000187545.5
chr1	3820000	chr1	7140000	6	1.426248e-5	0.006189263	NA	NA	1	7_Enh	1	ENSG00000198912.6	NA	NA
chr1	4700000	chr1	6020000	9	1.616803e-5	0.006790744	NA	NA	1	7_Enh	1	ENSG00000196581.6	NA	NA
chr1	5900000	chr1	12940000	8	1.333746e-9	2.759302e-6	1	7_Enh	NA	NA	NA	NA	1	ENSG00000187545.5
chr1	5940000	chr1	12900000	5	1.999174e-6	0.001375562	1	7_Enh	NA	NA	NA	NA	1	ENSG00000120952.4
chr1	5980000	chr1	13380000	4	2.385398e-5	0.009025759	1	7_Enh	NA	NA	NA	NA	1	ENSG00000182330.6
chr1	6020000	chr1	13420000	4	2.294216e-4	0.04343947	1	7_Enh	NA	NA	NA	NA	1	ENSG00000204501.2
chr1	6060000	chr1	13420000	7	2.946837e-8	4.17943e-5	1	7_Enh	NA	NA	1	ENSG00000131697.13	1	ENSG00000204501.2
chr1	6260000	chr1	11180000	4	1.497487e-5	0.006416864	1	7_Enh	1	7_Enh	1	ENSG00000116251.5	1	ENSG00000171824.9
chr1	6260000	chr1	15420000	5	8.954869e-6	0.004368138	1	7_Enh	1	7_Enh	1	ENSG00000116251.5	NA	NA
chr1	6340000	chr1	6500000	13	5.642206e-5	0.0167312	1	7_Enh	NA	NA	1	ENSG00000158292.6	1	ENSG00000069812.7
chr1	6340000	chr1	11140000	4	1.819266e-4	0.03723021	1	7_Enh	1	7_Enh	1	ENSG00000158292.6	1	ENSG00000171824.9
chr1	6340000	chr1	13420000	4	1.289241e-4	0.02955964	1	7_Enh	NA	NA	1	ENSG00000158292.6	1	ENSG00000204501.2
chr1	6380000	chr1	6500000	18	1.47571e-8	2.306663e-5	1	7_Enh	NA	NA	NA	NA	1	ENSG00000069812.7
chr1	6380000	chr1	10100000	5	8.51459e-6	0.004206318	1	7_Enh	1	7_Enh	NA	NA	1	ENSG00000130939.14
chr1	6380000	chr1	16180000	3	2.562636e-4	0.0467282	1	7_Enh	1	7_Enh	NA	NA	1	ENSG00000065526.6
chr1	6580000	chr1	7900000	5	1.975786e-4	0.03933601	1	7_Enh	1	7_Enh	1	ENSG00000171680.16	1	ENSG00000049247.9
chr1	6580000	chr1	11220000	4	1.144261e-4	0.02725337	1	7_Enh	1	7_Enh	1	ENSG00000171680.16	NA	NA
chr1	6580000	chr1	12580000	4	7.776527e-5	0.0208973	1	7_Enh	1	7_Enh	1	ENSG00000171680.16	NA	NA
chr1	6580000	chr1	15580000	5	7.001397e-7	5.957136e-4	1	7_Enh	1	7_Enh	1	ENSG00000171680.16	1	ENSG00000142621.15
chr1	6700000	chr1	7980000	8	1.394638e-4	0.03117011	NA	NA	1	7_Enh	1	ENSG00000041988.11	NA	NA
chr1	6780000	chr1	7140000	19	3.40208e-6	0.002090247	1	7_Enh	1	7_Enh	1	ENSG00000007923.11	NA	NA
chr1	6780000	chr1	7300000	17	7.922407e-7	6.582678e-4	1	7_Enh	1	7_Enh	1	ENSG00000007923.11	NA	NA
chr1	6780000	chr1	7380000	19	5.294065e-8	6.929326e-5	1	7_Enh	1	7_Enh	1	ENSG00000007923.11	NA	NA
chr1	6780000	chr1	7460000	10	8.40609e-5	0.02207179	1	7_Enh	1	7_Enh	1	ENSG00000007923.11	NA	NA
chr1	6780000	chr1	7500000	9	9.002532e-5	0.02315312	1	7_Enh	1	7_Enh	1	ENSG00000007923.11	NA	NA
chr1	6780000	chr1	7860000	8	2.295702e-5	0.00878542	1	7_Enh	1	7_Enh	1	ENSG00000007923.11	1	ENSG00000049246.10
chr1	6780000	chr1	15900000	6	8.694493e-7	7.087104e-4	1	7_Enh	NA	NA	1	ENSG00000007923.11	1	ENSG00000116771.5
chr1	6860000	chr1	7300000	16	7.390291e-6	0.003776711	1	7_Enh	1	7_Enh	1	ENSG00000171735.14	NA	NA
chr1	6860000	chr1	7500000	11	3.11518e-6	0.001952467	1	7_Enh	1	7_Enh	1	ENSG00000171735.14	NA	NA
chr1	6860000	chr1	7620000	10	2.236015e-4	0.0426973	1	7_Enh	1	7_Enh	1	ENSG00000171735.14	NA	NA
chr1	6860000	chr1	7740000	13	2.986714e-10	7.159309e-7	1	7_Enh	1	7_Enh	1	ENSG00000171735.14	NA	NA
chr1	6860000	chr1	16860000	6	3.032896e-7	3.002769e-4	1	7_Enh	NA	NA	1	ENSG00000171735.14	1	ENSG00000268674.1
chr1	6900000	chr1	9900000	4	1.037278e-4	0.02548565	1	7_Enh	1	7_Enh	NA	NA	1	ENSG00000171603.12
chr1	6940000	chr1	7820000	14	1.591645e-6	0.001147295	1	7_Enh	NA	NA	NA	NA	1	ENSG00000049245.8
chr1	6980000	chr1	7820000	15	1.684066e-6	0.001201169	1	7_Enh	NA	NA	NA	NA	1	ENSG00000049245.8
chr1	6980000	chr1	12860000	5	1.422192e-4	0.0315871	1	7_Enh	NA	NA	NA	NA	1	ENSG00000116721.9
chr1	6980000	chr1	13420000	5	1.117356e-4	0.02680641	1	7_Enh	NA	NA	NA	NA	1	ENSG00000204501.2
chr1	7140000	chr1	7820000	13	1.293911e-5	0.005759552	1	7_Enh	NA	NA	NA	NA	1	ENSG00000049245.8
chr1	7140000	chr1	11700000	6	4.51057e-6	0.002598641	1	7_Enh	NA	NA	NA	NA	1	ENSG00000116661.9
chr1	7180000	chr1	7820000	10	5.93156e-5	0.01732707	1	7_Enh	NA	NA	NA	NA	1	ENSG00000049245.8
chr1	7380000	chr1	13420000	8	1.199336e-8	1.929418e-5	1	7_Enh	NA	NA	NA	NA	1	ENSG00000204501.2
chr1	7620000	chr1	12940000	5	3.68666e-5	0.01233947	1	7_Enh	NA	NA	NA	NA	1	ENSG00000187545.5
chr1	7860000	chr1	7980000	18	2.245364e-4	0.04281222	1	7_Enh	1	7_Enh	1	ENSG00000049246.10	NA	NA
chr1	7860000	chr1	8340000	9	1.164366e-5	0.005324723	1	7_Enh	1	7_Enh	1	ENSG00000049246.10	NA	NA
chr1	7860000	chr1	16460000	3	1.183091e-4	0.02789726	1	7_Enh	1	7_Enh	1	ENSG00000049246.10	NA	NA
chr1	7940000	chr1	12220000	5	4.415423e-6	0.002559478	1	7_Enh	1	7_Enh	NA	NA	1	ENSG00000028137.12
chr1	7980000	chr1	16940000	6	2.10414e-6	0.001432777	1	7_Enh	1	7_Enh	NA	NA	1	ENSG00000219481.6
chr1	8060000	chr1	8380000	33	1.084084e-22	8.031161e-19	1	7_Enh	1	7_Enh	NA	NA	1	ENSG00000162426.10
chr1	8100000	chr1	8220000	20	5.075908e-5	0.01552193	1	7_Enh	1	7_Enh	1	ENSG00000116285.8	NA	NA
chr1	8100000	chr1	8260000	21	3.438987e-6	0.002108781	1	7_Enh	1	7_Enh	1	ENSG00000116285.8	NA	NA
chr1	8100000	chr1	8300000	14	5.747888e-6	0.003130786	1	7_Enh	1	7_Enh	1	ENSG00000116285.8	NA	NA
chr1	8100000	chr1	8380000	33	1.647604e-24	1.30702e-20	1	7_Enh	1	7_Enh	1	ENSG00000116285.8	1	ENSG00000162426.10
chr1	8100000	chr1	8420000	12	1.466408e-5	0.0063179	1	7_Enh	1	7_Enh	1	ENSG00000116285.8	NA	NA
chr1	8100000	chr1	8580000	10	9.274785e-5	0.02363235	1	7_Enh	1	7_Enh	1	ENSG00000116285.8	NA	NA
chr1	8140000	chr1	8380000	16	2.620183e-7	2.663176e-4	1	7_Enh	1	7_Enh	NA	NA	1	ENSG00000162426.10
chr1	8220000	chr1	8380000	34	2.142995e-15	1.061868e-11	1	7_Enh	1	7_Enh	NA	NA	1	ENSG00000162426.10
chr1	8220000	chr1	11900000	4	2.273262e-4	0.0431783	1	7_Enh	NA	NA	NA	NA	1	ENSG00000120937.8
chr1	8260000	chr1	8380000	25	8.942495e-8	1.081505e-4	1	7_Enh	1	7_Enh	NA	NA	1	ENSG00000162426.10
chr1	8380000	chr1	8780000	14	4.410385e-6	0.002557631	1	7_Enh	1	7_Enh	1	ENSG00000162426.10	NA	NA
chr1	8380000	chr1	16820000	4	5.521339e-5	0.01647622	1	7_Enh	1	7_Enh	1	ENSG00000162426.10	NA	NA
chr1	8420000	chr1	8940000	9	2.13264e-4	0.0413791	1	7_Enh	1	7_Enh	NA	NA	1	ENSG00000074800.9
chr1	8460000	chr1	16540000	4	1.171829e-4	0.02770319	1	7_Enh	1	7_Enh	NA	NA	1	ENSG00000204377.3
chr1	8540000	chr1	8940000	17	1.198047e-8	1.927531e-5	1	7_Enh	1	7_Enh	NA	NA	1	ENSG00000074800.9
chr1	8620000	chr1	8940000	15	3.105033e-5	0.01091958	1	7_Enh	1	7_Enh	NA	NA	1	ENSG00000074800.9
chr1	8620000	chr1	9100000	10	7.941332e-5	0.021215	1	7_Enh	1	7_Enh	NA	NA	1	ENSG00000197241.3
chr1	8620000	chr1	16060000	4	4.956024e-5	0.01526031	1	7_Enh	1	7_Enh	NA	NA	1	ENSG00000162460.6
chr1	8620000	chr1	16580000	4	1.988905e-4	0.03950802	1	7_Enh	1	7_Enh	NA	NA	1	ENSG00000132881.7
chr1	8820000	chr1	8940000	24	9.502939e-5	0.02403445	1	7_Enh	1	7_Enh	NA	NA	1	ENSG00000074800.9
chr1	8900000	chr1	9100000	12	1.200253e-4	0.02817548	1	7_Enh	1	7_Enh	NA	NA	1	ENSG00000197241.3
chr1	8940000	chr1	9060000	24	5.601035e-11	1.558631e-7	1	7_Enh	1	7_Enh	1	ENSG00000074800.9	NA	NA
chr1	8940000	chr1	9260000	12	5.480221e-5	0.01639373	1	7_Enh	1	7_Enh	1	ENSG00000074800.9	NA	NA
chr1	8940000	chr1	9540000	8	6.104399e-5	0.01768607	1	7_Enh	1	7_Enh	1	ENSG00000074800.9	NA	NA
chr1	9020000	chr1	9140000	19	4.661195e-6	0.002664678	1	7_Enh	1	7_Enh	1	ENSG00000131686.10	1	ENSG00000142583.13
chr1	9020000	chr1	9300000	15	1.99519e-5	0.007922491	1	7_Enh	1	7_Enh	1	ENSG00000131686.10	1	ENSG00000049239.8
chr1	9020000	chr1	9500000	8	2.504326e-4	0.04603812	1	7_Enh	1	7_Enh	1	ENSG00000131686.10	NA	NA
chr1	9020000	chr1	16860000	4	6.185637e-5	0.01784695	1	7_Enh	NA	NA	1	ENSG00000131686.10	1	ENSG00000268674.1
chr1	9060000	chr1	9300000	15	1.52055e-5	0.006488776	1	7_Enh	1	7_Enh	NA	NA	1	ENSG00000049239.8
chr1	9100000	chr1	9580000	7	1.618564e-4	0.03447001	1	7_Enh	1	7_Enh	1	ENSG00000197241.3	1	ENSG00000171612.6
chr1	9140000	chr1	9260000	18	2.876872e-5	0.01034257	1	7_Enh	1	7_Enh	1	ENSG00000142583.13	NA	NA
chr1	9140000	chr1	9340000	18	2.509914e-5	0.009364464	1	7_Enh	1	7_Enh	1	ENSG00000142583.13	1	ENSG00000171621.9
chr1	9140000	chr1	9540000	13	1.955279e-7	2.084749e-4	1	7_Enh	1	7_Enh	1	ENSG00000142583.13	NA	NA
chr1	9220000	chr1	9660000	9	2.69223e-4	0.04828315	1	7_Enh	1	7_Enh	NA	NA	1	ENSG00000188807.8
chr1	9300000	chr1	9540000	18	2.689934e-8	3.869019e-5	1	7_Enh	1	7_Enh	1	ENSG00000049239.8	NA	NA
chr1	9300000	chr1	9580000	14	5.124681e-6	0.002866387	1	7_Enh	1	7_Enh	1	ENSG00000049239.8	1	ENSG00000171612.6
chr1	9300000	chr1	9660000	15	1.304227e-4	0.02979161	1	7_Enh	1	7_Enh	1	ENSG00000049239.8	1	ENSG00000188807.8
chr1	9300000	chr1	16580000	5	1.62829e-5	0.006828331	1	7_Enh	1	7_Enh	1	ENSG00000049239.8	1	ENSG00000132881.7
chr1	9340000	chr1	9460000	19	1.239615e-6	9.403116e-4	1	7_Enh	1	7_Enh	1	ENSG00000171621.9	NA	NA
chr1	9340000	chr1	9500000	26	4.206459e-12	1.412346e-8	1	7_Enh	1	7_Enh	1	ENSG00000171621.9	NA	NA
chr1	9340000	chr1	9540000	27	3.594077e-16	1.898935e-12	1	7_Enh	1	7_Enh	1	ENSG00000171621.9	NA	NA
chr1	9340000	chr1	9580000	11	2.583215e-4	0.04696759	1	7_Enh	1	7_Enh	1	ENSG00000171621.9	1	ENSG00000171612.6
chr1	9340000	chr1	9620000	25	1.001179e-8	1.649857e-5	1	7_Enh	1	7_Enh	1	ENSG00000171621.9	NA	NA
chr1	9340000	chr1	9660000	16	1.657202e-5	0.006919121	1	7_Enh	1	7_Enh	1	ENSG00000171621.9	1	ENSG00000188807.8
chr1	9340000	chr1	9700000	12	2.241936e-4	0.04276801	1	7_Enh	1	7_Enh	1	ENSG00000171621.9	1	ENSG00000179840.5
chr1	9340000	chr1	9860000	12	4.733395e-5	0.01476451	1	7_Enh	1	7_Enh	1	ENSG00000171621.9	NA	NA
chr1	9340000	chr1	9980000	10	1.252034e-4	0.02898228	1	7_Enh	1	7_Enh	1	ENSG00000171621.9	1	ENSG00000178585.10
chr1	9340000	chr1	16260000	4	1.599159e-4	0.03419552	1	7_Enh	1	7_Enh	1	ENSG00000171621.9	NA	NA
chr1	9380000	chr1	16380000	3	2.317719e-4	0.04372566	1	7_Enh	NA	NA	NA	NA	1	ENSG00000184908.13
chr1	9460000	chr1	9580000	11	2.145688e-4	0.04154426	1	7_Enh	1	7_Enh	NA	NA	1	ENSG00000171612.6
chr1	9460000	chr1	16580000	5	1.1894730000000001e-06	9.103117e-4	1	7_Enh	1	7_Enh	NA	NA	1	ENSG00000132881.7
chr1	9540000	chr1	9660000	19	3.582322e-7	3.451916e-4	1	7_Enh	1	7_Enh	NA	NA	1	ENSG00000188807.8
chr1	9660000	chr1	9940000	12	2.537055e-4	0.04642822	1	7_Enh	1	7_Enh	1	ENSG00000188807.8	NA	NA
chr1	9660000	chr1	9980000	15	4.212112e-5	0.01356685	1	7_Enh	1	7_Enh	1	ENSG00000188807.8	1	ENSG00000178585.10
chr1	9700000	chr1	9820000	14	7.858371e-5	0.02105376	1	7_Enh	1	7_Enh	1	ENSG00000179840.5	NA	NA
chr1	9700000	chr1	9980000	15	1.776016e-5	0.007274502	1	7_Enh	1	7_Enh	1	ENSG00000179840.5	1	ENSG00000178585.10
chr1	9700000	chr1	10100000	13	5.408118e-6	0.002985938	1	7_Enh	1	7_Enh	1	ENSG00000179840.5	1	ENSG00000130939.14
chr1	9700000	chr1	10180000	14	3.037577e-6	0.001914613	1	7_Enh	1	7_Enh	1	ENSG00000179840.5	NA	NA
chr1	9700000	chr1	10300000	13	1.14374e-6	8.825659e-4	1	7_Enh	1	7_Enh	1	ENSG00000179840.5	NA	NA
chr1	9740000	chr1	9900000	11	2.582417e-4	0.04695926	1	7_Enh	1	7_Enh	NA	NA	1	ENSG00000171603.12
chr1	9820000	chr1	9980000	13	1.603362e-4	0.0342567	1	7_Enh	1	7_Enh	NA	NA	1	ENSG00000178585.10
chr1	9820000	chr1	10060000	13	8.732038e-5	0.02267091	1	7_Enh	1	7_Enh	NA	NA	1	ENSG00000162444.11
chr1	9860000	chr1	9980000	21	2.54373e-5	0.0094527	1	7_Enh	1	7_Enh	NA	NA	1	ENSG00000178585.10
chr1	9900000	chr1	10060000	20	3.332733e-7	3.249945e-4	1	7_Enh	1	7_Enh	1	ENSG00000171603.12	1	ENSG00000162444.11
chr1	9900000	chr1	10180000	15	2.575391e-6	0.001680537	1	7_Enh	1	7_Enh	1	ENSG00000171603.12	NA	NA
chr1	9900000	chr1	10300000	15	5.307851e-8	6.942985e-5	1	7_Enh	1	7_Enh	1	ENSG00000171603.12	NA	NA
chr1	9900000	chr1	16740000	4	1.072493e-5	0.005005083	1	7_Enh	1	7_Enh	1	ENSG00000171603.12	NA	NA
chr1	9940000	chr1	10060000	21	1.483337e-6	0.001085314	1	7_Enh	1	7_Enh	NA	NA	1	ENSG00000162444.11
chr1	9940000	chr1	10100000	13	2.308171e-4	0.04360816	1	7_Enh	1	7_Enh	NA	NA	1	ENSG00000130939.14
chr1	9980000	chr1	10100000	17	2.199675e-4	0.04223052	1	7_Enh	1	7_Enh	1	ENSG00000178585.10	1	ENSG00000130939.14
chr1	9980000	chr1	10140000	24	1.67465e-8	2.570606e-5	1	7_Enh	1	7_Enh	1	ENSG00000178585.10	NA	NA
chr1	9980000	chr1	10180000	17	1.938341e-4	0.03883066	1	7_Enh	1	7_Enh	1	ENSG00000178585.10	NA	NA
chr1	9980000	chr1	10300000	14	1.225147e-4	0.02856973	1	7_Enh	1	7_Enh	1	ENSG00000178585.10	NA	NA
chr1	10060000	chr1	10180000	34	4.007877e-10	9.347196e-7	1	7_Enh	1	7_Enh	1	ENSG00000162444.11	NA	NA
chr1	10060000	chr1	10260000	19	2.32357e-6	0.001549628	1	7_Enh	1	7_Enh	1	ENSG00000162444.11	1	ENSG00000054523.12
chr1	10100000	chr1	10500000	11	1.407769e-4	0.03136676	1	7_Enh	1	7_Enh	1	ENSG00000130939.14	1	ENSG00000241563.2
chr1	10140000	chr1	15900000	5	1.565491e-5	0.006628693	1	7_Enh	NA	NA	NA	NA	1	ENSG00000116771.5
chr1	10180000	chr1	10500000	14	1.152286e-4	0.02737348	1	7_Enh	1	7_Enh	NA	NA	1	ENSG00000241563.2
chr1	10300000	chr1	19820000	4	5.154352e-5	0.01569004	1	7_Enh	1	7_Enh	NA	NA	1	ENSG00000077549.13
chr1	10460000	chr1	16980000	5	6.639979e-5	0.01874263	1	7_Enh	1	7_Enh	1	ENSG00000142657.16	1	ENSG00000237847.2
chr1	10500000	chr1	11860000	7	1.718774e-5	0.007107389	1	7_Enh	1	7_Enh	1	ENSG00000241563.2	1	ENSG00000177000.6
chr1	10540000	chr1	11020000	21	4.918045e-12	1.632422e-8	1	7_Enh	1	7_Enh	1	ENSG00000160049.7	NA	NA
chr1	10580000	chr1	17060000	8	6.819526e-9	1.175072e-5	1	7_Enh	1	7_Enh	NA	NA	1	ENSG00000058453.12
chr1	10660000	chr1	17060000	5	1.392181e-5	0.006076277	1	7_Enh	1	7_Enh	NA	NA	1	ENSG00000058453.12
chr1	10900000	chr1	15780000	4	1.391712e-4	0.03112594	1	7_Enh	1	7_Enh	NA	NA	1	ENSG00000215704.5
chr1	11140000	chr1	11340000	20	2.44295e-4	0.04528629	1	7_Enh	1	7_Enh	1	ENSG00000171824.9	1	ENSG00000120942.9
chr1	11260000	chr1	16860000	5	3.98893e-5	0.01305571	1	7_Enh	NA	NA	1	ENSG00000171819.4	1	ENSG00000268674.1
chr1	11260000	chr1	18220000	5	5.587586e-5	0.01661449	1	7_Enh	1	7_Enh	1	ENSG00000171819.4	NA	NA
chr1	11340000	chr1	11700000	29	6.125271e-12	2.004636e-8	1	7_Enh	NA	NA	1	ENSG00000120942.9	1	ENSG00000116661.9
chr1	11340000	chr1	11780000	23	4.74248e-8	6.30644e-5	1	7_Enh	1	7_Enh	1	ENSG00000120942.9	1	ENSG00000177674.11
chr1	11340000	chr1	13500000	7	1.392811e-4	0.03114105	1	7_Enh	NA	NA	1	ENSG00000120942.9	1	ENSG00000204486.3
chr1	11340000	chr1	16980000	5	1.274212e-4	0.02932706	1	7_Enh	1	7_Enh	1	ENSG00000120942.9	1	ENSG00000237847.2
chr1	11700000	chr1	15820000	4	2.358789e-4	0.04423589	NA	NA	1	7_Enh	1	ENSG00000116661.9	NA	NA
chr1	11780000	chr1	17220000	9	5.204206e-10	1.184568e-6	1	7_Enh	1	7_Enh	1	ENSG00000177674.11	NA	NA
chr1	11780000	chr1	17500000	4	2.607259e-4	0.04726844	1	7_Enh	1	7_Enh	1	ENSG00000177674.11	NA	NA
chr1	11820000	chr1	15780000	5	1.757315e-5	0.007219844	1	7_Enh	1	7_Enh	1	ENSG00000215910.3	1	ENSG00000215704.5
chr1	11820000	chr1	16460000	4	2.777632e-5	0.01008722	1	7_Enh	1	7_Enh	1	ENSG00000215910.3	NA	NA
chr1	11820000	chr1	17220000	5	9.07731e-6	0.00441358	1	7_Enh	1	7_Enh	1	ENSG00000215910.3	NA	NA
chr1	11860000	chr1	16860000	4	1.753917e-4	0.03635146	1	7_Enh	NA	NA	1	ENSG00000177000.6	1	ENSG00000268674.1
chr1	12100000	chr1	16940000	5	7.129311e-6	0.00367622	1	7_Enh	1	7_Enh	NA	NA	1	ENSG00000219481.6
chr1	12140000	chr1	12300000	21	9.816112e-8	1.170258e-4	1	7_Enh	1	7_Enh	1	ENSG00000120949.10	1	ENSG00000048707.9
chr1	12140000	chr1	16860000	5	3.874855e-5	0.01278992	1	7_Enh	NA	NA	1	ENSG00000120949.10	1	ENSG00000268674.1
chr1	12140000	chr1	19540000	6	2.252693e-7	2.349133e-4	1	7_Enh	1	7_Enh	1	ENSG00000120949.10	1	ENSG00000127481.10
chr1	12180000	chr1	12300000	22	2.306232e-6	0.001540615	1	7_Enh	1	7_Enh	NA	NA	1	ENSG00000048707.9
chr1	12220000	chr1	14100000	6	3.523057e-5	0.01194207	1	7_Enh	1	7_Enh	1	ENSG00000028137.12	NA	NA
chr1	12220000	chr1	17220000	5	9.095849e-6	0.004421168	1	7_Enh	1	7_Enh	1	ENSG00000028137.12	NA	NA
chr1	12300000	chr1	16300000	4	1.168931e-4	0.02765652	1	7_Enh	1	7_Enh	1	ENSG00000048707.9	1	ENSG00000116809.7
chr1	12380000	chr1	12660000	21	8.089481e-10	1.7585e-6	1	7_Enh	1	7_Enh	NA	NA	1	ENSG00000162496.4
chr1	12460000	chr1	15500000	5	6.069401e-5	0.01761427	1	7_Enh	1	7_Enh	NA	NA	1	ENSG00000204464.3
chr1	12500000	chr1	12660000	13	7.422318e-5	0.02023173	1	7_Enh	1	7_Enh	NA	NA	1	ENSG00000162496.4
chr1	12660000	chr1	15100000	6	5.819675e-5	0.01709511	1	7_Enh	1	7_Enh	1	ENSG00000162496.4	NA	NA
chr1	12780000	chr1	14020000	11	4.847961e-6	0.002746635	NA	NA	1	7_Enh	1	ENSG00000188984.7	1	ENSG00000116731.18
chr1	12780000	chr1	14780000	9	9.712595e-5	0.02438649	NA	NA	1	7_Enh	1	ENSG00000188984.7	NA	NA
chr1	12820000	chr1	15140000	11	5.482208e-7	4.892777e-4	NA	NA	1	7_Enh	1	ENSG00000116726.4	NA	NA
chr1	12820000	chr1	18100000	6	2.18329e-5	0.008465633	NA	NA	1	7_Enh	1	ENSG00000116726.4	1	ENSG00000117148.6
chr1	12860000	chr1	14700000	7	2.30234e-4	0.0435341	NA	NA	1	7_Enh	1	ENSG00000116721.9	NA	NA
chr1	12860000	chr1	15660000	7	2.532113e-5	0.009421779	NA	NA	1	7_Enh	1	ENSG00000116721.9	NA	NA
chr1	12860000	chr1	20780000	5	3.166069e-5	0.011072	NA	NA	1	7_Enh	1	ENSG00000116721.9	NA	NA
chr1	12900000	chr1	17540000	4	2.792915e-4	0.04945716	NA	NA	1	7_Enh	1	ENSG00000120952.4	1	ENSG00000142623.8
chr1	12940000	chr1	20020000	4	1.696263e-4	0.03554398	NA	NA	1	7_Enh	1	ENSG00000187545.5	NA	NA
chr1	12940000	chr1	20420000	6	1.342769e-7	1.523378e-4	NA	NA	1	7_Enh	1	ENSG00000187545.5	NA	NA
chr1	12980000	chr1	14940000	8	1.824537e-5	0.007425297	NA	NA	1	7_Enh	1	ENSG00000204510.1	1	ENSG00000189337.11
chr1	13020000	chr1	22780000	5	7.504949e-7	6.30246e-4	NA	NA	1	7_Enh	1	ENSG00000204508.3	1	ENSG00000184677.12
chr1	13380000	chr1	14860000	11	3.822093e-7	3.631876e-4	NA	NA	1	7_Enh	1	ENSG00000182330.6	NA	NA
chr1	13380000	chr1	15060000	7	2.080301e-4	0.04069936	NA	NA	1	7_Enh	1	ENSG00000182330.6	NA	NA
chr1	13380000	chr1	17940000	7	6.987568e-8	8.787278e-5	NA	NA	1	7_Enh	1	ENSG00000182330.6	NA	NA
chr1	13380000	chr1	20500000	6	3.472528e-5	0.01182341	NA	NA	1	7_Enh	1	ENSG00000182330.6	1	ENSG00000162543.5
chr1	13420000	chr1	14700000	10	1.875834e-5	0.007578695	NA	NA	1	7_Enh	1	ENSG00000204501.2	NA	NA
chr1	13420000	chr1	15100000	10	9.074832e-6	0.004413103	NA	NA	1	7_Enh	1	ENSG00000204501.2	NA	NA
chr1	13420000	chr1	15220000	11	2.175949e-7	2.282475e-4	NA	NA	1	7_Enh	1	ENSG00000204501.2	NA	NA
chr1	13420000	chr1	18220000	5	1.726156e-4	0.03595678	NA	NA	1	7_Enh	1	ENSG00000204501.2	NA	NA
chr1	13700000	chr1	14860000	10	2.80255e-5	0.01015147	NA	NA	1	7_Enh	1	ENSG00000204479.4	NA	NA
chr1	13740000	chr1	22460000	5	1.005828e-6	7.954109e-4	NA	NA	1	7_Enh	1	ENSG00000204478.5	1	ENSG00000162552.10
chr1	13900000	chr1	15140000	13	2.653363e-6	0.00172038	NA	NA	1	7_Enh	1	ENSG00000162493.12	NA	NA
chr1	14020000	chr1	15420000	9	9.111477e-5	0.02335527	1	7_Enh	1	7_Enh	1	ENSG00000116731.18	NA	NA
chr1	14020000	chr1	17220000	7	2.043684e-6	0.001400013	1	7_Enh	1	7_Enh	1	ENSG00000116731.18	NA	NA
chr1	14020000	chr1	19340000	4	1.294351e-4	0.02964441	1	7_Enh	1	7_Enh	1	ENSG00000116731.18	NA	NA
chr1	14780000	chr1	22140000	4	1.45518e-4	0.03207997	1	7_Enh	1	7_Enh	NA	NA	1	ENSG00000187942.7
chr1	14820000	chr1	16980000	12	4.275629e-9	7.802802e-6	1	7_Enh	1	7_Enh	NA	NA	1	ENSG00000237847.2
chr1	14820000	chr1	17660000	6	2.639325e-5	0.009705379	1	7_Enh	NA	NA	NA	NA	1	ENSG00000269468.1
chr1	15100000	chr1	15460000	17	2.761289e-4	0.04908619	1	7_Enh	1	7_Enh	NA	NA	1	ENSG00000171729.9
chr1	15300000	chr1	18420000	5	1.161481e-4	0.0275355	1	7_Enh	NA	NA	NA	NA	1	ENSG00000117154.7
chr1	15460000	chr1	15580000	36	1.113128e-12	4.059675e-9	1	7_Enh	1	7_Enh	1	ENSG00000171729.9	1	ENSG00000142621.15
chr1	15460000	chr1	15620000	24	1.633189e-6	0.001171992	1	7_Enh	1	7_Enh	1	ENSG00000171729.9	NA	NA
chr1	15460000	chr1	15780000	17	1.139673e-6	8.800425e-4	1	7_Enh	1	7_Enh	1	ENSG00000171729.9	1	ENSG00000215704.5
chr1	15500000	chr1	15620000	18	5.422821e-6	0.002991963	1	7_Enh	1	7_Enh	1	ENSG00000204464.3	NA	NA
chr1	15500000	chr1	15780000	15	8.504166e-8	1.036127e-4	1	7_Enh	1	7_Enh	1	ENSG00000204464.3	1	ENSG00000215704.5
chr1	15500000	chr1	16860000	8	8.927261e-7	7.235574e-4	1	7_Enh	NA	NA	1	ENSG00000204464.3	1	ENSG00000268674.1
chr1	15500000	chr1	19300000	4	9.225571e-5	0.02355102	1	7_Enh	1	7_Enh	1	ENSG00000204464.3	1	ENSG00000169991.6
chr1	15580000	chr1	17220000	8	2.902989e-5	0.01040929	1	7_Enh	1	7_Enh	1	ENSG00000142621.15	NA	NA
chr1	15660000	chr1	15780000	34	1.957243e-9	3.885347e-6	1	7_Enh	1	7_Enh	NA	NA	1	ENSG00000215704.5
chr1	15900000	chr1	16060000	22	2.85554e-8	4.07049e-5	NA	NA	1	7_Enh	1	ENSG00000116771.5	1	ENSG00000162460.6
chr1	15940000	chr1	16060000	34	6.797551e-11	1.858833e-7	1	7_Enh	1	7_Enh	1	ENSG00000197312.7	1	ENSG00000162460.6
chr1	15940000	chr1	16100000	19	7.637912e-5	0.0206434	1	7_Enh	1	7_Enh	1	ENSG00000197312.7	1	ENSG00000162458.8
chr1	15940000	chr1	16260000	19	1.901691e-4	0.0383485	1	7_Enh	1	7_Enh	1	ENSG00000197312.7	NA	NA
chr1	15940000	chr1	16380000	12	1.532421e-4	0.03323611	1	7_Enh	NA	NA	1	ENSG00000197312.7	1	ENSG00000184908.13
chr1	15940000	chr1	16700000	12	2.438511e-4	0.04523297	1	7_Enh	1	7_Enh	1	ENSG00000197312.7	NA	NA
chr1	15940000	chr1	16740000	10	2.342045e-4	0.04403028	1	7_Enh	1	7_Enh	1	ENSG00000197312.7	NA	NA
chr1	16060000	chr1	16260000	15	2.82302e-5	0.01020403	1	7_Enh	1	7_Enh	1	ENSG00000162460.6	NA	NA
chr1	16100000	chr1	16220000	19	2.168042e-7	2.275601e-4	1	7_Enh	1	7_Enh	1	ENSG00000162458.8	NA	NA
chr1	16100000	chr1	16260000	14	9.97651e-5	0.02483478	1	7_Enh	1	7_Enh	1	ENSG00000162458.8	NA	NA
chr1	16100000	chr1	16300000	11	1.389054e-4	0.03108513	1	7_Enh	1	7_Enh	1	ENSG00000162458.8	1	ENSG00000116809.7
chr1	16100000	chr1	16380000	10	1.058791e-5	0.004954345	1	7_Enh	NA	NA	1	ENSG00000162458.8	1	ENSG00000184908.13
chr1	16100000	chr1	16580000	13	1.277909e-7	1.460287e-4	1	7_Enh	1	7_Enh	1	ENSG00000162458.8	1	ENSG00000132881.7
chr1	16140000	chr1	16300000	23	4.160575e-11	1.185646e-7	1	7_Enh	1	7_Enh	NA	NA	1	ENSG00000116809.7
chr1	16140000	chr1	16380000	11	3.616188e-5	0.01217339	1	7_Enh	NA	NA	NA	NA	1	ENSG00000184908.13
chr1	16140000	chr1	16580000	13	3.61226e-6	0.002188959	1	7_Enh	1	7_Enh	NA	NA	1	ENSG00000132881.7
chr1	16140000	chr1	16980000	8	2.492023e-4	0.0458898	1	7_Enh	1	7_Enh	NA	NA	1	ENSG00000237847.2
chr1	16180000	chr1	16300000	26	6.360379e-12	2.075027e-8	1	7_Enh	1	7_Enh	1	ENSG00000065526.6	1	ENSG00000116809.7
chr1	16180000	chr1	16380000	12	3.093878e-5	0.01089052	1	7_Enh	NA	NA	1	ENSG00000065526.6	1	ENSG00000184908.13
chr1	16220000	chr1	16380000	13	1.46682e-4	0.03226579	1	7_Enh	NA	NA	NA	NA	1	ENSG00000184908.13
chr1	16260000	chr1	16420000	19	2.961501e-8	4.195203e-5	1	7_Enh	1	7_Enh	NA	NA	1	ENSG00000185519.8
chr1	16300000	chr1	16460000	12	1.012993e-4	0.02508188	1	7_Enh	1	7_Enh	1	ENSG00000116809.7	NA	NA
chr1	16300000	chr1	16540000	12	6.721165e-5	0.0189026	1	7_Enh	1	7_Enh	1	ENSG00000116809.7	1	ENSG00000204377.3
chr1	16380000	chr1	16540000	14	2.260897e-6	0.001516502	NA	NA	1	7_Enh	1	ENSG00000184908.13	1	ENSG00000204377.3
chr1	16380000	chr1	16580000	13	8.182111e-5	0.02166069	NA	NA	1	7_Enh	1	ENSG00000184908.13	1	ENSG00000132881.7
chr1	16420000	chr1	16540000	20	2.422339e-10	5.931405e-7	1	7_Enh	1	7_Enh	1	ENSG00000185519.8	1	ENSG00000204377.3
chr1	16460000	chr1	16580000	21	2.938138e-8	4.170303e-5	1	7_Enh	1	7_Enh	NA	NA	1	ENSG00000132881.7
chr1	16540000	chr1	16740000	12	1.510637e-4	0.03291528	1	7_Enh	1	7_Enh	1	ENSG00000204377.3	NA	NA
chr1	16580000	chr1	16700000	36	1.540708e-13	6.285004e-10	1	7_Enh	1	7_Enh	1	ENSG00000132881.7	NA	NA
chr1	16780000	chr1	16980000	21	3.416964e-5	0.01168509	1	7_Enh	1	7_Enh	1	ENSG00000157191.15	1	ENSG00000237847.2
chr1	16780000	chr1	17220000	19	1.13812e-7	1.325673e-4	1	7_Enh	1	7_Enh	1	ENSG00000157191.15	NA	NA
chr1	16780000	chr1	17260000	13	2.257813e-4	0.04298211	1	7_Enh	1	7_Enh	1	ENSG00000157191.15	NA	NA
chr1	16780000	chr1	17340000	12	2.29528e-6	0.001534907	1	7_Enh	1	7_Enh	1	ENSG00000157191.15	1	ENSG00000159363.13
chr1	16860000	chr1	16980000	29	2.112942e-7	2.227355e-4	NA	NA	1	7_Enh	1	ENSG00000268674.1	1	ENSG00000237847.2
chr1	16860000	chr1	17060000	75	1.115888e-48	1.635813e-44	NA	NA	1	7_Enh	1	ENSG00000268674.1	1	ENSG00000058453.12
chr1	16860000	chr1	17100000	42	1.389217e-20	9.447388e-17	NA	NA	1	7_Enh	1	ENSG00000268674.1	NA	NA
chr1	16860000	chr1	17220000	649	0	0	NA	NA	1	7_Enh	1	ENSG00000268674.1	NA	NA
chr1	16860000	chr1	17260000	50	1.011565e-34	1.085528e-30	NA	NA	1	7_Enh	1	ENSG00000268674.1	NA	NA
chr1	16860000	chr1	17900000	9	1.32235e-4	0.03007223	NA	NA	1	7_Enh	1	ENSG00000268674.1	NA	NA
chr1	16860000	chr1	19300000	8	4.973659e-7	4.525384e-4	NA	NA	1	7_Enh	1	ENSG00000268674.1	1	ENSG00000169991.6
chr1	16860000	chr1	20940000	7	1.85238e-8	2.80627e-5	NA	NA	1	7_Enh	1	ENSG00000268674.1	1	ENSG00000158828.5
chr1	16860000	chr1	22260000	4	6.894365e-5	0.01923887	NA	NA	1	7_Enh	1	ENSG00000268674.1	1	ENSG00000142798.12
chr1	16860000	chr1	23220000	4	3.923872e-5	0.01290879	NA	NA	1	7_Enh	1	ENSG00000268674.1	NA	NA
chr1	16940000	chr1	17060000	67	3.472212e-34	3.694998e-30	1	7_Enh	1	7_Enh	1	ENSG00000219481.6	1	ENSG00000058453.12
chr1	16940000	chr1	17100000	32	2.549656e-10	6.207404e-7	1	7_Enh	1	7_Enh	1	ENSG00000219481.6	NA	NA
chr1	16940000	chr1	17220000	82	2.821937e-63	5.256938e-59	1	7_Enh	1	7_Enh	1	ENSG00000219481.6	NA	NA
chr1	16940000	chr1	17260000	46	1.602462e-27	1.40276e-23	1	7_Enh	1	7_Enh	1	ENSG00000219481.6	NA	NA
chr1	16940000	chr1	21740000	5	7.080982e-5	0.01959381	1	7_Enh	1	7_Enh	1	ENSG00000219481.6	NA	NA
chr1	16940000	chr1	21780000	5	6.841208e-5	0.01913343	1	7_Enh	1	7_Enh	1	ENSG00000219481.6	1	ENSG00000142794.14
chr1	16980000	chr1	17100000	78	5.350365e-44	7.079586e-40	1	7_Enh	1	7_Enh	1	ENSG00000237847.2	NA	NA
chr1	16980000	chr1	19180000	8	4.866551e-6	0.00275472	1	7_Enh	NA	NA	1	ENSG00000237847.2	1	ENSG00000179002.5
chr1	17060000	chr1	17220000	48	2.11559e-21	1.487521e-17	1	7_Enh	1	7_Enh	1	ENSG00000058453.12	NA	NA
chr1	17220000	chr1	17660000	12	1.255773e-5	0.00563106	1	7_Enh	NA	NA	NA	NA	1	ENSG00000269468.1
chr1	17220000	chr1	20980000	5	6.479435e-5	0.01842692	1	7_Enh	NA	NA	NA	NA	1	ENSG00000244038.5
chr1	17340000	chr1	19220000	7	2.077771e-7	2.194047e-4	1	7_Enh	1	7_Enh	1	ENSG00000159363.13	1	ENSG00000159423.12
chr1	17340000	chr1	26860000	3	1.265025e-4	0.02917793	1	7_Enh	1	7_Enh	1	ENSG00000159363.13	1	ENSG00000117676.9
chr1	17380000	chr1	17620000	19	1.670793e-5	0.006960795	1	7_Enh	1	7_Enh	1	ENSG00000117118.5	1	ENSG00000159339.9
chr1	17380000	chr1	17660000	12	2.516124e-4	0.0461796	1	7_Enh	NA	NA	1	ENSG00000117118.5	1	ENSG00000269468.1
chr1	17380000	chr1	17740000	14	6.884453e-6	0.003579798	1	7_Enh	1	7_Enh	1	ENSG00000117118.5	NA	NA
chr1	17580000	chr1	20820000	4	1.202481e-4	0.028213	1	7_Enh	1	7_Enh	1	ENSG00000142619.4	1	ENSG00000090432.5
chr1	17940000	chr1	18420000	10	1.941173e-4	0.0388719	1	7_Enh	NA	NA	NA	NA	1	ENSG00000117154.7
chr1	19220000	chr1	19380000	16	4.620823e-6	0.002646892	1	7_Enh	1	7_Enh	1	ENSG00000159423.12	NA	NA
chr1	19580000	chr1	20020000	12	1.558982e-4	0.03362821	1	7_Enh	1	7_Enh	1	ENSG00000127463.9	NA	NA
chr1	19580000	chr1	29020000	4	3.034322e-5	0.01073915	1	7_Enh	1	7_Enh	1	ENSG00000127463.9	NA	NA
chr1	19620000	chr1	19980000	11	6.050484e-5	0.01757352	1	7_Enh	1	7_Enh	1	ENSG00000053371.8	1	ENSG00000158748.3
chr1	19620000	chr1	28940000	3	1.889543e-4	0.0381904	1	7_Enh	1	7_Enh	1	ENSG00000053371.8	NA	NA
chr1	19660000	chr1	19820000	17	7.968214e-5	0.02126679	1	7_Enh	1	7_Enh	NA	NA	1	ENSG00000077549.13
chr1	19660000	chr1	19980000	13	6.379508e-5	0.01822581	1	7_Enh	1	7_Enh	NA	NA	1	ENSG00000158748.3
chr1	19700000	chr1	19940000	17	9.11433e-7	7.358417e-4	1	7_Enh	1	7_Enh	NA	NA	1	ENSG00000173436.9
chr1	19700000	chr1	19980000	13	2.064873e-5	0.008125044	1	7_Enh	1	7_Enh	NA	NA	1	ENSG00000158748.3
chr1	19740000	chr1	19940000	29	7.175502e-7	6.079378e-4	1	7_Enh	1	7_Enh	NA	NA	1	ENSG00000173436.9
chr1	19740000	chr1	19980000	30	9.210333e-10	1.979315e-6	1	7_Enh	1	7_Enh	NA	NA	1	ENSG00000158748.3
chr1	19780000	chr1	19940000	22	1.104465e-6	8.586536e-4	1	7_Enh	1	7_Enh	NA	NA	1	ENSG00000173436.9
chr1	19820000	chr1	19940000	29	1.162448e-10	3.034161e-7	1	7_Enh	1	7_Enh	1	ENSG00000077549.13	1	ENSG00000173436.9
chr1	19820000	chr1	20020000	15	1.562569e-4	0.03367938	1	7_Enh	1	7_Enh	1	ENSG00000077549.13	NA	NA
chr1	19900000	chr1	24420000	4	5.841136e-5	0.01714173	1	7_Enh	1	7_Enh	NA	NA	1	ENSG00000142661.14
chr1	19940000	chr1	29300000	4	1.897933e-4	0.03829323	1	7_Enh	1	7_Enh	1	ENSG00000173436.9	NA	NA
chr1	20100000	chr1	20460000	11	2.771761e-5	0.01007071	1	7_Enh	1	7_Enh	NA	NA	1	ENSG00000158786.4
chr1	20220000	chr1	20500000	34	3.628481e-10	8.536818e-7	1	7_Enh	1	7_Enh	1	ENSG00000169914.5	1	ENSG00000162543.5
chr1	20300000	chr1	20500000	31	8.464245e-7	6.937281e-4	NA	NA	1	7_Enh	1	ENSG00000188257.6	1	ENSG00000162543.5
chr1	20300000	chr1	20700000	13	1.141365e-4	0.02720376	NA	NA	1	7_Enh	1	ENSG00000188257.6	NA	NA
chr1	20300000	chr1	20740000	13	2.945103e-5	0.01051506	NA	NA	1	7_Enh	1	ENSG00000188257.6	NA	NA
chr1	20300000	chr1	20780000	15	6.697705e-6	0.003507221	NA	NA	1	7_Enh	1	ENSG00000188257.6	NA	NA
chr1	20300000	chr1	20820000	9	8.060454e-5	0.02143411	NA	NA	1	7_Enh	1	ENSG00000188257.6	1	ENSG00000090432.5
chr1	20340000	chr1	20500000	28	1.242675e-4	0.02884178	NA	NA	1	7_Enh	1	ENSG00000127472.6	1	ENSG00000162543.5
chr1	20340000	chr1	20780000	14	5.661703e-5	0.01677162	NA	NA	1	7_Enh	1	ENSG00000127472.6	NA	NA
chr1	20500000	chr1	20740000	25	1.878244e-4	0.03804721	1	7_Enh	1	7_Enh	1	ENSG00000162543.5	NA	NA
chr1	20980000	chr1	21180000	14	8.903504e-5	0.02297076	NA	NA	1	7_Enh	1	ENSG00000244038.5	NA	NA
chr1	21020000	chr1	21500000	10	5.387001e-5	0.01619549	1	7_Enh	1	7_Enh	NA	NA	1	ENSG00000075151.15
chr1	21020000	chr1	21820000	8	2.276426e-4	0.04321858	1	7_Enh	1	7_Enh	NA	NA	1	ENSG00000162551.9
chr1	21020000	chr1	28700000	5	1.071931e-6	8.375626e-4	1	7_Enh	1	7_Enh	NA	NA	1	ENSG00000204138.8
chr1	21100000	chr1	21260000	17	2.053442e-5	0.008093356	1	7_Enh	1	7_Enh	1	ENSG00000127483.13	NA	NA
chr1	21100000	chr1	21300000	15	4.302739e-6	0.002510308	1	7_Enh	1	7_Enh	1	ENSG00000127483.13	NA	NA
chr1	21100000	chr1	21380000	15	7.414626e-5	0.02021748	1	7_Enh	1	7_Enh	1	ENSG00000127483.13	NA	NA
chr1	21100000	chr1	21460000	17	1.583325e-7	1.749715e-4	1	7_Enh	1	7_Enh	1	ENSG00000127483.13	NA	NA
chr1	21100000	chr1	21500000	13	2.040411e-7	2.161756e-4	1	7_Enh	1	7_Enh	1	ENSG00000127483.13	1	ENSG00000075151.15
chr1	21100000	chr1	21660000	11	2.858744e-5	0.0102961	1	7_Enh	1	7_Enh	1	ENSG00000127483.13	1	ENSG00000117298.10
chr1	21140000	chr1	21500000	15	1.012983e-7	1.202299e-4	1	7_Enh	1	7_Enh	NA	NA	1	ENSG00000075151.15
chr1	21180000	chr1	21500000	10	1.14832e-4	0.02730822	1	7_Enh	1	7_Enh	NA	NA	1	ENSG00000075151.15
chr1	21260000	chr1	21500000	13	2.040895e-5	0.008058809	1	7_Enh	1	7_Enh	NA	NA	1	ENSG00000075151.15
chr1	21340000	chr1	21500000	19	8.160682e-7	6.739455e-4	1	7_Enh	1	7_Enh	NA	NA	1	ENSG00000075151.15
chr1	21340000	chr1	28700000	4	4.84531e-5	0.01501843	1	7_Enh	1	7_Enh	NA	NA	1	ENSG00000204138.8
chr1	21380000	chr1	21500000	16	2.761226e-4	0.04908572	1	7_Enh	1	7_Enh	NA	NA	1	ENSG00000075151.15
chr1	21380000	chr1	27660000	4	1.780936e-4	0.03670998	1	7_Enh	1	7_Enh	NA	NA	1	ENSG00000142765.13
chr1	21500000	chr1	28180000	3	1.586128e-4	0.03400548	1	7_Enh	1	7_Enh	1	ENSG00000075151.15	1	ENSG00000130775.11
chr1	21660000	chr1	21820000	18	1.251771e-5	0.005617064	1	7_Enh	1	7_Enh	1	ENSG00000117298.10	1	ENSG00000162551.9
chr1	21660000	chr1	21900000	14	3.767864e-5	0.01253734	1	7_Enh	1	7_Enh	1	ENSG00000117298.10	NA	NA
chr1	21660000	chr1	21980000	13	1.480012e-4	0.03246698	1	7_Enh	1	7_Enh	1	ENSG00000117298.10	1	ENSG00000076864.15
chr1	21700000	chr1	21820000	24	1.792593e-7	1.940239e-4	1	7_Enh	1	7_Enh	NA	NA	1	ENSG00000162551.9
chr1	21700000	chr1	21980000	22	3.582281e-9	6.665879e-6	1	7_Enh	1	7_Enh	NA	NA	1	ENSG00000076864.15
chr1	21740000	chr1	21980000	21	1.142223e-7	1.329888e-4	1	7_Enh	1	7_Enh	NA	NA	1	ENSG00000076864.15
chr1	21820000	chr1	21980000	19	5.333749e-7	4.784748e-4	1	7_Enh	1	7_Enh	1	ENSG00000162551.9	1	ENSG00000076864.15
chr1	21860000	chr1	21980000	22	3.896064e-8	5.318838e-5	1	7_Enh	1	7_Enh	NA	NA	1	ENSG00000076864.15
chr1	21980000	chr1	22100000	15	0.00024475020000000003	0.04534552	1	7_Enh	1	7_Enh	1	ENSG00000076864.15	1	ENSG00000090686.11
chr1	21980000	chr1	22780000	7	2.613751e-4	0.04734575	1	7_Enh	1	7_Enh	1	ENSG00000076864.15	1	ENSG00000184677.12
chr1	22020000	chr1	22340000	18	7.587415e-5	0.02054556	1	7_Enh	1	7_Enh	NA	NA	1	ENSG00000142789.15
chr1	22020000	chr1	22380000	14	1.362274e-4	0.03067505	1	7_Enh	1	7_Enh	NA	NA	1	ENSG00000070831.11
chr1	22020000	chr1	28100000	4	2.620973e-4	0.04743666	1	7_Enh	1	7_Enh	NA	NA	1	ENSG00000117758.9
chr1	22100000	chr1	22300000	17	1.682122e-5	0.00699481	1	7_Enh	1	7_Enh	1	ENSG00000090686.11	1	ENSG00000219073.3
chr1	22100000	chr1	22380000	14	3.047272e-6	0.001919407	1	7_Enh	1	7_Enh	1	ENSG00000090686.11	1	ENSG00000070831.11
chr1	22100000	chr1	22780000	8	3.929296e-5	0.01292279	1	7_Enh	1	7_Enh	1	ENSG00000090686.11	1	ENSG00000184677.12
chr1	22100000	chr1	23740000	8	1.647454e-8	2.534022e-5	1	7_Enh	1	7_Enh	1	ENSG00000090686.11	1	ENSG00000204219.5
chr1	22140000	chr1	22380000	13	4.234589e-6	0.00247936	1	7_Enh	1	7_Enh	1	ENSG00000187942.7	1	ENSG00000070831.11
chr1	22140000	chr1	31940000	3	2.280024e-4	0.04326021	1	7_Enh	1	7_Enh	1	ENSG00000187942.7	NA	NA
chr1	22300000	chr1	23260000	8	2.472054e-5	0.009263793	1	7_Enh	1	7_Enh	1	ENSG00000219073.3	NA	NA
chr1	22340000	chr1	22980000	12	1.154283e-4	0.02740837	1	7_Enh	NA	NA	1	ENSG00000142789.15	1	ENSG00000173369.11
chr1	22380000	chr1	22980000	14	4.591958e-7	4.241161e-4	1	7_Enh	NA	NA	1	ENSG00000070831.11	1	ENSG00000173369.11
chr1	22460000	chr1	22580000	14	3.025352e-6	0.001908013	1	7_Enh	1	7_Enh	1	ENSG00000162552.10	NA	NA
chr1	22460000	chr1	22740000	9	2.653887e-4	0.04784008	1	7_Enh	1	7_Enh	1	ENSG00000162552.10	NA	NA
chr1	22460000	chr1	22820000	16	5.340614e-5	0.01609334	1	7_Enh	1	7_Enh	1	ENSG00000162552.10	NA	NA
chr1	22460000	chr1	22980000	13	6.281453e-7	5.451441e-4	1	7_Enh	NA	NA	1	ENSG00000162552.10	1	ENSG00000173369.11
chr1	22740000	chr1	22980000	14	1.010415e-4	0.02504273	1	7_Enh	NA	NA	NA	NA	1	ENSG00000173369.11
chr1	22780000	chr1	22980000	23	2.292998e-9	4.475761e-6	1	7_Enh	NA	NA	1	ENSG00000184677.12	1	ENSG00000173369.11
chr1	22980000	chr1	23260000	17	1.499125e-7	1.671245e-4	NA	NA	1	7_Enh	1	ENSG00000173369.11	NA	NA
chr1	22980000	chr1	23660000	10	1.782736e-4	0.03673178	NA	NA	1	7_Enh	1	ENSG00000173369.11	1	ENSG00000125944.14
chr1	22980000	chr1	24500000	7	1.864623e-4	0.03785814	NA	NA	1	7_Enh	1	ENSG00000173369.11	1	ENSG00000185436.7
chr1	23020000	chr1	23140000	22	3.903541e-7	3.69846e-4	1	7_Enh	1	7_Enh	1	ENSG00000133216.12	NA	NA
chr1	23020000	chr1	23220000	17	6.919621e-8	8.72035e-5	1	7_Enh	1	7_Enh	1	ENSG00000133216.12	NA	NA
chr1	23020000	chr1	23260000	12	7.217685e-5	0.01985049	1	7_Enh	1	7_Enh	1	ENSG00000133216.12	NA	NA
chr1	23020000	chr1	23540000	11	4.913291e-5	0.0151693	1	7_Enh	1	7_Enh	1	ENSG00000133216.12	1	ENSG00000179546.3
chr1	23060000	chr1	26700000	5	2.42479e-4	0.04505304	1	7_Enh	1	7_Enh	NA	NA	1	ENSG00000176083.13
chr1	23140000	chr1	28820000	4	4.330355e-5	0.01384976	1	7_Enh	1	7_Enh	NA	NA	1	ENSG00000180198.11
chr1	23260000	chr1	23700000	12	1.912346e-7	2.047797e-4	1	7_Enh	1	7_Enh	NA	NA	1	ENSG00000125945.10
chr1	23300000	chr1	23540000	22	7.825758e-11	2.112477e-7	1	7_Enh	1	7_Enh	1	ENSG00000215906.4	1	ENSG00000179546.3
chr1	23300000	chr1	23580000	21	1.285837e-6	9.673623e-4	1	7_Enh	1	7_Enh	1	ENSG00000215906.4	NA	NA
chr1	23300000	chr1	23620000	14	3.704634e-5	0.01238363	1	7_Enh	1	7_Enh	1	ENSG00000215906.4	NA	NA
chr1	23300000	chr1	23660000	11	1.010818e-4	0.0250501	1	7_Enh	1	7_Enh	1	ENSG00000215906.4	1	ENSG00000125944.14
chr1	23300000	chr1	23980000	10	1.231656e-6	9.3543e-4	1	7_Enh	1	7_Enh	1	ENSG00000215906.4	NA	NA
chr1	23340000	chr1	23500000	21	4.609539e-6	0.002641706	1	7_Enh	1	7_Enh	1	ENSG00000004487.11	1	ENSG00000169641.9
chr1	23340000	chr1	23540000	15	1.911631e-4	0.0384771	1	7_Enh	1	7_Enh	1	ENSG00000004487.11	1	ENSG00000179546.3
chr1	23340000	chr1	23580000	22	2.609849e-5	0.009630521	1	7_Enh	1	7_Enh	1	ENSG00000004487.11	NA	NA
chr1	23420000	chr1	23540000	39	1.289001e-10	3.325413e-7	1	7_Enh	1	7_Enh	NA	NA	1	ENSG00000179546.3
chr1	23500000	chr1	23620000	24	2.944825e-5	0.0105143	1	7_Enh	1	7_Enh	1	ENSG00000169641.9	NA	NA
chr1	23540000	chr1	28300000	4	1.073218e-4	0.02609489	1	7_Enh	1	7_Enh	1	ENSG00000179546.3	1	ENSG00000158156.7
chr1	23580000	chr1	23740000	18	1.650192e-4	0.03490592	1	7_Enh	1	7_Enh	NA	NA	1	ENSG00000204219.5
chr1	23620000	chr1	24020000	19	1.565833e-5	0.006629463	1	7_Enh	NA	NA	NA	NA	1	ENSG00000142676.8
chr1	23660000	chr1	23820000	21	3.472635e-7	3.364997e-4	1	7_Enh	1	7_Enh	1	ENSG00000125944.14	1	ENSG00000088280.14
chr1	23660000	chr1	23860000	18	8.986352e-7	7.275288e-4	1	7_Enh	1	7_Enh	1	ENSG00000125944.14	1	ENSG00000007968.6
chr1	23660000	chr1	23900000	14	1.341403e-4	0.03036094	1	7_Enh	1	7_Enh	1	ENSG00000125944.14	1	ENSG00000197880.4
chr1	23660000	chr1	23940000	12	9.552989e-5	0.02411138	1	7_Enh	1	7_Enh	1	ENSG00000125944.14	NA	NA
chr1	23660000	chr1	24020000	26	3.01678e-11	8.790365e-8	1	7_Enh	NA	NA	1	ENSG00000125944.14	1	ENSG00000142676.8
chr1	23700000	chr1	23820000	23	3.863919e-8	5.280016e-5	1	7_Enh	1	7_Enh	1	ENSG00000125945.10	1	ENSG00000088280.14
chr1	23700000	chr1	23860000	17	5.548145e-6	0.003046237	1	7_Enh	1	7_Enh	1	ENSG00000125945.10	1	ENSG00000007968.6
chr1	23700000	chr1	23980000	13	7.211039e-6	0.003708214	1	7_Enh	1	7_Enh	1	ENSG00000125945.10	NA	NA
chr1	23740000	chr1	23860000	13	2.030815e-4	0.04006642	1	7_Enh	1	7_Enh	1	ENSG00000204219.5	1	ENSG00000007968.6
chr1	23740000	chr1	23900000	13	1.244787e-4	0.02887463	1	7_Enh	1	7_Enh	1	ENSG00000204219.5	1	ENSG00000197880.4
chr1	23820000	chr1	23980000	27	9.395318e-13	3.45314e-9	1	7_Enh	1	7_Enh	1	ENSG00000088280.14	NA	NA
chr1	23820000	chr1	24020000	28	3.271732e-8	4.575252e-5	1	7_Enh	NA	NA	1	ENSG00000088280.14	1	ENSG00000142676.8
chr1	23860000	chr1	23980000	25	6.246343e-11	1.720588e-7	1	7_Enh	1	7_Enh	1	ENSG00000007968.6	NA	NA
chr1	23860000	chr1	24020000	36	9.267166e-13	3.409818e-9	1	7_Enh	NA	NA	1	ENSG00000007968.6	1	ENSG00000142676.8
chr1	23900000	chr1	24020000	34	3.528702e-9	6.57706e-6	1	7_Enh	NA	NA	1	ENSG00000197880.4	1	ENSG00000142676.8
chr1	24060000	chr1	24260000	9	2.597077e-4	0.04713879	1	7_Enh	1	7_Enh	1	ENSG00000011007.8	NA	NA
chr1	24100000	chr1	24340000	17	1.077404e-5	0.005022205	1	7_Enh	1	7_Enh	1	ENSG00000011009.6	NA	NA
chr1	24140000	chr1	24260000	15	1.990203e-4	0.03952763	1	7_Enh	1	7_Enh	1	ENSG00000117308.10	NA	NA
chr1	24140000	chr1	24300000	19	3.729099e-5	0.01244559	1	7_Enh	1	7_Enh	1	ENSG00000117308.10	1	ENSG00000188529.10
chr1	24140000	chr1	24460000	18	9.800109e-5	0.02453565	1	7_Enh	NA	NA	1	ENSG00000117308.10	1	ENSG00000142677.3
chr1	24140000	chr1	32980000	4	3.61769e-5	0.01217696	1	7_Enh	1	7_Enh	1	ENSG00000117308.10	NA	NA
chr1	24180000	chr1	24500000	15	2.193711e-6	0.001481272	NA	NA	1	7_Enh	1	ENSG00000179163.11	1	ENSG00000185436.7
chr1	24300000	chr1	24700000	13	1.911385e-6	0.001328447	1	7_Enh	1	7_Enh	1	ENSG00000188529.10	NA	NA
chr1	24300000	chr1	24860000	14	2.170192e-7	2.277569e-4	1	7_Enh	1	7_Enh	1	ENSG00000188529.10	NA	NA
chr1	24340000	chr1	24660000	13	1.375499e-4	0.03087303	1	7_Enh	1	7_Enh	NA	NA	1	ENSG00000158055.11
chr1	24380000	chr1	24500000	15	2.677638e-5	0.009813933	1	7_Enh	1	7_Enh	NA	NA	1	ENSG00000185436.7
chr1	24420000	chr1	28460000	4	1.061201e-4	0.02588355	1	7_Enh	1	7_Enh	1	ENSG00000142661.14	NA	NA
chr1	24460000	chr1	24660000	20	2.691839e-4	0.04827926	NA	NA	1	7_Enh	1	ENSG00000142677.3	1	ENSG00000158055.11
chr1	24460000	chr1	24900000	13	2.591847e-5	0.009583819	NA	NA	1	7_Enh	1	ENSG00000142677.3	1	ENSG00000184454.6
chr1	24460000	chr1	24940000	23	5.292699e-13	2.01634e-9	NA	NA	1	7_Enh	1	ENSG00000142677.3	1	ENSG00000133226.12
chr1	24500000	chr1	24620000	24	5.574069e-5	0.01658522	1	7_Enh	1	7_Enh	1	ENSG00000185436.7	NA	NA
chr1	24500000	chr1	24660000	23	2.360471e-7	2.441867e-4	1	7_Enh	1	7_Enh	1	ENSG00000185436.7	1	ENSG00000158055.11
chr1	24500000	chr1	24700000	14	1.490887e-4	0.03262422	1	7_Enh	1	7_Enh	1	ENSG00000185436.7	NA	NA
chr1	24500000	chr1	24740000	27	1.004134e-7	1.193163e-4	1	7_Enh	1	7_Enh	1	ENSG00000185436.7	1	ENSG00000001460.13
chr1	24500000	chr1	24980000	16	8.971389e-6	0.004374266	1	7_Enh	1	7_Enh	1	ENSG00000185436.7	NA	NA
chr1	24500000	chr1	25260000	14	2.954852e-8	4.187574e-5	1	7_Enh	1	7_Enh	1	ENSG00000185436.7	NA	NA
chr1	24500000	chr1	25740000	8	8.33689e-5	0.02194744	1	7_Enh	1	7_Enh	1	ENSG00000185436.7	1	ENSG00000188672.12
chr1	24500000	chr1	26900000	5	2.032813e-4	0.04008365	1	7_Enh	1	7_Enh	1	ENSG00000185436.7	NA	NA
chr1	24540000	chr1	24660000	30	4.083425e-11	1.164461e-7	1	7_Enh	1	7_Enh	NA	NA	1	ENSG00000158055.11
chr1	24540000	chr1	24740000	28	7.988312e-8	9.82664e-5	1	7_Enh	1	7_Enh	NA	NA	1	ENSG00000001460.13
chr1	24540000	chr1	24900000	10	1.942015e-4	0.03888639	1	7_Enh	1	7_Enh	NA	NA	1	ENSG00000184454.6
chr1	24580000	chr1	26540000	7	2.308774e-6	0.001542065	1	7_Enh	NA	NA	NA	NA	1	ENSG00000130695.9
chr1	24620000	chr1	24900000	17	2.060543e-6	0.001408903	1	7_Enh	1	7_Enh	NA	NA	1	ENSG00000184454.6
chr1	24660000	chr1	24820000	16	7.960108e-5	0.02125352	1	7_Enh	1	7_Enh	1	ENSG00000158055.11	1	ENSG00000117602.7
chr1	24660000	chr1	31180000	4	1.226254e-4	0.02858753	1	7_Enh	1	7_Enh	1	ENSG00000158055.11	1	ENSG00000162510.5
chr1	24740000	chr1	24900000	27	1.420727e-8	2.231236e-5	1	7_Enh	1	7_Enh	1	ENSG00000001460.13	1	ENSG00000184454.6
chr1	24740000	chr1	24940000	23	9.96475e-7	7.896196e-4	1	7_Enh	1	7_Enh	1	ENSG00000001460.13	1	ENSG00000133226.12
chr1	24780000	chr1	24900000	25	3.167464e-7	3.112891e-4	1	7_Enh	1	7_Enh	NA	NA	1	ENSG00000184454.6
chr1	24820000	chr1	24980000	24	7.175982e-7	6.079474e-4	1	7_Enh	1	7_Enh	1	ENSG00000117602.7	NA	NA
chr1	24940000	chr1	25220000	14	1.077779e-5	0.005023533	1	7_Enh	1	7_Enh	1	ENSG00000133226.12	NA	NA
chr1	24940000	chr1	25540000	10	1.113458e-4	0.02674059	1	7_Enh	NA	NA	1	ENSG00000133226.12	1	ENSG00000117614.5
chr1	25220000	chr1	25540000	24	5.322145e-10	1.208758e-6	1	7_Enh	NA	NA	NA	NA	1	ENSG00000117614.5
chr1	25260000	chr1	25540000	30	6.279203e-13	2.365531e-9	1	7_Enh	NA	NA	NA	NA	1	ENSG00000117614.5
chr1	25300000	chr1	26220000	12	2.306774e-5	0.008815919	1	7_Enh	1	7_Enh	1	ENSG00000020633.14	1	ENSG00000117632.16
chr1	25340000	chr1	25540000	24	6.806219e-7	5.814642e-4	1	7_Enh	NA	NA	NA	NA	1	ENSG00000117614.5
chr1	25540000	chr1	25740000	23	7.106154e-6	0.003666902	NA	NA	1	7_Enh	1	ENSG00000117614.5	1	ENSG00000188672.12
chr1	25540000	chr1	25860000	19	5.362153e-6	0.00296718	NA	NA	1	7_Enh	1	ENSG00000117614.5	1	ENSG00000157978.7
chr1	25660000	chr1	25860000	27	9.355125e-9	1.553378e-5	1	7_Enh	1	7_Enh	1	ENSG00000117616.13	1	ENSG00000157978.7
chr1	25660000	chr1	26020000	14	1.577664e-4	0.03389543	1	7_Enh	1	7_Enh	1	ENSG00000117616.13	NA	NA
chr1	25660000	chr1	26140000	21	1.902643e-12	6.726047e-9	1	7_Enh	1	7_Enh	1	ENSG00000117616.13	1	ENSG00000223474.2
chr1	25700000	chr1	26140000	11	2.333119e-4	0.04391232	1	7_Enh	1	7_Enh	NA	NA	1	ENSG00000223474.2
chr1	25700000	chr1	26380000	11	5.602446e-5	0.01664486	1	7_Enh	1	7_Enh	NA	NA	1	ENSG00000158022.6
chr1	25700000	chr1	26700000	12	5.846794e-7	5.154348e-4	1	7_Enh	1	7_Enh	NA	NA	1	ENSG00000176083.13
chr1	25740000	chr1	25860000	42	2.307548e-15	1.138981e-11	1	7_Enh	1	7_Enh	1	ENSG00000188672.12	1	ENSG00000157978.7
chr1	25740000	chr1	25900000	18	4.674138e-6	0.00266996	1	7_Enh	1	7_Enh	1	ENSG00000188672.12	NA	NA
chr1	25740000	chr1	26060000	19	6.041033e-6	0.003245253	1	7_Enh	1	7_Enh	1	ENSG00000188672.12	NA	NA
chr1	25740000	chr1	26100000	20	7.57234e-9	1.288452e-5	1	7_Enh	1	7_Enh	1	ENSG00000188672.12	NA	NA
chr1	25740000	chr1	26140000	21	2.903699e-11	8.501206e-8	1	7_Enh	1	7_Enh	1	ENSG00000188672.12	1	ENSG00000223474.2
chr1	25740000	chr1	26220000	19	3.012449e-7	2.986627e-4	1	7_Enh	1	7_Enh	1	ENSG00000188672.12	1	ENSG00000117632.16
chr1	25780000	chr1	25940000	15	4.884263e-5	0.01510471	1	7_Enh	NA	NA	NA	NA	1	ENSG00000117643.10
chr1	25780000	chr1	26140000	15	7.114489e-9	1.219307e-5	1	7_Enh	1	7_Enh	NA	NA	1	ENSG00000223474.2
chr1	25780000	chr1	27580000	5	2.454474e-4	0.04543096	1	7_Enh	1	7_Enh	NA	NA	1	ENSG00000142784.11
chr1	25820000	chr1	26140000	12	1.794939e-4	0.03690548	1	7_Enh	1	7_Enh	NA	NA	1	ENSG00000223474.2
chr1	25860000	chr1	25980000	23	2.775342e-7	2.790093e-4	1	7_Enh	1	7_Enh	1	ENSG00000157978.7	NA	NA
chr1	25860000	chr1	26020000	22	6.314332e-6	0.003355754	1	7_Enh	1	7_Enh	1	ENSG00000157978.7	NA	NA
chr1	25860000	chr1	26060000	21	3.631435e-5	0.01220835	1	7_Enh	1	7_Enh	1	ENSG00000157978.7	NA	NA
chr1	25860000	chr1	26100000	20	5.271821e-7	4.739996e-4	1	7_Enh	1	7_Enh	1	ENSG00000157978.7	NA	NA
chr1	25860000	chr1	26140000	20	1.119026e-8	1.818037e-5	1	7_Enh	1	7_Enh	1	ENSG00000157978.7	1	ENSG00000223474.2
chr1	25860000	chr1	26220000	16	2.144722e-4	0.04152993	1	7_Enh	1	7_Enh	1	ENSG00000157978.7	1	ENSG00000117632.16
chr1	25900000	chr1	26140000	21	2.551612e-12	8.828225e-9	1	7_Enh	1	7_Enh	NA	NA	1	ENSG00000223474.2
chr1	25940000	chr1	26060000	46	2.582276e-19	1.643503e-15	NA	NA	1	7_Enh	1	ENSG00000117643.10	NA	NA
chr1	25940000	chr1	26100000	35	1.555185e-16	8.465014e-13	NA	NA	1	7_Enh	1	ENSG00000117643.10	NA	NA
chr1	25940000	chr1	26140000	27	3.783457e-13	1.468362e-9	NA	NA	1	7_Enh	1	ENSG00000117643.10	1	ENSG00000223474.2
chr1	25940000	chr1	26220000	18	4.3926e-5	0.0139927	NA	NA	1	7_Enh	1	ENSG00000117643.10	1	ENSG00000117632.16
chr1	26180000	chr1	26300000	25	4.125646e-5	0.01336181	1	7_Enh	1	7_Enh	1	ENSG00000182749.5	NA	NA
chr1	26180000	chr1	26340000	25	1.721921e-6	0.001222859	1	7_Enh	1	7_Enh	1	ENSG00000182749.5	1	ENSG00000158008.5
chr1	26180000	chr1	26660000	18	1.228533e-6	9.336995e-4	1	7_Enh	1	7_Enh	1	ENSG00000182749.5	1	ENSG00000158062.16
chr1	26220000	chr1	26340000	35	3.390795e-9	6.351623e-6	1	7_Enh	1	7_Enh	1	ENSG00000117632.16	1	ENSG00000158008.5
chr1	26220000	chr1	26420000	21	4.05834e-5	0.01321222	1	7_Enh	1	7_Enh	1	ENSG00000117632.16	1	ENSG00000175087.5
chr1	26260000	chr1	26380000	23	8.829661e-6	0.004325515	1	7_Enh	1	7_Enh	NA	NA	1	ENSG00000158022.6
chr1	26340000	chr1	26620000	15	3.34388e-5	0.01150407	1	7_Enh	1	7_Enh	1	ENSG00000158008.5	1	ENSG00000142669.9
chr1	26380000	chr1	26540000	21	6.052452e-6	0.003249703	1	7_Enh	NA	NA	1	ENSG00000158022.6	1	ENSG00000130695.9
chr1	26380000	chr1	26660000	18	3.884653e-5	0.01281231	1	7_Enh	1	7_Enh	1	ENSG00000158022.6	1	ENSG00000158062.16
chr1	26380000	chr1	26700000	16	1.429685e-5	0.006201127	1	7_Enh	1	7_Enh	1	ENSG00000158022.6	1	ENSG00000176083.13
chr1	26380000	chr1	26780000	24	6.458482e-11	1.773425e-7	1	7_Enh	1	7_Enh	1	ENSG00000158022.6	1	ENSG00000198830.6
chr1	26380000	chr1	26820000	10	2.711238e-4	0.04850579	1	7_Enh	1	7_Enh	1	ENSG00000158022.6	NA	NA
chr1	26420000	chr1	26580000	25	3.423411e-6	0.002100939	1	7_Enh	1	7_Enh	1	ENSG00000175087.5	1	ENSG00000130695.9
chr1	26420000	chr1	26620000	20	1.578037e-7	1.744686e-4	1	7_Enh	1	7_Enh	1	ENSG00000175087.5	1	ENSG00000142669.9
chr1	26420000	chr1	26660000	27	1.688016e-9	3.395211e-6	1	7_Enh	1	7_Enh	1	ENSG00000175087.5	1	ENSG00000158062.16
chr1	26420000	chr1	26700000	16	4.834076e-5	0.01499419	1	7_Enh	1	7_Enh	1	ENSG00000175087.5	1	ENSG00000176083.13
chr1	26420000	chr1	26740000	15	2.101761e-5	0.008231321	1	7_Enh	1	7_Enh	1	ENSG00000175087.5	1	ENSG00000117682.12
chr1	26420000	chr1	31940000	4	1.79167e-4	0.03686325	1	7_Enh	1	7_Enh	1	ENSG00000175087.5	NA	NA
chr1	26460000	chr1	26580000	22	7.339864e-6	0.003756982	1	7_Enh	1	7_Enh	NA	NA	1	ENSG00000130695.9
chr1	26460000	chr1	26620000	16	4.979045e-6	0.002803085	1	7_Enh	1	7_Enh	NA	NA	1	ENSG00000142669.9
chr1	26460000	chr1	26660000	22	7.900335e-8	9.736477e-5	1	7_Enh	1	7_Enh	NA	NA	1	ENSG00000158062.16
chr1	26460000	chr1	26740000	14	9.693687e-6	0.004637523	1	7_Enh	1	7_Enh	NA	NA	1	ENSG00000117682.12
chr1	26460000	chr1	26780000	15	1.490414e-5	0.006394407	1	7_Enh	1	7_Enh	NA	NA	1	ENSG00000198830.6
chr1	26540000	chr1	26660000	37	2.702823e-11	7.949596e-8	NA	NA	1	7_Enh	1	ENSG00000130695.9	1	ENSG00000158062.16
chr1	26540000	chr1	26700000	28	2.652718e-9	5.099264e-6	NA	NA	1	7_Enh	1	ENSG00000130695.9	1	ENSG00000176083.13
chr1	26540000	chr1	26740000	24	1.136951e-8	1.843906e-5	NA	NA	1	7_Enh	1	ENSG00000130695.9	1	ENSG00000117682.12
chr1	26580000	chr1	26740000	36	1.27745e-12	4.623375e-9	1	7_Enh	1	7_Enh	1	ENSG00000130695.9	1	ENSG00000117682.12
chr1	26580000	chr1	26860000	15	1.758171e-5	0.007222466	1	7_Enh	1	7_Enh	1	ENSG00000130695.9	1	ENSG00000117676.9
chr1	26620000	chr1	26740000	17	1.835063e-4	0.03743612	1	7_Enh	1	7_Enh	1	ENSG00000142669.9	1	ENSG00000117682.12
chr1	26620000	chr1	26780000	22	3.539311e-6	0.002154997	1	7_Enh	1	7_Enh	1	ENSG00000142669.9	1	ENSG00000198830.6
chr1	26660000	chr1	32940000	4	1.049388e-4	0.02568759	1	7_Enh	1	7_Enh	1	ENSG00000158062.16	1	ENSG00000273274.1
chr1	26700000	chr1	27180000	11	2.845378e-5	0.01026333	1	7_Enh	1	7_Enh	1	ENSG00000176083.13	1	ENSG00000175793.10
chr1	26820000	chr1	27020000	17	3.03253e-5	0.01073451	1	7_Enh	1	7_Enh	NA	NA	1	ENSG00000117713.13
chr1	26820000	chr1	27140000	13	7.295533e-6	0.003740253	1	7_Enh	1	7_Enh	NA	NA	1	ENSG00000204160.7
chr1	26820000	chr1	27180000	11	1.33751e-5	0.00590134	1	7_Enh	1	7_Enh	NA	NA	1	ENSG00000175793.10
chr1	26820000	chr1	27220000	13	1.454261e-5	0.006279924	1	7_Enh	NA	NA	NA	NA	1	ENSG00000198746.8
chr1	26860000	chr1	27020000	15	1.907325e-4	0.03842473	1	7_Enh	1	7_Enh	1	ENSG00000117676.9	1	ENSG00000117713.13
chr1	26860000	chr1	27060000	15	7.615672e-6	0.003861558	1	7_Enh	1	7_Enh	1	ENSG00000117676.9	NA	NA
chr1	26860000	chr1	27140000	13	3.205772e-6	0.001995592	1	7_Enh	1	7_Enh	1	ENSG00000117676.9	1	ENSG00000204160.7
chr1	26860000	chr1	27220000	16	3.090563e-8	4.352313e-5	1	7_Enh	NA	NA	1	ENSG00000117676.9	1	ENSG00000198746.8
chr1	26900000	chr1	27020000	33	8.9861e-12	2.856335e-8	1	7_Enh	1	7_Enh	NA	NA	1	ENSG00000117713.13
chr1	26900000	chr1	27100000	20	3.965556e-7	3.74758e-4	1	7_Enh	1	7_Enh	NA	NA	1	ENSG00000060642.6
chr1	26900000	chr1	27180000	16	7.544516e-8	9.377425e-5	1	7_Enh	1	7_Enh	NA	NA	1	ENSG00000175793.10
chr1	26900000	chr1	27220000	17	1.162862e-6	8.942516e-4	1	7_Enh	NA	NA	NA	NA	1	ENSG00000198746.8
chr1	26980000	chr1	27100000	21	4.038759e-6	0.002391046	1	7_Enh	1	7_Enh	NA	NA	1	ENSG00000060642.6
chr1	26980000	chr1	27180000	13	8.9304e-5	0.02302224	1	7_Enh	1	7_Enh	NA	NA	1	ENSG00000175793.10
chr1	26980000	chr1	27220000	19	8.851125e-7	7.186162e-4	1	7_Enh	NA	NA	NA	NA	1	ENSG00000198746.8
chr1	27020000	chr1	27140000	36	3.682787e-14	1.600927e-10	1	7_Enh	1	7_Enh	1	ENSG00000117713.13	1	ENSG00000204160.7
chr1	27020000	chr1	32180000	4	2.570903e-4	0.04682236	1	7_Enh	1	7_Enh	1	ENSG00000117713.13	1	ENSG00000084636.13
chr1	27300000	chr1	27620000	23	1.580493e-10	4.008555e-7	1	7_Enh	1	7_Enh	1	ENSG00000253368.3	NA	NA
chr1	27380000	chr1	27580000	25	1.520881e-6	0.001106922	1	7_Enh	1	7_Enh	NA	NA	1	ENSG00000142784.11
chr1	27380000	chr1	27660000	22	2.859295e-7	2.85958e-4	1	7_Enh	1	7_Enh	NA	NA	1	ENSG00000142765.13
chr1	27380000	chr1	27820000	16	1.186663e-5	0.005401068	1	7_Enh	1	7_Enh	NA	NA	1	ENSG00000158195.6
chr1	27380000	chr1	27940000	13	2.645445e-5	0.009721158	1	7_Enh	1	7_Enh	NA	NA	1	ENSG00000126705.9
chr1	27460000	chr1	27580000	29	8.891018e-10	1.915909e-6	1	7_Enh	1	7_Enh	NA	NA	1	ENSG00000142784.11
chr1	27460000	chr1	27660000	15	2.642516e-4	0.04769329	1	7_Enh	1	7_Enh	NA	NA	1	ENSG00000142765.13
chr1	27460000	chr1	27940000	10	2.597318e-4	0.04714158	1	7_Enh	1	7_Enh	NA	NA	1	ENSG00000126705.9
chr1	27500000	chr1	27620000	17	9.809989e-6	0.004678582	1	7_Enh	1	7_Enh	1	ENSG00000090020.6	NA	NA
chr1	27500000	chr1	27780000	16	2.694076e-7	2.721265e-4	1	7_Enh	1	7_Enh	1	ENSG00000090020.6	NA	NA
chr1	27500000	chr1	27940000	10	2.408744e-5	0.009087897	1	7_Enh	1	7_Enh	1	ENSG00000090020.6	1	ENSG00000126705.9
chr1	27580000	chr1	27740000	19	2.280777e-4	0.04326849	1	7_Enh	1	7_Enh	1	ENSG00000142784.11	NA	NA
chr1	27580000	chr1	27900000	16	6.832161e-6	0.003560871	1	7_Enh	1	7_Enh	1	ENSG00000142784.11	NA	NA
chr1	27580000	chr1	27980000	10	4.207818e-5	0.01355486	1	7_Enh	1	7_Enh	1	ENSG00000142784.11	1	ENSG00000126709.10
chr1	27620000	chr1	27940000	13	2.193108e-5	0.00849377	1	7_Enh	1	7_Enh	NA	NA	1	ENSG00000126705.9
chr1	27660000	chr1	27820000	18	8.258692e-6	0.004107336	1	7_Enh	1	7_Enh	1	ENSG00000142765.13	1	ENSG00000158195.6
chr1	27660000	chr1	27860000	14	1.596634e-5	0.006728426	1	7_Enh	1	7_Enh	1	ENSG00000142765.13	NA	NA
chr1	27660000	chr1	27900000	22	3.801524e-9	7.023396e-6	1	7_Enh	1	7_Enh	1	ENSG00000142765.13	NA	NA
chr1	27660000	chr1	27980000	11	1.429941e-5	0.006201553	1	7_Enh	1	7_Enh	1	ENSG00000142765.13	1	ENSG00000126709.10
chr1	27660000	chr1	28060000	11	1.860873e-5	0.007534221	1	7_Enh	1	7_Enh	1	ENSG00000142765.13	1	ENSG00000009780.11
chr1	27740000	chr1	27940000	39	1.145668e-20	7.816782e-17	1	7_Enh	1	7_Enh	NA	NA	1	ENSG00000126705.9
chr1	27740000	chr1	27980000	17	1.556143e-7	1.723928e-4	1	7_Enh	1	7_Enh	NA	NA	1	ENSG00000126709.10
chr1	27780000	chr1	27940000	29	5.484272e-13	2.085011e-9	1	7_Enh	1	7_Enh	NA	NA	1	ENSG00000126705.9
chr1	27780000	chr1	27980000	17	8.636152e-8	1.049893e-4	1	7_Enh	1	7_Enh	NA	NA	1	ENSG00000126709.10
chr1	27820000	chr1	27940000	29	1.362931e-12	4.909173e-9	1	7_Enh	1	7_Enh	1	ENSG00000158195.6	1	ENSG00000126705.9
chr1	27860000	chr1	27980000	13	1.358295e-5	0.005968266	1	7_Enh	1	7_Enh	NA	NA	1	ENSG00000126709.10
chr1	27940000	chr1	32180000	4	1.313181e-4	0.02993179	1	7_Enh	1	7_Enh	1	ENSG00000126705.9	1	ENSG00000084636.13
chr1	28100000	chr1	28220000	16	5.028138e-5	0.01541879	1	7_Enh	1	7_Enh	1	ENSG00000117758.9	NA	NA
chr1	28100000	chr1	28700000	9	2.021972e-5	0.00800334	1	7_Enh	1	7_Enh	1	ENSG00000117758.9	1	ENSG00000204138.8
chr1	28140000	chr1	28340000	13	1.69083e-4	0.03547753	1	7_Enh	1	7_Enh	1	ENSG00000117751.13	NA	NA
chr1	28180000	chr1	28460000	11	5.8698e-6	0.003178656	1	7_Enh	1	7_Enh	1	ENSG00000130775.11	NA	NA
chr1	28180000	chr1	28500000	10	3.383329e-5	0.01160294	1	7_Enh	1	7_Enh	1	ENSG00000130775.11	NA	NA
chr1	28180000	chr1	31700000	4	7.395038e-5	0.02018358	1	7_Enh	NA	NA	1	ENSG00000130775.11	1	ENSG00000084628.5
chr1	28220000	chr1	32180000	4	1.473089e-4	0.03236333	1	7_Enh	1	7_Enh	NA	NA	1	ENSG00000084636.13
chr1	28300000	chr1	32060000	4	2.133875e-4	0.04139431	1	7_Enh	1	7_Enh	1	ENSG00000158156.7	1	ENSG00000142910.11
chr1	28300000	chr1	32100000	5	3.883693e-5	0.01280991	1	7_Enh	1	7_Enh	1	ENSG00000158156.7	1	ENSG00000162517.8
chr1	28300000	chr1	32180000	4	1.531773e-4	0.03322726	1	7_Enh	1	7_Enh	1	ENSG00000158156.7	1	ENSG00000084636.13
chr1	28300000	chr1	32980000	4	4.599546e-5	0.01446677	1	7_Enh	1	7_Enh	1	ENSG00000158156.7	NA	NA
chr1	28340000	chr1	36580000	4	1.430651e-5	0.006203662	1	7_Enh	1	7_Enh	NA	NA	1	ENSG00000171812.6
chr1	28380000	chr1	28580000	23	2.725416e-4	0.04866763	1	7_Enh	1	7_Enh	NA	NA	1	ENSG00000130766.4
chr1	28500000	chr1	32940000	4	4.586521e-5	0.01443926	1	7_Enh	1	7_Enh	NA	NA	1	ENSG00000273274.1
chr1	28580000	chr1	28740000	29	1.2753e-6	9.610049e-4	1	7_Enh	1	7_Enh	1	ENSG00000130766.4	NA	NA
chr1	28580000	chr1	28780000	22	7.048374e-6	0.003644237	1	7_Enh	1	7_Enh	1	ENSG00000130766.4	NA	NA
chr1	28580000	chr1	28820000	27	4.012191e-10	9.355941e-7	1	7_Enh	1	7_Enh	1	ENSG00000130766.4	1	ENSG00000180198.11
chr1	28620000	chr1	32180000	4	2.30542e-4	0.04357196	1	7_Enh	1	7_Enh	NA	NA	1	ENSG00000084636.13
chr1	28700000	chr1	36020000	4	8.431502e-5	0.02212169	1	7_Enh	1	7_Enh	1	ENSG00000204138.8	1	ENSG00000116819.6
chr1	28740000	chr1	33100000	5	1.885317e-5	0.007606255	1	7_Enh	NA	NA	NA	NA	1	ENSG00000176261.11
chr1	28820000	chr1	33020000	4	1.083133e-4	0.02625923	1	7_Enh	1	7_Enh	1	ENSG00000180198.11	1	ENSG00000160062.10
chr1	29060000	chr1	31420000	7	2.725664e-5	0.009945325	1	7_Enh	1	7_Enh	1	ENSG00000198492.10	NA	NA
chr1	29300000	chr1	35540000	4	9.226908e-5	0.02355298	1	7_Enh	1	7_Enh	NA	NA	1	ENSG00000197056.5
chr1	29380000	chr1	31380000	6	1.028584e-4	0.0253449	1	7_Enh	1	7_Enh	NA	NA	1	ENSG00000162512.11
chr1	29420000	chr1	29540000	22	2.070162e-4	0.04056921	1	7_Enh	1	7_Enh	NA	NA	1	ENSG00000116353.11
chr1	29420000	chr1	31180000	6	6.573567e-5	0.01861665	1	7_Enh	1	7_Enh	NA	NA	1	ENSG00000162510.5
chr1	29420000	chr1	31220000	10	7.188342e-9	1.230184e-5	1	7_Enh	1	7_Enh	NA	NA	1	ENSG00000162511.7
chr1	29420000	chr1	31380000	5	1.52986e-4	0.03319793	1	7_Enh	1	7_Enh	NA	NA	1	ENSG00000162512.11
chr1	29420000	chr1	36100000	4	1.080642e-4	0.02621688	1	7_Enh	1	7_Enh	NA	NA	1	ENSG00000126067.7
chr1	29500000	chr1	31220000	6	2.74059e-4	0.04883814	1	7_Enh	1	7_Enh	1	ENSG00000116350.11	1	ENSG00000162511.7
chr1	29500000	chr1	31260000	6	1.599729e-4	0.03420375	1	7_Enh	1	7_Enh	1	ENSG00000116350.11	NA	NA
chr1	29500000	chr1	35300000	4	2.124447e-5	0.008295479	1	7_Enh	1	7_Enh	1	ENSG00000116350.11	NA	NA
chr1	29540000	chr1	30100000	17	5.45073e-6	0.003004462	1	7_Enh	1	7_Enh	1	ENSG00000116353.11	NA	NA
chr1	29540000	chr1	31180000	8	3.951752e-5	0.01296989	1	7_Enh	1	7_Enh	1	ENSG00000116353.11	1	ENSG00000162510.5
chr1	29540000	chr1	31300000	8	2.733777e-4	0.04875761	1	7_Enh	1	7_Enh	1	ENSG00000116353.11	NA	NA
chr1	29540000	chr1	31380000	7	3.861061e-5	0.01275988	1	7_Enh	1	7_Enh	1	ENSG00000116353.11	1	ENSG00000162512.11
chr1	29540000	chr1	31420000	10	1.259096e-6	9.515623e-4	1	7_Enh	1	7_Enh	1	ENSG00000116353.11	NA	NA
chr1	29580000	chr1	30180000	13	1.721076e-5	0.007114686	1	7_Enh	1	7_Enh	1	ENSG00000060656.15	NA	NA
chr1	29580000	chr1	31180000	9	7.71221e-8	9.545071e-5	1	7_Enh	1	7_Enh	1	ENSG00000060656.15	1	ENSG00000162510.5
chr1	29580000	chr1	31220000	6	1.966827e-4	0.03920378	1	7_Enh	1	7_Enh	1	ENSG00000060656.15	1	ENSG00000162511.7
chr1	29580000	chr1	38620000	4	8.899936e-5	0.022965760000000002	1	7_Enh	1	7_Enh	1	ENSG00000060656.15	NA	NA
chr1	30060000	chr1	31180000	11	1.753845e-8	2.674866e-5	1	7_Enh	1	7_Enh	NA	NA	1	ENSG00000162510.5
chr1	30100000	chr1	31180000	12	1.086243e-7	1.274741e-4	1	7_Enh	1	7_Enh	NA	NA	1	ENSG00000162510.5
chr1	31220000	chr1	31380000	21	2.943995e-7	2.930325e-4	1	7_Enh	1	7_Enh	1	ENSG00000162511.7	1	ENSG00000162512.11
chr1	31220000	chr1	31420000	20	7.381093e-5	0.02015758	1	7_Enh	1	7_Enh	1	ENSG00000162511.7	NA	NA
chr1	31260000	chr1	31380000	45	4.132194e-25	3.322519e-21	1	7_Enh	1	7_Enh	NA	NA	1	ENSG00000162512.11
chr1	31420000	chr1	40380000	4	1.36569e-4	0.0307264	1	7_Enh	1	7_Enh	NA	NA	1	ENSG00000116990.9
chr1	31500000	chr1	33420000	6	2.766308e-4	0.04914855	1	7_Enh	1	7_Enh	NA	NA	1	ENSG00000267885.1
chr1	31660000	chr1	31900000	15	8.122021e-6	0.004056156	1	7_Enh	1	7_Enh	NA	NA	1	ENSG00000268950.1
chr1	31700000	chr1	32020000	19	5.087055e-7	4.608319e-4	NA	NA	1	7_Enh	1	ENSG00000084628.5	NA	NA
chr1	31860000	chr1	32020000	20	4.147973e-5	0.01341159	1	7_Enh	1	7_Enh	1	ENSG00000121769.3	NA	NA
chr1	31860000	chr1	32100000	18	2.416491e-6	0.001599002	1	7_Enh	1	7_Enh	1	ENSG00000121769.3	1	ENSG00000162517.8
chr1	31860000	chr1	40100000	4	9.436034e-5	0.02392034	1	7_Enh	1	7_Enh	1	ENSG00000121769.3	1	ENSG00000163909.6
chr1	31900000	chr1	32020000	25	9.442803e-7	7.564305e-4	1	7_Enh	1	7_Enh	1	ENSG00000268950.1	NA	NA
chr1	31900000	chr1	32060000	20	9.586908e-8	1.147867e-4	1	7_Enh	1	7_Enh	1	ENSG00000268950.1	1	ENSG00000142910.11
chr1	31900000	chr1	32260000	14	1.281944e-7	1.463787e-4	1	7_Enh	1	7_Enh	1	ENSG00000268950.1	NA	NA
chr1	31940000	chr1	32060000	17	2.323758e-4	0.04380122	1	7_Enh	1	7_Enh	NA	NA	1	ENSG00000142910.11
chr1	31940000	chr1	32300000	11	1.587935e-4	0.0340341	1	7_Enh	1	7_Enh	NA	NA	1	ENSG00000134668.8
chr1	32020000	chr1	32300000	15	1.413676e-4	0.03145738	1	7_Enh	1	7_Enh	NA	NA	1	ENSG00000134668.8
chr1	32060000	chr1	40260000	5	3.370948e-7	3.281613e-4	1	7_Enh	1	7_Enh	1	ENSG00000142910.11	1	ENSG00000116985.6
chr1	32100000	chr1	32420000	15	5.416508e-5	0.01625804	1	7_Enh	1	7_Enh	1	ENSG00000162517.8	1	ENSG00000184007.13
chr1	32100000	chr1	32660000	9	2.317889e-4	0.04372719	1	7_Enh	1	7_Enh	1	ENSG00000162517.8	1	ENSG00000222046.2
chr1	32180000	chr1	32300000	15	1.612773e-4	0.03439303	1	7_Enh	1	7_Enh	1	ENSG00000084636.13	1	ENSG00000134668.8
chr1	32180000	chr1	32380000	20	6.050022e-7	5.294099e-4	1	7_Enh	1	7_Enh	1	ENSG00000084636.13	1	ENSG00000212673.1
chr1	32180000	chr1	32420000	14	6.051396e-5	0.0175738	1	7_Enh	1	7_Enh	1	ENSG00000084636.13	1	ENSG00000184007.13
chr1	32180000	chr1	32460000	15	2.730165e-4	0.04872359	1	7_Enh	1	7_Enh	1	ENSG00000084636.13	1	ENSG00000121774.13
chr1	32180000	chr1	32540000	12	4.222525e-5	0.01359244	1	7_Enh	1	7_Enh	1	ENSG00000084636.13	1	ENSG00000121775.13
chr1	32260000	chr1	32420000	27	3.456156e-13	1.346379e-9	1	7_Enh	1	7_Enh	NA	NA	1	ENSG00000184007.13
chr1	32260000	chr1	32460000	24	8.181411e-9	1.377946e-5	1	7_Enh	1	7_Enh	NA	NA	1	ENSG00000121774.13
chr1	32260000	chr1	40220000	4	6.015264e-5	0.01750009	1	7_Enh	1	7_Enh	NA	NA	1	ENSG00000198754.5
chr1	32300000	chr1	32420000	35	1.288324e-17	7.507896e-14	1	7_Enh	1	7_Enh	1	ENSG00000134668.8	1	ENSG00000184007.13
chr1	32300000	chr1	32460000	36	2.61101e-15	1.283417e-11	1	7_Enh	1	7_Enh	1	ENSG00000134668.8	1	ENSG00000121774.13
chr1	32300000	chr1	32540000	17	2.285582e-7	0.00023775980000000001	1	7_Enh	1	7_Enh	1	ENSG00000134668.8	1	ENSG00000121775.13
chr1	32380000	chr1	32620000	19	8.732591e-5	0.02267164	1	7_Enh	1	7_Enh	1	ENSG00000212673.1	NA	NA
chr1	32420000	chr1	32540000	24	2.819659e-8	4.030084e-5	1	7_Enh	1	7_Enh	1	ENSG00000184007.13	1	ENSG00000121775.13
chr1	32420000	chr1	32660000	12	8.776328e-5	0.02274956	1	7_Enh	1	7_Enh	1	ENSG00000184007.13	1	ENSG00000222046.2
chr1	32540000	chr1	32660000	14	1.697157e-4	0.03555633	1	7_Enh	1	7_Enh	1	ENSG00000121775.13	1	ENSG00000222046.2
chr1	32620000	chr1	32740000	22	8.448407e-7	6.92704e-4	1	7_Enh	1	7_Enh	NA	NA	1	ENSG00000116478.7
chr1	32620000	chr1	32860000	20	9.503895e-6	0.004570596	1	7_Enh	1	7_Enh	NA	NA	1	ENSG00000160058.14
chr1	32660000	chr1	32780000	29	7.121253e-13	2.66519e-9	1	7_Enh	1	7_Enh	1	ENSG00000222046.2	NA	NA
chr1	32660000	chr1	32860000	14	3.945956e-5	0.01295907	1	7_Enh	1	7_Enh	1	ENSG00000222046.2	1	ENSG00000160058.14
chr1	32660000	chr1	41420000	4	1.19805e-5	0.00543722	1	7_Enh	1	7_Enh	1	ENSG00000222046.2	NA	NA
chr1	32700000	chr1	32860000	18	4.310546e-7	4.020667e-4	1	7_Enh	1	7_Enh	1	ENSG00000182866.12	1	ENSG00000160058.14
chr1	32700000	chr1	32900000	13	2.372023e-4	0.04440428	1	7_Enh	1	7_Enh	1	ENSG00000182866.12	NA	NA
chr1	32700000	chr1	33060000	10	2.379934e-4	0.04450388	1	7_Enh	1	7_Enh	1	ENSG00000182866.12	NA	NA
chr1	32700000	chr1	33100000	11	7.062354e-6	0.003649867	1	7_Enh	NA	NA	1	ENSG00000182866.12	1	ENSG00000176261.11
chr1	32740000	chr1	32860000	17	2.61688e-5	0.009647335	1	7_Enh	1	7_Enh	1	ENSG00000116478.7	1	ENSG00000160058.14
chr1	32860000	chr1	33100000	21	1.168564e-8	1.887188e-5	1	7_Enh	NA	NA	1	ENSG00000160058.14	1	ENSG00000176261.11
chr1	32860000	chr1	33220000	12	1.976074e-5	0.00786968	1	7_Enh	1	7_Enh	1	ENSG00000160058.14	1	ENSG00000162522.6
chr1	32860000	chr1	40220000	5	1.167822e-5	0.005335379	1	7_Enh	1	7_Enh	1	ENSG00000160058.14	1	ENSG00000198754.5
chr1	32900000	chr1	33220000	12	8.837979e-5	0.02285969	1	7_Enh	1	7_Enh	NA	NA	1	ENSG00000162522.6
chr1	32940000	chr1	33060000	22	2.298462e-8	3.379541e-5	1	7_Enh	1	7_Enh	1	ENSG00000273274.1	NA	NA
chr1	33020000	chr1	33180000	15	4.016712e-5	0.01311765	1	7_Enh	1	7_Enh	1	ENSG00000160062.10	1	ENSG00000162520.10
chr1	33100000	chr1	33220000	20	5.685986e-8	7.374771e-5	NA	NA	1	7_Enh	1	ENSG00000176261.11	1	ENSG00000162522.6
chr1	33180000	chr1	36620000	6	1.190183e-6	9.106589e-4	1	7_Enh	1	7_Enh	1	ENSG00000162520.10	1	ENSG00000116871.11
chr1	33380000	chr1	33500000	25	2.04686e-11	6.140081e-8	1	7_Enh	1	7_Enh	1	ENSG00000121900.14	NA	NA
chr1	33380000	chr1	36060000	5	2.047361e-5	0.008076649	1	7_Enh	1	7_Enh	1	ENSG00000121900.14	NA	NA
chr1	33420000	chr1	40260000	4	5.473169e-5	0.01638024	1	7_Enh	1	7_Enh	1	ENSG00000267885.1	1	ENSG00000116985.6
chr1	33580000	chr1	33940000	11	2.633001e-4	0.04757852	1	7_Enh	1	7_Enh	NA	NA	1	ENSG00000121903.10
chr1	33580000	chr1	35540000	5	3.090711e-5	0.01088214	1	7_Enh	1	7_Enh	NA	NA	1	ENSG00000197056.5
chr1	33620000	chr1	36220000	6	1.149286e-6	8.855269e-4	1	7_Enh	1	7_Enh	NA	NA	1	ENSG00000092853.9
chr1	33660000	chr1	33860000	19	9.822951e-5	0.0245728	1	7_Enh	1	7_Enh	1	ENSG00000116525.9	NA	NA
chr1	33700000	chr1	36220000	5	4.440071e-5	0.01410705	1	7_Enh	1	7_Enh	NA	NA	1	ENSG00000092853.9
chr1	33740000	chr1	33860000	19	2.237035e-5	0.008619999	1	7_Enh	1	7_Enh	1	ENSG00000160094.10	NA	NA
chr1	33740000	chr1	33900000	23	1.678443e-4	0.03531333	1	7_Enh	1	7_Enh	1	ENSG00000160094.10	1	ENSG00000134686.12
chr1	33740000	chr1	36020000	6	1.796456e-4	0.03692889	1	7_Enh	1	7_Enh	1	ENSG00000160094.10	1	ENSG00000116819.6
chr1	33740000	chr1	41620000	4	5.180789e-5	0.01574883	1	7_Enh	1	7_Enh	1	ENSG00000160094.10	NA	NA
chr1	33780000	chr1	33900000	26	9.507067e-6	0.004571368	1	7_Enh	1	7_Enh	1	ENSG00000184389.8	1	ENSG00000134686.12
chr1	35340000	chr1	39340000	5	1.623924e-4	0.03454597	1	7_Enh	1	7_Enh	1	ENSG00000163866.8	1	ENSG00000214114.4
chr1	35380000	chr1	35660000	12	1.089816e-4	0.02636507	NA	NA	1	7_Enh	1	ENSG00000116544.7	1	ENSG00000116560.6
chr1	35380000	chr1	37980000	6	3.863848e-6	0.002309221	NA	NA	1	7_Enh	1	ENSG00000116544.7	1	ENSG00000163875.11
chr1	35380000	chr1	43380000	5	1.764681e-5	0.007242748	NA	NA	1	7_Enh	1	ENSG00000116544.7	NA	NA
chr1	35540000	chr1	39420000	4	1.419054e-4	0.031536	1	7_Enh	1	7_Enh	1	ENSG00000197056.5	1	ENSG00000158315.6
chr1	35660000	chr1	35820000	16	2.105345e-4	0.04101471	1	7_Enh	1	7_Enh	1	ENSG00000116560.6	NA	NA
chr1	35660000	chr1	35900000	18	1.315776e-5	0.005831827	1	7_Enh	1	7_Enh	1	ENSG00000116560.6	NA	NA
chr1	35660000	chr1	36060000	10	8.00299e-5	0.02132826	1	7_Enh	1	7_Enh	1	ENSG00000116560.6	NA	NA
chr1	35660000	chr1	36740000	7	1.447855e-4	0.03196481	1	7_Enh	1	7_Enh	1	ENSG00000116560.6	NA	NA
chr1	35740000	chr1	35900000	39	1.231326e-10	3.19029e-7	1	7_Enh	1	7_Enh	1	ENSG00000146463.7	NA	NA
chr1	35820000	chr1	41340000	4	1.588529e-4	0.03403978	1	7_Enh	1	7_Enh	NA	NA	1	ENSG00000179862.5
chr1	35820000	chr1	43780000	4	2.186378e-4	0.04206237	1	7_Enh	1	7_Enh	NA	NA	1	ENSG00000066056.9
chr1	35900000	chr1	36180000	25	7.747598e-7	6.464645e-4	1	7_Enh	1	7_Enh	NA	NA	1	ENSG00000142686.7
chr1	35900000	chr1	45260000	4	1.742728e-4	0.03619375	1	7_Enh	1	7_Enh	NA	NA	1	ENSG00000222009.4
chr1	36020000	chr1	36260000	16	9.208728e-5	0.02352251	1	7_Enh	1	7_Enh	1	ENSG00000116819.6	1	ENSG00000134698.10
chr1	36060000	chr1	36380000	11	9.453486e-5	0.02395218	1	7_Enh	1	7_Enh	NA	NA	1	ENSG00000126070.14
chr1	36220000	chr1	46100000	3	2.599745e-4	0.04717301	1	7_Enh	NA	NA	1	ENSG00000092853.9	1	ENSG00000159588.10
chr1	36340000	chr1	44020000	4	2.111606e-4	0.04109698	1	7_Enh	1	7_Enh	1	ENSG00000092847.6	NA	NA
chr1	36580000	chr1	36700000	14	4.159347e-5	0.01343946	1	7_Enh	1	7_Enh	1	ENSG00000171812.6	1	ENSG00000054118.9
chr1	36580000	chr1	36740000	14	2.114202e-4	0.0411297	1	7_Enh	1	7_Enh	1	ENSG00000171812.6	NA	NA
chr1	36580000	chr1	39860000	4	9.379482e-5	0.02381558	1	7_Enh	1	7_Enh	1	ENSG00000171812.6	1	ENSG00000255103.1
chr1	36580000	chr1	46420000	3	1.59089e-4	0.03407626	1	7_Enh	1	7_Enh	1	ENSG00000171812.6	NA	NA
chr1	36620000	chr1	36740000	21	3.355296e-5	0.01153281	1	7_Enh	1	7_Enh	1	ENSG00000116871.11	NA	NA
chr1	36620000	chr1	36820000	20	1.299507e-10	3.350758e-7	1	7_Enh	1	7_Enh	1	ENSG00000116871.11	NA	NA
chr1	36620000	chr1	36940000	14	4.642519e-5	0.01456754	1	7_Enh	1	7_Enh	1	ENSG00000116871.11	1	ENSG00000119535.13
chr1	36700000	chr1	36820000	13	5.723361e-5	0.01690146	1	7_Enh	1	7_Enh	1	ENSG00000054118.9	NA	NA
chr1	36700000	chr1	36860000	17	1.123329e-4	0.02690651	1	7_Enh	1	7_Enh	1	ENSG00000054118.9	1	ENSG00000181817.5
chr1	36700000	chr1	39460000	5	9.854505e-5	0.02462869	1	7_Enh	1	7_Enh	1	ENSG00000054118.9	1	ENSG00000174574.11
chr1	36700000	chr1	39700000	6	1.189427e-6	9.103117e-4	1	7_Enh	1	7_Enh	1	ENSG00000054118.9	NA	NA
chr1	36740000	chr1	36860000	22	1.278839e-4	0.02939635	1	7_Enh	1	7_Enh	NA	NA	1	ENSG00000181817.5
chr1	36860000	chr1	44700000	4	1.911446e-4	0.0384769	1	7_Enh	1	7_Enh	1	ENSG00000181817.5	NA	NA
chr1	37100000	chr1	38100000	7	1.367405e-5	0.005998916	1	7_Enh	NA	NA	NA	NA	1	ENSG00000169218.9
chr1	37900000	chr1	38020000	25	1.501157e-5	0.00642786	1	7_Enh	1	7_Enh	NA	NA	1	ENSG00000163879.9
chr1	37940000	chr1	42220000	6	2.123692e-6	0.0014435680000000001	1	7_Enh	1	7_Enh	1	ENSG00000163874.8	NA	NA
chr1	38020000	chr1	38380000	14	4.314936e-5	0.01381164	1	7_Enh	1	7_Enh	1	ENSG00000163879.9	NA	NA
chr1	38060000	chr1	38260000	23	1.218813e-4	0.02846485	NA	NA	1	7_Enh	1	ENSG00000134697.8	1	ENSG00000196449.3
chr1	38140000	chr1	47060000	4	2.10122e-4	0.0409628	1	7_Enh	1	7_Enh	1	ENSG00000116922.10	NA	NA
chr1	38220000	chr1	46620000	4	1.881651e-4	0.03808569	NA	NA	1	7_Enh	1	ENSG00000183317.12	1	ENSG00000117472.5
chr1	38220000	chr1	47780000	5	5.649541e-6	0.003089364	NA	NA	1	7_Enh	1	ENSG00000183317.12	1	ENSG00000162368.9
chr1	38260000	chr1	46820000	4	1.74436e-4	0.03621721	1	7_Enh	1	7_Enh	1	ENSG00000196449.3	1	ENSG00000117481.6
chr1	38300000	chr1	41420000	7	1.420163e-6	0.001048318	NA	NA	1	7_Enh	1	ENSG00000230610.1	NA	NA
chr1	38380000	chr1	39540000	8	6.355222e-6	0.003373592	1	7_Enh	1	7_Enh	NA	NA	1	ENSG00000127603.19
chr1	38380000	chr1	46820000	4	1.087179e-4	0.0263201	1	7_Enh	1	7_Enh	NA	NA	1	ENSG00000117481.6
chr1	38420000	chr1	39340000	11	8.7866e-7	7.146372e-4	NA	NA	1	7_Enh	1	ENSG00000204084.8	1	ENSG00000214114.4
chr1	38420000	chr1	39460000	11	2.015138e-7	2.139354e-4	NA	NA	1	7_Enh	1	ENSG00000204084.8	1	ENSG00000174574.11
chr1	38420000	chr1	39540000	7	8.358095e-5	0.02198635	NA	NA	1	7_Enh	1	ENSG00000204084.8	1	ENSG00000127603.19
chr1	38500000	chr1	43140000	5	1.880067e-4	0.03807127	1	7_Enh	1	7_Enh	1	ENSG00000185668.5	1	ENSG00000065978.13
chr1	38500000	chr1	45180000	6	6.152079e-6	0.00329062	1	7_Enh	1	7_Enh	1	ENSG00000185668.5	NA	NA
chr1	38900000	chr1	43140000	5	1.085519e-4	0.02629432	1	7_Enh	1	7_Enh	NA	NA	1	ENSG00000065978.13
chr1	38900000	chr1	47220000	6	1.247632e-5	0.005605927	1	7_Enh	NA	NA	NA	NA	1	ENSG00000142973.8
chr1	39340000	chr1	39460000	23	1.187336e-5	0.005403302	1	7_Enh	1	7_Enh	1	ENSG00000214114.4	1	ENSG00000174574.11
chr1	39340000	chr1	39500000	27	3.569863e-10	8.412039e-7	1	7_Enh	1	7_Enh	1	ENSG00000214114.4	1	ENSG00000168653.6
chr1	39340000	chr1	39540000	15	2.023711e-4	0.03997478	1	7_Enh	1	7_Enh	1	ENSG00000214114.4	1	ENSG00000127603.19
chr1	39340000	chr1	45980000	5	3.501504e-6	0.002137472	1	7_Enh	1	7_Enh	1	ENSG00000214114.4	1	ENSG00000117450.9
chr1	39420000	chr1	47700000	5	6.442378e-7	5.564306e-4	1	7_Enh	NA	NA	1	ENSG00000158315.6	1	ENSG00000162367.7
chr1	39460000	chr1	40060000	14	1.440792e-4	0.03185524	1	7_Enh	1	7_Enh	1	ENSG00000174574.11	1	ENSG00000090621.9
chr1	39500000	chr1	40100000	11	9.438519e-5	0.02392481	1	7_Enh	1	7_Enh	1	ENSG00000168653.6	1	ENSG00000163909.6
chr1	39500000	chr1	46780000	4	7.617469e-5	0.02060246	1	7_Enh	1	7_Enh	1	ENSG00000168653.6	1	ENSG00000132128.12
chr1	39540000	chr1	39940000	9	2.207732e-4	0.04234205	1	7_Enh	1	7_Enh	1	ENSG00000127603.19	1	ENSG00000183682.7
chr1	39540000	chr1	39980000	14	3.210809e-6	0.001998352	1	7_Enh	1	7_Enh	1	ENSG00000127603.19	NA	NA
chr1	39580000	chr1	39860000	21	3.602925e-10	8.482712e-7	1	7_Enh	1	7_Enh	NA	NA	1	ENSG00000255103.1
chr1	39580000	chr1	39940000	11	1.236765e-4	0.02876097	1	7_Enh	1	7_Enh	NA	NA	1	ENSG00000183682.7
chr1	39580000	chr1	40140000	11	1.586707e-4	0.03401613	1	7_Enh	NA	NA	NA	NA	1	ENSG00000116983.8
chr1	39620000	chr1	39860000	18	2.136594e-6	0.001450257	1	7_Enh	1	7_Enh	NA	NA	1	ENSG00000255103.1
chr1	39660000	chr1	39940000	12	1.184174e-5	0.005392697	1	7_Enh	1	7_Enh	NA	NA	1	ENSG00000183682.7
chr1	39700000	chr1	40140000	11	1.058587e-4	0.02584367	1	7_Enh	NA	NA	NA	NA	1	ENSG00000116983.8
chr1	39740000	chr1	39860000	35	1.212289e-12	4.400994e-9	1	7_Enh	1	7_Enh	NA	NA	1	ENSG00000255103.1
chr1	39740000	chr1	39940000	16	1.98668e-4	0.03947942	1	7_Enh	1	7_Enh	NA	NA	1	ENSG00000183682.7
chr1	39740000	chr1	40220000	20	1.52742e-7	1.697667e-4	1	7_Enh	1	7_Enh	NA	NA	1	ENSG00000198754.5
chr1	39860000	chr1	39980000	24	8.204617e-8	1.005468e-4	1	7_Enh	1	7_Enh	1	ENSG00000255103.1	NA	NA
chr1	39860000	chr1	40060000	19	2.377348e-4	0.04447059	1	7_Enh	1	7_Enh	1	ENSG00000255103.1	1	ENSG00000090621.9
chr1	39860000	chr1	40140000	18	5.667643e-8	7.357887e-5	1	7_Enh	NA	NA	1	ENSG00000255103.1	1	ENSG00000116983.8
chr1	39940000	chr1	40220000	31	5.843547e-19	3.649114e-15	1	7_Enh	1	7_Enh	1	ENSG00000183682.7	1	ENSG00000198754.5
chr1	39980000	chr1	40220000	75	5.793608e-52	9.010883e-48	1	7_Enh	1	7_Enh	NA	NA	1	ENSG00000198754.5
chr1	39980000	chr1	40260000	25	2.556487e-14	1.132399e-10	1	7_Enh	1	7_Enh	NA	NA	1	ENSG00000116985.6
chr1	40060000	chr1	40220000	51	1.22516e-16	6.730526e-13	1	7_Enh	1	7_Enh	1	ENSG00000090621.9	1	ENSG00000198754.5
chr1	40100000	chr1	40220000	32	2.501795e-8	3.634674e-5	1	7_Enh	1	7_Enh	1	ENSG00000163909.6	1	ENSG00000198754.5
chr1	40100000	chr1	40260000	15	2.120427e-4	0.04121787	1	7_Enh	1	7_Enh	1	ENSG00000163909.6	1	ENSG00000116985.6
chr1	40220000	chr1	40340000	16	1.287644e-4	0.02953407	1	7_Enh	1	7_Enh	1	ENSG00000198754.5	1	ENSG00000043514.11
chr1	40220000	chr1	40420000	26	3.135991e-8	4.409604e-5	1	7_Enh	1	7_Enh	1	ENSG00000198754.5	1	ENSG00000168389.13
chr1	40260000	chr1	40380000	17	5.496495e-6	0.003024158	1	7_Enh	1	7_Enh	1	ENSG00000116985.6	1	ENSG00000116990.9
chr1	40260000	chr1	40420000	15	7.565296e-5	0.02050314	1	7_Enh	1	7_Enh	1	ENSG00000116985.6	1	ENSG00000168389.13
chr1	40260000	chr1	40460000	21	1.215857e-9	2.538532e-6	1	7_Enh	1	7_Enh	1	ENSG00000116985.6	NA	NA
chr1	40260000	chr1	40860000	11	4.192559e-6	0.002459876	1	7_Enh	1	7_Enh	1	ENSG00000116985.6	NA	NA
chr1	40340000	chr1	40500000	23	1.679204e-10	4.238182e-7	1	7_Enh	1	7_Enh	1	ENSG00000043514.11	1	ENSG00000131236.12
chr1	40380000	chr1	40500000	21	2.467851e-5	0.009253271	1	7_Enh	1	7_Enh	1	ENSG00000116990.9	1	ENSG00000131236.12
chr1	40500000	chr1	40860000	17	6.362784e-6	0.003376633	1	7_Enh	1	7_Enh	1	ENSG00000131236.12	NA	NA
chr1	40540000	chr1	40820000	41	2.846425e-16	1.516477e-12	1	7_Enh	1	7_Enh	NA	NA	1	ENSG00000084070.7
chr1	40540000	chr1	47140000	5	1.566227e-4	0.03373034	1	7_Enh	1	7_Enh	NA	NA	1	ENSG00000123472.8
chr1	40580000	chr1	40740000	20	2.300753e-5	0.008799874	NA	NA	1	7_Enh	1	ENSG00000131238.12	1	ENSG00000084073.4
chr1	40580000	chr1	40820000	30	1.236408e-11	3.843124e-8	NA	NA	1	7_Enh	1	ENSG00000131238.12	1	ENSG00000084070.7
chr1	40620000	chr1	40740000	34	8.65105e-11	2.316773e-7	NA	NA	1	7_Enh	1	ENSG00000117000.8	1	ENSG00000084073.4
chr1	40620000	chr1	40820000	27	2.2150040000000001e-07	2.317118e-4	NA	NA	1	7_Enh	1	ENSG00000117000.8	1	ENSG00000084070.7
chr1	40620000	chr1	40860000	27	7.482988e-9	1.274492e-5	NA	NA	1	7_Enh	1	ENSG00000117000.8	NA	NA
chr1	40620000	chr1	40940000	13	2.215124e-5	0.008556397	NA	NA	1	7_Enh	1	ENSG00000117000.8	1	ENSG00000187815.5
chr1	40660000	chr1	40820000	36	3.083445e-12	1.054941e-8	1	7_Enh	1	7_Enh	NA	NA	1	ENSG00000084070.7
chr1	40700000	chr1	40860000	25	1.333712e-4	0.03024634	1	7_Enh	1	7_Enh	1	ENSG00000188800.5	NA	NA
chr1	40700000	chr1	43740000	6	1.781188e-4	0.03671334	1	7_Enh	1	7_Enh	1	ENSG00000188800.5	1	ENSG00000253313.1
chr1	40740000	chr1	40860000	21	2.741037e-4	0.04884198	1	7_Enh	1	7_Enh	1	ENSG00000084073.4	NA	NA
chr1	41140000	chr1	41260000	33	8.806061e-6	0.004317015	1	7_Enh	NA	NA	1	ENSG00000066136.15	1	ENSG00000117013.10
chr1	41140000	chr1	41300000	29	8.156484e-7	6.736323e-4	1	7_Enh	1	7_Enh	1	ENSG00000066136.15	NA	NA
chr1	41140000	chr1	41420000	19	1.021266e-4	0.02522006	1	7_Enh	1	7_Enh	1	ENSG00000066136.15	NA	NA
chr1	41260000	chr1	41460000	34	2.528927e-10	6.162366e-7	NA	NA	1	7_Enh	1	ENSG00000117013.10	1	ENSG00000171793.9
chr1	41300000	chr1	41460000	26	1.249243e-6	9.45711e-4	1	7_Enh	1	7_Enh	NA	NA	1	ENSG00000171793.9
chr1	41340000	chr1	41460000	25	1.400823e-6	0.001037023	1	7_Enh	1	7_Enh	1	ENSG00000179862.5	1	ENSG00000171793.9
chr1	41340000	chr1	43500000	4	2.423566e-4	0.04503969	1	7_Enh	1	7_Enh	1	ENSG00000179862.5	NA	NA
chr1	41940000	chr1	42300000	25	2.548881e-5	0.009467386	1	7_Enh	1	7_Enh	1	ENSG00000127129.5	NA	NA
chr1	41940000	chr1	42380000	23	1.136881e-7	1.324565e-4	1	7_Enh	1	7_Enh	1	ENSG00000127129.5	NA	NA
chr1	42020000	chr1	42500000	9	6.106652e-5	0.01768928	1	7_Enh	1	7_Enh	NA	NA	1	ENSG00000127124.9
chr1	42140000	chr1	46100000	4	2.615222e-4	0.04736566	1	7_Enh	NA	NA	NA	NA	1	ENSG00000159588.10
chr1	42260000	chr1	42620000	13	1.508228e-4	0.03287771	1	7_Enh	1	7_Enh	NA	NA	1	ENSG00000197273.3
chr1	42260000	chr1	50900000	4	2.481824e-4	0.04576954	1	7_Enh	NA	NA	NA	NA	1	ENSG00000142700.7
chr1	42300000	chr1	42620000	17	1.237458e-4	0.02877015	1	7_Enh	1	7_Enh	NA	NA	1	ENSG00000197273.3
chr1	42300000	chr1	42820000	16	1.704887e-4	0.03566361	1	7_Enh	NA	NA	NA	NA	1	ENSG00000198815.4
chr1	42660000	chr1	42820000	20	1.024687e-4	0.02527855	1	7_Enh	NA	NA	NA	NA	1	ENSG00000198815.4
chr1	42700000	chr1	47100000	4	1.108732e-4	0.02666665	1	7_Enh	1	7_Enh	NA	NA	1	ENSG00000142961.10
chr1	43140000	chr1	48980000	5	2.625788e-4	0.04749219	1	7_Enh	1	7_Enh	1	ENSG00000065978.13	NA	NA
chr1	43220000	chr1	47060000	5	1.803087e-5	0.007358843	1	7_Enh	1	7_Enh	1	ENSG00000117385.11	NA	NA
chr1	43300000	chr1	43500000	16	9.589712e-5	0.02417463	1	7_Enh	1	7_Enh	1	ENSG00000164011.13	NA	NA
chr1	43300000	chr1	45980000	7	7.565662e-6	0.003844412	1	7_Enh	1	7_Enh	1	ENSG00000164011.13	1	ENSG00000117450.9
chr1	43380000	chr1	43620000	23	3.098081e-6	0.001944764	1	7_Enh	NA	NA	NA	NA	1	ENSG00000243710.3
chr1	43420000	chr1	43540000	28	2.18716e-8	3.240025e-5	1	7_Enh	1	7_Enh	1	ENSG00000117394.15	NA	NA
chr1	43420000	chr1	43620000	21	1.350794e-5	0.005943792	1	7_Enh	NA	NA	1	ENSG00000117394.15	1	ENSG00000243710.3
chr1	43500000	chr1	46780000	4	1.628765e-4	0.03461564	1	7_Enh	1	7_Enh	NA	NA	1	ENSG00000132128.12
chr1	43660000	chr1	43820000	11	2.620844e-5	0.009659008	1	7_Enh	1	7_Enh	NA	NA	1	ENSG00000066322.8
chr1	43660000	chr1	51980000	3	1.458918e-4	0.03214101	1	7_Enh	1	7_Enh	NA	NA	1	ENSG00000085832.12
chr1	43700000	chr1	43820000	25	3.777314e-10	8.850561e-7	1	7_Enh	1	7_Enh	NA	NA	1	ENSG00000066322.8
chr1	43700000	chr1	43860000	36	2.201271e-12	7.688289e-9	1	7_Enh	1	7_Enh	NA	NA	1	ENSG00000159479.12
chr1	43700000	chr1	43900000	18	1.012827e-4	0.02507963	1	7_Enh	NA	NA	NA	NA	1	ENSG00000178922.12
chr1	43700000	chr1	43940000	13	7.555105e-5	0.02048368	1	7_Enh	1	7_Enh	NA	NA	1	ENSG00000178922.12
chr1	43700000	chr1	53620000	4	1.971271e-4	0.03927018	1	7_Enh	1	7_Enh	NA	NA	1	ENSG00000162383.7
chr1	43780000	chr1	43900000	29	4.384916e-10	1.013387e-6	1	7_Enh	NA	NA	1	ENSG00000066056.9	1	ENSG00000178922.12
chr1	43820000	chr1	43940000	12	2.508513e-5	0.009360603	1	7_Enh	1	7_Enh	1	ENSG00000066322.8	1	ENSG00000178922.12
chr1	43900000	chr1	44020000	34	3.682316e-13	1.430784e-9	NA	NA	1	7_Enh	1	ENSG00000178922.12	NA	NA
chr1	43940000	chr1	44220000	12	1.31126e-4	0.02990285	1	7_Enh	1	7_Enh	1	ENSG00000178922.12	NA	NA
chr1	43940000	chr1	46180000	5	4.815383e-6	0.002732005	1	7_Enh	1	7_Enh	1	ENSG00000178922.12	NA	NA
chr1	44020000	chr1	44420000	13	1.596709e-4	0.0341612	1	7_Enh	1	7_Enh	NA	NA	1	ENSG00000117410.9
chr1	44180000	chr1	44420000	17	9.150247e-7	7.380227e-4	1	7_Enh	1	7_Enh	1	ENSG00000126091.15	1	ENSG00000117410.9
chr1	44220000	chr1	44420000	32	8.304392e-12	2.653381e-8	1	7_Enh	1	7_Enh	NA	NA	1	ENSG00000117410.9
chr1	44300000	chr1	44420000	41	1.787567e-14	8.073342e-11	1	7_Enh	1	7_Enh	NA	NA	1	ENSG00000117410.9
chr1	44340000	chr1	45980000	5	1.318929e-4	0.03001783	1	7_Enh	1	7_Enh	NA	NA	1	ENSG00000117450.9
chr1	44420000	chr1	45260000	10	1.043496e-5	0.004899414	1	7_Enh	1	7_Enh	1	ENSG00000117410.9	1	ENSG00000222009.4
chr1	44540000	chr1	44660000	29	1.604927e-4	0.03428184	1	7_Enh	NA	NA	NA	NA	1	ENSG00000178028.9
chr1	44580000	chr1	44700000	22	2.176637e-4	0.04192512	1	7_Enh	1	7_Enh	1	ENSG00000171872.4	NA	NA
chr1	45260000	chr1	45780000	10	5.762425e-5	0.01697747	1	7_Enh	1	7_Enh	1	ENSG00000222009.4	1	ENSG00000186603.4
chr1	45260000	chr1	45940000	9	1.088203e-5	0.005059599	1	7_Enh	NA	NA	1	ENSG00000222009.4	1	ENSG00000070759.12
chr1	45300000	chr1	45740000	15	2.466138e-6	0.001624849	1	7_Enh	1	7_Enh	1	ENSG00000117425.9	NA	NA
chr1	45300000	chr1	45940000	10	3.229092e-7	3.163204e-4	1	7_Enh	NA	NA	1	ENSG00000117425.9	1	ENSG00000070759.12
chr1	45340000	chr1	45820000	13	1.238497e-4	0.02878241	1	7_Enh	1	7_Enh	NA	NA	1	ENSG00000132781.13
chr1	45380000	chr1	45820000	15	3.37692e-5	0.01158887	1	7_Enh	1	7_Enh	NA	NA	1	ENSG00000132781.13
chr1	45380000	chr1	45980000	12	2.058513e-6	0.001407806	1	7_Enh	1	7_Enh	NA	NA	1	ENSG00000117450.9
chr1	45380000	chr1	46780000	7	1.588394e-4	0.03403778	1	7_Enh	1	7_Enh	NA	NA	1	ENSG00000132128.12
chr1	45820000	chr1	45940000	25	1.39114e-8	2.194573e-5	1	7_Enh	NA	NA	1	ENSG00000132781.13	1	ENSG00000070759.12
chr1	45820000	chr1	45980000	28	2.298617e-10	5.656862e-7	1	7_Enh	1	7_Enh	1	ENSG00000132781.13	1	ENSG00000117450.9
chr1	45940000	chr1	55460000	3	2.680873e-4	0.04815585	NA	NA	1	7_Enh	1	ENSG00000070759.12	1	ENSG00000162399.6
chr1	46060000	chr1	46340000	19	3.476716e-8	4.820435e-5	1	7_Enh	1	7_Enh	1	ENSG00000132780.12	NA	NA
chr1	46060000	chr1	46380000	15	5.737683e-8	7.434278e-5	1	7_Enh	1	7_Enh	1	ENSG00000132780.12	NA	NA
chr1	46100000	chr1	46300000	16	1.331805e-5	0.005883995	NA	NA	1	7_Enh	1	ENSG00000159588.10	NA	NA
chr1	46100000	chr1	46340000	27	2.819432e-14	1.242233e-10	NA	NA	1	7_Enh	1	ENSG00000159588.10	NA	NA
chr1	46100000	chr1	52300000	4	5.054692e-5	0.01547638	NA	NA	1	7_Enh	1	ENSG00000159588.10	NA	NA
chr1	46100000	chr1	53380000	4	7.902586e-5	0.02113976	NA	NA	1	7_Enh	1	ENSG00000159588.10	1	ENSG00000121310.12
chr1	46140000	chr1	46380000	12	1.164123e-5	0.005324494	1	7_Enh	1	7_Enh	1	ENSG00000159592.6	NA	NA
chr1	46260000	chr1	46420000	17	6.9042e-5	0.01926022	1	7_Enh	1	7_Enh	1	ENSG00000086015.16	NA	NA
chr1	46340000	chr1	46700000	13	9.074732e-6	0.004413103	1	7_Enh	1	7_Enh	NA	NA	1	ENSG00000085999.7
chr1	46380000	chr1	46620000	12	2.721842e-4	0.0486264	1	7_Enh	1	7_Enh	NA	NA	1	ENSG00000117472.5
chr1	46420000	chr1	46620000	14	6.760992e-5	0.01897887	1	7_Enh	1	7_Enh	NA	NA	1	ENSG00000117472.5
chr1	46420000	chr1	46700000	10	2.079006e-4	0.04068411	1	7_Enh	1	7_Enh	NA	NA	1	ENSG00000085999.7
chr1	46500000	chr1	46620000	17	6.807418e-5	0.01906626	1	7_Enh	1	7_Enh	NA	NA	1	ENSG00000117472.5
chr1	46500000	chr1	46660000	30	3.072117e-11	8.942177e-8	1	7_Enh	1	7_Enh	NA	NA	1	ENSG00000171357.5
chr1	46540000	chr1	46660000	17	2.495306e-4	0.04592372	1	7_Enh	1	7_Enh	NA	NA	1	ENSG00000171357.5
chr1	46540000	chr1	46700000	12	7.516268e-5	0.02041438	1	7_Enh	1	7_Enh	NA	NA	1	ENSG00000085999.7
chr1	46980000	chr1	52140000	5	2.431047e-5	0.009149206	1	7_Enh	1	7_Enh	1	ENSG00000197587.6	NA	NA
chr1	47060000	chr1	47180000	20	1.694789e-4	0.0355252	1	7_Enh	1	7_Enh	NA	NA	1	ENSG00000159658.6
chr1	47660000	chr1	48220000	13	1.101045e-6	8.563966e-4	1	7_Enh	NA	NA	1	ENSG00000162366.3	1	ENSG00000273395.1
chr1	47700000	chr1	51340000	5	2.711586e-5	0.009907477	NA	NA	1	7_Enh	1	ENSG00000162367.7	NA	NA
chr1	47780000	chr1	50980000	5	1.03635e-4	0.02547115	1	7_Enh	1	7_Enh	1	ENSG00000162368.9	NA	NA
chr1	48220000	chr1	57580000	4	2.723991e-4	0.04864955	NA	NA	1	7_Enh	1	ENSG00000273395.1	NA	NA
chr1	51420000	chr1	59300000	4	1.502638e-4	0.03280256	1	7_Enh	1	7_Enh	1	ENSG00000185104.15	NA	NA
chr1	51740000	chr1	57340000	5	1.976346e-4	0.03934291	1	7_Enh	1	7_Enh	NA	NA	1	ENSG00000157131.10
chr1	51780000	chr1	59060000	4	1.407146e-4	0.03135795	1	7_Enh	1	7_Enh	NA	NA	1	ENSG00000184292.5
chr1	51780000	chr1	59180000	4	9.416068e-5	0.02388282	1	7_Enh	1	7_Enh	NA	NA	1	ENSG00000162601.5
chr1	52060000	chr1	52180000	24	2.640355e-5	0.00970776	1	7_Enh	1	7_Enh	1	ENSG00000117859.14	NA	NA
chr1	52060000	chr1	52220000	22	3.590401e-6	0.002178452	1	7_Enh	1	7_Enh	1	ENSG00000117859.14	NA	NA
chr1	52060000	chr1	59500000	5	1.074468e-5	0.005011623	1	7_Enh	1	7_Enh	1	ENSG00000117859.14	NA	NA
chr1	52340000	chr1	52580000	19	1.187858e-5	0.005404429	1	7_Enh	1	7_Enh	1	ENSG00000078618.15	NA	NA
chr1	52340000	chr1	52820000	13	5.75397e-5	0.01696221	1	7_Enh	1	7_Enh	1	ENSG00000078618.15	1	ENSG00000154222.10
chr1	52380000	chr1	52500000	19	2.655746e-6	0.001721501	1	7_Enh	1	7_Enh	NA	NA	1	ENSG00000198841.3
chr1	52580000	chr1	52820000	21	1.079943e-10	2.835774e-7	1	7_Enh	1	7_Enh	NA	NA	1	ENSG00000154222.10
chr1	52580000	chr1	52860000	19	3.709195e-8	5.100113e-5	1	7_Enh	NA	NA	NA	NA	1	ENSG00000085840.8
chr1	52620000	chr1	52740000	22	1.409136e-5	0.006133185	1	7_Enh	1	7_Enh	1	ENSG00000157077.10	NA	NA
chr1	52620000	chr1	52820000	18	9.94321e-7	7.882519e-4	1	7_Enh	1	7_Enh	1	ENSG00000157077.10	1	ENSG00000154222.10
chr1	52660000	chr1	52820000	17	4.461202e-6	0.002577095	1	7_Enh	1	7_Enh	NA	NA	1	ENSG00000154222.10
chr1	52660000	chr1	52860000	18	5.948995e-6	0.003207241	1	7_Enh	NA	NA	NA	NA	1	ENSG00000085840.8
chr1	52820000	chr1	53140000	14	1.215197e-5	0.005495633	1	7_Enh	1	7_Enh	1	ENSG00000154222.10	NA	NA
chr1	52820000	chr1	53700000	9	7.379778e-5	0.02015487	1	7_Enh	1	7_Enh	1	ENSG00000154222.10	1	ENSG00000162385.6
chr1	52860000	chr1	52980000	26	2.253984e-7	2.350184e-4	NA	NA	1	7_Enh	1	ENSG00000085840.8	NA	NA
chr1	52860000	chr1	53140000	20	1.633711e-7	1.796298e-4	NA	NA	1	7_Enh	1	ENSG00000085840.8	NA	NA
chr1	52860000	chr1	53180000	18	2.44648e-7	2.518534e-4	NA	NA	1	7_Enh	1	ENSG00000085840.8	1	ENSG00000162378.8
chr1	52860000	chr1	53220000	16	6.675747e-5	0.0188122	NA	NA	1	7_Enh	1	ENSG00000085840.8	NA	NA
chr1	52860000	chr1	53500000	15	1.889984e-7	2.026862e-4	NA	NA	1	7_Enh	1	ENSG00000085840.8	NA	NA
chr1	52860000	chr1	54180000	8	5.225249e-5	0.01584592	NA	NA	1	7_Enh	1	ENSG00000085840.8	1	ENSG00000174332.3
chr1	52900000	chr1	53060000	29	3.278612e-5	0.01134419	1	7_Enh	1	7_Enh	NA	NA	1	ENSG00000116157.5
chr1	52900000	chr1	53300000	12	2.238212e-4	0.04272007	1	7_Enh	1	7_Enh	NA	NA	1	ENSG00000203995.5
chr1	52900000	chr1	53620000	12	7.791548e-5	0.0209272	1	7_Enh	1	7_Enh	NA	NA	1	ENSG00000162383.7
chr1	52980000	chr1	53180000	17	4.770907e-5	0.01484832	1	7_Enh	1	7_Enh	NA	NA	1	ENSG00000162378.8
chr1	53180000	chr1	53380000	28	7.049378e-10	1.555654e-6	1	7_Enh	1	7_Enh	1	ENSG00000162378.8	1	ENSG00000121310.12
chr1	53180000	chr1	53580000	13	2.312926e-5	0.00883217	1	7_Enh	1	7_Enh	1	ENSG00000162378.8	NA	NA
chr1	53180000	chr1	53660000	17	1.268857e-8	2.027097e-5	1	7_Enh	1	7_Enh	1	ENSG00000162378.8	1	ENSG00000157184.5
chr1	53220000	chr1	53660000	22	9.753273e-10	2.080889e-6	1	7_Enh	1	7_Enh	NA	NA	1	ENSG00000157184.5
chr1	53300000	chr1	53460000	17	1.300151e-4	0.0297333	1	7_Enh	1	7_Enh	1	ENSG00000203995.5	NA	NA
chr1	53300000	chr1	53580000	13	9.390313e-5	0.02383322	1	7_Enh	1	7_Enh	1	ENSG00000203995.5	NA	NA
chr1	53300000	chr1	53620000	15	2.45165e-5	0.00920877	1	7_Enh	1	7_Enh	1	ENSG00000203995.5	1	ENSG00000162383.7
chr1	53300000	chr1	53660000	13	3.187693e-5	0.01112181	1	7_Enh	1	7_Enh	1	ENSG00000203995.5	1	ENSG00000157184.5
chr1	53300000	chr1	59380000	4	1.135942e-4	0.02711775	1	7_Enh	1	7_Enh	1	ENSG00000203995.5	NA	NA
chr1	53380000	chr1	53540000	17	4.313964e-5	0.0138096	1	7_Enh	1	7_Enh	1	ENSG00000121310.12	1	ENSG00000174348.9
chr1	53380000	chr1	53580000	21	1.295451e-5	0.005764395	1	7_Enh	1	7_Enh	1	ENSG00000121310.12	NA	NA
chr1	53380000	chr1	53620000	21	6.234462e-5	0.01794442	1	7_Enh	1	7_Enh	1	ENSG00000121310.12	1	ENSG00000162383.7
chr1	53380000	chr1	53660000	32	9.102928e-14	3.805431e-10	1	7_Enh	1	7_Enh	1	ENSG00000121310.12	1	ENSG00000157184.5
chr1	53380000	chr1	53700000	22	1.003451e-6	7.940469e-4	1	7_Enh	1	7_Enh	1	ENSG00000121310.12	1	ENSG00000162385.6
chr1	53420000	chr1	53620000	17	1.128056e-4	0.02698423	1	7_Enh	1	7_Enh	NA	NA	1	ENSG00000162383.7
chr1	53420000	chr1	53700000	16	2.939319e-5	0.01050018	1	7_Enh	1	7_Enh	NA	NA	1	ENSG00000162385.6
chr1	53460000	chr1	53660000	19	5.698008e-5	0.01684906	1	7_Enh	1	7_Enh	NA	NA	1	ENSG00000157184.5
chr1	53460000	chr1	53700000	19	9.442728e-5	0.02393329	1	7_Enh	1	7_Enh	NA	NA	1	ENSG00000162385.6
chr1	53500000	chr1	53620000	25	3.734701e-5	0.01245801	1	7_Enh	1	7_Enh	NA	NA	1	ENSG00000162383.7
chr1	53500000	chr1	53660000	24	1.092109e-6	8.505635e-4	1	7_Enh	1	7_Enh	NA	NA	1	ENSG00000157184.5
chr1	53780000	chr1	53900000	36	1.658714e-9	3.343982e-6	1	7_Enh	1	7_Enh	1	ENSG00000157193.10	NA	NA
chr1	53780000	chr1	54220000	15	6.91109e-5	0.01927425	1	7_Enh	1	7_Enh	1	ENSG00000157193.10	1	ENSG00000174332.3
chr1	53860000	chr1	54220000	17	4.353672e-5	0.01390315	1	7_Enh	1	7_Enh	NA	NA	1	ENSG00000174332.3
chr1	53900000	chr1	54180000	29	2.078649e-9	4.095945e-6	1	7_Enh	1	7_Enh	NA	NA	1	ENSG00000174332.3
chr1	53940000	chr1	54060000	38	7.937583e-6	0.003985786	1	7_Enh	1	7_Enh	1	ENSG00000143006.7	NA	NA
chr1	53940000	chr1	54100000	21	1.812222e-5	0.007388269	1	7_Enh	1	7_Enh	1	ENSG00000143006.7	NA	NA
chr1	53940000	chr1	54180000	31	1.591755e-10	4.032816e-7	1	7_Enh	1	7_Enh	1	ENSG00000143006.7	1	ENSG00000174332.3
chr1	53940000	chr1	54220000	51	4.266823e-21	2.953756e-17	1	7_Enh	1	7_Enh	1	ENSG00000143006.7	1	ENSG00000174332.3
chr1	53980000	chr1	54220000	21	6.230493e-7	5.4173e-4	1	7_Enh	1	7_Enh	NA	NA	1	ENSG00000174332.3
chr1	54020000	chr1	54180000	25	4.65384e-6	0.002661575	1	7_Enh	1	7_Enh	NA	NA	1	ENSG00000174332.3
chr1	54020000	chr1	54220000	33	3.173329e-8	4.456437e-5	1	7_Enh	1	7_Enh	NA	NA	1	ENSG00000174332.3
chr1	54020000	chr1	54500000	15	8.799073e-6	0.00431461	1	7_Enh	1	7_Enh	NA	NA	1	ENSG00000116209.7
chr1	54060000	chr1	54180000	27	2.669657e-4	0.04801744	1	7_Enh	1	7_Enh	NA	NA	1	ENSG00000174332.3
chr1	54060000	chr1	54220000	36	4.687467e-6	0.00267611	1	7_Enh	1	7_Enh	NA	NA	1	ENSG00000174332.3
chr1	54100000	chr1	54220000	21	1.606764e-4	0.03430593	1	7_Enh	1	7_Enh	NA	NA	1	ENSG00000174332.3
chr1	54340000	chr1	54460000	23	1.683413e-4	0.03538159	NA	NA	1	7_Enh	1	ENSG00000058799.9	NA	NA
chr1	54340000	chr1	54500000	19	2.782325e-4	0.04933477	NA	NA	1	7_Enh	1	ENSG00000058799.9	1	ENSG00000116209.7
chr1	54340000	chr1	54740000	18	1.59152e-6	0.001147255	NA	NA	1	7_Enh	1	ENSG00000058799.9	NA	NA
chr1	54340000	chr1	55060000	8	1.255861e-4	0.02904333	NA	NA	1	7_Enh	1	ENSG00000058799.9	NA	NA
chr1	54340000	chr1	55300000	12	1.95949e-6	0.001354158	NA	NA	1	7_Enh	1	ENSG00000058799.9	NA	NA
chr1	54500000	chr1	54980000	14	8.953614e-7	7.254806e-4	1	7_Enh	1	7_Enh	1	ENSG00000116209.7	NA	NA
chr1	54540000	chr1	54700000	17	9.357786e-5	0.02377578	1	7_Enh	1	7_Enh	1	ENSG00000116209.7	1	ENSG00000198711.4
chr1	54540000	chr1	54860000	19	2.137402e-7	2.248422e-4	1	7_Enh	1	7_Enh	1	ENSG00000116209.7	1	ENSG00000157216.11
chr1	54540000	chr1	54940000	15	2.809866e-6	0.001798294	1	7_Enh	1	7_Enh	1	ENSG00000116209.7	NA	NA
chr1	54540000	chr1	54980000	14	5.107667e-6	0.002859379	1	7_Enh	1	7_Enh	1	ENSG00000116209.7	NA	NA
chr1	54540000	chr1	55300000	10	1.463978e-4	0.03221951	1	7_Enh	1	7_Enh	1	ENSG00000116209.7	NA	NA
chr1	54580000	chr1	54780000	28	1.177678e-8	1.899737e-5	1	7_Enh	1	7_Enh	1	ENSG00000212670.1	NA	NA
chr1	54580000	chr1	54860000	18	1.240806e-6	9.408703e-4	1	7_Enh	1	7_Enh	1	ENSG00000212670.1	1	ENSG00000157216.11
chr1	54580000	chr1	54900000	19	7.605227e-6	0.003857087	1	7_Enh	NA	NA	1	ENSG00000212670.1	1	ENSG00000157216.11
chr1	54580000	chr1	55020000	12	5.875404e-6	0.003180983	1	7_Enh	1	7_Enh	1	ENSG00000212670.1	1	ENSG00000162390.13
chr1	54620000	chr1	54820000	19	9.188979e-5	0.0234869	1	7_Enh	1	7_Enh	1	ENSG00000248835.2	NA	NA
chr1	54620000	chr1	54860000	21	2.749724e-7	2.768535e-4	1	7_Enh	1	7_Enh	1	ENSG00000248835.2	1	ENSG00000157216.11
chr1	54620000	chr1	55420000	9	2.760907e-4	0.04908244	1	7_Enh	1	7_Enh	1	ENSG00000248835.2	NA	NA
chr1	54620000	chr1	59580000	5	9.849179e-5	0.02461909	1	7_Enh	1	7_Enh	1	ENSG00000248835.2	NA	NA
chr1	54660000	chr1	54860000	23	3.281665e-6	0.002032989	1	7_Enh	1	7_Enh	1	ENSG00000256407.1	1	ENSG00000157216.11
chr1	54660000	chr1	54900000	31	1.067695e-8	1.74645e-5	1	7_Enh	NA	NA	1	ENSG00000256407.1	1	ENSG00000157216.11
chr1	54660000	chr1	54940000	18	1.43955e-5	0.006230669	1	7_Enh	1	7_Enh	1	ENSG00000256407.1	NA	NA
chr1	54660000	chr1	55300000	13	4.1569e-5	0.01343384	1	7_Enh	1	7_Enh	1	ENSG00000256407.1	NA	NA
chr1	54700000	chr1	55020000	11	7.201312e-5	0.01981993	1	7_Enh	1	7_Enh	1	ENSG00000198711.4	1	ENSG00000162390.13
chr1	54700000	chr1	55100000	15	3.77497e-8	5.177244e-5	1	7_Enh	NA	NA	1	ENSG00000198711.4	1	ENSG00000184313.15
chr1	54740000	chr1	54860000	27	1.636086e-7	1.798307e-4	1	7_Enh	1	7_Enh	NA	NA	1	ENSG00000157216.11
chr1	54860000	chr1	55380000	10	2.915902e-5	0.01044251	1	7_Enh	1	7_Enh	1	ENSG00000157216.11	NA	NA
chr1	55220000	chr1	55460000	15	1.555402e-4	0.03357729	NA	NA	1	7_Enh	1	ENSG00000162396.5	1	ENSG00000162399.6
chr1	55500000	chr1	57140000	6	1.993844e-4	0.03957321	1	7_Enh	1	7_Enh	1	ENSG00000169174.9	NA	NA
chr1	55700000	chr1	56900000	10	6.953884e-5	0.01935648	1	7_Enh	1	7_Enh	1	ENSG00000162402.8	NA	NA
chr1	55700000	chr1	57060000	9	2.251613e-4	0.04289536	1	7_Enh	1	7_Enh	1	ENSG00000162402.8	NA	NA
chr1	55700000	chr1	57140000	9	2.018499e-4	0.03990416	1	7_Enh	1	7_Enh	1	ENSG00000162402.8	NA	NA
chr1	55700000	chr1	57260000	10	8.255751e-5	0.0217996	1	7_Enh	1	7_Enh	1	ENSG00000162402.8	NA	NA
chr1	55740000	chr1	57100000	9	1.650645e-6	0.001182471	1	7_Enh	1	7_Enh	NA	NA	1	ENSG00000162407.8
chr1	55980000	chr1	57100000	11	7.364992e-8	9.188039e-5	1	7_Enh	1	7_Enh	NA	NA	1	ENSG00000162407.8
chr1	55980000	chr1	59780000	5	2.349954e-4	0.04413243	1	7_Enh	1	7_Enh	NA	NA	1	ENSG00000172456.12
chr1	56420000	chr1	57100000	12	1.978323e-5	0.007875696	1	7_Enh	1	7_Enh	NA	NA	1	ENSG00000162407.8
chr1	57100000	chr1	59980000	6	2.039936e-5	0.008055599	1	7_Enh	1	7_Enh	1	ENSG00000162407.8	NA	NA
chr1	57300000	chr1	57860000	20	3.740948e-5	0.01247283	1	7_Enh	1	7_Enh	1	ENSG00000157131.10	NA	NA
chr1	57300000	chr1	57940000	15	1.270459e-4	0.02927059	1	7_Enh	1	7_Enh	1	ENSG00000157131.10	NA	NA
chr1	57300000	chr1	58860000	9	2.124866e-5	0.008296332	1	7_Enh	1	7_Enh	1	ENSG00000157131.10	NA	NA
chr1	57300000	chr1	59060000	9	5.666115e-5	0.01678229	1	7_Enh	1	7_Enh	1	ENSG00000157131.10	1	ENSG00000184292.5
chr1	57300000	chr1	59100000	10	2.209939e-6	0.001490341	1	7_Enh	1	7_Enh	1	ENSG00000157131.10	NA	NA
chr1	57340000	chr1	59660000	10	8.291926e-7	6.825064e-4	1	7_Enh	1	7_Enh	1	ENSG00000157131.10	NA	NA
chr1	58900000	chr1	62220000	5	1.860291e-4	0.03779678	1	7_Enh	1	7_Enh	NA	NA	1	ENSG00000132849.14
chr1	58900000	chr1	64060000	5	9.622516e-5	0.02422933	1	7_Enh	1	7_Enh	NA	NA	1	ENSG00000142856.12
chr1	59020000	chr1	60220000	16	4.443261e-9	8.070444e-6	1	7_Enh	1	7_Enh	1	ENSG00000162600.7	NA	NA
chr1	59020000	chr1	62140000	7	1.782419e-5	0.007292963	1	7_Enh	1	7_Enh	1	ENSG00000162600.7	NA	NA
chr1	59020000	chr1	68460000	6	1.054728e-5	0.004939002	1	7_Enh	1	7_Enh	1	ENSG00000162600.7	NA	NA
chr1	59060000	chr1	60260000	10	6.204855e-5	0.01787968	1	7_Enh	1	7_Enh	1	ENSG00000184292.5	1	ENSG00000134709.6
chr1	59180000	chr1	59700000	13	4.523252e-5	0.01429382	1	7_Enh	1	7_Enh	1	ENSG00000162601.5	NA	NA
chr1	59180000	chr1	59900000	14	9.066141e-8	1.094569e-4	1	7_Enh	1	7_Enh	1	ENSG00000162601.5	NA	NA
chr1	59180000	chr1	60060000	11	3.089491e-5	0.01087993	1	7_Enh	1	7_Enh	1	ENSG00000162601.5	NA	NA
chr1	59180000	chr1	60140000	14	2.242961e-6	0.001507276	1	7_Enh	1	7_Enh	1	ENSG00000162601.5	NA	NA
chr1	59180000	chr1	60180000	14	1.613307e-8	2.488888e-5	1	7_Enh	1	7_Enh	1	ENSG00000162601.5	NA	NA
chr1	59180000	chr1	60220000	23	2.22035e-15	1.097574e-11	1	7_Enh	1	7_Enh	1	ENSG00000162601.5	NA	NA
chr1	59180000	chr1	60300000	11	7.673379e-6	0.003884403	1	7_Enh	NA	NA	1	ENSG00000162601.5	1	ENSG00000134709.6
chr1	59220000	chr1	59780000	13	3.379075e-5	0.01159315	1	7_Enh	1	7_Enh	NA	NA	1	ENSG00000172456.12
chr1	59220000	chr1	67500000	4	8.877456e-5	0.02292758	1	7_Enh	1	7_Enh	NA	NA	1	ENSG00000116704.6
chr1	59260000	chr1	59500000	26	2.491158e-12	8.629868e-9	1	7_Enh	1	7_Enh	1	ENSG00000177606.5	NA	NA
chr1	59260000	chr1	59620000	16	7.691049e-6	0.003890794	1	7_Enh	1	7_Enh	1	ENSG00000177606.5	NA	NA
chr1	59260000	chr1	59700000	12	9.261632e-6	0.00448361	1	7_Enh	1	7_Enh	1	ENSG00000177606.5	NA	NA
chr1	59260000	chr1	59740000	11	7.310615e-5	0.0200248	1	7_Enh	1	7_Enh	1	ENSG00000177606.5	NA	NA
chr1	59260000	chr1	59820000	12	5.767957e-8	7.465319e-5	1	7_Enh	1	7_Enh	1	ENSG00000177606.5	NA	NA
chr1	59260000	chr1	59900000	8	2.092267e-4	0.04085008	1	7_Enh	1	7_Enh	1	ENSG00000177606.5	NA	NA
chr1	59260000	chr1	60180000	17	8.056266e-14	3.389244e-10	1	7_Enh	1	7_Enh	1	ENSG00000177606.5	NA	NA
chr1	59260000	chr1	60220000	13	2.30273e-8	3.384916e-5	1	7_Enh	1	7_Enh	1	ENSG00000177606.5	NA	NA
chr1	59380000	chr1	60380000	9	4.95045e-5	0.01524882	1	7_Enh	NA	NA	NA	NA	1	ENSG00000134716.5
chr1	59420000	chr1	67140000	4	2.311653e-4	0.04364747	1	7_Enh	NA	NA	NA	NA	1	ENSG00000248458.2
chr1	59460000	chr1	59780000	16	2.130862e-6	0.00144742	1	7_Enh	1	7_Enh	NA	NA	1	ENSG00000172456.12
chr1	59540000	chr1	59780000	24	5.392351e-7	4.826872e-4	1	7_Enh	1	7_Enh	NA	NA	1	ENSG00000172456.12
chr1	59580000	chr1	60260000	13	2.384391e-4	0.04456059	1	7_Enh	1	7_Enh	NA	NA	1	ENSG00000134709.6
chr1	59620000	chr1	60260000	15	1.692347e-4	0.03549727	1	7_Enh	1	7_Enh	NA	NA	1	ENSG00000134709.6
chr1	59700000	chr1	60260000	17	4.57625e-7	4.228773e-4	1	7_Enh	1	7_Enh	NA	NA	1	ENSG00000134709.6
chr1	59780000	chr1	60020000	23	3.722194e-5	0.01242682	1	7_Enh	1	7_Enh	1	ENSG00000172456.12	NA	NA
chr1	59780000	chr1	60140000	23	1.784947e-6	0.001258133	1	7_Enh	1	7_Enh	1	ENSG00000172456.12	NA	NA
chr1	59780000	chr1	60180000	15	7.384808e-5	0.02016562	1	7_Enh	1	7_Enh	1	ENSG00000172456.12	NA	NA
chr1	59780000	chr1	64660000	4	1.22125e-4	0.02850452	1	7_Enh	1	7_Enh	1	ENSG00000172456.12	1	ENSG00000177414.9
chr1	59780000	chr1	67020000	6	3.102405e-6	0.001946848	1	7_Enh	1	7_Enh	1	ENSG00000172456.12	NA	NA
chr1	59860000	chr1	68300000	4	8.813653e-5	0.02281707	1	7_Enh	1	7_Enh	NA	NA	1	ENSG00000172380.5
chr1	60060000	chr1	68980000	4	1.587245e-4	0.03402414	1	7_Enh	1	7_Enh	NA	NA	1	ENSG00000024526.12
chr1	60220000	chr1	70020000	5	7.778215e-5	0.02090082	1	7_Enh	NA	NA	NA	NA	1	ENSG00000033122.14
chr1	60300000	chr1	68740000	4	1.769891e-4	0.03656676	NA	NA	1	7_Enh	1	ENSG00000134709.6	NA	NA
chr1	60540000	chr1	63140000	6	7.142437e-7	6.055697e-4	NA	NA	1	7_Enh	1	ENSG00000162598.9	1	ENSG00000116641.11
chr1	61340000	chr1	62580000	12	3.056874e-7	3.022718e-4	NA	NA	1	7_Enh	1	ENSG00000162599.11	NA	NA
chr1	61460000	chr1	68980000	4	2.065976e-4	0.04051711	1	7_Enh	1	7_Enh	NA	NA	1	ENSG00000024526.12
chr1	61500000	chr1	68500000	5	3.520194e-5	0.01193676	1	7_Enh	NA	NA	NA	NA	1	ENSG00000162595.4
chr1	61540000	chr1	63260000	6	1.04131e-5	0.004891642	1	7_Enh	1	7_Enh	NA	NA	1	ENSG00000125703.10
chr1	62900000	chr1	65620000	8	1.711348e-7	1.867911e-4	1	7_Enh	1	7_Enh	1	ENSG00000162607.8	1	ENSG00000162433.10
chr1	63020000	chr1	63140000	17	2.023416e-5	0.008007529	1	7_Enh	1	7_Enh	NA	NA	1	ENSG00000116641.11
chr1	63100000	chr1	66260000	5	2.407522e-4	0.04483469	1	7_Enh	1	7_Enh	NA	NA	1	ENSG00000184588.13
chr1	63100000	chr1	67380000	5	2.107137e-5	0.0082477	1	7_Enh	1	7_Enh	NA	NA	1	ENSG00000152763.12
chr1	63260000	chr1	66980000	4	1.624316e-4	0.03455193	1	7_Enh	1	7_Enh	1	ENSG00000125703.10	1	ENSG00000118473.17
chr1	63260000	chr1	72740000	4	5.104952e-5	0.01558574	1	7_Enh	1	7_Enh	1	ENSG00000125703.10	1	ENSG00000172260.9
chr1	63980000	chr1	64660000	9	2.653912e-4	0.04784008	NA	NA	1	7_Enh	1	ENSG00000203965.8	1	ENSG00000177414.9
chr1	64020000	chr1	65300000	10	3.132652e-5	0.010992	1	7_Enh	1	7_Enh	1	ENSG00000116652.5	NA	NA
chr1	64020000	chr1	65460000	9	1.240225e-4	0.02880629	1	7_Enh	1	7_Enh	1	ENSG00000116652.5	NA	NA
chr1	64020000	chr1	68140000	7	9.084321e-5	0.02330021	1	7_Enh	1	7_Enh	1	ENSG00000116652.5	1	ENSG00000116717.7
chr1	64060000	chr1	64540000	21	3.947134e-8	5.376006e-5	1	7_Enh	1	7_Enh	1	ENSG00000142856.12	NA	NA
chr1	64060000	chr1	64620000	19	4.481172e-7	4.153183e-4	1	7_Enh	1	7_Enh	1	ENSG00000142856.12	NA	NA
chr1	64060000	chr1	64660000	12	1.950331e-7	2.081079e-4	1	7_Enh	1	7_Enh	1	ENSG00000142856.12	1	ENSG00000177414.9
chr1	64060000	chr1	64700000	12	2.106391e-7	2.221579e-4	1	7_Enh	1	7_Enh	1	ENSG00000142856.12	NA	NA
chr1	64060000	chr1	65660000	9	8.764873e-6	0.004301784	1	7_Enh	1	7_Enh	1	ENSG00000142856.12	NA	NA
chr1	64060000	chr1	67860000	5	9.532004e-5	0.0240796	1	7_Enh	1	7_Enh	1	ENSG00000142856.12	NA	NA
chr1	64220000	chr1	64540000	18	5.54656e-5	0.01652798	1	7_Enh	1	7_Enh	1	ENSG00000185483.7	NA	NA
chr1	64220000	chr1	64620000	27	6.040268e-11	1.670485e-7	1	7_Enh	1	7_Enh	1	ENSG00000185483.7	NA	NA
chr1	64220000	chr1	64660000	10	4.016221e-5	0.01311682	1	7_Enh	1	7_Enh	1	ENSG00000185483.7	1	ENSG00000177414.9
chr1	64220000	chr1	66980000	5	7.742181e-5	0.02083505	1	7_Enh	1	7_Enh	1	ENSG00000185483.7	1	ENSG00000118473.17
chr1	64420000	chr1	71500000	4	1.04073e-4	0.02554396	1	7_Enh	NA	NA	NA	NA	1	ENSG00000050628.16
chr1	64580000	chr1	65420000	9	2.756586e-4	0.04903571	1	7_Enh	1	7_Enh	NA	NA	1	ENSG00000162434.7
chr1	64940000	chr1	65300000	15	7.658729e-5	0.02067794	1	7_Enh	1	7_Enh	1	ENSG00000158966.9	NA	NA
chr1	64940000	chr1	66300000	10	1.470222e-5	0.006329594	1	7_Enh	1	7_Enh	1	ENSG00000158966.9	NA	NA
chr1	64980000	chr1	72740000	4	1.810475e-4	0.03711078	1	7_Enh	1	7_Enh	NA	NA	1	ENSG00000172260.9
chr1	65340000	chr1	68980000	4	2.520735e-4	0.04623621	1	7_Enh	1	7_Enh	NA	NA	1	ENSG00000024526.12
chr1	65380000	chr1	66980000	7	1.190023e-4	0.02799996	1	7_Enh	1	7_Enh	NA	NA	1	ENSG00000118473.17
chr1	65620000	chr1	66140000	13	2.043758e-5	0.008066467	1	7_Enh	1	7_Enh	1	ENSG00000162433.10	NA	NA
chr1	65620000	chr1	66420000	9	1.69921e-4	0.03558473	1	7_Enh	1	7_Enh	1	ENSG00000162433.10	NA	NA
chr1	65700000	chr1	66140000	15	3.410461e-8	4.742453e-5	NA	NA	1	7_Enh	1	ENSG00000116675.11	NA	NA
chr1	66740000	chr1	66980000	17	6.947486e-5	0.01934479	1	7_Enh	1	7_Enh	NA	NA	1	ENSG00000118473.17
chr1	66980000	chr1	67140000	21	2.338269e-5	0.008897386	1	7_Enh	NA	NA	1	ENSG00000118473.17	1	ENSG00000248458.2
chr1	66980000	chr1	70500000	6	3.384819e-5	0.01160685	1	7_Enh	1	7_Enh	1	ENSG00000118473.17	NA	NA
chr1	67380000	chr1	68500000	7	2.256943e-4	0.04297102	1	7_Enh	NA	NA	1	ENSG00000152763.12	1	ENSG00000162595.4
chr1	67780000	chr1	67900000	20	5.610858e-5	0.01666447	NA	NA	1	7_Enh	1	ENSG00000081985.6	1	ENSG00000142864.10
chr1	68020000	chr1	68140000	37	1.987102e-4	0.03948449	1	7_Enh	1	7_Enh	NA	NA	1	ENSG00000116717.7
chr1	68020000	chr1	77740000	4	2.232991e-4	0.04265828	1	7_Enh	1	7_Enh	NA	NA	1	ENSG00000154027.14
chr1	68220000	chr1	70860000	6	5.729932e-5	0.0169136	1	7_Enh	NA	NA	NA	NA	1	ENSG00000116761.7
chr1	68340000	chr1	68900000	11	7.317211e-5	0.02003632	1	7_Enh	NA	NA	NA	NA	1	ENSG00000116745.6
chr1	68340000	chr1	75580000	4	1.87511e-4	0.03800499	1	7_Enh	NA	NA	NA	NA	1	ENSG00000162624.10
chr1	68700000	chr1	68820000	23	1.145281e-5	0.005259353	1	7_Enh	1	7_Enh	1	ENSG00000116729.9	NA	NA
chr1	68700000	chr1	70820000	6	1.102372e-4	0.02656378	1	7_Enh	NA	NA	1	ENSG00000116729.9	1	ENSG00000118454.8
chr1	68780000	chr1	71540000	5	2.693202e-4	0.04829597	1	7_Enh	1	7_Enh	NA	NA	1	ENSG00000132485.8
chr1	68980000	chr1	76180000	4	1.225e-4	0.02856672	1	7_Enh	1	7_Enh	1	ENSG00000024526.12	1	ENSG00000117054.9
chr1	70540000	chr1	77740000	5	3.187974e-5	0.01112233	1	7_Enh	1	7_Enh	NA	NA	1	ENSG00000154027.14
chr1	70660000	chr1	77780000	4	3.774211e-5	0.01255394	1	7_Enh	1	7_Enh	1	ENSG00000066557.5	NA	NA
chr1	71540000	chr1	74980000	6	1.347932e-4	0.03046019	1	7_Enh	NA	NA	1	ENSG00000132485.8	1	ENSG00000162621.5
chr1	71940000	chr1	76260000	5	2.195641e-4	0.04217944	1	7_Enh	NA	NA	NA	NA	1	ENSG00000057468.6
chr1	72020000	chr1	72740000	8	2.19873e-4	0.04221676	1	7_Enh	1	7_Enh	NA	NA	1	ENSG00000172260.9
chr1	72020000	chr1	74660000	6	6.967199e-7	5.931996e-4	1	7_Enh	1	7_Enh	NA	NA	1	ENSG00000162620.11
chr1	72660000	chr1	78220000	4	2.017393e-4	0.03989179	1	7_Enh	1	7_Enh	NA	NA	1	ENSG00000077254.10
chr1	74660000	chr1	76900000	6	1.042093e-4	0.02556531	1	7_Enh	1	7_Enh	1	ENSG00000162620.11	NA	NA
chr1	74820000	chr1	84540000	4	2.40338e-4	0.0447811	1	7_Enh	NA	NA	NA	NA	1	ENSG00000142875.15
chr1	75140000	chr1	80500000	4	1.132166e-4	0.02705485	NA	NA	1	7_Enh	1	ENSG00000178965.9	NA	NA
chr1	76260000	chr1	78260000	6	2.370508e-4	0.04438369	NA	NA	1	7_Enh	1	ENSG00000057468.6	1	ENSG00000180488.10
chr1	76260000	chr1	84300000	7	9.375254e-7	7.522274e-4	NA	NA	1	7_Enh	1	ENSG00000057468.6	NA	NA
chr1	76540000	chr1	85180000	6	2.48371e-5	0.009294028	1	7_Enh	1	7_Enh	1	ENSG00000184005.9	NA	NA
chr1	77700000	chr1	77900000	19	4.721282e-5	0.01473814	1	7_Enh	1	7_Enh	1	ENSG00000142892.10	NA	NA
chr1	77700000	chr1	77980000	19	5.599405e-5	0.01664	1	7_Enh	1	7_Enh	1	ENSG00000142892.10	NA	NA
chr1	77700000	chr1	78020000	15	5.113853e-5	0.01560043	1	7_Enh	1	7_Enh	1	ENSG00000142892.10	NA	NA
chr1	77700000	chr1	78140000	14	1.554134e-5	0.006595087	1	7_Enh	1	7_Enh	1	ENSG00000142892.10	1	ENSG00000036549.8
chr1	77740000	chr1	77900000	19	1.99693e-4	0.03961805	1	7_Enh	1	7_Enh	1	ENSG00000154027.14	NA	NA
chr1	77740000	chr1	78020000	15	1.310778e-4	0.02989654	1	7_Enh	1	7_Enh	1	ENSG00000154027.14	NA	NA
chr1	77740000	chr1	78100000	14	1.992438e-4	0.03955497	1	7_Enh	1	7_Enh	1	ENSG00000154027.14	NA	NA
chr1	78220000	chr1	85060000	5	2.38976e-4	0.04462966	1	7_Enh	1	7_Enh	1	ENSG00000077254.10	1	ENSG00000117151.8
chr1	78340000	chr1	84620000	5	3.485384e-6	0.002130298	1	7_Enh	1	7_Enh	1	ENSG00000162614.14	NA	NA
chr1	78460000	chr1	84860000	7	1.494776e-7	1.66754e-4	1	7_Enh	1	7_Enh	1	ENSG00000162613.12	1	ENSG00000137976.7
chr1	78460000	chr1	85500000	5	4.630917e-5	0.01454038	1	7_Enh	NA	NA	1	ENSG00000162613.12	1	ENSG00000055732.8
chr1	78460000	chr1	86300000	4	1.40189e-5	0.006110013	1	7_Enh	1	7_Enh	1	ENSG00000162613.12	NA	NA
chr1	78580000	chr1	84780000	6	9.669142e-8	1.155594e-4	1	7_Enh	1	7_Enh	NA	NA	1	ENSG00000203943.4
chr1	78580000	chr1	85500000	4	1.809583e-4	0.03709707	1	7_Enh	NA	NA	NA	NA	1	ENSG00000055732.8
chr1	78620000	chr1	78780000	34	1.08778e-5	0.005057915	1	7_Enh	1	7_Enh	NA	NA	1	ENSG00000122420.5
chr1	78700000	chr1	84940000	5	3.548526e-5	0.01200582	1	7_Enh	1	7_Enh	NA	NA	1	ENSG00000117133.6
chr1	78780000	chr1	79060000	24	1.948751e-4	0.03897279	1	7_Enh	1	7_Enh	1	ENSG00000122420.5	NA	NA
chr1	78780000	chr1	82140000	7	4.240839e-5	0.01363395	1	7_Enh	1	7_Enh	1	ENSG00000122420.5	NA	NA
chr1	78780000	chr1	82420000	7	1.241993e-5	0.005587859	1	7_Enh	1	7_Enh	1	ENSG00000122420.5	NA	NA
chr1	79340000	chr1	81780000	8	1.973924e-5	0.007862902	1	7_Enh	NA	NA	NA	NA	1	ENSG00000117114.15
chr1	79380000	chr1	84940000	5	3.929064e-5	0.01292228	1	7_Enh	1	7_Enh	NA	NA	1	ENSG00000117133.6
chr1	80540000	chr1	84940000	5	1.009269e-4	0.02502629	1	7_Enh	1	7_Enh	NA	NA	1	ENSG00000117133.6
chr1	82380000	chr1	91500000	5	7.267661e-5	0.01994691	1	7_Enh	1	7_Enh	NA	NA	1	ENSG00000122482.16
chr1	84460000	chr1	89540000	6	4.393945e-6	0.00254997	1	7_Enh	1	7_Enh	1	ENSG00000137941.12	1	ENSG00000117228.9
chr1	84460000	chr1	94460000	4	2.575437e-4	0.04687956	1	7_Enh	1	7_Enh	1	ENSG00000137941.12	NA	NA
chr1	84580000	chr1	85140000	18	2.949257e-8	4.181789e-5	1	7_Enh	1	7_Enh	NA	NA	1	ENSG00000117155.12
chr1	84740000	chr1	84860000	33	2.113794e-5	0.008265071	1	7_Enh	1	7_Enh	NA	NA	1	ENSG00000137976.7
chr1	84860000	chr1	85180000	21	1.031842e-5	0.004856937	1	7_Enh	1	7_Enh	1	ENSG00000137976.7	NA	NA
chr1	84860000	chr1	85740000	9	1.64946e-4	0.03489418	1	7_Enh	1	7_Enh	1	ENSG00000137976.7	1	ENSG00000142867.8
chr1	84860000	chr1	86180000	11	5.031815e-5	0.01542546	1	7_Enh	1	7_Enh	1	ENSG00000137976.7	1	ENSG00000117174.6
chr1	84900000	chr1	85340000	21	3.441332e-7	3.338761e-4	1	7_Enh	1	7_Enh	NA	NA	1	ENSG00000171517.5
chr1	84940000	chr1	85060000	31	3.10035e-5	0.01090774	1	7_Enh	1	7_Enh	1	ENSG00000117133.6	1	ENSG00000117151.8
chr1	84940000	chr1	85140000	21	8.065526e-5	0.02144485	1	7_Enh	1	7_Enh	1	ENSG00000117133.6	1	ENSG00000117155.12
chr1	84940000	chr1	85220000	25	4.154595e-8	5.620248e-5	1	7_Enh	1	7_Enh	1	ENSG00000117133.6	NA	NA
chr1	84980000	chr1	85420000	11	1.481604e-4	0.03248711	NA	NA	1	7_Enh	1	ENSG00000174021.6	NA	NA
chr1	84980000	chr1	93300000	5	2.941821e-6	0.001864321	NA	NA	1	7_Enh	1	ENSG00000174021.6	1	ENSG00000122406.8
chr1	85300000	chr1	93300000	5	2.051107e-5	0.008087001	1	7_Enh	1	7_Enh	NA	NA	1	ENSG00000122406.8
chr1	85420000	chr1	95020000	5	1.416224e-5	0.006155755	1	7_Enh	1	7_Enh	NA	NA	1	ENSG00000117525.9
chr1	85460000	chr1	93740000	4	2.833399e-5	0.01023286	NA	NA	1	7_Enh	1	ENSG00000162643.8	NA	NA
chr1	85580000	chr1	85740000	16	8.903583e-5	0.02297076	1	7_Enh	1	7_Enh	NA	NA	1	ENSG00000142867.8
chr1	85620000	chr1	86940000	9	2.285871e-4	0.04333489	1	7_Enh	NA	NA	NA	NA	1	ENSG00000016490.11
chr1	85740000	chr1	86060000	11	2.585124e-4	0.04699096	1	7_Enh	1	7_Enh	1	ENSG00000142867.8	1	ENSG00000142871.11
chr1	85740000	chr1	86100000	12	4.138676e-5	0.0133925	1	7_Enh	1	7_Enh	1	ENSG00000142867.8	NA	NA
chr1	85740000	chr1	86180000	13	3.519626e-5	0.01193569	1	7_Enh	1	7_Enh	1	ENSG00000142867.8	1	ENSG00000117174.6
chr1	85780000	chr1	86060000	24	4.354706e-8	5.85275e-5	1	7_Enh	1	7_Enh	NA	NA	1	ENSG00000142871.11
chr1	85780000	chr1	86180000	20	2.173771e-5	0.008438789	1	7_Enh	1	7_Enh	NA	NA	1	ENSG00000117174.6
chr1	85900000	chr1	86060000	20	5.572182e-5	0.01658139	1	7_Enh	1	7_Enh	NA	NA	1	ENSG00000142871.11
chr1	85900000	chr1	86180000	19	1.417165e-4	0.03151344	1	7_Enh	1	7_Enh	NA	NA	1	ENSG00000117174.6
chr1	86020000	chr1	93660000	4	2.126638e-4	0.0412984	1	7_Enh	1	7_Enh	NA	NA	1	ENSG00000117500.8
chr1	86060000	chr1	86180000	29	1.072756e-6	8.381282e-4	1	7_Enh	1	7_Enh	1	ENSG00000142871.11	1	ENSG00000117174.6
chr1	86060000	chr1	86660000	12	2.113604e-5	0.008264866	1	7_Enh	1	7_Enh	1	ENSG00000142871.11	NA	NA
chr1	86620000	chr1	90100000	5	4.711219e-5	0.01471643	1	7_Enh	1	7_Enh	1	ENSG00000171502.10	1	ENSG00000271949.1
chr1	87260000	chr1	87380000	32	6.331538e-6	0.003363712	1	7_Enh	1	7_Enh	NA	NA	1	ENSG00000183291.11
chr1	87260000	chr1	89340000	5	2.206054e-4	0.04231869	1	7_Enh	1	7_Enh	NA	NA	1	ENSG00000137947.7
chr1	87260000	chr1	89740000	7	3.321092e-5	0.01145109	1	7_Enh	NA	NA	NA	NA	1	ENSG00000154451.10
chr1	87740000	chr1	89340000	10	1.807774e-7	1.954501e-4	1	7_Enh	1	7_Enh	NA	NA	1	ENSG00000137947.7
chr1	87780000	chr1	88300000	21	3.420472e-7	3.321439e-4	NA	NA	1	7_Enh	1	ENSG00000143013.8	NA	NA
chr1	87780000	chr1	88380000	24	2.416846e-5	0.009110033	NA	NA	1	7_Enh	1	ENSG00000143013.8	NA	NA
chr1	87780000	chr1	88420000	17	2.291848e-4	0.04340997	NA	NA	1	7_Enh	1	ENSG00000143013.8	NA	NA
chr1	87780000	chr1	88540000	16	6.901821e-6	0.003586692	NA	NA	1	7_Enh	1	ENSG00000143013.8	NA	NA
chr1	87780000	chr1	90340000	9	1.782058e-5	0.007292226	NA	NA	1	7_Enh	1	ENSG00000143013.8	NA	NA
chr1	89500000	chr1	99140000	4	6.261815e-5	0.0179994	1	7_Enh	1	7_Enh	1	ENSG00000117226.7	1	ENSG00000162627.12
chr1	89540000	chr1	97540000	4	2.555714e-4	0.04664509	1	7_Enh	1	7_Enh	1	ENSG00000117228.9	NA	NA
chr1	90100000	chr1	90420000	16	2.539616e-4	0.04645458	1	7_Enh	1	7_Enh	1	ENSG00000271949.1	NA	NA
chr1	90220000	chr1	99140000	5	1.209626e-4	0.02832743	1	7_Enh	1	7_Enh	NA	NA	1	ENSG00000162627.12
chr1	90260000	chr1	90460000	14	8.602284e-6	0.004239048	1	7_Enh	1	7_Enh	NA	NA	1	ENSG00000162664.12
chr1	90380000	chr1	92380000	5	2.42861e-4	0.04510583	1	7_Enh	1	7_Enh	NA	NA	1	ENSG00000069702.6
chr1	90380000	chr1	99740000	4	4.040316e-5	0.0131688	1	7_Enh	1	7_Enh	NA	NA	1	ENSG00000117600.8
chr1	91980000	chr1	92220000	32	2.764197e-8	3.960523e-5	1	7_Enh	1	7_Enh	1	ENSG00000097046.8	NA	NA
chr1	91980000	chr1	92260000	40	5.909372e-15	2.798496e-11	1	7_Enh	1	7_Enh	1	ENSG00000097046.8	NA	NA
chr1	91980000	chr1	92300000	17	4.552863e-6	0.002615835	1	7_Enh	1	7_Enh	1	ENSG00000097046.8	NA	NA
chr1	91980000	chr1	92340000	15	4.274348e-5	0.01371231	1	7_Enh	1	7_Enh	1	ENSG00000097046.8	NA	NA
chr1	91980000	chr1	92380000	18	1.51169e-8	2.355352e-5	1	7_Enh	1	7_Enh	1	ENSG00000097046.8	1	ENSG00000069702.6
chr1	91980000	chr1	92420000	13	2.227037e-4	0.04258594	1	7_Enh	NA	NA	1	ENSG00000097046.8	1	ENSG00000137948.14
chr1	91980000	chr1	92740000	16	4.533749e-6	0.002608179	1	7_Enh	1	7_Enh	1	ENSG00000097046.8	NA	NA
chr1	92020000	chr1	92380000	12	4.146478e-5	0.01340829	1	7_Enh	1	7_Enh	NA	NA	1	ENSG00000069702.6
chr1	92020000	chr1	92420000	14	1.118358e-5	0.005166481	1	7_Enh	NA	NA	NA	NA	1	ENSG00000137948.14
chr1	92060000	chr1	92380000	17	1.122308e-5	0.005179819	1	7_Enh	1	7_Enh	NA	NA	1	ENSG00000069702.6
chr1	92060000	chr1	92420000	17	7.75094e-5	0.02085369	1	7_Enh	NA	NA	NA	NA	1	ENSG00000137948.14
chr1	92100000	chr1	92380000	15	6.785457e-5	0.01902114	1	7_Enh	1	7_Enh	NA	NA	1	ENSG00000069702.6
chr1	92100000	chr1	93260000	8	2.63463e-5	0.009693377	1	7_Enh	1	7_Enh	NA	NA	1	ENSG00000067208.10
chr1	92180000	chr1	92380000	17	4.690292e-6	0.00267725	1	7_Enh	1	7_Enh	NA	NA	1	ENSG00000069702.6
chr1	92180000	chr1	93300000	9	1.22468e-4	0.02856307	1	7_Enh	1	7_Enh	NA	NA	1	ENSG00000122406.8
chr1	92300000	chr1	100580000	4	1.894317e-4	0.03825099	1	7_Enh	NA	NA	NA	NA	1	ENSG00000156876.8
chr1	92380000	chr1	100900000	4	1.108915e-4	0.0266699	1	7_Enh	1	7_Enh	1	ENSG00000069702.6	NA	NA
chr1	92420000	chr1	92740000	20	4.205048e-7	3.937994e-4	NA	NA	1	7_Enh	1	ENSG00000137948.14	NA	NA
chr1	92420000	chr1	92900000	13	9.678563e-5	0.02433128	NA	NA	1	7_Enh	1	ENSG00000137948.14	NA	NA
chr1	92780000	chr1	100500000	4	9.509346e-5	0.02404601	NA	NA	1	7_Enh	1	ENSG00000174842.12	1	ENSG00000156875.9
chr1	92940000	chr1	93060000	24	1.856489e-4	0.03774179	NA	NA	1	7_Enh	1	ENSG00000162676.7	NA	NA
chr1	93300000	chr1	93420000	23	3.22868e-5	0.01121995	1	7_Enh	1	7_Enh	1	ENSG00000122406.8	1	ENSG00000154511.7
chr1	93300000	chr1	93460000	23	4.581403e-5	0.01442891	1	7_Enh	1	7_Enh	1	ENSG00000122406.8	NA	NA
chr1	93300000	chr1	93660000	19	1.222164e-6	9.298314e-4	1	7_Enh	1	7_Enh	1	ENSG00000122406.8	1	ENSG00000117500.8
chr1	93420000	chr1	94860000	8	2.514043e-4	0.04615535	1	7_Enh	1	7_Enh	1	ENSG00000154511.7	NA	NA
chr1	93500000	chr1	94340000	9	4.067896e-5	0.01323164	1	7_Enh	1	7_Enh	NA	NA	1	ENSG00000067334.9
chr1	93540000	chr1	93700000	23	9.751751e-5	0.02445187	1	7_Enh	1	7_Enh	1	ENSG00000143033.13	NA	NA
chr1	93540000	chr1	94780000	8	2.613164e-4	0.04733874	1	7_Enh	1	7_Enh	1	ENSG00000143033.13	NA	NA
chr1	93540000	chr1	94860000	16	1.155089e-8	1.86857e-5	1	7_Enh	1	7_Enh	1	ENSG00000143033.13	NA	NA
chr1	93780000	chr1	94300000	15	2.338152e-5	0.008897349	1	7_Enh	1	7_Enh	NA	NA	1	ENSG00000137936.12
chr1	93820000	chr1	94140000	21	6.20903e-8	7.945017e-5	1	7_Enh	1	7_Enh	1	ENSG00000117505.8	NA	NA
chr1	93820000	chr1	94300000	15	6.391483e-6	0.003387743	1	7_Enh	1	7_Enh	1	ENSG00000117505.8	1	ENSG00000137936.12
chr1	93900000	chr1	94180000	12	4.873621e-5	0.01508069	NA	NA	1	7_Enh	1	ENSG00000137942.12	NA	NA
chr1	93900000	chr1	94300000	15	1.832698e-6	0.001284582	NA	NA	1	7_Enh	1	ENSG00000137942.12	1	ENSG00000137936.12
chr1	93900000	chr1	94340000	10	4.155663e-5	0.01343096	NA	NA	1	7_Enh	1	ENSG00000137942.12	1	ENSG00000067334.9
chr1	94020000	chr1	94300000	24	1.523004e-6	0.001108175	1	7_Enh	1	7_Enh	NA	NA	1	ENSG00000137936.12
chr1	94060000	chr1	94300000	22	8.093371e-9	1.364504e-5	1	7_Enh	1	7_Enh	NA	NA	1	ENSG00000137936.12
chr1	94100000	chr1	94300000	30	9.971546e-12	3.146646e-8	1	7_Enh	1	7_Enh	NA	NA	1	ENSG00000137936.12
chr1	94140000	chr1	94300000	29	1.398631e-8	2.204679e-5	1	7_Enh	1	7_Enh	NA	NA	1	ENSG00000137936.12
chr1	94340000	chr1	97340000	6	1.3669e-6	0.001017224	1	7_Enh	1	7_Enh	1	ENSG00000067334.9	NA	NA
chr1	94380000	chr1	94740000	19	6.724743e-5	0.01891009	1	7_Enh	1	7_Enh	1	ENSG00000023909.5	1	ENSG00000137962.8
chr1	94380000	chr1	94780000	17	2.59243e-6	0.001688916	1	7_Enh	1	7_Enh	1	ENSG00000023909.5	NA	NA
chr1	94380000	chr1	94820000	20	1.218408e-6	9.275778e-4	1	7_Enh	1	7_Enh	1	ENSG00000023909.5	NA	NA
chr1	94380000	chr1	94900000	15	2.532325e-6	0.001658768	1	7_Enh	1	7_Enh	1	ENSG00000023909.5	1	ENSG00000117528.7
chr1	94500000	chr1	94740000	21	1.522092e-4	0.0330835	1	7_Enh	1	7_Enh	NA	NA	1	ENSG00000137962.8
chr1	94500000	chr1	94900000	13	2.043003e-4	0.04020496	1	7_Enh	1	7_Enh	NA	NA	1	ENSG00000117528.7
chr1	94540000	chr1	94740000	25	2.159309e-10	5.344967e-7	1	7_Enh	1	7_Enh	NA	NA	1	ENSG00000137962.8
chr1	94540000	chr1	94900000	11	2.850905e-5	0.01027814	1	7_Enh	1	7_Enh	NA	NA	1	ENSG00000117528.7
chr1	94540000	chr1	95020000	12	2.752118e-5	0.0100176	1	7_Enh	1	7_Enh	NA	NA	1	ENSG00000117525.9
chr1	94580000	chr1	94700000	31	5.474147e-8	7.134343e-5	1	7_Enh	1	7_Enh	1	ENSG00000198691.7	NA	NA
chr1	94580000	chr1	94780000	21	7.397179e-6	0.003779319	1	7_Enh	1	7_Enh	1	ENSG00000198691.7	NA	NA
chr1	94620000	chr1	100660000	4	2.120376e-4	0.04121735	1	7_Enh	1	7_Enh	NA	NA	1	ENSG00000122477.8
chr1	94860000	chr1	95300000	15	2.301894e-4	0.04352914	1	7_Enh	1	7_Enh	NA	NA	1	ENSG00000143036.12
chr1	94900000	chr1	95140000	12	2.374981e-4	0.04443816	1	7_Enh	1	7_Enh	1	ENSG00000117528.7	NA	NA
chr1	94900000	chr1	95500000	11	2.338162e-5	0.008897349	1	7_Enh	1	7_Enh	1	ENSG00000117528.7	NA	NA
chr1	94980000	chr1	95300000	16	1.952109e-6	0.001350749	1	7_Enh	1	7_Enh	NA	NA	1	ENSG00000143036.12
chr1	94980000	chr1	95540000	13	7.702886e-5	0.02076031	1	7_Enh	1	7_Enh	NA	NA	1	ENSG00000172339.9
chr1	95020000	chr1	95140000	43	2.954234e-19	1.875198e-15	1	7_Enh	1	7_Enh	1	ENSG00000117525.9	NA	NA
chr1	95020000	chr1	95180000	46	9.748177e-20	6.33561e-16	1	7_Enh	1	7_Enh	1	ENSG00000117525.9	NA	NA
chr1	95020000	chr1	95220000	19	2.362794e-7	2.444118e-4	1	7_Enh	1	7_Enh	1	ENSG00000117525.9	NA	NA
chr1	95020000	chr1	95260000	32	7.934443e-9	1.340753e-5	1	7_Enh	1	7_Enh	1	ENSG00000117525.9	NA	NA
chr1	95020000	chr1	95380000	23	3.624234e-6	0.002194664	1	7_Enh	1	7_Enh	1	ENSG00000117525.9	1	ENSG00000117519.11
chr1	95020000	chr1	95500000	14	8.71058e-5	0.02263044	1	7_Enh	1	7_Enh	1	ENSG00000117525.9	NA	NA
chr1	95300000	chr1	95500000	21	1.469263e-6	0.001076204	1	7_Enh	1	7_Enh	1	ENSG00000143036.12	NA	NA
chr1	95300000	chr1	95540000	24	3.051785e-6	0.001921523	1	7_Enh	1	7_Enh	1	ENSG00000143036.12	1	ENSG00000172339.9
chr1	95300000	chr1	100100000	4	1.82666e-4	0.0373244	1	7_Enh	1	7_Enh	1	ENSG00000143036.12	1	ENSG00000099260.6
chr1	95380000	chr1	95500000	37	1.252944e-9	2.6071e-6	1	7_Enh	1	7_Enh	1	ENSG00000117519.11	NA	NA
chr1	95500000	chr1	98380000	6	3.613436e-5	0.01216739	1	7_Enh	1	7_Enh	NA	NA	1	ENSG00000188641.8
chr1	95540000	chr1	95700000	34	1.993519e-8	2.989922e-5	1	7_Enh	1	7_Enh	1	ENSG00000172339.9	1	ENSG00000122481.12
chr1	95540000	chr1	98100000	7	4.728022e-5	0.01475307	1	7_Enh	1	7_Enh	1	ENSG00000172339.9	NA	NA
chr1	95540000	chr1	98220000	8	2.372104e-5	0.008988792	1	7_Enh	1	7_Enh	1	ENSG00000172339.9	NA	NA
chr1	95540000	chr1	100860000	7	9.83228e-7	7.812509e-4	1	7_Enh	1	7_Enh	1	ENSG00000172339.9	NA	NA
chr1	95700000	chr1	101020000	5	5.66013e-5	0.01676906	1	7_Enh	NA	NA	1	ENSG00000122481.12	1	ENSG00000181656.6
chr1	95700000	chr1	101180000	5	9.887085e-5	0.02467701	1	7_Enh	1	7_Enh	1	ENSG00000122481.12	1	ENSG00000162692.6
chr1	96980000	chr1	99460000	6	1.884836e-4	0.03812594	1	7_Enh	1	7_Enh	NA	NA	1	ENSG00000117598.7
chr1	97300000	chr1	99140000	6	1.24315e-4	0.02884917	1	7_Enh	1	7_Enh	NA	NA	1	ENSG00000162627.12
chr1	97300000	chr1	104180000	4	4.859075e-5	0.01504792	1	7_Enh	NA	NA	NA	NA	1	ENSG00000237763.5
chr1	97580000	chr1	104300000	10	1.509699e-10	3.8425e-7	1	7_Enh	NA	NA	NA	NA	1	ENSG00000187733.6
chr1	98060000	chr1	101460000	5	2.025583e-4	0.03999841	1	7_Enh	1	7_Enh	NA	NA	1	ENSG00000269175.1
chr1	99460000	chr1	100180000	13	1.518262e-5	0.00648136	1	7_Enh	1	7_Enh	1	ENSG00000117598.7	NA	NA
chr1	100220000	chr1	109860000	4	1.055217e-5	0.004940871	1	7_Enh	1	7_Enh	1	ENSG00000156869.8	1	ENSG00000221986.2
chr1	100260000	chr1	100820000	11	1.473357e-4	0.0323675	1	7_Enh	1	7_Enh	NA	NA	1	ENSG00000079335.13
chr1	100260000	chr1	101020000	10	2.402084e-4	0.04476812	1	7_Enh	NA	NA	NA	NA	1	ENSG00000181656.6
chr1	100300000	chr1	101220000	10	1.088497e-5	0.005060345	1	7_Enh	1	7_Enh	1	ENSG00000162688.11	NA	NA
chr1	100460000	chr1	109300000	4	7.878195e-5	0.0210929	1	7_Enh	1	7_Enh	NA	NA	1	ENSG00000116266.6
chr1	100500000	chr1	101300000	11	4.380896e-5	0.01396617	1	7_Enh	1	7_Enh	1	ENSG00000156875.9	NA	NA
chr1	100580000	chr1	101220000	11	8.551998e-5	0.0223505	NA	NA	1	7_Enh	1	ENSG00000156876.8	NA	NA
chr1	100820000	chr1	109380000	4	1.832432e-4	0.0374027	1	7_Enh	1	7_Enh	1	ENSG00000079335.13	NA	NA
chr1	100860000	chr1	104300000	5	2.706765e-4	0.04845045	1	7_Enh	NA	NA	NA	NA	1	ENSG00000187733.6
chr1	100940000	chr1	101180000	24	2.386291e-5	0.009027697	1	7_Enh	1	7_Enh	NA	NA	1	ENSG00000162692.6
chr1	101020000	chr1	101180000	24	2.187428e-4	0.04207448	NA	NA	1	7_Enh	1	ENSG00000181656.6	1	ENSG00000162692.6
chr1	101020000	chr1	101340000	19	4.474726e-5	0.01418483	NA	NA	1	7_Enh	1	ENSG00000181656.6	NA	NA
chr1	101100000	chr1	109780000	4	2.079061e-4	0.0406845	1	7_Enh	1	7_Enh	NA	NA	1	ENSG00000143126.7
chr1	101140000	chr1	109660000	4	2.512908e-4	0.04614218	1	7_Enh	1	7_Enh	NA	NA	1	ENSG00000179902.8
chr1	101380000	chr1	101740000	15	7.291752e-5	0.01999218	NA	NA	1	7_Enh	1	ENSG00000162694.9	NA	NA
chr1	101420000	chr1	109580000	5	2.923062e-5	0.01046182	1	7_Enh	1	7_Enh	NA	NA	1	ENSG00000085433.11
chr1	104100000	chr1	109060000	5	1.368381e-5	0.006001291	NA	NA	1	7_Enh	1	ENSG00000240038.2	NA	NA
chr1	104140000	chr1	108660000	5	4.436876e-5	0.01409932	NA	NA	1	7_Enh	1	ENSG00000243480.3	NA	NA
chr1	108780000	chr1	116300000	5	6.944822e-5	0.01934002	NA	NA	1	7_Enh	1	ENSG00000196427.9	1	ENSG00000118729.10
chr1	108900000	chr1	115660000	5	1.609295e-4	0.03434009	NA	NA	1	7_Enh	1	ENSG00000186086.12	NA	NA
chr1	108900000	chr1	118660000	4	1.938063e-4	0.03882695	NA	NA	1	7_Enh	1	ENSG00000186086.12	NA	NA
chr1	109060000	chr1	115340000	6	1.881926e-6	0.00131176	1	7_Enh	NA	NA	NA	NA	1	ENSG00000052723.7
chr1	109220000	chr1	110980000	7	1.499207e-4	0.03274969	1	7_Enh	1	7_Enh	1	ENSG00000134186.7	1	ENSG00000143125.5
chr1	109220000	chr1	113980000	6	6.725471e-7	5.761006e-4	1	7_Enh	1	7_Enh	1	ENSG00000134186.7	NA	NA
chr1	109220000	chr1	115980000	4	2.075735e-4	0.04064035	1	7_Enh	1	7_Enh	1	ENSG00000134186.7	NA	NA
chr1	109220000	chr1	116980000	5	3.736417e-5	0.01246273	1	7_Enh	1	7_Enh	1	ENSG00000134186.7	NA	NA
chr1	109220000	chr1	118220000	4	1.22608e-4	0.02858479	1	7_Enh	1	7_Enh	1	ENSG00000134186.7	NA	NA
chr1	109620000	chr1	109780000	25	1.44978e-8	2.269769e-5	1	7_Enh	1	7_Enh	1	ENSG00000215717.5	1	ENSG00000143126.7
chr1	109620000	chr1	109900000	15	8.913421e-5	0.02299098	1	7_Enh	1	7_Enh	1	ENSG00000215717.5	NA	NA
chr1	109660000	chr1	109780000	36	1.355392e-11	4.187056e-8	1	7_Enh	1	7_Enh	1	ENSG00000179902.8	1	ENSG00000143126.7
chr1	109700000	chr1	109940000	17	1.438831e-4	0.03182882	1	7_Enh	1	7_Enh	NA	NA	1	ENSG00000134243.7
chr1	109700000	chr1	109980000	16	4.69001e-5	0.01467395	1	7_Enh	1	7_Enh	NA	NA	1	ENSG00000143106.8
chr1	109700000	chr1	110020000	25	6.129004e-7	5.349096e-4	1	7_Enh	1	7_Enh	NA	NA	1	ENSG00000174151.10
chr1	109700000	chr1	110460000	9	2.656989e-4	0.04787232	1	7_Enh	1	7_Enh	NA	NA	1	ENSG00000184371.9
chr1	109740000	chr1	109860000	23	2.794028e-8	3.998908e-5	1	7_Enh	1	7_Enh	1	ENSG00000031698.8	1	ENSG00000221986.2
chr1	109740000	chr1	109940000	26	1.162538e-10	3.034161e-7	1	7_Enh	1	7_Enh	1	ENSG00000031698.8	1	ENSG00000134243.7
chr1	109740000	chr1	110500000	11	1.923205e-6	0.001335039	1	7_Enh	1	7_Enh	1	ENSG00000031698.8	NA	NA
chr1	109780000	chr1	109900000	31	2.675147e-9	5.138208e-6	1	7_Enh	1	7_Enh	1	ENSG00000143126.7	NA	NA
chr1	109780000	chr1	109940000	40	3.489175e-18	2.090688e-14	1	7_Enh	1	7_Enh	1	ENSG00000143126.7	1	ENSG00000134243.7
chr1	109780000	chr1	110020000	21	2.401505e-4	0.0447612	1	7_Enh	1	7_Enh	1	ENSG00000143126.7	1	ENSG00000174151.10
chr1	109780000	chr1	110100000	14	2.648057e-4	0.04776209	1	7_Enh	1	7_Enh	1	ENSG00000143126.7	1	ENSG00000065135.7
chr1	109860000	chr1	110020000	23	1.906195e-5	0.007668466	1	7_Enh	1	7_Enh	1	ENSG00000221986.2	1	ENSG00000174151.10
chr1	109940000	chr1	118300000	6	1.3031e-6	9.779095e-4	1	7_Enh	1	7_Enh	1	ENSG00000134243.7	NA	NA
chr1	109980000	chr1	110180000	19	8.763423e-7	7.13102e-4	1	7_Enh	1	7_Enh	1	ENSG00000143106.8	1	ENSG00000168765.11
chr1	109980000	chr1	110540000	10	3.533795e-5	0.01196942	1	7_Enh	1	7_Enh	1	ENSG00000143106.8	1	ENSG00000168710.13
chr1	109980000	chr1	110580000	18	3.60897e-9	6.706509e-6	1	7_Enh	1	7_Enh	1	ENSG00000143106.8	1	ENSG00000143093.10
chr1	110020000	chr1	110260000	22	2.877404e-5	0.01034419	1	7_Enh	1	7_Enh	1	ENSG00000174151.10	1	ENSG00000134201.6
chr1	110020000	chr1	110300000	27	4.335311e-9	7.897808e-6	1	7_Enh	1	7_Enh	1	ENSG00000174151.10	1	ENSG00000198758.6
chr1	110020000	chr1	110340000	17	1.669813e-4	0.0351948	1	7_Enh	1	7_Enh	1	ENSG00000174151.10	NA	NA
chr1	110060000	chr1	110460000	10	2.181983e-4	0.04200133	1	7_Enh	1	7_Enh	1	ENSG00000181754.6	1	ENSG00000184371.9
chr1	110100000	chr1	110260000	20	1.653261e-5	0.006906669	1	7_Enh	1	7_Enh	1	ENSG00000065135.7	1	ENSG00000134201.6
chr1	110100000	chr1	110300000	19	5.571741e-6	0.003056531	1	7_Enh	1	7_Enh	1	ENSG00000065135.7	1	ENSG00000198758.6
chr1	110100000	chr1	110540000	11	1.19768e-4	0.02813222	1	7_Enh	1	7_Enh	1	ENSG00000065135.7	1	ENSG00000168710.13
chr1	110140000	chr1	110260000	15	3.915628e-5	0.01288781	1	7_Enh	1	7_Enh	1	ENSG00000116337.11	1	ENSG00000134201.6
chr1	110140000	chr1	112140000	5	1.178616e-4	0.0278208	1	7_Enh	1	7_Enh	1	ENSG00000116337.11	NA	NA
chr1	110180000	chr1	110300000	29	7.778419e-11	2.10141e-7	1	7_Enh	1	7_Enh	1	ENSG00000168765.11	1	ENSG00000198758.6
chr1	110180000	chr1	110340000	23	2.133561e-8	3.17054e-5	1	7_Enh	1	7_Enh	1	ENSG00000168765.11	NA	NA
chr1	110180000	chr1	110460000	16	1.914971e-6	0.001330103	1	7_Enh	1	7_Enh	1	ENSG00000168765.11	1	ENSG00000184371.9
chr1	110180000	chr1	110500000	15	4.599572e-6	0.002637544	1	7_Enh	1	7_Enh	1	ENSG00000168765.11	NA	NA
chr1	110300000	chr1	110460000	18	1.080533e-5	0.005033446	1	7_Enh	1	7_Enh	1	ENSG00000198758.6	1	ENSG00000184371.9
chr1	110300000	chr1	110500000	19	9.567385e-7	7.644159e-4	1	7_Enh	1	7_Enh	1	ENSG00000198758.6	NA	NA
chr1	110300000	chr1	110540000	17	7.325473e-7	6.178655e-4	1	7_Enh	1	7_Enh	1	ENSG00000198758.6	1	ENSG00000168710.13
chr1	110340000	chr1	110460000	29	5.824975e-12	1.913155e-8	1	7_Enh	1	7_Enh	NA	NA	1	ENSG00000184371.9
chr1	110340000	chr1	110540000	28	1.61353e-14	7.323231e-11	1	7_Enh	1	7_Enh	NA	NA	1	ENSG00000168710.13
chr1	110420000	chr1	120340000	4	1.295238e-4	0.029659810000000002	1	7_Enh	1	7_Enh	NA	NA	1	ENSG00000134193.10
chr1	110700000	chr1	115900000	6	1.328428e-4	0.03016611	NA	NA	1	7_Enh	1	ENSG00000197106.6	1	ENSG00000134259.3
chr1	110740000	chr1	111060000	19	7.817973e-9	1.324267e-5	1	7_Enh	1	7_Enh	1	ENSG00000116396.9	1	ENSG00000143105.5
chr1	110780000	chr1	110980000	20	8.621318e-5	0.02247672	1	7_Enh	1	7_Enh	NA	NA	1	ENSG00000143125.5
chr1	110860000	chr1	119940000	5	1.571255e-4	0.03379782	1	7_Enh	NA	NA	NA	NA	1	ENSG00000203859.5
chr1	110940000	chr1	113060000	5	2.416771e-4	0.04495454	1	7_Enh	1	7_Enh	1	ENSG00000134248.9	NA	NA
chr1	110980000	chr1	117100000	5	3.875057e-5	0.01279033	1	7_Enh	1	7_Enh	1	ENSG00000143125.5	1	ENSG00000116815.11
chr1	111020000	chr1	112540000	8	1.089834e-4	0.02636512	1	7_Enh	NA	NA	NA	NA	1	ENSG00000171385.5
chr1	111020000	chr1	120820000	4	1.006145e-4	0.02497648	1	7_Enh	1	7_Enh	NA	NA	1	ENSG00000188610.8
chr1	111060000	chr1	117380000	4	1.323969e-4	0.03009436	1	7_Enh	1	7_Enh	1	ENSG00000143105.5	NA	NA
chr1	111180000	chr1	115580000	5	5.200491e-5	0.01579106	1	7_Enh	1	7_Enh	1	ENSG00000177301.9	1	ENSG00000134200.2
chr1	111180000	chr1	120580000	5	3.148689e-5	0.01103006	1	7_Enh	1	7_Enh	1	ENSG00000177301.9	NA	NA
chr1	111220000	chr1	112540000	8	1.602994e-4	0.03425042	1	7_Enh	NA	NA	1	ENSG00000177272.7	1	ENSG00000171385.5
chr1	111220000	chr1	117460000	4	1.168904e-4	0.02765652	1	7_Enh	NA	NA	1	ENSG00000177272.7	1	ENSG00000134247.9
chr1	111220000	chr1	117740000	5	3.188058e-5	0.01112238	1	7_Enh	1	7_Enh	1	ENSG00000177272.7	1	ENSG00000134258.12
chr1	111700000	chr1	114500000	6	1.922544e-4	0.03862168	1	7_Enh	1	7_Enh	1	ENSG00000156171.10	NA	NA
chr1	111900000	chr1	118260000	6	2.605565e-5	0.009619528	1	7_Enh	1	7_Enh	1	ENSG00000173947.9	NA	NA
chr1	111980000	chr1	112260000	34	6.238202e-6	0.003324886	1	7_Enh	1	7_Enh	1	ENSG00000116455.9	NA	NA
chr1	111980000	chr1	113940000	10	1.182132e-5	0.005385619	1	7_Enh	1	7_Enh	1	ENSG00000116455.9	1	ENSG00000081026.14
chr1	112020000	chr1	112180000	26	1.979094e-7	2.106889e-4	1	7_Enh	1	7_Enh	1	ENSG00000143110.7	NA	NA
chr1	112020000	chr1	112260000	34	3.32652e-6	0.002054711	1	7_Enh	1	7_Enh	1	ENSG00000143110.7	NA	NA
chr1	112020000	chr1	112300000	23	6.356886e-5	0.01818283	1	7_Enh	1	7_Enh	1	ENSG00000143110.7	1	ENSG00000197852.8
chr1	112020000	chr1	112340000	23	5.661504e-5	0.01677153	1	7_Enh	1	7_Enh	1	ENSG00000143110.7	NA	NA
chr1	112020000	chr1	117020000	6	2.264251e-4	0.04305499	1	7_Enh	1	7_Enh	1	ENSG00000143110.7	NA	NA
chr1	112020000	chr1	121340000	6	2.818829e-6	0.001802193	1	7_Enh	1	7_Enh	1	ENSG00000143110.7	NA	NA
chr1	112100000	chr1	112260000	38	1.21141e-4	0.02835202	1	7_Enh	1	7_Enh	1	ENSG00000121933.13	NA	NA
chr1	112100000	chr1	119540000	5	2.714558e-4	0.04854017	1	7_Enh	NA	NA	1	ENSG00000121933.13	1	ENSG00000092607.9
chr1	112220000	chr1	112940000	11	1.137099e-4	0.02713674	1	7_Enh	1	7_Enh	NA	NA	1	ENSG00000143079.10
chr1	112220000	chr1	115060000	5	1.265219e-4	0.02918079	1	7_Enh	1	7_Enh	NA	NA	1	ENSG00000197323.6
chr1	112220000	chr1	120820000	4	1.895962e-4	0.03826753	1	7_Enh	1	7_Enh	NA	NA	1	ENSG00000188610.8
chr1	112540000	chr1	116260000	5	2.558665e-4	0.04668147	NA	NA	1	7_Enh	1	ENSG00000171385.5	NA	NA
chr1	112540000	chr1	120260000	5	2.413712e-4	0.04491717	NA	NA	1	7_Enh	1	ENSG00000171385.5	NA	NA
chr1	112540000	chr1	121340000	8	4.326294e-9	7.883114e-6	NA	NA	1	7_Enh	1	ENSG00000171385.5	NA	NA
chr1	112940000	chr1	113060000	16	2.619284e-4	0.04741407	1	7_Enh	1	7_Enh	1	ENSG00000143079.10	NA	NA
chr1	112940000	chr1	113140000	18	7.849608e-6	0.003950575	1	7_Enh	1	7_Enh	1	ENSG00000143079.10	NA	NA
chr1	112940000	chr1	113220000	15	7.409448e-5	0.02020761	1	7_Enh	1	7_Enh	1	ENSG00000143079.10	1	ENSG00000155363.14
chr1	112940000	chr1	113260000	14	1.434262e-4	0.03176028	1	7_Enh	1	7_Enh	1	ENSG00000143079.10	1	ENSG00000184599.9
chr1	112940000	chr1	115860000	6	1.503651e-4	0.03281302	1	7_Enh	1	7_Enh	1	ENSG00000143079.10	NA	NA
chr1	112940000	chr1	121340000	6	1.10859e-6	8.611338e-4	1	7_Enh	1	7_Enh	1	ENSG00000143079.10	NA	NA
chr1	113020000	chr1	113260000	16	4.25028e-5	0.01365661	1	7_Enh	1	7_Enh	1	ENSG00000134245.13	1	ENSG00000184599.9
chr1	113020000	chr1	120820000	4	2.773133e-4	0.04922865	1	7_Enh	1	7_Enh	1	ENSG00000134245.13	1	ENSG00000188610.8
chr1	113060000	chr1	113220000	14	1.138167e-5	0.005235528	1	7_Enh	1	7_Enh	NA	NA	1	ENSG00000155363.14
chr1	113100000	chr1	117620000	5	1.63475e-4	0.0346957	1	7_Enh	1	7_Enh	NA	NA	1	ENSG00000116830.7
chr1	113220000	chr1	120260000	7	6.364932e-8	8.118192e-5	1	7_Enh	1	7_Enh	1	ENSG00000155363.14	NA	NA
chr1	113260000	chr1	113380000	23	1.373206e-6	0.001020863	1	7_Enh	1	7_Enh	1	ENSG00000184599.9	NA	NA
chr1	113260000	chr1	113420000	22	4.59137e-7	4.240854e-4	1	7_Enh	1	7_Enh	1	ENSG00000184599.9	NA	NA
chr1	113260000	chr1	113460000	18	1.065395e-4	0.02596266	1	7_Enh	1	7_Enh	1	ENSG00000184599.9	NA	NA
chr1	113260000	chr1	113580000	17	8.864834e-7	7.195177e-4	1	7_Enh	1	7_Enh	1	ENSG00000184599.9	NA	NA
chr1	113260000	chr1	113660000	14	1.272867e-6	9.596586e-4	1	7_Enh	1	7_Enh	1	ENSG00000184599.9	NA	NA
chr1	113340000	chr1	113500000	19	2.796864e-5	0.01013641	1	7_Enh	1	7_Enh	NA	NA	1	ENSG00000155380.7
chr1	113660000	chr1	114340000	18	1.427385e-10	3.65209e-7	1	7_Enh	1	7_Enh	NA	NA	1	ENSG00000081019.9
chr1	113660000	chr1	114540000	10	5.345172e-5	0.01610473	1	7_Enh	1	7_Enh	NA	NA	1	ENSG00000116774.7
chr1	114300000	chr1	116220000	7	1.207292e-4	0.02829367	1	7_Enh	1	7_Enh	1	ENSG00000116793.11	NA	NA
chr1	114300000	chr1	117860000	5	6.522842e-5	0.01851633	1	7_Enh	1	7_Enh	1	ENSG00000116793.11	NA	NA
chr1	114340000	chr1	114460000	33	1.687888e-6	0.001203484	1	7_Enh	1	7_Enh	1	ENSG00000081019.9	1	ENSG00000163349.17
chr1	114460000	chr1	121340000	6	5.337578e-6	0.002957134	1	7_Enh	1	7_Enh	1	ENSG00000163349.17	NA	NA
chr1	114540000	chr1	114900000	21	1.247001e-6	9.446611e-4	1	7_Enh	1	7_Enh	1	ENSG00000116774.7	NA	NA
chr1	114540000	chr1	115380000	9	2.331785e-4	0.04389762	1	7_Enh	NA	NA	1	ENSG00000116774.7	1	ENSG00000198765.7
chr1	114540000	chr1	116660000	7	1.175933e-4	0.02777798	1	7_Enh	1	7_Enh	1	ENSG00000116774.7	1	ENSG00000173212.4
chr1	114540000	chr1	119540000	7	1.207757e-6	9.20864e-4	1	7_Enh	NA	NA	1	ENSG00000116774.7	1	ENSG00000092607.9
chr1	114580000	chr1	115220000	12	5.331814e-5	0.01607529	1	7_Enh	NA	NA	NA	NA	1	ENSG00000116748.15
chr1	114900000	chr1	116300000	9	2.180456e-4	0.04197972	1	7_Enh	1	7_Enh	NA	NA	1	ENSG00000118729.10
chr1	115060000	chr1	120660000	5	9.993713e-6	0.004745048	1	7_Enh	1	7_Enh	1	ENSG00000197323.6	NA	NA
chr1	115220000	chr1	117740000	7	1.897224e-4	0.03828436	NA	NA	1	7_Enh	1	ENSG00000116748.15	1	ENSG00000134258.12
chr1	115260000	chr1	120100000	5	2.269785e-4	0.04313457	NA	NA	1	7_Enh	1	ENSG00000213281.4	NA	NA
chr1	115380000	chr1	117380000	6	5.382763e-6	0.002975407	NA	NA	1	7_Enh	1	ENSG00000198765.7	NA	NA
chr1	115620000	chr1	116020000	16	9.586832e-6	0.004598611	1	7_Enh	1	7_Enh	1	ENSG00000134198.5	NA	NA
chr1	115620000	chr1	116300000	13	1.127088e-4	0.0269681	1	7_Enh	1	7_Enh	1	ENSG00000134198.5	1	ENSG00000118729.10
chr1	115620000	chr1	116380000	10	1.202141e-4	0.02820821	1	7_Enh	NA	NA	1	ENSG00000134198.5	1	ENSG00000177551.5
chr1	115660000	chr1	116180000	20	5.832906e-5	0.017123180000000002	1	7_Enh	1	7_Enh	NA	NA	1	ENSG00000173218.10
chr1	115700000	chr1	115900000	34	1.228506e-5	0.005541596	1	7_Enh	1	7_Enh	NA	NA	1	ENSG00000134259.3
chr1	115700000	chr1	116300000	18	1.708669e-5	0.007076614	1	7_Enh	1	7_Enh	NA	NA	1	ENSG00000118729.10
chr1	115860000	chr1	120300000	5	1.833894e-4	0.03742315	1	7_Enh	1	7_Enh	NA	NA	1	ENSG00000134240.7
chr1	116140000	chr1	116300000	26	2.08226e-4	0.04071703	1	7_Enh	1	7_Enh	NA	NA	1	ENSG00000118729.10
chr1	116220000	chr1	116900000	12	2.305086e-4	0.04356911	1	7_Enh	1	7_Enh	NA	NA	1	ENSG00000163399.11
chr1	116380000	chr1	116980000	15	7.039464e-6	0.003641443	NA	NA	1	7_Enh	1	ENSG00000177551.5	NA	NA
chr1	116380000	chr1	117020000	17	1.265981e-6	9.554595e-4	NA	NA	1	7_Enh	1	ENSG00000177551.5	NA	NA
chr1	116900000	chr1	121340000	6	3.857409e-6	0.002306579	1	7_Enh	1	7_Enh	1	ENSG00000163399.11	NA	NA
chr1	116940000	chr1	118380000	11	6.567792e-7	5.654363e-4	1	7_Enh	1	7_Enh	1	ENSG00000269279.1	NA	NA
chr1	117100000	chr1	117620000	14	1.267528e-4	0.02921853	1	7_Enh	1	7_Enh	1	ENSG00000116815.11	1	ENSG00000116830.7
chr1	117620000	chr1	117940000	18	8.622918e-5	0.02248019	1	7_Enh	1	7_Enh	1	ENSG00000116830.7	NA	NA
chr1	117620000	chr1	118340000	16	2.358474e-5	0.008953721	1	7_Enh	1	7_Enh	1	ENSG00000116830.7	NA	NA
chr1	117620000	chr1	119820000	8	4.106567e-5	0.01332008	1	7_Enh	1	7_Enh	1	ENSG00000116830.7	NA	NA
chr1	117660000	chr1	117900000	19	2.750274e-6	0.001768965	1	7_Enh	1	7_Enh	1	ENSG00000134253.5	1	ENSG00000198162.8
chr1	117660000	chr1	118420000	15	3.437602e-5	0.01173663	1	7_Enh	1	7_Enh	1	ENSG00000134253.5	NA	NA
chr1	117900000	chr1	118460000	11	2.714354e-4	0.0485401	1	7_Enh	NA	NA	1	ENSG00000198162.8	1	ENSG00000196505.6
chr1	118060000	chr1	118460000	15	5.796655e-5	0.01704929	1	7_Enh	NA	NA	NA	NA	1	ENSG00000196505.6
chr1	118100000	chr1	118460000	23	8.432661e-5	0.02212333	1	7_Enh	NA	NA	NA	NA	1	ENSG00000196505.6
chr1	118140000	chr1	118340000	23	3.533372e-5	0.01196921	1	7_Enh	1	7_Enh	1	ENSG00000183508.4	NA	NA
chr1	118140000	chr1	118420000	23	8.335952e-6	0.004137448	1	7_Enh	1	7_Enh	1	ENSG00000183508.4	NA	NA
chr1	118140000	chr1	121340000	5	2.505024e-4	0.04604586	1	7_Enh	1	7_Enh	1	ENSG00000183508.4	NA	NA
chr1	118180000	chr1	118460000	19	7.045214e-5	0.01952384	1	7_Enh	NA	NA	NA	NA	1	ENSG00000196505.6
chr1	118220000	chr1	118460000	19	2.831448e-4	0.04991342	1	7_Enh	NA	NA	NA	NA	1	ENSG00000196505.6
chr1	118260000	chr1	120340000	7	1.589457e-4	0.03405439	1	7_Enh	1	7_Enh	NA	NA	1	ENSG00000134193.10
chr1	118660000	chr1	119940000	11	1.685638e-5	0.007005035	1	7_Enh	NA	NA	NA	NA	1	ENSG00000203859.5
chr1	118660000	chr1	120180000	8	1.041603e-5	0.004892462	1	7_Enh	1	7_Enh	NA	NA	1	ENSG00000143067.4
chr1	118700000	chr1	119540000	16	4.114121e-7	3.865943e-4	1	7_Enh	NA	NA	NA	NA	1	ENSG00000092607.9
chr1	120300000	chr1	120420000	33	5.742807e-9	1.012051e-5	1	7_Enh	1	7_Enh	1	ENSG00000134240.7	1	ENSG00000134249.6
chr1	120300000	chr1	120620000	16	1.842457e-4	0.03754401	1	7_Enh	1	7_Enh	1	ENSG00000134240.7	1	ENSG00000134250.13
chr1	120300000	chr1	120660000	17	1.970133e-5	0.007851576	1	7_Enh	1	7_Enh	1	ENSG00000134240.7	NA	NA
chr1	120340000	chr1	120460000	28	4.847378e-7	4.434578e-4	1	7_Enh	NA	NA	1	ENSG00000134193.10	1	ENSG00000134249.6
chr1	120340000	chr1	120500000	17	1.99248e-4	0.03955534	1	7_Enh	1	7_Enh	1	ENSG00000134193.10	NA	NA
chr1	120340000	chr1	120580000	17	1.815885e-4	0.03718323	1	7_Enh	1	7_Enh	1	ENSG00000134193.10	NA	NA
chr1	120340000	chr1	120620000	17	5.172449e-5	0.01573184	1	7_Enh	1	7_Enh	1	ENSG00000134193.10	1	ENSG00000134250.13
chr1	120380000	chr1	120620000	18	3.984494e-5	0.01304757	1	7_Enh	1	7_Enh	NA	NA	1	ENSG00000134250.13
chr1	120420000	chr1	120540000	34	6.747957e-10	1.494707e-6	1	7_Enh	1	7_Enh	1	ENSG00000134249.6	NA	NA
chr1	120420000	chr1	120580000	25	2.54614e-6	0.001665273	1	7_Enh	1	7_Enh	1	ENSG00000134249.6	NA	NA
chr1	120460000	chr1	120620000	30	1.246495e-8	1.995602e-5	NA	NA	1	7_Enh	1	ENSG00000134249.6	1	ENSG00000134250.13
chr1	120460000	chr1	120660000	20	1.448984e-4	0.03198377	NA	NA	1	7_Enh	1	ENSG00000134249.6	NA	NA
chr1	120500000	chr1	120620000	35	2.153857e-13	8.625655e-10	1	7_Enh	1	7_Enh	NA	NA	1	ENSG00000134250.13
chr1	120820000	chr1	121340000	13	9.264611e-5	0.02361759	1	7_Enh	1	7_Enh	1	ENSG00000188610.8	NA	NA
chr1	143900000	chr1	144020000	56	3.756872e-25	3.028082e-21	1	7_Enh	1	7_Enh	1	ENSG00000215784.4	NA	NA
chr1	143900000	chr1	144540000	27	3.302833e-17	1.881135e-13	1	7_Enh	1	7_Enh	1	ENSG00000215784.4	NA	NA
chr1	143900000	chr1	145460000	6	1.427899e-4	0.03166917	1	7_Enh	1	7_Enh	1	ENSG00000215784.4	1	ENSG00000152022.7
chr1	143900000	chr1	149420000	29	1.987654e-44	2.649085e-40	1	7_Enh	NA	NA	1	ENSG00000215784.4	1	ENSG00000203818.6
chr1	143900000	chr1	152100000	4	3.386364e-5	0.01161023	1	7_Enh	NA	NA	1	ENSG00000215784.4	1	ENSG00000159450.8
chr1	143940000	chr1	145580000	7	7.042983e-5	0.01952026	1	7_Enh	1	7_Enh	NA	NA	1	ENSG00000186364.7
chr1	143940000	chr1	145740000	6	1.915102e-4	0.03852286	1	7_Enh	1	7_Enh	NA	NA	1	ENSG00000174827.9
chr1	143940000	chr1	145820000	12	6.271076e-10	1.399027e-6	1	7_Enh	1	7_Enh	NA	NA	1	ENSG00000117262.14
chr1	143940000	chr1	146380000	15	5.381281e-15	2.560843e-11	1	7_Enh	NA	NA	NA	NA	1	ENSG00000186275.7
chr1	143940000	chr1	148220000	8	3.246771e-8	4.54533e-5	1	7_Enh	NA	NA	NA	NA	1	ENSG00000256374.1
chr1	143940000	chr1	149660000	9	1.950956e-10	4.863356e-7	1	7_Enh	NA	NA	NA	NA	1	ENSG00000203815.2
chr1	143940000	chr1	149820000	6	1.952818e-6	0.001351127	1	7_Enh	NA	NA	NA	NA	1	ENSG00000182217.7
chr1	143940000	chr1	149860000	7	3.921256e-8	5.348668e-5	1	7_Enh	NA	NA	NA	NA	1	ENSG00000184270.3
chr1	143940000	chr1	153940000	4	6.50887e-5	0.01848996	1	7_Enh	1	7_Enh	NA	NA	1	ENSG00000143545.4
chr1	143980000	chr1	150140000	4	5.698993e-5	0.01685107	1	7_Enh	1	7_Enh	NA	NA	1	ENSG00000023902.9
chr1	144020000	chr1	149420000	7	1.461631e-7	1.637277e-4	1	7_Enh	NA	NA	NA	NA	1	ENSG00000203818.6
chr1	144020000	chr1	149660000	6	2.294169e-6	0.00153435	1	7_Enh	NA	NA	NA	NA	1	ENSG00000203815.2
chr1	144020000	chr1	149820000	5	3.503933e-5	0.01189939	1	7_Enh	NA	NA	NA	NA	1	ENSG00000182217.7
chr1	144060000	chr1	153740000	4	8.641803e-5	0.02251111	1	7_Enh	1	7_Enh	NA	NA	1	ENSG00000143554.9
chr1	144340000	chr1	144540000	55	1.38641e-29	1.30752e-25	NA	NA	1	7_Enh	1	ENSG00000231360.2	NA	NA
chr1	144340000	chr1	151540000	4	1.123111e-4	0.02690299	NA	NA	1	7_Enh	1	ENSG00000231360.2	NA	NA
chr1	144380000	chr1	145460000	10	3.476041e-7	3.3681e-4	NA	NA	1	7_Enh	1	ENSG00000255854.1	1	ENSG00000152022.7
chr1	144540000	chr1	144820000	17	1.187737e-4	0.02796642	1	7_Enh	1	7_Enh	NA	NA	1	ENSG00000168614.13
chr1	144540000	chr1	144980000	79	6.379052e-71	1.328674e-66	1	7_Enh	1	7_Enh	NA	NA	1	ENSG00000268172.1
chr1	144540000	chr1	145220000	52	2.083955e-46	2.925593e-42	1	7_Enh	1	7_Enh	NA	NA	1	ENSG00000255168.1
chr1	144540000	chr1	145300000	13	2.873252e-6	0.001830242	1	7_Enh	1	7_Enh	NA	NA	1	ENSG00000163386.16
chr1	144540000	chr1	147380000	10	1.156051e-8	1.869762e-5	1	7_Enh	NA	NA	NA	NA	1	ENSG00000188092.10
chr1	144540000	chr1	148340000	21	1.021035e-26	8.757583e-23	1	7_Enh	NA	NA	NA	NA	1	ENSG00000203832.6
chr1	144540000	chr1	148540000	11	6.184723e-12	2.022496e-8	1	7_Enh	NA	NA	NA	NA	1	ENSG00000243452.3
chr1	144540000	chr1	149660000	42	3.321837e-69	6.757659e-65	1	7_Enh	NA	NA	NA	NA	1	ENSG00000203815.2
chr1	144540000	chr1	149740000	8	8.550137e-9	1.434075e-5	1	7_Enh	NA	NA	NA	NA	1	ENSG00000150337.9
chr1	144540000	chr1	150980000	4	6.999928e-5	0.01944059	1	7_Enh	1	7_Enh	NA	NA	1	ENSG00000143409.11
chr1	144540000	chr1	152140000	4	2.609754e-4	0.0472989	1	7_Enh	NA	NA	NA	NA	1	ENSG00000215853.3
chr1	144540000	chr1	153140000	5	1.463546e-5	0.006309502	1	7_Enh	NA	NA	NA	NA	1	ENSG00000159516.8
chr1	144540000	chr1	153540000	8	4.85576e-10	1.111048e-6	1	7_Enh	1	7_Enh	NA	NA	1	ENSG00000196754.6
chr1	144540000	chr1	153980000	4	2.355715e-5	0.008946319	1	7_Enh	1	7_Enh	NA	NA	1	ENSG00000177954.7
chr1	144580000	chr1	144980000	18	1.082252e-6	8.441154e-4	1	7_Enh	1	7_Enh	NA	NA	1	ENSG00000268172.1
chr1	144580000	chr1	148540000	92	3.400608e-171	1.441967e-166	1	7_Enh	NA	NA	NA	NA	1	ENSG00000243452.3
chr1	144700000	chr1	144980000	376	0	0	1	7_Enh	1	7_Enh	NA	NA	1	ENSG00000268172.1
chr1	144820000	chr1	144980000	22	4.921567e-5	0.01518665	1	7_Enh	1	7_Enh	1	ENSG00000168614.13	1	ENSG00000268172.1
chr1	144820000	chr1	145140000	18	1.069111e-5	0.004993517	1	7_Enh	1	7_Enh	1	ENSG00000168614.13	NA	NA
chr1	144820000	chr1	145180000	20	1.95334e-7	2.083754e-4	1	7_Enh	1	7_Enh	1	ENSG00000168614.13	NA	NA
chr1	144820000	chr1	145220000	17	4.457459e-6	0.00257601	1	7_Enh	1	7_Enh	1	ENSG00000168614.13	1	ENSG00000255168.1
chr1	144820000	chr1	145260000	24	1.732307e-11	5.261229e-8	1	7_Enh	1	7_Enh	1	ENSG00000168614.13	NA	NA
chr1	144820000	chr1	145300000	26	8.84804e-14	3.706353e-10	1	7_Enh	1	7_Enh	1	ENSG00000168614.13	1	ENSG00000163386.16
chr1	144820000	chr1	145380000	154	8.21056e-193	4.112636e-188	1	7_Enh	1	7_Enh	1	ENSG00000168614.13	NA	NA
chr1	144820000	chr1	145420000	18	1.886178e-13	7.608802e-10	1	7_Enh	1	7_Enh	1	ENSG00000168614.13	1	ENSG00000117289.7
chr1	144820000	chr1	146460000	24	1.312166e-23	1.007188e-19	1	7_Enh	1	7_Enh	1	ENSG00000168614.13	NA	NA
chr1	144820000	chr1	148340000	10	4.416038e-10	1.019869e-6	1	7_Enh	NA	NA	1	ENSG00000168614.13	1	ENSG00000203832.6
chr1	144820000	chr1	149420000	6	5.995207e-6	0.003226676	1	7_Enh	NA	NA	1	ENSG00000168614.13	1	ENSG00000203818.6
chr1	144820000	chr1	149660000	6	4.623165e-6	0.002647776	1	7_Enh	NA	NA	1	ENSG00000168614.13	1	ENSG00000203815.2
chr1	144820000	chr1	154580000	6	2.846719e-7	2.848206e-4	1	7_Enh	1	7_Enh	1	ENSG00000168614.13	1	ENSG00000268141.1
chr1	144900000	chr1	149660000	11	2.949559e-10	7.082211e-7	1	7_Enh	NA	NA	NA	NA	1	ENSG00000203815.2
chr1	144900000	chr1	149820000	7	7.938376e-6	0.003985955	1	7_Enh	NA	NA	NA	NA	1	ENSG00000182217.7
chr1	144940000	chr1	145220000	26	4.161576e-6	0.002445939	1	7_Enh	1	7_Enh	NA	NA	1	ENSG00000255168.1
chr1	144940000	chr1	149660000	6	6.69947e-5	0.01886014	1	7_Enh	NA	NA	NA	NA	1	ENSG00000203815.2
chr1	144940000	chr1	149740000	7	5.684462e-6	0.00310358	1	7_Enh	NA	NA	NA	NA	1	ENSG00000150337.9
chr1	144940000	chr1	151580000	6	2.168425e-5	0.008423558	1	7_Enh	1	7_Enh	NA	NA	1	ENSG00000143376.8
chr1	144940000	chr1	153980000	4	1.689523e-4	0.03545831	1	7_Enh	1	7_Enh	NA	NA	1	ENSG00000177954.7
chr1	144980000	chr1	145100000	63	1.284318e-16	7.036865e-13	1	7_Enh	1	7_Enh	1	ENSG00000268172.1	NA	NA
chr1	144980000	chr1	145140000	62	5.121591e-33	5.310457e-29	1	7_Enh	1	7_Enh	1	ENSG00000268172.1	NA	NA
chr1	144980000	chr1	145180000	72	1.188859e-45	1.626309e-41	1	7_Enh	1	7_Enh	1	ENSG00000268172.1	NA	NA
chr1	144980000	chr1	145220000	45	4.34575e-23	3.26466e-19	1	7_Enh	1	7_Enh	1	ENSG00000268172.1	1	ENSG00000255168.1
chr1	144980000	chr1	145300000	16	1.232385e-4	0.02869534	1	7_Enh	1	7_Enh	1	ENSG00000268172.1	1	ENSG00000163386.16
chr1	144980000	chr1	145660000	8	2.289975e-4	0.04338825	1	7_Enh	1	7_Enh	1	ENSG00000268172.1	NA	NA
chr1	144980000	chr1	145820000	10	1.485476e-4	0.03254384	1	7_Enh	1	7_Enh	1	ENSG00000268172.1	1	ENSG00000117262.14
chr1	144980000	chr1	148900000	5	1.705569e-4	0.03567406	1	7_Enh	1	7_Enh	1	ENSG00000268172.1	NA	NA
chr1	144980000	chr1	148940000	6	1.327186e-5	0.005869846	1	7_Enh	1	7_Enh	1	ENSG00000268172.1	NA	NA
chr1	144980000	chr1	149420000	6	7.216143e-6	0.003709762	1	7_Enh	NA	NA	1	ENSG00000268172.1	1	ENSG00000203818.6
chr1	144980000	chr1	149660000	10	3.379243e-11	9.786319e-8	1	7_Enh	NA	NA	1	ENSG00000268172.1	1	ENSG00000203815.2
chr1	144980000	chr1	149940000	7	6.335547e-7	5.488906e-4	1	7_Enh	1	7_Enh	1	ENSG00000268172.1	NA	NA
chr1	144980000	chr1	149980000	6	7.96981e-6	0.003997843	1	7_Enh	1	7_Enh	1	ENSG00000268172.1	1	ENSG00000163113.10
chr1	144980000	chr1	150140000	5	4.144644e-6	0.002438408	1	7_Enh	1	7_Enh	1	ENSG00000268172.1	1	ENSG00000023902.9
chr1	144980000	chr1	150620000	5	1.404122e-4	0.03131244	1	7_Enh	NA	NA	1	ENSG00000268172.1	1	ENSG00000143420.13
chr1	144980000	chr1	151220000	4	1.43216e-4	0.0317273	1	7_Enh	NA	NA	1	ENSG00000268172.1	1	ENSG00000159352.11
chr1	144980000	chr1	151700000	5	6.440472e-5	0.01834974	1	7_Enh	NA	NA	1	ENSG00000268172.1	1	ENSG00000159409.10
chr1	144980000	chr1	153700000	4	1.790932e-5	0.007318931	1	7_Enh	1	7_Enh	1	ENSG00000268172.1	1	ENSG00000143624.9
chr1	145140000	chr1	145500000	10	2.251455e-4	0.04289301	1	7_Enh	1	7_Enh	NA	NA	1	ENSG00000131779.6
chr1	145140000	chr1	149660000	5	9.140635e-5	0.02340193	1	7_Enh	NA	NA	NA	NA	1	ENSG00000203815.2
chr1	145140000	chr1	150260000	5	4.520831e-6	0.002602744	1	7_Enh	1	7_Enh	NA	NA	1	ENSG00000187145.10
chr1	145140000	chr1	150340000	5	9.644052e-6	0.004619108	1	7_Enh	NA	NA	NA	NA	1	ENSG00000163125.11
chr1	145140000	chr1	150940000	5	1.266208e-5	0.005666359	1	7_Enh	1	7_Enh	NA	NA	1	ENSG00000143412.5
chr1	145140000	chr1	151060000	4	2.323217e-4	0.0437949	1	7_Enh	1	7_Enh	NA	NA	1	ENSG00000197622.8
chr1	145140000	chr1	153540000	4	2.055656e-4	0.0403725	1	7_Enh	1	7_Enh	NA	NA	1	ENSG00000196754.6
chr1	145140000	chr1	153940000	4	1.074588e-4	0.0261171	1	7_Enh	1	7_Enh	NA	NA	1	ENSG00000143545.4
chr1	145140000	chr1	154540000	4	1.56313e-4	0.03368837	1	7_Enh	1	7_Enh	NA	NA	1	ENSG00000160716.4
chr1	145180000	chr1	145620000	13	1.193207e-5	0.005422067	1	7_Enh	1	7_Enh	NA	NA	1	ENSG00000186141.4
chr1	145180000	chr1	145820000	14	3.147085e-6	0.001967332	1	7_Enh	1	7_Enh	NA	NA	1	ENSG00000117262.14
chr1	145180000	chr1	149820000	8	1.827532e-8	2.772426e-5	1	7_Enh	NA	NA	NA	NA	1	ENSG00000182217.7
chr1	145180000	chr1	150140000	5	4.86869e-6	0.00275546	1	7_Enh	1	7_Enh	NA	NA	1	ENSG00000023902.9
chr1	145180000	chr1	151980000	5	1.36415e-4	0.0307027	1	7_Enh	1	7_Enh	NA	NA	1	ENSG00000197747.4
chr1	145180000	chr1	153540000	5	1.156385e-5	0.005298458	1	7_Enh	1	7_Enh	NA	NA	1	ENSG00000196754.6
chr1	145220000	chr1	145460000	16	5.983256e-6	0.003221626	1	7_Enh	1	7_Enh	1	ENSG00000255168.1	1	ENSG00000152022.7
chr1	145220000	chr1	145620000	14	5.782741e-6	0.003144398	1	7_Enh	1	7_Enh	1	ENSG00000255168.1	1	ENSG00000186141.4
chr1	145220000	chr1	148540000	11	3.875725e-11	1.109813e-7	1	7_Enh	NA	NA	1	ENSG00000255168.1	1	ENSG00000243452.3
chr1	145220000	chr1	149820000	8	1.941797e-8	2.924629e-5	1	7_Enh	NA	NA	1	ENSG00000255168.1	1	ENSG00000182217.7
chr1	145220000	chr1	153940000	4	1.105287e-4	0.02661148	1	7_Enh	1	7_Enh	1	ENSG00000255168.1	1	ENSG00000143545.4
chr1	145260000	chr1	149820000	8	2.064902e-8	3.083989e-5	1	7_Enh	NA	NA	NA	NA	1	ENSG00000182217.7
chr1	145260000	chr1	150140000	4	1.104418e-4	0.02659453	1	7_Enh	1	7_Enh	NA	NA	1	ENSG00000023902.9
chr1	145260000	chr1	151900000	5	3.679757e-5	0.01232231	1	7_Enh	1	7_Enh	NA	NA	1	ENSG00000159445.8
chr1	145260000	chr1	153540000	4	2.120017e-4	0.04121183	1	7_Enh	1	7_Enh	NA	NA	1	ENSG00000196754.6
chr1	145260000	chr1	153580000	4	9.888196e-5	0.02467941	1	7_Enh	1	7_Enh	NA	NA	1	ENSG00000160678.7
chr1	145300000	chr1	150340000	4	1.985672e-4	0.03946458	1	7_Enh	NA	NA	1	ENSG00000163386.16	1	ENSG00000163125.11
chr1	145300000	chr1	152940000	8	7.997541e-9	1.350407e-5	1	7_Enh	NA	NA	1	ENSG00000163386.16	1	ENSG00000169474.3
chr1	145380000	chr1	145580000	21	2.293772e-6	0.001534185	1	7_Enh	1	7_Enh	NA	NA	1	ENSG00000186364.7
chr1	145380000	chr1	151100000	8	2.640276e-9	5.077112e-6	1	7_Enh	1	7_Enh	NA	NA	1	ENSG00000143434.11
chr1	145380000	chr1	152740000	4	1.393192e-4	0.03114619	1	7_Enh	NA	NA	NA	NA	1	ENSG00000186226.7
chr1	145420000	chr1	145540000	17	6.053446e-7	5.296535e-4	1	7_Enh	1	7_Enh	1	ENSG00000117289.7	1	ENSG00000198483.8
chr1	145420000	chr1	145580000	24	1.055212e-12	3.861867e-9	1	7_Enh	1	7_Enh	1	ENSG00000117289.7	1	ENSG00000186364.7
chr1	145420000	chr1	145660000	10	2.315675e-5	0.00883836	1	7_Enh	1	7_Enh	1	ENSG00000117289.7	NA	NA
chr1	145420000	chr1	151260000	3	1.522593e-4	0.03308961	1	7_Enh	1	7_Enh	1	ENSG00000117289.7	1	ENSG00000232671.2
chr1	145420000	chr1	153700000	3	7.60849e-5	0.02058688	1	7_Enh	1	7_Enh	1	ENSG00000117289.7	1	ENSG00000143624.9
chr1	145460000	chr1	145580000	17	2.12033e-5	0.008283888	1	7_Enh	1	7_Enh	1	ENSG00000152022.7	1	ENSG00000186364.7
chr1	145500000	chr1	154460000	3	1.652988e-4	0.03494901	1	7_Enh	1	7_Enh	1	ENSG00000131779.6	1	ENSG00000169291.5
chr1	145540000	chr1	145740000	17	5.8996e-6	0.003190155	1	7_Enh	1	7_Enh	1	ENSG00000198483.8	1	ENSG00000174827.9
chr1	145540000	chr1	145820000	21	2.180216e-8	3.230953e-5	1	7_Enh	1	7_Enh	1	ENSG00000198483.8	1	ENSG00000117262.14
chr1	145540000	chr1	149860000	5	2.060874e-5	0.008113547	1	7_Enh	NA	NA	1	ENSG00000198483.8	1	ENSG00000184270.3
chr1	145540000	chr1	151020000	5	9.085236e-7	7.341362e-4	1	7_Enh	1	7_Enh	1	ENSG00000198483.8	1	ENSG00000213190.2
chr1	145580000	chr1	145740000	17	6.409382e-5	0.01828252	1	7_Enh	1	7_Enh	1	ENSG00000186364.7	1	ENSG00000174827.9
chr1	145580000	chr1	149860000	5	2.969081e-5	0.01057608	1	7_Enh	NA	NA	1	ENSG00000186364.7	1	ENSG00000184270.3
chr1	145580000	chr1	150100000	4	1.785332e-4	0.03677053	1	7_Enh	1	7_Enh	1	ENSG00000186364.7	NA	NA
chr1	145580000	chr1	150340000	4	1.30811e-4	0.02985191	1	7_Enh	NA	NA	1	ENSG00000186364.7	1	ENSG00000163125.11
chr1	145580000	chr1	150980000	4	5.835732e-5	0.01712892	1	7_Enh	1	7_Enh	1	ENSG00000186364.7	1	ENSG00000143409.11
chr1	145660000	chr1	149780000	7	1.430634e-8	2.244456e-5	1	7_Enh	NA	NA	NA	NA	1	ENSG00000183598.3
chr1	145740000	chr1	147420000	28	3.176465e-32	3.215183e-28	1	7_Enh	NA	NA	1	ENSG00000174827.9	1	ENSG00000188092.10
chr1	145740000	chr1	148340000	6	2.734799e-5	0.009971418	1	7_Enh	NA	NA	1	ENSG00000174827.9	1	ENSG00000203832.6
chr1	145740000	chr1	151340000	5	4.06956e-6	0.002405073	1	7_Enh	1	7_Enh	1	ENSG00000174827.9	1	ENSG00000143416.16
chr1	145740000	chr1	153700000	3	2.826333e-4	0.04985543	1	7_Enh	1	7_Enh	1	ENSG00000174827.9	1	ENSG00000143624.9
chr1	145820000	chr1	147380000	35	5.120047e-36	5.685775e-32	1	7_Enh	NA	NA	1	ENSG00000117262.14	1	ENSG00000188092.10
chr1	145820000	chr1	147420000	223	0	0	1	7_Enh	NA	NA	1	ENSG00000117262.14	1	ENSG00000188092.10
chr1	146380000	chr1	153940000	4	1.463118e-4	0.03220599	NA	NA	1	7_Enh	1	ENSG00000186275.7	1	ENSG00000143545.4
chr1	146660000	chr1	149660000	5	2.416209e-5	0.009108197	1	7_Enh	NA	NA	1	ENSG00000131791.6	1	ENSG00000203815.2
chr1	146660000	chr1	149780000	5	2.0582e-5	0.008105906	1	7_Enh	NA	NA	1	ENSG00000131791.6	1	ENSG00000183598.3
chr1	146700000	chr1	149660000	8	4.169315e-8	5.634643e-5	1	7_Enh	NA	NA	1	ENSG00000131781.8	1	ENSG00000203815.2
chr1	146700000	chr1	156700000	4	2.531132e-5	0.009419186	1	7_Enh	1	7_Enh	1	ENSG00000131781.8	1	ENSG00000143294.10
chr1	146740000	chr1	149660000	6	2.541033e-5	0.009445008	1	7_Enh	NA	NA	NA	NA	1	ENSG00000203815.2
chr1	146740000	chr1	149820000	8	9.76263e-8	1.165055e-4	1	7_Enh	NA	NA	NA	NA	1	ENSG00000182217.7
chr1	146740000	chr1	152660000	5	1.18739e-5	0.005403302	1	7_Enh	NA	NA	NA	NA	1	ENSG00000187170.4
chr1	146780000	chr1	152380000	4	2.671714e-4	0.04804452	1	7_Enh	NA	NA	NA	NA	1	ENSG00000143536.7
chr1	146980000	chr1	149660000	11	1.434919e-11	4.408089e-8	1	7_Enh	NA	NA	NA	NA	1	ENSG00000203815.2
chr1	146980000	chr1	152140000	5	1.1691830000000001e-05	0.005340712	1	7_Enh	NA	NA	NA	NA	1	ENSG00000215853.3
chr1	147020000	chr1	152420000	5	2.192076e-4	0.04213196	1	7_Enh	1	7_Enh	1	ENSG00000116128.5	NA	NA
chr1	147020000	chr1	153340000	8	4.356449e-6	0.002533975	1	7_Enh	NA	NA	1	ENSG00000116128.5	1	ENSG00000163221.7
chr1	147060000	chr1	149740000	6	1.931106e-4	0.03873533	1	7_Enh	NA	NA	NA	NA	1	ENSG00000150337.9
chr1	147140000	chr1	149660000	9	1.98561e-6	0.001368239	1	7_Enh	NA	NA	1	ENSG00000162836.7	1	ENSG00000203815.2
chr1	147140000	chr1	149780000	8	1.30177e-5	0.005784281	1	7_Enh	NA	NA	1	ENSG00000162836.7	1	ENSG00000183598.3
chr1	147140000	chr1	152620000	6	3.336232e-5	0.01148538	1	7_Enh	NA	NA	1	ENSG00000162836.7	1	ENSG00000187223.3
chr1	147140000	chr1	154620000	4	2.569456e-4	0.04680674	1	7_Enh	NA	NA	1	ENSG00000162836.7	1	ENSG00000160710.11
chr1	147380000	chr1	148940000	9	1.811078e-5	0.007384367	NA	NA	1	7_Enh	1	ENSG00000188092.10	NA	NA
chr1	147380000	chr1	157100000	5	5.893979e-6	0.003188155	NA	NA	1	7_Enh	1	ENSG00000188092.10	1	ENSG00000117036.7
chr1	147620000	chr1	157100000	5	3.406004e-6	0.002092266	NA	NA	1	7_Enh	1	ENSG00000203836.7	1	ENSG00000117036.7
chr1	147740000	chr1	149820000	7	3.604159e-5	0.01214596	1	7_Enh	NA	NA	NA	NA	1	ENSG00000182217.7
chr1	147740000	chr1	154140000	4	1.072485e-4	0.02608301	1	7_Enh	1	7_Enh	NA	NA	1	ENSG00000143552.5
chr1	147940000	chr1	149580000	14	2.549899e-11	7.533222e-8	NA	NA	1	7_Enh	1	ENSG00000255963.1	NA	NA
chr1	147940000	chr1	151140000	6	1.249388e-4	0.02894328	NA	NA	1	7_Enh	1	ENSG00000255963.1	1	ENSG00000163157.10
chr1	147940000	chr1	151820000	9	5.787119e-9	1.018669e-5	NA	NA	1	7_Enh	1	ENSG00000255963.1	1	ENSG00000196407.7
chr1	147940000	chr1	153940000	4	2.190428e-4	0.04211321	NA	NA	1	7_Enh	1	ENSG00000255963.1	1	ENSG00000143545.4
chr1	148340000	chr1	156580000	4	5.306814e-5	0.01602177	NA	NA	1	7_Enh	1	ENSG00000203832.6	1	ENSG00000132702.8
chr1	148540000	chr1	148940000	17	4.457459e-6	0.00257601	NA	NA	1	7_Enh	1	ENSG00000243452.3	NA	NA
chr1	148900000	chr1	149420000	21	2.674591e-10	6.475437e-7	1	7_Enh	NA	NA	NA	NA	1	ENSG00000203818.6
chr1	148900000	chr1	152660000	6	1.286296e-5	0.005730576	1	7_Enh	NA	NA	NA	NA	1	ENSG00000187170.4
chr1	148900000	chr1	153180000	5	9.225731e-5	0.02355102	1	7_Enh	NA	NA	NA	NA	1	ENSG00000203783.4
chr1	148900000	chr1	157660000	5	1.771956e-5	0.007263078	1	7_Enh	NA	NA	NA	NA	1	ENSG00000160856.16
chr1	148940000	chr1	158220000	5	1.570931e-5	0.006646464	1	7_Enh	NA	NA	NA	NA	1	ENSG00000158477.6
chr1	149220000	chr1	149660000	29	7.64098e-16	3.941656e-12	1	7_Enh	NA	NA	NA	NA	1	ENSG00000203815.2
chr1	149420000	chr1	156860000	5	2.76001e-6	0.001773781	NA	NA	1	7_Enh	1	ENSG00000203818.6	1	ENSG00000187800.9
chr1	149420000	chr1	157980000	4	2.492214e-4	0.04589179	NA	NA	1	7_Enh	1	ENSG00000203818.6	1	ENSG00000183853.13
chr1	149660000	chr1	156140000	4	4.564966e-5	0.01438862	NA	NA	1	7_Enh	1	ENSG00000203815.2	NA	NA
chr1	149660000	chr1	158060000	6	8.720191e-7	7.103511e-4	NA	NA	1	7_Enh	1	ENSG00000203815.2	NA	NA
chr1	149660000	chr1	159580000	5	1.293884e-4	0.02963741	NA	NA	1	7_Enh	1	ENSG00000203815.2	NA	NA
chr1	149780000	chr1	153580000	6	3.87258e-6	0.002313148	NA	NA	1	7_Enh	1	ENSG00000183598.3	1	ENSG00000160678.7
chr1	149820000	chr1	149940000	31	4.884173e-7	4.460363e-4	NA	NA	1	7_Enh	1	ENSG00000182217.7	NA	NA
chr1	149820000	chr1	149980000	27	1.802964e-6	0.001268244	NA	NA	1	7_Enh	1	ENSG00000182217.7	1	ENSG00000163113.10
chr1	149820000	chr1	150020000	26	1.048774e-9	2.218745e-6	NA	NA	1	7_Enh	1	ENSG00000182217.7	1	ENSG00000136631.8
chr1	149820000	chr1	150140000	21	1.896872e-11	5.719127e-8	NA	NA	1	7_Enh	1	ENSG00000182217.7	1	ENSG00000023902.9
chr1	149820000	chr1	150180000	22	6.776478e-11	1.853682e-7	NA	NA	1	7_Enh	1	ENSG00000182217.7	NA	NA
chr1	149820000	chr1	151260000	6	1.132766e-4	0.02706568	NA	NA	1	7_Enh	1	ENSG00000182217.7	1	ENSG00000232671.2
chr1	149820000	chr1	153540000	5	1.62623e-4	0.03457641	NA	NA	1	7_Enh	1	ENSG00000182217.7	1	ENSG00000196754.6
chr1	149820000	chr1	153700000	4	1.494375e-4	0.03267811	NA	NA	1	7_Enh	1	ENSG00000182217.7	1	ENSG00000143624.9
chr1	149860000	chr1	149980000	26	5.303681e-6	0.002942386	NA	NA	1	7_Enh	1	ENSG00000184270.3	1	ENSG00000163113.10
chr1	149860000	chr1	150020000	30	1.611166e-12	5.747112e-9	NA	NA	1	7_Enh	1	ENSG00000184270.3	1	ENSG00000136631.8
chr1	149860000	chr1	150100000	15	2.754871e-5	0.01002517	NA	NA	1	7_Enh	1	ENSG00000184270.3	NA	NA
chr1	149860000	chr1	150140000	12	6.643875e-5	0.01874947	NA	NA	1	7_Enh	1	ENSG00000184270.3	1	ENSG00000023902.9
chr1	149940000	chr1	150140000	16	5.981854e-5	0.01742917	1	7_Enh	1	7_Enh	NA	NA	1	ENSG00000023902.9
chr1	149980000	chr1	150180000	25	1.270313e-8	2.029032e-5	1	7_Enh	1	7_Enh	1	ENSG00000163113.10	NA	NA
chr1	150020000	chr1	150180000	16	8.633101e-5	0.022495769999999998	1	7_Enh	1	7_Enh	1	ENSG00000136631.8	NA	NA
chr1	150100000	chr1	151380000	7	1.413112e-4	0.0314482	1	7_Enh	1	7_Enh	NA	NA	1	ENSG00000159377.6
chr1	150100000	chr1	157060000	4	1.688159e-4	0.03544179	1	7_Enh	1	7_Enh	NA	NA	1	ENSG00000253831.1
chr1	150180000	chr1	155100000	5	9.178287e-6	0.00445145	1	7_Enh	1	7_Enh	NA	NA	1	ENSG00000179085.7
chr1	150180000	chr1	156100000	4	1.333475e-5	0.005889176	1	7_Enh	1	7_Enh	NA	NA	1	ENSG00000196189.8
chr1	150220000	chr1	154420000	4	3.59396e-5	0.01211948	1	7_Enh	1	7_Enh	1	ENSG00000118292.4	NA	NA
chr1	150340000	chr1	150460000	19	2.197235e-5	0.008506793	NA	NA	1	7_Enh	1	ENSG00000163125.11	1	ENSG00000143369.10
chr1	150340000	chr1	150500000	19	5.824941e-9	1.023805e-5	NA	NA	1	7_Enh	1	ENSG00000163125.11	1	ENSG00000143369.10
chr1	150460000	chr1	150580000	20	3.906348e-7	3.700274e-4	1	7_Enh	1	7_Enh	1	ENSG00000143369.10	NA	NA
chr1	150460000	chr1	150780000	17	1.459823e-6	0.001070506	1	7_Enh	1	7_Enh	1	ENSG00000143369.10	1	ENSG00000143387.8
chr1	150460000	chr1	150940000	11	1.960308e-4	0.03911945	1	7_Enh	1	7_Enh	1	ENSG00000143369.10	1	ENSG00000143412.5
chr1	150500000	chr1	150620000	19	2.818726e-4	0.0497652	1	7_Enh	NA	NA	1	ENSG00000143369.10	1	ENSG00000143420.13
chr1	150500000	chr1	150740000	12	1.600921e-4	0.03422283	1	7_Enh	1	7_Enh	1	ENSG00000143369.10	1	ENSG00000163131.6
chr1	150500000	chr1	150940000	12	1.34808e-6	0.001005973	1	7_Enh	1	7_Enh	1	ENSG00000143369.10	1	ENSG00000143412.5
chr1	150580000	chr1	150740000	15	2.093921e-5	0.008207565	1	7_Enh	1	7_Enh	NA	NA	1	ENSG00000163131.6
chr1	150580000	chr1	150780000	20	1.227071e-9	2.560011e-6	1	7_Enh	1	7_Enh	NA	NA	1	ENSG00000143387.8
chr1	150580000	chr1	153900000	4	2.521707e-4	0.04624777	1	7_Enh	1	7_Enh	NA	NA	1	ENSG00000198837.5
chr1	150620000	chr1	150740000	37	1.408026e-10	3.605342e-7	NA	NA	1	7_Enh	1	ENSG00000143420.13	1	ENSG00000163131.6
chr1	150620000	chr1	150780000	36	1.226422e-11	3.814945e-8	NA	NA	1	7_Enh	1	ENSG00000143420.13	1	ENSG00000143387.8
chr1	150620000	chr1	150860000	18	1.510125e-5	0.006455422	NA	NA	1	7_Enh	1	ENSG00000143420.13	1	ENSG00000143437.16
chr1	150620000	chr1	150900000	23	2.064187e-8	3.083199e-5	NA	NA	1	7_Enh	1	ENSG00000143420.13	1	ENSG00000143379.8
chr1	150620000	chr1	150940000	17	8.001834e-5	0.02132749	NA	NA	1	7_Enh	1	ENSG00000143420.13	1	ENSG00000143412.5
chr1	150620000	chr1	150980000	17	1.231599e-6	9.354296e-4	NA	NA	1	7_Enh	1	ENSG00000143420.13	1	ENSG00000143409.11
chr1	150620000	chr1	151020000	14	1.005303e-5	0.004763966	NA	NA	1	7_Enh	1	ENSG00000143420.13	1	ENSG00000213190.2
chr1	150660000	chr1	150780000	25	9.477224e-11	2.51971e-7	NA	NA	1	7_Enh	1	ENSG00000143457.6	1	ENSG00000143387.8
chr1	150660000	chr1	150900000	11	2.044456e-4	0.04022496	NA	NA	1	7_Enh	1	ENSG00000143457.6	1	ENSG00000143379.8
chr1	150660000	chr1	150940000	14	2.441181e-6	0.001611582	NA	NA	1	7_Enh	1	ENSG00000143457.6	1	ENSG00000143412.5
chr1	150660000	chr1	154580000	5	1.829185e-5	0.007439571	NA	NA	1	7_Enh	1	ENSG00000143457.6	1	ENSG00000268141.1
chr1	150740000	chr1	150860000	16	6.910664e-5	0.01927371	1	7_Enh	1	7_Enh	1	ENSG00000163131.6	1	ENSG00000143437.16
chr1	150740000	chr1	150940000	24	6.171452e-10	1.379541e-6	1	7_Enh	1	7_Enh	1	ENSG00000163131.6	1	ENSG00000143412.5
chr1	150740000	chr1	156580000	4	5.10636e-5	0.01558831	1	7_Enh	1	7_Enh	1	ENSG00000163131.6	1	ENSG00000132702.8
chr1	150780000	chr1	150900000	21	4.956118e-7	4.512396e-4	1	7_Enh	1	7_Enh	1	ENSG00000143387.8	1	ENSG00000143379.8
chr1	150780000	chr1	150980000	17	6.396556e-7	5.531645e-4	1	7_Enh	1	7_Enh	1	ENSG00000143387.8	1	ENSG00000143409.11
chr1	150940000	chr1	156580000	4	4.732225e-5	0.01476202	1	7_Enh	1	7_Enh	1	ENSG00000143412.5	1	ENSG00000132702.8
chr1	150980000	chr1	151140000	18	1.293752e-4	0.0296348	1	7_Enh	1	7_Enh	1	ENSG00000143409.11	1	ENSG00000163157.10
chr1	150980000	chr1	154460000	4	1.380121e-4	0.03094393	1	7_Enh	1	7_Enh	1	ENSG00000143409.11	1	ENSG00000169291.5
chr1	150980000	chr1	156500000	4	1.178262e-4	0.02781481	1	7_Enh	1	7_Enh	1	ENSG00000143409.11	NA	NA
chr1	150980000	chr1	156700000	4	5.437211e-5	0.01630235	1	7_Enh	1	7_Enh	1	ENSG00000143409.11	1	ENSG00000143294.10
chr1	151020000	chr1	151140000	28	3.923286e-10	9.164093e-7	1	7_Enh	1	7_Enh	1	ENSG00000213190.2	1	ENSG00000163157.10
chr1	151020000	chr1	151220000	12	8.755905e-5	0.02271403	1	7_Enh	NA	NA	1	ENSG00000213190.2	1	ENSG00000159352.11
chr1	151020000	chr1	156220000	4	2.786816e-5	0.01011016	1	7_Enh	1	7_Enh	1	ENSG00000213190.2	1	ENSG00000160781.11
chr1	151100000	chr1	151220000	20	1.550598e-5	0.006584968	1	7_Enh	NA	NA	1	ENSG00000143434.11	1	ENSG00000159352.11
chr1	151260000	chr1	151620000	12	7.538729e-8	9.375996e-5	1	7_Enh	1	7_Enh	1	ENSG00000232671.2	NA	NA
chr1	151300000	chr1	151620000	11	2.739616e-4	0.04882604	1	7_Enh	1	7_Enh	1	ENSG00000143390.13	NA	NA
chr1	151300000	chr1	155260000	4	2.467478e-4	0.04559425	1	7_Enh	1	7_Enh	1	ENSG00000143390.13	1	ENSG00000160752.10
chr1	151300000	chr1	156780000	4	1.765943e-4	0.03651443	1	7_Enh	1	7_Enh	1	ENSG00000143390.13	1	ENSG00000027869.7
chr1	151340000	chr1	151700000	18	2.355313e-6	0.001565784	1	7_Enh	NA	NA	1	ENSG00000143416.16	1	ENSG00000159409.10
chr1	151340000	chr1	155060000	5	6.039495e-6	0.003244952	1	7_Enh	1	7_Enh	1	ENSG00000143416.16	NA	NA
chr1	151380000	chr1	151540000	19	2.266367e-5	0.008701878	1	7_Enh	1	7_Enh	1	ENSG00000159377.6	NA	NA
chr1	151380000	chr1	151780000	16	5.786211e-5	0.01702879	1	7_Enh	NA	NA	1	ENSG00000159377.6	1	ENSG00000213171.2
chr1	151380000	chr1	156700000	5	2.371625e-5	0.008988417	1	7_Enh	1	7_Enh	1	ENSG00000159377.6	1	ENSG00000143294.10
chr1	151420000	chr1	151580000	20	3.216434e-7	3.152936e-4	1	7_Enh	1	7_Enh	1	ENSG00000143442.17	1	ENSG00000143376.8
chr1	151420000	chr1	151700000	20	2.13749e-8	3.175524e-5	1	7_Enh	NA	NA	1	ENSG00000143442.17	1	ENSG00000159409.10
chr1	151420000	chr1	151820000	12	3.011732e-5	0.01068324	1	7_Enh	1	7_Enh	1	ENSG00000143442.17	1	ENSG00000196407.7
chr1	151500000	chr1	151620000	16	5.107392e-7	4.623619e-4	1	7_Enh	1	7_Enh	1	ENSG00000143367.11	NA	NA
chr1	151500000	chr1	151700000	23	2.946215e-8	4.178906e-5	1	7_Enh	NA	NA	1	ENSG00000143367.11	1	ENSG00000159409.10
chr1	151540000	chr1	151700000	20	1.371247e-4	0.03080948	1	7_Enh	NA	NA	NA	NA	1	ENSG00000159409.10
chr1	151580000	chr1	151700000	38	1.720908e-9	3.454663e-6	1	7_Enh	NA	NA	1	ENSG00000143376.8	1	ENSG00000159409.10
chr1	151860000	chr1	151980000	38	5.473528e-5	0.01638024	1	7_Enh	1	7_Enh	NA	NA	1	ENSG00000197747.4
chr1	151940000	chr1	153620000	5	2.033566e-4	0.04008996	1	7_Enh	1	7_Enh	NA	NA	1	ENSG00000143553.6
chr1	151940000	chr1	153940000	7	4.509937e-6	0.002598457	1	7_Enh	1	7_Enh	NA	NA	1	ENSG00000143545.4
chr1	151980000	chr1	153740000	9	1.192587e-5	0.00542029	1	7_Enh	1	7_Enh	1	ENSG00000197747.4	1	ENSG00000143554.9
chr1	151980000	chr1	161020000	6	4.387868e-6	0.002547083	1	7_Enh	1	7_Enh	1	ENSG00000197747.4	1	ENSG00000186517.9
chr1	152020000	chr1	152420000	14	7.071273e-6	0.003652981	1	7_Enh	1	7_Enh	1	ENSG00000163191.5	NA	NA
chr1	152140000	chr1	159780000	5	1.226669e-5	0.005534683	NA	NA	1	7_Enh	1	ENSG00000215853.3	1	ENSG00000158714.6
chr1	152420000	chr1	161340000	6	1.114634e-7	1.303077e-4	1	7_Enh	1	7_Enh	NA	NA	1	ENSG00000188931.3
chr1	152420000	chr1	161540000	4	9.791079e-5	0.02451971	1	7_Enh	NA	NA	NA	NA	1	ENSG00000072694.14
chr1	152540000	chr1	158060000	5	1.007046e-4	0.02499037	NA	NA	1	7_Enh	1	ENSG00000163202.4	NA	NA
chr1	152700000	chr1	157380000	6	8.448242e-5	0.02215054	1	7_Enh	1	7_Enh	1	ENSG00000198854.4	NA	NA
chr1	152700000	chr1	159540000	4	1.238626e-4	0.02878376	1	7_Enh	NA	NA	1	ENSG00000198854.4	1	ENSG00000132703.3
chr1	152940000	chr1	157380000	6	2.155068e-4	0.0416534	NA	NA	1	7_Enh	1	ENSG00000169474.3	NA	NA
chr1	153100000	chr1	157380000	6	8.54132e-5	0.02232926	NA	NA	1	7_Enh	1	ENSG00000196805.6	NA	NA
chr1	153140000	chr1	157380000	7	9.385888e-6	0.004529743	NA	NA	1	7_Enh	1	ENSG00000159516.8	NA	NA
chr1	153180000	chr1	158980000	4	2.143026e-4	0.04150871	NA	NA	1	7_Enh	1	ENSG00000203783.4	1	ENSG00000163565.14
chr1	153180000	chr1	162660000	4	1.249807e-4	0.02894946	NA	NA	1	7_Enh	1	ENSG00000203783.4	NA	NA
chr1	153340000	chr1	153460000	26	5.814102e-6	0.003156482	NA	NA	1	7_Enh	1	ENSG00000163221.7	NA	NA
chr1	153380000	chr1	161020000	4	1.412651e-4	0.03144244	NA	NA	1	7_Enh	1	ENSG00000184330.7	1	ENSG00000186517.9
chr1	153380000	chr1	162820000	4	5.774118e-5	0.01700255	NA	NA	1	7_Enh	1	ENSG00000184330.7	1	ENSG00000185860.9
chr1	153540000	chr1	153740000	23	9.645252e-8	1.153353e-4	1	7_Enh	1	7_Enh	1	ENSG00000196754.6	1	ENSG00000143554.9
chr1	153540000	chr1	157980000	7	3.100706e-7	3.059856e-4	1	7_Enh	1	7_Enh	1	ENSG00000196754.6	1	ENSG00000183853.13
chr1	153580000	chr1	160100000	4	9.351784e-5	0.02376417	1	7_Enh	1	7_Enh	1	ENSG00000160678.7	1	ENSG00000018625.10
chr1	153620000	chr1	153740000	17	5.989993e-6	0.003224479	1	7_Enh	1	7_Enh	1	ENSG00000143553.6	1	ENSG00000143554.9
chr1	153620000	chr1	154140000	8	1.031943e-4	0.0253937	1	7_Enh	1	7_Enh	1	ENSG00000143553.6	1	ENSG00000143552.5
chr1	153620000	chr1	156820000	4	2.345302e-4	0.04407152	1	7_Enh	1	7_Enh	1	ENSG00000143553.6	1	ENSG00000027644.4
chr1	153620000	chr1	158020000	4	1.047146e-4	0.02565055	1	7_Enh	1	7_Enh	1	ENSG00000143553.6	NA	NA
chr1	153740000	chr1	153900000	29	3.959735e-11	1.13211e-7	1	7_Enh	1	7_Enh	1	ENSG00000143554.9	1	ENSG00000198837.5
chr1	153740000	chr1	160220000	4	7.09263e-5	0.0196136	1	7_Enh	1	7_Enh	1	ENSG00000143554.9	NA	NA
chr1	153780000	chr1	153900000	32	2.230619e-13	8.913687e-10	1	7_Enh	1	7_Enh	NA	NA	1	ENSG00000198837.5
chr1	153780000	chr1	153940000	24	1.203006e-9	2.514868e-6	1	7_Enh	1	7_Enh	NA	NA	1	ENSG00000143545.4
chr1	153780000	chr1	160100000	4	9.220788e-5	0.02354316	1	7_Enh	1	7_Enh	NA	NA	1	ENSG00000018625.10
chr1	153900000	chr1	154140000	15	1.888568e-5	0.007615295	1	7_Enh	1	7_Enh	1	ENSG00000198837.5	1	ENSG00000143552.5
chr1	153980000	chr1	154180000	13	2.531145e-5	0.009419186	1	7_Enh	1	7_Enh	1	ENSG00000177954.7	1	ENSG00000143612.14
chr1	154100000	chr1	159540000	4	5.360498e-5	0.01613478	1	7_Enh	NA	NA	NA	NA	1	ENSG00000132703.3
chr1	154140000	chr1	156580000	5	3.126771e-5	0.01097508	1	7_Enh	1	7_Enh	1	ENSG00000143552.5	1	ENSG00000132702.8
chr1	154180000	chr1	155580000	7	7.830597e-5	0.02100073	1	7_Enh	1	7_Enh	1	ENSG00000143612.14	1	ENSG00000125459.10
chr1	154300000	chr1	154420000	16	1.909598e-4	0.03845642	1	7_Enh	1	7_Enh	1	ENSG00000143515.12	NA	NA
chr1	154300000	chr1	154580000	18	1.354065e-6	0.001009666	1	7_Enh	1	7_Enh	1	ENSG00000143515.12	1	ENSG00000268141.1
chr1	154300000	chr1	154940000	8	1.927293e-4	0.03868738	1	7_Enh	1	7_Enh	1	ENSG00000143515.12	1	ENSG00000160688.14
chr1	154420000	chr1	154860000	10	2.219224e-4	0.04248384	1	7_Enh	NA	NA	NA	NA	1	ENSG00000143603.14
chr1	154460000	chr1	154820000	14	5.324148e-6	0.002951469	1	7_Enh	1	7_Enh	1	ENSG00000169291.5	NA	NA
chr1	154460000	chr1	154860000	14	4.306252e-7	4.016888e-4	1	7_Enh	NA	NA	1	ENSG00000169291.5	1	ENSG00000143603.14
chr1	154460000	chr1	154900000	11	1.953701e-6	0.001351512	1	7_Enh	1	7_Enh	1	ENSG00000169291.5	1	ENSG00000163344.5
chr1	154460000	chr1	154980000	12	3.071121e-5	0.01083111	1	7_Enh	1	7_Enh	1	ENSG00000169291.5	1	ENSG00000160685.9
chr1	154460000	chr1	161460000	4	1.196903e-4	0.02811915	1	7_Enh	1	7_Enh	1	ENSG00000169291.5	1	ENSG00000143226.9
chr1	154460000	chr1	162460000	4	1.027011e-4	0.02531744	1	7_Enh	1	7_Enh	1	ENSG00000169291.5	1	ENSG00000152332.11
chr1	154540000	chr1	154820000	18	7.553326e-6	0.003839493	1	7_Enh	1	7_Enh	1	ENSG00000160716.4	NA	NA
chr1	154540000	chr1	154860000	34	2.959688e-20	1.979452e-16	1	7_Enh	NA	NA	1	ENSG00000160716.4	1	ENSG00000143603.14
chr1	154540000	chr1	154900000	13	6.1812e-6	0.003302254	1	7_Enh	1	7_Enh	1	ENSG00000160716.4	1	ENSG00000163344.5
chr1	154540000	chr1	154940000	19	2.356633e-10	5.786754e-7	1	7_Enh	1	7_Enh	1	ENSG00000160716.4	1	ENSG00000160688.14
chr1	154540000	chr1	154980000	29	4.346862e-15	2.088365e-11	1	7_Enh	1	7_Enh	1	ENSG00000160716.4	1	ENSG00000160685.9
chr1	154580000	chr1	154860000	19	3.709469e-7	3.548858e-4	1	7_Enh	NA	NA	1	ENSG00000268141.1	1	ENSG00000143603.14
chr1	154580000	chr1	154940000	18	7.661387e-9	1.300534e-5	1	7_Enh	1	7_Enh	1	ENSG00000268141.1	1	ENSG00000160688.14
chr1	154580000	chr1	154980000	22	7.588898e-9	1.290502e-5	1	7_Enh	1	7_Enh	1	ENSG00000268141.1	1	ENSG00000160685.9
chr1	154620000	chr1	154820000	18	6.155926e-7	5.366659e-4	NA	NA	1	7_Enh	1	ENSG00000160710.11	NA	NA
chr1	154620000	chr1	154980000	12	1.989022e-4	0.03950985	NA	NA	1	7_Enh	1	ENSG00000160710.11	1	ENSG00000160685.9
chr1	154700000	chr1	154900000	13	7.42585e-5	0.02023869	1	7_Enh	1	7_Enh	NA	NA	1	ENSG00000163344.5
chr1	155060000	chr1	156220000	7	1.509986e-5	0.006455101	1	7_Enh	1	7_Enh	NA	NA	1	ENSG00000160781.11
chr1	155260000	chr1	155580000	12	1.176455e-4	0.02778797	1	7_Enh	1	7_Enh	1	ENSG00000160752.10	1	ENSG00000125459.10
chr1	155260000	chr1	155620000	17	7.583129e-7	6.351385e-4	1	7_Enh	1	7_Enh	1	ENSG00000160752.10	NA	NA
chr1	155300000	chr1	155460000	21	6.554935e-6	0.003451319	NA	NA	1	7_Enh	1	ENSG00000160753.11	NA	NA
chr1	155300000	chr1	155580000	26	4.053011e-9	7.439114e-6	NA	NA	1	7_Enh	1	ENSG00000160753.11	1	ENSG00000125459.10
chr1	155300000	chr1	155620000	33	1.200003e-11	3.738376e-8	NA	NA	1	7_Enh	1	ENSG00000160753.11	NA	NA
chr1	155300000	chr1	155820000	17	1.530698e-8	2.380047e-5	NA	NA	1	7_Enh	1	ENSG00000160753.11	1	ENSG00000116580.14
chr1	155460000	chr1	155580000	20	3.80571e-5	0.01262907	1	7_Enh	1	7_Enh	NA	NA	1	ENSG00000125459.10
chr1	155820000	chr1	156020000	12	1.041397e-4	0.02555533	1	7_Enh	1	7_Enh	1	ENSG00000116580.14	1	ENSG00000132698.9
chr1	155900000	chr1	156020000	25	2.789426e-13	1.101136e-9	1	7_Enh	1	7_Enh	1	ENSG00000173080.4	1	ENSG00000132698.9
chr1	155900000	chr1	156180000	13	5.066444e-6	0.002841098	1	7_Enh	1	7_Enh	1	ENSG00000173080.4	1	ENSG00000160783.15
chr1	155900000	chr1	156220000	13	6.912506e-6	0.003591337	1	7_Enh	1	7_Enh	1	ENSG00000173080.4	1	ENSG00000160781.11
chr1	156020000	chr1	156140000	14	4.123633e-6	0.002429149	1	7_Enh	1	7_Enh	1	ENSG00000132698.9	NA	NA
chr1	156100000	chr1	156220000	16	1.894729e-6	0.001318917	1	7_Enh	1	7_Enh	1	ENSG00000196189.8	1	ENSG00000160781.11
chr1	156100000	chr1	156260000	15	1.015147e-5	0.004796328	1	7_Enh	1	7_Enh	1	ENSG00000196189.8	1	ENSG00000189030.8
chr1	156100000	chr1	156300000	15	4.224096e-7	3.952484e-4	1	7_Enh	NA	NA	1	ENSG00000196189.8	1	ENSG00000163467.7
chr1	156140000	chr1	160980000	3	2.550288e-4	0.04657631	1	7_Enh	1	7_Enh	NA	NA	1	ENSG00000158769.13
chr1	156300000	chr1	156500000	17	1.236967e-4	0.02876351	NA	NA	1	7_Enh	1	ENSG00000163467.7	NA	NA
chr1	156420000	chr1	156540000	30	2.161276e-11	6.463423e-8	1	7_Enh	1	7_Enh	1	ENSG00000125462.12	1	ENSG00000187862.7
chr1	156420000	chr1	156580000	17	2.956782e-7	2.940757e-4	1	7_Enh	1	7_Enh	1	ENSG00000125462.12	1	ENSG00000132702.8
chr1	156540000	chr1	156700000	20	9.971861e-5	0.02482731	1	7_Enh	1	7_Enh	1	ENSG00000187862.7	1	ENSG00000143294.10
chr1	156540000	chr1	156860000	14	2.70529e-5	0.009889682	1	7_Enh	1	7_Enh	1	ENSG00000187862.7	1	ENSG00000187800.9
chr1	156580000	chr1	156860000	12	1.330984e-5	0.005880995	1	7_Enh	1	7_Enh	1	ENSG00000132702.8	1	ENSG00000187800.9
chr1	156700000	chr1	156820000	25	1.438515e-7	1.614984e-4	1	7_Enh	1	7_Enh	1	ENSG00000143294.10	1	ENSG00000027644.4
chr1	156700000	chr1	156860000	20	1.599727e-7	1.764666e-4	1	7_Enh	1	7_Enh	1	ENSG00000143294.10	1	ENSG00000187800.9
chr1	156700000	chr1	156900000	12	1.530789e-4	0.03321419	1	7_Enh	1	7_Enh	1	ENSG00000143294.10	1	ENSG00000160838.9
chr1	156740000	chr1	156860000	28	3.73081e-12	1.261586e-8	1	7_Enh	1	7_Enh	1	ENSG00000143321.14	1	ENSG00000187800.9
chr1	156980000	chr1	157100000	20	3.090522e-8	4.352313e-5	1	7_Enh	1	7_Enh	NA	NA	1	ENSG00000117036.7
chr1	157100000	chr1	164580000	5	2.306212e-5	0.008814448	1	7_Enh	1	7_Enh	1	ENSG00000117036.7	NA	NA
chr1	157380000	chr1	160780000	9	4.682526e-7	4.312797e-4	1	7_Enh	NA	NA	NA	NA	1	ENSG00000122224.13
chr1	157540000	chr1	163220000	5	1.723913e-5	0.007122146	NA	NA	1	7_Enh	1	ENSG00000143297.14	1	ENSG00000143228.8
chr1	157740000	chr1	161180000	5	2.79619e-4	0.0494991	NA	NA	1	7_Enh	1	ENSG00000132704.11	1	ENSG00000158882.8
chr1	157860000	chr1	162020000	5	6.234774e-6	0.0033237	NA	NA	1	7_Enh	1	ENSG00000073754.5	1	ENSG00000198929.8
chr1	157860000	chr1	165100000	4	1.554697e-4	0.03356732	NA	NA	1	7_Enh	1	ENSG00000073754.5	NA	NA
chr1	157940000	chr1	160700000	6	2.283255e-4	0.04330191	1	7_Enh	NA	NA	NA	NA	1	ENSG00000026751.12
chr1	157980000	chr1	158980000	9	5.324111e-5	0.01606024	1	7_Enh	1	7_Enh	1	ENSG00000183853.13	1	ENSG00000163565.14
chr1	157980000	chr1	159900000	7	2.212183e-5	0.008548674	1	7_Enh	1	7_Enh	1	ENSG00000183853.13	1	ENSG00000085552.12
chr1	157980000	chr1	161900000	4	2.42344e-4	0.04503969	1	7_Enh	1	7_Enh	1	ENSG00000183853.13	NA	NA
chr1	158020000	chr1	158980000	13	1.747951e-8	2.667565e-5	1	7_Enh	1	7_Enh	NA	NA	1	ENSG00000163565.14
chr1	158020000	chr1	159260000	8	1.05764e-4	0.02582672	1	7_Enh	NA	NA	NA	NA	1	ENSG00000179639.6
chr1	158060000	chr1	159860000	8	4.518743e-5	0.01428589	1	7_Enh	1	7_Enh	NA	NA	1	ENSG00000213085.5
chr1	158060000	chr1	160020000	8	9.03152e-5	0.02320751	1	7_Enh	1	7_Enh	NA	NA	1	ENSG00000177807.6
chr1	158060000	chr1	160540000	6	2.575511e-4	0.04687956	1	7_Enh	NA	NA	NA	NA	1	ENSG00000066294.10
chr1	158140000	chr1	158980000	11	1.756837e-5	0.007218415	NA	NA	1	7_Enh	1	ENSG00000158473.6	1	ENSG00000163565.14
chr1	158140000	chr1	159940000	10	6.275558e-7	5.44775e-4	NA	NA	1	7_Enh	1	ENSG00000158473.6	1	ENSG00000162723.5
chr1	158220000	chr1	161980000	7	1.766144e-5	0.007247013	NA	NA	1	7_Enh	1	ENSG00000158477.6	1	ENSG00000162745.6
chr1	158380000	chr1	164820000	6	5.050501e-6	0.002834746	NA	NA	1	7_Enh	1	ENSG00000180708.4	NA	NA
chr1	159100000	chr1	159900000	12	2.647064e-7	2.684902e-4	NA	NA	1	7_Enh	1	ENSG00000163568.9	1	ENSG00000085552.12
chr1	159140000	chr1	159700000	14	1.364511e-4	0.03070791	1	7_Enh	NA	NA	1	ENSG00000162706.8	1	ENSG00000132693.8
chr1	159140000	chr1	159780000	13	1.047374e-5	0.004913725	1	7_Enh	1	7_Enh	1	ENSG00000162706.8	1	ENSG00000158714.6
chr1	159420000	chr1	165900000	5	1.236312e-5	0.005569858	NA	NA	1	7_Enh	1	ENSG00000196184.7	NA	NA
chr1	159420000	chr1	167020000	5	2.127467e-4	0.04130869	NA	NA	1	7_Enh	1	ENSG00000196184.7	NA	NA
chr1	159900000	chr1	161180000	7	1.146989e-4	0.02729145	1	7_Enh	1	7_Enh	1	ENSG00000085552.12	1	ENSG00000158882.8
chr1	160020000	chr1	165780000	5	1.344883e-4	0.03041165	1	7_Enh	1	7_Enh	1	ENSG00000177807.6	1	ENSG00000143183.12
chr1	160060000	chr1	160180000	39	9.336465e-11	2.484677e-7	1	7_Enh	1	7_Enh	1	ENSG00000162729.9	1	ENSG00000162734.8
chr1	160060000	chr1	160260000	17	1.730686e-5	0.007141638	1	7_Enh	1	7_Enh	1	ENSG00000162729.9	1	ENSG00000162735.14
chr1	160060000	chr1	162740000	5	8.860415e-5	0.02289808	1	7_Enh	NA	NA	1	ENSG00000162729.9	1	ENSG00000132196.9
chr1	160180000	chr1	160300000	35	6.892705e-13	2.584905e-9	1	7_Enh	NA	NA	1	ENSG00000162734.8	1	ENSG00000122218.10
chr1	160180000	chr1	161020000	11	4.891578e-5	0.01512028	1	7_Enh	1	7_Enh	1	ENSG00000162734.8	1	ENSG00000186517.9
chr1	160220000	chr1	161100000	8	1.723286e-4	0.03591639	1	7_Enh	1	7_Enh	NA	NA	1	ENSG00000158796.12
chr1	160300000	chr1	167860000	4	1.14804e-4	0.02730589	NA	NA	1	7_Enh	1	ENSG00000122218.10	NA	NA
chr1	160820000	chr1	165580000	7	4.460311e-7	4.136722e-4	NA	NA	1	7_Enh	1	ENSG00000122223.8	1	ENSG00000143198.8
chr1	160860000	chr1	165580000	6	4.049326e-6	0.002395676	NA	NA	1	7_Enh	1	ENSG00000179914.4	1	ENSG00000143198.8
chr1	160860000	chr1	167900000	4	2.093346e-4	0.04086345	NA	NA	1	7_Enh	1	ENSG00000179914.4	1	ENSG00000143158.6
chr1	160940000	chr1	169500000	4	1.95755e-5	0.007814201	1	7_Enh	1	7_Enh	1	ENSG00000158764.6	NA	NA
chr1	161020000	chr1	165660000	5	6.885725e-5	0.01922324	1	7_Enh	1	7_Enh	1	ENSG00000186517.9	1	ENSG00000143149.8
chr1	161180000	chr1	161300000	15	4.610411e-5	0.01449191	1	7_Enh	1	7_Enh	1	ENSG00000158882.8	1	ENSG00000143252.10
chr1	161180000	chr1	161340000	19	2.365432e-5	0.008971508	1	7_Enh	1	7_Enh	1	ENSG00000158882.8	1	ENSG00000188931.3
chr1	161300000	chr1	164820000	5	2.283831e-5	0.008751706	1	7_Enh	1	7_Enh	1	ENSG00000143252.10	NA	NA
chr1	161300000	chr1	167740000	4	1.155127e-4	0.02742486	1	7_Enh	1	7_Enh	1	ENSG00000143252.10	NA	NA
chr1	161340000	chr1	165860000	5	2.362804e-4	0.04428347	1	7_Enh	1	7_Enh	1	ENSG00000188931.3	NA	NA
chr1	161460000	chr1	161620000	31	3.552387e-9	6.612479e-6	1	7_Enh	NA	NA	1	ENSG00000143226.9	1	ENSG00000162747.5
chr1	161460000	chr1	161660000	17	5.156234e-6	0.00288044	1	7_Enh	1	7_Enh	1	ENSG00000143226.9	1	ENSG00000132185.12
chr1	161460000	chr1	161700000	39	4.726157e-15	2.263375e-11	1	7_Enh	1	7_Enh	1	ENSG00000143226.9	1	ENSG00000081721.7
chr1	161500000	chr1	161620000	45	4.788099e-17	2.704173e-13	1	7_Enh	NA	NA	1	ENSG00000173110.6	1	ENSG00000162747.5
chr1	161500000	chr1	161660000	23	1.960118e-9	3.890588e-6	1	7_Enh	1	7_Enh	1	ENSG00000173110.6	1	ENSG00000132185.12
chr1	161500000	chr1	161700000	25	4.004096e-6	0.00237502	1	7_Enh	1	7_Enh	1	ENSG00000173110.6	1	ENSG00000081721.7
chr1	161540000	chr1	161700000	37	2.128555e-11	6.373615e-8	NA	NA	1	7_Enh	1	ENSG00000072694.14	1	ENSG00000081721.7
chr1	161660000	chr1	170660000	3	1.848704e-4	0.03762911	1	7_Enh	1	7_Enh	1	ENSG00000132185.12	NA	NA
chr1	161820000	chr1	161980000	29	6.310516e-8	8.056224e-5	1	7_Enh	1	7_Enh	NA	NA	1	ENSG00000162745.6
chr1	161820000	chr1	162020000	17	9.325664e-5	0.02372216	1	7_Enh	1	7_Enh	NA	NA	1	ENSG00000198929.8
chr1	161820000	chr1	171100000	4	4.015353e-5	0.01311502	1	7_Enh	1	7_Enh	NA	NA	1	ENSG00000117507.4
chr1	162020000	chr1	162340000	21	7.194798e-6	0.003701699	1	7_Enh	1	7_Enh	1	ENSG00000198929.8	1	ENSG00000171722.7
chr1	162020000	chr1	162380000	17	8.985267e-6	0.004379487	1	7_Enh	NA	NA	1	ENSG00000198929.8	1	ENSG00000198574.4
chr1	162460000	chr1	165740000	5	2.256575e-4	0.04296668	1	7_Enh	1	7_Enh	1	ENSG00000152332.11	NA	NA
chr1	162580000	chr1	162780000	21	7.187915e-7	6.085541e-4	1	7_Enh	1	7_Enh	NA	NA	1	ENSG00000132196.9
chr1	162620000	chr1	162740000	18	7.564696e-7	6.339148e-4	1	7_Enh	NA	NA	1	ENSG00000162733.12	1	ENSG00000132196.9
chr1	162740000	chr1	168060000	3	2.273778e-4	0.04318463	NA	NA	1	7_Enh	1	ENSG00000132196.9	NA	NA
chr1	162820000	chr1	163060000	16	1.179998e-4	0.02784352	1	7_Enh	1	7_Enh	1	ENSG00000185860.9	NA	NA
chr1	162820000	chr1	163140000	15	1.209707e-5	0.005477164	1	7_Enh	1	7_Enh	1	ENSG00000185860.9	NA	NA
chr1	162820000	chr1	163180000	23	1.912949e-7	2.047976e-4	1	7_Enh	1	7_Enh	1	ENSG00000185860.9	NA	NA
chr1	162820000	chr1	163220000	13	2.005805e-4	0.03973532	1	7_Enh	1	7_Enh	1	ENSG00000185860.9	1	ENSG00000143228.8
chr1	162820000	chr1	163260000	16	4.015662e-6	0.002380505	1	7_Enh	1	7_Enh	1	ENSG00000185860.9	NA	NA
chr1	162820000	chr1	169460000	5	3.739351e-5	0.01246926	1	7_Enh	1	7_Enh	1	ENSG00000185860.9	1	ENSG00000117479.8
chr1	162860000	chr1	163220000	18	2.770599e-5	0.01006828	1	7_Enh	1	7_Enh	NA	NA	1	ENSG00000143228.8
chr1	163140000	chr1	166020000	4	2.240503e-4	0.04275001	1	7_Enh	NA	NA	NA	NA	1	ENSG00000267884.1
chr1	163220000	chr1	167780000	4	1.537792e-4	0.03330773	1	7_Enh	1	7_Enh	1	ENSG00000143228.8	NA	NA
chr1	163260000	chr1	165780000	7	9.891233e-6	0.00470765	1	7_Enh	1	7_Enh	NA	NA	1	ENSG00000143183.12
chr1	163300000	chr1	165780000	7	4.635774e-6	0.002653714	1	7_Enh	1	7_Enh	1	ENSG00000143248.8	1	ENSG00000143183.12
chr1	164540000	chr1	167020000	7	1.714551e-4	0.03580004	1	7_Enh	1	7_Enh	1	ENSG00000185630.14	NA	NA
chr1	164540000	chr1	169420000	5	4.500987e-5	0.01424681	1	7_Enh	1	7_Enh	1	ENSG00000185630.14	1	ENSG00000117477.8
chr1	164620000	chr1	168140000	7	1.211018e-6	9.229262e-4	1	7_Enh	NA	NA	NA	NA	1	ENSG00000143155.8
chr1	165340000	chr1	165580000	23	7.332495e-6	0.003754137	NA	NA	1	7_Enh	1	ENSG00000162761.10	1	ENSG00000143198.8
chr1	165580000	chr1	171540000	5	2.119618e-5	0.008281771	1	7_Enh	1	7_Enh	1	ENSG00000143198.8	NA	NA
chr1	165620000	chr1	174140000	5	1.94312e-5	0.007776323	1	7_Enh	NA	NA	1	ENSG00000143198.8	1	ENSG00000152061.17
chr1	165660000	chr1	173140000	5	3.318249e-5	0.0114439	1	7_Enh	1	7_Enh	1	ENSG00000143149.8	NA	NA
chr1	165740000	chr1	169780000	7	2.00405e-8	3.00393e-5	1	7_Enh	NA	NA	NA	NA	1	ENSG00000171806.7
chr1	165780000	chr1	165900000	19	3.143142e-5	0.01101668	1	7_Enh	1	7_Enh	1	ENSG00000143183.12	NA	NA
chr1	165860000	chr1	166940000	11	1.589189e-4	0.0340504	1	7_Enh	NA	NA	NA	NA	1	ENSG00000143194.8
chr1	165900000	chr1	168180000	7	2.181883e-6	0.001474659	1	7_Enh	1	7_Enh	NA	NA	1	ENSG00000213064.5
chr1	166020000	chr1	169860000	4	5.358875e-5	0.01613107	NA	NA	1	7_Enh	1	ENSG00000267884.1	1	ENSG00000000457.9
chr1	167020000	chr1	167500000	27	4.83407e-11	1.362353e-7	1	7_Enh	1	7_Enh	NA	NA	1	ENSG00000198821.6
chr1	167060000	chr1	169420000	7	1.616478e-5	0.00678996	NA	NA	1	7_Enh	1	ENSG00000198842.5	1	ENSG00000117477.8
chr1	167500000	chr1	170780000	5	1.192556e-4	0.02804006	1	7_Enh	1	7_Enh	1	ENSG00000198821.6	NA	NA
chr1	167500000	chr1	171220000	5	1.979114e-4	0.0393843	1	7_Enh	1	7_Enh	1	ENSG00000198821.6	1	ENSG00000010932.11
chr1	167700000	chr1	167860000	27	2.333284e-7	2.417815e-4	1	7_Enh	1	7_Enh	1	ENSG00000197965.7	NA	NA
chr1	167700000	chr1	168020000	13	8.96249e-5	0.02308166	1	7_Enh	1	7_Enh	1	ENSG00000197965.7	NA	NA
chr1	167700000	chr1	171700000	5	2.253154e-4	0.04291535	1	7_Enh	1	7_Enh	1	ENSG00000197965.7	1	ENSG00000117533.10
chr1	167780000	chr1	167900000	17	8.43197e-6	0.00417448	1	7_Enh	1	7_Enh	NA	NA	1	ENSG00000143158.6
chr1	168100000	chr1	169060000	8	2.404987e-4	0.04480147	1	7_Enh	1	7_Enh	1	ENSG00000143147.10	1	ENSG00000143153.8
chr1	168140000	chr1	170620000	7	1.141559e-5	0.005247742	NA	NA	1	7_Enh	1	ENSG00000143155.8	1	ENSG00000116132.7
chr1	168300000	chr1	169580000	9	1.013622e-4	0.02509108	1	7_Enh	NA	NA	NA	NA	1	ENSG00000174175.12
chr1	168420000	chr1	169620000	10	1.278348e-5	0.005705195	1	7_Enh	NA	NA	NA	NA	1	ENSG00000000460.12
chr1	168460000	chr1	169340000	8	2.361069e-4	0.04426004	1	7_Enh	1	7_Enh	NA	NA	1	ENSG00000143156.9
chr1	168460000	chr1	172420000	6	2.165833e-4	0.0417879	1	7_Enh	1	7_Enh	NA	NA	1	ENSG00000135845.5
chr1	168500000	chr1	174380000	5	2.471333e-4	0.04563856	NA	NA	1	7_Enh	1	ENSG00000143185.3	NA	NA
chr1	168500000	chr1	176860000	7	6.084774e-6	0.003262514	NA	NA	1	7_Enh	1	ENSG00000143185.3	NA	NA
chr1	168540000	chr1	169300000	8	2.633508e-4	0.04758405	NA	NA	1	7_Enh	1	ENSG00000143184.4	NA	NA
chr1	168700000	chr1	169260000	18	5.695401e-5	0.01684436	NA	NA	1	7_Enh	1	ENSG00000143196.4	NA	NA
chr1	168700000	chr1	169340000	13	1.252659e-4	0.02899192	NA	NA	1	7_Enh	1	ENSG00000143196.4	1	ENSG00000143156.9
chr1	169100000	chr1	171700000	7	1.893765e-4	0.03824404	1	7_Enh	1	7_Enh	NA	NA	1	ENSG00000117533.10
chr1	169460000	chr1	171300000	6	2.722957e-4	0.04863736	1	7_Enh	NA	NA	1	ENSG00000117479.8	1	ENSG00000076258.5
chr1	169460000	chr1	176180000	5	3.860251e-5	0.01275822	1	7_Enh	1	7_Enh	1	ENSG00000117479.8	1	ENSG00000143207.15
chr1	169500000	chr1	175180000	5	1.080017e-4	0.02620653	1	7_Enh	1	7_Enh	NA	NA	1	ENSG00000235750.5
chr1	169580000	chr1	173020000	6	1.41573e-4	0.03149125	NA	NA	1	7_Enh	1	ENSG00000174175.12	1	ENSG00000120337.7
chr1	169780000	chr1	171060000	10	1.464751e-7	1.639996e-4	NA	NA	1	7_Enh	1	ENSG00000171806.7	1	ENSG00000007933.8
chr1	169860000	chr1	170420000	9	2.596504e-4	0.04713375	1	7_Enh	1	7_Enh	1	ENSG00000000457.9	NA	NA
chr1	169860000	chr1	170620000	11	1.998632e-6	0.001375249	1	7_Enh	1	7_Enh	1	ENSG00000000457.9	1	ENSG00000116132.7
chr1	169860000	chr1	170740000	11	4.193826e-6	0.002460358	1	7_Enh	1	7_Enh	1	ENSG00000000457.9	NA	NA
chr1	169860000	chr1	170780000	7	1.895677e-4	0.03826447	1	7_Enh	1	7_Enh	1	ENSG00000000457.9	NA	NA
chr1	169860000	chr1	171140000	7	1.531235e-5	0.006522285	1	7_Enh	1	7_Enh	1	ENSG00000000457.9	1	ENSG00000094963.9
chr1	169860000	chr1	178220000	4	1.007678e-4	0.02499918	1	7_Enh	1	7_Enh	1	ENSG00000000457.9	NA	NA
chr1	170020000	chr1	170620000	15	8.83579e-5	0.02285689	1	7_Enh	1	7_Enh	NA	NA	1	ENSG00000116132.7
chr1	170020000	chr1	170900000	15	6.79483e-6	0.003545985	1	7_Enh	1	7_Enh	NA	NA	1	ENSG00000117501.10
chr1	170100000	chr1	170700000	17	1.31554e-4	0.02997099	NA	NA	1	7_Enh	1	ENSG00000203740.3	NA	NA
chr1	170100000	chr1	170900000	18	6.312845e-8	8.057956e-5	NA	NA	1	7_Enh	1	ENSG00000203740.3	1	ENSG00000117501.10
chr1	170380000	chr1	170620000	22	9.461632e-6	0.00455688	1	7_Enh	1	7_Enh	NA	NA	1	ENSG00000116132.7
chr1	170540000	chr1	171100000	11	5.789981e-6	0.003147007	1	7_Enh	1	7_Enh	NA	NA	1	ENSG00000117507.4
chr1	170620000	chr1	179780000	5	2.399508e-5	0.009062191	1	7_Enh	1	7_Enh	1	ENSG00000116132.7	NA	NA
chr1	170660000	chr1	170900000	14	2.59505e-4	0.04711767	1	7_Enh	1	7_Enh	NA	NA	1	ENSG00000117501.10
chr1	170740000	chr1	175180000	6	5.930087e-5	0.01732398	1	7_Enh	1	7_Enh	NA	NA	1	ENSG00000235750.5
chr1	171180000	chr1	173620000	20	1.066069e-18	6.553597e-15	1	7_Enh	NA	NA	NA	NA	1	ENSG00000183831.6
chr1	171300000	chr1	174260000	8	1.159072e-8	1.874099e-5	NA	NA	1	7_Enh	1	ENSG00000076258.5	NA	NA
chr1	171300000	chr1	174420000	6	8.100956e-6	0.004048074	NA	NA	1	7_Enh	1	ENSG00000076258.5	1	ENSG00000203737.2
chr1	171540000	chr1	173820000	8	1.363207e-6	0.001015023	1	7_Enh	1	7_Enh	NA	NA	1	ENSG00000185278.10
chr1	171580000	chr1	174980000	5	2.035055e-4	0.04010664	1	7_Enh	1	7_Enh	NA	NA	1	ENSG00000120333.4
chr1	171620000	chr1	172380000	12	2.356634e-4	0.0442101	1	7_Enh	1	7_Enh	1	ENSG00000034971.10	1	ENSG00000180999.6
chr1	171620000	chr1	172540000	10	2.137026e-4	0.04143219	1	7_Enh	1	7_Enh	1	ENSG00000034971.10	NA	NA
chr1	171620000	chr1	173820000	7	8.937453e-5	0.02303362	1	7_Enh	1	7_Enh	1	ENSG00000034971.10	1	ENSG00000185278.10
chr1	171620000	chr1	174220000	6	1.71358e-5	0.007091509	1	7_Enh	1	7_Enh	1	ENSG00000034971.10	NA	NA
chr1	171700000	chr1	173820000	7	2.182954e-5	0.00846487	1	7_Enh	1	7_Enh	1	ENSG00000117533.10	1	ENSG00000185278.10
chr1	171700000	chr1	178660000	4	2.508783e-4	0.0460968	1	7_Enh	1	7_Enh	1	ENSG00000117533.10	NA	NA
chr1	171740000	chr1	172100000	22	5.53203e-6	0.003039373	1	7_Enh	1	7_Enh	1	ENSG00000010165.15	NA	NA
chr1	171740000	chr1	172380000	13	9.048229e-5	0.02323832	1	7_Enh	1	7_Enh	1	ENSG00000010165.15	1	ENSG00000180999.6
chr1	171780000	chr1	172380000	14	1.136956e-4	0.02713453	1	7_Enh	1	7_Enh	NA	NA	1	ENSG00000180999.6
chr1	171780000	chr1	172420000	18	3.979351e-5	0.01303621	1	7_Enh	1	7_Enh	NA	NA	1	ENSG00000135845.5
chr1	171820000	chr1	174020000	10	4.217603e-6	0.00247116	NA	NA	1	7_Enh	1	ENSG00000197959.9	NA	NA
chr1	171820000	chr1	177940000	5	2.417889e-4	0.04496766	NA	NA	1	7_Enh	1	ENSG00000197959.9	1	ENSG00000120341.14
chr1	171940000	chr1	172380000	19	1.679264e-5	0.006986254	1	7_Enh	1	7_Enh	NA	NA	1	ENSG00000180999.6
chr1	171980000	chr1	172380000	20	2.5157399999999997e-07	2.575811e-4	1	7_Enh	1	7_Enh	NA	NA	1	ENSG00000180999.6
chr1	171980000	chr1	172420000	23	7.113865e-7	6.034731e-4	1	7_Enh	1	7_Enh	NA	NA	1	ENSG00000135845.5
chr1	171980000	chr1	174140000	6	2.501459e-4	0.04600275	1	7_Enh	NA	NA	NA	NA	1	ENSG00000152061.17
chr1	172020000	chr1	172380000	11	2.805349e-4	0.04961144	1	7_Enh	1	7_Enh	NA	NA	1	ENSG00000180999.6
chr1	172100000	chr1	172380000	19	9.116185e-5	0.02336315	1	7_Enh	1	7_Enh	NA	NA	1	ENSG00000180999.6
chr1	172220000	chr1	173780000	7	5.392255e-5	0.01620742	1	7_Enh	1	7_Enh	NA	NA	1	ENSG00000120334.11
chr1	172420000	chr1	173140000	16	1.822048e-5	0.007417237	1	7_Enh	1	7_Enh	1	ENSG00000135845.5	NA	NA
chr1	172420000	chr1	173620000	12	6.285312e-5	0.0180459	1	7_Enh	NA	NA	1	ENSG00000135845.5	1	ENSG00000183831.6
chr1	172620000	chr1	174020000	10	1.739514e-4	0.03614646	1	7_Enh	1	7_Enh	1	ENSG00000117560.6	NA	NA
chr1	172620000	chr1	174940000	9	2.972108e-5	0.01058413	1	7_Enh	1	7_Enh	1	ENSG00000117560.6	NA	NA
chr1	172700000	chr1	173660000	11	6.253406e-6	0.003331373	1	7_Enh	NA	NA	NA	NA	1	ENSG00000183831.6
chr1	172740000	chr1	173180000	34	1.012341e-9	2.149624e-6	1	7_Enh	1	7_Enh	NA	NA	1	ENSG00000117586.6
chr1	172740000	chr1	173460000	17	3.433032e-7	3.331514e-4	1	7_Enh	1	7_Enh	NA	NA	1	ENSG00000117592.8
chr1	172740000	chr1	173700000	10	2.826468e-4	0.04985677	1	7_Enh	NA	NA	NA	NA	1	ENSG00000076321.6
chr1	172740000	chr1	173780000	12	3.88681e-5	0.01281815	1	7_Enh	1	7_Enh	NA	NA	1	ENSG00000120334.11
chr1	172740000	chr1	173820000	12	2.036523e-6	0.001395819	1	7_Enh	1	7_Enh	NA	NA	1	ENSG00000185278.10
chr1	172820000	chr1	173180000	27	4.662477e-6	0.002665135	1	7_Enh	1	7_Enh	NA	NA	1	ENSG00000117586.6
chr1	172820000	chr1	173900000	11	2.057533e-6	0.001407368	1	7_Enh	NA	NA	NA	NA	1	ENSG00000117601.9
chr1	172900000	chr1	173180000	33	1.297964e-5	0.005772773	1	7_Enh	1	7_Enh	NA	NA	1	ENSG00000117586.6
chr1	173180000	chr1	173380000	31	1.655856e-5	0.006914723	1	7_Enh	1	7_Enh	1	ENSG00000117586.6	NA	NA
chr1	173220000	chr1	182820000	4	5.701159e-5	0.01685417	1	7_Enh	NA	NA	NA	NA	1	ENSG00000135829.12
chr1	173380000	chr1	173980000	10	2.039758e-4	0.04016256	1	7_Enh	1	7_Enh	NA	NA	1	ENSG00000135870.7
chr1	173420000	chr1	173820000	17	2.398598e-5	0.00906061	1	7_Enh	1	7_Enh	NA	NA	1	ENSG00000185278.10
chr1	173460000	chr1	173700000	21	4.664016e-6	0.002665924	1	7_Enh	NA	NA	1	ENSG00000117592.8	1	ENSG00000076321.6
chr1	173460000	chr1	173780000	19	4.247009e-5	0.01364902	1	7_Enh	1	7_Enh	1	ENSG00000117592.8	1	ENSG00000120334.11
chr1	173460000	chr1	174380000	10	1.716025e-4	0.03582043	1	7_Enh	1	7_Enh	1	ENSG00000117592.8	NA	NA
chr1	173460000	chr1	179140000	4	1.570493e-4	0.03378738	1	7_Enh	1	7_Enh	1	ENSG00000117592.8	NA	NA
chr1	173620000	chr1	183260000	5	3.579962e-5	0.0120853	NA	NA	1	7_Enh	1	ENSG00000183831.6	NA	NA
chr1	173700000	chr1	180300000	5	4.359765e-5	0.01391591	NA	NA	1	7_Enh	1	ENSG00000076321.6	NA	NA
chr1	173780000	chr1	179900000	5	6.8954e-5	0.01924052	1	7_Enh	1	7_Enh	1	ENSG00000120334.11	NA	NA
chr1	173820000	chr1	177940000	5	1.45677e-4	0.0321035	1	7_Enh	1	7_Enh	1	ENSG00000185278.10	1	ENSG00000120341.14
chr1	173980000	chr1	179940000	4	5.202977e-5	0.01579687	1	7_Enh	1	7_Enh	1	ENSG00000135870.7	1	ENSG00000135837.11
chr1	173980000	chr1	180060000	4	1.802056e-4	0.0369963	1	7_Enh	1	7_Enh	1	ENSG00000135870.7	NA	NA
chr1	174140000	chr1	181020000	4	1.26946e-4	0.02925296	NA	NA	1	7_Enh	1	ENSG00000152061.17	1	ENSG00000153029.10
chr1	174260000	chr1	181380000	6	8.155474e-7	6.735825e-4	1	7_Enh	NA	NA	NA	NA	1	ENSG00000198216.6
chr1	174420000	chr1	181220000	4	2.395285e-4	0.04468562	1	7_Enh	1	7_Enh	1	ENSG00000203737.2	NA	NA
chr1	174500000	chr1	182740000	5	2.279459e-4	0.04325587	1	7_Enh	1	7_Enh	NA	NA	1	ENSG00000135838.9
chr1	174740000	chr1	174980000	13	5.752826e-6	0.003132881	1	7_Enh	1	7_Enh	NA	NA	1	ENSG00000120333.4
chr1	175180000	chr1	176420000	13	4.99279e-6	0.002809869	1	7_Enh	NA	NA	1	ENSG00000235750.5	1	ENSG00000116183.6
chr1	176860000	chr1	178860000	7	1.786493e-4	0.03678701	1	7_Enh	1	7_Enh	NA	NA	1	ENSG00000116194.8
chr1	176860000	chr1	179580000	6	1.739409e-4	0.03614474	1	7_Enh	NA	NA	NA	NA	1	ENSG00000162782.11
chr1	177140000	chr1	177860000	15	1.352864e-4	0.03053283	NA	NA	1	7_Enh	1	ENSG00000198797.6	NA	NA
chr1	177940000	chr1	178260000	27	3.149708e-9	5.95587e-6	1	7_Enh	1	7_Enh	1	ENSG00000120341.14	NA	NA
chr1	177940000	chr1	178500000	17	1.664288e-5	0.006941192	1	7_Enh	1	7_Enh	1	ENSG00000120341.14	1	ENSG00000184909.8
chr1	177940000	chr1	182420000	5	4.400536e-5	0.01401152	1	7_Enh	NA	NA	1	ENSG00000120341.14	1	ENSG00000121446.13
chr1	177940000	chr1	182740000	8	1.94355e-7	2.075179e-4	1	7_Enh	1	7_Enh	1	ENSG00000120341.14	1	ENSG00000135838.9
chr1	177980000	chr1	178500000	12	5.929972e-5	0.01732395	1	7_Enh	1	7_Enh	NA	NA	1	ENSG00000184909.8
chr1	177980000	chr1	178980000	10	6.292952e-5	0.01805976	1	7_Enh	1	7_Enh	NA	NA	1	ENSG00000116199.7
chr1	178060000	chr1	178220000	22	2.494637e-4	0.04591809	1	7_Enh	1	7_Enh	1	ENSG00000075391.12	NA	NA
chr1	178260000	chr1	178980000	16	7.231916e-5	0.01987612	1	7_Enh	1	7_Enh	NA	NA	1	ENSG00000116199.7
chr1	178340000	chr1	178980000	17	4.409626e-5	0.01403372	1	7_Enh	1	7_Enh	NA	NA	1	ENSG00000116199.7
chr1	178420000	chr1	178980000	18	4.408914e-7	4.098577e-4	1	7_Enh	1	7_Enh	NA	NA	1	ENSG00000116199.7
chr1	178500000	chr1	178820000	18	7.914194e-6	0.003976441	1	7_Enh	1	7_Enh	1	ENSG00000184909.8	NA	NA
chr1	178500000	chr1	178900000	22	8.535791e-8	1.039598e-4	1	7_Enh	1	7_Enh	1	ENSG00000184909.8	NA	NA
chr1	178500000	chr1	178980000	37	2.107517e-13	8.446194e-10	1	7_Enh	1	7_Enh	1	ENSG00000184909.8	1	ENSG00000116199.7
chr1	178500000	chr1	179020000	14	1.569554e-5	0.006642501	1	7_Enh	1	7_Enh	1	ENSG00000184909.8	NA	NA
chr1	178540000	chr1	178700000	13	1.332945e-6	9.966121e-4	1	7_Enh	1	7_Enh	NA	NA	1	ENSG00000116191.13
chr1	178540000	chr1	178980000	22	1.521985e-10	3.870837e-7	1	7_Enh	1	7_Enh	NA	NA	1	ENSG00000116199.7
chr1	178580000	chr1	178700000	23	6.188421e-9	1.078771e-5	1	7_Enh	1	7_Enh	NA	NA	1	ENSG00000116191.13
chr1	178620000	chr1	178980000	39	1.521849e-11	4.65874e-8	1	7_Enh	1	7_Enh	NA	NA	1	ENSG00000116199.7
chr1	178660000	chr1	178980000	26	1.468532e-7	1.643231e-4	1	7_Enh	1	7_Enh	NA	NA	1	ENSG00000116199.7
chr1	178700000	chr1	178980000	19	1.587776e-6	0.001145301	1	7_Enh	1	7_Enh	1	ENSG00000116191.13	1	ENSG00000116199.7
chr1	178740000	chr1	178980000	29	1.431335e-4	0.03171468	1	7_Enh	1	7_Enh	NA	NA	1	ENSG00000116199.7
chr1	178820000	chr1	178980000	27	1.301591e-5	0.005784031	1	7_Enh	1	7_Enh	NA	NA	1	ENSG00000116199.7
chr1	178860000	chr1	178980000	28	1.680541e-4	0.03533959	1	7_Enh	1	7_Enh	1	ENSG00000116194.8	1	ENSG00000116199.7
chr1	178900000	chr1	180180000	6	1.247022e-4	0.02890833	1	7_Enh	NA	NA	NA	NA	1	ENSG00000121454.4
chr1	179100000	chr1	179340000	12	1.689222e-4	0.03545514	1	7_Enh	1	7_Enh	NA	NA	1	ENSG00000162779.16
chr1	179260000	chr1	180980000	7	6.788946e-5	0.01902706	1	7_Enh	1	7_Enh	1	ENSG00000057252.8	1	ENSG00000135823.9
chr1	179740000	chr1	181020000	6	2.831669e-4	0.0499152	1	7_Enh	1	7_Enh	NA	NA	1	ENSG00000153029.10
chr1	179780000	chr1	181380000	10	7.15317e-6	0.003684856	1	7_Enh	NA	NA	NA	NA	1	ENSG00000198216.6
chr1	179900000	chr1	180140000	21	3.310739e-8	4.621614e-5	1	7_Enh	1	7_Enh	NA	NA	1	ENSG00000116260.12
chr1	179940000	chr1	180140000	25	3.974064e-13	1.535507e-9	1	7_Enh	1	7_Enh	1	ENSG00000135837.11	1	ENSG00000116260.12
chr1	179940000	chr1	180980000	8	5.207138e-5	0.01580487	1	7_Enh	1	7_Enh	1	ENSG00000135837.11	1	ENSG00000135823.9
chr1	179980000	chr1	180180000	14	3.545339e-6	0.002157851	1	7_Enh	NA	NA	NA	NA	1	ENSG00000121454.4
chr1	180020000	chr1	180140000	22	7.678106e-5	0.0207171	1	7_Enh	1	7_Enh	NA	NA	1	ENSG00000116260.12
chr1	180020000	chr1	180180000	20	1.06827e-6	8.351749e-4	1	7_Enh	NA	NA	NA	NA	1	ENSG00000121454.4
chr1	180180000	chr1	180460000	14	2.114737e-5	0.008267686	NA	NA	1	7_Enh	1	ENSG00000121454.4	1	ENSG00000135847.5
chr1	180220000	chr1	180460000	19	4.542388e-7	4.201698e-4	1	7_Enh	1	7_Enh	NA	NA	1	ENSG00000135847.5
chr1	180460000	chr1	180860000	15	2.384878e-5	0.009024205	1	7_Enh	1	7_Enh	1	ENSG00000135847.5	NA	NA
chr1	180460000	chr1	180900000	15	1.922837e-6	0.00133484	1	7_Enh	1	7_Enh	1	ENSG00000135847.5	1	ENSG00000135835.6
chr1	180460000	chr1	181100000	11	1.093177e-4	0.02641823	1	7_Enh	1	7_Enh	1	ENSG00000135847.5	NA	NA
chr1	180500000	chr1	180900000	14	1.400583e-5	0.006106016	1	7_Enh	1	7_Enh	NA	NA	1	ENSG00000135835.6
chr1	180500000	chr1	180940000	14	7.054288e-5	0.01954049	1	7_Enh	1	7_Enh	NA	NA	1	ENSG00000234237.2
chr1	180500000	chr1	181020000	13	7.389065e-5	0.02017226	1	7_Enh	1	7_Enh	NA	NA	1	ENSG00000153029.10
chr1	180500000	chr1	181060000	11	3.411757e-5	0.01167291	1	7_Enh	1	7_Enh	NA	NA	1	ENSG00000162783.8
chr1	180540000	chr1	181020000	12	3.129556e-6	0.001959329	1	7_Enh	1	7_Enh	NA	NA	1	ENSG00000153029.10
chr1	180580000	chr1	180980000	11	2.452697e-4	0.04540873	1	7_Enh	1	7_Enh	NA	NA	1	ENSG00000135823.9
chr1	180900000	chr1	181060000	13	5.091356e-5	0.01555597	1	7_Enh	1	7_Enh	1	ENSG00000135835.6	1	ENSG00000162783.8
chr1	180900000	chr1	181140000	14	2.570241e-5	0.009525596	1	7_Enh	1	7_Enh	1	ENSG00000135835.6	NA	NA
chr1	180940000	chr1	181100000	21	1.708195e-7	1.865206e-4	1	7_Enh	1	7_Enh	1	ENSG00000234237.2	NA	NA
chr1	180980000	chr1	181140000	19	3.654913e-5	0.01226557	1	7_Enh	1	7_Enh	1	ENSG00000135823.9	NA	NA
chr1	182580000	chr1	182740000	25	9.599521e-6	0.004603239	1	7_Enh	1	7_Enh	1	ENSG00000143333.6	1	ENSG00000135838.9
chr1	182580000	chr1	187980000	5	1.955855e-5	0.007809691	1	7_Enh	1	7_Enh	1	ENSG00000143333.6	NA	NA
chr1	182580000	chr1	192460000	4	1.392849e-4	0.03114108	1	7_Enh	1	7_Enh	1	ENSG00000143333.6	NA	NA
chr1	182820000	chr1	192540000	4	1.333196e-4	0.03023917	NA	NA	1	7_Enh	1	ENSG00000135829.12	1	ENSG00000090104.7
chr1	182940000	chr1	183060000	32	7.086916e-9	1.214958e-5	1	7_Enh	1	7_Enh	1	ENSG00000157060.10	NA	NA
chr1	182940000	chr1	183100000	24	5.579604e-8	7.25666e-5	1	7_Enh	1	7_Enh	1	ENSG00000157060.10	NA	NA
chr1	182940000	chr1	183180000	21	7.844003e-8	9.681445e-5	1	7_Enh	1	7_Enh	1	ENSG00000157060.10	NA	NA
chr1	182940000	chr1	183260000	33	5.770972e-18	3.424507e-14	1	7_Enh	1	7_Enh	1	ENSG00000157060.10	NA	NA
chr1	182940000	chr1	184180000	8	8.704069e-5	0.02262061	1	7_Enh	1	7_Enh	1	ENSG00000157060.10	NA	NA
chr1	182980000	chr1	183100000	30	7.210853e-8	9.018818e-5	1	7_Enh	1	7_Enh	1	ENSG00000135862.5	NA	NA
chr1	182980000	chr1	183140000	22	3.320012e-9	6.240182e-6	1	7_Enh	1	7_Enh	1	ENSG00000135862.5	1	ENSG00000058085.10
chr1	182980000	chr1	183180000	24	9.638838e-7	7.690501e-4	1	7_Enh	1	7_Enh	1	ENSG00000135862.5	NA	NA
chr1	182980000	chr1	183220000	26	1.603131e-5	0.006750033	1	7_Enh	1	7_Enh	1	ENSG00000135862.5	NA	NA
chr1	182980000	chr1	183260000	24	1.206424e-7	1.39116e-4	1	7_Enh	1	7_Enh	1	ENSG00000135862.5	NA	NA
chr1	182980000	chr1	183460000	12	7.657094e-6	0.003878054	1	7_Enh	1	7_Enh	1	ENSG00000135862.5	1	ENSG00000116698.16
chr1	182980000	chr1	184580000	8	8.687437e-5	0.02259191	1	7_Enh	1	7_Enh	1	ENSG00000135862.5	NA	NA
chr1	183020000	chr1	183140000	14	2.066857e-5	0.008129186	1	7_Enh	1	7_Enh	NA	NA	1	ENSG00000058085.10
chr1	183060000	chr1	183580000	12	8.767196e-5	0.02273608	1	7_Enh	1	7_Enh	NA	NA	1	ENSG00000116701.10
chr1	183140000	chr1	185540000	5	2.605053e-4	0.04724393	1	7_Enh	1	7_Enh	1	ENSG00000058085.10	NA	NA
chr1	183260000	chr1	183380000	29	8.443794e-7	6.924285e-4	1	7_Enh	NA	NA	NA	NA	1	ENSG00000157064.6
chr1	183260000	chr1	184020000	14	2.522045e-5	0.009394609	1	7_Enh	1	7_Enh	NA	NA	1	ENSG00000198860.7
chr1	183300000	chr1	183580000	16	1.57145e-6	0.001136059	1	7_Enh	1	7_Enh	NA	NA	1	ENSG00000116701.10
chr1	183460000	chr1	184220000	11	1.763418e-4	0.03647951	1	7_Enh	1	7_Enh	1	ENSG00000116698.16	NA	NA
chr1	183620000	chr1	183780000	26	2.60303e-9	5.01538e-6	1	7_Enh	1	7_Enh	1	ENSG00000173627.6	NA	NA
chr1	183620000	chr1	183900000	24	4.931453e-11	1.387439e-7	1	7_Enh	1	7_Enh	1	ENSG00000173627.6	NA	NA
chr1	183620000	chr1	183940000	15	2.804353e-4	0.04959859	1	7_Enh	1	7_Enh	1	ENSG00000173627.6	NA	NA
chr1	183620000	chr1	184020000	16	1.113279e-5	0.005148756	1	7_Enh	1	7_Enh	1	ENSG00000173627.6	1	ENSG00000198860.7
chr1	183620000	chr1	184220000	22	1.455838e-9	2.982489e-6	1	7_Enh	1	7_Enh	1	ENSG00000173627.6	NA	NA
chr1	183620000	chr1	184580000	13	3.683577e-8	5.069514e-5	1	7_Enh	1	7_Enh	1	ENSG00000173627.6	NA	NA
chr1	183700000	chr1	184020000	21	2.423391e-4	0.04503969	1	7_Enh	1	7_Enh	NA	NA	1	ENSG00000198860.7
chr1	184020000	chr1	184220000	37	1.854489e-5	0.007513695	1	7_Enh	1	7_Enh	1	ENSG00000198860.7	NA	NA
chr1	184020000	chr1	184420000	22	9.030807e-5	0.02320604	1	7_Enh	1	7_Enh	1	ENSG00000198860.7	NA	NA
chr1	184020000	chr1	184460000	30	1.250905e-8	2.00189e-5	1	7_Enh	1	7_Enh	1	ENSG00000198860.7	NA	NA
chr1	184020000	chr1	184540000	13	1.140696e-4	0.0271933	1	7_Enh	1	7_Enh	1	ENSG00000198860.7	NA	NA
chr1	184020000	chr1	184580000	18	3.627198e-6	0.002195848	1	7_Enh	1	7_Enh	1	ENSG00000198860.7	NA	NA
chr1	184020000	chr1	184620000	28	3.4426e-12	1.169373e-8	1	7_Enh	1	7_Enh	1	ENSG00000198860.7	NA	NA
chr1	184020000	chr1	184660000	24	2.514254e-11	7.437194e-8	1	7_Enh	1	7_Enh	1	ENSG00000198860.7	NA	NA
chr1	184020000	chr1	185620000	9	2.54908e-4	0.04656295	1	7_Enh	1	7_Enh	1	ENSG00000198860.7	NA	NA
chr1	184220000	chr1	184340000	53	2.448563e-8	3.570791e-5	1	7_Enh	1	7_Enh	NA	NA	1	ENSG00000116667.8
chr1	184340000	chr1	184660000	21	4.001646e-5	0.01308366	1	7_Enh	1	7_Enh	1	ENSG00000116667.8	NA	NA
chr1	184780000	chr1	184940000	24	3.945337e-5	0.01295756	1	7_Enh	1	7_Enh	NA	NA	1	ENSG00000135842.12
chr1	184820000	chr1	185140000	20	1.326008e-7	1.506631e-4	1	7_Enh	1	7_Enh	NA	NA	1	ENSG00000121486.7
chr1	184820000	chr1	190460000	7	1.056942e-7	1.245677e-4	1	7_Enh	NA	NA	NA	NA	1	ENSG00000162670.8
chr1	184940000	chr1	185580000	11	1.322832e-4	0.030077	1	7_Enh	1	7_Enh	1	ENSG00000135842.12	NA	NA
chr1	185140000	chr1	193500000	5	2.336904e-5	0.008894234	1	7_Enh	1	7_Enh	1	ENSG00000121486.7	NA	NA
chr1	185300000	chr1	185460000	26	2.799812e-4	0.04954312	1	7_Enh	1	7_Enh	1	ENSG00000116679.11	NA	NA
chr1	185300000	chr1	185540000	27	4.779483e-8	6.349533e-5	1	7_Enh	1	7_Enh	1	ENSG00000116679.11	NA	NA
chr1	187540000	chr1	193020000	5	1.071271e-5	0.005000789	1	7_Enh	1	7_Enh	NA	NA	1	ENSG00000116750.9
chr1	187540000	chr1	196780000	7	3.90352e-9	7.195e-6	1	7_Enh	NA	NA	NA	NA	1	ENSG00000080910.7
chr1	192540000	chr1	200500000	4	2.43113e-4	0.04513809	1	7_Enh	1	7_Enh	1	ENSG00000090104.7	NA	NA
chr1	192780000	chr1	192980000	27	1.529524e-5	0.006516893	1	7_Enh	1	7_Enh	1	ENSG00000116741.6	NA	NA
chr1	192780000	chr1	200300000	6	7.595822e-8	9.427767e-5	1	7_Enh	1	7_Enh	1	ENSG00000116741.6	NA	NA
chr1	193180000	chr1	197100000	5	5.009711e-5	0.01537736	1	7_Enh	1	7_Enh	NA	NA	1	ENSG00000066279.12
chr1	193500000	chr1	196580000	7	2.08003e-4	0.0406955	1	7_Enh	1	7_Enh	NA	NA	1	ENSG00000162687.12
chr1	196100000	chr1	198500000	7	2.333451e-5	0.008885138	1	7_Enh	1	7_Enh	NA	NA	1	ENSG00000151418.7
chr1	196660000	chr1	196820000	21	4.031311e-5	0.0131485	1	7_Enh	NA	NA	NA	NA	1	ENSG00000134365.8
chr1	197740000	chr1	198620000	9	1.280894e-4	0.02942606	1	7_Enh	1	7_Enh	1	ENSG00000213047.7	1	ENSG00000081237.14
chr1	197820000	chr1	200380000	4	8.028722e-5	0.02137661	1	7_Enh	1	7_Enh	NA	NA	1	ENSG00000162702.7
chr1	197900000	chr1	198420000	10	9.68591e-6	0.004634872	NA	NA	1	7_Enh	1	ENSG00000143355.11	NA	NA
chr1	197980000	chr1	198620000	11	4.161455e-5	0.0134447	1	7_Enh	1	7_Enh	NA	NA	1	ENSG00000081237.14
chr1	198140000	chr1	198420000	20	1.245774e-4	0.02888903	1	7_Enh	1	7_Enh	1	ENSG00000151414.10	NA	NA
chr1	198180000	chr1	206860000	4	1.125628e-4	0.02694327	1	7_Enh	1	7_Enh	NA	NA	1	ENSG00000162889.6
chr1	198220000	chr1	200860000	5	2.636129e-4	0.04761482	1	7_Enh	NA	NA	NA	NA	1	ENSG00000163362.6
chr1	198380000	chr1	201580000	6	1.985712e-5	0.00789658	1	7_Enh	1	7_Enh	NA	NA	1	ENSG00000134369.11
chr1	198860000	chr1	200700000	6	1.546168e-4	0.03342974	1	7_Enh	1	7_Enh	NA	NA	1	ENSG00000118200.10
chr1	200260000	chr1	200380000	14	8.937715e-5	0.02303368	1	7_Enh	1	7_Enh	NA	NA	1	ENSG00000162702.7
chr1	200580000	chr1	200820000	21	2.123541e-5	0.008292982	1	7_Enh	1	7_Enh	1	ENSG00000118193.7	NA	NA
chr1	200620000	chr1	200740000	15	2.48876e-5	0.009308514	1	7_Enh	1	7_Enh	1	ENSG00000118197.9	NA	NA
chr1	200620000	chr1	203020000	5	2.378643e-4	0.04448784	1	7_Enh	1	7_Enh	1	ENSG00000118197.9	NA	NA
chr1	200660000	chr1	200780000	17	4.438254e-6	0.002568601	1	7_Enh	1	7_Enh	1	ENSG00000118197.9	NA	NA
chr1	200780000	chr1	206980000	5	2.907847e-5	0.01042199	1	7_Enh	1	7_Enh	NA	NA	1	ENSG00000142224.11
chr1	201180000	chr1	201380000	12	1.003526e-4	0.02493086	1	7_Enh	NA	NA	1	ENSG00000163395.12	1	ENSG00000159173.14
chr1	201340000	chr1	208380000	4	5.929182e-5	0.01732256	1	7_Enh	1	7_Enh	1	ENSG00000118194.14	NA	NA
chr1	201420000	chr1	201740000	26	2.008104e-6	0.001380278	1	7_Enh	1	7_Enh	1	ENSG00000174307.5	NA	NA
chr1	201420000	chr1	206540000	5	9.579281e-5	0.02415788	1	7_Enh	1	7_Enh	1	ENSG00000174307.5	NA	NA
chr1	201420000	chr1	206660000	4	2.141518e-4	0.04149356	1	7_Enh	1	7_Enh	1	ENSG00000174307.5	1	ENSG00000136653.15
chr1	201460000	chr1	201620000	21	7.491572e-6	0.003814694	1	7_Enh	1	7_Enh	1	ENSG00000159176.9	NA	NA
chr1	201460000	chr1	201820000	13	6.361015e-5	0.01819088	1	7_Enh	1	7_Enh	1	ENSG00000159176.9	NA	NA
chr1	201500000	chr1	201780000	24	1.386328e-8	2.189389e-5	1	7_Enh	1	7_Enh	NA	NA	1	ENSG00000198700.5
chr1	201500000	chr1	201900000	19	5.869966e-7	5.168551e-4	1	7_Enh	1	7_Enh	NA	NA	1	ENSG00000163431.11
chr1	201540000	chr1	201780000	25	9.068127e-9	1.511931e-5	1	7_Enh	1	7_Enh	NA	NA	1	ENSG00000198700.5
chr1	201540000	chr1	201940000	13	3.121928e-6	0.001955883	1	7_Enh	1	7_Enh	NA	NA	1	ENSG00000176393.6
chr1	201580000	chr1	201700000	22	1.026874e-4	0.02531554	1	7_Enh	1	7_Enh	1	ENSG00000134369.11	NA	NA
chr1	201580000	chr1	201820000	29	2.158592e-9	4.237383e-6	1	7_Enh	1	7_Enh	1	ENSG00000134369.11	NA	NA
chr1	201620000	chr1	201780000	29	7.787439e-7	6.490702e-4	1	7_Enh	1	7_Enh	NA	NA	1	ENSG00000198700.5
chr1	201700000	chr1	206660000	4	1.025618e-4	0.02529174	1	7_Enh	1	7_Enh	NA	NA	1	ENSG00000136653.15
chr1	201780000	chr1	201900000	25	8.669088e-6	0.004263048	1	7_Enh	1	7_Enh	1	ENSG00000198700.5	1	ENSG00000163431.11
chr1	201820000	chr1	201940000	21	1.765448e-6	0.001247518	1	7_Enh	1	7_Enh	NA	NA	1	ENSG00000176393.6
chr1	201820000	chr1	201980000	26	4.655186e-7	4.291503e-4	1	7_Enh	1	7_Enh	NA	NA	1	ENSG00000163435.11
chr1	201980000	chr1	202300000	11	5.32645e-5	0.0160641	1	7_Enh	NA	NA	1	ENSG00000163435.11	1	ENSG00000077157.16
chr1	201980000	chr1	202580000	8	1.772938e-4	0.0366039	1	7_Enh	1	7_Enh	1	ENSG00000163435.11	NA	NA
[truncated: 19,680 more rows]
