# Supplementary material for: Generative modeling of multi-mapping reads with mHi-C advances analysis of Hi-C studies
Source: eLife. 2019 Jan 31;8:e38070. doi: 10.7554/eLife.38070 (PMC6450682; doi:10.7554/eLife.38070)
Supplement: Figure 4—source data 2. [file elife-38070-fig4-data2.zip › Figure4-sourceData2_promoterEnhancer/rep4_proEnh_uniMulti.csv]

chr1	620000	chr1	820000	33	2.848847e-7	6.212811e-5	NA	NA	1	7_Enh	1	ENSG00000185097.2	1	ENSG00000269308.1
chr1	740000	chr1	8500000	4	0.001571844	0.04794693	1	7_Enh	1	7_Enh	1	ENSG00000269831.1	NA	NA
chr1	740000	chr1	10500000	4	2.050015e-4	0.0107978	1	7_Enh	1	7_Enh	1	ENSG00000269831.1	1	ENSG00000241563.2
chr1	1060000	chr1	1940000	7	6.89842e-5	0.004756253	1	7_Enh	NA	NA	1	ENSG00000131591.13	1	ENSG00000187730.6
chr1	1060000	chr1	6780000	4	2.118031e-4	0.01106454	1	7_Enh	1	7_Enh	1	ENSG00000131591.13	1	ENSG00000007923.11
chr1	1420000	chr1	9420000	4	0.001432733	0.04486622	1	7_Enh	1	7_Enh	1	ENSG00000160072.15	NA	NA
chr1	1500000	chr1	1660000	26	2.940271e-5	0.002478178	1	7_Enh	NA	NA	1	ENSG00000160075.10	1	ENSG00000215790.2
chr1	1500000	chr1	1820000	11	0.001125693	0.03771121	1	7_Enh	1	7_Enh	1	ENSG00000160075.10	1	ENSG00000078369.13
chr1	1500000	chr1	6740000	7	2.047817e-6	3.062613e-4	1	7_Enh	1	7_Enh	1	ENSG00000160075.10	NA	NA
chr1	1500000	chr1	9020000	3	0.001370184	0.04346395	1	7_Enh	1	7_Enh	1	ENSG00000160075.10	1	ENSG00000131686.10
chr1	1500000	chr1	9140000	5	1.511124e-5	0.001480752	1	7_Enh	1	7_Enh	1	ENSG00000160075.10	1	ENSG00000142583.13
chr1	1500000	chr1	9620000	4	8.075045e-4	0.02960705	1	7_Enh	1	7_Enh	1	ENSG00000160075.10	NA	NA
chr1	1620000	chr1	9980000	5	4.747538e-5	0.003578217	NA	NA	1	7_Enh	1	ENSG00000189339.7	1	ENSG00000178585.10
chr1	1660000	chr1	1820000	27	8.723155e-9	3.372127e-6	NA	NA	1	7_Enh	1	ENSG00000215790.2	1	ENSG00000078369.13
chr1	1660000	chr1	8740000	5	4.438011e-4	0.01913065	NA	NA	1	7_Enh	1	ENSG00000215790.2	NA	NA
chr1	1660000	chr1	10100000	6	6.4333e-7	1.204844e-4	NA	NA	1	7_Enh	1	ENSG00000215790.2	1	ENSG00000130939.14
chr1	1660000	chr1	10140000	5	2.828025e-5	0.002405459	NA	NA	1	7_Enh	1	ENSG00000215790.2	NA	NA
chr1	1820000	chr1	7940000	3	0.001388501	0.04387118	1	7_Enh	1	7_Enh	1	ENSG00000078369.13	NA	NA
chr1	1820000	chr1	8620000	6	6.839968e-7	1.266063e-4	1	7_Enh	1	7_Enh	1	ENSG00000078369.13	NA	NA
chr1	1940000	chr1	2100000	12	2.836171e-4	0.01373791	NA	NA	1	7_Enh	1	ENSG00000187730.6	NA	NA
chr1	1940000	chr1	3460000	5	5.148822e-4	0.02134149	NA	NA	1	7_Enh	1	ENSG00000187730.6	NA	NA
chr1	1940000	chr1	6340000	4	7.755856e-5	0.005199319	NA	NA	1	7_Enh	1	ENSG00000187730.6	1	ENSG00000158292.6
chr1	1940000	chr1	6740000	5	5.811157e-5	0.004173171	NA	NA	1	7_Enh	1	ENSG00000187730.6	NA	NA
chr1	1940000	chr1	6940000	4	8.377247e-4	0.03040773	NA	NA	1	7_Enh	1	ENSG00000187730.6	NA	NA
chr1	1940000	chr1	9620000	4	1.838753e-4	0.009955945	NA	NA	1	7_Enh	1	ENSG00000187730.6	NA	NA
chr1	1940000	chr1	10620000	3	7.886873e-4	0.02911379	NA	NA	1	7_Enh	1	ENSG00000187730.6	NA	NA
chr1	2100000	chr1	6700000	6	1.890605e-7	4.430618e-5	1	7_Enh	NA	NA	NA	NA	1	ENSG00000041988.11
chr1	2140000	chr1	2340000	16	3.180537e-5	0.002633264	1	7_Enh	1	7_Enh	1	ENSG00000157933.9	1	ENSG00000149527.13
chr1	2140000	chr1	3540000	8	2.790174e-6	3.920447e-4	1	7_Enh	1	7_Enh	1	ENSG00000157933.9	1	ENSG00000158109.10
chr1	2140000	chr1	6260000	4	3.210847e-4	0.01506277	1	7_Enh	1	7_Enh	1	ENSG00000157933.9	1	ENSG00000116251.5
chr1	2140000	chr1	7260000	4	9.21065e-4	0.03259145	1	7_Enh	1	7_Enh	1	ENSG00000157933.9	NA	NA
chr1	2140000	chr1	7300000	4	6.374208e-4	0.02493669	1	7_Enh	1	7_Enh	1	ENSG00000157933.9	NA	NA
chr1	2140000	chr1	7820000	4	7.310112e-4	0.02754779	1	7_Enh	NA	NA	1	ENSG00000157933.9	1	ENSG00000049245.8
chr1	2140000	chr1	11220000	5	6.872065e-6	7.997715e-4	1	7_Enh	1	7_Enh	1	ENSG00000157933.9	NA	NA
chr1	2140000	chr1	11340000	4	3.440594e-4	0.01585301	1	7_Enh	1	7_Enh	1	ENSG00000157933.9	1	ENSG00000120942.9
chr1	2340000	chr1	3220000	7	2.249581e-4	0.01156738	1	7_Enh	1	7_Enh	1	ENSG00000149527.13	NA	NA
chr1	2340000	chr1	5900000	5	9.094403e-5	0.005861359	1	7_Enh	1	7_Enh	1	ENSG00000149527.13	NA	NA
chr1	2340000	chr1	6060000	7	4.497777e-7	9.006099e-5	1	7_Enh	1	7_Enh	1	ENSG00000149527.13	1	ENSG00000131697.13
chr1	2340000	chr1	6740000	5	1.885342e-4	0.01014335	1	7_Enh	1	7_Enh	1	ENSG00000149527.13	NA	NA
chr1	2340000	chr1	9020000	4	3.418886e-5	0.002784673	1	7_Enh	1	7_Enh	1	ENSG00000149527.13	1	ENSG00000131686.10
chr1	2340000	chr1	10580000	5	1.798544e-5	0.001695516	1	7_Enh	1	7_Enh	1	ENSG00000149527.13	NA	NA
chr1	2340000	chr1	10620000	5	3.162258e-6	4.328492e-4	1	7_Enh	1	7_Enh	1	ENSG00000149527.13	NA	NA
chr1	2340000	chr1	11140000	5	2.765825e-6	3.892823e-4	1	7_Enh	1	7_Enh	1	ENSG00000149527.13	1	ENSG00000171824.9
chr1	2340000	chr1	11780000	3	0.001301766	0.04188554	1	7_Enh	1	7_Enh	1	ENSG00000149527.13	1	ENSG00000177674.11
chr1	2540000	chr1	3580000	9	5.993582e-7	1.137981e-4	1	7_Enh	NA	NA	NA	NA	1	ENSG00000116213.11
chr1	2540000	chr1	11860000	5	7.258111e-7	1.328556e-4	1	7_Enh	1	7_Enh	NA	NA	1	ENSG00000177000.6
chr1	2940000	chr1	3540000	10	5.659412e-5	0.004090303	NA	NA	1	7_Enh	1	ENSG00000169717.5	1	ENSG00000158109.10
chr1	2940000	chr1	11820000	3	0.001556196	0.04760666	NA	NA	1	7_Enh	1	ENSG00000169717.5	1	ENSG00000215910.3
chr1	3220000	chr1	11260000	4	1.52976e-4	0.008669878	1	7_Enh	1	7_Enh	NA	NA	1	ENSG00000171819.4
chr1	3220000	chr1	12220000	3	4.522092e-4	0.01939562	1	7_Enh	1	7_Enh	NA	NA	1	ENSG00000028137.12
chr1	3460000	chr1	3580000	13	8.790005e-4	0.03149668	1	7_Enh	NA	NA	NA	NA	1	ENSG00000116213.11
chr1	3460000	chr1	11540000	4	5.252276e-5	0.003865584	1	7_Enh	NA	NA	NA	NA	1	ENSG00000204624.6
chr1	3460000	chr1	11820000	10	1.155003e-14	1.882243e-11	1	7_Enh	1	7_Enh	NA	NA	1	ENSG00000215910.3
chr1	3540000	chr1	5900000	6	2.302566e-5	0.002052901	1	7_Enh	1	7_Enh	1	ENSG00000158109.10	NA	NA
chr1	3540000	chr1	5940000	6	3.761168e-6	4.965425e-4	1	7_Enh	1	7_Enh	1	ENSG00000158109.10	NA	NA
chr1	3540000	chr1	11220000	3	0.001666234	0.0499849	1	7_Enh	1	7_Enh	1	ENSG00000158109.10	NA	NA
chr1	3540000	chr1	11260000	4	1.880731e-4	0.01012472	1	7_Enh	1	7_Enh	1	ENSG00000158109.10	1	ENSG00000171819.4
chr1	3540000	chr1	11340000	4	2.418676e-4	0.01220371	1	7_Enh	1	7_Enh	1	ENSG00000158109.10	1	ENSG00000120942.9
chr1	3540000	chr1	11700000	5	2.171504e-6	3.211073e-4	1	7_Enh	NA	NA	1	ENSG00000158109.10	1	ENSG00000116661.9
chr1	3540000	chr1	11820000	3	7.7035e-4	0.02861883	1	7_Enh	1	7_Enh	1	ENSG00000158109.10	1	ENSG00000215910.3
chr1	3540000	chr1	12540000	3	5.158949e-4	0.02137006	1	7_Enh	1	7_Enh	1	ENSG00000158109.10	NA	NA
chr1	3540000	chr1	12780000	4	1.579613e-4	0.008881688	1	7_Enh	NA	NA	1	ENSG00000158109.10	1	ENSG00000188984.7
chr1	3580000	chr1	6060000	7	1.493455e-6	2.379314e-4	NA	NA	1	7_Enh	1	ENSG00000116213.11	1	ENSG00000131697.13
chr1	3580000	chr1	6260000	4	5.405621e-4	0.02211453	NA	NA	1	7_Enh	1	ENSG00000116213.11	1	ENSG00000116251.5
chr1	3580000	chr1	7540000	6	1.68412e-6	2.619621e-4	NA	NA	1	7_Enh	1	ENSG00000116213.11	NA	NA
chr1	3580000	chr1	8460000	4	6.192898e-4	0.02441511	NA	NA	1	7_Enh	1	ENSG00000116213.11	NA	NA
chr1	3580000	chr1	12180000	5	2.48961e-6	3.580254e-4	NA	NA	1	7_Enh	1	ENSG00000116213.11	NA	NA
chr1	3740000	chr1	6060000	11	4.227332e-8	1.280175e-5	1	7_Enh	1	7_Enh	NA	NA	1	ENSG00000131697.13
chr1	3740000	chr1	6260000	11	8.026808e-10	4.352292e-7	1	7_Enh	1	7_Enh	NA	NA	1	ENSG00000116251.5
chr1	3740000	chr1	11140000	4	7.506161e-4	0.02808867	1	7_Enh	1	7_Enh	NA	NA	1	ENSG00000171824.9
chr1	3740000	chr1	11260000	9	7.065552e-9	2.817659e-6	1	7_Enh	1	7_Enh	NA	NA	1	ENSG00000171819.4
chr1	3740000	chr1	11540000	4	5.47931e-4	0.0223329	1	7_Enh	NA	NA	NA	NA	1	ENSG00000204624.6
chr1	3740000	chr1	12820000	7	2.973267e-6	4.121991e-4	1	7_Enh	NA	NA	NA	NA	1	ENSG00000116726.4
chr1	3740000	chr1	13660000	5	1.238144e-4	0.007396328	1	7_Enh	NA	NA	NA	NA	1	ENSG00000204481.6
chr1	3820000	chr1	5900000	8	1.935812e-6	2.927662e-4	NA	NA	1	7_Enh	1	ENSG00000198912.6	NA	NA
chr1	3820000	chr1	6380000	8	2.605471e-8	8.519078e-6	NA	NA	1	7_Enh	1	ENSG00000198912.6	NA	NA
chr1	3820000	chr1	12460000	4	8.437871e-4	0.03057016	NA	NA	1	7_Enh	1	ENSG00000198912.6	NA	NA
chr1	3820000	chr1	12540000	3	0.001137862	0.03799857	NA	NA	1	7_Enh	1	ENSG00000198912.6	NA	NA
chr1	4700000	chr1	5900000	8	3.230221e-4	0.01512897	NA	NA	1	7_Enh	1	ENSG00000196581.6	NA	NA
chr1	4700000	chr1	6020000	12	1.302059e-7	3.265309e-5	NA	NA	1	7_Enh	1	ENSG00000196581.6	NA	NA
chr1	4700000	chr1	6980000	8	3.604945e-5	0.00290018	NA	NA	1	7_Enh	1	ENSG00000196581.6	NA	NA
chr1	4700000	chr1	12580000	5	4.721757e-5	0.003563873	NA	NA	1	7_Enh	1	ENSG00000196581.6	NA	NA
chr1	4700000	chr1	13940000	10	3.402778e-11	2.690552e-8	NA	NA	1	7_Enh	1	ENSG00000196581.6	NA	NA
chr1	4700000	chr1	14060000	8	7.465211e-8	2.062434e-5	NA	NA	1	7_Enh	1	ENSG00000196581.6	NA	NA
chr1	5900000	chr1	6260000	11	0.001005335	0.03473382	1	7_Enh	1	7_Enh	NA	NA	1	ENSG00000116251.5
chr1	5900000	chr1	12900000	8	1.621928e-8	5.716085e-6	1	7_Enh	NA	NA	NA	NA	1	ENSG00000120952.4
chr1	5900000	chr1	12940000	8	1.591461e-8	5.623535e-6	1	7_Enh	NA	NA	NA	NA	1	ENSG00000187545.5
chr1	5900000	chr1	14020000	4	3.09406e-4	0.01465445	1	7_Enh	1	7_Enh	NA	NA	1	ENSG00000116731.18
chr1	5940000	chr1	11700000	4	1.216445e-4	0.00729865	1	7_Enh	NA	NA	NA	NA	1	ENSG00000116661.9
chr1	5940000	chr1	13420000	4	2.63755e-4	0.0130193	1	7_Enh	NA	NA	NA	NA	1	ENSG00000204501.2
chr1	5940000	chr1	13740000	5	1.443387e-5	0.001427982	1	7_Enh	NA	NA	NA	NA	1	ENSG00000204478.5
chr1	6020000	chr1	11340000	9	6.950316e-9	2.778989e-6	1	7_Enh	1	7_Enh	NA	NA	1	ENSG00000120942.9
chr1	6020000	chr1	12940000	10	5.961396e-11	4.428943e-8	1	7_Enh	NA	NA	NA	NA	1	ENSG00000187545.5
chr1	6020000	chr1	13740000	4	9.962831e-4	0.03450397	1	7_Enh	NA	NA	NA	NA	1	ENSG00000204478.5
chr1	6020000	chr1	13860000	5	3.473991e-6	4.663604e-4	1	7_Enh	NA	NA	NA	NA	1	ENSG00000162494.5
chr1	6020000	chr1	14020000	4	3.997247e-4	0.01771496	1	7_Enh	1	7_Enh	NA	NA	1	ENSG00000116731.18
chr1	6060000	chr1	7620000	7	3.966048e-4	0.01761203	1	7_Enh	1	7_Enh	1	ENSG00000131697.13	NA	NA
chr1	6060000	chr1	12140000	5	1.675934e-5	0.001605366	1	7_Enh	1	7_Enh	1	ENSG00000131697.13	1	ENSG00000120949.10
chr1	6060000	chr1	12300000	6	1.384343e-6	2.237687e-4	1	7_Enh	1	7_Enh	1	ENSG00000131697.13	1	ENSG00000048707.9
chr1	6260000	chr1	6380000	18	1.538414e-6	2.436706e-4	1	7_Enh	1	7_Enh	1	ENSG00000116251.5	NA	NA
chr1	6260000	chr1	8580000	5	5.018281e-4	0.02094175	1	7_Enh	1	7_Enh	1	ENSG00000116251.5	NA	NA
chr1	6260000	chr1	11780000	5	1.054187e-5	0.001117312	1	7_Enh	1	7_Enh	1	ENSG00000116251.5	1	ENSG00000177674.11
chr1	6260000	chr1	12140000	5	4.033786e-6	5.251822e-4	1	7_Enh	1	7_Enh	1	ENSG00000116251.5	1	ENSG00000120949.10
chr1	6260000	chr1	12580000	5	1.852097e-5	0.001734806	1	7_Enh	1	7_Enh	1	ENSG00000116251.5	NA	NA
chr1	6260000	chr1	13500000	4	3.290055e-4	0.01533599	1	7_Enh	NA	NA	1	ENSG00000116251.5	1	ENSG00000204486.3
chr1	6260000	chr1	15300000	4	5.855407e-5	0.004197528	1	7_Enh	1	7_Enh	1	ENSG00000116251.5	NA	NA
chr1	6260000	chr1	15580000	4	7.607688e-5	0.005124604	1	7_Enh	1	7_Enh	1	ENSG00000116251.5	1	ENSG00000142621.15
chr1	6340000	chr1	6820000	9	0.001577557	0.04807115	1	7_Enh	1	7_Enh	1	ENSG00000158292.6	NA	NA
chr1	6340000	chr1	7180000	7	1.875484e-4	0.01010418	1	7_Enh	1	7_Enh	1	ENSG00000158292.6	NA	NA
chr1	6340000	chr1	11860000	4	6.73401e-5	0.004669752	1	7_Enh	1	7_Enh	1	ENSG00000158292.6	1	ENSG00000177000.6
chr1	6340000	chr1	12140000	9	2.137992e-12	2.25575e-9	1	7_Enh	1	7_Enh	1	ENSG00000158292.6	1	ENSG00000120949.10
chr1	6340000	chr1	12380000	5	3.136078e-5	0.002604203	1	7_Enh	1	7_Enh	1	ENSG00000158292.6	NA	NA
chr1	6340000	chr1	15460000	3	9.345936e-4	0.03293157	1	7_Enh	1	7_Enh	1	ENSG00000158292.6	1	ENSG00000171729.9
chr1	6340000	chr1	15660000	6	3.007364e-7	6.491233e-5	1	7_Enh	1	7_Enh	1	ENSG00000158292.6	NA	NA
chr1	6380000	chr1	10260000	4	2.198881e-4	0.01137316	1	7_Enh	1	7_Enh	NA	NA	1	ENSG00000054523.12
chr1	6700000	chr1	7180000	8	0.001366564	0.04338015	NA	NA	1	7_Enh	1	ENSG00000041988.11	NA	NA
chr1	6700000	chr1	7620000	10	1.141341e-5	0.00118896	NA	NA	1	7_Enh	1	ENSG00000041988.11	NA	NA
chr1	6700000	chr1	8820000	6	6.242747e-4	0.02456107	NA	NA	1	7_Enh	1	ENSG00000041988.11	NA	NA
chr1	6700000	chr1	10540000	7	5.424127e-8	1.578739e-5	NA	NA	1	7_Enh	1	ENSG00000041988.11	1	ENSG00000160049.7
chr1	6700000	chr1	15780000	4	5.045667e-5	0.003747488	NA	NA	1	7_Enh	1	ENSG00000041988.11	1	ENSG00000215704.5
chr1	6740000	chr1	11140000	6	3.273784e-5	0.002692663	1	7_Enh	1	7_Enh	NA	NA	1	ENSG00000171824.9
chr1	6740000	chr1	11860000	7	4.248097e-7	8.59762e-5	1	7_Enh	1	7_Enh	NA	NA	1	ENSG00000177000.6
chr1	6740000	chr1	12940000	5	5.148296e-4	0.02134	1	7_Enh	NA	NA	NA	NA	1	ENSG00000187545.5
chr1	6740000	chr1	16580000	7	8.472148e-8	2.290515e-5	1	7_Enh	1	7_Enh	NA	NA	1	ENSG00000132881.7
chr1	6780000	chr1	6940000	59	1.569717e-19	4.797869e-16	1	7_Enh	1	7_Enh	1	ENSG00000007923.11	NA	NA
chr1	6780000	chr1	7180000	21	1.834536e-10	1.199084e-7	1	7_Enh	1	7_Enh	1	ENSG00000007923.11	NA	NA
chr1	6780000	chr1	7260000	17	4.631925e-5	0.003512217	1	7_Enh	1	7_Enh	1	ENSG00000007923.11	NA	NA
chr1	6780000	chr1	7300000	19	3.830841e-7	7.905604e-5	1	7_Enh	1	7_Enh	1	ENSG00000007923.11	NA	NA
chr1	6780000	chr1	7460000	20	8.93704e-11	6.34133e-8	1	7_Enh	1	7_Enh	1	ENSG00000007923.11	NA	NA
chr1	6780000	chr1	7580000	18	4.233689e-12	4.188378e-9	1	7_Enh	1	7_Enh	1	ENSG00000007923.11	NA	NA
chr1	6780000	chr1	7620000	16	2.997006e-8	9.589039e-6	1	7_Enh	1	7_Enh	1	ENSG00000007923.11	NA	NA
chr1	6780000	chr1	7820000	10	5.685472e-4	0.02294181	1	7_Enh	NA	NA	1	ENSG00000007923.11	1	ENSG00000049245.8
chr1	6780000	chr1	10620000	5	2.479293e-4	0.01242995	1	7_Enh	1	7_Enh	1	ENSG00000007923.11	NA	NA
chr1	6780000	chr1	10900000	8	2.655874e-8	8.654719e-6	1	7_Enh	1	7_Enh	1	ENSG00000007923.11	NA	NA
chr1	6780000	chr1	11140000	6	1.191946e-5	0.001229741	1	7_Enh	1	7_Enh	1	ENSG00000007923.11	1	ENSG00000171824.9
chr1	6860000	chr1	6980000	30	1.416882e-4	0.008185381	1	7_Enh	1	7_Enh	1	ENSG00000171735.14	NA	NA
chr1	6860000	chr1	7180000	15	1.305581e-5	0.001320555	1	7_Enh	1	7_Enh	1	ENSG00000171735.14	NA	NA
chr1	6860000	chr1	7580000	11	8.999118e-6	9.878646e-4	1	7_Enh	1	7_Enh	1	ENSG00000171735.14	NA	NA
chr1	6860000	chr1	7820000	17	7.201521e-9	2.864304e-6	1	7_Enh	NA	NA	1	ENSG00000171735.14	1	ENSG00000049245.8
chr1	6860000	chr1	8340000	6	4.441316e-4	0.01914124	1	7_Enh	1	7_Enh	1	ENSG00000171735.14	NA	NA
chr1	6860000	chr1	9420000	6	4.430114e-4	0.01910627	1	7_Enh	1	7_Enh	1	ENSG00000171735.14	NA	NA
chr1	6860000	chr1	11140000	6	9.157477e-6	0.00100133	1	7_Enh	1	7_Enh	1	ENSG00000171735.14	1	ENSG00000171824.9
chr1	6860000	chr1	16860000	6	2.51865e-6	3.612647e-4	1	7_Enh	NA	NA	1	ENSG00000171735.14	1	ENSG00000268674.1
chr1	6900000	chr1	7900000	6	0.001560066	0.04769206	1	7_Enh	1	7_Enh	NA	NA	1	ENSG00000049247.9
chr1	6900000	chr1	12300000	4	1.794854e-4	0.00977663	1	7_Enh	1	7_Enh	NA	NA	1	ENSG00000048707.9
chr1	6940000	chr1	7820000	17	1.955444e-6	2.951055e-4	1	7_Enh	NA	NA	NA	NA	1	ENSG00000049245.8
chr1	6940000	chr1	10540000	5	5.605625e-4	0.02270819	1	7_Enh	1	7_Enh	NA	NA	1	ENSG00000160049.7
chr1	6940000	chr1	11140000	7	5.542067e-6	6.754061e-4	1	7_Enh	1	7_Enh	NA	NA	1	ENSG00000171824.9
chr1	6940000	chr1	16940000	9	3.960455e-9	1.721834e-6	1	7_Enh	1	7_Enh	NA	NA	1	ENSG00000219481.6
chr1	6980000	chr1	7820000	13	3.897245e-4	0.01738377	1	7_Enh	NA	NA	NA	NA	1	ENSG00000049245.8
chr1	6980000	chr1	11700000	5	3.141935e-4	0.01482115	1	7_Enh	NA	NA	NA	NA	1	ENSG00000116661.9
chr1	6980000	chr1	13740000	7	4.084164e-6	5.303204e-4	1	7_Enh	NA	NA	NA	NA	1	ENSG00000204478.5
chr1	7140000	chr1	11340000	5	6.806705e-4	0.02615549	1	7_Enh	1	7_Enh	NA	NA	1	ENSG00000120942.9
chr1	7140000	chr1	16980000	5	3.606777e-5	0.002901336	1	7_Enh	1	7_Enh	NA	NA	1	ENSG00000237847.2
chr1	7180000	chr1	7820000	10	3.42189e-4	0.01578971	1	7_Enh	NA	NA	NA	NA	1	ENSG00000049245.8
chr1	7180000	chr1	7900000	10	3.766842e-6	4.97161e-4	1	7_Enh	1	7_Enh	NA	NA	1	ENSG00000049247.9
chr1	7180000	chr1	12300000	4	1.436002e-4	0.008268908	1	7_Enh	1	7_Enh	NA	NA	1	ENSG00000048707.9
chr1	7180000	chr1	12780000	4	4.399788e-4	0.0190088	1	7_Enh	NA	NA	NA	NA	1	ENSG00000188984.7
chr1	7260000	chr1	7820000	19	1.767797e-6	2.722529e-4	1	7_Enh	NA	NA	NA	NA	1	ENSG00000049245.8
chr1	7260000	chr1	11820000	4	0.001141749	0.03809179	1	7_Enh	1	7_Enh	NA	NA	1	ENSG00000215910.3
chr1	7260000	chr1	16980000	6	5.335845e-6	6.556177e-4	1	7_Enh	1	7_Enh	NA	NA	1	ENSG00000237847.2
chr1	7300000	chr1	7820000	20	2.721464e-7	5.985868e-5	1	7_Enh	NA	NA	NA	NA	1	ENSG00000049245.8
chr1	7380000	chr1	11340000	6	7.616874e-4	0.02838676	1	7_Enh	1	7_Enh	NA	NA	1	ENSG00000120942.9
chr1	7460000	chr1	7820000	14	0.001455913	0.04538254	1	7_Enh	NA	NA	NA	NA	1	ENSG00000049245.8
chr1	7460000	chr1	10540000	9	1.586874e-9	7.853199e-7	1	7_Enh	1	7_Enh	NA	NA	1	ENSG00000160049.7
chr1	7460000	chr1	11700000	5	6.533302e-5	0.004563071	1	7_Enh	NA	NA	NA	NA	1	ENSG00000116661.9
chr1	7460000	chr1	12940000	8	3.072659e-8	9.784836e-6	1	7_Enh	NA	NA	NA	NA	1	ENSG00000187545.5
chr1	7460000	chr1	16980000	5	2.350034e-5	0.002085198	1	7_Enh	1	7_Enh	NA	NA	1	ENSG00000237847.2
chr1	7460000	chr1	17340000	4	3.834523e-5	0.003040251	1	7_Enh	1	7_Enh	NA	NA	1	ENSG00000159363.13
chr1	7540000	chr1	11540000	4	9.785793e-4	0.034058	1	7_Enh	NA	NA	NA	NA	1	ENSG00000204624.6
chr1	7540000	chr1	11860000	4	5.560817e-4	0.02257516	1	7_Enh	1	7_Enh	NA	NA	1	ENSG00000177000.6
chr1	7540000	chr1	13500000	4	0.001357982	0.04318419	1	7_Enh	NA	NA	NA	NA	1	ENSG00000204486.3
chr1	7540000	chr1	13740000	4	0.001240002	0.0404439	1	7_Enh	NA	NA	NA	NA	1	ENSG00000204478.5
chr1	7540000	chr1	14940000	4	7.548918e-4	0.02820456	1	7_Enh	1	7_Enh	NA	NA	1	ENSG00000189337.11
chr1	7540000	chr1	15940000	5	1.475907e-4	0.008440337	1	7_Enh	1	7_Enh	NA	NA	1	ENSG00000197312.7
chr1	7580000	chr1	13660000	4	3.311676e-4	0.01541068	1	7_Enh	NA	NA	NA	NA	1	ENSG00000204481.6
chr1	7580000	chr1	15780000	3	8.65968e-4	0.03115492	1	7_Enh	1	7_Enh	NA	NA	1	ENSG00000215704.5
chr1	7580000	chr1	16860000	4	1.394189e-4	0.008085783	1	7_Enh	NA	NA	NA	NA	1	ENSG00000268674.1
chr1	7580000	chr1	17540000	4	1.1821e-5	0.001221802	1	7_Enh	1	7_Enh	NA	NA	1	ENSG00000142623.8
chr1	7620000	chr1	11540000	8	2.120134e-8	7.168834e-6	1	7_Enh	NA	NA	NA	NA	1	ENSG00000204624.6
chr1	7620000	chr1	11700000	4	0.001262109	0.04096109	1	7_Enh	NA	NA	NA	NA	1	ENSG00000116661.9
chr1	7820000	chr1	7940000	28	1.8847e-6	2.864114e-4	NA	NA	1	7_Enh	1	ENSG00000049245.8	NA	NA
chr1	7820000	chr1	7980000	32	6.607356e-5	0.004602053	NA	NA	1	7_Enh	1	ENSG00000049245.8	NA	NA
chr1	7820000	chr1	8260000	14	0.001124963	0.03769347	NA	NA	1	7_Enh	1	ENSG00000049245.8	NA	NA
chr1	7820000	chr1	12380000	6	1.459963e-4	0.008370978	NA	NA	1	7_Enh	1	ENSG00000049245.8	NA	NA
chr1	7820000	chr1	15140000	5	5.480041e-4	0.02233494	NA	NA	1	7_Enh	1	ENSG00000049245.8	NA	NA
chr1	7900000	chr1	8260000	12	7.746092e-4	0.02873346	1	7_Enh	1	7_Enh	1	ENSG00000049247.9	NA	NA
chr1	7900000	chr1	8340000	9	3.757814e-4	0.01692101	1	7_Enh	1	7_Enh	1	ENSG00000049247.9	NA	NA
chr1	7900000	chr1	8620000	10	5.603914e-4	0.02270353	1	7_Enh	1	7_Enh	1	ENSG00000049247.9	NA	NA
chr1	7900000	chr1	9300000	6	0.001460388	0.04548229	1	7_Enh	1	7_Enh	1	ENSG00000049247.9	1	ENSG00000049239.8
chr1	7900000	chr1	9980000	7	8.054321e-6	9.055836e-4	1	7_Enh	1	7_Enh	1	ENSG00000049247.9	1	ENSG00000178585.10
chr1	7900000	chr1	11700000	4	7.09753e-4	0.02696464	1	7_Enh	NA	NA	1	ENSG00000049247.9	1	ENSG00000116661.9
chr1	7900000	chr1	11820000	4	4.013188e-4	0.01776574	1	7_Enh	1	7_Enh	1	ENSG00000049247.9	1	ENSG00000215910.3
chr1	7900000	chr1	14940000	4	3.540872e-4	0.01619287	1	7_Enh	1	7_Enh	1	ENSG00000049247.9	1	ENSG00000189337.11
chr1	7900000	chr1	15620000	5	9.172605e-6	0.001002581	1	7_Enh	1	7_Enh	1	ENSG00000049247.9	NA	NA
chr1	7940000	chr1	16860000	4	3.956515e-4	0.01758	1	7_Enh	NA	NA	NA	NA	1	ENSG00000268674.1
chr1	7940000	chr1	17340000	4	4.062535e-5	0.003177837	1	7_Enh	1	7_Enh	NA	NA	1	ENSG00000159363.13
chr1	7980000	chr1	9340000	8	8.057644e-4	0.02956142	1	7_Enh	1	7_Enh	NA	NA	1	ENSG00000171621.9
chr1	8060000	chr1	8380000	49	3.460328e-36	2.395734e-32	1	7_Enh	1	7_Enh	NA	NA	1	ENSG00000162426.10
chr1	8060000	chr1	15940000	5	1.545801e-4	0.008738181	1	7_Enh	1	7_Enh	NA	NA	1	ENSG00000197312.7
chr1	8060000	chr1	16580000	4	2.012863e-4	0.01065314	1	7_Enh	1	7_Enh	NA	NA	1	ENSG00000132881.7
chr1	8100000	chr1	8220000	32	5.642335e-10	3.19838e-7	1	7_Enh	1	7_Enh	1	ENSG00000116285.8	NA	NA
chr1	8100000	chr1	8260000	33	2.379314e-12	2.488512e-9	1	7_Enh	1	7_Enh	1	ENSG00000116285.8	NA	NA
chr1	8100000	chr1	8340000	17	2.780699e-7	6.092559e-5	1	7_Enh	1	7_Enh	1	ENSG00000116285.8	NA	NA
chr1	8100000	chr1	8380000	18	1.335409e-7	3.334825e-5	1	7_Enh	1	7_Enh	1	ENSG00000116285.8	1	ENSG00000162426.10
chr1	8100000	chr1	8420000	23	3.53366e-13	4.401908e-10	1	7_Enh	1	7_Enh	1	ENSG00000116285.8	NA	NA
chr1	8100000	chr1	8460000	22	9.461548e-8	2.511771e-5	1	7_Enh	1	7_Enh	1	ENSG00000116285.8	NA	NA
chr1	8100000	chr1	8500000	16	2.229254e-5	0.002001708	1	7_Enh	1	7_Enh	1	ENSG00000116285.8	NA	NA
chr1	8100000	chr1	8620000	17	1.00634e-6	1.728865e-4	1	7_Enh	1	7_Enh	1	ENSG00000116285.8	NA	NA
chr1	8100000	chr1	8660000	9	0.001377603	0.04363174	1	7_Enh	1	7_Enh	1	ENSG00000116285.8	NA	NA
chr1	8100000	chr1	8780000	12	1.280952e-4	0.007588354	1	7_Enh	1	7_Enh	1	ENSG00000116285.8	NA	NA
chr1	8100000	chr1	8900000	20	4.146055e-14	6.155276e-11	1	7_Enh	1	7_Enh	1	ENSG00000116285.8	NA	NA
chr1	8100000	chr1	12220000	6	1.116433e-6	1.880735e-4	1	7_Enh	1	7_Enh	1	ENSG00000116285.8	1	ENSG00000028137.12
chr1	8140000	chr1	8380000	45	1.54301e-30	9.121424e-27	1	7_Enh	1	7_Enh	NA	NA	1	ENSG00000162426.10
chr1	8140000	chr1	8940000	9	2.48487e-4	0.01245132	1	7_Enh	1	7_Enh	NA	NA	1	ENSG00000074800.9
chr1	8140000	chr1	9020000	8	5.715333e-5	0.004120572	1	7_Enh	1	7_Enh	NA	NA	1	ENSG00000131686.10
chr1	8220000	chr1	8380000	35	7.68808e-15	1.290683e-11	1	7_Enh	1	7_Enh	NA	NA	1	ENSG00000162426.10
chr1	8220000	chr1	9660000	8	6.890235e-5	0.004752037	1	7_Enh	1	7_Enh	NA	NA	1	ENSG00000188807.8
chr1	8220000	chr1	16940000	4	8.802482e-4	0.03152879	1	7_Enh	1	7_Enh	NA	NA	1	ENSG00000219481.6
chr1	8260000	chr1	8380000	37	5.125866e-15	8.896288e-12	1	7_Enh	1	7_Enh	NA	NA	1	ENSG00000162426.10
chr1	8260000	chr1	16580000	6	7.742772e-7	1.400221e-4	1	7_Enh	1	7_Enh	NA	NA	1	ENSG00000132881.7
chr1	8340000	chr1	15900000	5	4.426555e-6	5.657076e-4	1	7_Enh	NA	NA	NA	NA	1	ENSG00000116771.5
chr1	8340000	chr1	17460000	4	1.817074e-5	0.001709234	1	7_Enh	1	7_Enh	NA	NA	1	ENSG00000117115.8
chr1	8380000	chr1	8540000	23	1.174056e-7	2.999514e-5	1	7_Enh	1	7_Enh	1	ENSG00000162426.10	NA	NA
chr1	8380000	chr1	8580000	17	8.502415e-5	0.005573992	1	7_Enh	1	7_Enh	1	ENSG00000162426.10	NA	NA
chr1	8380000	chr1	8820000	16	2.290565e-5	0.002044697	1	7_Enh	1	7_Enh	1	ENSG00000162426.10	NA	NA
chr1	8380000	chr1	12540000	5	1.177752e-5	0.001218311	1	7_Enh	1	7_Enh	1	ENSG00000162426.10	NA	NA
chr1	8380000	chr1	12580000	5	1.000946e-4	0.006304866	1	7_Enh	1	7_Enh	1	ENSG00000162426.10	NA	NA
chr1	8420000	chr1	17540000	6	1.138395e-8	4.231717e-6	1	7_Enh	1	7_Enh	NA	NA	1	ENSG00000142623.8
chr1	8460000	chr1	8940000	17	1.219864e-5	0.001252248	1	7_Enh	1	7_Enh	NA	NA	1	ENSG00000074800.9
chr1	8500000	chr1	8940000	14	3.02763e-4	0.01442117	1	7_Enh	1	7_Enh	NA	NA	1	ENSG00000074800.9
chr1	8540000	chr1	9300000	13	4.750899e-6	5.982059e-4	1	7_Enh	1	7_Enh	NA	NA	1	ENSG00000049239.8
chr1	8540000	chr1	12300000	4	0.00153297	0.04708908	1	7_Enh	1	7_Enh	NA	NA	1	ENSG00000048707.9
chr1	8540000	chr1	15980000	4	0.00125647	0.04083059	1	7_Enh	NA	NA	NA	NA	1	ENSG00000215695.1
chr1	8580000	chr1	9020000	15	2.685604e-7	5.920345e-5	1	7_Enh	1	7_Enh	NA	NA	1	ENSG00000131686.10
chr1	8580000	chr1	10060000	7	0.0010307580000000001	0.03536904	1	7_Enh	1	7_Enh	NA	NA	1	ENSG00000162444.11
chr1	8620000	chr1	8940000	31	1.314556e-12	1.451133e-9	1	7_Enh	1	7_Enh	NA	NA	1	ENSG00000074800.9
chr1	8620000	chr1	9140000	14	1.290441e-4	0.007630307	1	7_Enh	1	7_Enh	NA	NA	1	ENSG00000142583.13
chr1	8620000	chr1	16940000	5	1.819098e-4	0.009875451	1	7_Enh	1	7_Enh	NA	NA	1	ENSG00000219481.6
chr1	8660000	chr1	8940000	25	5.081988e-11	3.840469e-8	1	7_Enh	1	7_Enh	NA	NA	1	ENSG00000074800.9
chr1	8660000	chr1	9300000	10	6.199475e-4	0.0244343	1	7_Enh	1	7_Enh	NA	NA	1	ENSG00000049239.8
chr1	8660000	chr1	15980000	5	6.907083e-5	0.004760961	1	7_Enh	NA	NA	NA	NA	1	ENSG00000215695.1
chr1	8660000	chr1	16180000	4	7.375215e-5	0.005003825	1	7_Enh	1	7_Enh	NA	NA	1	ENSG00000065526.6
chr1	8700000	chr1	8940000	29	2.010512e-6	3.017709e-4	1	7_Enh	1	7_Enh	NA	NA	1	ENSG00000074800.9
chr1	8700000	chr1	9140000	22	2.084303e-6	3.107399e-4	1	7_Enh	1	7_Enh	NA	NA	1	ENSG00000142583.13
chr1	8700000	chr1	9980000	9	0.001561856	0.04773201	1	7_Enh	1	7_Enh	NA	NA	1	ENSG00000178585.10
chr1	8740000	chr1	9020000	20	1.143035e-6	1.917367e-4	1	7_Enh	1	7_Enh	NA	NA	1	ENSG00000131686.10
chr1	8740000	chr1	9340000	13	2.796633e-4	0.0135944	1	7_Enh	1	7_Enh	NA	NA	1	ENSG00000171621.9
chr1	8780000	chr1	8940000	23	2.104056e-4	0.0110113	1	7_Enh	1	7_Enh	NA	NA	1	ENSG00000074800.9
chr1	8780000	chr1	15900000	4	0.00132196	0.04234836	1	7_Enh	NA	NA	NA	NA	1	ENSG00000116771.5
chr1	8820000	chr1	8940000	38	4.487075e-9	1.914247e-6	1	7_Enh	1	7_Enh	NA	NA	1	ENSG00000074800.9
chr1	8820000	chr1	9300000	18	3.692775e-5	0.002953924	1	7_Enh	1	7_Enh	NA	NA	1	ENSG00000049239.8
chr1	8820000	chr1	9700000	10	3.070877e-4	0.01457343	1	7_Enh	1	7_Enh	NA	NA	1	ENSG00000179840.5
chr1	8820000	chr1	15980000	5	6.921083e-4	0.02647644	1	7_Enh	NA	NA	NA	NA	1	ENSG00000215695.1
chr1	8900000	chr1	17340000	4	6.615852e-5	0.004606609	1	7_Enh	1	7_Enh	NA	NA	1	ENSG00000159363.13
chr1	8940000	chr1	9060000	36	1.25193e-17	3.126359e-14	1	7_Enh	1	7_Enh	1	ENSG00000074800.9	NA	NA
chr1	8940000	chr1	9140000	32	2.33399e-13	3.010136e-10	1	7_Enh	1	7_Enh	1	ENSG00000074800.9	1	ENSG00000142583.13
chr1	8940000	chr1	9260000	14	1.39032e-5	0.001386734	1	7_Enh	1	7_Enh	1	ENSG00000074800.9	NA	NA
chr1	8940000	chr1	9300000	22	7.8102150000000008e-09	3.068789e-6	1	7_Enh	1	7_Enh	1	ENSG00000074800.9	1	ENSG00000049239.8
chr1	8940000	chr1	9340000	11	0.001428665	0.04477875	1	7_Enh	1	7_Enh	1	ENSG00000074800.9	1	ENSG00000171621.9
chr1	8940000	chr1	9380000	13	7.538544e-6	8.598498e-4	1	7_Enh	1	7_Enh	1	ENSG00000074800.9	NA	NA
chr1	8940000	chr1	10300000	12	1.825844e-7	4.307158e-5	1	7_Enh	1	7_Enh	1	ENSG00000074800.9	NA	NA
chr1	8940000	chr1	10900000	5	8.734885e-4	0.03135115	1	7_Enh	1	7_Enh	1	ENSG00000074800.9	NA	NA
chr1	9020000	chr1	9260000	14	2.187713e-6	3.230346e-4	1	7_Enh	1	7_Enh	1	ENSG00000131686.10	NA	NA
chr1	9020000	chr1	9620000	15	1.865155e-7	4.382984e-5	1	7_Enh	1	7_Enh	1	ENSG00000131686.10	NA	NA
chr1	9020000	chr1	16540000	3	4.578897e-4	0.01957529	1	7_Enh	1	7_Enh	1	ENSG00000131686.10	1	ENSG00000204377.3
chr1	9020000	chr1	18180000	4	1.16284e-5	0.001206181	1	7_Enh	1	7_Enh	1	ENSG00000131686.10	NA	NA
chr1	9060000	chr1	9300000	20	3.791815e-8	1.168148e-5	1	7_Enh	1	7_Enh	NA	NA	1	ENSG00000049239.8
chr1	9060000	chr1	9660000	8	6.624204e-4	0.02564366	1	7_Enh	1	7_Enh	NA	NA	1	ENSG00000188807.8
chr1	9060000	chr1	9980000	9	1.156877e-5	0.001201431	1	7_Enh	1	7_Enh	NA	NA	1	ENSG00000178585.10
chr1	9140000	chr1	9260000	26	8.297402e-10	4.479677e-7	1	7_Enh	1	7_Enh	1	ENSG00000142583.13	NA	NA
chr1	9140000	chr1	9300000	23	8.010096e-6	9.017239e-4	1	7_Enh	1	7_Enh	1	ENSG00000142583.13	1	ENSG00000049239.8
chr1	9140000	chr1	9340000	15	9.020625e-4	0.03209758	1	7_Enh	1	7_Enh	1	ENSG00000142583.13	1	ENSG00000171621.9
chr1	9140000	chr1	9420000	16	6.494761e-4	0.02528061	1	7_Enh	1	7_Enh	1	ENSG00000142583.13	NA	NA
chr1	9140000	chr1	9620000	14	2.960936e-4	0.01418409	1	7_Enh	1	7_Enh	1	ENSG00000142583.13	NA	NA
chr1	9140000	chr1	16180000	4	1.013884e-4	0.006366597	1	7_Enh	1	7_Enh	1	ENSG00000142583.13	1	ENSG00000065526.6
chr1	9260000	chr1	9660000	10	5.387987e-4	0.02206055	1	7_Enh	1	7_Enh	NA	NA	1	ENSG00000188807.8
chr1	9300000	chr1	9420000	41	5.973384e-12	5.698001e-9	1	7_Enh	1	7_Enh	1	ENSG00000049239.8	NA	NA
chr1	9300000	chr1	9860000	17	5.829328e-7	1.112924e-4	1	7_Enh	1	7_Enh	1	ENSG00000049239.8	NA	NA
chr1	9300000	chr1	12540000	5	1.492078e-4	0.008508924	1	7_Enh	1	7_Enh	1	ENSG00000049239.8	NA	NA
chr1	9300000	chr1	15300000	5	3.262322e-5	0.00268542	1	7_Enh	1	7_Enh	1	ENSG00000049239.8	NA	NA
chr1	9300000	chr1	16980000	4	0.001059498	0.03608778	1	7_Enh	1	7_Enh	1	ENSG00000049239.8	1	ENSG00000237847.2
chr1	9340000	chr1	9620000	48	9.35569e-26	4.490085e-22	1	7_Enh	1	7_Enh	1	ENSG00000171621.9	NA	NA
chr1	9340000	chr1	9660000	26	3.013278e-13	3.803671e-10	1	7_Enh	1	7_Enh	1	ENSG00000171621.9	1	ENSG00000188807.8
chr1	9340000	chr1	9700000	11	5.74803e-4	0.02312648	1	7_Enh	1	7_Enh	1	ENSG00000171621.9	1	ENSG00000179840.5
chr1	9340000	chr1	9980000	11	6.27679e-5	0.004426571	1	7_Enh	1	7_Enh	1	ENSG00000171621.9	1	ENSG00000178585.10
chr1	9340000	chr1	16940000	4	5.392309e-4	0.02207327	1	7_Enh	1	7_Enh	1	ENSG00000171621.9	1	ENSG00000219481.6
chr1	9380000	chr1	9660000	15	6.802062e-6	7.934072e-4	1	7_Enh	1	7_Enh	NA	NA	1	ENSG00000188807.8
chr1	9380000	chr1	10100000	8	1.207506e-4	0.007258677	1	7_Enh	1	7_Enh	NA	NA	1	ENSG00000130939.14
chr1	9380000	chr1	10500000	10	1.699216e-7	4.059242e-5	1	7_Enh	1	7_Enh	NA	NA	1	ENSG00000241563.2
chr1	9380000	chr1	17540000	3	6.515524e-4	0.02533716	1	7_Enh	1	7_Enh	NA	NA	1	ENSG00000142623.8
chr1	9420000	chr1	9700000	15	3.320116e-4	0.01543992	1	7_Enh	1	7_Enh	NA	NA	1	ENSG00000179840.5
chr1	9620000	chr1	9980000	21	1.019542e-6	1.747787e-4	1	7_Enh	1	7_Enh	NA	NA	1	ENSG00000178585.10
chr1	9660000	chr1	9860000	24	2.175359e-7	4.975581e-5	1	7_Enh	1	7_Enh	1	ENSG00000188807.8	NA	NA
chr1	9660000	chr1	10060000	13	5.976943e-4	0.0237927	1	7_Enh	1	7_Enh	1	ENSG00000188807.8	1	ENSG00000162444.11
chr1	9660000	chr1	10100000	10	4.712285e-4	0.01999429	1	7_Enh	1	7_Enh	1	ENSG00000188807.8	1	ENSG00000130939.14
chr1	9660000	chr1	10260000	12	5.819003e-6	7.017905e-4	1	7_Enh	1	7_Enh	1	ENSG00000188807.8	1	ENSG00000054523.12
chr1	9660000	chr1	10900000	10	3.238557e-7	6.896086e-5	1	7_Enh	1	7_Enh	1	ENSG00000188807.8	NA	NA
chr1	9660000	chr1	15300000	4	2.967247e-4	0.01420685	1	7_Enh	1	7_Enh	1	ENSG00000188807.8	NA	NA
chr1	9700000	chr1	9860000	32	1.706022e-12	1.838235e-9	1	7_Enh	1	7_Enh	1	ENSG00000179840.5	NA	NA
chr1	9700000	chr1	9980000	27	1.376902e-13	1.852735e-10	1	7_Enh	1	7_Enh	1	ENSG00000179840.5	1	ENSG00000178585.10
chr1	9700000	chr1	10060000	15	2.826515e-5	0.002404421	1	7_Enh	1	7_Enh	1	ENSG00000179840.5	1	ENSG00000162444.11
chr1	9700000	chr1	16580000	5	6.043002e-6	7.228122e-4	1	7_Enh	1	7_Enh	1	ENSG00000179840.5	1	ENSG00000132881.7
chr1	9860000	chr1	9980000	23	1.107327e-4	0.006803719	1	7_Enh	1	7_Enh	NA	NA	1	ENSG00000178585.10
chr1	9860000	chr1	11340000	8	7.835637e-4	0.02897529	1	7_Enh	1	7_Enh	NA	NA	1	ENSG00000120942.9
chr1	9980000	chr1	10100000	19	3.898936e-5	0.003079072	1	7_Enh	1	7_Enh	1	ENSG00000178585.10	1	ENSG00000130939.14
chr1	9980000	chr1	10180000	26	1.046887e-6	1.785821e-4	1	7_Enh	1	7_Enh	1	ENSG00000178585.10	NA	NA
chr1	9980000	chr1	10260000	14	2.11154e-4	0.01104056	1	7_Enh	1	7_Enh	1	ENSG00000178585.10	1	ENSG00000054523.12
chr1	9980000	chr1	10420000	15	2.0115e-7	4.661558e-5	1	7_Enh	1	7_Enh	1	ENSG00000178585.10	NA	NA
chr1	9980000	chr1	10460000	12	1.6133e-4	0.009022793	1	7_Enh	1	7_Enh	1	ENSG00000178585.10	1	ENSG00000142657.16
chr1	9980000	chr1	16780000	5	2.463674e-5	0.002163113	1	7_Enh	1	7_Enh	1	ENSG00000178585.10	1	ENSG00000157191.15
chr1	10060000	chr1	10180000	44	6.154852e-12	5.849902e-9	1	7_Enh	1	7_Enh	1	ENSG00000162444.11	NA	NA
chr1	10060000	chr1	10420000	20	2.563764e-9	1.186772e-6	1	7_Enh	1	7_Enh	1	ENSG00000162444.11	NA	NA
chr1	10060000	chr1	10500000	19	1.577852e-8	5.58425e-6	1	7_Enh	1	7_Enh	1	ENSG00000162444.11	1	ENSG00000241563.2
chr1	10060000	chr1	11220000	8	9.67975e-4	0.0337841	1	7_Enh	1	7_Enh	1	ENSG00000162444.11	NA	NA
chr1	10060000	chr1	15580000	6	6.100835e-6	7.28285e-4	1	7_Enh	1	7_Enh	1	ENSG00000162444.11	1	ENSG00000142621.15
chr1	10060000	chr1	15940000	5	5.292252e-4	0.02177261	1	7_Enh	1	7_Enh	1	ENSG00000162444.11	1	ENSG00000197312.7
chr1	10060000	chr1	17380000	4	7.14859e-4	0.02710595	1	7_Enh	1	7_Enh	1	ENSG00000162444.11	1	ENSG00000117118.5
chr1	10100000	chr1	10300000	36	1.596047e-16	3.46537e-13	1	7_Enh	1	7_Enh	1	ENSG00000130939.14	NA	NA
chr1	10100000	chr1	10420000	10	4.320073e-4	0.01875341	1	7_Enh	1	7_Enh	1	ENSG00000130939.14	NA	NA
chr1	10100000	chr1	10540000	9	6.676335e-4	0.02578852	1	7_Enh	1	7_Enh	1	ENSG00000130939.14	1	ENSG00000160049.7
chr1	10100000	chr1	15580000	4	2.230107e-4	0.01149284	1	7_Enh	1	7_Enh	1	ENSG00000130939.14	1	ENSG00000142621.15
chr1	10100000	chr1	16780000	4	1.452265e-4	0.008337945	1	7_Enh	1	7_Enh	1	ENSG00000130939.14	1	ENSG00000157191.15
chr1	10140000	chr1	10260000	22	1.105728e-6	1.866093e-4	1	7_Enh	1	7_Enh	NA	NA	1	ENSG00000054523.12
chr1	10140000	chr1	15940000	5	1.757062e-4	0.009621426	1	7_Enh	1	7_Enh	NA	NA	1	ENSG00000197312.7
chr1	10140000	chr1	16540000	4	6.142942e-5	0.004354606	1	7_Enh	1	7_Enh	NA	NA	1	ENSG00000204377.3
chr1	10180000	chr1	10460000	20	1.445158e-5	0.00142941	1	7_Enh	1	7_Enh	NA	NA	1	ENSG00000142657.16
chr1	10180000	chr1	15900000	5	1.9331e-4	0.01033451	1	7_Enh	NA	NA	NA	NA	1	ENSG00000116771.5
chr1	10260000	chr1	10460000	18	9.060891e-6	9.932188e-4	1	7_Enh	1	7_Enh	1	ENSG00000054523.12	1	ENSG00000142657.16
chr1	10260000	chr1	10540000	11	0.001205492	0.03962463	1	7_Enh	1	7_Enh	1	ENSG00000054523.12	1	ENSG00000160049.7
chr1	10260000	chr1	15620000	5	2.739622e-5	0.00234751	1	7_Enh	1	7_Enh	1	ENSG00000054523.12	NA	NA
chr1	10260000	chr1	19580000	4	9.619498e-5	0.006118428	1	7_Enh	1	7_Enh	1	ENSG00000054523.12	1	ENSG00000127463.9
chr1	10300000	chr1	10460000	20	5.541543e-4	0.02251935	1	7_Enh	1	7_Enh	NA	NA	1	ENSG00000142657.16
chr1	10300000	chr1	10540000	17	1.075938e-4	0.006657357	1	7_Enh	1	7_Enh	NA	NA	1	ENSG00000160049.7
chr1	10300000	chr1	15940000	5	8.080333e-4	0.02962139	1	7_Enh	1	7_Enh	NA	NA	1	ENSG00000197312.7
chr1	10300000	chr1	19300000	4	2.840675e-4	0.01375418	1	7_Enh	1	7_Enh	NA	NA	1	ENSG00000169991.6
chr1	10460000	chr1	11700000	8	7.601975e-5	0.005121546	1	7_Enh	NA	NA	1	ENSG00000142657.16	1	ENSG00000116661.9
chr1	10460000	chr1	17500000	4	1.424239e-4	0.00821704	1	7_Enh	1	7_Enh	1	ENSG00000142657.16	NA	NA
chr1	10460000	chr1	19300000	4	1.069713e-4	0.006628163	1	7_Enh	1	7_Enh	1	ENSG00000142657.16	1	ENSG00000169991.6
chr1	10500000	chr1	10900000	12	3.803008e-5	0.003021012	1	7_Enh	1	7_Enh	1	ENSG00000241563.2	NA	NA
chr1	10500000	chr1	11860000	6	3.966002e-4	0.01761196	1	7_Enh	1	7_Enh	1	ENSG00000241563.2	1	ENSG00000177000.6
chr1	10500000	chr1	17220000	4	5.08347e-4	0.02114233	1	7_Enh	1	7_Enh	1	ENSG00000241563.2	NA	NA
chr1	10500000	chr1	17580000	3	0.001350758	0.04301652	1	7_Enh	1	7_Enh	1	ENSG00000241563.2	1	ENSG00000142619.4
chr1	10500000	chr1	19300000	6	1.130056e-7	2.90689e-5	1	7_Enh	1	7_Enh	1	ENSG00000241563.2	1	ENSG00000169991.6
chr1	10500000	chr1	19940000	4	6.204818e-5	0.004387933	1	7_Enh	1	7_Enh	1	ENSG00000241563.2	1	ENSG00000173436.9
chr1	10540000	chr1	11020000	11	1.969457e-4	0.01048098	1	7_Enh	1	7_Enh	1	ENSG00000160049.7	NA	NA
chr1	10540000	chr1	11780000	6	0.001450297	0.04525718	1	7_Enh	1	7_Enh	1	ENSG00000160049.7	1	ENSG00000177674.11
chr1	10540000	chr1	20140000	5	5.670196e-6	6.876097e-4	1	7_Enh	1	7_Enh	1	ENSG00000160049.7	1	ENSG00000178828.5
chr1	10580000	chr1	11540000	9	4.67595e-4	0.01988113	1	7_Enh	NA	NA	NA	NA	1	ENSG00000204624.6
chr1	10580000	chr1	16940000	12	1.468277e-12	1.603741e-9	1	7_Enh	1	7_Enh	NA	NA	1	ENSG00000219481.6
chr1	10620000	chr1	11780000	12	5.176613e-8	1.517862e-5	1	7_Enh	1	7_Enh	NA	NA	1	ENSG00000177674.11
chr1	10620000	chr1	11820000	11	5.917547e-8	1.697621e-5	1	7_Enh	1	7_Enh	NA	NA	1	ENSG00000215910.3
chr1	10620000	chr1	16580000	4	2.668295e-4	0.01313045	1	7_Enh	1	7_Enh	NA	NA	1	ENSG00000132881.7
chr1	10900000	chr1	11540000	9	2.061155e-4	0.01084119	1	7_Enh	NA	NA	NA	NA	1	ENSG00000204624.6
chr1	10900000	chr1	15780000	5	1.139637e-5	0.001187558	1	7_Enh	1	7_Enh	NA	NA	1	ENSG00000215704.5
chr1	10900000	chr1	20900000	3	9.990829e-4	0.03457306	1	7_Enh	1	7_Enh	NA	NA	1	ENSG00000158825.5
chr1	11020000	chr1	12220000	6	0.001470664	0.04571391	1	7_Enh	1	7_Enh	NA	NA	1	ENSG00000028137.12
chr1	11020000	chr1	15460000	6	4.600545e-6	5.833261e-4	1	7_Enh	1	7_Enh	NA	NA	1	ENSG00000171729.9
chr1	11020000	chr1	15980000	7	2.787332e-6	3.917484e-4	1	7_Enh	NA	NA	NA	NA	1	ENSG00000215695.1
chr1	11020000	chr1	16860000	5	1.186182e-4	0.007162195	1	7_Enh	NA	NA	NA	NA	1	ENSG00000268674.1
chr1	11140000	chr1	11260000	24	1.250491e-4	0.007453677	1	7_Enh	1	7_Enh	1	ENSG00000171824.9	1	ENSG00000171819.4
chr1	11140000	chr1	11780000	16	1.512607e-8	5.388998e-6	1	7_Enh	1	7_Enh	1	ENSG00000171824.9	1	ENSG00000177674.11
chr1	11140000	chr1	11820000	15	5.528901e-9	2.287949e-6	1	7_Enh	1	7_Enh	1	ENSG00000171824.9	1	ENSG00000215910.3
chr1	11140000	chr1	12540000	6	4.332704e-4	0.01879411	1	7_Enh	1	7_Enh	1	ENSG00000171824.9	NA	NA
chr1	11140000	chr1	15460000	4	6.765495e-4	0.02603848	1	7_Enh	1	7_Enh	1	ENSG00000171824.9	1	ENSG00000171729.9
chr1	11140000	chr1	17100000	5	7.475968e-5	0.005056117	1	7_Enh	1	7_Enh	1	ENSG00000171824.9	NA	NA
chr1	11140000	chr1	17540000	3	0.001651283	0.04966496	1	7_Enh	1	7_Enh	1	ENSG00000171824.9	1	ENSG00000142623.8
chr1	11220000	chr1	11700000	14	2.368716e-5	0.002098182	1	7_Enh	NA	NA	NA	NA	1	ENSG00000116661.9
chr1	11220000	chr1	11780000	11	6.321638e-4	0.02478512	1	7_Enh	1	7_Enh	NA	NA	1	ENSG00000177674.11
chr1	11220000	chr1	15900000	6	1.311334e-5	0.001324887	1	7_Enh	NA	NA	NA	NA	1	ENSG00000116771.5
chr1	11260000	chr1	11700000	20	1.000047e-7	2.628328e-5	1	7_Enh	NA	NA	1	ENSG00000171819.4	1	ENSG00000116661.9
chr1	11260000	chr1	11780000	18	5.25285e-7	1.02141e-4	1	7_Enh	1	7_Enh	1	ENSG00000171819.4	1	ENSG00000177674.11
chr1	11260000	chr1	13860000	5	4.095009e-4	0.01803004	1	7_Enh	NA	NA	1	ENSG00000171819.4	1	ENSG00000162494.5
chr1	11260000	chr1	16860000	6	3.983242e-5	0.003130131	1	7_Enh	NA	NA	1	ENSG00000171819.4	1	ENSG00000268674.1
chr1	11260000	chr1	16980000	8	2.253776e-7	5.124607e-5	1	7_Enh	1	7_Enh	1	ENSG00000171819.4	1	ENSG00000237847.2
chr1	11340000	chr1	11540000	19	5.08369e-4	0.02114277	1	7_Enh	NA	NA	1	ENSG00000120942.9	1	ENSG00000204624.6
chr1	11340000	chr1	11700000	21	7.709925e-7	0.00013955439999999999	1	7_Enh	NA	NA	1	ENSG00000120942.9	1	ENSG00000116661.9
chr1	11340000	chr1	11780000	24	1.587366e-9	7.854696e-7	1	7_Enh	1	7_Enh	1	ENSG00000120942.9	1	ENSG00000177674.11
chr1	11340000	chr1	11820000	14	9.397877e-5	0.006010947	1	7_Enh	1	7_Enh	1	ENSG00000120942.9	1	ENSG00000215910.3
chr1	11340000	chr1	12540000	8	3.062896e-4	0.01454579	1	7_Enh	1	7_Enh	1	ENSG00000120942.9	NA	NA
chr1	11340000	chr1	13900000	8	4.985724e-5	0.003713047	1	7_Enh	NA	NA	1	ENSG00000120942.9	1	ENSG00000162493.12
chr1	11340000	chr1	17940000	5	3.199892e-5	0.002645522	1	7_Enh	1	7_Enh	1	ENSG00000120942.9	NA	NA
chr1	11340000	chr1	19900000	4	1.886771e-4	0.01014893	1	7_Enh	1	7_Enh	1	ENSG00000120942.9	NA	NA
chr1	11340000	chr1	19940000	4	5.261594e-4	0.0216794	1	7_Enh	1	7_Enh	1	ENSG00000120942.9	1	ENSG00000173436.9
chr1	11340000	chr1	20140000	4	0.001243064	0.04051558	1	7_Enh	1	7_Enh	1	ENSG00000120942.9	1	ENSG00000178828.5
chr1	11540000	chr1	13940000	7	6.713859e-5	0.004659207	NA	NA	1	7_Enh	1	ENSG00000204624.6	NA	NA
chr1	11540000	chr1	15580000	5	8.49702e-5	0.005571386	NA	NA	1	7_Enh	1	ENSG00000204624.6	1	ENSG00000142621.15
chr1	11540000	chr1	16980000	4	9.16147e-4	0.03246163	NA	NA	1	7_Enh	1	ENSG00000204624.6	1	ENSG00000237847.2
chr1	11700000	chr1	11820000	16	0.001658432	0.04982052	NA	NA	1	7_Enh	1	ENSG00000116661.9	1	ENSG00000215910.3
chr1	11700000	chr1	15380000	4	4.258396e-4	0.01855667	NA	NA	1	7_Enh	1	ENSG00000116661.9	NA	NA
chr1	11700000	chr1	15420000	10	1.14621e-8	4.256144e-6	NA	NA	1	7_Enh	1	ENSG00000116661.9	NA	NA
chr1	11700000	chr1	17220000	5	1.083544e-4	0.006692935	NA	NA	1	7_Enh	1	ENSG00000116661.9	NA	NA
chr1	11700000	chr1	19540000	4	1.490891e-4	0.008504293	NA	NA	1	7_Enh	1	ENSG00000116661.9	1	ENSG00000127481.10
chr1	11700000	chr1	20140000	4	3.503503e-4	0.0160663	NA	NA	1	7_Enh	1	ENSG00000116661.9	1	ENSG00000178828.5
chr1	11780000	chr1	15380000	10	7.864105e-12	7.281231e-9	1	7_Enh	1	7_Enh	1	ENSG00000177674.11	NA	NA
chr1	11780000	chr1	15780000	4	8.744392e-4	0.03137504	1	7_Enh	1	7_Enh	1	ENSG00000177674.11	1	ENSG00000215704.5
chr1	11780000	chr1	16860000	5	1.816838e-4	0.009866102	1	7_Enh	NA	NA	1	ENSG00000177674.11	1	ENSG00000268674.1
chr1	11780000	chr1	16980000	7	9.513331e-7	1.652106e-4	1	7_Enh	1	7_Enh	1	ENSG00000177674.11	1	ENSG00000237847.2
chr1	11780000	chr1	18220000	8	1.34761e-8	4.886515e-6	1	7_Enh	1	7_Enh	1	ENSG00000177674.11	NA	NA
chr1	11820000	chr1	16860000	9	9.450051e-10	5.016394e-7	1	7_Enh	NA	NA	1	ENSG00000215910.3	1	ENSG00000268674.1
chr1	11820000	chr1	18100000	4	3.581548e-4	0.01633019	1	7_Enh	1	7_Enh	1	ENSG00000215910.3	1	ENSG00000117148.6
chr1	11820000	chr1	19380000	4	3.789669e-5	0.003012842	1	7_Enh	1	7_Enh	1	ENSG00000215910.3	NA	NA
chr1	11860000	chr1	15300000	5	7.352668e-5	0.004992599	1	7_Enh	1	7_Enh	1	ENSG00000177000.6	NA	NA
chr1	11860000	chr1	15580000	5	8.354779e-5	0.005500986	1	7_Enh	1	7_Enh	1	ENSG00000177000.6	1	ENSG00000142621.15
chr1	11860000	chr1	15660000	5	2.156849e-4	0.01121362	1	7_Enh	1	7_Enh	1	ENSG00000177000.6	NA	NA
chr1	11860000	chr1	15940000	5	4.290348e-4	0.0186579	1	7_Enh	1	7_Enh	1	ENSG00000177000.6	1	ENSG00000197312.7
chr1	11860000	chr1	19340000	3	0.001376945	0.04361633	1	7_Enh	1	7_Enh	1	ENSG00000177000.6	NA	NA
chr1	12140000	chr1	12300000	18	5.177423e-5	0.003822948	1	7_Enh	1	7_Enh	1	ENSG00000120949.10	1	ENSG00000048707.9
chr1	12140000	chr1	14060000	7	7.829755e-4	0.02895935	1	7_Enh	1	7_Enh	1	ENSG00000120949.10	NA	NA
chr1	12140000	chr1	15900000	8	4.862327e-8	1.440302e-5	1	7_Enh	NA	NA	1	ENSG00000120949.10	1	ENSG00000116771.5
chr1	12140000	chr1	16940000	6	8.423744e-6	9.376588e-4	1	7_Enh	1	7_Enh	1	ENSG00000120949.10	1	ENSG00000219481.6
chr1	12140000	chr1	17100000	7	4.484948e-7	8.985293e-5	1	7_Enh	1	7_Enh	1	ENSG00000120949.10	NA	NA
chr1	12140000	chr1	17340000	4	1.253714e-4	0.007467787	1	7_Enh	1	7_Enh	1	ENSG00000120949.10	1	ENSG00000159363.13
chr1	12140000	chr1	17940000	5	4.746954e-6	5.978488e-4	1	7_Enh	1	7_Enh	1	ENSG00000120949.10	NA	NA
chr1	12140000	chr1	19300000	9	5.328269e-12	5.143881e-9	1	7_Enh	1	7_Enh	1	ENSG00000120949.10	1	ENSG00000169991.6
chr1	12180000	chr1	12300000	30	5.385612e-9	2.236803e-6	1	7_Enh	1	7_Enh	NA	NA	1	ENSG00000048707.9
chr1	12180000	chr1	15580000	10	1.062919e-9	5.553779e-7	1	7_Enh	1	7_Enh	NA	NA	1	ENSG00000142621.15
chr1	12180000	chr1	15780000	4	0.001514829	0.04668744	1	7_Enh	1	7_Enh	NA	NA	1	ENSG00000215704.5
chr1	12180000	chr1	17060000	7	1.921562e-6	2.910491e-4	1	7_Enh	1	7_Enh	NA	NA	1	ENSG00000058453.12
chr1	12180000	chr1	19180000	4	7.192628e-4	0.02722695	1	7_Enh	NA	NA	NA	NA	1	ENSG00000179002.5
chr1	12180000	chr1	21980000	4	7.56486e-5	0.005102212	1	7_Enh	1	7_Enh	NA	NA	1	ENSG00000076864.15
chr1	12220000	chr1	12500000	11	4.900635e-4	0.02057846	1	7_Enh	1	7_Enh	1	ENSG00000028137.12	NA	NA
chr1	12220000	chr1	15300000	9	1.074092e-9	5.604386e-7	1	7_Enh	1	7_Enh	1	ENSG00000028137.12	NA	NA
chr1	12220000	chr1	16980000	4	8.672378e-4	0.03118775	1	7_Enh	1	7_Enh	1	ENSG00000028137.12	1	ENSG00000237847.2
chr1	12220000	chr1	17860000	4	1.792985e-4	0.009768713	1	7_Enh	1	7_Enh	1	ENSG00000028137.12	1	ENSG00000074964.12
chr1	12220000	chr1	19340000	4	6.525297e-5	0.004558648	1	7_Enh	1	7_Enh	1	ENSG00000028137.12	NA	NA
chr1	12220000	chr1	19380000	3	6.926302e-4	0.02648999	1	7_Enh	1	7_Enh	1	ENSG00000028137.12	NA	NA
chr1	12220000	chr1	19820000	3	0.001038649	0.03556761	1	7_Enh	1	7_Enh	1	ENSG00000028137.12	1	ENSG00000077549.13
chr1	12220000	chr1	21740000	5	8.273171e-6	9.244605e-4	1	7_Enh	1	7_Enh	1	ENSG00000028137.12	NA	NA
chr1	12300000	chr1	13020000	11	4.635255e-4	0.01975405	1	7_Enh	NA	NA	1	ENSG00000048707.9	1	ENSG00000204508.3
chr1	12300000	chr1	13900000	7	6.268311e-4	0.02463505	1	7_Enh	NA	NA	1	ENSG00000048707.9	1	ENSG00000162493.12
chr1	12300000	chr1	14020000	10	1.642288e-7	3.948122e-5	1	7_Enh	1	7_Enh	1	ENSG00000048707.9	1	ENSG00000116731.18
chr1	12300000	chr1	14060000	9	1.021278e-4	0.006401072	1	7_Enh	1	7_Enh	1	ENSG00000048707.9	NA	NA
chr1	12300000	chr1	14140000	16	2.859036e-15	5.154663e-12	1	7_Enh	1	7_Enh	1	ENSG00000048707.9	NA	NA
chr1	12300000	chr1	15220000	6	2.406441e-4	0.01215826	1	7_Enh	1	7_Enh	1	ENSG00000048707.9	NA	NA
chr1	12300000	chr1	15300000	6	2.425093e-5	0.002136536	1	7_Enh	1	7_Enh	1	ENSG00000048707.9	NA	NA
chr1	12300000	chr1	15820000	6	3.472795e-6	4.662414e-4	1	7_Enh	1	7_Enh	1	ENSG00000048707.9	NA	NA
chr1	12300000	chr1	15980000	7	1.066139e-5	0.001127206	1	7_Enh	NA	NA	1	ENSG00000048707.9	1	ENSG00000215695.1
chr1	12300000	chr1	18220000	4	8.395411e-4	0.03045618	1	7_Enh	1	7_Enh	1	ENSG00000048707.9	NA	NA
chr1	12300000	chr1	21420000	3	0.001557667	0.04764052	1	7_Enh	1	7_Enh	1	ENSG00000048707.9	NA	NA
chr1	12380000	chr1	12860000	22	2.399256e-6	3.47667e-4	1	7_Enh	NA	NA	NA	NA	1	ENSG00000116721.9
chr1	12380000	chr1	16940000	6	1.7866e-4	0.009742698	1	7_Enh	1	7_Enh	NA	NA	1	ENSG00000219481.6
chr1	12380000	chr1	17460000	5	9.47043e-5	0.006046623	1	7_Enh	1	7_Enh	NA	NA	1	ENSG00000117115.8
chr1	12460000	chr1	16780000	5	9.928499e-4	0.03441895	1	7_Enh	1	7_Enh	NA	NA	1	ENSG00000157191.15
chr1	12460000	chr1	17340000	7	7.646017e-7	1.385807e-4	1	7_Enh	1	7_Enh	NA	NA	1	ENSG00000159363.13
chr1	12460000	chr1	18100000	5	5.788014e-4	0.02324471	1	7_Enh	1	7_Enh	NA	NA	1	ENSG00000117148.6
chr1	12500000	chr1	14020000	6	6.308105e-4	0.02474686	1	7_Enh	1	7_Enh	NA	NA	1	ENSG00000116731.18
chr1	12500000	chr1	15460000	4	0.001333363	0.04261437	1	7_Enh	1	7_Enh	NA	NA	1	ENSG00000171729.9
chr1	12500000	chr1	16980000	9	1.449386e-9	7.261652e-7	1	7_Enh	1	7_Enh	NA	NA	1	ENSG00000237847.2
chr1	12500000	chr1	20260000	4	5.080914e-5	0.003767579	1	7_Enh	NA	NA	NA	NA	1	ENSG00000188784.4
chr1	12500000	chr1	20860000	4	1.687373e-4	0.009333083	1	7_Enh	NA	NA	NA	NA	1	ENSG00000183114.6
chr1	12500000	chr1	22100000	3	5.095589e-4	0.02117903	1	7_Enh	1	7_Enh	NA	NA	1	ENSG00000090686.11
chr1	12540000	chr1	13740000	7	0.001325116	0.04242232	1	7_Enh	NA	NA	NA	NA	1	ENSG00000204478.5
chr1	12540000	chr1	14020000	6	6.359259e-4	0.02489219	1	7_Enh	1	7_Enh	NA	NA	1	ENSG00000116731.18
chr1	12540000	chr1	15580000	8	5.445815e-8	1.583945e-5	1	7_Enh	1	7_Enh	NA	NA	1	ENSG00000142621.15
chr1	12540000	chr1	15900000	7	8.240931e-7	1.471152e-4	1	7_Enh	NA	NA	NA	NA	1	ENSG00000116771.5
chr1	12540000	chr1	15940000	5	7.616095e-4	0.02838481	1	7_Enh	1	7_Enh	NA	NA	1	ENSG00000197312.7
chr1	12540000	chr1	16580000	5	3.329925e-5	0.002728472	1	7_Enh	1	7_Enh	NA	NA	1	ENSG00000132881.7
chr1	12540000	chr1	19820000	4	5.470819e-5	0.003986592	1	7_Enh	1	7_Enh	NA	NA	1	ENSG00000077549.13
chr1	12540000	chr1	20940000	5	5.779585e-7	1.105221e-4	1	7_Enh	1	7_Enh	NA	NA	1	ENSG00000158828.5
chr1	12580000	chr1	16860000	6	1.122004e-4	0.006871299	1	7_Enh	NA	NA	NA	NA	1	ENSG00000268674.1
chr1	12580000	chr1	17060000	8	7.584646e-7	1.376729e-4	1	7_Enh	1	7_Enh	NA	NA	1	ENSG00000058453.12
chr1	12580000	chr1	17380000	6	2.416984e-5	0.002130954	1	7_Enh	1	7_Enh	NA	NA	1	ENSG00000117118.5
chr1	12580000	chr1	17460000	4	7.28377e-4	0.02747559	1	7_Enh	1	7_Enh	NA	NA	1	ENSG00000117115.8
chr1	12580000	chr1	19180000	7	6.804673e-7	1.260994e-4	1	7_Enh	NA	NA	NA	NA	1	ENSG00000179002.5
chr1	12580000	chr1	19300000	4	4.813363e-4	0.020306	1	7_Enh	1	7_Enh	NA	NA	1	ENSG00000169991.6
chr1	12780000	chr1	13940000	14	1.008102e-5	0.00107908	NA	NA	1	7_Enh	1	ENSG00000188984.7	NA	NA
chr1	12780000	chr1	14140000	9	1.107286e-4	0.006803497	NA	NA	1	7_Enh	1	ENSG00000188984.7	NA	NA
chr1	12780000	chr1	14700000	10	9.815286e-6	0.001056936	NA	NA	1	7_Enh	1	ENSG00000188984.7	NA	NA
chr1	12780000	chr1	15100000	8	4.627238e-4	0.01972849	NA	NA	1	7_Enh	1	ENSG00000188984.7	NA	NA
chr1	12780000	chr1	15140000	8	3.618682e-4	0.01645377	NA	NA	1	7_Enh	1	ENSG00000188984.7	NA	NA
chr1	12780000	chr1	15380000	6	6.286541e-5	0.004431488	NA	NA	1	7_Enh	1	ENSG00000188984.7	NA	NA
chr1	12780000	chr1	15620000	10	7.409308e-8	2.050372e-5	NA	NA	1	7_Enh	1	ENSG00000188984.7	NA	NA
chr1	12780000	chr1	17340000	4	0.001128928	0.03778578	NA	NA	1	7_Enh	1	ENSG00000188984.7	1	ENSG00000159363.13
chr1	12820000	chr1	15100000	8	0.001111989	0.03737826	NA	NA	1	7_Enh	1	ENSG00000116726.4	NA	NA
chr1	12820000	chr1	15220000	9	4.730707e-5	0.003568938	NA	NA	1	7_Enh	1	ENSG00000116726.4	NA	NA
chr1	12820000	chr1	15420000	12	2.800904e-7	6.128245e-5	NA	NA	1	7_Enh	1	ENSG00000116726.4	NA	NA
chr1	12820000	chr1	15620000	9	2.286397e-6	3.344286e-4	NA	NA	1	7_Enh	1	ENSG00000116726.4	NA	NA
chr1	12820000	chr1	17460000	6	1.714467e-5	0.001634092	NA	NA	1	7_Enh	1	ENSG00000116726.4	1	ENSG00000117115.8
chr1	12860000	chr1	15100000	10	1.695547e-5	0.001620176	NA	NA	1	7_Enh	1	ENSG00000116721.9	NA	NA
chr1	12860000	chr1	15140000	11	1.859759e-6	2.834018e-4	NA	NA	1	7_Enh	1	ENSG00000116721.9	NA	NA
chr1	12860000	chr1	15420000	8	1.76555e-4	0.009656071	NA	NA	1	7_Enh	1	ENSG00000116721.9	NA	NA
chr1	12860000	chr1	15460000	9	3.528882e-7	7.39586e-5	NA	NA	1	7_Enh	1	ENSG00000116721.9	1	ENSG00000171729.9
chr1	12860000	chr1	18180000	5	3.493649e-5	0.00283116	NA	NA	1	7_Enh	1	ENSG00000116721.9	NA	NA
chr1	12860000	chr1	20020000	6	2.52928e-6	3.624603e-4	NA	NA	1	7_Enh	1	ENSG00000116721.9	NA	NA
chr1	12900000	chr1	14140000	8	9.304355e-4	0.03282691	NA	NA	1	7_Enh	1	ENSG00000120952.4	NA	NA
chr1	12900000	chr1	14780000	23	1.454614e-16	3.17659e-13	NA	NA	1	7_Enh	1	ENSG00000120952.4	NA	NA
chr1	12900000	chr1	15820000	8	4.419908e-7	8.878699e-5	NA	NA	1	7_Enh	1	ENSG00000120952.4	NA	NA
chr1	12900000	chr1	17740000	4	6.434294e-4	0.02510907	NA	NA	1	7_Enh	1	ENSG00000120952.4	NA	NA
chr1	12900000	chr1	18220000	8	3.445148e-7	7.251991e-5	NA	NA	1	7_Enh	1	ENSG00000120952.4	NA	NA
chr1	12900000	chr1	21300000	9	6.331267e-11	4.671501e-8	NA	NA	1	7_Enh	1	ENSG00000120952.4	NA	NA
chr1	12940000	chr1	14060000	13	3.690884e-4	0.01669695	NA	NA	1	7_Enh	1	ENSG00000187545.5	NA	NA
chr1	12940000	chr1	15060000	8	5.459477e-5	0.003980431	NA	NA	1	7_Enh	1	ENSG00000187545.5	NA	NA
chr1	12940000	chr1	17220000	9	1.746848e-7	4.153007e-5	NA	NA	1	7_Enh	1	ENSG00000187545.5	NA	NA
chr1	13020000	chr1	14700000	11	5.148064e-6	6.373529e-4	NA	NA	1	7_Enh	1	ENSG00000204508.3	NA	NA
chr1	13020000	chr1	14780000	10	1.314281e-4	0.007737668	NA	NA	1	7_Enh	1	ENSG00000204508.3	NA	NA
chr1	13020000	chr1	14860000	10	1.361635e-5	0.001364589	NA	NA	1	7_Enh	1	ENSG00000204508.3	NA	NA
chr1	13020000	chr1	14940000	12	1.089274e-7	2.819575e-5	NA	NA	1	7_Enh	1	ENSG00000204508.3	1	ENSG00000189337.11
chr1	13020000	chr1	15100000	10	3.166382e-5	0.002624005	NA	NA	1	7_Enh	1	ENSG00000204508.3	NA	NA
chr1	13020000	chr1	18100000	7	3.489976e-6	4.679873e-4	NA	NA	1	7_Enh	1	ENSG00000204508.3	1	ENSG00000117148.6
chr1	13340000	chr1	15620000	6	0.001086389	0.03675166	NA	NA	1	7_Enh	1	ENSG00000204502.2	NA	NA
chr1	13380000	chr1	14860000	11	2.121867e-5	0.001926739	NA	NA	1	7_Enh	1	ENSG00000182330.6	NA	NA
chr1	13380000	chr1	20740000	9	1.164706e-9	6.006318e-7	NA	NA	1	7_Enh	1	ENSG00000182330.6	NA	NA
chr1	13420000	chr1	14820000	15	1.010439e-7	2.651146e-5	NA	NA	1	7_Enh	1	ENSG00000204501.2	NA	NA
chr1	13420000	chr1	14940000	10	5.695614e-5	0.004109608	NA	NA	1	7_Enh	1	ENSG00000204501.2	1	ENSG00000189337.11
chr1	13420000	chr1	15140000	14	1.654134e-7	3.971239e-5	NA	NA	1	7_Enh	1	ENSG00000204501.2	NA	NA
chr1	13420000	chr1	15420000	15	2.065541e-9	9.84988e-7	NA	NA	1	7_Enh	1	ENSG00000204501.2	NA	NA
chr1	13420000	chr1	15580000	7	1.857169e-4	0.01003103	NA	NA	1	7_Enh	1	ENSG00000204501.2	1	ENSG00000142621.15
chr1	13420000	chr1	20100000	5	5.854615e-5	0.004197193	NA	NA	1	7_Enh	1	ENSG00000204501.2	NA	NA
chr1	13420000	chr1	20660000	8	1.821541e-7	4.298352e-5	NA	NA	1	7_Enh	1	ENSG00000204501.2	NA	NA
chr1	13460000	chr1	17540000	4	0.001442544	0.04508754	NA	NA	1	7_Enh	1	ENSG00000204491.2	1	ENSG00000142623.8
chr1	13460000	chr1	17900000	6	3.022911e-5	0.002531476	NA	NA	1	7_Enh	1	ENSG00000204491.2	NA	NA
chr1	13500000	chr1	14940000	9	4.385354e-4	0.01896284	NA	NA	1	7_Enh	1	ENSG00000204486.3	1	ENSG00000189337.11
chr1	13500000	chr1	15580000	6	0.001416836	0.04450998	NA	NA	1	7_Enh	1	ENSG00000204486.3	1	ENSG00000142621.15
chr1	13660000	chr1	19300000	5	8.376648e-5	0.005511664	NA	NA	1	7_Enh	1	ENSG00000204481.6	1	ENSG00000169991.6
chr1	13660000	chr1	19940000	11	8.600599e-13	9.880955e-10	NA	NA	1	7_Enh	1	ENSG00000204481.6	1	ENSG00000173436.9
chr1	13700000	chr1	16940000	12	1.143597e-9	5.913274e-7	NA	NA	1	7_Enh	1	ENSG00000204479.4	1	ENSG00000219481.6
chr1	13740000	chr1	14100000	21	3.248813e-6	4.421346e-4	NA	NA	1	7_Enh	1	ENSG00000204478.5	NA	NA
chr1	13740000	chr1	14140000	17	4.118568e-5	0.003211604	NA	NA	1	7_Enh	1	ENSG00000204478.5	NA	NA
chr1	13740000	chr1	14820000	14	1.168433e-5	0.001210657	NA	NA	1	7_Enh	1	ENSG00000204478.5	NA	NA
chr1	13740000	chr1	14860000	11	2.650684e-4	0.0130685	NA	NA	1	7_Enh	1	ENSG00000204478.5	NA	NA
chr1	13860000	chr1	14140000	13	8.0934e-5	0.005369759	NA	NA	1	7_Enh	1	ENSG00000162494.5	NA	NA
chr1	13860000	chr1	18180000	3	0.001498283	0.04632163	NA	NA	1	7_Enh	1	ENSG00000162494.5	NA	NA
chr1	13860000	chr1	19700000	3	6.745333e-4	0.02598306	NA	NA	1	7_Enh	1	ENSG00000162494.5	NA	NA
chr1	13900000	chr1	15380000	6	0.001138673	0.03801791	NA	NA	1	7_Enh	1	ENSG00000162493.12	NA	NA
chr1	13900000	chr1	17100000	6	6.547316e-4	0.0254261	NA	NA	1	7_Enh	1	ENSG00000162493.12	NA	NA
chr1	13900000	chr1	17220000	6	5.547703e-4	0.02253737	NA	NA	1	7_Enh	1	ENSG00000162493.12	NA	NA
chr1	13900000	chr1	23420000	6	1.191547e-5	0.001229413	NA	NA	1	7_Enh	1	ENSG00000162493.12	NA	NA
chr1	13940000	chr1	15460000	9	7.732836e-5	0.005187737	1	7_Enh	1	7_Enh	NA	NA	1	ENSG00000171729.9
chr1	13940000	chr1	18420000	5	3.603715e-4	0.0164042	1	7_Enh	NA	NA	NA	NA	1	ENSG00000117154.7
chr1	14020000	chr1	14140000	27	5.284089e-7	1.026497e-4	1	7_Enh	1	7_Enh	1	ENSG00000116731.18	NA	NA
chr1	14020000	chr1	14780000	13	4.792368e-4	0.02024307	1	7_Enh	1	7_Enh	1	ENSG00000116731.18	NA	NA
chr1	14020000	chr1	14820000	11	0.001103783	0.03717566	1	7_Enh	1	7_Enh	1	ENSG00000116731.18	NA	NA
chr1	14020000	chr1	15060000	10	8.949906e-5	0.005790987	1	7_Enh	1	7_Enh	1	ENSG00000116731.18	NA	NA
chr1	14020000	chr1	15420000	12	4.838126e-6	6.068469e-4	1	7_Enh	1	7_Enh	1	ENSG00000116731.18	NA	NA
chr1	14020000	chr1	15620000	7	4.330254e-4	0.01878617	1	7_Enh	1	7_Enh	1	ENSG00000116731.18	NA	NA
chr1	14020000	chr1	17060000	6	2.732617e-4	0.01336488	1	7_Enh	1	7_Enh	1	ENSG00000116731.18	1	ENSG00000058453.12
chr1	14020000	chr1	17940000	5	6.866739e-5	0.00473987	1	7_Enh	1	7_Enh	1	ENSG00000116731.18	NA	NA
chr1	14020000	chr1	19180000	8	4.847029e-8	1.436439e-5	1	7_Enh	NA	NA	1	ENSG00000116731.18	1	ENSG00000179002.5
chr1	14020000	chr1	20140000	4	9.266948e-4	0.03273513	1	7_Enh	1	7_Enh	1	ENSG00000116731.18	1	ENSG00000178828.5
chr1	14060000	chr1	17380000	6	0.00135689	0.0431579	1	7_Enh	1	7_Enh	NA	NA	1	ENSG00000117118.5
chr1	14100000	chr1	17460000	4	0.001571413	0.04793716	1	7_Enh	1	7_Enh	NA	NA	1	ENSG00000117115.8
chr1	14100000	chr1	19300000	4	5.530415e-4	0.02248565	1	7_Enh	1	7_Enh	NA	NA	1	ENSG00000169991.6
chr1	14100000	chr1	19580000	6	3.740764e-6	4.944197e-4	1	7_Enh	1	7_Enh	NA	NA	1	ENSG00000127463.9
chr1	14140000	chr1	17340000	5	9.213799e-5	0.005919261	1	7_Enh	1	7_Enh	NA	NA	1	ENSG00000159363.13
chr1	14140000	chr1	17460000	4	0.001143238	0.03812938	1	7_Enh	1	7_Enh	NA	NA	1	ENSG00000117115.8
chr1	14140000	chr1	19180000	4	0.001209747	0.03972637	1	7_Enh	NA	NA	NA	NA	1	ENSG00000179002.5
chr1	14140000	chr1	21980000	4	1.146083e-4	0.006980573	1	7_Enh	1	7_Enh	NA	NA	1	ENSG00000076864.15
chr1	14700000	chr1	16780000	6	0.001431935	0.04484921	1	7_Enh	1	7_Enh	NA	NA	1	ENSG00000157191.15
chr1	14860000	chr1	17060000	8	1.194698e-4	0.007200605	1	7_Enh	1	7_Enh	NA	NA	1	ENSG00000058453.12
chr1	14940000	chr1	15060000	30	1.536529e-5	0.001500338	1	7_Enh	1	7_Enh	1	ENSG00000189337.11	NA	NA
chr1	14940000	chr1	16940000	8	1.684666e-4	0.009321742	1	7_Enh	1	7_Enh	1	ENSG00000189337.11	1	ENSG00000219481.6
chr1	14940000	chr1	17220000	7	4.243363e-4	0.01850959	1	7_Enh	1	7_Enh	1	ENSG00000189337.11	NA	NA
chr1	14940000	chr1	17460000	5	9.495983e-4	0.03331445	1	7_Enh	1	7_Enh	1	ENSG00000189337.11	1	ENSG00000117115.8
chr1	15060000	chr1	16860000	10	4.60127e-6	5.833823e-4	1	7_Enh	NA	NA	NA	NA	1	ENSG00000268674.1
chr1	15060000	chr1	17860000	5	0.001079309	0.03657729	1	7_Enh	1	7_Enh	NA	NA	1	ENSG00000074964.12
chr1	15060000	chr1	20220000	7	2.597617e-7	5.760691e-5	1	7_Enh	1	7_Enh	NA	NA	1	ENSG00000169914.5
chr1	15100000	chr1	15580000	23	2.344328e-7	5.292537e-5	1	7_Enh	1	7_Enh	NA	NA	1	ENSG00000142621.15
chr1	15100000	chr1	19180000	7	6.289202e-5	0.004432987	1	7_Enh	NA	NA	NA	NA	1	ENSG00000179002.5
chr1	15100000	chr1	19300000	6	8.979918e-5	0.005806193	1	7_Enh	1	7_Enh	NA	NA	1	ENSG00000169991.6
chr1	15100000	chr1	20860000	7	7.690325e-6	8.732136e-4	1	7_Enh	NA	NA	NA	NA	1	ENSG00000183114.6
chr1	15140000	chr1	15460000	28	7.680105e-9	3.026991e-6	1	7_Enh	1	7_Enh	NA	NA	1	ENSG00000171729.9
chr1	15140000	chr1	15580000	16	0.001364698	0.04333622	1	7_Enh	1	7_Enh	NA	NA	1	ENSG00000142621.15
chr1	15140000	chr1	17380000	9	2.184469e-5	0.001971031	1	7_Enh	1	7_Enh	NA	NA	1	ENSG00000117118.5
chr1	15140000	chr1	17580000	6	5.192441e-4	0.02147021	1	7_Enh	1	7_Enh	NA	NA	1	ENSG00000142619.4
chr1	15140000	chr1	17620000	7	2.410958e-4	0.01217516	1	7_Enh	1	7_Enh	NA	NA	1	ENSG00000159339.9
chr1	15140000	chr1	19180000	7	5.803228e-5	0.004168897	1	7_Enh	NA	NA	NA	NA	1	ENSG00000179002.5
chr1	15140000	chr1	22100000	4	6.692582e-4	0.02583562	1	7_Enh	1	7_Enh	NA	NA	1	ENSG00000090686.11
chr1	15140000	chr1	23020000	5	1.125304e-4	0.006886641	1	7_Enh	1	7_Enh	NA	NA	1	ENSG00000133216.12
chr1	15300000	chr1	16860000	10	3.832018e-6	5.04038e-4	1	7_Enh	NA	NA	NA	NA	1	ENSG00000268674.1
chr1	15300000	chr1	17860000	8	5.550329e-7	1.068826e-4	1	7_Enh	1	7_Enh	NA	NA	1	ENSG00000074964.12
chr1	15300000	chr1	23860000	4	9.912951e-5	0.00625913	1	7_Enh	1	7_Enh	NA	NA	1	ENSG00000007968.6
chr1	15380000	chr1	16860000	9	3.702089e-6	4.904651e-4	1	7_Enh	NA	NA	NA	NA	1	ENSG00000268674.1
chr1	15380000	chr1	19300000	5	1.800119e-5	0.001696644	1	7_Enh	1	7_Enh	NA	NA	1	ENSG00000169991.6
chr1	15420000	chr1	15580000	33	1.360826e-6	2.207032e-4	1	7_Enh	1	7_Enh	NA	NA	1	ENSG00000142621.15
chr1	15420000	chr1	16940000	9	0.001521403	0.04683453	1	7_Enh	1	7_Enh	NA	NA	1	ENSG00000219481.6
chr1	15420000	chr1	20140000	5	0.001311327	0.04210852	1	7_Enh	1	7_Enh	NA	NA	1	ENSG00000178828.5
chr1	15460000	chr1	15580000	35	6.135567e-12	5.83436e-9	1	7_Enh	1	7_Enh	1	ENSG00000171729.9	1	ENSG00000142621.15
chr1	15460000	chr1	15620000	29	3.08391e-9	1.390932e-6	1	7_Enh	1	7_Enh	1	ENSG00000171729.9	NA	NA
chr1	15460000	chr1	15660000	36	6.434509e-13	7.590677e-10	1	7_Enh	1	7_Enh	1	ENSG00000171729.9	NA	NA
chr1	15460000	chr1	15780000	18	2.278799e-7	5.17038e-5	1	7_Enh	1	7_Enh	1	ENSG00000171729.9	1	ENSG00000215704.5
chr1	15460000	chr1	17260000	11	9.287611e-8	2.473238e-5	1	7_Enh	1	7_Enh	1	ENSG00000171729.9	NA	NA
chr1	15460000	chr1	17940000	7	1.629089e-6	2.550555e-4	1	7_Enh	1	7_Enh	1	ENSG00000171729.9	NA	NA
chr1	15580000	chr1	15780000	28	7.707661e-11	5.555552e-8	1	7_Enh	1	7_Enh	1	ENSG00000142621.15	1	ENSG00000215704.5
chr1	15580000	chr1	17260000	8	1.76041e-4	0.009635206	1	7_Enh	1	7_Enh	1	ENSG00000142621.15	NA	NA
chr1	15580000	chr1	19380000	6	2.830865e-6	3.965854e-4	1	7_Enh	1	7_Enh	1	ENSG00000142621.15	NA	NA
chr1	15580000	chr1	19660000	5	1.251835e-4	0.007459063	1	7_Enh	1	7_Enh	1	ENSG00000142621.15	NA	NA
chr1	15580000	chr1	19700000	7	8.196179e-8	2.228038e-5	1	7_Enh	1	7_Enh	1	ENSG00000142621.15	NA	NA
chr1	15580000	chr1	19820000	8	1.137271e-8	4.228297e-6	1	7_Enh	1	7_Enh	1	ENSG00000142621.15	1	ENSG00000077549.13
chr1	15580000	chr1	21020000	5	2.972123e-5	0.002499029	1	7_Enh	1	7_Enh	1	ENSG00000142621.15	NA	NA
chr1	15580000	chr1	21260000	4	9.030703e-4	0.03212462	1	7_Enh	1	7_Enh	1	ENSG00000142621.15	NA	NA
chr1	15620000	chr1	15780000	19	1.605977e-4	0.008992292	1	7_Enh	1	7_Enh	NA	NA	1	ENSG00000215704.5
chr1	15620000	chr1	24460000	5	3.756641e-5	0.002992638	1	7_Enh	NA	NA	NA	NA	1	ENSG00000142677.3
chr1	15660000	chr1	15780000	56	2.751109e-24	1.213563e-20	1	7_Enh	1	7_Enh	NA	NA	1	ENSG00000215704.5
chr1	15780000	chr1	17060000	9	7.320629e-5	0.004976094	1	7_Enh	1	7_Enh	1	ENSG00000215704.5	1	ENSG00000058453.12
chr1	15780000	chr1	21860000	3	0.001300828	0.04186325	1	7_Enh	1	7_Enh	1	ENSG00000215704.5	NA	NA
chr1	15780000	chr1	23700000	3	0.001331027	0.04255991	1	7_Enh	1	7_Enh	1	ENSG00000215704.5	1	ENSG00000125945.10
chr1	15780000	chr1	25100000	4	5.775531e-5	0.004153427	1	7_Enh	1	7_Enh	1	ENSG00000215704.5	NA	NA
chr1	15820000	chr1	16580000	11	3.101745e-6	4.262854e-4	1	7_Enh	1	7_Enh	NA	NA	1	ENSG00000132881.7
chr1	15820000	chr1	20500000	7	4.747204e-6	5.978756e-4	1	7_Enh	1	7_Enh	NA	NA	1	ENSG00000162543.5
chr1	15900000	chr1	19380000	5	9.39875e-5	0.006011319	NA	NA	1	7_Enh	1	ENSG00000116771.5	NA	NA
chr1	15900000	chr1	20900000	4	9.252137e-4	0.03269699	NA	NA	1	7_Enh	1	ENSG00000116771.5	1	ENSG00000158825.5
chr1	15900000	chr1	22780000	4	2.18998e-4	0.01133976	NA	NA	1	7_Enh	1	ENSG00000116771.5	1	ENSG00000184677.12
chr1	15940000	chr1	16220000	24	7.507086e-5	0.005071837	1	7_Enh	1	7_Enh	1	ENSG00000197312.7	NA	NA
chr1	15940000	chr1	16260000	20	4.913672e-4	0.02061989	1	7_Enh	1	7_Enh	1	ENSG00000197312.7	NA	NA
chr1	15940000	chr1	16540000	11	8.485754e-4	0.03069675	1	7_Enh	1	7_Enh	1	ENSG00000197312.7	1	ENSG00000204377.3
chr1	15940000	chr1	16820000	17	6.544025e-6	7.697473e-4	1	7_Enh	1	7_Enh	1	ENSG00000197312.7	NA	NA
chr1	15940000	chr1	17380000	9	7.532164e-4	0.0281584	1	7_Enh	1	7_Enh	1	ENSG00000197312.7	1	ENSG00000117118.5
chr1	15940000	chr1	19300000	6	2.284326e-4	0.01169942	1	7_Enh	1	7_Enh	1	ENSG00000197312.7	1	ENSG00000169991.6
chr1	15940000	chr1	19660000	5	0.001358058	0.04318621	1	7_Enh	1	7_Enh	1	ENSG00000197312.7	NA	NA
chr1	15940000	chr1	19820000	5	6.798259e-4	0.02613127	1	7_Enh	1	7_Enh	1	ENSG00000197312.7	1	ENSG00000077549.13
chr1	15940000	chr1	22780000	6	4.883506e-6	6.112211e-4	1	7_Enh	1	7_Enh	1	ENSG00000197312.7	1	ENSG00000184677.12
chr1	15980000	chr1	16260000	20	4.857847e-4	0.02044468	NA	NA	1	7_Enh	1	ENSG00000215695.1	NA	NA
chr1	15980000	chr1	16740000	15	1.939006e-7	4.522952e-5	NA	NA	1	7_Enh	1	ENSG00000215695.1	NA	NA
chr1	15980000	chr1	19580000	5	0.001433861	0.044891	NA	NA	1	7_Enh	1	ENSG00000215695.1	1	ENSG00000127463.9
chr1	16140000	chr1	16540000	15	5.555796e-9	2.297015e-6	1	7_Enh	1	7_Enh	NA	NA	1	ENSG00000204377.3
chr1	16140000	chr1	16780000	11	1.352115e-5	0.001357034	1	7_Enh	1	7_Enh	NA	NA	1	ENSG00000157191.15
chr1	16140000	chr1	19540000	6	2.221203e-6	3.268508e-4	1	7_Enh	1	7_Enh	NA	NA	1	ENSG00000127481.10
chr1	16180000	chr1	21020000	4	2.130407e-4	0.01111088	1	7_Enh	1	7_Enh	1	ENSG00000065526.6	NA	NA
chr1	16180000	chr1	21340000	4	6.428022e-4	0.02509105	1	7_Enh	1	7_Enh	1	ENSG00000065526.6	NA	NA
chr1	16220000	chr1	23900000	6	1.633089e-7	3.930397e-5	1	7_Enh	1	7_Enh	NA	NA	1	ENSG00000197880.4
chr1	16260000	chr1	16540000	18	2.554651e-7	5.681973e-5	1	7_Enh	1	7_Enh	NA	NA	1	ENSG00000204377.3
chr1	16260000	chr1	16580000	14	6.99278e-4	0.02667265	1	7_Enh	1	7_Enh	NA	NA	1	ENSG00000132881.7
chr1	16260000	chr1	20260000	5	7.798369e-5	0.005220326	1	7_Enh	NA	NA	NA	NA	1	ENSG00000188784.4
chr1	16260000	chr1	23500000	4	4.600993e-4	0.01964696	1	7_Enh	1	7_Enh	NA	NA	1	ENSG00000169641.9
chr1	16540000	chr1	16700000	35	3.917571e-16	8.054514e-13	1	7_Enh	1	7_Enh	1	ENSG00000204377.3	NA	NA
chr1	16540000	chr1	17260000	12	7.925298e-6	8.941022e-4	1	7_Enh	1	7_Enh	1	ENSG00000204377.3	NA	NA
chr1	16540000	chr1	18940000	4	7.488478e-4	0.02804117	1	7_Enh	NA	NA	1	ENSG00000204377.3	1	ENSG00000009709.7
chr1	16540000	chr1	19940000	4	5.444003e-4	0.0222286	1	7_Enh	1	7_Enh	1	ENSG00000204377.3	1	ENSG00000173436.9
chr1	16540000	chr1	20900000	4	2.572779e-4	0.01277787	1	7_Enh	1	7_Enh	1	ENSG00000204377.3	1	ENSG00000158825.5
chr1	16580000	chr1	16700000	45	3.589325e-17	8.463709e-14	1	7_Enh	1	7_Enh	1	ENSG00000132881.7	NA	NA
chr1	16580000	chr1	16740000	38	1.105206e-19	3.429286e-16	1	7_Enh	1	7_Enh	1	ENSG00000132881.7	NA	NA
chr1	16580000	chr1	16780000	31	1.059649e-11	9.51928e-9	1	7_Enh	1	7_Enh	1	ENSG00000132881.7	1	ENSG00000157191.15
chr1	16580000	chr1	19540000	6	2.50971e-5	0.002194296	1	7_Enh	1	7_Enh	1	ENSG00000132881.7	1	ENSG00000127481.10
chr1	16580000	chr1	25300000	4	2.896718e-4	0.01395496	1	7_Enh	1	7_Enh	1	ENSG00000132881.7	1	ENSG00000020633.14
chr1	16580000	chr1	26380000	4	8.724685e-5	0.005682289	1	7_Enh	1	7_Enh	1	ENSG00000132881.7	1	ENSG00000158022.6
chr1	16700000	chr1	20980000	5	5.080395e-5	0.003767291	1	7_Enh	NA	NA	NA	NA	1	ENSG00000244038.5
chr1	16700000	chr1	24820000	4	1.958358e-4	0.01043636	1	7_Enh	1	7_Enh	NA	NA	1	ENSG00000117602.7
chr1	16740000	chr1	16860000	27	4.206364e-7	8.52846e-5	1	7_Enh	NA	NA	NA	NA	1	ENSG00000268674.1
chr1	16740000	chr1	16940000	19	7.169595e-5	0.004897221	1	7_Enh	1	7_Enh	NA	NA	1	ENSG00000219481.6
chr1	16780000	chr1	16980000	24	4.45881e-5	0.00341133	1	7_Enh	1	7_Enh	1	ENSG00000157191.15	1	ENSG00000237847.2
chr1	16780000	chr1	17220000	40	1.377275e-21	5.058128e-18	1	7_Enh	1	7_Enh	1	ENSG00000157191.15	NA	NA
chr1	16780000	chr1	17260000	19	1.622997e-6	2.542577e-4	1	7_Enh	1	7_Enh	1	ENSG00000157191.15	NA	NA
chr1	16780000	chr1	19340000	5	5.919819e-4	0.02362694	1	7_Enh	1	7_Enh	1	ENSG00000157191.15	NA	NA
chr1	16780000	chr1	19700000	5	1.327027e-4	0.007793697	1	7_Enh	1	7_Enh	1	ENSG00000157191.15	NA	NA
chr1	16780000	chr1	25660000	4	7.239383e-4	0.02735637	1	7_Enh	1	7_Enh	1	ENSG00000157191.15	1	ENSG00000117616.13
chr1	16820000	chr1	16940000	88	1.290722e-37	9.241042e-34	1	7_Enh	1	7_Enh	NA	NA	1	ENSG00000219481.6
chr1	16820000	chr1	23900000	4	2.115273e-4	0.0110543	1	7_Enh	1	7_Enh	NA	NA	1	ENSG00000197880.4
chr1	16860000	chr1	16980000	50	1.289435e-12	1.425869e-9	NA	NA	1	7_Enh	1	ENSG00000268674.1	1	ENSG00000237847.2
chr1	16860000	chr1	17220000	1110	0	0	NA	NA	1	7_Enh	1	ENSG00000268674.1	NA	NA
chr1	16860000	chr1	17260000	43	1.934777e-19	5.8747e-16	NA	NA	1	7_Enh	1	ENSG00000268674.1	NA	NA
chr1	16860000	chr1	17460000	14	7.210339e-6	8.30156e-4	NA	NA	1	7_Enh	1	ENSG00000268674.1	1	ENSG00000117115.8
chr1	16860000	chr1	21660000	10	1.446731e-10	9.723598e-8	NA	NA	1	7_Enh	1	ENSG00000268674.1	1	ENSG00000117298.10
chr1	16860000	chr1	21700000	10	4.470749e-10	2.611577e-7	NA	NA	1	7_Enh	1	ENSG00000268674.1	NA	NA
chr1	16860000	chr1	21740000	10	4.482615e-9	1.913033e-6	NA	NA	1	7_Enh	1	ENSG00000268674.1	NA	NA
chr1	16860000	chr1	23020000	5	7.166857e-5	0.004895734	NA	NA	1	7_Enh	1	ENSG00000268674.1	1	ENSG00000133216.12
chr1	16860000	chr1	24660000	4	6.139162e-4	0.02426037	NA	NA	1	7_Enh	1	ENSG00000268674.1	1	ENSG00000158055.11
chr1	16860000	chr1	26060000	5	7.545824e-5	0.005092075	NA	NA	1	7_Enh	1	ENSG00000268674.1	NA	NA
chr1	16860000	chr1	26300000	5	5.060088e-5	0.003755894	NA	NA	1	7_Enh	1	ENSG00000268674.1	NA	NA
chr1	16940000	chr1	17060000	88	1.290722e-37	9.241042e-34	1	7_Enh	1	7_Enh	1	ENSG00000219481.6	1	ENSG00000058453.12
chr1	16940000	chr1	17100000	72	2.715441e-29	1.534119e-25	1	7_Enh	1	7_Enh	1	ENSG00000219481.6	NA	NA
chr1	16940000	chr1	17220000	161	1.213921e-134	2.259121e-130	1	7_Enh	1	7_Enh	1	ENSG00000219481.6	NA	NA
chr1	16940000	chr1	17260000	19	0.0014838849999999999	0.04600533	1	7_Enh	1	7_Enh	1	ENSG00000219481.6	NA	NA
chr1	16940000	chr1	17460000	11	0.001317333	0.04224275	1	7_Enh	1	7_Enh	1	ENSG00000219481.6	1	ENSG00000117115.8
chr1	16940000	chr1	17620000	11	0.001194182	0.03935295	1	7_Enh	1	7_Enh	1	ENSG00000219481.6	1	ENSG00000159339.9
chr1	16940000	chr1	19340000	7	3.535099e-5	0.002857014	1	7_Enh	1	7_Enh	1	ENSG00000219481.6	NA	NA
chr1	16940000	chr1	19700000	6	4.68629e-5	0.003543587	1	7_Enh	1	7_Enh	1	ENSG00000219481.6	NA	NA
chr1	16940000	chr1	20740000	8	1.004905e-6	1.727035e-4	1	7_Enh	1	7_Enh	1	ENSG00000219481.6	NA	NA
chr1	16940000	chr1	21020000	7	2.21558e-6	3.26219e-4	1	7_Enh	1	7_Enh	1	ENSG00000219481.6	NA	NA
chr1	16940000	chr1	21740000	9	7.230878e-8	2.008571e-5	1	7_Enh	1	7_Enh	1	ENSG00000219481.6	NA	NA
chr1	16940000	chr1	21780000	12	1.821698e-11	1.547554e-8	1	7_Enh	1	7_Enh	1	ENSG00000219481.6	1	ENSG00000142794.14
chr1	16940000	chr1	21820000	4	7.32186e-4	0.02757971	1	7_Enh	1	7_Enh	1	ENSG00000219481.6	1	ENSG00000162551.9
chr1	16940000	chr1	24700000	5	1.36845e-5	0.001369921	1	7_Enh	1	7_Enh	1	ENSG00000219481.6	NA	NA
chr1	16940000	chr1	25300000	4	0.00104537	0.03573938	1	7_Enh	1	7_Enh	1	ENSG00000219481.6	1	ENSG00000020633.14
chr1	16940000	chr1	26540000	4	3.709445e-4	0.01675801	1	7_Enh	NA	NA	1	ENSG00000219481.6	1	ENSG00000130695.9
chr1	16980000	chr1	17100000	210	2.083453e-157	4.259804e-153	1	7_Enh	1	7_Enh	1	ENSG00000237847.2	NA	NA
chr1	16980000	chr1	17220000	45	2.559685e-15	4.653405e-12	1	7_Enh	1	7_Enh	1	ENSG00000237847.2	NA	NA
chr1	16980000	chr1	17260000	22	3.362003e-4	0.01558301	1	7_Enh	1	7_Enh	1	ENSG00000237847.2	NA	NA
chr1	16980000	chr1	17380000	22	5.715262e-7	1.094941e-4	1	7_Enh	1	7_Enh	1	ENSG00000237847.2	1	ENSG00000117118.5
chr1	16980000	chr1	17500000	12	7.809245e-4	0.02890174	1	7_Enh	1	7_Enh	1	ENSG00000237847.2	NA	NA
chr1	16980000	chr1	19380000	5	8.146564e-4	0.02979561	1	7_Enh	1	7_Enh	1	ENSG00000237847.2	NA	NA
chr1	16980000	chr1	19980000	10	2.679614e-9	1.233067e-6	1	7_Enh	1	7_Enh	1	ENSG00000237847.2	1	ENSG00000158748.3
chr1	16980000	chr1	20140000	9	6.731431e-7	1.249558e-4	1	7_Enh	1	7_Enh	1	ENSG00000237847.2	1	ENSG00000178828.5
chr1	16980000	chr1	20740000	7	1.191959e-5	0.001229742	1	7_Enh	1	7_Enh	1	ENSG00000237847.2	NA	NA
chr1	16980000	chr1	24700000	4	2.392627e-4	0.01210584	1	7_Enh	1	7_Enh	1	ENSG00000237847.2	NA	NA
chr1	16980000	chr1	25980000	4	1.216221e-4	0.007297806	1	7_Enh	1	7_Enh	1	ENSG00000237847.2	NA	NA
chr1	17060000	chr1	17220000	151	1.027763e-101	1.580887e-97	1	7_Enh	1	7_Enh	1	ENSG00000058453.12	NA	NA
chr1	17060000	chr1	17260000	27	9.626705e-5	0.006121838	1	7_Enh	1	7_Enh	1	ENSG00000058453.12	NA	NA
chr1	17060000	chr1	17620000	12	0.001409204	0.04433764	1	7_Enh	1	7_Enh	1	ENSG00000058453.12	1	ENSG00000159339.9
chr1	17060000	chr1	18220000	10	5.732369e-4	0.02307949	1	7_Enh	1	7_Enh	1	ENSG00000058453.12	NA	NA
chr1	17060000	chr1	19540000	12	1.988967e-10	1.286584e-7	1	7_Enh	1	7_Enh	1	ENSG00000058453.12	1	ENSG00000127481.10
chr1	17060000	chr1	20420000	6	2.338492e-5	0.002077303	1	7_Enh	1	7_Enh	1	ENSG00000058453.12	NA	NA
chr1	17060000	chr1	20660000	10	1.033384e-7	2.700341e-5	1	7_Enh	1	7_Enh	1	ENSG00000058453.12	NA	NA
chr1	17100000	chr1	18100000	12	5.875198e-5	0.004208165	1	7_Enh	1	7_Enh	NA	NA	1	ENSG00000117148.6
chr1	17100000	chr1	23820000	5	4.471849e-5	0.003419095	1	7_Enh	1	7_Enh	NA	NA	1	ENSG00000088280.14
chr1	17220000	chr1	17340000	28	1.833496e-7	4.321827e-5	1	7_Enh	1	7_Enh	NA	NA	1	ENSG00000159363.13
chr1	17220000	chr1	17540000	17	1.510751e-5	0.001480493	1	7_Enh	1	7_Enh	NA	NA	1	ENSG00000142623.8
chr1	17220000	chr1	18420000	8	7.702583e-4	0.02861697	1	7_Enh	NA	NA	NA	NA	1	ENSG00000117154.7
chr1	17220000	chr1	19180000	7	7.927703e-4	0.02921891	1	7_Enh	NA	NA	NA	NA	1	ENSG00000179002.5
chr1	17220000	chr1	19300000	7	9.998161e-5	0.006299672	1	7_Enh	1	7_Enh	NA	NA	1	ENSG00000169991.6
chr1	17220000	chr1	19820000	5	0.001259567	0.04090165	1	7_Enh	1	7_Enh	NA	NA	1	ENSG00000077549.13
chr1	17220000	chr1	20260000	10	2.847386e-9	1.29963e-6	1	7_Enh	NA	NA	NA	NA	1	ENSG00000188784.4
chr1	17220000	chr1	20500000	9	3.143223e-5	0.002608717	1	7_Enh	1	7_Enh	NA	NA	1	ENSG00000162543.5
chr1	17340000	chr1	17540000	14	5.376933e-5	0.003935286	1	7_Enh	1	7_Enh	1	ENSG00000159363.13	1	ENSG00000142623.8
chr1	17340000	chr1	17580000	11	0.001534243	0.04711545	1	7_Enh	1	7_Enh	1	ENSG00000159363.13	1	ENSG00000142619.4
chr1	17340000	chr1	17620000	19	8.140948e-8	2.21617e-5	1	7_Enh	1	7_Enh	1	ENSG00000159363.13	1	ENSG00000159339.9
chr1	17340000	chr1	17740000	11	2.551216e-5	0.002222021	1	7_Enh	1	7_Enh	1	ENSG00000159363.13	NA	NA
chr1	17340000	chr1	19180000	7	4.559068e-5	0.00346984	1	7_Enh	NA	NA	1	ENSG00000159363.13	1	ENSG00000179002.5
chr1	17340000	chr1	20860000	7	8.218231e-7	1.46789e-4	1	7_Enh	NA	NA	1	ENSG00000159363.13	1	ENSG00000183114.6
chr1	17340000	chr1	22740000	3	0.00100729	0.03478288	1	7_Enh	1	7_Enh	1	ENSG00000159363.13	NA	NA
chr1	17340000	chr1	23140000	3	0.001348591	0.04296591	1	7_Enh	1	7_Enh	1	ENSG00000159363.13	NA	NA
chr1	17340000	chr1	23660000	4	1.723145e-4	0.009480253	1	7_Enh	1	7_Enh	1	ENSG00000159363.13	1	ENSG00000125944.14
chr1	17340000	chr1	24100000	4	1.21024e-4	0.007270601	1	7_Enh	1	7_Enh	1	ENSG00000159363.13	1	ENSG00000011009.6
chr1	17380000	chr1	17540000	23	2.621084e-7	5.804815e-5	1	7_Enh	1	7_Enh	1	ENSG00000117118.5	1	ENSG00000142623.8
chr1	17380000	chr1	17580000	23	9.945871e-8	2.616496e-5	1	7_Enh	1	7_Enh	1	ENSG00000117118.5	1	ENSG00000142619.4
chr1	17380000	chr1	17620000	18	1.930403e-4	0.01032372	1	7_Enh	1	7_Enh	1	ENSG00000117118.5	1	ENSG00000159339.9
chr1	17380000	chr1	17740000	16	1.085518e-6	1.838649e-4	1	7_Enh	1	7_Enh	1	ENSG00000117118.5	NA	NA
chr1	17380000	chr1	17860000	12	9.59452e-4	0.03356137	1	7_Enh	1	7_Enh	1	ENSG00000117118.5	1	ENSG00000074964.12
chr1	17380000	chr1	18220000	14	5.632494e-6	6.840533e-4	1	7_Enh	1	7_Enh	1	ENSG00000117118.5	NA	NA
chr1	17380000	chr1	20140000	7	3.78258e-5	0.003008559	1	7_Enh	1	7_Enh	1	ENSG00000117118.5	1	ENSG00000178828.5
chr1	17380000	chr1	22020000	5	9.771199e-4	0.03401942	1	7_Enh	1	7_Enh	1	ENSG00000117118.5	NA	NA
chr1	17380000	chr1	24700000	5	6.627657e-6	7.775328e-4	1	7_Enh	1	7_Enh	1	ENSG00000117118.5	NA	NA
chr1	17460000	chr1	17580000	27	6.773549e-11	4.961847e-8	1	7_Enh	1	7_Enh	1	ENSG00000117115.8	1	ENSG00000142619.4
chr1	17460000	chr1	17620000	27	4.155109e-10	2.449025e-7	1	7_Enh	1	7_Enh	1	ENSG00000117115.8	1	ENSG00000159339.9
chr1	17460000	chr1	19780000	6	3.687948e-5	0.002950859	1	7_Enh	1	7_Enh	1	ENSG00000117115.8	NA	NA
chr1	17500000	chr1	17620000	24	1.391696e-6	2.247086e-4	1	7_Enh	1	7_Enh	NA	NA	1	ENSG00000159339.9
chr1	17500000	chr1	19580000	5	0.001177179	0.0389522	1	7_Enh	1	7_Enh	NA	NA	1	ENSG00000127463.9
chr1	17500000	chr1	22980000	6	1.896703e-6	2.879098e-4	1	7_Enh	NA	NA	NA	NA	1	ENSG00000173369.11
chr1	17500000	chr1	26140000	5	2.070364e-6	3.090813e-4	1	7_Enh	1	7_Enh	NA	NA	1	ENSG00000223474.2
chr1	17540000	chr1	17740000	16	1.186695e-6	1.97611e-4	1	7_Enh	1	7_Enh	1	ENSG00000142623.8	NA	NA
chr1	17540000	chr1	18220000	9	0.001407206	0.04429208	1	7_Enh	1	7_Enh	1	ENSG00000142623.8	NA	NA
chr1	17540000	chr1	19660000	6	3.872001e-5	0.003062401	1	7_Enh	1	7_Enh	1	ENSG00000142623.8	NA	NA
chr1	17540000	chr1	27100000	4	3.910475e-5	0.003085961	1	7_Enh	1	7_Enh	1	ENSG00000142623.8	1	ENSG00000060642.6
chr1	17580000	chr1	17740000	18	7.309733e-7	1.336117e-4	1	7_Enh	1	7_Enh	1	ENSG00000142619.4	NA	NA
chr1	17580000	chr1	19180000	7	1.654411e-4	0.009194099	1	7_Enh	NA	NA	1	ENSG00000142619.4	1	ENSG00000179002.5
chr1	17580000	chr1	20220000	5	2.098207e-4	0.01098821	1	7_Enh	1	7_Enh	1	ENSG00000142619.4	1	ENSG00000169914.5
chr1	17580000	chr1	20900000	9	1.129784e-9	5.851156e-7	1	7_Enh	1	7_Enh	1	ENSG00000142619.4	1	ENSG00000158825.5
chr1	17580000	chr1	26100000	3	0.001349389	0.04298455	1	7_Enh	1	7_Enh	1	ENSG00000142619.4	NA	NA
chr1	17620000	chr1	19980000	5	4.319174e-4	0.01875046	1	7_Enh	1	7_Enh	1	ENSG00000159339.9	1	ENSG00000158748.3
chr1	17740000	chr1	18940000	7	2.906527e-5	0.002456318	1	7_Enh	NA	NA	NA	NA	1	ENSG00000009709.7
chr1	17740000	chr1	19580000	5	8.413145e-4	0.03050464	1	7_Enh	1	7_Enh	NA	NA	1	ENSG00000127463.9
chr1	17860000	chr1	18220000	19	9.125094e-6	9.985995e-4	1	7_Enh	1	7_Enh	1	ENSG00000074964.12	NA	NA
chr1	17940000	chr1	18420000	12	1.72188e-5	0.001639697	1	7_Enh	NA	NA	NA	NA	1	ENSG00000117154.7
chr1	18100000	chr1	18220000	38	1.082813e-8	4.057212e-6	1	7_Enh	1	7_Enh	1	ENSG00000117148.6	NA	NA
chr1	18100000	chr1	18940000	8	0.001005771	0.03474421	1	7_Enh	NA	NA	1	ENSG00000117148.6	1	ENSG00000009709.7
chr1	18100000	chr1	20740000	6	3.046459e-4	0.01448677	1	7_Enh	1	7_Enh	1	ENSG00000117148.6	NA	NA
chr1	18100000	chr1	22380000	4	0.001289157	0.04159072	1	7_Enh	1	7_Enh	1	ENSG00000117148.6	1	ENSG00000070831.11
chr1	18180000	chr1	18420000	23	3.059845e-11	2.44599e-8	1	7_Enh	NA	NA	NA	NA	1	ENSG00000117154.7
chr1	18180000	chr1	23900000	3	7.504091e-4	0.02808314	1	7_Enh	1	7_Enh	NA	NA	1	ENSG00000197880.4
chr1	18180000	chr1	27220000	4	6.129355e-5	0.004347242	1	7_Enh	NA	NA	NA	NA	1	ENSG00000198746.8
chr1	18180000	chr1	27940000	3	3.033779e-4	0.01444317	1	7_Enh	1	7_Enh	NA	NA	1	ENSG00000126705.9
chr1	18420000	chr1	25300000	4	3.433113e-4	0.01582762	NA	NA	1	7_Enh	1	ENSG00000117154.7	1	ENSG00000020633.14
chr1	19180000	chr1	25660000	5	2.062388e-4	0.01084588	NA	NA	1	7_Enh	1	ENSG00000179002.5	1	ENSG00000117616.13
chr1	19300000	chr1	24700000	4	1.198572e-4	0.007217789	1	7_Enh	1	7_Enh	1	ENSG00000169991.6	NA	NA
chr1	19300000	chr1	28740000	4	2.986414e-4	0.0142746	1	7_Enh	1	7_Enh	1	ENSG00000169991.6	NA	NA
chr1	19300000	chr1	29260000	4	1.450105e-4	0.00832889	1	7_Enh	1	7_Enh	1	ENSG00000169991.6	NA	NA
chr1	19340000	chr1	19540000	19	3.672198e-6	4.873188e-4	1	7_Enh	1	7_Enh	NA	NA	1	ENSG00000127481.10
chr1	19340000	chr1	19980000	8	0.001137199	0.03798231	1	7_Enh	1	7_Enh	NA	NA	1	ENSG00000158748.3
chr1	19340000	chr1	20900000	8	9.779231e-6	0.001053911	1	7_Enh	1	7_Enh	NA	NA	1	ENSG00000158825.5
chr1	19340000	chr1	24820000	5	9.081579e-6	9.949275e-4	1	7_Enh	1	7_Enh	NA	NA	1	ENSG00000117602.7
chr1	19380000	chr1	23900000	3	0.001295822	0.04174621	1	7_Enh	1	7_Enh	NA	NA	1	ENSG00000197880.4
chr1	19540000	chr1	19740000	24	9.159727e-5	0.005893725	1	7_Enh	1	7_Enh	1	ENSG00000127481.10	NA	NA
chr1	19540000	chr1	20020000	15	5.15923e-7	1.006771e-4	1	7_Enh	1	7_Enh	1	ENSG00000127481.10	NA	NA
chr1	19540000	chr1	20740000	8	2.157331e-4	0.01121535	1	7_Enh	1	7_Enh	1	ENSG00000127481.10	NA	NA
chr1	19540000	chr1	24940000	4	1.643516e-4	0.009148887	1	7_Enh	1	7_Enh	1	ENSG00000127481.10	1	ENSG00000133226.12
chr1	19540000	chr1	28740000	4	3.430356e-4	0.0158182	1	7_Enh	1	7_Enh	1	ENSG00000127481.10	NA	NA
chr1	19540000	chr1	28820000	5	8.713562e-7	1.539219e-4	1	7_Enh	1	7_Enh	1	ENSG00000127481.10	1	ENSG00000180198.11
chr1	19580000	chr1	19980000	18	2.616034e-8	8.545008e-6	1	7_Enh	1	7_Enh	1	ENSG00000127463.9	1	ENSG00000158748.3
chr1	19580000	chr1	20580000	9	0.001194448	0.03935921	1	7_Enh	1	7_Enh	1	ENSG00000127463.9	NA	NA
chr1	19580000	chr1	20940000	7	6.632405e-5	0.004615507	1	7_Enh	1	7_Enh	1	ENSG00000127463.9	1	ENSG00000158828.5
chr1	19580000	chr1	21100000	6	0.001234082	0.04030242	1	7_Enh	1	7_Enh	1	ENSG00000127463.9	1	ENSG00000127483.13
chr1	19580000	chr1	28940000	5	1.705961e-6	2.646247e-4	1	7_Enh	1	7_Enh	1	ENSG00000127463.9	NA	NA
chr1	19580000	chr1	29260000	5	1.438212e-5	0.001423966	1	7_Enh	1	7_Enh	1	ENSG00000127463.9	NA	NA
chr1	19660000	chr1	19820000	26	1.334447e-9	6.760345e-7	1	7_Enh	1	7_Enh	NA	NA	1	ENSG00000077549.13
chr1	19660000	chr1	19940000	27	1.31028e-12	1.446907e-9	1	7_Enh	1	7_Enh	NA	NA	1	ENSG00000173436.9
chr1	19660000	chr1	19980000	25	3.528955e-13	4.396707e-10	1	7_Enh	1	7_Enh	NA	NA	1	ENSG00000158748.3
chr1	19660000	chr1	20860000	10	1.417999e-5	0.001408428	1	7_Enh	NA	NA	NA	NA	1	ENSG00000183114.6
chr1	19660000	chr1	27300000	4	1.791763e-4	0.009763694	1	7_Enh	1	7_Enh	NA	NA	1	ENSG00000253368.3
chr1	19660000	chr1	29500000	4	7.399092e-5	0.005016371	1	7_Enh	1	7_Enh	NA	NA	1	ENSG00000116350.11
chr1	19700000	chr1	19820000	25	2.109135e-10	1.354383e-7	1	7_Enh	1	7_Enh	NA	NA	1	ENSG00000077549.13
chr1	19700000	chr1	19940000	19	2.947511e-8	9.451468e-6	1	7_Enh	1	7_Enh	NA	NA	1	ENSG00000173436.9
chr1	19700000	chr1	19980000	17	2.590307e-8	8.476487e-6	1	7_Enh	1	7_Enh	NA	NA	1	ENSG00000158748.3
chr1	19700000	chr1	28580000	4	2.352385e-4	0.01195539	1	7_Enh	1	7_Enh	NA	NA	1	ENSG00000130766.4
chr1	19700000	chr1	28820000	3	3.216429e-4	0.01508205	1	7_Enh	1	7_Enh	NA	NA	1	ENSG00000180198.11
chr1	19700000	chr1	29060000	4	7.053119e-5	0.004837236	1	7_Enh	1	7_Enh	NA	NA	1	ENSG00000198492.10
chr1	19740000	chr1	19940000	55	3.25258e-23	1.338953e-19	1	7_Enh	1	7_Enh	NA	NA	1	ENSG00000173436.9
chr1	19740000	chr1	19980000	37	3.142269e-14	4.764874e-11	1	7_Enh	1	7_Enh	NA	NA	1	ENSG00000158748.3
chr1	19740000	chr1	20900000	10	2.782607e-4	0.0135444	1	7_Enh	1	7_Enh	NA	NA	1	ENSG00000158825.5
chr1	19740000	chr1	29060000	6	1.246909e-5	0.001274111	1	7_Enh	1	7_Enh	NA	NA	1	ENSG00000198492.10
chr1	19780000	chr1	19940000	30	3.186692e-11	2.536628e-8	1	7_Enh	1	7_Enh	NA	NA	1	ENSG00000173436.9
chr1	19780000	chr1	19980000	28	1.999455e-12	2.126223e-9	1	7_Enh	1	7_Enh	NA	NA	1	ENSG00000158748.3
chr1	19780000	chr1	20980000	8	2.602444e-5	0.002256666	1	7_Enh	NA	NA	NA	NA	1	ENSG00000244038.5
chr1	19780000	chr1	28820000	3	8.06066e-4	0.02956843	1	7_Enh	1	7_Enh	NA	NA	1	ENSG00000180198.11
chr1	19820000	chr1	19940000	24	1.693797e-7	4.04865e-5	1	7_Enh	1	7_Enh	1	ENSG00000077549.13	1	ENSG00000173436.9
chr1	19820000	chr1	19980000	21	1.199477e-7	3.05345e-5	1	7_Enh	1	7_Enh	1	ENSG00000077549.13	1	ENSG00000158748.3
chr1	19820000	chr1	20740000	8	6.64281e-4	0.025694	1	7_Enh	1	7_Enh	1	ENSG00000077549.13	NA	NA
chr1	19820000	chr1	20860000	8	5.028374e-4	0.02097183	1	7_Enh	NA	NA	1	ENSG00000077549.13	1	ENSG00000183114.6
chr1	19900000	chr1	20900000	9	6.847681e-6	7.974941e-4	1	7_Enh	1	7_Enh	NA	NA	1	ENSG00000158825.5
chr1	19900000	chr1	22100000	4	9.483458e-4	0.0332829	1	7_Enh	1	7_Enh	NA	NA	1	ENSG00000090686.11
chr1	19900000	chr1	26140000	3	8.921377e-4	0.03183814	1	7_Enh	1	7_Enh	NA	NA	1	ENSG00000223474.2
chr1	19900000	chr1	29060000	7	3.643784e-9	1.604308e-6	1	7_Enh	1	7_Enh	NA	NA	1	ENSG00000198492.10
chr1	19940000	chr1	26580000	4	7.319672e-4	0.02757292	1	7_Enh	1	7_Enh	1	ENSG00000173436.9	1	ENSG00000130695.9
chr1	19940000	chr1	29260000	5	1.134105e-5	0.001183079	1	7_Enh	1	7_Enh	1	ENSG00000173436.9	NA	NA
chr1	19980000	chr1	20180000	14	1.463878e-4	0.008388149	1	7_Enh	1	7_Enh	1	ENSG00000158748.3	NA	NA
chr1	19980000	chr1	20220000	15	7.488668e-5	0.005062756	1	7_Enh	1	7_Enh	1	ENSG00000158748.3	1	ENSG00000169914.5
chr1	19980000	chr1	26140000	3	0.0013676	0.04340463	1	7_Enh	1	7_Enh	1	ENSG00000158748.3	1	ENSG00000223474.2
chr1	19980000	chr1	26340000	5	7.149333e-6	8.247872e-4	1	7_Enh	1	7_Enh	1	ENSG00000158748.3	1	ENSG00000158008.5
chr1	20020000	chr1	20500000	18	1.243257e-4	0.007420615	1	7_Enh	1	7_Enh	NA	NA	1	ENSG00000162543.5
chr1	20020000	chr1	24740000	5	6.103514e-4	0.02415755	1	7_Enh	1	7_Enh	NA	NA	1	ENSG00000001460.13
chr1	20020000	chr1	28140000	4	6.067281e-5	0.004312946	1	7_Enh	1	7_Enh	NA	NA	1	ENSG00000117751.13
chr1	20100000	chr1	20220000	34	1.379888e-12	1.516689e-9	1	7_Enh	1	7_Enh	NA	NA	1	ENSG00000169914.5
chr1	20100000	chr1	20500000	20	1.521271e-4	0.008633746	1	7_Enh	1	7_Enh	NA	NA	1	ENSG00000162543.5
chr1	20100000	chr1	20940000	9	1.696426e-5	0.001620866	1	7_Enh	1	7_Enh	NA	NA	1	ENSG00000158828.5
chr1	20100000	chr1	26620000	3	0.001626329	0.0491238	1	7_Enh	1	7_Enh	NA	NA	1	ENSG00000142669.9
chr1	20100000	chr1	28060000	4	7.822718e-5	0.005232668	1	7_Enh	1	7_Enh	NA	NA	1	ENSG00000009780.11
chr1	20140000	chr1	20380000	25	8.306543e-4	0.03022322	1	7_Enh	1	7_Enh	1	ENSG00000178828.5	NA	NA
chr1	20140000	chr1	20700000	14	2.051223e-5	0.001876505	1	7_Enh	1	7_Enh	1	ENSG00000178828.5	NA	NA
chr1	20140000	chr1	20740000	12	6.413525e-4	0.02504925	1	7_Enh	1	7_Enh	1	ENSG00000178828.5	NA	NA
chr1	20140000	chr1	20780000	16	3.039938e-6	4.19388e-4	1	7_Enh	1	7_Enh	1	ENSG00000178828.5	NA	NA
chr1	20140000	chr1	25820000	5	1.492839e-4	0.008512068	1	7_Enh	1	7_Enh	1	ENSG00000178828.5	NA	NA
chr1	20140000	chr1	27580000	4	5.83322e-4	0.02337481	1	7_Enh	1	7_Enh	1	ENSG00000178828.5	1	ENSG00000142784.11
chr1	20140000	chr1	29380000	5	1.610318e-4	0.009010058	1	7_Enh	1	7_Enh	1	ENSG00000178828.5	NA	NA
chr1	20180000	chr1	20940000	7	4.272524e-4	0.01860181	1	7_Enh	1	7_Enh	NA	NA	1	ENSG00000158828.5
chr1	20180000	chr1	25940000	4	1.678979e-4	0.009298128	1	7_Enh	NA	NA	NA	NA	1	ENSG00000117643.10
chr1	20180000	chr1	28300000	3	9.081622e-4	0.03225659	1	7_Enh	1	7_Enh	NA	NA	1	ENSG00000158156.7
chr1	20220000	chr1	20380000	32	1.768026e-6	2.722755e-4	1	7_Enh	1	7_Enh	1	ENSG00000169914.5	NA	NA
chr1	20220000	chr1	20500000	39	2.914343e-12	2.987605e-9	1	7_Enh	1	7_Enh	1	ENSG00000169914.5	1	ENSG00000162543.5
chr1	20220000	chr1	20580000	17	6.60119e-5	0.00459888	1	7_Enh	1	7_Enh	1	ENSG00000169914.5	NA	NA
chr1	20220000	chr1	20660000	14	8.206052e-4	0.02995419	1	7_Enh	1	7_Enh	1	ENSG00000169914.5	NA	NA
chr1	20220000	chr1	20700000	11	4.637414e-4	0.01975999	1	7_Enh	1	7_Enh	1	ENSG00000169914.5	NA	NA
chr1	20220000	chr1	20740000	16	6.841199e-7	1.266206e-4	1	7_Enh	1	7_Enh	1	ENSG00000169914.5	NA	NA
chr1	20220000	chr1	20860000	16	1.849101e-7	4.351496e-5	1	7_Enh	NA	NA	1	ENSG00000169914.5	1	ENSG00000183114.6
chr1	20220000	chr1	21980000	5	0.001464377	0.04557296	1	7_Enh	1	7_Enh	1	ENSG00000169914.5	1	ENSG00000076864.15
chr1	20220000	chr1	24100000	5	1.207143e-4	0.00725699	1	7_Enh	1	7_Enh	1	ENSG00000169914.5	1	ENSG00000011009.6
chr1	20220000	chr1	27020000	6	9.394671e-7	1.635404e-4	1	7_Enh	1	7_Enh	1	ENSG00000169914.5	1	ENSG00000117713.13
chr1	20260000	chr1	20420000	17	5.567382e-6	6.778548e-4	NA	NA	1	7_Enh	1	ENSG00000188784.4	NA	NA
chr1	20260000	chr1	20500000	31	4.353187e-8	1.312607e-5	NA	NA	1	7_Enh	1	ENSG00000188784.4	1	ENSG00000162543.5
chr1	20260000	chr1	20940000	8	1.749258e-4	0.009589777	NA	NA	1	7_Enh	1	ENSG00000188784.4	1	ENSG00000158828.5
chr1	20260000	chr1	21980000	6	1.098718e-4	0.006763607	NA	NA	1	7_Enh	1	ENSG00000188784.4	1	ENSG00000076864.15
chr1	20300000	chr1	20500000	33	4.058336e-5	0.003175343	NA	NA	1	7_Enh	1	ENSG00000188257.6	1	ENSG00000162543.5
chr1	20300000	chr1	20740000	13	0.001237218	0.04037939	NA	NA	1	7_Enh	1	ENSG00000188257.6	NA	NA
chr1	20300000	chr1	24860000	6	2.554386e-5	0.002224081	NA	NA	1	7_Enh	1	ENSG00000188257.6	NA	NA
chr1	20340000	chr1	20500000	39	3.127838e-7	6.702473e-5	NA	NA	1	7_Enh	1	ENSG00000127472.6	1	ENSG00000162543.5
chr1	20340000	chr1	20580000	28	2.902558e-8	9.331062e-6	NA	NA	1	7_Enh	1	ENSG00000127472.6	NA	NA
chr1	20340000	chr1	20660000	19	1.363232e-4	0.00795316	NA	NA	1	7_Enh	1	ENSG00000127472.6	NA	NA
chr1	20340000	chr1	20700000	14	1.662862e-4	0.009230174	NA	NA	1	7_Enh	1	ENSG00000127472.6	NA	NA
chr1	20340000	chr1	20740000	13	9.759713e-4	0.03399042	NA	NA	1	7_Enh	1	ENSG00000127472.6	NA	NA
chr1	20420000	chr1	24140000	4	7.159139e-4	0.02713529	1	7_Enh	1	7_Enh	NA	NA	1	ENSG00000117308.10
chr1	20420000	chr1	28420000	4	3.370543e-5	0.002754159	1	7_Enh	1	7_Enh	NA	NA	1	ENSG00000158161.11
chr1	20500000	chr1	20740000	25	0.001616384	0.04890691	1	7_Enh	1	7_Enh	1	ENSG00000162543.5	NA	NA
chr1	20580000	chr1	28100000	4	5.694755e-4	0.02296898	1	7_Enh	1	7_Enh	NA	NA	1	ENSG00000117758.9
chr1	20660000	chr1	24820000	5	2.564674e-4	0.01274731	1	7_Enh	1	7_Enh	NA	NA	1	ENSG00000117602.7
chr1	20660000	chr1	28060000	5	2.773441e-5	0.002369595	1	7_Enh	1	7_Enh	NA	NA	1	ENSG00000009780.11
chr1	20700000	chr1	24660000	4	0.001019903	0.03509687	1	7_Enh	1	7_Enh	NA	NA	1	ENSG00000158055.11
chr1	20740000	chr1	28420000	4	1.629232e-4	0.009089339	1	7_Enh	1	7_Enh	NA	NA	1	ENSG00000158161.11
chr1	20780000	chr1	21980000	7	9.445066e-4	0.03318518	1	7_Enh	1	7_Enh	NA	NA	1	ENSG00000076864.15
chr1	20780000	chr1	23020000	6	2.504658e-4	0.01252526	1	7_Enh	1	7_Enh	NA	NA	1	ENSG00000133216.12
chr1	20780000	chr1	27100000	4	4.803705e-4	0.02027639	1	7_Enh	1	7_Enh	NA	NA	1	ENSG00000060642.6
chr1	20780000	chr1	28060000	4	1.978254e-4	0.01051606	1	7_Enh	1	7_Enh	NA	NA	1	ENSG00000009780.11
chr1	20860000	chr1	21500000	11	2.066741e-5	0.0018877639999999999	NA	NA	1	7_Enh	1	ENSG00000183114.6	1	ENSG00000075151.15
chr1	20860000	chr1	23500000	9	2.942283e-7	6.375575e-5	NA	NA	1	7_Enh	1	ENSG00000183114.6	1	ENSG00000169641.9
chr1	20860000	chr1	26300000	4	0.00137449	0.04356096	NA	NA	1	7_Enh	1	ENSG00000183114.6	NA	NA
chr1	20860000	chr1	27060000	5	3.011634e-5	0.002524109	NA	NA	1	7_Enh	1	ENSG00000183114.6	NA	NA
chr1	20860000	chr1	28060000	4	2.131872e-4	0.0111161	NA	NA	1	7_Enh	1	ENSG00000183114.6	1	ENSG00000009780.11
chr1	20860000	chr1	28940000	4	1.120853e-4	0.006866395	NA	NA	1	7_Enh	1	ENSG00000183114.6	NA	NA
chr1	20900000	chr1	23820000	5	2.351156e-4	0.01195119	1	7_Enh	1	7_Enh	1	ENSG00000158825.5	1	ENSG00000088280.14
chr1	20900000	chr1	24980000	7	1.624933e-5	0.001567159	1	7_Enh	1	7_Enh	1	ENSG00000158825.5	NA	NA
chr1	20900000	chr1	25820000	4	0.001082	0.03664433	1	7_Enh	1	7_Enh	1	ENSG00000158825.5	NA	NA
chr1	20900000	chr1	29300000	5	6.057359e-5	0.004307491	1	7_Enh	1	7_Enh	1	ENSG00000158825.5	NA	NA
chr1	20940000	chr1	21300000	12	1.274387e-5	0.00129619	1	7_Enh	1	7_Enh	1	ENSG00000158828.5	NA	NA
chr1	20980000	chr1	21100000	16	5.23087e-4	0.02158811	NA	NA	1	7_Enh	1	ENSG00000244038.5	1	ENSG00000127483.13
chr1	20980000	chr1	21180000	13	6.687306e-4	0.0258191	NA	NA	1	7_Enh	1	ENSG00000244038.5	NA	NA
chr1	20980000	chr1	21300000	12	7.693969e-5	0.00516765	NA	NA	1	7_Enh	1	ENSG00000244038.5	NA	NA
chr1	20980000	chr1	21380000	15	1.865354e-5	0.001744248	NA	NA	1	7_Enh	1	ENSG00000244038.5	NA	NA
chr1	20980000	chr1	21420000	12	1.491742e-5	0.001465521	NA	NA	1	7_Enh	1	ENSG00000244038.5	NA	NA
chr1	20980000	chr1	21820000	9	6.375507e-6	7.540708e-4	NA	NA	1	7_Enh	1	ENSG00000244038.5	1	ENSG00000162551.9
chr1	20980000	chr1	23140000	6	1.308855e-5	0.00132297	NA	NA	1	7_Enh	1	ENSG00000244038.5	NA	NA
chr1	20980000	chr1	24980000	5	4.687817e-4	0.01991703	NA	NA	1	7_Enh	1	ENSG00000244038.5	NA	NA
chr1	20980000	chr1	25980000	4	5.390975e-5	0.00394257	NA	NA	1	7_Enh	1	ENSG00000244038.5	NA	NA
chr1	20980000	chr1	26380000	4	1.541938e-4	0.008722141	NA	NA	1	7_Enh	1	ENSG00000244038.5	1	ENSG00000158022.6
chr1	20980000	chr1	28380000	5	2.79727e-5	0.002384973	NA	NA	1	7_Enh	1	ENSG00000244038.5	NA	NA
chr1	20980000	chr1	28500000	3	7.475404e-4	0.0280053	NA	NA	1	7_Enh	1	ENSG00000244038.5	NA	NA
chr1	20980000	chr1	29500000	4	5.482452e-5	0.003993196	NA	NA	1	7_Enh	1	ENSG00000244038.5	1	ENSG00000116350.11
chr1	21020000	chr1	21500000	10	9.035483e-5	0.005832953	1	7_Enh	1	7_Enh	NA	NA	1	ENSG00000075151.15
chr1	21020000	chr1	21660000	14	1.724879e-7	4.109793e-5	1	7_Enh	1	7_Enh	NA	NA	1	ENSG00000117298.10
chr1	21020000	chr1	21980000	10	3.294461e-6	4.470846e-4	1	7_Enh	1	7_Enh	NA	NA	1	ENSG00000076864.15
chr1	21020000	chr1	27180000	3	0.001306633	0.04199772	1	7_Enh	1	7_Enh	NA	NA	1	ENSG00000175793.10
chr1	21100000	chr1	21260000	21	7.553492e-5	0.005096026	1	7_Enh	1	7_Enh	1	ENSG00000127483.13	NA	NA
chr1	21100000	chr1	21300000	14	7.572117e-4	0.02826614	1	7_Enh	1	7_Enh	1	ENSG00000127483.13	NA	NA
chr1	21100000	chr1	21340000	31	2.411866e-11	1.981796e-8	1	7_Enh	1	7_Enh	1	ENSG00000127483.13	NA	NA
chr1	21100000	chr1	21380000	28	1.650249e-10	1.091713e-7	1	7_Enh	1	7_Enh	1	ENSG00000127483.13	NA	NA
chr1	21100000	chr1	21420000	18	1.908199e-7	4.463649e-5	1	7_Enh	1	7_Enh	1	ENSG00000127483.13	NA	NA
chr1	21100000	chr1	21460000	26	7.697055e-12	7.142914e-9	1	7_Enh	1	7_Enh	1	ENSG00000127483.13	NA	NA
chr1	21100000	chr1	21500000	12	1.659422e-5	0.001592936	1	7_Enh	1	7_Enh	1	ENSG00000127483.13	1	ENSG00000075151.15
chr1	21100000	chr1	23020000	5	0.001437141	0.04496615	1	7_Enh	1	7_Enh	1	ENSG00000127483.13	1	ENSG00000133216.12
chr1	21140000	chr1	21500000	20	1.038659e-9	5.44341e-7	1	7_Enh	1	7_Enh	NA	NA	1	ENSG00000075151.15
chr1	21140000	chr1	21660000	23	6.035005e-12	5.750165e-9	1	7_Enh	1	7_Enh	NA	NA	1	ENSG00000117298.10
chr1	21140000	chr1	26180000	5	2.770615e-4	0.01350154	1	7_Enh	1	7_Enh	NA	NA	1	ENSG00000182749.5
chr1	21180000	chr1	21500000	13	9.716506e-6	0.001048498	1	7_Enh	1	7_Enh	NA	NA	1	ENSG00000075151.15
chr1	21180000	chr1	21660000	11	1.959612e-4	0.01044103	1	7_Enh	1	7_Enh	NA	NA	1	ENSG00000117298.10
chr1	21180000	chr1	21820000	11	3.648544e-6	4.847967e-4	1	7_Enh	1	7_Enh	NA	NA	1	ENSG00000162551.9
chr1	21260000	chr1	21500000	33	5.437215e-18	1.416846e-14	1	7_Enh	1	7_Enh	NA	NA	1	ENSG00000075151.15
chr1	21260000	chr1	21660000	17	2.647447e-6	3.758884e-4	1	7_Enh	1	7_Enh	NA	NA	1	ENSG00000117298.10
chr1	21260000	chr1	26660000	8	3.134907e-8	9.949817e-6	1	7_Enh	1	7_Enh	NA	NA	1	ENSG00000158062.16
chr1	21260000	chr1	27580000	4	6.477791e-4	0.02523454	1	7_Enh	1	7_Enh	NA	NA	1	ENSG00000142784.11
chr1	21300000	chr1	21500000	38	1.381085e-25	6.565544e-22	1	7_Enh	1	7_Enh	NA	NA	1	ENSG00000075151.15
chr1	21300000	chr1	21660000	11	7.03339e-4	0.02678502	1	7_Enh	1	7_Enh	NA	NA	1	ENSG00000117298.10
chr1	21340000	chr1	21500000	22	1.281464e-6	2.102087e-4	1	7_Enh	1	7_Enh	NA	NA	1	ENSG00000075151.15
chr1	21340000	chr1	21820000	12	2.252768e-4	0.01158007	1	7_Enh	1	7_Enh	NA	NA	1	ENSG00000162551.9
chr1	21420000	chr1	21820000	12	2.42072e-5	0.002133556	1	7_Enh	1	7_Enh	NA	NA	1	ENSG00000162551.9
chr1	21420000	chr1	24420000	4	0.001325613	0.04243381	1	7_Enh	1	7_Enh	NA	NA	1	ENSG00000142661.14
chr1	21420000	chr1	31220000	6	1.418516e-7	3.500921e-5	1	7_Enh	1	7_Enh	NA	NA	1	ENSG00000162511.7
chr1	21460000	chr1	21820000	14	3.936558e-5	0.003101648	1	7_Enh	1	7_Enh	NA	NA	1	ENSG00000162551.9
chr1	21460000	chr1	22980000	8	1.839426e-4	0.009958684	1	7_Enh	NA	NA	NA	NA	1	ENSG00000173369.11
chr1	21500000	chr1	21660000	16	2.6461e-5	0.002285788	1	7_Enh	1	7_Enh	1	ENSG00000075151.15	1	ENSG00000117298.10
chr1	21500000	chr1	25300000	4	6.483556e-4	0.02525039	1	7_Enh	1	7_Enh	1	ENSG00000075151.15	1	ENSG00000020633.14
chr1	21500000	chr1	25700000	4	8.468194e-4	0.03065156	1	7_Enh	1	7_Enh	1	ENSG00000075151.15	NA	NA
chr1	21500000	chr1	31500000	3	7.893369e-4	0.02913063	1	7_Enh	1	7_Enh	1	ENSG00000075151.15	NA	NA
chr1	21660000	chr1	21820000	19	1.765927e-6	2.72013e-4	1	7_Enh	1	7_Enh	1	ENSG00000117298.10	1	ENSG00000162551.9
chr1	21660000	chr1	21980000	27	5.844527e-15	1.003227e-11	1	7_Enh	1	7_Enh	1	ENSG00000117298.10	1	ENSG00000076864.15
chr1	21660000	chr1	22020000	16	0.001032085	0.03540266	1	7_Enh	1	7_Enh	1	ENSG00000117298.10	NA	NA
chr1	21660000	chr1	22100000	9	0.001549047	0.04745057	1	7_Enh	1	7_Enh	1	ENSG00000117298.10	1	ENSG00000090686.11
chr1	21660000	chr1	25140000	5	1.960393e-4	0.01044402	1	7_Enh	1	7_Enh	1	ENSG00000117298.10	NA	NA
chr1	21660000	chr1	25780000	6	1.088421e-6	1.842555e-4	1	7_Enh	1	7_Enh	1	ENSG00000117298.10	NA	NA
chr1	21660000	chr1	28620000	4	4.866663e-5	0.003645614	1	7_Enh	1	7_Enh	1	ENSG00000117298.10	NA	NA
chr1	21660000	chr1	28820000	3	9.826724e-4	0.03416148	1	7_Enh	1	7_Enh	1	ENSG00000117298.10	1	ENSG00000180198.11
chr1	21700000	chr1	21820000	26	8.190059e-9	3.195491e-6	1	7_Enh	1	7_Enh	NA	NA	1	ENSG00000162551.9
chr1	21700000	chr1	21980000	25	3.084136e-11	2.463983e-8	1	7_Enh	1	7_Enh	NA	NA	1	ENSG00000076864.15
chr1	21700000	chr1	22100000	12	1.262287e-4	0.007505317	1	7_Enh	1	7_Enh	NA	NA	1	ENSG00000090686.11
chr1	21700000	chr1	27140000	4	3.820571e-4	0.01713048	1	7_Enh	1	7_Enh	NA	NA	1	ENSG00000204160.7
chr1	21700000	chr1	28300000	4	1.610912e-4	0.009012341	1	7_Enh	1	7_Enh	NA	NA	1	ENSG00000158156.7
chr1	21740000	chr1	21980000	32	1.018747e-12	1.152912e-9	1	7_Enh	1	7_Enh	NA	NA	1	ENSG00000076864.15
chr1	21740000	chr1	24500000	5	0.001289397	0.0415961	1	7_Enh	1	7_Enh	NA	NA	1	ENSG00000185436.7
chr1	21740000	chr1	27300000	6	7.941671e-6	8.955654e-4	1	7_Enh	1	7_Enh	NA	NA	1	ENSG00000253368.3
chr1	21780000	chr1	21980000	17	0.00166286	0.04991203	1	7_Enh	1	7_Enh	1	ENSG00000142794.14	1	ENSG00000076864.15
chr1	21780000	chr1	27860000	6	1.616313e-6	2.534573e-4	1	7_Enh	1	7_Enh	1	ENSG00000142794.14	NA	NA
chr1	21780000	chr1	29420000	4	5.61271e-4	0.02272924	1	7_Enh	1	7_Enh	1	ENSG00000142794.14	NA	NA
chr1	21820000	chr1	21980000	21	2.4926e-8	8.203428e-6	1	7_Enh	1	7_Enh	1	ENSG00000162551.9	1	ENSG00000076864.15
chr1	21820000	chr1	28420000	3	0.001031626	0.03539145	1	7_Enh	1	7_Enh	1	ENSG00000162551.9	1	ENSG00000158161.11
chr1	21860000	chr1	21980000	17	2.480565e-5	0.002174547	1	7_Enh	1	7_Enh	NA	NA	1	ENSG00000076864.15
chr1	21860000	chr1	22380000	10	6.064522e-5	0.004311346	1	7_Enh	1	7_Enh	NA	NA	1	ENSG00000070831.11
chr1	21860000	chr1	28100000	3	0.001459123	0.04545374	1	7_Enh	1	7_Enh	NA	NA	1	ENSG00000117758.9
chr1	21980000	chr1	22100000	25	5.919838e-10	3.334142e-7	1	7_Enh	1	7_Enh	1	ENSG00000076864.15	1	ENSG00000090686.11
chr1	21980000	chr1	22340000	20	3.088613e-7	6.633475e-5	1	7_Enh	1	7_Enh	1	ENSG00000076864.15	1	ENSG00000142789.15
chr1	21980000	chr1	27100000	4	2.576169e-4	0.01279065	1	7_Enh	1	7_Enh	1	ENSG00000076864.15	1	ENSG00000060642.6
chr1	21980000	chr1	28220000	3	0.001381331	0.04371375	1	7_Enh	1	7_Enh	1	ENSG00000076864.15	NA	NA
chr1	21980000	chr1	28780000	3	9.489016e-4	0.03329642	1	7_Enh	1	7_Enh	1	ENSG00000076864.15	NA	NA
chr1	22020000	chr1	22300000	39	7.762417e-11	5.590402e-8	1	7_Enh	1	7_Enh	NA	NA	1	ENSG00000219073.3
chr1	22020000	chr1	22380000	15	0.001604984	0.04866009	1	7_Enh	1	7_Enh	NA	NA	1	ENSG00000070831.11
chr1	22020000	chr1	27220000	6	4.455363e-5	0.00340933	1	7_Enh	NA	NA	NA	NA	1	ENSG00000198746.8
chr1	22020000	chr1	28060000	4	9.207113e-4	0.03258267	1	7_Enh	1	7_Enh	NA	NA	1	ENSG00000009780.11
chr1	22100000	chr1	22340000	21	1.075239e-6	1.824612e-4	1	7_Enh	1	7_Enh	1	ENSG00000090686.11	1	ENSG00000142789.15
chr1	22100000	chr1	22740000	7	6.931485e-4	0.02650457	1	7_Enh	1	7_Enh	1	ENSG00000090686.11	NA	NA
chr1	22100000	chr1	23340000	7	1.853914e-4	0.01001762	1	7_Enh	1	7_Enh	1	ENSG00000090686.11	1	ENSG00000004487.11
chr1	22100000	chr1	23860000	5	5.889484e-4	0.0235387	1	7_Enh	1	7_Enh	1	ENSG00000090686.11	1	ENSG00000007968.6
chr1	22100000	chr1	26700000	6	8.986153e-7	1.577506e-4	1	7_Enh	1	7_Enh	1	ENSG00000090686.11	1	ENSG00000176083.13
chr1	22100000	chr1	27020000	5	1.788099e-5	0.001687847	1	7_Enh	1	7_Enh	1	ENSG00000090686.11	1	ENSG00000117713.13
chr1	22100000	chr1	28580000	4	5.187373e-4	0.02145525	1	7_Enh	1	7_Enh	1	ENSG00000090686.11	1	ENSG00000130766.4
chr1	22100000	chr1	31660000	3	5.828259e-4	0.02336068	1	7_Enh	1	7_Enh	1	ENSG00000090686.11	NA	NA
chr1	22340000	chr1	22740000	11	0.001657515	0.04980011	1	7_Enh	1	7_Enh	1	ENSG00000142789.15	NA	NA
chr1	22340000	chr1	23620000	10	6.896078e-4	0.02640572	1	7_Enh	1	7_Enh	1	ENSG00000142789.15	NA	NA
chr1	22340000	chr1	28820000	4	2.326564e-4	0.01185865	1	7_Enh	1	7_Enh	1	ENSG00000142789.15	1	ENSG00000180198.11
chr1	22380000	chr1	22740000	15	1.214503e-7	3.085071e-5	1	7_Enh	1	7_Enh	1	ENSG00000070831.11	NA	NA
chr1	22380000	chr1	22980000	12	4.190728e-5	0.003254307	1	7_Enh	NA	NA	1	ENSG00000070831.11	1	ENSG00000173369.11
chr1	22380000	chr1	24420000	5	5.3923e-4	0.02207327	1	7_Enh	1	7_Enh	1	ENSG00000070831.11	1	ENSG00000142661.14
chr1	22380000	chr1	25180000	4	6.260514e-4	0.02461298	1	7_Enh	1	7_Enh	1	ENSG00000070831.11	NA	NA
chr1	22380000	chr1	26420000	4	9.468156e-4	0.03324404	1	7_Enh	1	7_Enh	1	ENSG00000070831.11	1	ENSG00000175087.5
chr1	22380000	chr1	27940000	4	7.760085e-5	0.005201312	1	7_Enh	1	7_Enh	1	ENSG00000070831.11	1	ENSG00000126705.9
chr1	22380000	chr1	28220000	5	4.461429e-6	5.691731e-4	1	7_Enh	1	7_Enh	1	ENSG00000070831.11	NA	NA
chr1	22380000	chr1	31460000	4	3.156272e-5	0.002617367	1	7_Enh	1	7_Enh	1	ENSG00000070831.11	NA	NA
chr1	22740000	chr1	22980000	38	8.529996e-23	3.42141e-19	1	7_Enh	NA	NA	NA	NA	1	ENSG00000173369.11
chr1	22740000	chr1	23300000	9	6.684568e-5	0.004643252	1	7_Enh	1	7_Enh	NA	NA	1	ENSG00000215906.4
chr1	22740000	chr1	23540000	8	3.370699e-4	0.01561341	1	7_Enh	1	7_Enh	NA	NA	1	ENSG00000179546.3
chr1	22740000	chr1	24180000	5	7.984828e-4	0.02936794	1	7_Enh	NA	NA	NA	NA	1	ENSG00000179163.11
chr1	22740000	chr1	24460000	6	2.516035e-4	0.01256688	1	7_Enh	NA	NA	NA	NA	1	ENSG00000142677.3
chr1	22780000	chr1	22980000	22	2.826349e-7	6.173164e-5	1	7_Enh	NA	NA	1	ENSG00000184677.12	1	ENSG00000173369.11
chr1	22780000	chr1	23020000	14	2.218316e-4	0.01144712	1	7_Enh	1	7_Enh	1	ENSG00000184677.12	1	ENSG00000133216.12
chr1	22780000	chr1	23100000	12	2.672668e-4	0.01314676	1	7_Enh	1	7_Enh	1	ENSG00000184677.12	NA	NA
chr1	22780000	chr1	23300000	8	0.001612485	0.04882278	1	7_Enh	1	7_Enh	1	ENSG00000184677.12	1	ENSG00000215906.4
chr1	22780000	chr1	23420000	16	3.637497e-7	7.582192e-5	1	7_Enh	1	7_Enh	1	ENSG00000184677.12	NA	NA
chr1	22780000	chr1	23820000	11	1.183042e-7	3.018752e-5	1	7_Enh	1	7_Enh	1	ENSG00000184677.12	1	ENSG00000088280.14
chr1	22780000	chr1	23900000	6	3.906174e-4	0.01741316	1	7_Enh	1	7_Enh	1	ENSG00000184677.12	1	ENSG00000197880.4
chr1	22780000	chr1	26620000	6	7.951814e-7	1.430148e-4	1	7_Enh	1	7_Enh	1	ENSG00000184677.12	1	ENSG00000142669.9
chr1	22780000	chr1	27380000	4	0.001122117	0.03762501	1	7_Enh	1	7_Enh	1	ENSG00000184677.12	NA	NA
chr1	22780000	chr1	28700000	4	4.985928e-5	0.003713182	1	7_Enh	1	7_Enh	1	ENSG00000184677.12	1	ENSG00000204138.8
chr1	22780000	chr1	29020000	3	0.001400071	0.0441291	1	7_Enh	1	7_Enh	1	ENSG00000184677.12	NA	NA
chr1	22820000	chr1	22980000	45	2.012726e-8	6.865574e-6	1	7_Enh	NA	NA	NA	NA	1	ENSG00000173369.11
chr1	22820000	chr1	24140000	11	3.838081e-4	0.0171884	1	7_Enh	1	7_Enh	NA	NA	1	ENSG00000117308.10
chr1	22820000	chr1	26540000	6	6.973075e-4	0.0266199	1	7_Enh	NA	NA	NA	NA	1	ENSG00000130695.9
chr1	22980000	chr1	23100000	25	2.488915e-6	3.579502e-4	NA	NA	1	7_Enh	1	ENSG00000173369.11	NA	NA
chr1	22980000	chr1	23140000	23	4.445014e-7	8.920918e-5	NA	NA	1	7_Enh	1	ENSG00000173369.11	NA	NA
chr1	22980000	chr1	23340000	15	2.040846e-4	0.01076147	NA	NA	1	7_Enh	1	ENSG00000173369.11	1	ENSG00000004487.11
chr1	22980000	chr1	23500000	12	7.620764e-4	0.02839756	NA	NA	1	7_Enh	1	ENSG00000173369.11	1	ENSG00000169641.9
chr1	22980000	chr1	23540000	16	1.834661e-6	2.803734e-4	NA	NA	1	7_Enh	1	ENSG00000173369.11	1	ENSG00000179546.3
chr1	22980000	chr1	23820000	9	3.940254e-4	0.01752527	NA	NA	1	7_Enh	1	ENSG00000173369.11	1	ENSG00000088280.14
chr1	22980000	chr1	23860000	10	4.415911e-5	0.003386283	NA	NA	1	7_Enh	1	ENSG00000173369.11	1	ENSG00000007968.6
chr1	22980000	chr1	23940000	11	8.731906e-7	1.541802e-4	NA	NA	1	7_Enh	1	ENSG00000173369.11	NA	NA
chr1	22980000	chr1	23980000	9	5.133207e-5	0.003797453	NA	NA	1	7_Enh	1	ENSG00000173369.11	NA	NA
chr1	22980000	chr1	24420000	6	0.001611325	0.04879774	NA	NA	1	7_Enh	1	ENSG00000173369.11	1	ENSG00000142661.14
chr1	22980000	chr1	25100000	6	1.79659e-4	0.009783202	NA	NA	1	7_Enh	1	ENSG00000173369.11	NA	NA
chr1	22980000	chr1	27580000	6	1.057563e-5	0.001120139	NA	NA	1	7_Enh	1	ENSG00000173369.11	1	ENSG00000142784.11
chr1	23020000	chr1	23140000	27	8.726627e-10	4.68239e-7	1	7_Enh	1	7_Enh	1	ENSG00000133216.12	NA	NA
chr1	23020000	chr1	23620000	16	4.930271e-6	6.158796e-4	1	7_Enh	1	7_Enh	1	ENSG00000133216.12	NA	NA
chr1	23020000	chr1	23980000	11	3.513206e-7	7.368966e-5	1	7_Enh	1	7_Enh	1	ENSG00000133216.12	NA	NA
chr1	23020000	chr1	24620000	11	6.63089e-7	1.234515e-4	1	7_Enh	1	7_Enh	1	ENSG00000133216.12	NA	NA
chr1	23020000	chr1	25660000	6	2.574445e-4	0.012784	1	7_Enh	1	7_Enh	1	ENSG00000133216.12	1	ENSG00000117616.13
chr1	23020000	chr1	26580000	8	5.091749e-7	9.959e-5	1	7_Enh	1	7_Enh	1	ENSG00000133216.12	1	ENSG00000130695.9
chr1	23020000	chr1	26980000	5	1.240263e-4	0.007406585	1	7_Enh	1	7_Enh	1	ENSG00000133216.12	NA	NA
chr1	23020000	chr1	27460000	4	8.12004e-4	0.02972643	1	7_Enh	1	7_Enh	1	ENSG00000133216.12	NA	NA
chr1	23020000	chr1	27780000	4	7.182373e-4	0.02720016	1	7_Enh	1	7_Enh	1	ENSG00000133216.12	NA	NA
chr1	23020000	chr1	29380000	4	0.001413098	0.04442642	1	7_Enh	1	7_Enh	1	ENSG00000133216.12	NA	NA
chr1	23060000	chr1	23300000	17	5.687142e-5	0.004104938	1	7_Enh	1	7_Enh	NA	NA	1	ENSG00000215906.4
chr1	23060000	chr1	23540000	13	7.370255e-4	0.02771533	1	7_Enh	1	7_Enh	NA	NA	1	ENSG00000179546.3
chr1	23060000	chr1	24300000	8	0.001025055	0.03522615	1	7_Enh	1	7_Enh	NA	NA	1	ENSG00000188529.10
chr1	23060000	chr1	26380000	5	4.625313e-4	0.01972272	1	7_Enh	1	7_Enh	NA	NA	1	ENSG00000158022.6
chr1	23060000	chr1	27180000	5	4.793819e-5	0.003604367	1	7_Enh	1	7_Enh	NA	NA	1	ENSG00000175793.10
chr1	23060000	chr1	27660000	9	4.039587e-10	2.390026e-7	1	7_Enh	1	7_Enh	NA	NA	1	ENSG00000142765.13
chr1	23100000	chr1	23540000	15	6.423501e-6	7.58557e-4	1	7_Enh	1	7_Enh	NA	NA	1	ENSG00000179546.3
chr1	23100000	chr1	23700000	12	2.840284e-6	3.976364e-4	1	7_Enh	1	7_Enh	NA	NA	1	ENSG00000125945.10
chr1	23100000	chr1	24140000	8	3.409199e-4	0.01574666	1	7_Enh	1	7_Enh	NA	NA	1	ENSG00000117308.10
chr1	23140000	chr1	28100000	4	2.260093e-4	0.01160774	1	7_Enh	1	7_Enh	NA	NA	1	ENSG00000117758.9
chr1	23140000	chr1	33020000	3	6.525985e-4	0.0253666	1	7_Enh	1	7_Enh	NA	NA	1	ENSG00000160062.10
chr1	23300000	chr1	23420000	50	4.759951e-20	1.526057e-16	1	7_Enh	1	7_Enh	1	ENSG00000215906.4	NA	NA
chr1	23300000	chr1	23540000	16	6.311565e-5	0.004445084	1	7_Enh	1	7_Enh	1	ENSG00000215906.4	1	ENSG00000179546.3
chr1	23300000	chr1	23580000	26	7.906989e-9	3.102476e-6	1	7_Enh	1	7_Enh	1	ENSG00000215906.4	NA	NA
chr1	23300000	chr1	23620000	15	6.153604e-4	0.0243011	1	7_Enh	1	7_Enh	1	ENSG00000215906.4	NA	NA
chr1	23300000	chr1	23660000	24	2.230384e-12	2.344429e-9	1	7_Enh	1	7_Enh	1	ENSG00000215906.4	1	ENSG00000125944.14
chr1	23300000	chr1	23860000	12	2.5367e-6	3.633054e-4	1	7_Enh	1	7_Enh	1	ENSG00000215906.4	1	ENSG00000007968.6
chr1	23300000	chr1	24020000	10	5.474721e-4	0.0223199	1	7_Enh	NA	NA	1	ENSG00000215906.4	1	ENSG00000142676.8
chr1	23300000	chr1	25340000	7	5.724778e-6	6.927746e-4	1	7_Enh	1	7_Enh	1	ENSG00000215906.4	NA	NA
chr1	23300000	chr1	28220000	5	5.509197e-6	6.723341e-4	1	7_Enh	1	7_Enh	1	ENSG00000215906.4	NA	NA
chr1	23340000	chr1	23500000	37	8.291313e-14	1.165212e-10	1	7_Enh	1	7_Enh	1	ENSG00000004487.11	1	ENSG00000169641.9
chr1	23340000	chr1	23540000	22	5.779762e-6	6.980734e-4	1	7_Enh	1	7_Enh	1	ENSG00000004487.11	1	ENSG00000179546.3
chr1	23340000	chr1	23580000	23	1.078429e-4	0.006669141	1	7_Enh	1	7_Enh	1	ENSG00000004487.11	NA	NA
chr1	23340000	chr1	23620000	24	2.190786e-6	3.233818e-4	1	7_Enh	1	7_Enh	1	ENSG00000004487.11	NA	NA
chr1	23340000	chr1	23820000	18	9.048334e-9	3.479983e-6	1	7_Enh	1	7_Enh	1	ENSG00000004487.11	1	ENSG00000088280.14
chr1	23340000	chr1	23940000	12	3.686057e-6	4.887277e-4	1	7_Enh	1	7_Enh	1	ENSG00000004487.11	NA	NA
chr1	23340000	chr1	24020000	12	4.436104e-4	0.01912519	1	7_Enh	NA	NA	1	ENSG00000004487.11	1	ENSG00000142676.8
chr1	23340000	chr1	24460000	10	4.735327e-5	0.003571351	1	7_Enh	NA	NA	1	ENSG00000004487.11	1	ENSG00000142677.3
chr1	23420000	chr1	23540000	39	5.117883e-9	2.142729e-6	1	7_Enh	1	7_Enh	NA	NA	1	ENSG00000179546.3
chr1	23420000	chr1	23660000	20	0.001034773	0.03547034	1	7_Enh	1	7_Enh	NA	NA	1	ENSG00000125944.14
chr1	23420000	chr1	23700000	32	2.45369e-13	3.149813e-10	1	7_Enh	1	7_Enh	NA	NA	1	ENSG00000125945.10
chr1	23420000	chr1	23820000	26	8.239022e-11	5.896512e-8	1	7_Enh	1	7_Enh	NA	NA	1	ENSG00000088280.14
chr1	23420000	chr1	26580000	7	1.774985e-4	0.009695331	1	7_Enh	1	7_Enh	NA	NA	1	ENSG00000130695.9
chr1	23420000	chr1	26780000	6	8.473667e-4	0.03066689	1	7_Enh	1	7_Enh	NA	NA	1	ENSG00000198830.6
chr1	23500000	chr1	23620000	49	2.27849e-14	3.53259e-11	1	7_Enh	1	7_Enh	1	ENSG00000169641.9	NA	NA
chr1	23500000	chr1	23700000	16	3.069013e-4	0.01456715	1	7_Enh	1	7_Enh	1	ENSG00000169641.9	1	ENSG00000125945.10
chr1	23500000	chr1	23860000	12	0.001004373	0.03470903	1	7_Enh	1	7_Enh	1	ENSG00000169641.9	1	ENSG00000007968.6
chr1	23500000	chr1	23980000	16	1.242949e-7	3.144181e-5	1	7_Enh	1	7_Enh	1	ENSG00000169641.9	NA	NA
chr1	23500000	chr1	24140000	11	4.012155e-4	0.01776249	1	7_Enh	1	7_Enh	1	ENSG00000169641.9	1	ENSG00000117308.10
chr1	23500000	chr1	24300000	12	2.925118e-5	0.002468518	1	7_Enh	1	7_Enh	1	ENSG00000169641.9	1	ENSG00000188529.10
chr1	23500000	chr1	27180000	4	6.566306e-4	0.02548116	1	7_Enh	1	7_Enh	1	ENSG00000169641.9	1	ENSG00000175793.10
chr1	23500000	chr1	27860000	4	5.06118e-4	0.0210723	1	7_Enh	1	7_Enh	1	ENSG00000169641.9	NA	NA
chr1	23500000	chr1	28740000	5	2.000596e-4	0.01060457	1	7_Enh	1	7_Enh	1	ENSG00000169641.9	NA	NA
chr1	23500000	chr1	31460000	3	0.001664979	0.04995751	1	7_Enh	1	7_Enh	1	ENSG00000169641.9	NA	NA
chr1	23500000	chr1	31900000	4	1.173064e-4	0.007102256	1	7_Enh	1	7_Enh	1	ENSG00000169641.9	1	ENSG00000268950.1
chr1	23540000	chr1	23660000	35	2.264891e-10	1.44145e-7	1	7_Enh	1	7_Enh	1	ENSG00000179546.3	1	ENSG00000125944.14
chr1	23540000	chr1	23700000	17	4.29593e-4	0.01867547	1	7_Enh	1	7_Enh	1	ENSG00000179546.3	1	ENSG00000125945.10
chr1	23540000	chr1	23860000	16	1.640476e-5	0.001578927	1	7_Enh	1	7_Enh	1	ENSG00000179546.3	1	ENSG00000007968.6
chr1	23540000	chr1	23980000	24	1.213836e-13	1.650324e-10	1	7_Enh	1	7_Enh	1	ENSG00000179546.3	NA	NA
chr1	23540000	chr1	27100000	7	1.454068e-6	2.328556e-4	1	7_Enh	1	7_Enh	1	ENSG00000179546.3	1	ENSG00000060642.6
chr1	23540000	chr1	29260000	4	9.563064e-4	0.03348144	1	7_Enh	1	7_Enh	1	ENSG00000179546.3	NA	NA
chr1	23540000	chr1	32180000	4	9.739867e-5	0.006175941	1	7_Enh	1	7_Enh	1	ENSG00000179546.3	1	ENSG00000084636.13
chr1	23540000	chr1	32460000	4	5.622035e-4	0.02275643	1	7_Enh	1	7_Enh	1	ENSG00000179546.3	1	ENSG00000121774.13
chr1	23540000	chr1	32900000	5	1.749998e-5	0.001660103	1	7_Enh	1	7_Enh	1	ENSG00000179546.3	NA	NA
chr1	23580000	chr1	23820000	19	8.224307e-4	0.03000299	1	7_Enh	1	7_Enh	NA	NA	1	ENSG00000088280.14
chr1	23620000	chr1	23820000	23	2.662174e-5	0.002296611	1	7_Enh	1	7_Enh	NA	NA	1	ENSG00000088280.14
chr1	23620000	chr1	23860000	25	2.314186e-7	5.235338e-5	1	7_Enh	1	7_Enh	NA	NA	1	ENSG00000007968.6
chr1	23620000	chr1	26140000	5	0.001482559	0.04597555	1	7_Enh	1	7_Enh	NA	NA	1	ENSG00000223474.2
chr1	23620000	chr1	27580000	5	8.620925e-4	0.03105319	1	7_Enh	1	7_Enh	NA	NA	1	ENSG00000142784.11
chr1	23620000	chr1	32300000	4	3.319295e-4	0.01543706	1	7_Enh	1	7_Enh	NA	NA	1	ENSG00000134668.8
chr1	23660000	chr1	23820000	38	2.972425e-16	6.209071e-13	1	7_Enh	1	7_Enh	1	ENSG00000125944.14	1	ENSG00000088280.14
chr1	23660000	chr1	23860000	18	5.729917e-5	0.004128771	1	7_Enh	1	7_Enh	1	ENSG00000125944.14	1	ENSG00000007968.6
chr1	23660000	chr1	23900000	15	4.23523e-5	0.003281066	1	7_Enh	1	7_Enh	1	ENSG00000125944.14	1	ENSG00000197880.4
chr1	23660000	chr1	23980000	12	0.001037961	0.03555072	1	7_Enh	1	7_Enh	1	ENSG00000125944.14	NA	NA
chr1	23660000	chr1	24020000	19	4.455926e-5	0.003409682	1	7_Enh	NA	NA	1	ENSG00000125944.14	1	ENSG00000142676.8
chr1	23660000	chr1	24100000	13	3.093953e-4	0.01465425	1	7_Enh	1	7_Enh	1	ENSG00000125944.14	1	ENSG00000011009.6
chr1	23660000	chr1	26060000	6	3.742853e-4	0.01687074	1	7_Enh	1	7_Enh	1	ENSG00000125944.14	NA	NA
chr1	23660000	chr1	28700000	5	1.293514e-5	0.001311067	1	7_Enh	1	7_Enh	1	ENSG00000125944.14	1	ENSG00000204138.8
chr1	23700000	chr1	23820000	34	5.908028e-15	1.013183e-11	1	7_Enh	1	7_Enh	1	ENSG00000125945.10	1	ENSG00000088280.14
chr1	23700000	chr1	23860000	29	4.935233e-13	5.9585059999999995e-10	1	7_Enh	1	7_Enh	1	ENSG00000125945.10	1	ENSG00000007968.6
chr1	23700000	chr1	23980000	12	2.431917e-4	0.01225315	1	7_Enh	1	7_Enh	1	ENSG00000125945.10	NA	NA
chr1	23700000	chr1	24020000	22	6.596018e-8	1.860268e-5	1	7_Enh	NA	NA	1	ENSG00000125945.10	1	ENSG00000142676.8
chr1	23700000	chr1	24980000	8	0.001265651	0.04104464	1	7_Enh	1	7_Enh	1	ENSG00000125945.10	NA	NA
chr1	23700000	chr1	27020000	6	1.158817e-5	0.001203017	1	7_Enh	1	7_Enh	1	ENSG00000125945.10	1	ENSG00000117713.13
chr1	23700000	chr1	29020000	5	5.734012e-6	6.936227e-4	1	7_Enh	1	7_Enh	1	ENSG00000125945.10	NA	NA
chr1	23700000	chr1	29380000	4	0.001125572	0.0377082	1	7_Enh	1	7_Enh	1	ENSG00000125945.10	NA	NA
chr1	23700000	chr1	31980000	8	7.257543e-10	3.987072e-7	1	7_Enh	1	7_Enh	1	ENSG00000125945.10	NA	NA
chr1	23700000	chr1	32540000	3	0.001329264	0.04251958	1	7_Enh	1	7_Enh	1	ENSG00000125945.10	1	ENSG00000121775.13
chr1	23820000	chr1	23940000	18	2.189784e-5	0.001974498	1	7_Enh	1	7_Enh	1	ENSG00000088280.14	NA	NA
chr1	23820000	chr1	23980000	36	1.355076e-18	3.793575e-15	1	7_Enh	1	7_Enh	1	ENSG00000088280.14	NA	NA
chr1	23820000	chr1	24020000	35	1.698699e-12	1.83082e-9	1	7_Enh	NA	NA	1	ENSG00000088280.14	1	ENSG00000142676.8
chr1	23820000	chr1	24100000	14	3.914396e-4	0.01744012	1	7_Enh	1	7_Enh	1	ENSG00000088280.14	1	ENSG00000011009.6
chr1	23820000	chr1	24700000	10	1.791673e-6	2.75161e-4	1	7_Enh	1	7_Enh	1	ENSG00000088280.14	NA	NA
chr1	23820000	chr1	25740000	6	9.4258e-4	0.03313523	1	7_Enh	1	7_Enh	1	ENSG00000088280.14	1	ENSG00000188672.12
chr1	23860000	chr1	23980000	51	1.681405e-30	9.932457e-27	1	7_Enh	1	7_Enh	1	ENSG00000007968.6	NA	NA
chr1	23860000	chr1	24020000	28	1.79245e-7	4.242384e-5	1	7_Enh	NA	NA	1	ENSG00000007968.6	1	ENSG00000142676.8
chr1	23860000	chr1	24100000	15	2.536429e-4	0.01264228	1	7_Enh	1	7_Enh	1	ENSG00000007968.6	1	ENSG00000011009.6
chr1	23860000	chr1	24300000	18	7.055398e-8	1.968367e-5	1	7_Enh	1	7_Enh	1	ENSG00000007968.6	1	ENSG00000188529.10
chr1	23860000	chr1	24460000	12	7.677422e-5	0.005159274	1	7_Enh	NA	NA	1	ENSG00000007968.6	1	ENSG00000142677.3
chr1	23860000	chr1	32380000	4	2.728002e-4	0.01334797	1	7_Enh	1	7_Enh	1	ENSG00000007968.6	1	ENSG00000212673.1
chr1	23860000	chr1	33060000	4	1.539934e-4	0.008713392	1	7_Enh	1	7_Enh	1	ENSG00000007968.6	NA	NA
chr1	23900000	chr1	24020000	24	3.524781e-6	4.717313e-4	1	7_Enh	NA	NA	1	ENSG00000197880.4	1	ENSG00000142676.8
chr1	23900000	chr1	24100000	13	8.497612e-4	0.03072839	1	7_Enh	1	7_Enh	1	ENSG00000197880.4	1	ENSG00000011009.6
chr1	23900000	chr1	25780000	4	0.001581766	0.04816056	1	7_Enh	1	7_Enh	1	ENSG00000197880.4	NA	NA
chr1	23900000	chr1	26660000	8	6.202222e-8	1.766817e-5	1	7_Enh	1	7_Enh	1	ENSG00000197880.4	1	ENSG00000158062.16
chr1	23900000	chr1	27220000	5	6.235898e-5	0.004404852	1	7_Enh	NA	NA	1	ENSG00000197880.4	1	ENSG00000198746.8
chr1	23900000	chr1	27380000	4	0.001590821	0.04836024	1	7_Enh	1	7_Enh	1	ENSG00000197880.4	NA	NA
chr1	23900000	chr1	27460000	5	3.980483e-5	0.003128488	1	7_Enh	1	7_Enh	1	ENSG00000197880.4	NA	NA
chr1	23900000	chr1	27620000	5	1.48624e-5	0.001461186	1	7_Enh	1	7_Enh	1	ENSG00000197880.4	NA	NA
chr1	23900000	chr1	28820000	5	1.420846e-6	2.285508e-4	1	7_Enh	1	7_Enh	1	ENSG00000197880.4	1	ENSG00000180198.11
chr1	23900000	chr1	32020000	4	1.783496e-4	0.009729834	1	7_Enh	1	7_Enh	1	ENSG00000197880.4	NA	NA
chr1	23900000	chr1	32180000	3	5.171662e-4	0.02140748	1	7_Enh	1	7_Enh	1	ENSG00000197880.4	1	ENSG00000084636.13
chr1	23900000	chr1	33060000	5	2.751192e-6	3.876416e-4	1	7_Enh	1	7_Enh	1	ENSG00000197880.4	NA	NA
chr1	23900000	chr1	33500000	3	4.749716e-4	0.0201105	1	7_Enh	1	7_Enh	1	ENSG00000197880.4	NA	NA
chr1	23940000	chr1	24100000	18	1.946685e-5	0.001802763	1	7_Enh	1	7_Enh	NA	NA	1	ENSG00000011009.6
chr1	23940000	chr1	24460000	10	9.273925e-4	0.03275196	1	7_Enh	NA	NA	NA	NA	1	ENSG00000142677.3
chr1	23940000	chr1	28140000	4	1.56695e-4	0.008827846	1	7_Enh	1	7_Enh	NA	NA	1	ENSG00000117751.13
chr1	23940000	chr1	32860000	6	5.318996e-8	1.553157e-5	1	7_Enh	1	7_Enh	NA	NA	1	ENSG00000160058.14
chr1	23940000	chr1	33020000	3	6.994509e-4	0.02667734	1	7_Enh	1	7_Enh	NA	NA	1	ENSG00000160062.10
chr1	23980000	chr1	24100000	19	8.205563e-5	0.005426571	1	7_Enh	1	7_Enh	NA	NA	1	ENSG00000011009.6
chr1	23980000	chr1	24460000	13	5.103744e-5	0.003780058	1	7_Enh	NA	NA	NA	NA	1	ENSG00000142677.3
chr1	23980000	chr1	25740000	9	2.106357e-6	3.133038e-4	1	7_Enh	1	7_Enh	NA	NA	1	ENSG00000188672.12
chr1	24020000	chr1	24660000	11	0.001366034	0.04336756	NA	NA	1	7_Enh	1	ENSG00000142676.8	1	ENSG00000158055.11
chr1	24020000	chr1	26780000	8	3.706053e-5	0.00296193	NA	NA	1	7_Enh	1	ENSG00000142676.8	1	ENSG00000198830.6
chr1	24020000	chr1	26820000	5	0.001011724	0.03489587	NA	NA	1	7_Enh	1	ENSG00000142676.8	NA	NA
chr1	24020000	chr1	26900000	5	0.001400789	0.04414453	NA	NA	1	7_Enh	1	ENSG00000142676.8	NA	NA
chr1	24020000	chr1	28300000	6	1.204976e-5	0.001240259	NA	NA	1	7_Enh	1	ENSG00000142676.8	1	ENSG00000158156.7
chr1	24020000	chr1	31500000	4	0.001066349	0.03625934	NA	NA	1	7_Enh	1	ENSG00000142676.8	NA	NA
chr1	24020000	chr1	31940000	7	3.04601e-7	6.559791e-5	NA	NA	1	7_Enh	1	ENSG00000142676.8	NA	NA
chr1	24020000	chr1	32180000	4	2.807409e-4	0.0136332	NA	NA	1	7_Enh	1	ENSG00000142676.8	1	ENSG00000084636.13
chr1	24020000	chr1	33660000	4	0.00133708	0.04270044	NA	NA	1	7_Enh	1	ENSG00000142676.8	1	ENSG00000116525.9
chr1	24100000	chr1	24300000	30	3.518674e-10	2.119643e-7	1	7_Enh	1	7_Enh	1	ENSG00000011009.6	1	ENSG00000188529.10
chr1	24100000	chr1	24340000	22	2.544425e-8	8.347481e-6	1	7_Enh	1	7_Enh	1	ENSG00000011009.6	NA	NA
chr1	24100000	chr1	24420000	20	1.8211e-8	6.307421e-6	1	7_Enh	1	7_Enh	1	ENSG00000011009.6	1	ENSG00000142661.14
chr1	24100000	chr1	24580000	15	1.804523e-7	4.264992e-5	1	7_Enh	1	7_Enh	1	ENSG00000011009.6	NA	NA
chr1	24100000	chr1	24660000	14	3.115052e-6	4.277223e-4	1	7_Enh	1	7_Enh	1	ENSG00000011009.6	1	ENSG00000158055.11
chr1	24100000	chr1	24740000	19	1.650599e-6	2.577809e-4	1	7_Enh	1	7_Enh	1	ENSG00000011009.6	1	ENSG00000001460.13
chr1	24100000	chr1	26100000	6	1.986714e-4	0.01054977	1	7_Enh	1	7_Enh	1	ENSG00000011009.6	NA	NA
chr1	24100000	chr1	26620000	5	2.315379e-4	0.01181605	1	7_Enh	1	7_Enh	1	ENSG00000011009.6	1	ENSG00000142669.9
chr1	24100000	chr1	26780000	6	3.411016e-4	0.01575264	1	7_Enh	1	7_Enh	1	ENSG00000011009.6	1	ENSG00000198830.6
chr1	24100000	chr1	26980000	6	6.573815e-5	0.004584296	1	7_Enh	1	7_Enh	1	ENSG00000011009.6	NA	NA
chr1	24100000	chr1	28700000	4	2.486294e-4	0.01245635	1	7_Enh	1	7_Enh	1	ENSG00000011009.6	1	ENSG00000204138.8
chr1	24100000	chr1	32300000	3	0.001655075	0.04974932	1	7_Enh	1	7_Enh	1	ENSG00000011009.6	1	ENSG00000134668.8
chr1	24140000	chr1	24340000	20	4.899242e-6	6.127552e-4	1	7_Enh	1	7_Enh	1	ENSG00000117308.10	NA	NA
chr1	24140000	chr1	24420000	16	3.946054e-5	0.00310765	1	7_Enh	1	7_Enh	1	ENSG00000117308.10	1	ENSG00000142661.14
chr1	24140000	chr1	24460000	26	1.427454e-9	7.167359e-7	1	7_Enh	NA	NA	1	ENSG00000117308.10	1	ENSG00000142677.3
chr1	24140000	chr1	24660000	22	1.039063e-11	9.349547e-9	1	7_Enh	1	7_Enh	1	ENSG00000117308.10	1	ENSG00000158055.11
chr1	24140000	chr1	24820000	9	7.23254e-4	0.02733807	1	7_Enh	1	7_Enh	1	ENSG00000117308.10	1	ENSG00000117602.7
chr1	24140000	chr1	26580000	7	9.160597e-5	0.00589417	1	7_Enh	1	7_Enh	1	ENSG00000117308.10	1	ENSG00000130695.9
chr1	24140000	chr1	27380000	5	0.001352834	0.04306451	1	7_Enh	1	7_Enh	1	ENSG00000117308.10	NA	NA
chr1	24140000	chr1	27900000	7	4.954683e-7	9.742048e-5	1	7_Enh	1	7_Enh	1	ENSG00000117308.10	NA	NA
chr1	24140000	chr1	33780000	3	0.001314145	0.04217104	1	7_Enh	1	7_Enh	1	ENSG00000117308.10	1	ENSG00000184389.8
chr1	24180000	chr1	24300000	21	5.150619e-5	0.003807259	NA	NA	1	7_Enh	1	ENSG00000179163.11	1	ENSG00000188529.10
chr1	24180000	chr1	24500000	11	9.26276e-4	0.03272409	NA	NA	1	7_Enh	1	ENSG00000179163.11	1	ENSG00000185436.7
chr1	24180000	chr1	24540000	12	1.566641e-4	0.008826649	NA	NA	1	7_Enh	1	ENSG00000179163.11	NA	NA
chr1	24180000	chr1	24580000	12	1.258501e-5	0.001283473	NA	NA	1	7_Enh	1	ENSG00000179163.11	NA	NA
chr1	24180000	chr1	24620000	13	6.632865e-4	0.02566658	NA	NA	1	7_Enh	1	ENSG00000179163.11	NA	NA
chr1	24180000	chr1	24780000	15	6.079177e-7	1.151279e-4	NA	NA	1	7_Enh	1	ENSG00000179163.11	NA	NA
chr1	24180000	chr1	24820000	9	1.601186e-4	0.008972071	NA	NA	1	7_Enh	1	ENSG00000179163.11	1	ENSG00000117602.7
chr1	24180000	chr1	24940000	8	1.945095e-4	0.0103833	NA	NA	1	7_Enh	1	ENSG00000179163.11	1	ENSG00000133226.12
chr1	24180000	chr1	25700000	7	4.007389e-4	0.01774784	NA	NA	1	7_Enh	1	ENSG00000179163.11	NA	NA
chr1	24300000	chr1	24420000	27	1.53275e-7	3.731246e-5	1	7_Enh	1	7_Enh	1	ENSG00000188529.10	1	ENSG00000142661.14
chr1	24300000	chr1	24460000	28	2.024996e-6	3.03519e-4	1	7_Enh	NA	NA	1	ENSG00000188529.10	1	ENSG00000142677.3
chr1	24300000	chr1	24500000	27	2.011997e-9	9.636254e-7	1	7_Enh	1	7_Enh	1	ENSG00000188529.10	1	ENSG00000185436.7
chr1	24300000	chr1	24540000	18	6.080222e-5	0.004320026	1	7_Enh	1	7_Enh	1	ENSG00000188529.10	NA	NA
chr1	24300000	chr1	24580000	16	1.983419e-5	0.001828763	1	7_Enh	1	7_Enh	1	ENSG00000188529.10	NA	NA
chr1	24300000	chr1	24620000	25	6.723395e-7	1.248304e-4	1	7_Enh	1	7_Enh	1	ENSG00000188529.10	NA	NA
chr1	24300000	chr1	24820000	12	1.081692e-4	0.006684263	1	7_Enh	1	7_Enh	1	ENSG00000188529.10	1	ENSG00000117602.7
chr1	24300000	chr1	25140000	15	8.618043e-8	2.32333e-5	1	7_Enh	1	7_Enh	1	ENSG00000188529.10	NA	NA
chr1	24300000	chr1	25540000	9	1.985507e-4	0.01054501	1	7_Enh	NA	NA	1	ENSG00000188529.10	1	ENSG00000117614.5
chr1	24300000	chr1	25700000	9	2.213781e-4	0.01142969	1	7_Enh	1	7_Enh	1	ENSG00000188529.10	NA	NA
chr1	24300000	chr1	26220000	7	4.603402e-4	0.01965467	1	7_Enh	1	7_Enh	1	ENSG00000188529.10	1	ENSG00000117632.16
chr1	24300000	chr1	27940000	4	8.485687e-4	0.03069672	1	7_Enh	1	7_Enh	1	ENSG00000188529.10	1	ENSG00000126705.9
chr1	24300000	chr1	28380000	6	1.485744e-4	0.00848214	1	7_Enh	1	7_Enh	1	ENSG00000188529.10	NA	NA
chr1	24340000	chr1	24460000	20	7.660723e-4	0.02850526	1	7_Enh	NA	NA	NA	NA	1	ENSG00000142677.3
chr1	24340000	chr1	24500000	15	9.252562e-4	0.03269782	1	7_Enh	1	7_Enh	NA	NA	1	ENSG00000185436.7
chr1	24340000	chr1	24820000	9	0.001448895	0.04522808	1	7_Enh	1	7_Enh	NA	NA	1	ENSG00000117602.7
chr1	24340000	chr1	26620000	5	1.774589e-4	0.009693703	1	7_Enh	1	7_Enh	NA	NA	1	ENSG00000142669.9
chr1	24340000	chr1	27100000	6	2.017653e-5	0.001853237	1	7_Enh	1	7_Enh	NA	NA	1	ENSG00000060642.6
chr1	24340000	chr1	27220000	9	1.073624e-8	4.028881e-6	1	7_Enh	NA	NA	NA	NA	1	ENSG00000198746.8
chr1	24340000	chr1	28060000	5	3.19621e-5	0.002643202	1	7_Enh	1	7_Enh	NA	NA	1	ENSG00000009780.11
chr1	24340000	chr1	28580000	6	3.250154e-5	0.002677757	1	7_Enh	1	7_Enh	NA	NA	1	ENSG00000130766.4
chr1	24340000	chr1	29500000	4	2.620145e-4	0.01295491	1	7_Enh	1	7_Enh	NA	NA	1	ENSG00000116350.11
chr1	24420000	chr1	24540000	21	7.298862e-6	8.380785e-4	1	7_Enh	1	7_Enh	1	ENSG00000142661.14	NA	NA
chr1	24420000	chr1	24580000	17	1.336351e-5	0.001344672	1	7_Enh	1	7_Enh	1	ENSG00000142661.14	NA	NA
chr1	24420000	chr1	24700000	13	4.737132e-5	0.003572501	1	7_Enh	1	7_Enh	1	ENSG00000142661.14	NA	NA
chr1	24420000	chr1	24740000	19	2.868117e-4	0.01385355	1	7_Enh	1	7_Enh	1	ENSG00000142661.14	1	ENSG00000001460.13
chr1	24420000	chr1	24780000	14	4.32509e-4	0.01876946	1	7_Enh	1	7_Enh	1	ENSG00000142661.14	NA	NA
chr1	24420000	chr1	26060000	9	2.622714e-6	3.730577e-4	1	7_Enh	1	7_Enh	1	ENSG00000142661.14	NA	NA
chr1	24460000	chr1	24620000	25	0.00153249	0.04707843	NA	NA	1	7_Enh	1	ENSG00000142677.3	NA	NA
chr1	24460000	chr1	24660000	22	1.152719e-5	0.001198104	NA	NA	1	7_Enh	1	ENSG00000142677.3	1	ENSG00000158055.11
chr1	24460000	chr1	24700000	15	3.006634e-4	0.01434573	NA	NA	1	7_Enh	1	ENSG00000142677.3	NA	NA
chr1	24460000	chr1	24740000	29	8.757089e-6	9.667288e-4	NA	NA	1	7_Enh	1	ENSG00000142677.3	1	ENSG00000001460.13
chr1	24460000	chr1	24780000	25	1.718969e-7	4.098479e-5	NA	NA	1	7_Enh	1	ENSG00000142677.3	NA	NA
chr1	24460000	chr1	24820000	19	2.471476e-7	5.527972e-5	NA	NA	1	7_Enh	1	ENSG00000142677.3	1	ENSG00000117602.7
chr1	24460000	chr1	24860000	20	2.250789e-6	3.303038e-4	NA	NA	1	7_Enh	1	ENSG00000142677.3	NA	NA
chr1	24460000	chr1	24940000	20	5.525317e-10	3.140422e-7	NA	NA	1	7_Enh	1	ENSG00000142677.3	1	ENSG00000133226.12
chr1	24460000	chr1	24980000	25	6.701431e-8	1.884869e-5	NA	NA	1	7_Enh	1	ENSG00000142677.3	NA	NA
chr1	24460000	chr1	28060000	5	1.624706e-4	0.009069938	NA	NA	1	7_Enh	1	ENSG00000142677.3	1	ENSG00000009780.11
chr1	24500000	chr1	24620000	37	4.078536e-10	2.409354e-7	1	7_Enh	1	7_Enh	1	ENSG00000185436.7	NA	NA
chr1	24500000	chr1	24660000	26	3.548379e-9	1.568257e-6	1	7_Enh	1	7_Enh	1	ENSG00000185436.7	1	ENSG00000158055.11
chr1	24500000	chr1	24700000	20	3.364846e-8	1.05645e-5	1	7_Enh	1	7_Enh	1	ENSG00000185436.7	NA	NA
chr1	24500000	chr1	24740000	36	3.643737e-11	2.859104e-8	1	7_Enh	1	7_Enh	1	ENSG00000185436.7	1	ENSG00000001460.13
chr1	24500000	chr1	24780000	20	4.063972e-6	5.282496e-4	1	7_Enh	1	7_Enh	1	ENSG00000185436.7	NA	NA
chr1	24500000	chr1	24820000	19	1.070772e-8	4.01918e-6	1	7_Enh	1	7_Enh	1	ENSG00000185436.7	1	ENSG00000117602.7
chr1	24500000	chr1	24860000	21	1.894685e-8	6.524671e-6	1	7_Enh	1	7_Enh	1	ENSG00000185436.7	NA	NA
chr1	24500000	chr1	24940000	11	1.154829e-4	0.007019487	1	7_Enh	1	7_Enh	1	ENSG00000185436.7	1	ENSG00000133226.12
chr1	24500000	chr1	24980000	24	4.127406e-9	1.783906e-6	1	7_Enh	1	7_Enh	1	ENSG00000185436.7	NA	NA
chr1	24500000	chr1	27460000	5	2.800975e-4	0.01361024	1	7_Enh	1	7_Enh	1	ENSG00000185436.7	NA	NA
chr1	24540000	chr1	24660000	18	6.597063e-4	0.02556778	1	7_Enh	1	7_Enh	NA	NA	1	ENSG00000158055.11
chr1	24540000	chr1	24740000	39	3.483478e-11	2.747678e-8	1	7_Enh	1	7_Enh	NA	NA	1	ENSG00000001460.13
chr1	24540000	chr1	24820000	20	1.413083e-8	5.087765e-6	1	7_Enh	1	7_Enh	NA	NA	1	ENSG00000117602.7
chr1	24540000	chr1	24940000	16	1.107774e-7	2.859205e-5	1	7_Enh	1	7_Enh	NA	NA	1	ENSG00000133226.12
chr1	24540000	chr1	25660000	10	5.405346e-5	0.003950432	1	7_Enh	1	7_Enh	NA	NA	1	ENSG00000117616.13
chr1	24540000	chr1	26540000	5	0.001270407	0.04115525	1	7_Enh	NA	NA	NA	NA	1	ENSG00000130695.9
chr1	24580000	chr1	24740000	25	6.178478e-5	0.004373981	1	7_Enh	1	7_Enh	NA	NA	1	ENSG00000001460.13
chr1	24580000	chr1	24820000	19	1.856687e-8	6.413797e-6	1	7_Enh	1	7_Enh	NA	NA	1	ENSG00000117602.7
chr1	24580000	chr1	24940000	10	4.417991e-4	0.01906762	1	7_Enh	1	7_Enh	NA	NA	1	ENSG00000133226.12
chr1	24580000	chr1	26420000	5	0.001110582	0.03734342	1	7_Enh	1	7_Enh	NA	NA	1	ENSG00000175087.5
chr1	24580000	chr1	26700000	5	4.46823e-4	0.01922678	1	7_Enh	1	7_Enh	NA	NA	1	ENSG00000176083.13
chr1	24620000	chr1	24740000	39	6.574681e-4	0.02550506	1	7_Enh	1	7_Enh	NA	NA	1	ENSG00000001460.13
chr1	24620000	chr1	24820000	24	3.371394e-6	4.554147e-4	1	7_Enh	1	7_Enh	NA	NA	1	ENSG00000117602.7
chr1	24620000	chr1	24940000	21	3.507284e-7	7.358779e-5	1	7_Enh	1	7_Enh	NA	NA	1	ENSG00000133226.12
chr1	24620000	chr1	25540000	11	6.933003e-4	0.02650891	1	7_Enh	NA	NA	NA	NA	1	ENSG00000117614.5
chr1	24620000	chr1	29580000	5	1.189235e-4	0.007175874	1	7_Enh	1	7_Enh	NA	NA	1	ENSG00000060656.15
chr1	24660000	chr1	24860000	20	7.056509e-5	0.004838958	1	7_Enh	1	7_Enh	1	ENSG00000158055.11	NA	NA
chr1	24660000	chr1	25180000	9	3.504949e-4	0.01607141	1	7_Enh	1	7_Enh	1	ENSG00000158055.11	NA	NA
chr1	24660000	chr1	26380000	11	4.920328e-9	2.071051e-6	1	7_Enh	1	7_Enh	1	ENSG00000158055.11	1	ENSG00000158022.6
chr1	24660000	chr1	27940000	4	6.490738e-4	0.02526993	1	7_Enh	1	7_Enh	1	ENSG00000158055.11	1	ENSG00000126705.9
chr1	24660000	chr1	31220000	4	3.149979e-4	0.0148494	1	7_Enh	1	7_Enh	1	ENSG00000158055.11	1	ENSG00000162511.7
chr1	24660000	chr1	32300000	5	3.730742e-6	4.9339e-4	1	7_Enh	1	7_Enh	1	ENSG00000158055.11	1	ENSG00000134668.8
chr1	24660000	chr1	32980000	4	4.846025e-5	0.003633848	1	7_Enh	1	7_Enh	1	ENSG00000158055.11	NA	NA
chr1	24700000	chr1	24940000	21	1.207192e-10	8.280465e-8	1	7_Enh	1	7_Enh	NA	NA	1	ENSG00000133226.12
chr1	24700000	chr1	31220000	4	1.210057e-4	0.007269687	1	7_Enh	1	7_Enh	NA	NA	1	ENSG00000162511.7
chr1	24740000	chr1	24860000	40	3.953601e-6	5.167998e-4	1	7_Enh	1	7_Enh	1	ENSG00000001460.13	NA	NA
chr1	24740000	chr1	24940000	29	2.285365e-7	5.182653e-5	1	7_Enh	1	7_Enh	1	ENSG00000001460.13	1	ENSG00000133226.12
chr1	24740000	chr1	24980000	72	1.567027e-21	5.723313e-18	1	7_Enh	1	7_Enh	1	ENSG00000001460.13	NA	NA
chr1	24780000	chr1	24940000	24	9.566009e-7	1.65959e-4	1	7_Enh	1	7_Enh	NA	NA	1	ENSG00000133226.12
chr1	24780000	chr1	25540000	13	7.121978e-5	0.004872557	1	7_Enh	NA	NA	NA	NA	1	ENSG00000117614.5
chr1	24780000	chr1	25660000	12	2.881635e-4	0.01390099	1	7_Enh	1	7_Enh	NA	NA	1	ENSG00000117616.13
chr1	24780000	chr1	31780000	5	1.000618e-5	0.001072879	1	7_Enh	1	7_Enh	NA	NA	1	ENSG00000060688.8
chr1	24820000	chr1	24940000	29	3.186887e-12	3.235991e-9	1	7_Enh	1	7_Enh	1	ENSG00000117602.7	1	ENSG00000133226.12
chr1	24820000	chr1	24980000	37	3.3441e-10	2.027147e-7	1	7_Enh	1	7_Enh	1	ENSG00000117602.7	NA	NA
chr1	24820000	chr1	25140000	24	2.728713e-11	2.209192e-8	1	7_Enh	1	7_Enh	1	ENSG00000117602.7	NA	NA
chr1	24820000	chr1	26140000	9	6.67877e-7	1.241728e-4	1	7_Enh	1	7_Enh	1	ENSG00000117602.7	1	ENSG00000223474.2
chr1	24820000	chr1	27060000	5	3.606482e-4	0.01641378	1	7_Enh	1	7_Enh	1	ENSG00000117602.7	NA	NA
chr1	24820000	chr1	27140000	5	2.957153e-4	0.01416998	1	7_Enh	1	7_Enh	1	ENSG00000117602.7	1	ENSG00000204160.7
chr1	24820000	chr1	27780000	6	2.207598e-5	0.001986833	1	7_Enh	1	7_Enh	1	ENSG00000117602.7	NA	NA
chr1	24820000	chr1	31660000	4	7.743729e-5	0.005193125	1	7_Enh	1	7_Enh	1	ENSG00000117602.7	NA	NA
chr1	24860000	chr1	25540000	12	3.388427e-4	0.01567384	1	7_Enh	NA	NA	NA	NA	1	ENSG00000117614.5
chr1	24940000	chr1	25180000	11	3.918952e-4	0.01745494	1	7_Enh	1	7_Enh	1	ENSG00000133226.12	NA	NA
chr1	24940000	chr1	25820000	8	8.706692e-4	0.03127872	1	7_Enh	1	7_Enh	1	ENSG00000133226.12	NA	NA
chr1	24940000	chr1	26980000	5	8.273054e-4	0.03013382	1	7_Enh	1	7_Enh	1	ENSG00000133226.12	NA	NA
chr1	24940000	chr1	32860000	4	7.655436e-5	0.005148965	1	7_Enh	1	7_Enh	1	ENSG00000133226.12	1	ENSG00000160058.14
chr1	25100000	chr1	25540000	17	6.339954e-7	1.190686e-4	1	7_Enh	NA	NA	NA	NA	1	ENSG00000117614.5
chr1	25100000	chr1	27300000	5	6.029365e-4	0.02394368	1	7_Enh	1	7_Enh	NA	NA	1	ENSG00000253368.3
chr1	25140000	chr1	25860000	13	8.051859e-6	9.053866e-4	1	7_Enh	1	7_Enh	NA	NA	1	ENSG00000157978.7
chr1	25140000	chr1	25940000	10	1.401581e-4	0.008118402	1	7_Enh	NA	NA	NA	NA	1	ENSG00000117643.10
chr1	25140000	chr1	27940000	5	1.367999e-4	0.007973079	1	7_Enh	1	7_Enh	NA	NA	1	ENSG00000126705.9
chr1	25140000	chr1	28420000	4	0.001522645	0.0468599	1	7_Enh	1	7_Enh	NA	NA	1	ENSG00000158161.11
chr1	25180000	chr1	25300000	22	1.156115e-6	1.935139e-4	1	7_Enh	1	7_Enh	NA	NA	1	ENSG00000020633.14
chr1	25180000	chr1	25540000	33	1.847335e-21	6.704268e-18	1	7_Enh	NA	NA	NA	NA	1	ENSG00000117614.5
chr1	25180000	chr1	25740000	10	6.529577e-4	0.02537711	1	7_Enh	1	7_Enh	NA	NA	1	ENSG00000188672.12
chr1	25180000	chr1	25860000	9	1.636211e-4	0.009118693	1	7_Enh	1	7_Enh	NA	NA	1	ENSG00000157978.7
chr1	25180000	chr1	27820000	4	6.310798e-4	0.02475415	1	7_Enh	1	7_Enh	NA	NA	1	ENSG00000158195.6
chr1	25180000	chr1	33180000	5	5.697493e-7	1.09225e-4	1	7_Enh	1	7_Enh	NA	NA	1	ENSG00000162520.10
chr1	25220000	chr1	25540000	28	4.413536e-11	3.388127e-8	1	7_Enh	NA	NA	NA	NA	1	ENSG00000117614.5
chr1	25260000	chr1	25540000	28	1.446503e-11	1.259272e-8	1	7_Enh	NA	NA	NA	NA	1	ENSG00000117614.5
chr1	25260000	chr1	26420000	11	6.383585e-7	1.197359e-4	1	7_Enh	1	7_Enh	NA	NA	1	ENSG00000175087.5
chr1	25300000	chr1	25540000	23	6.164221e-6	7.343712e-4	1	7_Enh	NA	NA	1	ENSG00000020633.14	1	ENSG00000117614.5
chr1	25340000	chr1	25540000	29	1.081382e-9	5.636392e-7	1	7_Enh	NA	NA	NA	NA	1	ENSG00000117614.5
chr1	25340000	chr1	25740000	16	1.178231e-4	0.007125546	1	7_Enh	1	7_Enh	NA	NA	1	ENSG00000188672.12
chr1	25340000	chr1	25860000	11	8.387863e-4	0.03043714	1	7_Enh	1	7_Enh	NA	NA	1	ENSG00000157978.7
chr1	25340000	chr1	31220000	5	2.785818e-5	0.002377498	1	7_Enh	1	7_Enh	NA	NA	1	ENSG00000162511.7
chr1	25540000	chr1	25660000	33	2.92112e-6	4.064795e-4	NA	NA	1	7_Enh	1	ENSG00000117614.5	1	ENSG00000117616.13
chr1	25540000	chr1	25740000	37	7.317786e-11	5.307993e-8	NA	NA	1	7_Enh	1	ENSG00000117614.5	1	ENSG00000188672.12
chr1	25540000	chr1	25980000	12	6.060716e-5	0.00430925	NA	NA	1	7_Enh	1	ENSG00000117614.5	NA	NA
chr1	25540000	chr1	27020000	8	1.742283e-4	0.009560263	NA	NA	1	7_Enh	1	ENSG00000117614.5	1	ENSG00000117713.13
chr1	25540000	chr1	31420000	4	0.00155603	0.04760372	NA	NA	1	7_Enh	1	ENSG00000117614.5	NA	NA
chr1	25660000	chr1	25820000	40	5.564278e-11	4.16639e-8	1	7_Enh	1	7_Enh	1	ENSG00000117616.13	NA	NA
chr1	25660000	chr1	25860000	26	6.529208e-6	7.683477e-4	1	7_Enh	1	7_Enh	1	ENSG00000117616.13	1	ENSG00000157978.7
chr1	25660000	chr1	25980000	17	2.96736e-6	4.115323e-4	1	7_Enh	1	7_Enh	1	ENSG00000117616.13	NA	NA
chr1	25660000	chr1	26020000	25	1.940351e-9	9.34236e-7	1	7_Enh	1	7_Enh	1	ENSG00000117616.13	NA	NA
chr1	25660000	chr1	26060000	23	3.088008e-7	6.632544e-5	1	7_Enh	1	7_Enh	1	ENSG00000117616.13	NA	NA
chr1	25660000	chr1	26100000	15	1.104891e-4	0.006791974	1	7_Enh	1	7_Enh	1	ENSG00000117616.13	NA	NA
chr1	25660000	chr1	26340000	11	8.377638e-4	0.03040882	1	7_Enh	1	7_Enh	1	ENSG00000117616.13	1	ENSG00000158008.5
chr1	25660000	chr1	26380000	11	4.52853e-4	0.01941518	1	7_Enh	1	7_Enh	1	ENSG00000117616.13	1	ENSG00000158022.6
chr1	25660000	chr1	26580000	11	0.001211957	0.03977691	1	7_Enh	1	7_Enh	1	ENSG00000117616.13	1	ENSG00000130695.9
chr1	25660000	chr1	26620000	9	1.894425e-4	0.01017959	1	7_Enh	1	7_Enh	1	ENSG00000117616.13	1	ENSG00000142669.9
chr1	25660000	chr1	28380000	7	4.152217e-4	0.01821481	1	7_Enh	1	7_Enh	1	ENSG00000117616.13	NA	NA
chr1	25660000	chr1	32260000	7	1.036298e-7	2.70656e-5	1	7_Enh	1	7_Enh	1	ENSG00000117616.13	NA	NA
chr1	25700000	chr1	25940000	27	3.506563e-8	1.093702e-5	1	7_Enh	NA	NA	NA	NA	1	ENSG00000117643.10
chr1	25700000	chr1	26140000	14	8.139919e-5	0.005393446	1	7_Enh	1	7_Enh	NA	NA	1	ENSG00000223474.2
chr1	25700000	chr1	26700000	11	4.842939e-5	0.003632273	1	7_Enh	1	7_Enh	NA	NA	1	ENSG00000176083.13
chr1	25700000	chr1	28580000	10	9.284945e-7	1.619864e-4	1	7_Enh	1	7_Enh	NA	NA	1	ENSG00000130766.4
chr1	25700000	chr1	33100000	7	2.854062e-7	6.222355e-5	1	7_Enh	NA	NA	NA	NA	1	ENSG00000176261.11
chr1	25740000	chr1	26020000	35	1.632259e-14	2.594717e-11	1	7_Enh	1	7_Enh	1	ENSG00000188672.12	NA	NA
chr1	25740000	chr1	26060000	28	8.452698e-9	3.282575e-6	1	7_Enh	1	7_Enh	1	ENSG00000188672.12	NA	NA
chr1	25740000	chr1	26140000	17	3.209126e-6	4.377696e-4	1	7_Enh	1	7_Enh	1	ENSG00000188672.12	1	ENSG00000223474.2
chr1	25740000	chr1	26220000	33	2.677347e-14	4.104643e-11	1	7_Enh	1	7_Enh	1	ENSG00000188672.12	1	ENSG00000117632.16
chr1	25740000	chr1	26300000	16	2.805016e-5	0.002390241	1	7_Enh	1	7_Enh	1	ENSG00000188672.12	NA	NA
chr1	25740000	chr1	26460000	11	1.363955e-4	0.00795616	1	7_Enh	1	7_Enh	1	ENSG00000188672.12	NA	NA
chr1	25780000	chr1	25940000	14	0.001390485	0.04391588	1	7_Enh	NA	NA	NA	NA	1	ENSG00000117643.10
chr1	25780000	chr1	26140000	19	6.302146e-11	4.652498e-8	1	7_Enh	1	7_Enh	NA	NA	1	ENSG00000223474.2
chr1	25780000	chr1	26220000	16	1.691201e-6	2.628417e-4	1	7_Enh	1	7_Enh	NA	NA	1	ENSG00000117632.16
chr1	25780000	chr1	28580000	5	9.259898e-4	0.03271712	1	7_Enh	1	7_Enh	NA	NA	1	ENSG00000130766.4
chr1	25780000	chr1	32540000	3	0.001490972	0.04616215	1	7_Enh	1	7_Enh	NA	NA	1	ENSG00000121775.13
chr1	25780000	chr1	33100000	5	4.712305e-6	5.944285e-4	1	7_Enh	NA	NA	NA	NA	1	ENSG00000176261.11
chr1	25820000	chr1	25940000	23	1.495329e-4	0.008522601	1	7_Enh	NA	NA	NA	NA	1	ENSG00000117643.10
chr1	25820000	chr1	26140000	20	5.288094e-8	1.545813e-5	1	7_Enh	1	7_Enh	NA	NA	1	ENSG00000223474.2
chr1	25820000	chr1	26180000	23	2.871961e-7	6.252609e-5	1	7_Enh	1	7_Enh	NA	NA	1	ENSG00000182749.5
chr1	25820000	chr1	31180000	4	5.363982e-4	0.02198856	1	7_Enh	1	7_Enh	NA	NA	1	ENSG00000162510.5
chr1	25820000	chr1	33420000	4	7.937637e-4	0.02924555	1	7_Enh	1	7_Enh	NA	NA	1	ENSG00000267885.1
chr1	25860000	chr1	25980000	41	1.086974e-20	3.690085e-17	1	7_Enh	1	7_Enh	1	ENSG00000157978.7	NA	NA
chr1	25860000	chr1	26020000	32	4.32833e-11	3.330581e-8	1	7_Enh	1	7_Enh	1	ENSG00000157978.7	NA	NA
chr1	25860000	chr1	26060000	29	1.537879e-8	5.466116e-6	1	7_Enh	1	7_Enh	1	ENSG00000157978.7	NA	NA
chr1	25860000	chr1	26100000	29	5.296737e-12	5.115823e-9	1	7_Enh	1	7_Enh	1	ENSG00000157978.7	NA	NA
chr1	25860000	chr1	26140000	21	1.338224e-8	4.856412e-6	1	7_Enh	1	7_Enh	1	ENSG00000157978.7	1	ENSG00000223474.2
chr1	25860000	chr1	26220000	17	2.114233e-4	0.0110503	1	7_Enh	1	7_Enh	1	ENSG00000157978.7	1	ENSG00000117632.16
chr1	25860000	chr1	26260000	16	1.556492e-5	0.001515427	1	7_Enh	1	7_Enh	1	ENSG00000157978.7	NA	NA
chr1	25860000	chr1	26300000	15	7.59423e-5	0.005117659	1	7_Enh	1	7_Enh	1	ENSG00000157978.7	NA	NA
chr1	25860000	chr1	26700000	13	9.769395e-7	1.688071e-4	1	7_Enh	1	7_Enh	1	ENSG00000157978.7	1	ENSG00000176083.13
chr1	25940000	chr1	26060000	64	3.952692e-31	2.382479e-27	NA	NA	1	7_Enh	1	ENSG00000117643.10	NA	NA
chr1	25940000	chr1	26100000	55	1.365907e-31	8.366808e-28	NA	NA	1	7_Enh	1	ENSG00000117643.10	NA	NA
chr1	25940000	chr1	26140000	24	8.751223e-10	4.692908e-7	NA	NA	1	7_Enh	1	ENSG00000117643.10	1	ENSG00000223474.2
chr1	25940000	chr1	26180000	32	5.108346e-12	4.95146e-9	NA	NA	1	7_Enh	1	ENSG00000117643.10	1	ENSG00000182749.5
chr1	25940000	chr1	26220000	25	3.255533e-8	1.027113e-5	NA	NA	1	7_Enh	1	ENSG00000117643.10	1	ENSG00000117632.16
chr1	25940000	chr1	26340000	13	1.709152e-4	0.009423309	NA	NA	1	7_Enh	1	ENSG00000117643.10	1	ENSG00000158008.5
chr1	25940000	chr1	26660000	12	2.579282e-5	0.002241121	NA	NA	1	7_Enh	1	ENSG00000117643.10	1	ENSG00000158062.16
chr1	25940000	chr1	26740000	8	0.00162072	0.04900274	NA	NA	1	7_Enh	1	ENSG00000117643.10	1	ENSG00000117682.12
chr1	25940000	chr1	33860000	5	6.533319e-6	7.68717e-4	NA	NA	1	7_Enh	1	ENSG00000117643.10	NA	NA
chr1	25980000	chr1	26140000	26	1.681897e-13	2.230591e-10	1	7_Enh	1	7_Enh	NA	NA	1	ENSG00000223474.2
chr1	25980000	chr1	26580000	10	4.169819e-4	0.01827151	1	7_Enh	1	7_Enh	NA	NA	1	ENSG00000130695.9
chr1	25980000	chr1	26700000	11	1.42427e-6	2.289904e-4	1	7_Enh	1	7_Enh	NA	NA	1	ENSG00000176083.13
chr1	25980000	chr1	27300000	6	3.356093e-4	0.01556292	1	7_Enh	1	7_Enh	NA	NA	1	ENSG00000253368.3
chr1	26020000	chr1	26140000	43	1.737918e-21	6.327951e-18	1	7_Enh	1	7_Enh	NA	NA	1	ENSG00000223474.2
chr1	26020000	chr1	26220000	19	7.609187e-4	0.02836632	1	7_Enh	1	7_Enh	NA	NA	1	ENSG00000117632.16
chr1	26020000	chr1	26340000	14	2.220895e-4	0.01145736	1	7_Enh	1	7_Enh	NA	NA	1	ENSG00000158008.5
chr1	26020000	chr1	31780000	4	1.024283e-4	0.006415696	1	7_Enh	1	7_Enh	NA	NA	1	ENSG00000060688.8
chr1	26060000	chr1	27020000	12	7.110844e-6	8.213298e-4	1	7_Enh	1	7_Enh	NA	NA	1	ENSG00000117713.13
chr1	26060000	chr1	27580000	7	7.684721e-4	0.02857026	1	7_Enh	1	7_Enh	NA	NA	1	ENSG00000142784.11
chr1	26100000	chr1	26220000	27	6.609835e-6	7.758842e-4	1	7_Enh	1	7_Enh	NA	NA	1	ENSG00000117632.16
chr1	26100000	chr1	26340000	16	1.05445e-4	0.006557217	1	7_Enh	1	7_Enh	NA	NA	1	ENSG00000158008.5
chr1	26100000	chr1	26380000	18	1.554752e-6	2.457045e-4	1	7_Enh	1	7_Enh	NA	NA	1	ENSG00000158022.6
chr1	26100000	chr1	26780000	11	5.568696e-4	0.02259907	1	7_Enh	1	7_Enh	NA	NA	1	ENSG00000198830.6
chr1	26100000	chr1	33340000	4	1.585095e-4	0.008904088	1	7_Enh	NA	NA	NA	NA	1	ENSG00000121905.5
chr1	26140000	chr1	26380000	16	1.389253e-5	0.00138588	1	7_Enh	1	7_Enh	1	ENSG00000223474.2	1	ENSG00000158022.6
chr1	26140000	chr1	28500000	4	0.0011422	0.03810415	1	7_Enh	1	7_Enh	1	ENSG00000223474.2	NA	NA
chr1	26180000	chr1	26300000	44	3.351843e-13	4.197173e-10	1	7_Enh	1	7_Enh	1	ENSG00000182749.5	NA	NA
chr1	26180000	chr1	26340000	36	6.803639e-12	6.400506e-9	1	7_Enh	1	7_Enh	1	ENSG00000182749.5	1	ENSG00000158008.5
chr1	26180000	chr1	26380000	23	5.684204e-6	6.889306e-4	1	7_Enh	1	7_Enh	1	ENSG00000182749.5	1	ENSG00000158022.6
chr1	26180000	chr1	26420000	18	8.018948e-4	0.02945804	1	7_Enh	1	7_Enh	1	ENSG00000182749.5	1	ENSG00000175087.5
chr1	26180000	chr1	26660000	18	3.825305e-6	5.033507e-4	1	7_Enh	1	7_Enh	1	ENSG00000182749.5	1	ENSG00000158062.16
chr1	26180000	chr1	28580000	12	2.367797e-8	7.860399e-6	1	7_Enh	1	7_Enh	1	ENSG00000182749.5	1	ENSG00000130766.4
chr1	26220000	chr1	26340000	69	5.700085e-33	3.636653e-29	1	7_Enh	1	7_Enh	1	ENSG00000117632.16	1	ENSG00000158008.5
chr1	26220000	chr1	26380000	24	2.403863e-5	0.002121925	1	7_Enh	1	7_Enh	1	ENSG00000117632.16	1	ENSG00000158022.6
chr1	26220000	chr1	26420000	26	1.764609e-6	2.718503e-4	1	7_Enh	1	7_Enh	1	ENSG00000117632.16	1	ENSG00000175087.5
chr1	26220000	chr1	26460000	17	2.280647e-4	0.0116857	1	7_Enh	1	7_Enh	1	ENSG00000117632.16	NA	NA
chr1	26220000	chr1	26620000	12	8.56395e-4	0.03090351	1	7_Enh	1	7_Enh	1	ENSG00000117632.16	1	ENSG00000142669.9
chr1	26220000	chr1	26660000	17	5.334137e-5	0.00391137	1	7_Enh	1	7_Enh	1	ENSG00000117632.16	1	ENSG00000158062.16
chr1	26220000	chr1	26900000	10	0.001496412	0.04628044	1	7_Enh	1	7_Enh	1	ENSG00000117632.16	NA	NA
chr1	26220000	chr1	28580000	7	7.093153e-4	0.02695301	1	7_Enh	1	7_Enh	1	ENSG00000117632.16	1	ENSG00000130766.4
chr1	26260000	chr1	26380000	19	6.347829e-4	0.02485862	1	7_Enh	1	7_Enh	NA	NA	1	ENSG00000158022.6
chr1	26260000	chr1	26540000	17	2.686548e-5	0.002312748	1	7_Enh	NA	NA	NA	NA	1	ENSG00000130695.9
chr1	26260000	chr1	27220000	8	0.001107156	0.03725778	1	7_Enh	NA	NA	NA	NA	1	ENSG00000198746.8
chr1	26300000	chr1	26700000	14	2.256522e-4	0.01159412	1	7_Enh	1	7_Enh	NA	NA	1	ENSG00000176083.13
chr1	26300000	chr1	27660000	8	3.738802e-5	0.002981722	1	7_Enh	1	7_Enh	NA	NA	1	ENSG00000142765.13
chr1	26340000	chr1	26460000	25	4.077426e-8	1.241771e-5	1	7_Enh	1	7_Enh	1	ENSG00000158008.5	NA	NA
chr1	26340000	chr1	26580000	22	1.416731e-5	0.001407421	1	7_Enh	1	7_Enh	1	ENSG00000158008.5	1	ENSG00000130695.9
chr1	26340000	chr1	26740000	15	1.128063e-5	0.00117797	1	7_Enh	1	7_Enh	1	ENSG00000158008.5	1	ENSG00000117682.12
chr1	26340000	chr1	26780000	20	2.423706e-7	5.441603e-5	1	7_Enh	1	7_Enh	1	ENSG00000158008.5	1	ENSG00000198830.6
chr1	26340000	chr1	26900000	12	3.298233e-5	0.002708419	1	7_Enh	1	7_Enh	1	ENSG00000158008.5	NA	NA
chr1	26340000	chr1	35580000	3	0.001111032	0.03735479	1	7_Enh	1	7_Enh	1	ENSG00000158008.5	NA	NA
chr1	26340000	chr1	36220000	3	0.001396986	0.04406108	1	7_Enh	1	7_Enh	1	ENSG00000158008.5	1	ENSG00000092853.9
chr1	26380000	chr1	26540000	21	8.562595e-6	9.499224e-4	1	7_Enh	NA	NA	1	ENSG00000158022.6	1	ENSG00000130695.9
chr1	26380000	chr1	26580000	24	6.117585e-6	7.299167e-4	1	7_Enh	1	7_Enh	1	ENSG00000158022.6	1	ENSG00000130695.9
chr1	26380000	chr1	26660000	22	9.203267e-8	2.453891e-5	1	7_Enh	1	7_Enh	1	ENSG00000158022.6	1	ENSG00000158062.16
chr1	26380000	chr1	26700000	21	1.144888e-8	4.251872e-6	1	7_Enh	1	7_Enh	1	ENSG00000158022.6	1	ENSG00000176083.13
chr1	26380000	chr1	26740000	38	3.153217e-24	1.384678e-20	1	7_Enh	1	7_Enh	1	ENSG00000158022.6	1	ENSG00000117682.12
chr1	26380000	chr1	26900000	11	1.985844e-4	0.0105464	1	7_Enh	1	7_Enh	1	ENSG00000158022.6	NA	NA
chr1	26380000	chr1	27100000	9	4.898951e-4	0.02057369	1	7_Enh	1	7_Enh	1	ENSG00000158022.6	1	ENSG00000060642.6
chr1	26380000	chr1	27140000	9	2.258758e-4	0.01160248	1	7_Enh	1	7_Enh	1	ENSG00000158022.6	1	ENSG00000204160.7
chr1	26380000	chr1	28420000	5	5.986424e-4	0.02381912	1	7_Enh	1	7_Enh	1	ENSG00000158022.6	1	ENSG00000158161.11
chr1	26420000	chr1	26540000	31	1.97221e-9	9.473746e-7	1	7_Enh	NA	NA	1	ENSG00000175087.5	1	ENSG00000130695.9
chr1	26420000	chr1	26580000	46	2.660752e-16	5.59396e-13	1	7_Enh	1	7_Enh	1	ENSG00000175087.5	1	ENSG00000130695.9
chr1	26420000	chr1	26620000	26	5.024363e-11	3.802467e-8	1	7_Enh	1	7_Enh	1	ENSG00000175087.5	1	ENSG00000142669.9
chr1	26420000	chr1	26700000	33	7.718896e-16	1.51667e-12	1	7_Enh	1	7_Enh	1	ENSG00000175087.5	1	ENSG00000176083.13
chr1	26420000	chr1	26740000	24	3.635907e-10	2.180915e-7	1	7_Enh	1	7_Enh	1	ENSG00000175087.5	1	ENSG00000117682.12
chr1	26420000	chr1	26780000	26	1.822683e-9	8.853713e-7	1	7_Enh	1	7_Enh	1	ENSG00000175087.5	1	ENSG00000198830.6
chr1	26420000	chr1	27780000	9	2.237841e-5	0.002007629	1	7_Enh	1	7_Enh	1	ENSG00000175087.5	NA	NA
chr1	26420000	chr1	28220000	5	0.0013703	0.04346664	1	7_Enh	1	7_Enh	1	ENSG00000175087.5	NA	NA
chr1	26420000	chr1	32380000	4	0.001030375	0.03535936	1	7_Enh	1	7_Enh	1	ENSG00000175087.5	1	ENSG00000212673.1
chr1	26420000	chr1	33180000	6	2.722403e-7	5.987146e-5	1	7_Enh	1	7_Enh	1	ENSG00000175087.5	1	ENSG00000162520.10
chr1	26460000	chr1	26580000	39	2.546438e-13	3.257778e-10	1	7_Enh	1	7_Enh	NA	NA	1	ENSG00000130695.9
chr1	26460000	chr1	26620000	17	6.236739e-6	7.411098e-4	1	7_Enh	1	7_Enh	NA	NA	1	ENSG00000142669.9
chr1	26460000	chr1	26660000	22	3.186154e-7	6.805475e-5	1	7_Enh	1	7_Enh	NA	NA	1	ENSG00000158062.16
chr1	26460000	chr1	26700000	20	1.287359e-7	3.234856e-5	1	7_Enh	1	7_Enh	NA	NA	1	ENSG00000176083.13
chr1	26460000	chr1	27100000	8	0.001602323	0.04860475	1	7_Enh	1	7_Enh	NA	NA	1	ENSG00000060642.6
chr1	26460000	chr1	36220000	3	8.798992e-4	0.03152023	1	7_Enh	1	7_Enh	NA	NA	1	ENSG00000092853.9
chr1	26540000	chr1	26660000	46	2.932676e-18	7.886557e-15	NA	NA	1	7_Enh	1	ENSG00000130695.9	1	ENSG00000158062.16
chr1	26540000	chr1	26700000	37	1.989418e-15	3.680849e-12	NA	NA	1	7_Enh	1	ENSG00000130695.9	1	ENSG00000176083.13
chr1	26540000	chr1	26740000	40	1.000905e-19	3.123189e-16	NA	NA	1	7_Enh	1	ENSG00000130695.9	1	ENSG00000117682.12
chr1	26540000	chr1	26780000	23	4.663706e-6	5.895628e-4	NA	NA	1	7_Enh	1	ENSG00000130695.9	1	ENSG00000198830.6
chr1	26540000	chr1	35660000	4	6.795997e-5	0.004702549	NA	NA	1	7_Enh	1	ENSG00000130695.9	1	ENSG00000116560.6
chr1	26580000	chr1	26700000	43	3.165242e-13	3.981552e-10	1	7_Enh	1	7_Enh	1	ENSG00000130695.9	1	ENSG00000176083.13
chr1	26580000	chr1	26740000	44	5.049755e-16	1.021135e-12	1	7_Enh	1	7_Enh	1	ENSG00000130695.9	1	ENSG00000117682.12
chr1	26620000	chr1	26740000	22	6.026316e-7	1.143057e-4	1	7_Enh	1	7_Enh	1	ENSG00000142669.9	1	ENSG00000117682.12
chr1	26620000	chr1	26780000	22	1.21625e-5	0.001249343	1	7_Enh	1	7_Enh	1	ENSG00000142669.9	1	ENSG00000198830.6
chr1	26620000	chr1	31700000	4	7.239463e-5	0.004933997	1	7_Enh	NA	NA	1	ENSG00000142669.9	1	ENSG00000084628.5
chr1	26620000	chr1	31780000	5	2.249548e-6	3.301647e-4	1	7_Enh	1	7_Enh	1	ENSG00000142669.9	1	ENSG00000060688.8
chr1	26660000	chr1	26780000	52	6.8750420000000006e-17	1.570887e-13	1	7_Enh	1	7_Enh	1	ENSG00000158062.16	1	ENSG00000198830.6
chr1	26660000	chr1	26820000	23	9.676995e-7	1.675177e-4	1	7_Enh	1	7_Enh	1	ENSG00000158062.16	NA	NA
chr1	26660000	chr1	26900000	21	1.311405e-6	2.141352e-4	1	7_Enh	1	7_Enh	1	ENSG00000158062.16	NA	NA
chr1	26660000	chr1	27220000	12	3.649072e-4	0.0165554	1	7_Enh	NA	NA	1	ENSG00000158062.16	1	ENSG00000198746.8
chr1	26660000	chr1	32860000	4	4.173255e-4	0.01828181	1	7_Enh	1	7_Enh	1	ENSG00000158062.16	1	ENSG00000160058.14
chr1	26700000	chr1	27060000	12	6.987464e-4	0.02665776	1	7_Enh	1	7_Enh	1	ENSG00000176083.13	NA	NA
chr1	26740000	chr1	26900000	17	4.94502e-4	0.02071632	1	7_Enh	1	7_Enh	1	ENSG00000117682.12	NA	NA
chr1	26740000	chr1	27220000	14	2.198783e-5	0.001980659	1	7_Enh	NA	NA	1	ENSG00000117682.12	1	ENSG00000198746.8
chr1	26740000	chr1	31900000	4	2.297056e-4	0.01174753	1	7_Enh	1	7_Enh	1	ENSG00000117682.12	1	ENSG00000268950.1
chr1	26740000	chr1	32260000	4	2.262377e-4	0.01161661	1	7_Enh	1	7_Enh	1	ENSG00000117682.12	NA	NA
chr1	26740000	chr1	36180000	4	1.541136e-4	0.008718734	1	7_Enh	1	7_Enh	1	ENSG00000117682.12	1	ENSG00000142686.7
chr1	26780000	chr1	26900000	29	1.519566e-6	2.412521e-4	1	7_Enh	1	7_Enh	1	ENSG00000198830.6	NA	NA
chr1	26780000	chr1	27060000	33	5.706392e-14	8.268915e-11	1	7_Enh	1	7_Enh	1	ENSG00000198830.6	NA	NA
chr1	26780000	chr1	27100000	18	5.69826e-5	0.004111123	1	7_Enh	1	7_Enh	1	ENSG00000198830.6	1	ENSG00000060642.6
chr1	26780000	chr1	27140000	15	3.381445e-4	0.0156502	1	7_Enh	1	7_Enh	1	ENSG00000198830.6	1	ENSG00000204160.7
chr1	26780000	chr1	27220000	14	0.001127067	0.03774391	1	7_Enh	NA	NA	1	ENSG00000198830.6	1	ENSG00000198746.8
chr1	26820000	chr1	27020000	15	8.990131e-4	0.03201922	1	7_Enh	1	7_Enh	NA	NA	1	ENSG00000117713.13
chr1	26820000	chr1	27100000	17	1.656736e-6	2.585559e-4	1	7_Enh	1	7_Enh	NA	NA	1	ENSG00000060642.6
chr1	26820000	chr1	27140000	21	2.206429e-10	1.408731e-7	1	7_Enh	1	7_Enh	NA	NA	1	ENSG00000204160.7
chr1	26820000	chr1	27220000	15	4.816985e-6	6.047212e-4	1	7_Enh	NA	NA	NA	NA	1	ENSG00000198746.8
chr1	26820000	chr1	27580000	8	0.001300235	0.04184992	1	7_Enh	1	7_Enh	NA	NA	1	ENSG00000142784.11
chr1	26820000	chr1	35540000	4	2.252988e-5	0.002018412	1	7_Enh	1	7_Enh	NA	NA	1	ENSG00000197056.5
chr1	26900000	chr1	27020000	35	2.690702e-12	2.77898e-9	1	7_Enh	1	7_Enh	NA	NA	1	ENSG00000117713.13
chr1	26900000	chr1	27100000	26	3.819353e-10	2.275558e-7	1	7_Enh	1	7_Enh	NA	NA	1	ENSG00000060642.6
chr1	26900000	chr1	27140000	26	9.958274e-12	9.004977e-9	1	7_Enh	1	7_Enh	NA	NA	1	ENSG00000204160.7
chr1	26900000	chr1	27180000	17	1.210927e-7	3.078157e-5	1	7_Enh	1	7_Enh	NA	NA	1	ENSG00000175793.10
chr1	26900000	chr1	27220000	21	1.916113e-8	6.587379e-6	1	7_Enh	NA	NA	NA	NA	1	ENSG00000198746.8
chr1	26900000	chr1	27300000	18	4.821786e-8	1.430465e-5	1	7_Enh	1	7_Enh	NA	NA	1	ENSG00000253368.3
chr1	26980000	chr1	27100000	38	3.772561e-14	5.642207e-11	1	7_Enh	1	7_Enh	NA	NA	1	ENSG00000060642.6
chr1	26980000	chr1	27140000	39	1.92172e-17	4.68813e-14	1	7_Enh	1	7_Enh	NA	NA	1	ENSG00000204160.7
chr1	26980000	chr1	27180000	24	3.233054e-10	1.968685e-7	1	7_Enh	1	7_Enh	NA	NA	1	ENSG00000175793.10
chr1	26980000	chr1	27220000	35	2.146405e-15	3.951466e-12	1	7_Enh	NA	NA	NA	NA	1	ENSG00000198746.8
chr1	26980000	chr1	27300000	14	4.237339e-4	0.01848964	1	7_Enh	1	7_Enh	NA	NA	1	ENSG00000253368.3
chr1	26980000	chr1	32540000	5	2.932559e-5	0.00247317	1	7_Enh	1	7_Enh	NA	NA	1	ENSG00000121775.13
chr1	26980000	chr1	36260000	6	1.13817e-7	2.923824e-5	1	7_Enh	1	7_Enh	NA	NA	1	ENSG00000134698.10
chr1	27020000	chr1	27140000	32	7.709013e-11	5.556285e-8	1	7_Enh	1	7_Enh	1	ENSG00000117713.13	1	ENSG00000204160.7
chr1	27020000	chr1	27180000	22	7.851051e-8	2.150045e-5	1	7_Enh	1	7_Enh	1	ENSG00000117713.13	1	ENSG00000175793.10
chr1	27020000	chr1	27220000	17	0.001186491	0.03917527	1	7_Enh	NA	NA	1	ENSG00000117713.13	1	ENSG00000198746.8
chr1	27020000	chr1	27740000	12	1.454192e-4	0.008345975	1	7_Enh	1	7_Enh	1	ENSG00000117713.13	NA	NA
chr1	27020000	chr1	31980000	4	0.001561487	0.04772372	1	7_Enh	1	7_Enh	1	ENSG00000117713.13	NA	NA
chr1	27020000	chr1	32460000	6	1.014197e-5	0.001084207	1	7_Enh	1	7_Enh	1	ENSG00000117713.13	1	ENSG00000121774.13
chr1	27060000	chr1	27180000	22	4.711008e-8	1.402293e-5	1	7_Enh	1	7_Enh	NA	NA	1	ENSG00000175793.10
chr1	27100000	chr1	27220000	45	4.172667e-19	1.227636e-15	1	7_Enh	NA	NA	1	ENSG00000060642.6	1	ENSG00000198746.8
chr1	27140000	chr1	27300000	19	2.956997e-5	0.002489163	1	7_Enh	1	7_Enh	1	ENSG00000204160.7	1	ENSG00000253368.3
chr1	27140000	chr1	35580000	3	0.001050883	0.0358712	1	7_Enh	1	7_Enh	1	ENSG00000204160.7	NA	NA
chr1	27140000	chr1	36620000	3	0.001088635	0.03680485	1	7_Enh	1	7_Enh	1	ENSG00000204160.7	1	ENSG00000116871.11
chr1	27140000	chr1	36940000	3	9.958684e-4	0.03449407	1	7_Enh	1	7_Enh	1	ENSG00000204160.7	1	ENSG00000119535.13
chr1	27180000	chr1	27380000	21	1.596471e-6	2.509669e-4	1	7_Enh	1	7_Enh	1	ENSG00000175793.10	NA	NA
chr1	27180000	chr1	27460000	11	0.001612923	0.04883239	1	7_Enh	1	7_Enh	1	ENSG00000175793.10	NA	NA
chr1	27180000	chr1	27820000	13	1.956585e-8	6.703919e-6	1	7_Enh	1	7_Enh	1	ENSG00000175793.10	1	ENSG00000158195.6
chr1	27180000	chr1	32020000	4	6.206959e-4	0.02445543	1	7_Enh	1	7_Enh	1	ENSG00000175793.10	NA	NA
chr1	27180000	chr1	32060000	4	1.973478e-4	0.0104975	1	7_Enh	1	7_Enh	1	ENSG00000175793.10	1	ENSG00000142910.11
chr1	27180000	chr1	36180000	4	5.458217e-5	0.00397981	1	7_Enh	1	7_Enh	1	ENSG00000175793.10	1	ENSG00000142686.7
chr1	27220000	chr1	27660000	11	4.314619e-4	0.0187353	NA	NA	1	7_Enh	1	ENSG00000198746.8	1	ENSG00000142765.13
chr1	27220000	chr1	28100000	8	0.0011395	0.03803742	NA	NA	1	7_Enh	1	ENSG00000198746.8	1	ENSG00000117758.9
chr1	27220000	chr1	28740000	7	0.001504702	0.04646092	NA	NA	1	7_Enh	1	ENSG00000198746.8	NA	NA
chr1	27220000	chr1	33060000	4	7.853452e-4	0.02902356	NA	NA	1	7_Enh	1	ENSG00000198746.8	NA	NA
chr1	27300000	chr1	27580000	17	3.037171e-5	0.002540685	1	7_Enh	1	7_Enh	1	ENSG00000253368.3	1	ENSG00000142784.11
chr1	27300000	chr1	27620000	20	6.345076e-9	2.572285e-6	1	7_Enh	1	7_Enh	1	ENSG00000253368.3	NA	NA
chr1	27300000	chr1	27660000	13	4.941252e-5	0.003688342	1	7_Enh	1	7_Enh	1	ENSG00000253368.3	1	ENSG00000142765.13
chr1	27300000	chr1	27780000	12	2.85927e-4	0.01382203	1	7_Enh	1	7_Enh	1	ENSG00000253368.3	NA	NA
chr1	27300000	chr1	27820000	14	7.543224e-7	1.370502e-4	1	7_Enh	1	7_Enh	1	ENSG00000253368.3	1	ENSG00000158195.6
chr1	27300000	chr1	27900000	12	8.077998e-6	9.076241e-4	1	7_Enh	1	7_Enh	1	ENSG00000253368.3	NA	NA
chr1	27300000	chr1	27940000	15	1.622678e-9	8.007448e-7	1	7_Enh	1	7_Enh	1	ENSG00000253368.3	1	ENSG00000126705.9
chr1	27300000	chr1	28500000	6	0.001019172	0.03507998	1	7_Enh	1	7_Enh	1	ENSG00000253368.3	NA	NA
chr1	27300000	chr1	32100000	4	9.304236e-4	0.03282663	1	7_Enh	1	7_Enh	1	ENSG00000253368.3	1	ENSG00000162517.8
chr1	27300000	chr1	33740000	5	1.203538e-5	0.001239009	1	7_Enh	1	7_Enh	1	ENSG00000253368.3	1	ENSG00000160094.10
chr1	27380000	chr1	27580000	40	1.884945e-14	2.958115e-11	1	7_Enh	1	7_Enh	NA	NA	1	ENSG00000142784.11
chr1	27380000	chr1	27660000	22	9.965103e-8	2.620571e-5	1	7_Enh	1	7_Enh	NA	NA	1	ENSG00000142765.13
chr1	27380000	chr1	27940000	18	2.036371e-9	9.733734e-7	1	7_Enh	1	7_Enh	NA	NA	1	ENSG00000126705.9
chr1	27460000	chr1	27580000	30	1.534494e-8	5.455821e-6	1	7_Enh	1	7_Enh	NA	NA	1	ENSG00000142784.11
chr1	27460000	chr1	27660000	24	2.111639e-9	1.003651e-6	1	7_Enh	1	7_Enh	NA	NA	1	ENSG00000142765.13
chr1	27460000	chr1	27820000	14	3.275646e-5	0.002693914	1	7_Enh	1	7_Enh	NA	NA	1	ENSG00000158195.6
chr1	27460000	chr1	27940000	10	2.872904e-4	0.01387009	1	7_Enh	1	7_Enh	NA	NA	1	ENSG00000126705.9
chr1	27460000	chr1	28100000	13	3.632021e-6	4.831122e-4	1	7_Enh	1	7_Enh	NA	NA	1	ENSG00000117758.9
chr1	27460000	chr1	33020000	4	2.630342e-4	0.01299254	1	7_Enh	1	7_Enh	NA	NA	1	ENSG00000160062.10
chr1	27460000	chr1	33340000	4	3.367894e-4	0.01560388	1	7_Enh	NA	NA	NA	NA	1	ENSG00000121905.5
chr1	27580000	chr1	27740000	23	1.268011e-4	0.007531169	1	7_Enh	1	7_Enh	1	ENSG00000142784.11	NA	NA
chr1	27580000	chr1	27780000	17	9.675036e-4	0.03377163	1	7_Enh	1	7_Enh	1	ENSG00000142784.11	NA	NA
chr1	27580000	chr1	27860000	16	7.885712e-6	8.905148e-4	1	7_Enh	1	7_Enh	1	ENSG00000142784.11	NA	NA
chr1	27580000	chr1	27940000	12	1.32192e-4	0.007771052	1	7_Enh	1	7_Enh	1	ENSG00000142784.11	1	ENSG00000126705.9
chr1	27580000	chr1	29060000	8	1.412693e-4	0.008167438	1	7_Enh	1	7_Enh	1	ENSG00000142784.11	1	ENSG00000198492.10
chr1	27580000	chr1	32100000	4	0.001515368	0.04669862	1	7_Enh	1	7_Enh	1	ENSG00000142784.11	1	ENSG00000162517.8
chr1	27620000	chr1	27940000	10	8.111126e-4	0.02970368	1	7_Enh	1	7_Enh	NA	NA	1	ENSG00000126705.9
chr1	27620000	chr1	32300000	4	1.859678e-4	0.01004069	1	7_Enh	1	7_Enh	NA	NA	1	ENSG00000134668.8
chr1	27660000	chr1	27820000	17	1.642807e-5	0.001580748	1	7_Enh	1	7_Enh	1	ENSG00000142765.13	1	ENSG00000158195.6
chr1	27660000	chr1	27860000	22	3.526958e-10	2.124016e-7	1	7_Enh	1	7_Enh	1	ENSG00000142765.13	NA	NA
chr1	27660000	chr1	27900000	22	3.11429e-10	1.905674e-7	1	7_Enh	1	7_Enh	1	ENSG00000142765.13	NA	NA
chr1	27660000	chr1	27940000	13	1.442308e-5	0.001427136	1	7_Enh	1	7_Enh	1	ENSG00000142765.13	1	ENSG00000126705.9
chr1	27660000	chr1	32420000	4	1.868464e-4	0.01007601	1	7_Enh	1	7_Enh	1	ENSG00000142765.13	1	ENSG00000184007.13
chr1	27740000	chr1	27940000	49	6.571337e-29	3.657717e-25	1	7_Enh	1	7_Enh	NA	NA	1	ENSG00000126705.9
chr1	27740000	chr1	28060000	20	1.222402e-7	3.101005e-5	1	7_Enh	1	7_Enh	NA	NA	1	ENSG00000009780.11
chr1	27740000	chr1	28100000	33	1.338797e-16	2.939151e-13	1	7_Enh	1	7_Enh	NA	NA	1	ENSG00000117758.9
chr1	27780000	chr1	27940000	30	2.173193e-13	2.8181e-10	1	7_Enh	1	7_Enh	NA	NA	1	ENSG00000126705.9
chr1	27780000	chr1	28060000	22	1.41775e-9	7.126405e-7	1	7_Enh	1	7_Enh	NA	NA	1	ENSG00000009780.11
chr1	27780000	chr1	28140000	13	8.994235e-5	0.005812956	1	7_Enh	1	7_Enh	NA	NA	1	ENSG00000117751.13
chr1	27780000	chr1	28300000	12	3.019075e-5	0.002528979	1	7_Enh	1	7_Enh	NA	NA	1	ENSG00000158156.7
chr1	27820000	chr1	27940000	27	4.77355e-12	4.656069e-9	1	7_Enh	1	7_Enh	1	ENSG00000158195.6	1	ENSG00000126705.9
chr1	27820000	chr1	28060000	15	1.302475e-5	0.001318096	1	7_Enh	1	7_Enh	1	ENSG00000158195.6	1	ENSG00000009780.11
chr1	27820000	chr1	31260000	6	4.649237e-6	5.881103e-4	1	7_Enh	1	7_Enh	1	ENSG00000158195.6	NA	NA
chr1	27860000	chr1	28060000	19	4.648852e-8	1.386878e-5	1	7_Enh	1	7_Enh	NA	NA	1	ENSG00000009780.11
chr1	27860000	chr1	28100000	17	1.896613e-6	2.879001e-4	1	7_Enh	1	7_Enh	NA	NA	1	ENSG00000117758.9
chr1	27860000	chr1	28140000	13	2.597166e-5	0.002253024	1	7_Enh	1	7_Enh	NA	NA	1	ENSG00000117751.13
chr1	27860000	chr1	28420000	11	6.379372e-6	7.544362e-4	1	7_Enh	1	7_Enh	NA	NA	1	ENSG00000158161.11
chr1	27860000	chr1	33940000	4	1.957788e-4	0.0104339	1	7_Enh	1	7_Enh	NA	NA	1	ENSG00000121903.10
chr1	27900000	chr1	28100000	15	3.331779e-4	0.01547897	1	7_Enh	1	7_Enh	NA	NA	1	ENSG00000117758.9
chr1	27900000	chr1	28140000	12	7.123458e-4	0.02703581	1	7_Enh	1	7_Enh	NA	NA	1	ENSG00000117751.13
chr1	27900000	chr1	28420000	11	2.961345e-5	0.00249195	1	7_Enh	1	7_Enh	NA	NA	1	ENSG00000158161.11
chr1	27940000	chr1	28060000	20	1.41978e-7	3.503624e-5	1	7_Enh	1	7_Enh	1	ENSG00000126705.9	1	ENSG00000009780.11
chr1	27940000	chr1	28340000	12	5.558478e-5	0.004035365	1	7_Enh	1	7_Enh	1	ENSG00000126705.9	NA	NA
chr1	27940000	chr1	32260000	4	1.552803e-4	0.008767326	1	7_Enh	1	7_Enh	1	ENSG00000126705.9	NA	NA
chr1	28060000	chr1	28340000	12	0.001456158	0.04538812	1	7_Enh	1	7_Enh	1	ENSG00000009780.11	NA	NA
chr1	28060000	chr1	28420000	11	1.856963e-4	0.01003025	1	7_Enh	1	7_Enh	1	ENSG00000009780.11	1	ENSG00000158161.11
chr1	28060000	chr1	28620000	11	1.551163e-6	2.45239e-4	1	7_Enh	1	7_Enh	1	ENSG00000009780.11	NA	NA
chr1	28060000	chr1	35380000	3	0.00127109	0.04117112	1	7_Enh	NA	NA	1	ENSG00000009780.11	1	ENSG00000116544.7
chr1	28100000	chr1	28220000	21	1.854595e-6	2.827579e-4	1	7_Enh	1	7_Enh	1	ENSG00000117758.9	NA	NA
chr1	28100000	chr1	28300000	17	1.361919e-5	0.001364759	1	7_Enh	1	7_Enh	1	ENSG00000117758.9	1	ENSG00000158156.7
chr1	28100000	chr1	28420000	18	6.096642e-8	1.741137e-5	1	7_Enh	1	7_Enh	1	ENSG00000117758.9	1	ENSG00000158161.11
chr1	28100000	chr1	32860000	4	4.625258e-4	0.01972254	1	7_Enh	1	7_Enh	1	ENSG00000117758.9	1	ENSG00000160058.14
chr1	28140000	chr1	28300000	16	2.634491e-5	0.00227811	1	7_Enh	1	7_Enh	1	ENSG00000117751.13	1	ENSG00000158156.7
chr1	28140000	chr1	28340000	23	7.402506e-9	2.932777e-6	1	7_Enh	1	7_Enh	1	ENSG00000117751.13	NA	NA
chr1	28140000	chr1	28580000	17	4.06584e-6	5.284427e-4	1	7_Enh	1	7_Enh	1	ENSG00000117751.13	1	ENSG00000130766.4
chr1	28220000	chr1	28420000	15	2.985357e-5	0.002507232	1	7_Enh	1	7_Enh	NA	NA	1	ENSG00000158161.11
chr1	28300000	chr1	28420000	31	4.887519e-14	7.159272e-11	1	7_Enh	1	7_Enh	1	ENSG00000158156.7	1	ENSG00000158161.11
chr1	28300000	chr1	28500000	13	2.338004e-4	0.01190221	1	7_Enh	1	7_Enh	1	ENSG00000158156.7	NA	NA
chr1	28300000	chr1	28580000	18	9.694382e-5	0.006153995	1	7_Enh	1	7_Enh	1	ENSG00000158156.7	1	ENSG00000130766.4
chr1	28300000	chr1	28620000	10	3.629438e-4	0.01648974	1	7_Enh	1	7_Enh	1	ENSG00000158156.7	NA	NA
chr1	28300000	chr1	28820000	8	5.318533e-4	0.02185276	1	7_Enh	1	7_Enh	1	ENSG00000158156.7	1	ENSG00000180198.11
chr1	28300000	chr1	31500000	5	1.566905e-4	0.008827685	1	7_Enh	1	7_Enh	1	ENSG00000158156.7	NA	NA
chr1	28300000	chr1	31940000	4	9.926119e-4	0.03441298	1	7_Enh	1	7_Enh	1	ENSG00000158156.7	NA	NA
chr1	28340000	chr1	28580000	21	3.55435e-4	0.01623757	1	7_Enh	1	7_Enh	NA	NA	1	ENSG00000130766.4
chr1	28340000	chr1	32460000	5	3.484853e-4	0.01600421	1	7_Enh	1	7_Enh	NA	NA	1	ENSG00000121774.13
chr1	28340000	chr1	36620000	4	1.362431e-4	0.007949713	1	7_Enh	1	7_Enh	NA	NA	1	ENSG00000116871.11
chr1	28380000	chr1	28580000	37	4.697671e-7	9.328962e-5	1	7_Enh	1	7_Enh	NA	NA	1	ENSG00000130766.4
chr1	28380000	chr1	32060000	5	0.001109104	0.03730547	1	7_Enh	1	7_Enh	NA	NA	1	ENSG00000142910.11
chr1	28420000	chr1	28580000	37	2.471017e-12	2.573224e-9	1	7_Enh	1	7_Enh	1	ENSG00000158161.11	1	ENSG00000130766.4
chr1	28420000	chr1	28620000	17	2.911426e-7	6.321183e-5	1	7_Enh	1	7_Enh	1	ENSG00000158161.11	NA	NA
chr1	28420000	chr1	28700000	10	0.001189053	0.0392361	1	7_Enh	1	7_Enh	1	ENSG00000158161.11	1	ENSG00000204138.8
chr1	28420000	chr1	32620000	5	1.093652e-4	0.006739944	1	7_Enh	1	7_Enh	1	ENSG00000158161.11	NA	NA
chr1	28420000	chr1	32900000	4	6.410627e-4	0.02504053	1	7_Enh	1	7_Enh	1	ENSG00000158161.11	NA	NA
chr1	28420000	chr1	33460000	4	3.706976e-4	0.01674996	1	7_Enh	1	7_Enh	1	ENSG00000158161.11	NA	NA
chr1	28580000	chr1	28700000	31	6.287296e-9	2.551981e-6	1	7_Enh	1	7_Enh	1	ENSG00000130766.4	1	ENSG00000204138.8
chr1	28580000	chr1	28740000	32	4.804034e-5	0.003609985	1	7_Enh	1	7_Enh	1	ENSG00000130766.4	NA	NA
chr1	28580000	chr1	28780000	19	1.236424e-4	0.007388605	1	7_Enh	1	7_Enh	1	ENSG00000130766.4	NA	NA
chr1	28580000	chr1	28820000	23	7.515881e-8	2.074259e-5	1	7_Enh	1	7_Enh	1	ENSG00000130766.4	1	ENSG00000180198.11
chr1	28580000	chr1	28940000	22	4.401202e-9	1.882893e-6	1	7_Enh	1	7_Enh	1	ENSG00000130766.4	NA	NA
chr1	28580000	chr1	31460000	12	1.324116e-11	1.162307e-8	1	7_Enh	1	7_Enh	1	ENSG00000130766.4	NA	NA
chr1	28580000	chr1	31660000	8	1.14484e-6	1.919754e-4	1	7_Enh	1	7_Enh	1	ENSG00000130766.4	NA	NA
chr1	28580000	chr1	31780000	6	4.296821e-5	0.003316492	1	7_Enh	1	7_Enh	1	ENSG00000130766.4	1	ENSG00000060688.8
chr1	28580000	chr1	32180000	6	3.81992e-5	0.003031398	1	7_Enh	1	7_Enh	1	ENSG00000130766.4	1	ENSG00000084636.13
chr1	28580000	chr1	33020000	5	2.437904e-4	0.0122757	1	7_Enh	1	7_Enh	1	ENSG00000130766.4	1	ENSG00000160062.10
chr1	28620000	chr1	31700000	4	2.704107e-4	0.01326036	1	7_Enh	NA	NA	NA	NA	1	ENSG00000084628.5
chr1	28620000	chr1	38020000	3	0.001203798	0.03958304	1	7_Enh	1	7_Enh	NA	NA	1	ENSG00000163879.9
chr1	28700000	chr1	28820000	29	8.515278e-16	1.661142e-12	1	7_Enh	1	7_Enh	1	ENSG00000204138.8	1	ENSG00000180198.11
chr1	28700000	chr1	28940000	10	8.433135e-4	0.03055756	1	7_Enh	1	7_Enh	1	ENSG00000204138.8	NA	NA
chr1	28700000	chr1	29380000	15	4.43132e-7	8.897526e-5	1	7_Enh	1	7_Enh	1	ENSG00000204138.8	NA	NA
chr1	28700000	chr1	31500000	10	1.280446e-10	8.723753e-8	1	7_Enh	1	7_Enh	1	ENSG00000204138.8	NA	NA
chr1	28700000	chr1	32620000	4	9.238237e-4	0.0326633	1	7_Enh	1	7_Enh	1	ENSG00000204138.8	NA	NA
chr1	28700000	chr1	32900000	6	1.891947e-6	2.872985e-4	1	7_Enh	1	7_Enh	1	ENSG00000204138.8	NA	NA
chr1	28700000	chr1	36180000	4	8.17596e-5	0.005411699	1	7_Enh	1	7_Enh	1	ENSG00000204138.8	1	ENSG00000142686.7
chr1	28700000	chr1	36700000	7	1.152255e-9	5.951919e-7	1	7_Enh	1	7_Enh	1	ENSG00000204138.8	1	ENSG00000054118.9
chr1	28700000	chr1	38380000	3	5.116676e-4	0.02124276	1	7_Enh	1	7_Enh	1	ENSG00000204138.8	NA	NA
chr1	28740000	chr1	29060000	22	6.67527e-6	7.819678e-4	1	7_Enh	1	7_Enh	NA	NA	1	ENSG00000198492.10
chr1	28740000	chr1	31220000	13	4.370113e-11	3.358058e-8	1	7_Enh	1	7_Enh	NA	NA	1	ENSG00000162511.7
chr1	28740000	chr1	31900000	5	4.274849e-4	0.01860944	1	7_Enh	1	7_Enh	NA	NA	1	ENSG00000268950.1
chr1	28740000	chr1	32460000	9	2.422793e-7	5.439996e-5	1	7_Enh	1	7_Enh	NA	NA	1	ENSG00000121774.13
chr1	28740000	chr1	33180000	5	8.868518e-5	0.005751477	1	7_Enh	1	7_Enh	NA	NA	1	ENSG00000162520.10
chr1	28740000	chr1	33420000	6	4.656674e-5	0.003526274	1	7_Enh	1	7_Enh	NA	NA	1	ENSG00000267885.1
chr1	28740000	chr1	36380000	7	5.736724e-8	1.653954e-5	1	7_Enh	1	7_Enh	NA	NA	1	ENSG00000126070.14
chr1	28780000	chr1	31900000	5	2.7093e-5	0.002327529	1	7_Enh	1	7_Enh	NA	NA	1	ENSG00000268950.1
chr1	28780000	chr1	32380000	4	0.001316352	0.04222125	1	7_Enh	1	7_Enh	NA	NA	1	ENSG00000212673.1
chr1	28780000	chr1	32460000	6	8.454097e-6	9.403999e-4	1	7_Enh	1	7_Enh	NA	NA	1	ENSG00000121774.13
chr1	28780000	chr1	35660000	4	3.647759e-5	0.002926344	1	7_Enh	1	7_Enh	NA	NA	1	ENSG00000116560.6
chr1	28780000	chr1	36340000	7	1.084194e-8	4.060919e-6	1	7_Enh	1	7_Enh	NA	NA	1	ENSG00000092847.6
chr1	28820000	chr1	28940000	15	1.995587e-5	0.0018375	1	7_Enh	1	7_Enh	1	ENSG00000180198.11	NA	NA
chr1	28820000	chr1	31700000	5	2.077426e-5	0.001895061	1	7_Enh	NA	NA	1	ENSG00000180198.11	1	ENSG00000084628.5
chr1	28820000	chr1	35660000	3	7.154157e-4	0.02712136	1	7_Enh	1	7_Enh	1	ENSG00000180198.11	1	ENSG00000116560.6
chr1	28940000	chr1	36020000	10	1.291584e-12	1.427865e-9	1	7_Enh	1	7_Enh	NA	NA	1	ENSG00000116819.6
chr1	28940000	chr1	38140000	3	0.001076636	0.03651044	1	7_Enh	1	7_Enh	NA	NA	1	ENSG00000116922.10
chr1	29020000	chr1	31780000	4	6.089082e-4	0.0241143	1	7_Enh	1	7_Enh	NA	NA	1	ENSG00000060688.8
chr1	29020000	chr1	31900000	4	8.377995e-4	0.03040945	1	7_Enh	1	7_Enh	NA	NA	1	ENSG00000268950.1
chr1	29020000	chr1	35540000	5	1.180227e-6	1.96783e-4	1	7_Enh	1	7_Enh	NA	NA	1	ENSG00000197056.5
chr1	29060000	chr1	29420000	23	9.888209e-10	5.220737e-7	1	7_Enh	1	7_Enh	1	ENSG00000198492.10	NA	NA
chr1	29060000	chr1	29500000	16	4.592088e-6	5.824809e-4	1	7_Enh	1	7_Enh	1	ENSG00000198492.10	1	ENSG00000116350.11
chr1	29060000	chr1	29540000	25	1.313367e-9	6.664143e-7	1	7_Enh	1	7_Enh	1	ENSG00000198492.10	1	ENSG00000116353.11
chr1	29060000	chr1	31260000	5	0.001594911	0.04844761	1	7_Enh	1	7_Enh	1	ENSG00000198492.10	NA	NA
chr1	29060000	chr1	31300000	12	5.231152e-9	2.183096e-6	1	7_Enh	1	7_Enh	1	ENSG00000198492.10	NA	NA
chr1	29060000	chr1	31500000	6	2.990317e-4	0.01428761	1	7_Enh	1	7_Enh	1	ENSG00000198492.10	NA	NA
chr1	29060000	chr1	31700000	7	2.51945e-6	3.613576e-4	1	7_Enh	NA	NA	1	ENSG00000198492.10	1	ENSG00000084628.5
chr1	29060000	chr1	31940000	5	0.001078456	0.03655735	1	7_Enh	1	7_Enh	1	ENSG00000198492.10	NA	NA
chr1	29060000	chr1	32020000	6	4.79817e-4	0.02025989	1	7_Enh	1	7_Enh	1	ENSG00000198492.10	NA	NA
chr1	29060000	chr1	33420000	6	3.182587e-5	0.002634528	1	7_Enh	1	7_Enh	1	ENSG00000198492.10	1	ENSG00000267885.1
chr1	29060000	chr1	33740000	6	6.353905e-6	7.520683e-4	1	7_Enh	1	7_Enh	1	ENSG00000198492.10	1	ENSG00000160094.10
chr1	29060000	chr1	36340000	4	8.793411e-4	0.03150487	1	7_Enh	1	7_Enh	1	ENSG00000198492.10	1	ENSG00000092847.6
chr1	29060000	chr1	36740000	4	8.272257e-4	0.03013165	1	7_Enh	1	7_Enh	1	ENSG00000198492.10	NA	NA
chr1	29060000	chr1	38020000	7	1.140834e-7	2.929329e-5	1	7_Enh	1	7_Enh	1	ENSG00000198492.10	1	ENSG00000163879.9
chr1	29060000	chr1	38220000	4	7.812319e-4	0.02891014	1	7_Enh	NA	NA	1	ENSG00000198492.10	1	ENSG00000183317.12
chr1	29260000	chr1	31180000	8	4.681052e-6	5.913678e-4	1	7_Enh	1	7_Enh	NA	NA	1	ENSG00000162510.5
chr1	29300000	chr1	29500000	21	3.148047e-4	0.01484266	1	7_Enh	1	7_Enh	NA	NA	1	ENSG00000116350.11
chr1	29380000	chr1	29500000	28	5.963817e-5	0.004256085	1	7_Enh	1	7_Enh	NA	NA	1	ENSG00000116350.11
chr1	29380000	chr1	29540000	35	2.149755e-5	0.001946403	1	7_Enh	1	7_Enh	NA	NA	1	ENSG00000116353.11
chr1	29380000	chr1	33780000	7	1.550125e-6	2.451178e-4	1	7_Enh	1	7_Enh	NA	NA	1	ENSG00000184389.8
chr1	29380000	chr1	36180000	12	3.515543e-13	4.38296e-10	1	7_Enh	1	7_Enh	NA	NA	1	ENSG00000142686.7
chr1	29420000	chr1	29540000	26	5.11866e-5	0.003788872	1	7_Enh	1	7_Enh	NA	NA	1	ENSG00000116353.11
chr1	29420000	chr1	31780000	5	1.476028e-4	0.008440911	1	7_Enh	1	7_Enh	NA	NA	1	ENSG00000060688.8
chr1	29500000	chr1	31180000	9	2.668497e-7	5.890799e-5	1	7_Enh	1	7_Enh	1	ENSG00000116350.11	1	ENSG00000162510.5
chr1	29500000	chr1	31260000	6	2.423413e-4	0.01222092	1	7_Enh	1	7_Enh	1	ENSG00000116350.11	NA	NA
chr1	29500000	chr1	31300000	7	2.50887e-4	0.01254085	1	7_Enh	1	7_Enh	1	ENSG00000116350.11	NA	NA
chr1	29500000	chr1	31500000	10	2.628608e-8	8.579526e-6	1	7_Enh	1	7_Enh	1	ENSG00000116350.11	NA	NA
chr1	29500000	chr1	33940000	5	8.453986e-5	0.005549963	1	7_Enh	1	7_Enh	1	ENSG00000116350.11	1	ENSG00000121903.10
chr1	29500000	chr1	35820000	5	8.146004e-5	0.005396782	1	7_Enh	1	7_Enh	1	ENSG00000116350.11	NA	NA
chr1	29500000	chr1	35900000	6	3.162479e-6	4.328709e-4	1	7_Enh	1	7_Enh	1	ENSG00000116350.11	NA	NA
chr1	29500000	chr1	38420000	3	0.001419475	0.04456958	1	7_Enh	NA	NA	1	ENSG00000116350.11	1	ENSG00000204084.8
chr1	29540000	chr1	31180000	19	3.073706e-16	6.409333e-13	1	7_Enh	1	7_Enh	1	ENSG00000116353.11	1	ENSG00000162510.5
chr1	29540000	chr1	31260000	20	2.0898e-17	5.075024e-14	1	7_Enh	1	7_Enh	1	ENSG00000116353.11	NA	NA
chr1	29540000	chr1	31300000	12	5.883654e-7	1.121385e-4	1	7_Enh	1	7_Enh	1	ENSG00000116353.11	NA	NA
chr1	29540000	chr1	31420000	17	1.62289e-12	1.756651e-9	1	7_Enh	1	7_Enh	1	ENSG00000116353.11	NA	NA
chr1	29540000	chr1	31460000	8	5.763099e-6	6.964514e-4	1	7_Enh	1	7_Enh	1	ENSG00000116353.11	NA	NA
chr1	29540000	chr1	32860000	6	1.026103e-4	0.006424157	1	7_Enh	1	7_Enh	1	ENSG00000116353.11	1	ENSG00000160058.14
chr1	29540000	chr1	33340000	5	5.224007e-4	0.02156655	1	7_Enh	NA	NA	1	ENSG00000116353.11	1	ENSG00000121905.5
chr1	29540000	chr1	34340000	5	4.916059e-4	0.02062734	1	7_Enh	NA	NA	1	ENSG00000116353.11	1	ENSG00000176256.6
chr1	29540000	chr1	36260000	4	4.152583e-4	0.01821592	1	7_Enh	1	7_Enh	1	ENSG00000116353.11	1	ENSG00000134698.10
chr1	29540000	chr1	38380000	4	3.548807e-4	0.01621953	1	7_Enh	1	7_Enh	1	ENSG00000116353.11	NA	NA
chr1	29580000	chr1	30140000	17	3.205961e-10	1.953981e-7	1	7_Enh	1	7_Enh	1	ENSG00000060656.15	NA	NA
chr1	29580000	chr1	30180000	20	4.20057e-9	1.809901e-6	1	7_Enh	1	7_Enh	1	ENSG00000060656.15	NA	NA
chr1	29580000	chr1	30540000	21	1.686978e-13	2.236752e-10	1	7_Enh	1	7_Enh	1	ENSG00000060656.15	NA	NA
chr1	29580000	chr1	31180000	6	1.831604e-4	0.009926866	1	7_Enh	1	7_Enh	1	ENSG00000060656.15	1	ENSG00000162510.5
chr1	29580000	chr1	31220000	13	3.194219e-11	2.54201e-8	1	7_Enh	1	7_Enh	1	ENSG00000060656.15	1	ENSG00000162511.7
chr1	29580000	chr1	31460000	5	3.092748e-4	0.0146503	1	7_Enh	1	7_Enh	1	ENSG00000060656.15	NA	NA
chr1	29580000	chr1	31500000	5	0.001446948	0.04518558	1	7_Enh	1	7_Enh	1	ENSG00000060656.15	NA	NA
chr1	29580000	chr1	35420000	6	1.161423e-6	1.942337e-4	1	7_Enh	1	7_Enh	1	ENSG00000060656.15	NA	NA
chr1	29580000	chr1	36260000	3	0.001214192	0.03982983	1	7_Enh	1	7_Enh	1	ENSG00000060656.15	1	ENSG00000134698.10
chr1	29580000	chr1	36940000	3	0.001495259	0.04625443	1	7_Enh	1	7_Enh	1	ENSG00000060656.15	1	ENSG00000119535.13
chr1	29580000	chr1	37980000	3	8.34241e-4	0.03031791	1	7_Enh	1	7_Enh	1	ENSG00000060656.15	1	ENSG00000163875.11
chr1	29580000	chr1	38020000	5	9.719791e-6	0.001048771	1	7_Enh	1	7_Enh	1	ENSG00000060656.15	1	ENSG00000163879.9
chr1	29580000	chr1	38260000	3	0.001349609	0.04298991	1	7_Enh	1	7_Enh	1	ENSG00000060656.15	1	ENSG00000196449.3
chr1	29580000	chr1	38500000	5	8.191646e-6	9.174185e-4	1	7_Enh	1	7_Enh	1	ENSG00000060656.15	1	ENSG00000185668.5
chr1	30060000	chr1	31180000	10	3.342637e-7	7.076272e-5	1	7_Enh	1	7_Enh	NA	NA	1	ENSG00000162510.5
chr1	30060000	chr1	36700000	3	0.001580921	0.0481433	1	7_Enh	1	7_Enh	NA	NA	1	ENSG00000054118.9
chr1	30100000	chr1	31180000	10	3.377685e-5	0.002758677	1	7_Enh	1	7_Enh	NA	NA	1	ENSG00000162510.5
chr1	30100000	chr1	35380000	5	7.594497e-5	0.005117818	1	7_Enh	NA	NA	NA	NA	1	ENSG00000116544.7
chr1	30140000	chr1	31180000	11	1.638294e-7	3.940351e-5	1	7_Enh	1	7_Enh	NA	NA	1	ENSG00000162510.5
chr1	30140000	chr1	31220000	8	2.142061e-4	0.01115629	1	7_Enh	1	7_Enh	NA	NA	1	ENSG00000162511.7
chr1	30140000	chr1	36860000	4	1.716109e-4	0.00945211	1	7_Enh	1	7_Enh	NA	NA	1	ENSG00000181817.5
chr1	30180000	chr1	31180000	16	8.38438e-9	3.259326e-6	1	7_Enh	1	7_Enh	NA	NA	1	ENSG00000162510.5
chr1	30180000	chr1	31220000	19	2.849988e-10	1.762284e-7	1	7_Enh	1	7_Enh	NA	NA	1	ENSG00000162511.7
chr1	30180000	chr1	33420000	6	7.153665e-4	0.02712035	1	7_Enh	1	7_Enh	NA	NA	1	ENSG00000267885.1
chr1	30180000	chr1	33940000	6	2.562606e-4	0.01274005	1	7_Enh	1	7_Enh	NA	NA	1	ENSG00000121903.10
chr1	30180000	chr1	35340000	6	8.428981e-5	0.005537529	1	7_Enh	1	7_Enh	NA	NA	1	ENSG00000163866.8
chr1	30180000	chr1	36940000	5	8.547707e-5	0.005595773	1	7_Enh	1	7_Enh	NA	NA	1	ENSG00000119535.13
chr1	30180000	chr1	38140000	4	0.00148215	0.04596701	1	7_Enh	1	7_Enh	NA	NA	1	ENSG00000116922.10
chr1	30540000	chr1	38020000	6	1.766455e-5	0.001672205	1	7_Enh	1	7_Enh	NA	NA	1	ENSG00000163879.9
chr1	30980000	chr1	31180000	18	5.306208e-6	6.527744e-4	1	7_Enh	1	7_Enh	NA	NA	1	ENSG00000162510.5
chr1	30980000	chr1	37980000	3	0.001298476	0.04180898	1	7_Enh	1	7_Enh	NA	NA	1	ENSG00000163875.11
chr1	30980000	chr1	39340000	4	3.086946e-4	0.01463002	1	7_Enh	1	7_Enh	NA	NA	1	ENSG00000214114.4
chr1	31180000	chr1	35900000	4	0.001186338	0.03917137	1	7_Enh	1	7_Enh	1	ENSG00000162510.5	NA	NA
chr1	31180000	chr1	38380000	8	1.215663e-10	8.332536e-8	1	7_Enh	1	7_Enh	1	ENSG00000162510.5	NA	NA
chr1	31180000	chr1	38540000	4	9.090715e-5	0.005859689	1	7_Enh	1	7_Enh	1	ENSG00000162510.5	NA	NA
chr1	31220000	chr1	31420000	32	3.924694e-10	2.330031e-7	1	7_Enh	1	7_Enh	1	ENSG00000162511.7	NA	NA
chr1	31220000	chr1	31660000	11	5.682501e-4	0.0229335	1	7_Enh	1	7_Enh	1	ENSG00000162511.7	NA	NA
chr1	31220000	chr1	33020000	7	3.376485e-5	0.002757995	1	7_Enh	1	7_Enh	1	ENSG00000162511.7	1	ENSG00000160062.10
chr1	31220000	chr1	33860000	9	2.150421e-8	7.254529e-6	1	7_Enh	1	7_Enh	1	ENSG00000162511.7	NA	NA
chr1	31260000	chr1	35540000	4	1.844792e-4	0.009980401	1	7_Enh	1	7_Enh	NA	NA	1	ENSG00000197056.5
chr1	31260000	chr1	37980000	3	0.001426734	0.0447367	1	7_Enh	1	7_Enh	NA	NA	1	ENSG00000163875.11
chr1	31260000	chr1	39940000	4	4.07121e-5	0.003182967	1	7_Enh	1	7_Enh	NA	NA	1	ENSG00000183682.7
chr1	31260000	chr1	40140000	4	1.35305e-4	0.007908238	1	7_Enh	NA	NA	NA	NA	1	ENSG00000116983.8
chr1	31300000	chr1	35660000	5	1.235301e-4	0.00738405	1	7_Enh	1	7_Enh	NA	NA	1	ENSG00000116560.6
chr1	31300000	chr1	36900000	7	7.880792e-7	1.420162e-4	1	7_Enh	1	7_Enh	NA	NA	1	ENSG00000116885.14
chr1	31300000	chr1	37940000	9	1.078155e-10	7.489545e-8	1	7_Enh	1	7_Enh	NA	NA	1	ENSG00000163874.8
chr1	31300000	chr1	40140000	4	5.709112e-4	0.02301077	1	7_Enh	NA	NA	NA	NA	1	ENSG00000116983.8
chr1	31300000	chr1	40260000	4	1.245363e-4	0.007430406	1	7_Enh	1	7_Enh	NA	NA	1	ENSG00000116985.6
chr1	31300000	chr1	40900000	4	1.034694e-4	0.006465712	1	7_Enh	NA	NA	NA	NA	1	ENSG00000187801.10
chr1	31420000	chr1	36180000	5	1.952163e-4	0.01041151	1	7_Enh	1	7_Enh	NA	NA	1	ENSG00000142686.7
chr1	31420000	chr1	36620000	4	7.45562e-4	0.02794905	1	7_Enh	1	7_Enh	NA	NA	1	ENSG00000116871.11
chr1	31420000	chr1	40580000	4	7.204022e-4	0.02725905	1	7_Enh	NA	NA	NA	NA	1	ENSG00000131238.12
chr1	31460000	chr1	33340000	5	5.433887e-4	0.02219893	1	7_Enh	NA	NA	NA	NA	1	ENSG00000121905.5
chr1	31460000	chr1	35740000	5	8.097268e-5	0.00537177	1	7_Enh	1	7_Enh	NA	NA	1	ENSG00000146463.7
chr1	31460000	chr1	39420000	3	0.001207955	0.03968238	1	7_Enh	1	7_Enh	NA	NA	1	ENSG00000158315.6
chr1	31660000	chr1	32060000	19	3.863892e-9	1.685553e-6	1	7_Enh	1	7_Enh	NA	NA	1	ENSG00000142910.11
chr1	31660000	chr1	32460000	11	3.616299e-5	0.002907191	1	7_Enh	1	7_Enh	NA	NA	1	ENSG00000121774.13
chr1	31700000	chr1	31900000	18	1.561888e-7	3.788676e-5	NA	NA	1	7_Enh	1	ENSG00000084628.5	1	ENSG00000268950.1
chr1	31700000	chr1	32020000	20	1.987747e-7	4.616771e-5	NA	NA	1	7_Enh	1	ENSG00000084628.5	NA	NA
chr1	31700000	chr1	32060000	15	2.03163e-6	3.043153e-4	NA	NA	1	7_Enh	1	ENSG00000084628.5	1	ENSG00000142910.11
chr1	31700000	chr1	33020000	8	4.008485e-6	5.225035e-4	NA	NA	1	7_Enh	1	ENSG00000084628.5	1	ENSG00000160062.10
chr1	31700000	chr1	37900000	5	6.608493e-6	7.757785e-4	NA	NA	1	7_Enh	1	ENSG00000084628.5	NA	NA
chr1	31700000	chr1	39660000	3	9.238444e-4	0.03266366	NA	NA	1	7_Enh	1	ENSG00000084628.5	NA	NA
chr1	31780000	chr1	31900000	21	3.438497e-8	1.075588e-5	1	7_Enh	1	7_Enh	1	ENSG00000060688.8	1	ENSG00000268950.1
chr1	31780000	chr1	31980000	17	6.391024e-5	0.004488101	1	7_Enh	1	7_Enh	1	ENSG00000060688.8	NA	NA
chr1	31780000	chr1	32020000	20	1.846101e-6	2.8174e-4	1	7_Enh	1	7_Enh	1	ENSG00000060688.8	NA	NA
chr1	31780000	chr1	32060000	12	5.115369e-4	0.02123893	1	7_Enh	1	7_Enh	1	ENSG00000060688.8	1	ENSG00000142910.11
chr1	31780000	chr1	32380000	12	1.690103e-5	0.001616054	1	7_Enh	1	7_Enh	1	ENSG00000060688.8	1	ENSG00000212673.1
chr1	31780000	chr1	32900000	7	3.686018e-4	0.01668039	1	7_Enh	1	7_Enh	1	ENSG00000060688.8	NA	NA
chr1	31780000	chr1	33060000	6	0.00125704	0.04084456	1	7_Enh	1	7_Enh	1	ENSG00000060688.8	NA	NA
chr1	31780000	chr1	33340000	5	0.001199275	0.0394739	1	7_Enh	NA	NA	1	ENSG00000060688.8	1	ENSG00000121905.5
chr1	31780000	chr1	36340000	4	4.881533e-4	0.02051862	1	7_Enh	1	7_Enh	1	ENSG00000060688.8	1	ENSG00000092847.6
chr1	31780000	chr1	38140000	4	1.122943e-4	0.006875796	1	7_Enh	1	7_Enh	1	ENSG00000060688.8	1	ENSG00000116922.10
chr1	31780000	chr1	39980000	5	1.000308e-5	0.001072623	1	7_Enh	1	7_Enh	1	ENSG00000060688.8	NA	NA
chr1	31780000	chr1	40380000	3	7.657167e-4	0.02849427	1	7_Enh	1	7_Enh	1	ENSG00000060688.8	1	ENSG00000116990.9
chr1	31780000	chr1	41260000	3	0.00106785	0.03629795	1	7_Enh	NA	NA	1	ENSG00000060688.8	1	ENSG00000117013.10
chr1	31900000	chr1	32020000	48	1.231129e-19	3.802927e-16	1	7_Enh	1	7_Enh	1	ENSG00000268950.1	NA	NA
chr1	31900000	chr1	32060000	27	2.289233e-10	1.455044e-7	1	7_Enh	1	7_Enh	1	ENSG00000268950.1	1	ENSG00000142910.11
chr1	31900000	chr1	32100000	19	1.005897e-5	0.001077356	1	7_Enh	1	7_Enh	1	ENSG00000268950.1	1	ENSG00000162517.8
chr1	31900000	chr1	32260000	12	5.852364e-5	0.004195888	1	7_Enh	1	7_Enh	1	ENSG00000268950.1	NA	NA
chr1	31900000	chr1	39940000	3	6.968019e-4	0.02660635	1	7_Enh	1	7_Enh	1	ENSG00000268950.1	1	ENSG00000183682.7
chr1	31940000	chr1	32100000	19	0.001290943	0.04163288	1	7_Enh	1	7_Enh	NA	NA	1	ENSG00000162517.8
chr1	31940000	chr1	32180000	17	8.19902e-6	9.180616e-4	1	7_Enh	1	7_Enh	NA	NA	1	ENSG00000084636.13
chr1	31940000	chr1	32460000	15	4.501509e-5	0.00343685	1	7_Enh	1	7_Enh	NA	NA	1	ENSG00000121774.13
chr1	31940000	chr1	32540000	11	1.881003e-4	0.01012576	1	7_Enh	1	7_Enh	NA	NA	1	ENSG00000121775.13
chr1	31940000	chr1	39460000	4	2.863381e-4	0.01383685	1	7_Enh	1	7_Enh	NA	NA	1	ENSG00000174574.11
chr1	31980000	chr1	32100000	27	3.765872e-5	0.002998279	1	7_Enh	1	7_Enh	NA	NA	1	ENSG00000162517.8
chr1	31980000	chr1	32300000	14	2.418976e-4	0.01220467	1	7_Enh	1	7_Enh	NA	NA	1	ENSG00000134668.8
chr1	31980000	chr1	32380000	17	1.842902e-4	0.009972746	1	7_Enh	1	7_Enh	NA	NA	1	ENSG00000212673.1
chr1	31980000	chr1	32860000	11	3.018235e-5	0.002528403	1	7_Enh	1	7_Enh	NA	NA	1	ENSG00000160058.14
chr1	31980000	chr1	33180000	9	1.819799e-5	0.001711194	1	7_Enh	1	7_Enh	NA	NA	1	ENSG00000162520.10
chr1	31980000	chr1	40580000	4	7.671205e-4	0.0285337	1	7_Enh	NA	NA	NA	NA	1	ENSG00000131238.12
chr1	32020000	chr1	40220000	4	0.001027677	0.03529297	1	7_Enh	1	7_Enh	NA	NA	1	ENSG00000198754.5
chr1	32060000	chr1	32180000	24	1.08993e-7	2.821054e-5	1	7_Enh	1	7_Enh	1	ENSG00000142910.11	1	ENSG00000084636.13
chr1	32060000	chr1	32260000	16	2.050127e-4	0.01079821	1	7_Enh	1	7_Enh	1	ENSG00000142910.11	NA	NA
chr1	32060000	chr1	40380000	5	6.83413e-6	7.962682e-4	1	7_Enh	1	7_Enh	1	ENSG00000142910.11	1	ENSG00000116990.9
chr1	32060000	chr1	40540000	4	9.59151e-4	0.0335541	1	7_Enh	1	7_Enh	1	ENSG00000142910.11	NA	NA
chr1	32060000	chr1	40660000	4	6.629717e-4	0.02565823	1	7_Enh	1	7_Enh	1	ENSG00000142910.11	NA	NA
chr1	32100000	chr1	32260000	24	2.652157e-7	5.861294e-5	1	7_Enh	1	7_Enh	1	ENSG00000162517.8	NA	NA
chr1	32100000	chr1	32300000	18	2.851546e-5	0.002420712	1	7_Enh	1	7_Enh	1	ENSG00000162517.8	1	ENSG00000134668.8
chr1	32100000	chr1	32380000	25	1.881547e-7	4.413792e-5	1	7_Enh	1	7_Enh	1	ENSG00000162517.8	1	ENSG00000212673.1
chr1	32100000	chr1	32420000	19	3.052188e-7	6.570365e-5	1	7_Enh	1	7_Enh	1	ENSG00000162517.8	1	ENSG00000184007.13
chr1	32100000	chr1	32460000	29	1.756581e-11	1.498763e-8	1	7_Enh	1	7_Enh	1	ENSG00000162517.8	1	ENSG00000121774.13
chr1	32100000	chr1	36220000	5	1.185452e-4	0.007158904	1	7_Enh	1	7_Enh	1	ENSG00000162517.8	1	ENSG00000092853.9
chr1	32100000	chr1	40500000	4	3.121947e-4	0.01475186	1	7_Enh	1	7_Enh	1	ENSG00000162517.8	1	ENSG00000131236.12
chr1	32100000	chr1	40980000	4	5.357225e-4	0.02196796	1	7_Enh	1	7_Enh	1	ENSG00000162517.8	1	ENSG00000117010.11
chr1	32100000	chr1	41180000	8	1.748397e-8	6.093158e-6	1	7_Enh	1	7_Enh	1	ENSG00000162517.8	NA	NA
chr1	32180000	chr1	32300000	23	5.398338e-9	2.241472e-6	1	7_Enh	1	7_Enh	1	ENSG00000084636.13	1	ENSG00000134668.8
chr1	32180000	chr1	32380000	19	2.982855e-5	0.00250574	1	7_Enh	1	7_Enh	1	ENSG00000084636.13	1	ENSG00000212673.1
chr1	32180000	chr1	32420000	26	8.401245e-14	1.17897e-10	1	7_Enh	1	7_Enh	1	ENSG00000084636.13	1	ENSG00000184007.13
chr1	32180000	chr1	32460000	31	5.949922e-15	1.019734e-11	1	7_Enh	1	7_Enh	1	ENSG00000084636.13	1	ENSG00000121774.13
chr1	32180000	chr1	32540000	11	4.392735e-4	0.01898605	1	7_Enh	1	7_Enh	1	ENSG00000084636.13	1	ENSG00000121775.13
chr1	32180000	chr1	32620000	12	3.524271e-4	0.0161367	1	7_Enh	1	7_Enh	1	ENSG00000084636.13	NA	NA
chr1	32180000	chr1	39980000	4	2.755408e-4	0.0134468	1	7_Enh	1	7_Enh	1	ENSG00000084636.13	NA	NA
chr1	32180000	chr1	41620000	3	7.560103e-4	0.02823503	1	7_Enh	1	7_Enh	1	ENSG00000084636.13	NA	NA
chr1	32260000	chr1	32380000	37	1.169036e-12	1.30573e-9	1	7_Enh	1	7_Enh	NA	NA	1	ENSG00000212673.1
chr1	32260000	chr1	32420000	46	1.790665e-27	9.331274e-24	1	7_Enh	1	7_Enh	NA	NA	1	ENSG00000184007.13
chr1	32260000	chr1	32460000	27	4.803992e-9	2.029295e-6	1	7_Enh	1	7_Enh	NA	NA	1	ENSG00000121774.13
chr1	32260000	chr1	32540000	16	6.817226e-6	7.947622e-4	1	7_Enh	1	7_Enh	NA	NA	1	ENSG00000121775.13
chr1	32260000	chr1	32860000	9	6.208057e-4	0.02445824	1	7_Enh	1	7_Enh	NA	NA	1	ENSG00000160058.14
chr1	32260000	chr1	41340000	3	6.303996e-4	0.02473583	1	7_Enh	1	7_Enh	NA	NA	1	ENSG00000179862.5
chr1	32300000	chr1	32420000	35	8.10603e-17	1.832712e-13	1	7_Enh	1	7_Enh	1	ENSG00000134668.8	1	ENSG00000184007.13
chr1	32300000	chr1	32460000	36	2.464158e-14	3.800551e-11	1	7_Enh	1	7_Enh	1	ENSG00000134668.8	1	ENSG00000121774.13
chr1	32300000	chr1	32540000	24	3.806565e-11	2.972964e-8	1	7_Enh	1	7_Enh	1	ENSG00000134668.8	1	ENSG00000121775.13
chr1	32300000	chr1	32620000	15	1.011075e-4	0.006353626	1	7_Enh	1	7_Enh	1	ENSG00000134668.8	NA	NA
chr1	32300000	chr1	32860000	12	4.995928e-6	6.22398e-4	1	7_Enh	1	7_Enh	1	ENSG00000134668.8	1	ENSG00000160058.14
chr1	32300000	chr1	36300000	6	2.889326e-5	0.002445382	1	7_Enh	1	7_Enh	1	ENSG00000134668.8	NA	NA
chr1	32380000	chr1	32540000	27	3.925184e-7	8.063867e-5	1	7_Enh	1	7_Enh	1	ENSG00000212673.1	1	ENSG00000121775.13
chr1	32380000	chr1	32780000	18	1.027393e-5	0.001095101	1	7_Enh	1	7_Enh	1	ENSG00000212673.1	NA	NA
chr1	32380000	chr1	41300000	4	2.046843e-4	0.01078555	1	7_Enh	1	7_Enh	1	ENSG00000212673.1	NA	NA
chr1	32420000	chr1	32540000	23	6.499893e-7	1.214942e-4	1	7_Enh	1	7_Enh	1	ENSG00000184007.13	1	ENSG00000121775.13
chr1	32420000	chr1	32620000	21	1.078903e-5	0.001137769	1	7_Enh	1	7_Enh	1	ENSG00000184007.13	NA	NA
chr1	32420000	chr1	40220000	7	1.95404e-8	6.696524e-6	1	7_Enh	1	7_Enh	1	ENSG00000184007.13	1	ENSG00000198754.5
chr1	32420000	chr1	40460000	5	8.212482e-6	9.191718e-4	1	7_Enh	1	7_Enh	1	ENSG00000184007.13	NA	NA
chr1	32420000	chr1	40940000	9	1.771723e-13	2.338457e-10	1	7_Enh	1	7_Enh	1	ENSG00000184007.13	1	ENSG00000187815.5
chr1	32420000	chr1	41180000	4	4.046584e-4	0.01787374	1	7_Enh	1	7_Enh	1	ENSG00000184007.13	NA	NA
chr1	32460000	chr1	32620000	28	2.344129e-5	0.002081217	1	7_Enh	1	7_Enh	1	ENSG00000121774.13	NA	NA
chr1	32460000	chr1	41340000	5	6.221581e-6	7.39754e-4	1	7_Enh	1	7_Enh	1	ENSG00000121774.13	1	ENSG00000179862.5
chr1	32540000	chr1	32780000	17	8.617375e-5	0.005630095	1	7_Enh	1	7_Enh	1	ENSG00000121775.13	NA	NA
chr1	32540000	chr1	36620000	4	6.058293e-4	0.02402567	1	7_Enh	1	7_Enh	1	ENSG00000121775.13	1	ENSG00000116871.11
chr1	32540000	chr1	40540000	4	8.080366e-4	0.02962145	1	7_Enh	1	7_Enh	1	ENSG00000121775.13	NA	NA
chr1	32540000	chr1	41940000	4	4.522055e-4	0.01939562	1	7_Enh	1	7_Enh	1	ENSG00000121775.13	1	ENSG00000127129.5
chr1	32540000	chr1	42180000	4	5.356457e-5	0.003924076	1	7_Enh	1	7_Enh	1	ENSG00000121775.13	NA	NA
chr1	32620000	chr1	40060000	5	4.870091e-4	0.02048372	1	7_Enh	1	7_Enh	NA	NA	1	ENSG00000090621.9
chr1	32620000	chr1	40940000	5	5.065087e-6	6.291562e-4	1	7_Enh	1	7_Enh	NA	NA	1	ENSG00000187815.5
chr1	32780000	chr1	33100000	33	1.809712e-16	3.899163e-13	1	7_Enh	NA	NA	NA	NA	1	ENSG00000176261.11
chr1	32780000	chr1	36700000	4	0.001134388	0.03791738	1	7_Enh	1	7_Enh	NA	NA	1	ENSG00000054118.9
chr1	32780000	chr1	40500000	6	8.682371e-7	1.534837e-4	1	7_Enh	1	7_Enh	NA	NA	1	ENSG00000131236.12
chr1	32860000	chr1	33020000	21	8.727603e-7	1.541272e-4	1	7_Enh	1	7_Enh	1	ENSG00000160058.14	1	ENSG00000160062.10
chr1	32860000	chr1	33060000	23	1.070058e-6	1.817792e-4	1	7_Enh	1	7_Enh	1	ENSG00000160058.14	NA	NA
chr1	32860000	chr1	33100000	18	2.251041e-5	0.002017136	1	7_Enh	NA	NA	1	ENSG00000160058.14	1	ENSG00000176261.11
chr1	32860000	chr1	33180000	23	3.143875e-12	3.196719e-9	1	7_Enh	1	7_Enh	1	ENSG00000160058.14	1	ENSG00000162520.10
chr1	32860000	chr1	33900000	9	0.001182649	0.0390849	1	7_Enh	1	7_Enh	1	ENSG00000160058.14	1	ENSG00000134686.12
chr1	32860000	chr1	38420000	4	2.094219e-4	0.01097284	1	7_Enh	NA	NA	1	ENSG00000160058.14	1	ENSG00000204084.8
chr1	32860000	chr1	39860000	4	1.316553e-4	0.007748017	1	7_Enh	1	7_Enh	1	ENSG00000160058.14	1	ENSG00000255103.1
chr1	32900000	chr1	33020000	21	6.565638e-5	0.004580019	1	7_Enh	1	7_Enh	NA	NA	1	ENSG00000160062.10
chr1	32900000	chr1	33100000	22	9.773255e-6	0.001053374	1	7_Enh	NA	NA	NA	NA	1	ENSG00000176261.11
chr1	32900000	chr1	33420000	15	3.516164e-5	0.00284547	1	7_Enh	1	7_Enh	NA	NA	1	ENSG00000267885.1
chr1	32900000	chr1	40820000	4	5.537489e-4	0.02250806	1	7_Enh	1	7_Enh	NA	NA	1	ENSG00000084070.7
chr1	32980000	chr1	33100000	28	9.183892e-11	6.496748e-8	1	7_Enh	NA	NA	NA	NA	1	ENSG00000176261.11
chr1	32980000	chr1	33180000	15	5.209593e-6	6.433708e-4	1	7_Enh	1	7_Enh	NA	NA	1	ENSG00000162520.10
chr1	32980000	chr1	33340000	22	8.813025e-13	1.01047e-9	1	7_Enh	NA	NA	NA	NA	1	ENSG00000121905.5
chr1	33020000	chr1	33180000	28	4.070401e-13	5.006217e-10	1	7_Enh	1	7_Enh	1	ENSG00000160062.10	1	ENSG00000162520.10
chr1	33020000	chr1	33340000	17	5.354559e-7	1.037998e-4	1	7_Enh	NA	NA	1	ENSG00000160062.10	1	ENSG00000121905.5
chr1	33020000	chr1	36060000	4	9.567623e-4	0.03349251	1	7_Enh	1	7_Enh	1	ENSG00000160062.10	NA	NA
chr1	33020000	chr1	41660000	4	1.978345e-4	0.01051617	1	7_Enh	1	7_Enh	1	ENSG00000160062.10	NA	NA
chr1	33060000	chr1	33180000	20	8.855701e-5	0.005745143	1	7_Enh	1	7_Enh	NA	NA	1	ENSG00000162520.10
chr1	33060000	chr1	33340000	16	2.369542e-4	0.01201907	1	7_Enh	NA	NA	NA	NA	1	ENSG00000121905.5
chr1	33060000	chr1	40140000	4	4.738912e-4	0.02007758	1	7_Enh	NA	NA	NA	NA	1	ENSG00000116983.8
chr1	33060000	chr1	40580000	4	8.026922e-4	0.02947943	1	7_Enh	NA	NA	NA	NA	1	ENSG00000131238.12
chr1	33060000	chr1	40940000	4	8.639623e-5	0.005640869	1	7_Enh	1	7_Enh	NA	NA	1	ENSG00000187815.5
chr1	33100000	chr1	33420000	16	2.948137e-4	0.01413732	NA	NA	1	7_Enh	1	ENSG00000176261.11	1	ENSG00000267885.1
chr1	33100000	chr1	36740000	6	5.346564e-5	0.003918594	NA	NA	1	7_Enh	1	ENSG00000176261.11	NA	NA
chr1	33100000	chr1	37100000	4	8.617057e-4	0.03104237	NA	NA	1	7_Enh	1	ENSG00000176261.11	NA	NA
chr1	33100000	chr1	41900000	3	0.001647444	0.04958045	NA	NA	1	7_Enh	1	ENSG00000176261.11	NA	NA
chr1	33100000	chr1	42340000	5	7.704355e-5	0.005173138	NA	NA	1	7_Enh	1	ENSG00000176261.11	NA	NA
chr1	33100000	chr1	42500000	3	8.857744e-4	0.03167211	NA	NA	1	7_Enh	1	ENSG00000176261.11	1	ENSG00000127124.9
chr1	33180000	chr1	33340000	22	5.816171e-8	1.673553e-5	1	7_Enh	NA	NA	1	ENSG00000162520.10	1	ENSG00000121905.5
chr1	33180000	chr1	33460000	14	1.491994e-4	0.008508564	1	7_Enh	1	7_Enh	1	ENSG00000162520.10	NA	NA
chr1	33180000	chr1	40060000	4	8.291007e-4	0.03018204	1	7_Enh	1	7_Enh	1	ENSG00000162520.10	1	ENSG00000090621.9
chr1	33180000	chr1	40900000	3	6.005896e-4	0.02387438	1	7_Enh	NA	NA	1	ENSG00000162520.10	1	ENSG00000187801.10
chr1	33340000	chr1	33460000	52	2.483085e-24	1.099721e-20	NA	NA	1	7_Enh	1	ENSG00000121905.5	NA	NA
chr1	33340000	chr1	33500000	20	3.774116e-6	4.978877e-4	NA	NA	1	7_Enh	1	ENSG00000121905.5	NA	NA
chr1	33340000	chr1	36860000	5	1.523632e-4	0.008643771	NA	NA	1	7_Enh	1	ENSG00000121905.5	1	ENSG00000181817.5
chr1	33340000	chr1	41500000	4	4.036741e-4	0.01784162	NA	NA	1	7_Enh	1	ENSG00000121905.5	1	ENSG00000171790.11
chr1	33420000	chr1	33660000	25	1.067218e-5	0.001128131	1	7_Enh	1	7_Enh	1	ENSG00000267885.1	1	ENSG00000116525.9
chr1	33420000	chr1	33740000	15	3.081554e-4	0.014612	1	7_Enh	1	7_Enh	1	ENSG00000267885.1	1	ENSG00000160094.10
chr1	33420000	chr1	33860000	23	3.170271e-11	2.525133e-8	1	7_Enh	1	7_Enh	1	ENSG00000267885.1	NA	NA
chr1	33420000	chr1	35540000	5	5.567581e-4	0.02259565	1	7_Enh	1	7_Enh	1	ENSG00000267885.1	1	ENSG00000197056.5
chr1	33420000	chr1	39580000	4	7.59766e-4	0.02833483	1	7_Enh	1	7_Enh	1	ENSG00000267885.1	NA	NA
chr1	33420000	chr1	41340000	5	5.863191e-6	7.058003e-4	1	7_Enh	1	7_Enh	1	ENSG00000267885.1	1	ENSG00000179862.5
chr1	33420000	chr1	42860000	5	9.034359e-5	0.005832455	1	7_Enh	NA	NA	1	ENSG00000267885.1	1	ENSG00000177181.10
chr1	33460000	chr1	35260000	6	7.403623e-4	0.02780707	1	7_Enh	1	7_Enh	NA	NA	1	ENSG00000187513.8
chr1	33460000	chr1	36540000	6	5.695849e-5	0.004109749	1	7_Enh	1	7_Enh	NA	NA	1	ENSG00000116863.10
chr1	33460000	chr1	38140000	6	7.900923e-6	8.918863e-4	1	7_Enh	1	7_Enh	NA	NA	1	ENSG00000116922.10
chr1	33460000	chr1	40820000	6	2.256483e-6	3.309434e-4	1	7_Enh	1	7_Enh	NA	NA	1	ENSG00000084070.7
chr1	33500000	chr1	36180000	7	2.907781e-6	4.050684e-4	1	7_Enh	1	7_Enh	NA	NA	1	ENSG00000142686.7
chr1	33500000	chr1	39460000	5	1.139143e-5	0.001187148	1	7_Enh	1	7_Enh	NA	NA	1	ENSG00000174574.11
chr1	33500000	chr1	40140000	4	1.770114e-4	0.009675101	1	7_Enh	NA	NA	NA	NA	1	ENSG00000116983.8
chr1	33660000	chr1	33780000	22	1.820858e-4	0.009882891	1	7_Enh	1	7_Enh	1	ENSG00000116525.9	1	ENSG00000184389.8
chr1	33660000	chr1	33900000	35	4.871581e-8	1.442683e-5	1	7_Enh	1	7_Enh	1	ENSG00000116525.9	1	ENSG00000134686.12
chr1	33660000	chr1	33940000	25	6.186643e-7	1.167099e-4	1	7_Enh	1	7_Enh	1	ENSG00000116525.9	1	ENSG00000121903.10
chr1	33660000	chr1	35740000	8	1.55004e-4	0.008755786	1	7_Enh	1	7_Enh	1	ENSG00000116525.9	1	ENSG00000146463.7
chr1	33660000	chr1	42740000	4	0.001303949	0.04193776	1	7_Enh	1	7_Enh	1	ENSG00000116525.9	NA	NA
chr1	33660000	chr1	43380000	4	0.001073543	0.03643597	1	7_Enh	1	7_Enh	1	ENSG00000116525.9	NA	NA
chr1	33700000	chr1	33940000	15	1.019602e-4	0.006392965	1	7_Enh	1	7_Enh	NA	NA	1	ENSG00000121903.10
chr1	33700000	chr1	35460000	8	2.341272e-5	0.002079182	1	7_Enh	NA	NA	NA	NA	1	ENSG00000243749.1
chr1	33700000	chr1	36380000	5	6.73617e-5	0.004670861	1	7_Enh	1	7_Enh	NA	NA	1	ENSG00000126070.14
chr1	33700000	chr1	39340000	4	3.084928e-4	0.01462301	1	7_Enh	1	7_Enh	NA	NA	1	ENSG00000214114.4
chr1	33700000	chr1	42620000	4	3.58542e-5	0.002888055	1	7_Enh	1	7_Enh	NA	NA	1	ENSG00000197273.3
chr1	33740000	chr1	33900000	46	5.092123e-16	1.029075e-12	1	7_Enh	1	7_Enh	1	ENSG00000160094.10	1	ENSG00000134686.12
chr1	33740000	chr1	33940000	20	2.031209e-5	0.001862769	1	7_Enh	1	7_Enh	1	ENSG00000160094.10	1	ENSG00000121903.10
chr1	33740000	chr1	35220000	8	3.031125e-5	0.002536958	1	7_Enh	NA	NA	1	ENSG00000160094.10	1	ENSG00000189433.5
chr1	33740000	chr1	35260000	6	0.001050318	0.03585741	1	7_Enh	1	7_Enh	1	ENSG00000160094.10	1	ENSG00000187513.8
chr1	33740000	chr1	35900000	6	5.154348e-4	0.02135708	1	7_Enh	1	7_Enh	1	ENSG00000160094.10	NA	NA
chr1	33740000	chr1	36380000	6	1.863186e-5	0.00174285	1	7_Enh	1	7_Enh	1	ENSG00000160094.10	1	ENSG00000126070.14
chr1	33740000	chr1	37100000	4	0.001070167	0.03635082	1	7_Enh	1	7_Enh	1	ENSG00000160094.10	NA	NA
chr1	33740000	chr1	39540000	5	4.037279e-6	5.255339e-4	1	7_Enh	1	7_Enh	1	ENSG00000160094.10	1	ENSG00000127603.19
chr1	33740000	chr1	41940000	4	6.501328e-4	0.02529914	1	7_Enh	1	7_Enh	1	ENSG00000160094.10	1	ENSG00000127129.5
chr1	33780000	chr1	33900000	32	3.863398e-8	1.186827e-5	1	7_Enh	1	7_Enh	1	ENSG00000184389.8	1	ENSG00000134686.12
chr1	33780000	chr1	33940000	17	3.672954e-4	0.0166358	1	7_Enh	1	7_Enh	1	ENSG00000184389.8	1	ENSG00000121903.10
chr1	33780000	chr1	36060000	5	1.824521e-4	0.009897764	1	7_Enh	1	7_Enh	1	ENSG00000184389.8	NA	NA
chr1	33780000	chr1	36940000	5	6.871822e-5	0.004742618	1	7_Enh	1	7_Enh	1	ENSG00000184389.8	1	ENSG00000119535.13
chr1	33780000	chr1	37500000	5	1.655049e-4	0.009196783	1	7_Enh	NA	NA	1	ENSG00000184389.8	1	ENSG00000163873.5
chr1	33780000	chr1	39460000	5	9.914343e-6	0.001065161	1	7_Enh	1	7_Enh	1	ENSG00000184389.8	1	ENSG00000174574.11
chr1	33780000	chr1	39580000	5	1.207647e-5	0.001242466	1	7_Enh	1	7_Enh	1	ENSG00000184389.8	NA	NA
chr1	33860000	chr1	40220000	4	3.176464e-4	0.01494345	1	7_Enh	1	7_Enh	NA	NA	1	ENSG00000198754.5
chr1	33860000	chr1	41500000	4	3.563608e-4	0.01626915	1	7_Enh	1	7_Enh	NA	NA	1	ENSG00000171790.11
chr1	33900000	chr1	36860000	6	3.830456e-4	0.01716296	1	7_Enh	1	7_Enh	1	ENSG00000134686.12	1	ENSG00000181817.5
chr1	33900000	chr1	38340000	6	7.574372e-5	0.005107182	1	7_Enh	NA	NA	1	ENSG00000134686.12	1	ENSG00000188786.9
chr1	33900000	chr1	40220000	5	2.554392e-4	0.01270954	1	7_Enh	1	7_Enh	1	ENSG00000134686.12	1	ENSG00000198754.5
chr1	33900000	chr1	42140000	4	0.001351386	0.04303032	1	7_Enh	1	7_Enh	1	ENSG00000134686.12	NA	NA
chr1	33940000	chr1	36020000	7	3.776192e-4	0.01698224	1	7_Enh	1	7_Enh	1	ENSG00000121903.10	1	ENSG00000116819.6
chr1	33940000	chr1	37980000	6	3.393923e-6	4.578321e-4	1	7_Enh	1	7_Enh	1	ENSG00000121903.10	1	ENSG00000163875.11
chr1	33940000	chr1	38340000	5	1.558298e-4	0.008791079	1	7_Enh	NA	NA	1	ENSG00000121903.10	1	ENSG00000188786.9
chr1	33940000	chr1	39580000	7	2.162105e-7	4.950933e-5	1	7_Enh	1	7_Enh	1	ENSG00000121903.10	NA	NA
chr1	33940000	chr1	39660000	4	3.450902e-4	0.0158886	1	7_Enh	1	7_Enh	1	ENSG00000121903.10	NA	NA
chr1	33940000	chr1	42060000	4	0.001498611	0.04632935	1	7_Enh	1	7_Enh	1	ENSG00000121903.10	NA	NA
chr1	33940000	chr1	42140000	4	3.967746e-4	0.01761744	1	7_Enh	1	7_Enh	1	ENSG00000121903.10	NA	NA
chr1	33940000	chr1	42220000	4	8.228428e-4	0.03001426	1	7_Enh	1	7_Enh	1	ENSG00000121903.10	NA	NA
chr1	33980000	chr1	38060000	7	4.056638e-4	0.01790585	1	7_Enh	NA	NA	NA	NA	1	ENSG00000134697.8
chr1	33980000	chr1	38300000	7	4.717738e-5	0.003561552	1	7_Enh	NA	NA	NA	NA	1	ENSG00000230610.1
chr1	33980000	chr1	43140000	5	2.966575e-4	0.01420447	1	7_Enh	1	7_Enh	NA	NA	1	ENSG00000065978.13
chr1	34340000	chr1	36620000	5	0.001141055	0.03807478	NA	NA	1	7_Enh	1	ENSG00000176256.6	1	ENSG00000116871.11
chr1	34340000	chr1	36940000	5	7.556889e-4	0.02822614	NA	NA	1	7_Enh	1	ENSG00000176256.6	1	ENSG00000119535.13
chr1	34340000	chr1	37940000	5	1.435738e-4	0.008267818	NA	NA	1	7_Enh	1	ENSG00000176256.6	1	ENSG00000163874.8
chr1	34340000	chr1	42300000	7	1.63219e-6	2.554204e-4	NA	NA	1	7_Enh	1	ENSG00000176256.6	NA	NA
chr1	34340000	chr1	42420000	6	2.585487e-5	0.002245195	NA	NA	1	7_Enh	1	ENSG00000176256.6	NA	NA
chr1	34620000	chr1	37980000	6	4.944659e-5	0.003690021	NA	NA	1	7_Enh	1	ENSG00000142698.10	1	ENSG00000163875.11
chr1	34620000	chr1	42420000	7	1.175012e-5	0.001216149	NA	NA	1	7_Enh	1	ENSG00000142698.10	NA	NA
chr1	35220000	chr1	37980000	7	1.082046e-6	1.83393e-4	NA	NA	1	7_Enh	1	ENSG00000189433.5	1	ENSG00000163875.11
chr1	35220000	chr1	38260000	5	2.996294e-4	0.01430838	NA	NA	1	7_Enh	1	ENSG00000189433.5	1	ENSG00000196449.3
chr1	35220000	chr1	38620000	5	5.811575e-4	0.02331275	NA	NA	1	7_Enh	1	ENSG00000189433.5	NA	NA
chr1	35220000	chr1	42700000	3	0.001649815	0.04963263	NA	NA	1	7_Enh	1	ENSG00000189433.5	NA	NA
chr1	35220000	chr1	43140000	5	5.556981e-5	0.004034665	NA	NA	1	7_Enh	1	ENSG00000189433.5	1	ENSG00000065978.13
chr1	35260000	chr1	35580000	13	1.375192e-4	0.008003909	1	7_Enh	1	7_Enh	1	ENSG00000187513.8	NA	NA
chr1	35260000	chr1	37900000	7	8.807433e-6	9.711624e-4	1	7_Enh	1	7_Enh	1	ENSG00000187513.8	NA	NA
chr1	35260000	chr1	42500000	5	2.782456e-6	3.911691e-4	1	7_Enh	1	7_Enh	1	ENSG00000187513.8	1	ENSG00000127124.9
chr1	35260000	chr1	43140000	4	6.928432e-4	0.02649632	1	7_Enh	1	7_Enh	1	ENSG00000187513.8	1	ENSG00000065978.13
chr1	35340000	chr1	35460000	31	2.418709e-4	0.01220384	1	7_Enh	NA	NA	1	ENSG00000163866.8	1	ENSG00000243749.1
chr1	35340000	chr1	36060000	11	5.424097e-5	0.003961098	1	7_Enh	1	7_Enh	1	ENSG00000163866.8	NA	NA
chr1	35340000	chr1	37100000	7	9.201148e-5	0.00591333	1	7_Enh	1	7_Enh	1	ENSG00000163866.8	NA	NA
chr1	35340000	chr1	37980000	5	4.222221e-4	0.0184426	1	7_Enh	1	7_Enh	1	ENSG00000163866.8	1	ENSG00000163875.11
chr1	35340000	chr1	38060000	10	1.868511e-6	2.844402e-4	1	7_Enh	NA	NA	1	ENSG00000163866.8	1	ENSG00000134697.8
chr1	35340000	chr1	38540000	5	4.00105e-4	0.01772748	1	7_Enh	1	7_Enh	1	ENSG00000163866.8	NA	NA
chr1	35340000	chr1	42060000	6	2.75676e-5	0.002358684	1	7_Enh	1	7_Enh	1	ENSG00000163866.8	NA	NA
chr1	35340000	chr1	42100000	5	1.967296e-4	0.01047195	1	7_Enh	1	7_Enh	1	ENSG00000163866.8	NA	NA
chr1	35340000	chr1	42780000	8	2.376803e-7	5.353842e-5	1	7_Enh	1	7_Enh	1	ENSG00000163866.8	NA	NA
chr1	35340000	chr1	44660000	4	5.545413e-4	0.02253082	1	7_Enh	NA	NA	1	ENSG00000163866.8	1	ENSG00000178028.9
chr1	35380000	chr1	35580000	13	6.360445e-4	0.02489589	NA	NA	1	7_Enh	1	ENSG00000116544.7	NA	NA
chr1	35380000	chr1	35660000	11	0.001491227	0.04616707	NA	NA	1	7_Enh	1	ENSG00000116544.7	1	ENSG00000116560.6
chr1	35380000	chr1	39500000	5	3.140642e-5	0.002607065	NA	NA	1	7_Enh	1	ENSG00000116544.7	1	ENSG00000168653.6
chr1	35380000	chr1	40660000	4	0.001034246	0.03545696	NA	NA	1	7_Enh	1	ENSG00000116544.7	NA	NA
chr1	35380000	chr1	41300000	4	1.155199e-4	0.007021498	NA	NA	1	7_Enh	1	ENSG00000116544.7	NA	NA
chr1	35380000	chr1	42700000	3	0.00107203	0.03639852	NA	NA	1	7_Enh	1	ENSG00000116544.7	NA	NA
chr1	35380000	chr1	43140000	5	2.722001e-5	0.002335815	NA	NA	1	7_Enh	1	ENSG00000116544.7	1	ENSG00000065978.13
chr1	35420000	chr1	38220000	6	5.007339e-4	0.02090872	1	7_Enh	NA	NA	NA	NA	1	ENSG00000183317.12
chr1	35420000	chr1	39540000	5	4.427714e-5	0.003393318	1	7_Enh	1	7_Enh	NA	NA	1	ENSG00000127603.19
chr1	35420000	chr1	40420000	4	0.001201239	0.03952133	1	7_Enh	1	7_Enh	NA	NA	1	ENSG00000168389.13
chr1	35460000	chr1	36100000	16	4.748388e-5	0.003578657	NA	NA	1	7_Enh	1	ENSG00000243749.1	1	ENSG00000126067.7
chr1	35460000	chr1	36220000	15	2.103458e-6	3.130046e-4	NA	NA	1	7_Enh	1	ENSG00000243749.1	1	ENSG00000092853.9
chr1	35460000	chr1	36260000	11	1.266759e-4	0.007525756	NA	NA	1	7_Enh	1	ENSG00000243749.1	1	ENSG00000134698.10
chr1	35460000	chr1	38260000	10	4.377311e-8	1.318652e-5	NA	NA	1	7_Enh	1	ENSG00000243749.1	1	ENSG00000196449.3
chr1	35460000	chr1	43140000	5	3.753456e-4	0.01690653	NA	NA	1	7_Enh	1	ENSG00000243749.1	1	ENSG00000065978.13
chr1	35460000	chr1	44740000	5	1.929886e-4	0.01032178	NA	NA	1	7_Enh	1	ENSG00000243749.1	NA	NA
chr1	35540000	chr1	38020000	12	1.124427e-12	1.260211e-9	1	7_Enh	1	7_Enh	1	ENSG00000197056.5	1	ENSG00000163879.9
chr1	35540000	chr1	40940000	3	6.544021e-4	0.02541689	1	7_Enh	1	7_Enh	1	ENSG00000197056.5	1	ENSG00000187815.5
chr1	35540000	chr1	42060000	4	3.713585e-4	0.01677226	1	7_Enh	1	7_Enh	1	ENSG00000197056.5	NA	NA
chr1	35540000	chr1	43420000	4	4.343258e-5	0.00334348	1	7_Enh	1	7_Enh	1	ENSG00000197056.5	1	ENSG00000117394.15
chr1	35540000	chr1	44220000	4	9.300926e-5	0.005962298	1	7_Enh	1	7_Enh	1	ENSG00000197056.5	NA	NA
chr1	35580000	chr1	36340000	11	2.017906e-5	0.001853402	1	7_Enh	1	7_Enh	NA	NA	1	ENSG00000092847.6
chr1	35660000	chr1	35820000	28	1.070915e-7	2.779777e-5	1	7_Enh	1	7_Enh	1	ENSG00000116560.6	NA	NA
chr1	35660000	chr1	36020000	17	1.896487e-5	0.001766249	1	7_Enh	1	7_Enh	1	ENSG00000116560.6	1	ENSG00000116819.6
chr1	35660000	chr1	36740000	7	0.0016245	0.04908423	1	7_Enh	1	7_Enh	1	ENSG00000116560.6	NA	NA
chr1	35660000	chr1	40580000	5	4.545661e-5	0.003462258	1	7_Enh	NA	NA	1	ENSG00000116560.6	1	ENSG00000131238.12
chr1	35660000	chr1	41940000	4	6.054971e-4	0.02401644	1	7_Enh	1	7_Enh	1	ENSG00000116560.6	1	ENSG00000127129.5
chr1	35660000	chr1	45100000	4	9.838446e-5	0.006222887	1	7_Enh	1	7_Enh	1	ENSG00000116560.6	NA	NA
chr1	35740000	chr1	36020000	24	7.182205e-5	0.004903754	1	7_Enh	1	7_Enh	1	ENSG00000146463.7	1	ENSG00000116819.6
chr1	35740000	chr1	36180000	19	2.112017e-6	3.139965e-4	1	7_Enh	1	7_Enh	1	ENSG00000146463.7	1	ENSG00000142686.7
chr1	35900000	chr1	36020000	44	1.934723e-9	9.318511e-7	1	7_Enh	1	7_Enh	NA	NA	1	ENSG00000116819.6
chr1	35900000	chr1	36180000	21	1.753194e-5	0.001662413	1	7_Enh	1	7_Enh	NA	NA	1	ENSG00000142686.7
chr1	35900000	chr1	36220000	18	2.620725e-5	0.002268963	1	7_Enh	1	7_Enh	NA	NA	1	ENSG00000092853.9
chr1	35900000	chr1	36340000	16	4.037402e-4	0.01784354	1	7_Enh	1	7_Enh	NA	NA	1	ENSG00000092847.6
chr1	35900000	chr1	45140000	4	0.001499666	0.04635117	1	7_Enh	1	7_Enh	NA	NA	1	ENSG00000126106.9
chr1	35980000	chr1	36260000	23	1.319989e-8	4.800953e-6	1	7_Enh	1	7_Enh	NA	NA	1	ENSG00000134698.10
chr1	35980000	chr1	38340000	6	5.966547e-4	0.02376234	1	7_Enh	NA	NA	NA	NA	1	ENSG00000188786.9
chr1	36020000	chr1	36180000	26	6.156775e-5	0.004362361	1	7_Enh	1	7_Enh	1	ENSG00000116819.6	1	ENSG00000142686.7
chr1	36020000	chr1	36220000	20	4.258225e-4	0.01855622	1	7_Enh	1	7_Enh	1	ENSG00000116819.6	1	ENSG00000092853.9
chr1	36020000	chr1	36260000	19	4.395937e-5	0.003374477	1	7_Enh	1	7_Enh	1	ENSG00000116819.6	1	ENSG00000134698.10
chr1	36020000	chr1	36900000	10	0.001189204	0.03923915	1	7_Enh	1	7_Enh	1	ENSG00000116819.6	1	ENSG00000116885.14
chr1	36020000	chr1	37980000	8	7.478834e-6	8.542362e-4	1	7_Enh	1	7_Enh	1	ENSG00000116819.6	1	ENSG00000163875.11
chr1	36020000	chr1	39500000	7	5.941061e-6	7.131654e-4	1	7_Enh	1	7_Enh	1	ENSG00000116819.6	1	ENSG00000168653.6
chr1	36020000	chr1	40060000	9	2.797179e-6	3.92795e-4	1	7_Enh	1	7_Enh	1	ENSG00000116819.6	1	ENSG00000090621.9
chr1	36020000	chr1	41620000	4	0.001005561	0.03473918	1	7_Enh	1	7_Enh	1	ENSG00000116819.6	NA	NA
chr1	36020000	chr1	42260000	5	1.414464e-4	0.008175206	1	7_Enh	1	7_Enh	1	ENSG00000116819.6	NA	NA
chr1	36060000	chr1	36180000	23	2.568499e-6	3.669421e-4	1	7_Enh	1	7_Enh	NA	NA	1	ENSG00000142686.7
chr1	36060000	chr1	36220000	16	2.354135e-4	0.01196141	1	7_Enh	1	7_Enh	NA	NA	1	ENSG00000092853.9
chr1	36060000	chr1	39860000	4	5.17958e-4	0.0214309	1	7_Enh	1	7_Enh	NA	NA	1	ENSG00000255103.1
chr1	36060000	chr1	39940000	4	2.43998e-4	0.01228336	1	7_Enh	1	7_Enh	NA	NA	1	ENSG00000183682.7
chr1	36100000	chr1	36220000	26	1.841657e-6	2.812197e-4	1	7_Enh	1	7_Enh	1	ENSG00000126067.7	1	ENSG00000092853.9
chr1	36100000	chr1	36260000	17	5.479391e-4	0.02233315	1	7_Enh	1	7_Enh	1	ENSG00000126067.7	1	ENSG00000134698.10
chr1	36100000	chr1	36380000	16	7.466689e-5	0.005051357	1	7_Enh	1	7_Enh	1	ENSG00000126067.7	1	ENSG00000126070.14
chr1	36100000	chr1	38340000	9	6.112625e-7	1.156293e-4	1	7_Enh	NA	NA	1	ENSG00000126067.7	1	ENSG00000188786.9
chr1	36100000	chr1	41460000	5	2.498494e-4	0.01250217	1	7_Enh	1	7_Enh	1	ENSG00000126067.7	1	ENSG00000171793.9
chr1	36180000	chr1	36300000	28	3.337468e-4	0.01549882	1	7_Enh	1	7_Enh	1	ENSG00000142686.7	NA	NA
chr1	36180000	chr1	36700000	14	4.150936e-6	5.371995e-4	1	7_Enh	1	7_Enh	1	ENSG00000142686.7	1	ENSG00000054118.9
chr1	36180000	chr1	40260000	4	3.723937e-4	0.016808	1	7_Enh	1	7_Enh	1	ENSG00000142686.7	1	ENSG00000116985.6
chr1	36180000	chr1	40460000	5	1.533302e-4	0.008685189	1	7_Enh	1	7_Enh	1	ENSG00000142686.7	NA	NA
chr1	36180000	chr1	40620000	5	6.20077e-4	0.02443818	1	7_Enh	NA	NA	1	ENSG00000142686.7	1	ENSG00000117000.8
chr1	36180000	chr1	42180000	5	1.396476e-5	0.001391727	1	7_Enh	1	7_Enh	1	ENSG00000142686.7	NA	NA
chr1	36180000	chr1	42740000	4	9.207171e-4	0.03258269	1	7_Enh	1	7_Enh	1	ENSG00000142686.7	NA	NA
chr1	36180000	chr1	43420000	4	2.522503e-4	0.0125905	1	7_Enh	1	7_Enh	1	ENSG00000142686.7	1	ENSG00000117394.15
chr1	36180000	chr1	45820000	4	2.256751e-4	0.01159495	1	7_Enh	1	7_Enh	1	ENSG00000142686.7	1	ENSG00000132781.13
chr1	36180000	chr1	46100000	6	4.819437e-8	1.429923e-5	1	7_Enh	NA	NA	1	ENSG00000142686.7	1	ENSG00000159588.10
chr1	36220000	chr1	36340000	22	2.193801e-4	0.01135394	1	7_Enh	1	7_Enh	1	ENSG00000092853.9	1	ENSG00000092847.6
chr1	36220000	chr1	38500000	5	0.001450967	0.04527196	1	7_Enh	1	7_Enh	1	ENSG00000092853.9	1	ENSG00000185668.5
chr1	36220000	chr1	43380000	4	5.387988e-4	0.02206055	1	7_Enh	1	7_Enh	1	ENSG00000092853.9	NA	NA
chr1	36220000	chr1	44860000	4	4.30279e-4	0.01869627	1	7_Enh	NA	NA	1	ENSG00000092853.9	1	ENSG00000187147.13
chr1	36260000	chr1	36380000	23	2.439032e-8	8.057997e-6	1	7_Enh	1	7_Enh	1	ENSG00000134698.10	1	ENSG00000126070.14
chr1	36260000	chr1	38300000	8	3.840969e-6	5.04967e-4	1	7_Enh	NA	NA	1	ENSG00000134698.10	1	ENSG00000230610.1
chr1	36260000	chr1	40060000	9	3.745684e-8	1.155977e-5	1	7_Enh	1	7_Enh	1	ENSG00000134698.10	1	ENSG00000090621.9
chr1	36260000	chr1	41340000	3	0.001394098	0.04399872	1	7_Enh	1	7_Enh	1	ENSG00000134698.10	1	ENSG00000179862.5
chr1	36260000	chr1	41420000	4	1.212918e-4	0.007282656	1	7_Enh	1	7_Enh	1	ENSG00000134698.10	NA	NA
chr1	36260000	chr1	42340000	4	7.915376e-4	0.02918614	1	7_Enh	1	7_Enh	1	ENSG00000134698.10	NA	NA
chr1	36260000	chr1	43140000	4	3.398787e-4	0.01570916	1	7_Enh	1	7_Enh	1	ENSG00000134698.10	1	ENSG00000065978.13
chr1	36260000	chr1	46100000	3	4.117494e-4	0.01810305	1	7_Enh	NA	NA	1	ENSG00000134698.10	1	ENSG00000159588.10
chr1	36300000	chr1	36540000	20	0.001247053	0.04061029	1	7_Enh	1	7_Enh	NA	NA	1	ENSG00000116863.10
chr1	36300000	chr1	43900000	4	6.812682e-4	0.02617318	1	7_Enh	NA	NA	NA	NA	1	ENSG00000178922.12
chr1	36340000	chr1	38340000	7	1.399483e-4	0.008109197	1	7_Enh	NA	NA	1	ENSG00000092847.6	1	ENSG00000188786.9
chr1	36340000	chr1	38900000	6	2.378947e-4	0.01205468	1	7_Enh	1	7_Enh	1	ENSG00000092847.6	NA	NA
chr1	36340000	chr1	40260000	6	3.596307e-6	4.794155e-4	1	7_Enh	1	7_Enh	1	ENSG00000092847.6	1	ENSG00000116985.6
chr1	36340000	chr1	44420000	6	3.081762e-6	4.240924e-4	1	7_Enh	1	7_Enh	1	ENSG00000092847.6	1	ENSG00000117410.9
chr1	36340000	chr1	45340000	4	5.08773e-4	0.02115548	1	7_Enh	1	7_Enh	1	ENSG00000092847.6	NA	NA
chr1	36380000	chr1	36540000	22	9.205002e-7	1.608687e-4	1	7_Enh	1	7_Enh	1	ENSG00000126070.14	1	ENSG00000116863.10
chr1	36380000	chr1	36700000	11	0.001156198	0.0384434	1	7_Enh	1	7_Enh	1	ENSG00000126070.14	1	ENSG00000054118.9
chr1	36380000	chr1	39980000	5	3.506386e-4	0.01607614	1	7_Enh	1	7_Enh	1	ENSG00000126070.14	NA	NA
chr1	36380000	chr1	42700000	3	0.001183532	0.03910592	1	7_Enh	1	7_Enh	1	ENSG00000126070.14	NA	NA
chr1	36380000	chr1	44780000	4	2.949134e-4	0.01414124	1	7_Enh	1	7_Enh	1	ENSG00000126070.14	NA	NA
chr1	36540000	chr1	36700000	16	0.001604892	0.04865802	1	7_Enh	1	7_Enh	1	ENSG00000116863.10	1	ENSG00000054118.9
chr1	36540000	chr1	37980000	6	5.651443e-4	0.02284302	1	7_Enh	1	7_Enh	1	ENSG00000116863.10	1	ENSG00000163875.11
chr1	36540000	chr1	38140000	6	0.001574374	0.04800186	1	7_Enh	1	7_Enh	1	ENSG00000116863.10	1	ENSG00000116922.10
chr1	36540000	chr1	39500000	5	2.666254e-4	0.01312337	1	7_Enh	1	7_Enh	1	ENSG00000116863.10	1	ENSG00000168653.6
chr1	36540000	chr1	39860000	6	1.39734e-5	0.00139237	1	7_Enh	1	7_Enh	1	ENSG00000116863.10	1	ENSG00000255103.1
chr1	36540000	chr1	40220000	5	3.320574e-4	0.01544118	1	7_Enh	1	7_Enh	1	ENSG00000116863.10	1	ENSG00000198754.5
chr1	36620000	chr1	36740000	53	3.783892e-24	1.653308e-20	1	7_Enh	1	7_Enh	1	ENSG00000116871.11	NA	NA
chr1	36620000	chr1	36860000	14	6.055694e-4	0.02401821	1	7_Enh	1	7_Enh	1	ENSG00000116871.11	1	ENSG00000181817.5
[truncated: 98,447 more rows]
