# Supplementary material for: Generative modeling of multi-mapping reads with mHi-C advances analysis of Hi-C studies
Source: eLife. 2019 Jan 31;8:e38070. doi: 10.7554/eLife.38070 (PMC6450682; doi:10.7554/eLife.38070)
Supplement: Figure 4—source data 2. [file elife-38070-fig4-data2.zip › Figure4-sourceData2_promoterEnhancer/rep5_proEnh_uniMulti.csv]

chr1	1500000	chr1	8740000	5	3.380933e-6	0.002825943	1	7_Enh	1	7_Enh	1	ENSG00000160075.10	NA	NA
chr1	2340000	chr1	2540000	11	8.335253e-5	0.02930921	1	7_Enh	1	7_Enh	1	ENSG00000149527.13	NA	NA
chr1	3540000	chr1	12300000	3	1.789323e-4	0.04872002	1	7_Enh	1	7_Enh	1	ENSG00000158109.10	1	ENSG00000048707.9
chr1	3740000	chr1	11860000	4	7.027303e-5	0.02607936	1	7_Enh	1	7_Enh	NA	NA	1	ENSG00000177000.6
chr1	3820000	chr1	6060000	5	1.145008e-4	0.03627043	NA	NA	1	7_Enh	1	ENSG00000198912.6	1	ENSG00000131697.13
chr1	3820000	chr1	12460000	4	1.202066e-4	0.03743547	NA	NA	1	7_Enh	1	ENSG00000198912.6	NA	NA
chr1	5900000	chr1	13460000	4	8.605997e-5	0.02992609	1	7_Enh	NA	NA	NA	NA	1	ENSG00000204491.2
chr1	6020000	chr1	13500000	4	1.185436e-4	0.03708811	1	7_Enh	NA	NA	NA	NA	1	ENSG00000204486.3
chr1	6660000	chr1	7900000	5	1.260008e-4	0.03859908	1	7_Enh	1	7_Enh	1	ENSG00000162413.12	1	ENSG00000049247.9
chr1	6660000	chr1	15940000	5	1.045653e-6	0.001117339	1	7_Enh	1	7_Enh	1	ENSG00000162413.12	1	ENSG00000197312.7
chr1	6700000	chr1	7620000	7	1.445394e-4	0.04229856	NA	NA	1	7_Enh	1	ENSG00000041988.11	NA	NA
chr1	6780000	chr1	6940000	23	9.907798e-6	0.006412088	1	7_Enh	1	7_Enh	1	ENSG00000007923.11	NA	NA
chr1	6780000	chr1	12100000	4	3.57088e-5	0.0163034	1	7_Enh	1	7_Enh	1	ENSG00000007923.11	NA	NA
chr1	6860000	chr1	7380000	19	2.217518e-9	5.801567e-6	1	7_Enh	1	7_Enh	1	ENSG00000171735.14	NA	NA
chr1	6860000	chr1	7540000	10	2.008191e-5	0.01079957	1	7_Enh	1	7_Enh	1	ENSG00000171735.14	NA	NA
chr1	6860000	chr1	7620000	10	5.735646e-6	0.004238456	1	7_Enh	1	7_Enh	1	ENSG00000171735.14	NA	NA
chr1	6900000	chr1	7820000	8	3.666367e-5	0.01660006	1	7_Enh	NA	NA	NA	NA	1	ENSG00000049245.8
chr1	8060000	chr1	8380000	33	3.003533e-24	2.583712e-20	1	7_Enh	1	7_Enh	NA	NA	1	ENSG00000162426.10
chr1	8100000	chr1	8220000	23	1.794823e-9	4.796377e-6	1	7_Enh	1	7_Enh	1	ENSG00000116285.8	NA	NA
chr1	8100000	chr1	8300000	15	1.480248e-8	3.113482e-5	1	7_Enh	1	7_Enh	1	ENSG00000116285.8	NA	NA
chr1	8100000	chr1	8340000	15	1.930653e-9	5.118103e-6	1	7_Enh	1	7_Enh	1	ENSG00000116285.8	NA	NA
chr1	8100000	chr1	8380000	23	1.823146e-16	1.127244e-12	1	7_Enh	1	7_Enh	1	ENSG00000116285.8	1	ENSG00000162426.10
chr1	8100000	chr1	8460000	13	1.785403e-5	0.009910513	1	7_Enh	1	7_Enh	1	ENSG00000116285.8	NA	NA
chr1	8100000	chr1	8740000	11	4.300774e-6	0.003405228	1	7_Enh	1	7_Enh	1	ENSG00000116285.8	NA	NA
chr1	8100000	chr1	8780000	9	5.030396e-5	0.02068703	1	7_Enh	1	7_Enh	1	ENSG00000116285.8	NA	NA
chr1	8140000	chr1	8380000	19	8.65832e-11	2.98761e-7	1	7_Enh	1	7_Enh	NA	NA	1	ENSG00000162426.10
chr1	8220000	chr1	8380000	25	1.993286e-11	7.615058e-8	1	7_Enh	1	7_Enh	NA	NA	1	ENSG00000162426.10
chr1	8260000	chr1	8380000	25	1.359928e-10	4.543101e-7	1	7_Enh	1	7_Enh	NA	NA	1	ENSG00000162426.10
chr1	8380000	chr1	8780000	11	1.339806e-4	0.0402112	1	7_Enh	1	7_Enh	1	ENSG00000162426.10	NA	NA
chr1	8460000	chr1	8940000	13	6.259562e-6	0.004529696	1	7_Enh	1	7_Enh	NA	NA	1	ENSG00000074800.9
chr1	8540000	chr1	8940000	12	1.065033e-5	0.006774053	1	7_Enh	1	7_Enh	NA	NA	1	ENSG00000074800.9
chr1	8780000	chr1	8940000	22	4.752145e-8	8.55124e-5	1	7_Enh	1	7_Enh	NA	NA	1	ENSG00000074800.9
chr1	8940000	chr1	9140000	14	1.374585e-5	0.008184775	1	7_Enh	1	7_Enh	1	ENSG00000074800.9	1	ENSG00000142583.13
chr1	8940000	chr1	9300000	16	3.13058e-8	5.987553e-5	1	7_Enh	1	7_Enh	1	ENSG00000074800.9	1	ENSG00000049239.8
chr1	9020000	chr1	9140000	15	7.750242e-6	0.005319312	1	7_Enh	1	7_Enh	1	ENSG00000131686.10	1	ENSG00000142583.13
chr1	9140000	chr1	9620000	11	1.640573e-4	0.04600354	1	7_Enh	1	7_Enh	1	ENSG00000142583.13	NA	NA
chr1	9300000	chr1	9460000	16	5.382638e-7	6.52582e-4	1	7_Enh	1	7_Enh	1	ENSG00000049239.8	NA	NA
chr1	9300000	chr1	9620000	17	6.190588e-6	0.004489637	1	7_Enh	1	7_Enh	1	ENSG00000049239.8	NA	NA
chr1	9340000	chr1	9460000	15	4.204761e-7	5.321039e-4	1	7_Enh	1	7_Enh	1	ENSG00000171621.9	NA	NA
chr1	9340000	chr1	9500000	15	1.267771e-7	1.969193e-4	1	7_Enh	1	7_Enh	1	ENSG00000171621.9	NA	NA
chr1	9340000	chr1	9620000	21	6.937354e-10	2.031752e-6	1	7_Enh	1	7_Enh	1	ENSG00000171621.9	NA	NA
chr1	9340000	chr1	9660000	18	6.163579e-11	2.186606e-7	1	7_Enh	1	7_Enh	1	ENSG00000171621.9	1	ENSG00000188807.8
chr1	9380000	chr1	16540000	3	9.772092e-5	0.03260278	1	7_Enh	1	7_Enh	NA	NA	1	ENSG00000204377.3
chr1	9500000	chr1	9660000	11	1.789164e-4	0.04871728	1	7_Enh	1	7_Enh	NA	NA	1	ENSG00000188807.8
chr1	9700000	chr1	9940000	9	1.168625e-4	0.03674385	1	7_Enh	1	7_Enh	1	ENSG00000179840.5	NA	NA
chr1	9700000	chr1	9980000	15	4.256555e-8	7.783974e-5	1	7_Enh	1	7_Enh	1	ENSG00000179840.5	1	ENSG00000178585.10
chr1	9860000	chr1	9980000	17	9.295962e-5	0.03151349	1	7_Enh	1	7_Enh	NA	NA	1	ENSG00000178585.10
chr1	9940000	chr1	10100000	15	1.353557e-7	2.080027e-4	1	7_Enh	1	7_Enh	NA	NA	1	ENSG00000130939.14
chr1	9980000	chr1	10180000	17	4.260159e-5	0.01843846	1	7_Enh	1	7_Enh	1	ENSG00000178585.10	NA	NA
chr1	10060000	chr1	10180000	23	1.793294e-5	0.009944656	1	7_Enh	1	7_Enh	1	ENSG00000162444.11	NA	NA
chr1	10100000	chr1	10300000	15	2.595286e-5	0.01299326	1	7_Enh	1	7_Enh	1	ENSG00000130939.14	NA	NA
chr1	10140000	chr1	10500000	11	4.435557e-5	0.01896077	1	7_Enh	1	7_Enh	NA	NA	1	ENSG00000241563.2
chr1	10420000	chr1	15900000	5	1.031626e-6	0.001105773	1	7_Enh	NA	NA	NA	NA	1	ENSG00000116771.5
chr1	10540000	chr1	10900000	11	3.98496e-6	0.003214597	1	7_Enh	1	7_Enh	1	ENSG00000160049.7	NA	NA
chr1	10540000	chr1	11020000	16	2.613936e-10	8.323081e-7	1	7_Enh	1	7_Enh	1	ENSG00000160049.7	NA	NA
chr1	10900000	chr1	19980000	3	1.299193e-4	0.03940917	1	7_Enh	1	7_Enh	NA	NA	1	ENSG00000158748.3
chr1	11140000	chr1	11260000	19	4.959366e-5	0.02048517	1	7_Enh	1	7_Enh	1	ENSG00000171824.9	1	ENSG00000171819.4
chr1	11140000	chr1	11700000	11	3.68997e-6	0.003026991	1	7_Enh	NA	NA	1	ENSG00000171824.9	1	ENSG00000116661.9
chr1	11260000	chr1	11700000	11	8.165745e-5	0.028925469999999998	1	7_Enh	NA	NA	1	ENSG00000171819.4	1	ENSG00000116661.9
chr1	11340000	chr1	11540000	17	1.952395e-5	0.01058128	1	7_Enh	NA	NA	1	ENSG00000120942.9	1	ENSG00000204624.6
chr1	11340000	chr1	11700000	13	8.671469e-5	0.03007422	1	7_Enh	NA	NA	1	ENSG00000120942.9	1	ENSG00000116661.9
chr1	11340000	chr1	11780000	14	1.136021e-5	0.007103462	1	7_Enh	1	7_Enh	1	ENSG00000120942.9	1	ENSG00000177674.11
chr1	11860000	chr1	16860000	4	7.558828e-5	0.02742411	1	7_Enh	NA	NA	1	ENSG00000177000.6	1	ENSG00000268674.1
chr1	12100000	chr1	16580000	4	4.193245e-5	0.01823245	1	7_Enh	1	7_Enh	NA	NA	1	ENSG00000132881.7
chr1	12140000	chr1	16980000	6	5.772168e-7	6.90499e-4	1	7_Enh	1	7_Enh	1	ENSG00000120949.10	1	ENSG00000237847.2
chr1	12180000	chr1	12300000	16	1.308675e-4	0.03958771	1	7_Enh	1	7_Enh	NA	NA	1	ENSG00000048707.9
chr1	12220000	chr1	16860000	5	4.710774e-6	0.003647278	1	7_Enh	NA	NA	1	ENSG00000028137.12	1	ENSG00000268674.1
chr1	12380000	chr1	16860000	6	9.249158e-6	0.006087209	1	7_Enh	NA	NA	NA	NA	1	ENSG00000268674.1
chr1	12540000	chr1	16860000	6	6.558527e-7	7.664116e-4	1	7_Enh	NA	NA	NA	NA	1	ENSG00000268674.1
chr1	12780000	chr1	17220000	6	9.555764e-6	0.006238236	NA	NA	1	7_Enh	1	ENSG00000188984.7	NA	NA
chr1	12900000	chr1	14860000	7	3.033984e-5	0.01452776	NA	NA	1	7_Enh	1	ENSG00000120952.4	NA	NA
chr1	12900000	chr1	15060000	6	6.430726e-5	0.02455803	NA	NA	1	7_Enh	1	ENSG00000120952.4	NA	NA
chr1	12900000	chr1	17220000	6	4.988466e-6	0.003810312	NA	NA	1	7_Enh	1	ENSG00000120952.4	NA	NA
chr1	12900000	chr1	20220000	5	3.44991e-6	0.002871723	NA	NA	1	7_Enh	1	ENSG00000120952.4	1	ENSG00000169914.5
chr1	12940000	chr1	15220000	8	2.193521e-6	0.002010891	NA	NA	1	7_Enh	1	ENSG00000187545.5	NA	NA
chr1	12940000	chr1	18020000	5	1.448501e-5	0.008502816	NA	NA	1	7_Enh	1	ENSG00000187545.5	NA	NA
chr1	13020000	chr1	15100000	11	1.231748e-8	2.647231e-5	NA	NA	1	7_Enh	1	ENSG00000204508.3	NA	NA
chr1	13380000	chr1	15060000	7	3.587363e-5	0.01634804	NA	NA	1	7_Enh	1	ENSG00000182330.6	NA	NA
chr1	13420000	chr1	19340000	4	7.080794e-5	0.02620853	NA	NA	1	7_Enh	1	ENSG00000204501.2	NA	NA
chr1	13700000	chr1	14780000	13	4.890468e-7	6.029074e-4	NA	NA	1	7_Enh	1	ENSG00000204479.4	NA	NA
chr1	13700000	chr1	15420000	7	1.81964e-4	0.04925505	NA	NA	1	7_Enh	1	ENSG00000204479.4	NA	NA
chr1	14020000	chr1	14140000	16	1.091181e-4	0.03510817	1	7_Enh	1	7_Enh	1	ENSG00000116731.18	NA	NA
chr1	14780000	chr1	16860000	7	1.099966e-4	0.03529129	1	7_Enh	NA	NA	NA	NA	1	ENSG00000268674.1
chr1	14820000	chr1	19180000	5	8.209618e-5	0.02902815	1	7_Enh	NA	NA	NA	NA	1	ENSG00000179002.5
chr1	15460000	chr1	15580000	17	6.330157e-5	0.0242898	1	7_Enh	1	7_Enh	1	ENSG00000171729.9	1	ENSG00000142621.15
chr1	15460000	chr1	15620000	18	5.051092e-6	0.003847777	1	7_Enh	1	7_Enh	1	ENSG00000171729.9	NA	NA
chr1	15660000	chr1	15780000	20	1.942011e-6	0.001826899	1	7_Enh	1	7_Enh	NA	NA	1	ENSG00000215704.5
chr1	15660000	chr1	17340000	6	4.791823e-5	0.02001556	1	7_Enh	1	7_Enh	NA	NA	1	ENSG00000159363.13
chr1	15780000	chr1	19540000	4	1.171446e-4	0.03680325	1	7_Enh	1	7_Enh	1	ENSG00000215704.5	1	ENSG00000127481.10
chr1	15940000	chr1	16060000	31	1.382765e-13	6.89989e-10	1	7_Enh	1	7_Enh	1	ENSG00000197312.7	1	ENSG00000162460.6
chr1	16140000	chr1	16300000	20	6.387719e-13	3.003862e-9	1	7_Enh	1	7_Enh	NA	NA	1	ENSG00000116809.7
chr1	16740000	chr1	16860000	22	9.709347e-8	1.571168e-4	1	7_Enh	NA	NA	NA	NA	1	ENSG00000268674.1
chr1	16780000	chr1	17220000	21	2.849752e-11	1.060378e-7	1	7_Enh	1	7_Enh	1	ENSG00000157191.15	NA	NA
chr1	16860000	chr1	16980000	27	4.328999e-7	5.452453e-4	NA	NA	1	7_Enh	1	ENSG00000268674.1	1	ENSG00000237847.2
chr1	16860000	chr1	17220000	531	0	0	NA	NA	1	7_Enh	1	ENSG00000268674.1	NA	NA
chr1	16860000	chr1	17260000	20	1.447227e-8	3.051774e-5	NA	NA	1	7_Enh	1	ENSG00000268674.1	NA	NA
chr1	16860000	chr1	17340000	18	1.825294e-11	7.012054e-8	NA	NA	1	7_Enh	1	ENSG00000268674.1	1	ENSG00000159363.13
chr1	16860000	chr1	19380000	5	5.46922e-5	0.02192783	NA	NA	1	7_Enh	1	ENSG00000268674.1	NA	NA
chr1	16940000	chr1	17060000	47	7.955365e-20	5.854897e-16	1	7_Enh	1	7_Enh	1	ENSG00000219481.6	1	ENSG00000058453.12
chr1	16940000	chr1	17100000	27	3.209998e-8	6.1224940000000007e-05	1	7_Enh	1	7_Enh	1	ENSG00000219481.6	NA	NA
chr1	16940000	chr1	17220000	49	2.932852e-30	3.014841e-26	1	7_Enh	1	7_Enh	1	ENSG00000219481.6	NA	NA
chr1	16940000	chr1	17260000	18	3.304211e-6	0.002778064	1	7_Enh	1	7_Enh	1	ENSG00000219481.6	NA	NA
chr1	16940000	chr1	21780000	10	1.014465e-11	4.043352e-8	1	7_Enh	1	7_Enh	1	ENSG00000219481.6	1	ENSG00000142794.14
chr1	16980000	chr1	17100000	91	2.016719e-59	3.449966e-55	1	7_Enh	1	7_Enh	1	ENSG00000237847.2	NA	NA
chr1	16980000	chr1	17220000	52	4.706706e-31	4.947419e-27	1	7_Enh	1	7_Enh	1	ENSG00000237847.2	NA	NA
chr1	16980000	chr1	24540000	5	1.609785e-6	0.001572737	1	7_Enh	1	7_Enh	1	ENSG00000237847.2	NA	NA
chr1	17060000	chr1	17220000	25	4.078751e-7	5.187715e-4	1	7_Enh	1	7_Enh	1	ENSG00000058453.12	NA	NA
chr1	17060000	chr1	17900000	9	4.886268e-5	0.02028991	1	7_Enh	1	7_Enh	1	ENSG00000058453.12	NA	NA
chr1	17060000	chr1	20380000	6	7.292023e-5	0.0267697	1	7_Enh	1	7_Enh	1	ENSG00000058453.12	NA	NA
chr1	17100000	chr1	23020000	4	1.066845e-4	0.03456934	1	7_Enh	1	7_Enh	NA	NA	1	ENSG00000133216.12
chr1	17460000	chr1	17580000	13	9.63371e-5	0.03227955	1	7_Enh	1	7_Enh	1	ENSG00000117115.8	1	ENSG00000142619.4
chr1	17500000	chr1	17620000	15	1.135159e-4	0.03605478	1	7_Enh	1	7_Enh	NA	NA	1	ENSG00000159339.9
chr1	17860000	chr1	19300000	7	9.710462e-6	0.006315846	1	7_Enh	1	7_Enh	1	ENSG00000074964.12	1	ENSG00000169991.6
chr1	19580000	chr1	19820000	12	9.415409e-5	0.03181286	1	7_Enh	1	7_Enh	1	ENSG00000127463.9	1	ENSG00000077549.13
chr1	19620000	chr1	21180000	6	1.032268e-5	0.006612337	1	7_Enh	1	7_Enh	1	ENSG00000053371.8	NA	NA
chr1	19620000	chr1	27900000	3	1.71748e-4	0.04743393	1	7_Enh	1	7_Enh	1	ENSG00000053371.8	NA	NA
chr1	19660000	chr1	19940000	15	3.237575e-7	4.299264e-4	1	7_Enh	1	7_Enh	NA	NA	1	ENSG00000173436.9
chr1	19700000	chr1	19820000	19	1.609387e-9	4.337186e-6	1	7_Enh	1	7_Enh	NA	NA	1	ENSG00000077549.13
chr1	19700000	chr1	19980000	24	3.357637e-19	2.384658e-15	1	7_Enh	1	7_Enh	NA	NA	1	ENSG00000158748.3
chr1	19740000	chr1	19940000	28	1.875245e-9	4.992776e-6	1	7_Enh	1	7_Enh	NA	NA	1	ENSG00000173436.9
chr1	19780000	chr1	19940000	20	6.449151e-8	1.111259e-4	1	7_Enh	1	7_Enh	NA	NA	1	ENSG00000173436.9
chr1	19780000	chr1	19980000	15	5.641582e-7	6.780091e-4	1	7_Enh	1	7_Enh	NA	NA	1	ENSG00000158748.3
chr1	19820000	chr1	19940000	19	3.157348e-7	4.211395e-4	1	7_Enh	1	7_Enh	1	ENSG00000077549.13	1	ENSG00000173436.9
chr1	19820000	chr1	19980000	14	2.83052e-6	0.002460289	1	7_Enh	1	7_Enh	1	ENSG00000077549.13	1	ENSG00000158748.3
chr1	19980000	chr1	20700000	7	1.301181e-4	0.03944451	1	7_Enh	1	7_Enh	1	ENSG00000158748.3	NA	NA
chr1	20100000	chr1	28700000	3	1.735239e-4	0.0477462	1	7_Enh	1	7_Enh	NA	NA	1	ENSG00000204138.8
chr1	20220000	chr1	20860000	10	3.048952e-5	0.01457774	1	7_Enh	NA	NA	1	ENSG00000169914.5	1	ENSG00000183114.6
chr1	20300000	chr1	20500000	27	1.481672e-8	3.115686e-5	NA	NA	1	7_Enh	1	ENSG00000188257.6	1	ENSG00000162543.5
chr1	20300000	chr1	20620000	9	9.764966e-5	0.0325876	NA	NA	1	7_Enh	1	ENSG00000188257.6	1	ENSG00000158816.11
chr1	20300000	chr1	20940000	8	1.173454e-5	0.00727795	NA	NA	1	7_Enh	1	ENSG00000188257.6	1	ENSG00000158828.5
chr1	20460000	chr1	20740000	14	6.480091e-7	7.590259e-4	1	7_Enh	1	7_Enh	1	ENSG00000158786.4	NA	NA
chr1	20860000	chr1	21020000	19	9.614823e-7	0.001044365	NA	NA	1	7_Enh	1	ENSG00000183114.6	NA	NA
chr1	21100000	chr1	21380000	20	1.316361e-8	2.807602e-5	1	7_Enh	1	7_Enh	1	ENSG00000127483.13	NA	NA
chr1	21100000	chr1	21460000	13	2.029672e-5	0.01088444	1	7_Enh	1	7_Enh	1	ENSG00000127483.13	NA	NA
chr1	21140000	chr1	21500000	10	8.4736e-5	0.02963663	1	7_Enh	1	7_Enh	NA	NA	1	ENSG00000075151.15
chr1	21180000	chr1	21500000	11	6.951507e-6	0.00490948	1	7_Enh	1	7_Enh	NA	NA	1	ENSG00000075151.15
chr1	21260000	chr1	21500000	23	1.090837e-13	5.504497e-10	1	7_Enh	1	7_Enh	NA	NA	1	ENSG00000075151.15
chr1	21260000	chr1	21660000	12	5.562809e-5	0.02219569	1	7_Enh	1	7_Enh	NA	NA	1	ENSG00000117298.10
chr1	21300000	chr1	21500000	15	4.617542e-8	8.340719e-5	1	7_Enh	1	7_Enh	NA	NA	1	ENSG00000075151.15
chr1	21340000	chr1	21500000	18	6.66274e-8	1.141947e-4	1	7_Enh	1	7_Enh	NA	NA	1	ENSG00000075151.15
chr1	21660000	chr1	21820000	13	5.042382e-5	0.0207258	1	7_Enh	1	7_Enh	1	ENSG00000117298.10	1	ENSG00000162551.9
chr1	21700000	chr1	21820000	21	4.060125e-9	9.96487e-6	1	7_Enh	1	7_Enh	NA	NA	1	ENSG00000162551.9
chr1	21700000	chr1	21980000	14	3.142266e-6	0.002672067	1	7_Enh	1	7_Enh	NA	NA	1	ENSG00000076864.15
chr1	21740000	chr1	21980000	18	2.229942e-7	3.158294e-4	1	7_Enh	1	7_Enh	NA	NA	1	ENSG00000076864.15
chr1	21820000	chr1	22740000	6	3.357431e-5	0.01560785	1	7_Enh	1	7_Enh	1	ENSG00000162551.9	NA	NA
chr1	21860000	chr1	21980000	15	3.380202e-6	0.002825474	1	7_Enh	1	7_Enh	NA	NA	1	ENSG00000076864.15
chr1	22020000	chr1	22340000	19	3.531488e-6	0.002926193	1	7_Enh	1	7_Enh	NA	NA	1	ENSG00000142789.15
chr1	22100000	chr1	23420000	7	3.397185e-5	0.01573882	1	7_Enh	1	7_Enh	1	ENSG00000090686.11	NA	NA
chr1	22340000	chr1	22980000	12	6.111895e-6	0.004445348	1	7_Enh	NA	NA	1	ENSG00000142789.15	1	ENSG00000173369.11
chr1	22380000	chr1	24020000	6	1.033464e-4	0.03383561	1	7_Enh	NA	NA	1	ENSG00000070831.11	1	ENSG00000142676.8
chr1	22740000	chr1	22980000	11	7.451162e-5	0.02715088	1	7_Enh	NA	NA	NA	NA	1	ENSG00000173369.11
chr1	22780000	chr1	22980000	12	1.625505e-4	0.04573137	1	7_Enh	NA	NA	1	ENSG00000184677.12	1	ENSG00000173369.11
chr1	22980000	chr1	23140000	14	3.520266e-5	0.01614435	NA	NA	1	7_Enh	1	ENSG00000173369.11	NA	NA
chr1	22980000	chr1	23300000	12	1.18959e-5	0.007349754	NA	NA	1	7_Enh	1	ENSG00000173369.11	1	ENSG00000215906.4
chr1	23020000	chr1	23140000	15	9.823253e-6	0.006369742	1	7_Enh	1	7_Enh	1	ENSG00000133216.12	NA	NA
chr1	23300000	chr1	23540000	14	1.754262e-6	0.001683235	1	7_Enh	1	7_Enh	1	ENSG00000215906.4	1	ENSG00000179546.3
chr1	23300000	chr1	23860000	8	4.895008e-5	0.02030992	1	7_Enh	1	7_Enh	1	ENSG00000215906.4	1	ENSG00000007968.6
chr1	23340000	chr1	23580000	31	9.571877e-13	4.402564e-9	1	7_Enh	1	7_Enh	1	ENSG00000004487.11	NA	NA
chr1	23420000	chr1	23540000	27	1.328736e-8	2.830354e-5	1	7_Enh	1	7_Enh	NA	NA	1	ENSG00000179546.3
chr1	23420000	chr1	23860000	12	2.344492e-5	0.01207879	1	7_Enh	1	7_Enh	NA	NA	1	ENSG00000007968.6
chr1	23500000	chr1	23620000	23	1.608433e-5	0.009182745	1	7_Enh	1	7_Enh	1	ENSG00000169641.9	NA	NA
chr1	23500000	chr1	23660000	18	7.22985e-6	0.005049325	1	7_Enh	1	7_Enh	1	ENSG00000169641.9	1	ENSG00000125944.14
chr1	23540000	chr1	23700000	14	2.108929e-5	0.01117855	1	7_Enh	1	7_Enh	1	ENSG00000179546.3	1	ENSG00000125945.10
chr1	23660000	chr1	23900000	12	5.355148e-5	0.02161919	1	7_Enh	1	7_Enh	1	ENSG00000125944.14	1	ENSG00000197880.4
chr1	23660000	chr1	23940000	11	1.196364e-4	0.03732085	1	7_Enh	1	7_Enh	1	ENSG00000125944.14	NA	NA
chr1	23660000	chr1	24020000	14	2.670463e-5	0.01325716	1	7_Enh	NA	NA	1	ENSG00000125944.14	1	ENSG00000142676.8
chr1	23700000	chr1	23820000	13	1.722159e-4	0.04752515	1	7_Enh	1	7_Enh	1	ENSG00000125945.10	1	ENSG00000088280.14
chr1	23820000	chr1	23940000	16	5.372171e-6	0.004032808	1	7_Enh	1	7_Enh	1	ENSG00000088280.14	NA	NA
chr1	23820000	chr1	23980000	19	2.345799e-9	6.097722e-6	1	7_Enh	1	7_Enh	1	ENSG00000088280.14	NA	NA
chr1	23820000	chr1	24020000	19	1.37029e-6	0.001382679	1	7_Enh	NA	NA	1	ENSG00000088280.14	1	ENSG00000142676.8
chr1	23860000	chr1	23980000	16	5.335186e-7	6.480343e-4	1	7_Enh	1	7_Enh	1	ENSG00000007968.6	NA	NA
chr1	23860000	chr1	24100000	12	7.59499e-5	0.02750518	1	7_Enh	1	7_Enh	1	ENSG00000007968.6	1	ENSG00000011009.6
chr1	23900000	chr1	24020000	16	1.738298e-4	0.04779387	1	7_Enh	NA	NA	1	ENSG00000197880.4	1	ENSG00000142676.8
chr1	24100000	chr1	24340000	12	3.617997e-5	0.01644763	1	7_Enh	1	7_Enh	1	ENSG00000011009.6	NA	NA
chr1	24100000	chr1	26740000	5	5.525428e-5	0.02209441	1	7_Enh	1	7_Enh	1	ENSG00000011009.6	1	ENSG00000117682.12
chr1	24300000	chr1	24420000	16	3.216466e-5	0.01513678	1	7_Enh	1	7_Enh	1	ENSG00000188529.10	1	ENSG00000142661.14
chr1	24460000	chr1	24740000	28	2.572564e-9	6.628968e-6	NA	NA	1	7_Enh	1	ENSG00000142677.3	1	ENSG00000001460.13
chr1	24460000	chr1	24780000	22	6.480825e-9	1.507339e-5	NA	NA	1	7_Enh	1	ENSG00000142677.3	NA	NA
chr1	24460000	chr1	24940000	10	3.821405e-5	0.01707238	NA	NA	1	7_Enh	1	ENSG00000142677.3	1	ENSG00000133226.12
chr1	24500000	chr1	24860000	13	1.180415e-5	0.007309093	1	7_Enh	1	7_Enh	1	ENSG00000185436.7	NA	NA
chr1	24500000	chr1	24940000	14	1.957013e-9	5.180602e-6	1	7_Enh	1	7_Enh	1	ENSG00000185436.7	1	ENSG00000133226.12
chr1	24540000	chr1	24740000	24	5.525466e-8	9.726344e-5	1	7_Enh	1	7_Enh	NA	NA	1	ENSG00000001460.13
chr1	24700000	chr1	24900000	11	1.117166e-5	0.007016795	1	7_Enh	1	7_Enh	NA	NA	1	ENSG00000184454.6
chr1	24740000	chr1	24860000	32	2.985662e-7	4.02373e-4	1	7_Enh	1	7_Enh	1	ENSG00000001460.13	NA	NA
chr1	24740000	chr1	24940000	17	7.055032e-5	0.02614648	1	7_Enh	1	7_Enh	1	ENSG00000001460.13	1	ENSG00000133226.12
chr1	24740000	chr1	24980000	32	1.302272e-6	0.00132648	1	7_Enh	1	7_Enh	1	ENSG00000001460.13	NA	NA
chr1	24780000	chr1	24900000	22	4.458023e-9	1.081494e-5	1	7_Enh	1	7_Enh	NA	NA	1	ENSG00000184454.6
chr1	24820000	chr1	24940000	12	1.322255e-4	0.0398697	1	7_Enh	1	7_Enh	1	ENSG00000117602.7	1	ENSG00000133226.12
chr1	24940000	chr1	25180000	10	1.452694e-5	0.008517848	1	7_Enh	1	7_Enh	1	ENSG00000133226.12	NA	NA
chr1	25100000	chr1	25540000	13	1.227475e-6	0.001266637	1	7_Enh	NA	NA	NA	NA	1	ENSG00000117614.5
chr1	25180000	chr1	25540000	10	4.534247e-5	0.01925356	1	7_Enh	NA	NA	NA	NA	1	ENSG00000117614.5
chr1	25220000	chr1	25540000	17	1.166055e-7	1.837042e-4	1	7_Enh	NA	NA	NA	NA	1	ENSG00000117614.5
chr1	25260000	chr1	25540000	12	1.389689e-4	0.04120935	1	7_Enh	NA	NA	NA	NA	1	ENSG00000117614.5
chr1	25340000	chr1	25540000	17	4.260122e-6	0.003380145	1	7_Enh	NA	NA	NA	NA	1	ENSG00000117614.5
chr1	25540000	chr1	25740000	17	1.618268e-4	0.04559533	NA	NA	1	7_Enh	1	ENSG00000117614.5	1	ENSG00000188672.12
chr1	25660000	chr1	25860000	20	3.934937e-7	0.00050396010000000005	1	7_Enh	1	7_Enh	1	ENSG00000117616.13	1	ENSG00000157978.7
chr1	25740000	chr1	25860000	26	7.796425e-9	1.772806e-5	1	7_Enh	1	7_Enh	1	ENSG00000188672.12	1	ENSG00000157978.7
chr1	25740000	chr1	25940000	18	5.555486e-6	0.00413593	1	7_Enh	NA	NA	1	ENSG00000188672.12	1	ENSG00000117643.10
chr1	25740000	chr1	26020000	14	6.821662e-5	0.02556486	1	7_Enh	1	7_Enh	1	ENSG00000188672.12	NA	NA
chr1	25740000	chr1	26060000	21	1.978642e-8	4.016145e-5	1	7_Enh	1	7_Enh	1	ENSG00000188672.12	NA	NA
chr1	25740000	chr1	26180000	15	1.053085e-5	0.00671532	1	7_Enh	1	7_Enh	1	ENSG00000188672.12	1	ENSG00000182749.5
chr1	25780000	chr1	26140000	8	5.483631e-5	0.02196864	1	7_Enh	1	7_Enh	NA	NA	1	ENSG00000223474.2
chr1	25860000	chr1	26020000	21	5.898615e-9	1.387913e-5	1	7_Enh	1	7_Enh	1	ENSG00000157978.7	NA	NA
chr1	25860000	chr1	26100000	14	1.996102e-6	0.001866029	1	7_Enh	1	7_Enh	1	ENSG00000157978.7	NA	NA
chr1	25860000	chr1	26140000	19	3.6176090000000002e-12	1.540389e-8	1	7_Enh	1	7_Enh	1	ENSG00000157978.7	1	ENSG00000223474.2
chr1	25860000	chr1	26340000	12	2.651353e-6	0.002335416	1	7_Enh	1	7_Enh	1	ENSG00000157978.7	1	ENSG00000158008.5
chr1	25940000	chr1	26060000	30	5.582497e-12	2.315263e-8	NA	NA	1	7_Enh	1	ENSG00000117643.10	NA	NA
chr1	25940000	chr1	26100000	23	9.091883e-12	3.655391e-8	NA	NA	1	7_Enh	1	ENSG00000117643.10	NA	NA
chr1	25940000	chr1	26140000	16	3.901811e-8	7.225833e-5	NA	NA	1	7_Enh	1	ENSG00000117643.10	1	ENSG00000223474.2
chr1	25940000	chr1	26180000	15	6.383188e-5	0.02443391	NA	NA	1	7_Enh	1	ENSG00000117643.10	1	ENSG00000182749.5
chr1	25980000	chr1	26140000	12	1.166332e-5	0.007243915	1	7_Enh	1	7_Enh	NA	NA	1	ENSG00000223474.2
chr1	26020000	chr1	26140000	13	8.286342e-5	0.0292004	1	7_Enh	1	7_Enh	NA	NA	1	ENSG00000223474.2
chr1	26020000	chr1	26180000	17	7.90509e-5	0.02825768	1	7_Enh	1	7_Enh	NA	NA	1	ENSG00000182749.5
chr1	26180000	chr1	26340000	19	1.664587e-5	0.009418089	1	7_Enh	1	7_Enh	1	ENSG00000182749.5	1	ENSG00000158008.5
chr1	26220000	chr1	26340000	23	8.774451e-7	9.716738e-4	1	7_Enh	1	7_Enh	1	ENSG00000117632.16	1	ENSG00000158008.5
chr1	26220000	chr1	26540000	13	4.778191e-5	0.01997163	1	7_Enh	NA	NA	1	ENSG00000117632.16	1	ENSG00000130695.9
chr1	26340000	chr1	26580000	15	1.584404e-4	0.0449496	1	7_Enh	1	7_Enh	1	ENSG00000158008.5	1	ENSG00000130695.9
chr1	26380000	chr1	26660000	12	9.466131e-5	0.03193298	1	7_Enh	1	7_Enh	1	ENSG00000158022.6	1	ENSG00000158062.16
chr1	26380000	chr1	26700000	18	6.971742e-10	2.040021e-6	1	7_Enh	1	7_Enh	1	ENSG00000158022.6	1	ENSG00000176083.13
chr1	26380000	chr1	26740000	16	2.872023e-9	7.315327e-6	1	7_Enh	1	7_Enh	1	ENSG00000158022.6	1	ENSG00000117682.12
chr1	26420000	chr1	26540000	22	1.384818e-8	2.937735e-5	1	7_Enh	NA	NA	1	ENSG00000175087.5	1	ENSG00000130695.9
chr1	26420000	chr1	26580000	27	9.967306e-10	2.824472e-6	1	7_Enh	1	7_Enh	1	ENSG00000175087.5	1	ENSG00000130695.9
chr1	26420000	chr1	26700000	22	6.584345e-11	2.321257e-7	1	7_Enh	1	7_Enh	1	ENSG00000175087.5	1	ENSG00000176083.13
chr1	26420000	chr1	26740000	13	1.908302e-5	0.01040428	1	7_Enh	1	7_Enh	1	ENSG00000175087.5	1	ENSG00000117682.12
chr1	26420000	chr1	26820000	9	1.570258e-4	0.04468952	1	7_Enh	1	7_Enh	1	ENSG00000175087.5	NA	NA
chr1	26460000	chr1	26580000	22	3.056566e-7	4.103273e-4	1	7_Enh	1	7_Enh	NA	NA	1	ENSG00000130695.9
chr1	26460000	chr1	26660000	16	3.289005e-6	0.002767666	1	7_Enh	1	7_Enh	NA	NA	1	ENSG00000158062.16
chr1	26460000	chr1	26700000	17	8.448162e-8	1.396501e-4	1	7_Enh	1	7_Enh	NA	NA	1	ENSG00000176083.13
chr1	26540000	chr1	26660000	20	7.589757e-7	8.648638e-4	NA	NA	1	7_Enh	1	ENSG00000130695.9	1	ENSG00000158062.16
chr1	26540000	chr1	26700000	15	6.012852e-5	0.02343407	NA	NA	1	7_Enh	1	ENSG00000130695.9	1	ENSG00000176083.13
chr1	26580000	chr1	26700000	27	2.675401e-8	5.215668e-5	1	7_Enh	1	7_Enh	1	ENSG00000130695.9	1	ENSG00000176083.13
chr1	26580000	chr1	26740000	17	1.727183e-4	0.04761358	1	7_Enh	1	7_Enh	1	ENSG00000130695.9	1	ENSG00000117682.12
chr1	26580000	chr1	26780000	19	3.314386e-5	0.01546657	1	7_Enh	1	7_Enh	1	ENSG00000130695.9	1	ENSG00000198830.6
chr1	26900000	chr1	27020000	18	2.59747e-6	0.002298379	1	7_Enh	1	7_Enh	NA	NA	1	ENSG00000117713.13
chr1	26900000	chr1	27100000	23	5.12874e-12	2.136097e-8	1	7_Enh	1	7_Enh	NA	NA	1	ENSG00000060642.6
chr1	26900000	chr1	27180000	11	4.581267e-6	0.003568678	1	7_Enh	1	7_Enh	NA	NA	1	ENSG00000175793.10
chr1	26980000	chr1	27140000	24	4.252511e-12	1.793229e-8	1	7_Enh	1	7_Enh	NA	NA	1	ENSG00000204160.7
chr1	26980000	chr1	27180000	14	9.108443e-7	0.001001368	1	7_Enh	1	7_Enh	NA	NA	1	ENSG00000175793.10
chr1	27020000	chr1	27140000	15	1.162836e-4	0.03663519	1	7_Enh	1	7_Enh	1	ENSG00000117713.13	1	ENSG00000204160.7
chr1	27020000	chr1	27180000	15	1.731453e-6	0.001666075	1	7_Enh	1	7_Enh	1	ENSG00000117713.13	1	ENSG00000175793.10
chr1	27380000	chr1	27500000	18	1.96685e-5	0.01064049	1	7_Enh	1	7_Enh	NA	NA	1	ENSG00000090020.6
chr1	27380000	chr1	27580000	30	5.289038e-13	2.506399e-9	1	7_Enh	1	7_Enh	NA	NA	1	ENSG00000142784.11
chr1	27380000	chr1	27940000	10	2.420859e-5	0.01236697	1	7_Enh	1	7_Enh	NA	NA	1	ENSG00000126705.9
chr1	27460000	chr1	27580000	15	1.496726e-4	0.0432895	1	7_Enh	1	7_Enh	NA	NA	1	ENSG00000142784.11
chr1	27500000	chr1	27620000	14	6.867924e-6	0.004863562	1	7_Enh	1	7_Enh	1	ENSG00000090020.6	NA	NA
chr1	27740000	chr1	27940000	26	2.029351e-15	1.180336e-11	1	7_Enh	1	7_Enh	NA	NA	1	ENSG00000126705.9
chr1	27780000	chr1	27940000	17	1.270465e-7	1.972269e-4	1	7_Enh	1	7_Enh	NA	NA	1	ENSG00000126705.9
chr1	27780000	chr1	28060000	14	6.926432e-7	8.028914e-4	1	7_Enh	1	7_Enh	NA	NA	1	ENSG00000009780.11
chr1	27820000	chr1	27940000	15	8.531945e-7	9.496081e-4	1	7_Enh	1	7_Enh	1	ENSG00000158195.6	1	ENSG00000126705.9
chr1	28140000	chr1	28420000	10	8.495342e-5	0.02968886	1	7_Enh	1	7_Enh	1	ENSG00000117751.13	1	ENSG00000158161.11
chr1	28580000	chr1	28700000	23	1.278583e-7	1.983385e-4	1	7_Enh	1	7_Enh	1	ENSG00000130766.4	1	ENSG00000204138.8
chr1	28580000	chr1	28820000	14	1.26452e-4	0.03868454	1	7_Enh	1	7_Enh	1	ENSG00000130766.4	1	ENSG00000180198.11
chr1	28940000	chr1	29060000	16	9.337868e-6	0.006130271	1	7_Enh	1	7_Enh	NA	NA	1	ENSG00000198492.10
chr1	29060000	chr1	31260000	6	1.618384e-5	0.009225048	1	7_Enh	1	7_Enh	1	ENSG00000198492.10	NA	NA
chr1	29380000	chr1	36180000	5	1.338276e-5	0.00802284	1	7_Enh	1	7_Enh	NA	NA	1	ENSG00000142686.7
chr1	29500000	chr1	31300000	8	4.550449e-7	5.685152e-4	1	7_Enh	1	7_Enh	1	ENSG00000116350.11	NA	NA
chr1	29500000	chr1	31380000	5	3.154337e-5	0.01493301	1	7_Enh	1	7_Enh	1	ENSG00000116350.11	1	ENSG00000162512.11
chr1	29540000	chr1	31180000	7	2.198789e-5	0.01152077	1	7_Enh	1	7_Enh	1	ENSG00000116353.11	1	ENSG00000162510.5
chr1	29580000	chr1	30180000	14	1.312375e-7	2.027267e-4	1	7_Enh	1	7_Enh	1	ENSG00000060656.15	NA	NA
chr1	30540000	chr1	31180000	12	4.732253e-6	0.003660489	1	7_Enh	1	7_Enh	NA	NA	1	ENSG00000162510.5
chr1	31220000	chr1	31380000	22	7.098206e-11	2.488127e-7	1	7_Enh	1	7_Enh	1	ENSG00000162511.7	1	ENSG00000162512.11
chr1	31220000	chr1	31420000	16	1.58098e-4	0.04488448	1	7_Enh	1	7_Enh	1	ENSG00000162511.7	NA	NA
chr1	31260000	chr1	31380000	29	1.586754e-16	9.843885e-13	1	7_Enh	1	7_Enh	NA	NA	1	ENSG00000162512.11
chr1	31460000	chr1	40380000	3	1.676376e-4	0.04667274	1	7_Enh	1	7_Enh	NA	NA	1	ENSG00000116990.9
chr1	31660000	chr1	31860000	16	7.793576e-9	1.772402e-5	1	7_Enh	1	7_Enh	NA	NA	1	ENSG00000121769.3
chr1	31780000	chr1	39660000	3	1.768255e-4	0.04833157	1	7_Enh	1	7_Enh	1	ENSG00000060688.8	NA	NA
chr1	31860000	chr1	31980000	14	1.167344e-4	0.03672032	1	7_Enh	1	7_Enh	1	ENSG00000121769.3	NA	NA
chr1	31860000	chr1	32020000	17	4.485783e-6	0.003509305	1	7_Enh	1	7_Enh	1	ENSG00000121769.3	NA	NA
chr1	31860000	chr1	32060000	11	9.942391e-5	0.03297721	1	7_Enh	1	7_Enh	1	ENSG00000121769.3	1	ENSG00000142910.11
chr1	31860000	chr1	32260000	8	4.742674e-5	0.01986934	1	7_Enh	1	7_Enh	1	ENSG00000121769.3	NA	NA
chr1	31900000	chr1	32020000	18	5.999151e-5	0.02339993	1	7_Enh	1	7_Enh	1	ENSG00000268950.1	NA	NA
chr1	31940000	chr1	32100000	24	1.478562e-8	3.110331e-5	1	7_Enh	1	7_Enh	NA	NA	1	ENSG00000162517.8
chr1	32180000	chr1	32300000	13	4.265493e-5	0.01845365	1	7_Enh	1	7_Enh	1	ENSG00000084636.13	1	ENSG00000134668.8
chr1	32180000	chr1	32420000	12	1.247823e-5	0.007614695	1	7_Enh	1	7_Enh	1	ENSG00000084636.13	1	ENSG00000184007.13
chr1	32260000	chr1	32380000	24	3.249565e-10	1.016157e-6	1	7_Enh	1	7_Enh	NA	NA	1	ENSG00000212673.1
chr1	32260000	chr1	32420000	13	1.835364e-5	0.01011154	1	7_Enh	1	7_Enh	NA	NA	1	ENSG00000184007.13
chr1	32260000	chr1	32540000	14	2.41218e-7	3.374307e-4	1	7_Enh	1	7_Enh	NA	NA	1	ENSG00000121775.13
chr1	32300000	chr1	32460000	20	1.86777e-7	2.726171e-4	1	7_Enh	1	7_Enh	1	ENSG00000134668.8	1	ENSG00000121774.13
chr1	32300000	chr1	32540000	13	1.704742e-5	0.009592875	1	7_Enh	1	7_Enh	1	ENSG00000134668.8	1	ENSG00000121775.13
chr1	32380000	chr1	32540000	28	3.431954e-11	1.262536e-7	1	7_Enh	1	7_Enh	1	ENSG00000212673.1	1	ENSG00000121775.13
chr1	32460000	chr1	32740000	12	3.544135e-5	0.01622016	1	7_Enh	1	7_Enh	1	ENSG00000121774.13	1	ENSG00000116478.7
chr1	32540000	chr1	32660000	17	2.379287e-7	3.334768e-4	1	7_Enh	1	7_Enh	1	ENSG00000121775.13	1	ENSG00000222046.2
chr1	32620000	chr1	32860000	16	1.773352e-5	0.009865756	1	7_Enh	1	7_Enh	NA	NA	1	ENSG00000160058.14
chr1	32660000	chr1	32780000	21	6.144941e-10	1.819934e-6	1	7_Enh	1	7_Enh	1	ENSG00000222046.2	NA	NA
chr1	32660000	chr1	32860000	11	1.164151e-4	0.03666283	1	7_Enh	1	7_Enh	1	ENSG00000222046.2	1	ENSG00000160058.14
chr1	32860000	chr1	33100000	15	2.170537e-6	0.001994012	1	7_Enh	NA	NA	1	ENSG00000160058.14	1	ENSG00000176261.11
chr1	32860000	chr1	33340000	10	0.00013160599999999999	0.03973226	1	7_Enh	NA	NA	1	ENSG00000160058.14	1	ENSG00000121905.5
chr1	33100000	chr1	36700000	4	1.482878e-4	0.04302033	NA	NA	1	7_Enh	1	ENSG00000176261.11	1	ENSG00000054118.9
chr1	33380000	chr1	33500000	20	4.249459e-10	1.300614e-6	1	7_Enh	1	7_Enh	1	ENSG00000121900.14	NA	NA
chr1	33380000	chr1	35820000	5	6.063657e-5	0.02357609	1	7_Enh	1	7_Enh	1	ENSG00000121900.14	NA	NA
chr1	33420000	chr1	42100000	4	1.468611e-4	0.04274558	1	7_Enh	1	7_Enh	1	ENSG00000267885.1	NA	NA
chr1	33700000	chr1	33900000	14	1.524091e-4	0.04382646	1	7_Enh	1	7_Enh	NA	NA	1	ENSG00000134686.12
chr1	33740000	chr1	33900000	21	3.535961e-6	0.002929378	1	7_Enh	1	7_Enh	1	ENSG00000160094.10	1	ENSG00000134686.12
chr1	33780000	chr1	33900000	18	8.91428e-5	0.0306483	1	7_Enh	1	7_Enh	1	ENSG00000184389.8	1	ENSG00000134686.12
chr1	33780000	chr1	33940000	16	1.136286e-6	0.001192583	1	7_Enh	1	7_Enh	1	ENSG00000184389.8	1	ENSG00000121903.10
chr1	35540000	chr1	43220000	3	1.707388e-4	0.04723941	1	7_Enh	1	7_Enh	1	ENSG00000197056.5	1	ENSG00000117385.11
chr1	35660000	chr1	35820000	18	7.873113e-6	0.005381362	1	7_Enh	1	7_Enh	1	ENSG00000116560.6	NA	NA
chr1	35660000	chr1	35900000	13	1.61997e-4	0.04562472	1	7_Enh	1	7_Enh	1	ENSG00000116560.6	NA	NA
chr1	35660000	chr1	41500000	4	3.759293e-5	0.01688204	1	7_Enh	1	7_Enh	1	ENSG00000116560.6	1	ENSG00000171790.11
chr1	35740000	chr1	35900000	25	2.044363e-6	0.001902401	1	7_Enh	1	7_Enh	1	ENSG00000146463.7	NA	NA
chr1	36020000	chr1	36220000	14	1.165098e-4	0.03667879	1	7_Enh	1	7_Enh	1	ENSG00000116819.6	1	ENSG00000092853.9
chr1	36340000	chr1	36540000	17	8.461374e-6	0.005692144	1	7_Enh	1	7_Enh	1	ENSG00000092847.6	1	ENSG00000116863.10
chr1	36620000	chr1	36740000	27	5.587445e-12	2.316089e-8	1	7_Enh	1	7_Enh	1	ENSG00000116871.11	NA	NA
chr1	36620000	chr1	36900000	13	8.99486e-6	0.005959596	1	7_Enh	1	7_Enh	1	ENSG00000116871.11	1	ENSG00000116885.14
chr1	36700000	chr1	46500000	3	1.462815e-4	0.04263676	1	7_Enh	1	7_Enh	1	ENSG00000054118.9	NA	NA
chr1	36860000	chr1	46860000	3	1.51926e-4	0.04373519	1	7_Enh	1	7_Enh	1	ENSG00000181817.5	1	ENSG00000117480.11
chr1	36940000	chr1	38060000	8	8.768024e-5	0.03029382	1	7_Enh	NA	NA	1	ENSG00000119535.13	1	ENSG00000134697.8
chr1	37900000	chr1	38140000	13	7.201057e-5	0.02653576	1	7_Enh	1	7_Enh	NA	NA	1	ENSG00000116922.10
chr1	38380000	chr1	39460000	7	2.753581e-5	0.01355531	1	7_Enh	1	7_Enh	NA	NA	1	ENSG00000174574.11
chr1	38900000	chr1	47620000	4	6.901446e-5	0.02576504	1	7_Enh	NA	NA	NA	NA	1	ENSG00000162365.7
chr1	39340000	chr1	39460000	22	1.801721e-6	0.001719021	1	7_Enh	1	7_Enh	1	ENSG00000214114.4	1	ENSG00000174574.11
chr1	39340000	chr1	39500000	23	1.611322e-8	3.353434e-5	1	7_Enh	1	7_Enh	1	ENSG00000214114.4	1	ENSG00000168653.6
chr1	39540000	chr1	46060000	3	1.577383e-4	0.04481843	1	7_Enh	1	7_Enh	1	ENSG00000127603.19	1	ENSG00000132780.12
chr1	39580000	chr1	39860000	16	2.32599e-8	4.622011e-5	1	7_Enh	1	7_Enh	NA	NA	1	ENSG00000255103.1
chr1	39580000	chr1	39940000	9	1.267337e-4	0.03874233	1	7_Enh	1	7_Enh	NA	NA	1	ENSG00000183682.7
chr1	39620000	chr1	39860000	14	2.084704e-5	0.01108236	1	7_Enh	1	7_Enh	NA	NA	1	ENSG00000255103.1
chr1	39620000	chr1	40220000	15	6.970132e-8	1.184059e-4	1	7_Enh	1	7_Enh	NA	NA	1	ENSG00000198754.5
chr1	39620000	chr1	46820000	4	1.593874e-4	0.0451392	1	7_Enh	1	7_Enh	NA	NA	1	ENSG00000117481.6
chr1	39660000	chr1	39860000	16	3.636049e-8	6.804361e-5	1	7_Enh	1	7_Enh	NA	NA	1	ENSG00000255103.1
chr1	39660000	chr1	40060000	13	1.015862e-4	0.03345211	1	7_Enh	1	7_Enh	NA	NA	1	ENSG00000090621.9
chr1	39740000	chr1	39860000	23	3.727754e-7	4.821566e-4	1	7_Enh	1	7_Enh	NA	NA	1	ENSG00000255103.1
chr1	39740000	chr1	39940000	15	2.997577e-5	0.01440564	1	7_Enh	1	7_Enh	NA	NA	1	ENSG00000183682.7
chr1	39740000	chr1	43780000	5	1.297861e-4	0.03938203	1	7_Enh	1	7_Enh	NA	NA	1	ENSG00000066056.9
chr1	39940000	chr1	40140000	13	7.863595e-6	0.00537669	1	7_Enh	NA	NA	1	ENSG00000183682.7	1	ENSG00000116983.8
chr1	39980000	chr1	40220000	70	4.401008e-53	6.954565e-49	1	7_Enh	1	7_Enh	NA	NA	1	ENSG00000198754.5
chr1	40060000	chr1	40220000	26	1.475229e-6	0.001466868	1	7_Enh	1	7_Enh	1	ENSG00000090621.9	1	ENSG00000198754.5
chr1	40060000	chr1	40460000	16	3.051056e-5	0.01458359	1	7_Enh	1	7_Enh	1	ENSG00000090621.9	NA	NA
chr1	40100000	chr1	40220000	25	8.594333e-8	1.417694e-4	1	7_Enh	1	7_Enh	1	ENSG00000163909.6	1	ENSG00000198754.5
chr1	40100000	chr1	40260000	20	1.532897e-9	4.151299e-6	1	7_Enh	1	7_Enh	1	ENSG00000163909.6	1	ENSG00000116985.6
chr1	40220000	chr1	40380000	17	4.974447e-6	0.003802407	1	7_Enh	1	7_Enh	1	ENSG00000198754.5	1	ENSG00000116990.9
chr1	40220000	chr1	40420000	20	1.266054e-7	1.967079e-4	1	7_Enh	1	7_Enh	1	ENSG00000198754.5	1	ENSG00000168389.13
chr1	40220000	chr1	40460000	15	7.213601e-5	0.02656604	1	7_Enh	1	7_Enh	1	ENSG00000198754.5	NA	NA
chr1	40220000	chr1	40500000	14	6.181204e-5	0.0238869	1	7_Enh	1	7_Enh	1	ENSG00000198754.5	1	ENSG00000131236.12
chr1	40260000	chr1	40380000	13	1.742312e-5	0.009742767	1	7_Enh	1	7_Enh	1	ENSG00000116985.6	1	ENSG00000116990.9
chr1	40260000	chr1	40420000	15	1.153432e-6	0.001206454	1	7_Enh	1	7_Enh	1	ENSG00000116985.6	1	ENSG00000168389.13
chr1	40380000	chr1	40500000	17	1.706549e-5	0.009600483	1	7_Enh	1	7_Enh	1	ENSG00000116990.9	1	ENSG00000131236.12
chr1	40420000	chr1	40860000	15	5.937787e-7	7.069442e-4	1	7_Enh	1	7_Enh	1	ENSG00000168389.13	NA	NA
chr1	40420000	chr1	40980000	10	1.47737e-4	0.0429116	1	7_Enh	1	7_Enh	1	ENSG00000168389.13	1	ENSG00000117010.11
chr1	40540000	chr1	40700000	24	1.4025e-4	0.04145779	1	7_Enh	1	7_Enh	NA	NA	1	ENSG00000188800.5
chr1	40580000	chr1	40820000	21	2.877663e-8	5.562872e-5	NA	NA	1	7_Enh	1	ENSG00000131238.12	1	ENSG00000084070.7
chr1	40580000	chr1	40860000	20	1.106381e-7	1.758552e-4	NA	NA	1	7_Enh	1	ENSG00000131238.12	NA	NA
chr1	40580000	chr1	41380000	10	9.994633e-6	0.006453828	NA	NA	1	7_Enh	1	ENSG00000131238.12	NA	NA
chr1	40620000	chr1	40740000	30	3.61663e-9	9.00167e-6	NA	NA	1	7_Enh	1	ENSG00000117000.8	1	ENSG00000084073.4
chr1	40620000	chr1	40820000	33	6.744377e-14	3.471997e-10	NA	NA	1	7_Enh	1	ENSG00000117000.8	1	ENSG00000084070.7
chr1	40620000	chr1	40860000	30	5.379212e-12	2.235923e-8	NA	NA	1	7_Enh	1	ENSG00000117000.8	NA	NA
chr1	40700000	chr1	40860000	21	1.826497e-4	0.04938742	1	7_Enh	1	7_Enh	1	ENSG00000188800.5	NA	NA
chr1	41260000	chr1	41380000	23	1.480151e-7	2.243781e-4	NA	NA	1	7_Enh	1	ENSG00000117013.10	NA	NA
chr1	41260000	chr1	41420000	15	1.632367e-4	0.0458572	NA	NA	1	7_Enh	1	ENSG00000117013.10	NA	NA
chr1	41300000	chr1	41460000	20	4.334665e-7	5.456273e-4	1	7_Enh	1	7_Enh	NA	NA	1	ENSG00000171793.9
chr1	42020000	chr1	42620000	9	9.914577e-6	0.006415469	1	7_Enh	1	7_Enh	NA	NA	1	ENSG00000197273.3
chr1	42220000	chr1	42940000	15	1.606184e-6	0.001569867	1	7_Enh	NA	NA	NA	NA	1	ENSG00000186409.10
chr1	42300000	chr1	42500000	22	7.530966e-9	1.719521e-5	1	7_Enh	1	7_Enh	NA	NA	1	ENSG00000127124.9
chr1	42300000	chr1	43220000	8	1.583336e-4	0.04493186	1	7_Enh	1	7_Enh	NA	NA	1	ENSG00000117385.11
chr1	42620000	chr1	42940000	17	2.122193e-6	0.001958718	1	7_Enh	NA	NA	1	ENSG00000197273.3	1	ENSG00000186409.10
chr1	43300000	chr1	43540000	18	8.775103e-6	0.005850016	1	7_Enh	1	7_Enh	1	ENSG00000164011.13	NA	NA
chr1	43420000	chr1	43540000	29	1.153975e-13	5.808956e-10	1	7_Enh	1	7_Enh	1	ENSG00000117394.15	NA	NA
chr1	43700000	chr1	43860000	21	5.179094e-6	0.003919317	1	7_Enh	1	7_Enh	NA	NA	1	ENSG00000159479.12
chr1	43700000	chr1	43900000	15	2.835973e-5	0.01384966	1	7_Enh	NA	NA	NA	NA	1	ENSG00000178922.12
chr1	43740000	chr1	43860000	18	5.686182e-5	0.02253017	1	7_Enh	1	7_Enh	1	ENSG00000253313.1	1	ENSG00000159479.12
chr1	43740000	chr1	43900000	14	4.059003e-5	0.01782409	1	7_Enh	NA	NA	1	ENSG00000253313.1	1	ENSG00000178922.12
chr1	44020000	chr1	53660000	4	6.648248e-6	0.004744889	1	7_Enh	1	7_Enh	NA	NA	1	ENSG00000157184.5
chr1	44180000	chr1	44420000	15	1.790323e-7	2.628871e-4	1	7_Enh	1	7_Enh	1	ENSG00000126091.15	1	ENSG00000117410.9
chr1	44220000	chr1	44420000	30	9.597319e-15	5.345771e-11	1	7_Enh	1	7_Enh	NA	NA	1	ENSG00000117410.9
chr1	44300000	chr1	44420000	19	7.235615e-5	0.02662345	1	7_Enh	1	7_Enh	NA	NA	1	ENSG00000117410.9
chr1	44580000	chr1	44780000	20	6.56751e-6	0.004702248	1	7_Enh	1	7_Enh	1	ENSG00000171872.4	NA	NA
chr1	44580000	chr1	45100000	12	4.549392e-5	0.0192976	1	7_Enh	1	7_Enh	1	ENSG00000171872.4	NA	NA
chr1	44860000	chr1	45140000	18	7.223457e-5	0.02658875	NA	NA	1	7_Enh	1	ENSG00000187147.13	1	ENSG00000126106.9
chr1	45180000	chr1	46020000	7	8.509666e-5	0.02971762	1	7_Enh	1	7_Enh	NA	NA	1	ENSG00000117448.9
chr1	45340000	chr1	45780000	12	8.505059e-6	0.00571414	1	7_Enh	1	7_Enh	NA	NA	1	ENSG00000186603.4
chr1	45780000	chr1	45980000	14	1.87709e-5	0.01027494	1	7_Enh	1	7_Enh	1	ENSG00000186603.4	1	ENSG00000117450.9
chr1	45820000	chr1	45940000	20	1.858087e-7	2.713471e-4	1	7_Enh	NA	NA	1	ENSG00000132781.13	1	ENSG00000070759.12
chr1	45820000	chr1	45980000	23	7.394697e-10	2.154655e-6	1	7_Enh	1	7_Enh	1	ENSG00000132781.13	1	ENSG00000117450.9
chr1	45820000	chr1	46020000	12	1.579674e-4	0.04485802	1	7_Enh	1	7_Enh	1	ENSG00000132781.13	1	ENSG00000117448.9
chr1	45860000	chr1	46020000	13	8.987287e-5	0.03079647	1	7_Enh	1	7_Enh	NA	NA	1	ENSG00000117448.9
chr1	45900000	chr1	46020000	15	3.013914e-5	0.01445965	1	7_Enh	1	7_Enh	NA	NA	1	ENSG00000117448.9
chr1	46060000	chr1	46340000	19	6.453036e-8	1.111711e-4	1	7_Enh	1	7_Enh	1	ENSG00000132780.12	NA	NA
chr1	46060000	chr1	46380000	11	6.43601e-6	0.004627283	1	7_Enh	1	7_Enh	1	ENSG00000132780.12	NA	NA
chr1	46060000	chr1	55420000	4	7.201101e-6	0.005035908	1	7_Enh	1	7_Enh	1	ENSG00000132780.12	NA	NA
chr1	46100000	chr1	46260000	15	4.558175e-6	0.003554196	NA	NA	1	7_Enh	1	ENSG00000159588.10	1	ENSG00000086015.16
chr1	46260000	chr1	46420000	13	1.627278e-4	0.04576621	1	7_Enh	1	7_Enh	1	ENSG00000086015.16	NA	NA
chr1	46260000	chr1	55820000	4	1.579868e-4	0.0448598	1	7_Enh	1	7_Enh	1	ENSG00000086015.16	NA	NA
chr1	46380000	chr1	46660000	13	2.764177e-5	0.01359576	1	7_Enh	1	7_Enh	NA	NA	1	ENSG00000171357.5
chr1	46420000	chr1	46660000	13	5.803557e-5	0.02285753	1	7_Enh	1	7_Enh	NA	NA	1	ENSG00000171357.5
chr1	46500000	chr1	46660000	21	5.156701e-9	1.22993e-5	1	7_Enh	1	7_Enh	NA	NA	1	ENSG00000171357.5
chr1	46540000	chr1	46660000	19	8.620683e-7	9.572675e-4	1	7_Enh	1	7_Enh	NA	NA	1	ENSG00000171357.5
chr1	46820000	chr1	56180000	4	1.612134e-4	0.04548382	1	7_Enh	1	7_Enh	1	ENSG00000117481.6	NA	NA
chr1	50900000	chr1	51020000	22	2.894951e-5	0.01406291	NA	NA	1	7_Enh	1	ENSG00000142700.7	NA	NA
chr1	51100000	chr1	59020000	4	1.845479e-4	0.04973194	1	7_Enh	1	7_Enh	NA	NA	1	ENSG00000162600.7
chr1	51140000	chr1	60380000	4	7.974189e-6	0.005436327	1	7_Enh	NA	NA	NA	NA	1	ENSG00000134716.5
chr1	51260000	chr1	59180000	5	5.780588e-6	0.004264253	1	7_Enh	1	7_Enh	NA	NA	1	ENSG00000162601.5
chr1	51420000	chr1	51660000	21	1.674228e-7	2.483923e-4	1	7_Enh	1	7_Enh	1	ENSG00000185104.15	NA	NA
chr1	51700000	chr1	55340000	4	1.8279e-4	0.04941004	1	7_Enh	1	7_Enh	1	ENSG00000123091.4	1	ENSG00000116133.7
chr1	51820000	chr1	52060000	10	1.045829e-4	0.03410356	NA	NA	1	7_Enh	1	ENSG00000085831.11	1	ENSG00000117859.14
chr1	51820000	chr1	59980000	4	1.509196e-5	0.008762904	NA	NA	1	7_Enh	1	ENSG00000085831.11	NA	NA
chr1	51980000	chr1	52220000	16	4.909742e-5	0.02034966	1	7_Enh	1	7_Enh	1	ENSG00000085832.12	NA	NA
chr1	52060000	chr1	52220000	18	3.09027e-5	0.01471161	1	7_Enh	1	7_Enh	1	ENSG00000117859.14	NA	NA
chr1	52340000	chr1	52660000	14	2.033058e-5	0.01089414	1	7_Enh	1	7_Enh	1	ENSG00000078618.15	NA	NA
chr1	52540000	chr1	52660000	25	1.161866e-7	1.83321e-4	1	7_Enh	1	7_Enh	1	ENSG00000117862.7	NA	NA
chr1	52540000	chr1	52860000	19	8.855547e-7	9.787581e-4	1	7_Enh	NA	NA	1	ENSG00000117862.7	1	ENSG00000085840.8
chr1	52580000	chr1	52820000	10	1.427744e-4	0.04196064	1	7_Enh	1	7_Enh	NA	NA	1	ENSG00000154222.10
chr1	52580000	chr1	53180000	9	4.841474e-6	0.003724072	1	7_Enh	1	7_Enh	NA	NA	1	ENSG00000162378.8
chr1	52620000	chr1	52740000	22	1.291565e-6	0.001318572	1	7_Enh	1	7_Enh	1	ENSG00000157077.10	NA	NA
chr1	52660000	chr1	53620000	8	5.413256e-5	0.02178037	1	7_Enh	1	7_Enh	NA	NA	1	ENSG00000162383.7
chr1	52820000	chr1	53140000	15	1.34528e-7	2.069227e-4	1	7_Enh	1	7_Enh	1	ENSG00000154222.10	NA	NA
chr1	52860000	chr1	53060000	24	6.359067e-8	1.098033e-4	NA	NA	1	7_Enh	1	ENSG00000085840.8	1	ENSG00000116157.5
chr1	52860000	chr1	53140000	16	8.079547e-7	9.07882e-4	NA	NA	1	7_Enh	1	ENSG00000085840.8	NA	NA
chr1	52860000	chr1	53660000	12	2.655938e-8	5.186876e-5	NA	NA	1	7_Enh	1	ENSG00000085840.8	1	ENSG00000157184.5
chr1	52900000	chr1	53100000	18	2.581197e-6	0.002286621	1	7_Enh	NA	NA	NA	NA	1	ENSG00000182183.10
chr1	52980000	chr1	53100000	23	6.827581e-8	1.165337e-4	1	7_Enh	NA	NA	NA	NA	1	ENSG00000182183.10
chr1	53100000	chr1	53620000	11	1.541912e-5	0.008904211	NA	NA	1	7_Enh	1	ENSG00000182183.10	1	ENSG00000162383.7
chr1	53180000	chr1	53380000	17	2.284291e-5	0.01184299	1	7_Enh	1	7_Enh	1	ENSG00000162378.8	1	ENSG00000121310.12
chr1	53220000	chr1	53380000	27	1.036738e-7	1.661559e-4	1	7_Enh	1	7_Enh	NA	NA	1	ENSG00000121310.12
chr1	53300000	chr1	53420000	15	3.038471e-5	0.01454152	1	7_Enh	1	7_Enh	1	ENSG00000203995.5	NA	NA
chr1	53300000	chr1	53700000	12	7.194772e-5	0.02651731	1	7_Enh	1	7_Enh	1	ENSG00000203995.5	1	ENSG00000162385.6
chr1	53380000	chr1	53620000	22	8.009493e-7	9.020494e-4	1	7_Enh	1	7_Enh	1	ENSG00000121310.12	1	ENSG00000162383.7
chr1	53380000	chr1	53660000	22	6.551399e-10	1.928256e-6	1	7_Enh	1	7_Enh	1	ENSG00000121310.12	1	ENSG00000157184.5
chr1	53380000	chr1	53700000	17	7.43825e-5	0.02711925	1	7_Enh	1	7_Enh	1	ENSG00000121310.12	1	ENSG00000162385.6
chr1	53420000	chr1	53660000	13	2.890049e-5	0.01404607	1	7_Enh	1	7_Enh	NA	NA	1	ENSG00000157184.5
chr1	53420000	chr1	54180000	8	1.017522e-4	0.03348879	1	7_Enh	1	7_Enh	NA	NA	1	ENSG00000174332.3
chr1	53460000	chr1	53700000	18	2.085993e-5	0.01108676	1	7_Enh	1	7_Enh	NA	NA	1	ENSG00000162385.6
chr1	53500000	chr1	53620000	20	7.147552e-5	0.02639728	1	7_Enh	1	7_Enh	NA	NA	1	ENSG00000162383.7
chr1	53500000	chr1	53660000	22	5.342659e-9	1.27008e-5	1	7_Enh	1	7_Enh	NA	NA	1	ENSG00000157184.5
chr1	53780000	chr1	53900000	24	1.668336e-6	0.00161802	1	7_Enh	1	7_Enh	1	ENSG00000157193.10	NA	NA
chr1	53780000	chr1	53940000	18	7.574363e-6	0.005228038	1	7_Enh	1	7_Enh	1	ENSG00000157193.10	1	ENSG00000143006.7
chr1	53860000	chr1	54220000	17	2.784093e-7	3.807175e-4	1	7_Enh	1	7_Enh	NA	NA	1	ENSG00000174332.3
chr1	53900000	chr1	54300000	14	1.866559e-6	0.001769374	1	7_Enh	1	7_Enh	NA	NA	1	ENSG00000058804.10
chr1	53940000	chr1	54060000	25	8.348545e-5	0.02933977	1	7_Enh	1	7_Enh	1	ENSG00000143006.7	NA	NA
chr1	53940000	chr1	54100000	16	2.606781e-5	0.01303336	1	7_Enh	1	7_Enh	1	ENSG00000143006.7	NA	NA
chr1	53940000	chr1	54180000	29	1.511879e-13	7.526032e-10	1	7_Enh	1	7_Enh	1	ENSG00000143006.7	1	ENSG00000174332.3
chr1	53940000	chr1	54220000	41	3.207909e-19	2.28223e-15	1	7_Enh	1	7_Enh	1	ENSG00000143006.7	1	ENSG00000174332.3
chr1	53940000	chr1	54260000	13	2.792838e-6	0.002434684	1	7_Enh	1	7_Enh	1	ENSG00000143006.7	NA	NA
chr1	53940000	chr1	54340000	23	1.178254e-10	3.977061e-7	1	7_Enh	NA	NA	1	ENSG00000143006.7	1	ENSG00000058799.9
chr1	53940000	chr1	54460000	15	9.300457e-8	1.514647e-4	1	7_Enh	1	7_Enh	1	ENSG00000143006.7	NA	NA
chr1	53980000	chr1	54180000	15	4.174081e-7	5.290293e-4	1	7_Enh	1	7_Enh	NA	NA	1	ENSG00000174332.3
chr1	53980000	chr1	54220000	19	2.810768e-8	5.446896e-5	1	7_Enh	1	7_Enh	NA	NA	1	ENSG00000174332.3
chr1	54020000	chr1	54180000	21	1.403481e-6	0.001409135	1	7_Enh	1	7_Enh	NA	NA	1	ENSG00000174332.3
chr1	54020000	chr1	54220000	28	2.248641e-8	4.49159e-5	1	7_Enh	1	7_Enh	NA	NA	1	ENSG00000174332.3
chr1	54060000	chr1	54180000	24	5.611929e-6	0.004168841	1	7_Enh	1	7_Enh	NA	NA	1	ENSG00000174332.3
chr1	54060000	chr1	54220000	28	8.232794e-6	0.005573189	1	7_Enh	1	7_Enh	NA	NA	1	ENSG00000174332.3
chr1	54100000	chr1	54220000	19	2.872657e-5	0.01398287	1	7_Enh	1	7_Enh	NA	NA	1	ENSG00000174332.3
chr1	54340000	chr1	54860000	10	1.490431e-4	0.04316239	NA	NA	1	7_Enh	1	ENSG00000058799.9	1	ENSG00000157216.11
chr1	54340000	chr1	54940000	9	1.831698e-4	0.04948367	NA	NA	1	7_Enh	1	ENSG00000058799.9	NA	NA
chr1	54340000	chr1	55180000	11	1.204482e-5	0.007419013	NA	NA	1	7_Enh	1	ENSG00000058799.9	1	ENSG00000243725.2
chr1	54540000	chr1	54900000	16	7.164902e-6	0.005018343	1	7_Enh	NA	NA	1	ENSG00000116209.7	1	ENSG00000157216.11
chr1	54540000	chr1	54940000	12	1.133114e-5	0.007089357	1	7_Enh	1	7_Enh	1	ENSG00000116209.7	NA	NA
chr1	54540000	chr1	55100000	9	6.939411e-5	0.02585611	1	7_Enh	NA	NA	1	ENSG00000116209.7	1	ENSG00000184313.15
chr1	54540000	chr1	55220000	9	1.759074e-4	0.04816166	1	7_Enh	NA	NA	1	ENSG00000116209.7	1	ENSG00000162396.5
chr1	54540000	chr1	55380000	7	8.328653e-5	0.02929035	1	7_Enh	1	7_Enh	1	ENSG00000116209.7	NA	NA
chr1	54580000	chr1	54940000	11	1.12683e-5	0.00706001	1	7_Enh	1	7_Enh	1	ENSG00000212670.1	NA	NA
chr1	54620000	chr1	54860000	18	9.49848e-9	2.114581e-5	1	7_Enh	1	7_Enh	1	ENSG00000248835.2	1	ENSG00000157216.11
chr1	54660000	chr1	54860000	15	8.571712e-5	0.02985568	1	7_Enh	1	7_Enh	1	ENSG00000256407.1	1	ENSG00000157216.11
chr1	54660000	chr1	54940000	14	1.574457e-5	0.009043557	1	7_Enh	1	7_Enh	1	ENSG00000256407.1	NA	NA
chr1	54660000	chr1	55300000	10	5.837563e-5	0.02295329	1	7_Enh	1	7_Enh	1	ENSG00000256407.1	NA	NA
chr1	54700000	chr1	54940000	14	2.172175e-7	3.091269e-4	1	7_Enh	1	7_Enh	1	ENSG00000198711.4	NA	NA
chr1	54700000	chr1	54980000	10	2.878088e-5	0.0140019	1	7_Enh	1	7_Enh	1	ENSG00000198711.4	NA	NA
chr1	54700000	chr1	55180000	10	6.571486e-5	0.02493613	1	7_Enh	1	7_Enh	1	ENSG00000198711.4	1	ENSG00000243725.2
chr1	54740000	chr1	54900000	21	4.81001e-6	0.003706798	1	7_Enh	NA	NA	NA	NA	1	ENSG00000157216.11
chr1	55020000	chr1	55220000	12	1.175641e-4	0.03688961	1	7_Enh	NA	NA	1	ENSG00000162390.13	1	ENSG00000162396.5
chr1	55460000	chr1	56900000	6	5.810994e-5	0.02287812	1	7_Enh	1	7_Enh	1	ENSG00000162399.6	NA	NA
chr1	55700000	chr1	56740000	8	1.382102e-4	0.04105541	1	7_Enh	1	7_Enh	1	ENSG00000162402.8	NA	NA
chr1	55700000	chr1	57620000	9	5.10002e-6	0.003873211	1	7_Enh	1	7_Enh	1	ENSG00000162402.8	NA	NA
chr1	55780000	chr1	57100000	14	2.425807e-11	9.136887e-8	1	7_Enh	1	7_Enh	NA	NA	1	ENSG00000162407.8
chr1	55820000	chr1	57100000	11	1.891485e-7	2.754721e-4	1	7_Enh	1	7_Enh	NA	NA	1	ENSG00000162407.8
chr1	55900000	chr1	57100000	18	8.342376e-14	4.255002e-10	1	7_Enh	1	7_Enh	NA	NA	1	ENSG00000162407.8
chr1	56060000	chr1	59180000	6	2.373925e-5	0.01218612	1	7_Enh	1	7_Enh	NA	NA	1	ENSG00000162601.5
chr1	56100000	chr1	57100000	9	3.581659e-5	0.01633058	1	7_Enh	1	7_Enh	NA	NA	1	ENSG00000162407.8
chr1	57340000	chr1	60300000	7	2.916022e-5	0.01414038	1	7_Enh	NA	NA	1	ENSG00000157131.10	1	ENSG00000134709.6
chr1	57340000	chr1	66220000	6	1.2103e-6	0.001251766	1	7_Enh	1	7_Enh	1	ENSG00000157131.10	NA	NA
chr1	57420000	chr1	63340000	5	3.198686e-5	0.01507708	NA	NA	1	7_Enh	1	ENSG00000021852.8	NA	NA
chr1	57820000	chr1	66260000	5	9.416027e-6	0.006170828	1	7_Enh	1	7_Enh	NA	NA	1	ENSG00000184588.13
chr1	59180000	chr1	59980000	12	4.36131e-7	5.481845e-4	1	7_Enh	1	7_Enh	1	ENSG00000162601.5	NA	NA
chr1	59180000	chr1	60180000	10	5.604205e-6	0.004164532	1	7_Enh	1	7_Enh	1	ENSG00000162601.5	NA	NA
chr1	59260000	chr1	59500000	16	3.398311e-7	4.468324e-4	1	7_Enh	1	7_Enh	1	ENSG00000177606.5	NA	NA
chr1	59260000	chr1	59540000	14	6.059287e-6	0.004415998	1	7_Enh	1	7_Enh	1	ENSG00000177606.5	NA	NA
chr1	59260000	chr1	59580000	14	1.108638e-5	0.00697795	1	7_Enh	1	7_Enh	1	ENSG00000177606.5	NA	NA
chr1	59260000	chr1	59900000	9	2.75142e-5	0.01354789	1	7_Enh	1	7_Enh	1	ENSG00000177606.5	NA	NA
chr1	59260000	chr1	60020000	10	1.889539e-5	0.01032737	1	7_Enh	1	7_Enh	1	ENSG00000177606.5	NA	NA
chr1	59260000	chr1	60060000	12	5.917328e-8	1.030885e-4	1	7_Enh	1	7_Enh	1	ENSG00000177606.5	NA	NA
chr1	59260000	chr1	60140000	10	1.208553e-5	0.007437206	1	7_Enh	1	7_Enh	1	ENSG00000177606.5	NA	NA
chr1	59260000	chr1	60180000	11	7.248164e-8	1.22414e-4	1	7_Enh	1	7_Enh	1	ENSG00000177606.5	NA	NA
chr1	59260000	chr1	60220000	16	3.663702e-12	1.557615e-8	1	7_Enh	1	7_Enh	1	ENSG00000177606.5	NA	NA
chr1	59300000	chr1	66980000	4	1.156984e-5	0.007199792	1	7_Enh	1	7_Enh	NA	NA	1	ENSG00000118473.17
chr1	59340000	chr1	60260000	11	1.180565e-4	0.03698041	1	7_Enh	1	7_Enh	NA	NA	1	ENSG00000134709.6
chr1	59780000	chr1	60100000	17	2.002894e-5	0.01078025	1	7_Enh	1	7_Enh	1	ENSG00000172456.12	NA	NA
chr1	59780000	chr1	60140000	24	2.422796e-9	6.277198e-6	1	7_Enh	1	7_Enh	1	ENSG00000172456.12	NA	NA
chr1	60260000	chr1	64940000	7	8.750271e-8	1.438836e-4	1	7_Enh	1	7_Enh	1	ENSG00000134709.6	1	ENSG00000158966.9
chr1	60300000	chr1	66980000	4	1.771772e-4	0.04840029	NA	NA	1	7_Enh	1	ENSG00000134709.6	1	ENSG00000118473.17
chr1	60380000	chr1	61660000	7	1.024301e-4	0.03363539	NA	NA	1	7_Enh	1	ENSG00000134716.5	NA	NA
chr1	60540000	chr1	68020000	4	8.793943e-5	0.03035735	NA	NA	1	7_Enh	1	ENSG00000162598.9	NA	NA
chr1	62900000	chr1	65460000	7	8.476843e-7	9.452845e-4	1	7_Enh	1	7_Enh	1	ENSG00000162607.8	NA	NA
chr1	63060000	chr1	63180000	24	1.113831e-5	0.007001154	1	7_Enh	1	7_Enh	1	ENSG00000269624.1	NA	NA
chr1	63820000	chr1	67500000	5	9.4427e-5	0.03187821	NA	NA	1	7_Enh	1	ENSG00000088035.11	1	ENSG00000116704.6
chr1	63900000	chr1	65620000	8	5.318606e-6	0.0039997	1	7_Enh	1	7_Enh	NA	NA	1	ENSG00000162433.10
chr1	63980000	chr1	65340000	7	1.196688e-4	0.03732816	NA	NA	1	7_Enh	1	ENSG00000203965.8	NA	NA
chr1	63980000	chr1	68260000	5	5.031017e-5	0.02068885	NA	NA	1	7_Enh	1	ENSG00000203965.8	NA	NA
chr1	64020000	chr1	64660000	11	3.846677e-6	0.003126564	1	7_Enh	1	7_Enh	1	ENSG00000116652.5	1	ENSG00000177414.9
chr1	64060000	chr1	64540000	15	1.778817e-5	0.009883884	1	7_Enh	1	7_Enh	1	ENSG00000142856.12	NA	NA
chr1	64060000	chr1	64580000	14	2.29663e-5	0.01188911	1	7_Enh	1	7_Enh	1	ENSG00000142856.12	NA	NA
chr1	64060000	chr1	64700000	9	1.077461e-4	0.03480001	1	7_Enh	1	7_Enh	1	ENSG00000142856.12	NA	NA
chr1	64180000	chr1	64660000	11	1.524503e-6	0.001506862	1	7_Enh	1	7_Enh	NA	NA	1	ENSG00000177414.9
chr1	64220000	chr1	64340000	22	1.723222e-5	0.009666673	1	7_Enh	1	7_Enh	1	ENSG00000185483.7	NA	NA
chr1	64780000	chr1	65700000	9	1.504687e-4	0.04343185	1	7_Enh	NA	NA	NA	NA	1	ENSG00000116675.11
chr1	64940000	chr1	67020000	6	1.542438e-4	0.04415934	1	7_Enh	1	7_Enh	1	ENSG00000158966.9	NA	NA
chr1	65620000	chr1	66140000	12	7.331125e-5	0.02686397	1	7_Enh	1	7_Enh	1	ENSG00000162433.10	NA	NA
chr1	65980000	chr1	75580000	4	9.394733e-5	0.03176906	1	7_Enh	NA	NA	NA	NA	1	ENSG00000162624.10
chr1	66820000	chr1	66980000	19	3.99116e-5	0.01760758	1	7_Enh	1	7_Enh	NA	NA	1	ENSG00000118473.17
chr1	67420000	chr1	67620000	18	1.802973e-4	0.04896874	1	7_Enh	1	7_Enh	NA	NA	1	ENSG00000162594.10
chr1	67500000	chr1	67620000	23	3.396384e-6	0.002835216	1	7_Enh	1	7_Enh	1	ENSG00000116704.6	1	ENSG00000162594.10
chr1	67700000	chr1	67900000	17	1.109363e-4	0.03549331	NA	NA	1	7_Enh	1	ENSG00000203963.7	1	ENSG00000142864.10
chr1	67980000	chr1	76180000	4	8.06319e-5	0.02866531	1	7_Enh	1	7_Enh	NA	NA	1	ENSG00000117054.9
chr1	68020000	chr1	68140000	50	4.747933e-11	1.71245e-7	1	7_Enh	1	7_Enh	NA	NA	1	ENSG00000116717.7
chr1	68140000	chr1	68700000	19	8.309955e-6	0.005615546	1	7_Enh	1	7_Enh	1	ENSG00000116717.7	1	ENSG00000116729.9
chr1	68260000	chr1	68900000	9	1.618432e-4	0.04559712	1	7_Enh	NA	NA	NA	NA	1	ENSG00000116745.6
chr1	68340000	chr1	68700000	13	9.071787e-5	0.03098997	1	7_Enh	1	7_Enh	NA	NA	1	ENSG00000116729.9
chr1	68580000	chr1	68700000	21	1.5558e-5	0.008963177	1	7_Enh	1	7_Enh	NA	NA	1	ENSG00000116729.9
chr1	68820000	chr1	75180000	6	4.708343e-8	8.485315e-5	1	7_Enh	1	7_Enh	NA	NA	1	ENSG00000116791.9
chr1	70500000	chr1	74660000	6	7.339657e-5	0.0268881	1	7_Enh	1	7_Enh	NA	NA	1	ENSG00000162620.11
chr1	70620000	chr1	78220000	6	2.394352e-6	0.00215449	1	7_Enh	1	7_Enh	NA	NA	1	ENSG00000077254.10
chr1	71540000	chr1	75180000	8	8.321099e-9	1.876409e-5	1	7_Enh	1	7_Enh	1	ENSG00000132485.8	1	ENSG00000116791.9
chr1	71940000	chr1	75180000	5	1.499165e-4	0.04333584	1	7_Enh	1	7_Enh	NA	NA	1	ENSG00000116791.9
chr1	72660000	chr1	75220000	6	4.997971e-5	0.02059536	1	7_Enh	1	7_Enh	NA	NA	1	ENSG00000116791.9
chr1	72740000	chr1	75180000	6	1.009856e-4	0.03331456	1	7_Enh	1	7_Enh	1	ENSG00000172260.9	1	ENSG00000116791.9
chr1	75300000	chr1	76060000	9	6.729922e-5	0.02533829	1	7_Enh	NA	NA	NA	NA	1	ENSG00000137968.12
chr1	76180000	chr1	79820000	6	9.334019e-6	0.006128715	1	7_Enh	1	7_Enh	1	ENSG00000117054.9	NA	NA
chr1	76260000	chr1	81700000	5	1.709222e-4	0.04727461	NA	NA	1	7_Enh	1	ENSG00000057468.6	NA	NA
chr1	76540000	chr1	77500000	16	5.206135e-5	0.02117937	1	7_Enh	1	7_Enh	1	ENSG00000184005.9	NA	NA
chr1	77660000	chr1	78220000	17	4.26742e-7	5.385532e-4	1	7_Enh	1	7_Enh	NA	NA	1	ENSG00000077254.10
chr1	77660000	chr1	86860000	5	1.803918e-5	0.009984202	1	7_Enh	NA	NA	NA	NA	1	ENSG00000122417.11
chr1	77700000	chr1	78020000	13	9.431433e-5	0.03185288	1	7_Enh	1	7_Enh	1	ENSG00000142892.10	NA	NA
chr1	77700000	chr1	78140000	18	6.247654e-9	1.459886e-5	1	7_Enh	1	7_Enh	1	ENSG00000142892.10	1	ENSG00000036549.8
chr1	77780000	chr1	78260000	16	3.741184e-7	4.835917e-4	1	7_Enh	1	7_Enh	NA	NA	1	ENSG00000180488.10
chr1	77820000	chr1	84940000	4	8.242479e-5	0.02911081	1	7_Enh	1	7_Enh	NA	NA	1	ENSG00000117133.6
chr1	77860000	chr1	78140000	22	2.942635e-7	3.979331e-4	1	7_Enh	1	7_Enh	NA	NA	1	ENSG00000036549.8
chr1	78220000	chr1	85940000	7	3.481853e-8	6.559494e-5	1	7_Enh	1	7_Enh	1	ENSG00000077254.10	NA	NA
chr1	78260000	chr1	85180000	4	9.554838e-5	0.0321198	1	7_Enh	1	7_Enh	1	ENSG00000180488.10	NA	NA
chr1	78500000	chr1	86620000	4	9.319209e-6	0.006123114	1	7_Enh	1	7_Enh	NA	NA	1	ENSG00000171502.10
chr1	78620000	chr1	78780000	32	7.462469e-6	0.005167882	1	7_Enh	1	7_Enh	NA	NA	1	ENSG00000122420.5
chr1	78620000	chr1	79100000	15	2.077201e-5	0.01105755	1	7_Enh	1	7_Enh	NA	NA	1	ENSG00000137965.6
chr1	78780000	chr1	79060000	28	1.826003e-5	0.01007448	1	7_Enh	1	7_Enh	1	ENSG00000122420.5	NA	NA
chr1	79020000	chr1	85100000	5	2.03996e-5	0.01091877	1	7_Enh	1	7_Enh	NA	NA	1	ENSG00000180869.3
chr1	80300000	chr1	87020000	6	9.008225e-6	0.005964888	1	7_Enh	NA	NA	NA	NA	1	ENSG00000016602.8
chr1	84380000	chr1	84860000	16	1.759052e-4	0.04816166	1	7_Enh	1	7_Enh	NA	NA	1	ENSG00000137976.7
chr1	84460000	chr1	84820000	18	1.101717e-5	0.006946608	1	7_Enh	1	7_Enh	1	ENSG00000137941.12	NA	NA
chr1	84460000	chr1	85140000	13	2.112895e-5	0.01119493	1	7_Enh	1	7_Enh	1	ENSG00000137941.12	1	ENSG00000117155.12
chr1	84460000	chr1	89540000	5	6.260111e-5	0.02409857	1	7_Enh	1	7_Enh	1	ENSG00000137941.12	1	ENSG00000117228.9
chr1	84540000	chr1	84940000	17	3.981481e-7	5.087027e-4	NA	NA	1	7_Enh	1	ENSG00000142875.15	1	ENSG00000117133.6
chr1	84580000	chr1	85340000	11	1.524676e-4	0.04383479	1	7_Enh	1	7_Enh	NA	NA	1	ENSG00000171517.5
chr1	84620000	chr1	85060000	22	5.336597e-5	0.02156668	1	7_Enh	1	7_Enh	NA	NA	1	ENSG00000117151.8
chr1	84620000	chr1	85100000	21	1.317185e-4	0.03975664	1	7_Enh	1	7_Enh	NA	NA	1	ENSG00000180869.3
chr1	84780000	chr1	85420000	11	1.231254e-4	0.03802567	1	7_Enh	1	7_Enh	1	ENSG00000203943.4	NA	NA
chr1	84900000	chr1	85340000	15	4.33223e-5	0.01865792	1	7_Enh	1	7_Enh	NA	NA	1	ENSG00000171517.5
chr1	84940000	chr1	85220000	24	2.697142e-9	6.91772e-6	1	7_Enh	1	7_Enh	1	ENSG00000117133.6	NA	NA
chr1	84940000	chr1	85500000	14	4.133282e-5	0.01804795	1	7_Enh	NA	NA	1	ENSG00000117133.6	1	ENSG00000055732.8
chr1	84980000	chr1	85220000	22	5.22058e-8	9.254523e-5	NA	NA	1	7_Enh	1	ENSG00000174021.6	NA	NA
chr1	85100000	chr1	85220000	31	6.568519e-5	0.0249269	1	7_Enh	1	7_Enh	1	ENSG00000180869.3	NA	NA
chr1	85140000	chr1	94260000	5	5.06331e-5	0.02078658	1	7_Enh	1	7_Enh	1	ENSG00000117155.12	NA	NA
chr1	85420000	chr1	85740000	15	1.565563e-7	2.349197e-4	1	7_Enh	1	7_Enh	NA	NA	1	ENSG00000142867.8
chr1	85460000	chr1	85580000	29	9.997022e-9	2.21279e-5	NA	NA	1	7_Enh	1	ENSG00000162643.8	NA	NA
chr1	85580000	chr1	85740000	16	3.923747e-5	0.01739048	1	7_Enh	1	7_Enh	NA	NA	1	ENSG00000142867.8
chr1	85780000	chr1	86060000	27	1.270008e-12	5.750351e-9	1	7_Enh	1	7_Enh	NA	NA	1	ENSG00000142871.11
chr1	85780000	chr1	86180000	19	1.19131e-5	0.007357589	1	7_Enh	1	7_Enh	NA	NA	1	ENSG00000117174.6
chr1	86060000	chr1	86180000	25	7.285801e-6	0.005076211	1	7_Enh	1	7_Enh	1	ENSG00000142871.11	1	ENSG00000117174.6
chr1	86060000	chr1	86300000	13	6.173649e-6	0.004480238	1	7_Enh	1	7_Enh	1	ENSG00000142871.11	NA	NA
chr1	86180000	chr1	86340000	21	1.315685e-4	0.03972365	1	7_Enh	1	7_Enh	1	ENSG00000117174.6	NA	NA
chr1	86180000	chr1	86620000	13	1.06276e-4	0.03448074	1	7_Enh	1	7_Enh	1	ENSG00000117174.6	1	ENSG00000171502.10
chr1	86500000	chr1	91980000	6	4.144523e-5	0.01808179	1	7_Enh	1	7_Enh	NA	NA	1	ENSG00000097046.8
chr1	87260000	chr1	87380000	28	9.185898e-6	0.006055419	1	7_Enh	1	7_Enh	NA	NA	1	ENSG00000183291.11
chr1	87580000	chr1	89140000	12	8.283365e-5	0.02919633	1	7_Enh	1	7_Enh	NA	NA	1	ENSG00000065243.14
chr1	87660000	chr1	89140000	13	8.256474e-7	9.248789e-4	1	7_Enh	1	7_Enh	NA	NA	1	ENSG00000065243.14
chr1	87780000	chr1	88380000	25	3.690241e-6	0.003026991	NA	NA	1	7_Enh	1	ENSG00000143013.8	NA	NA
chr1	87780000	chr1	88420000	19	9.963515e-6	0.006441764	NA	NA	1	7_Enh	1	ENSG00000143013.8	NA	NA
chr1	89460000	chr1	89820000	20	4.3866e-7	5.507426e-4	1	7_Enh	NA	NA	1	ENSG00000213516.5	1	ENSG00000183347.13
chr1	89460000	chr1	90380000	9	8.370213e-5	0.02937917	1	7_Enh	1	7_Enh	1	ENSG00000213516.5	NA	NA
chr1	89460000	chr1	91420000	7	7.607351e-5	0.02753376	1	7_Enh	1	7_Enh	1	ENSG00000213516.5	NA	NA
chr1	89500000	chr1	89820000	16	2.525478e-6	0.002247411	1	7_Enh	NA	NA	1	ENSG00000117226.7	1	ENSG00000183347.13
chr1	89500000	chr1	90220000	13	7.467561e-8	1.255183e-4	1	7_Enh	1	7_Enh	1	ENSG00000117226.7	NA	NA
chr1	89980000	chr1	91380000	9	5.030936e-8	8.968212e-5	1	7_Enh	1	7_Enh	1	ENSG00000197147.8	NA	NA
chr1	90060000	chr1	90460000	17	5.554381e-7	6.695266e-4	1	7_Enh	1	7_Enh	NA	NA	1	ENSG00000162664.12
chr1	90140000	chr1	92540000	5	1.165035e-4	0.03667829	1	7_Enh	NA	NA	NA	NA	1	ENSG00000189195.5
chr1	90260000	chr1	90460000	15	3.777864e-7	4.872313e-4	1	7_Enh	1	7_Enh	NA	NA	1	ENSG00000162664.12
chr1	90300000	chr1	90420000	25	4.412097e-6	0.003467643	1	7_Enh	1	7_Enh	1	ENSG00000171492.10	NA	NA
chr1	91980000	chr1	92100000	33	1.92624e-6	0.001815313	1	7_Enh	1	7_Enh	1	ENSG00000097046.8	NA	NA
chr1	91980000	chr1	92180000	21	1.354217e-4	0.04049888	1	7_Enh	1	7_Enh	1	ENSG00000097046.8	NA	NA
chr1	91980000	chr1	92220000	22	5.352146e-5	0.02161108	1	7_Enh	1	7_Enh	1	ENSG00000097046.8	NA	NA
chr1	91980000	chr1	92260000	21	3.486488e-5	0.01604225	1	7_Enh	1	7_Enh	1	ENSG00000097046.8	NA	NA
chr1	91980000	chr1	92300000	16	7.111753e-6	0.004990607	1	7_Enh	1	7_Enh	1	ENSG00000097046.8	NA	NA
chr1	91980000	chr1	92340000	13	1.033198e-4	0.03383212	1	7_Enh	1	7_Enh	1	ENSG00000097046.8	NA	NA
chr1	91980000	chr1	92380000	20	2.397519e-9	6.222705e-6	1	7_Enh	1	7_Enh	1	ENSG00000097046.8	1	ENSG00000069702.6
chr1	91980000	chr1	92420000	15	3.241716e-6	0.002737601	1	7_Enh	NA	NA	1	ENSG00000097046.8	1	ENSG00000137948.14
chr1	91980000	chr1	92540000	16	7.579866e-7	8.637961e-4	1	7_Enh	NA	NA	1	ENSG00000097046.8	1	ENSG00000189195.5
chr1	91980000	chr1	92740000	14	7.415343e-5	0.02706548	1	7_Enh	1	7_Enh	1	ENSG00000097046.8	NA	NA
chr1	92020000	chr1	92380000	12	8.66395e-6	0.005795494	1	7_Enh	1	7_Enh	NA	NA	1	ENSG00000069702.6
chr1	92020000	chr1	92420000	10	1.155694e-4	0.03649025	1	7_Enh	NA	NA	NA	NA	1	ENSG00000137948.14
chr1	92060000	chr1	92620000	16	1.362093e-4	0.04064656	1	7_Enh	1	7_Enh	NA	NA	1	ENSG00000069712.9
chr1	92100000	chr1	92780000	13	5.440428e-6	0.004072403	1	7_Enh	NA	NA	NA	NA	1	ENSG00000174842.12
chr1	92180000	chr1	92380000	21	2.321759e-9	6.041864e-6	1	7_Enh	1	7_Enh	NA	NA	1	ENSG00000069702.6
chr1	93220000	chr1	93540000	12	6.428729e-5	0.02455267	1	7_Enh	1	7_Enh	NA	NA	1	ENSG00000143033.13
chr1	93300000	chr1	93460000	19	1.170026e-4	0.03677118	1	7_Enh	1	7_Enh	1	ENSG00000122406.8	NA	NA
chr1	93380000	chr1	93540000	19	1.73868e-5	0.009729386	1	7_Enh	1	7_Enh	NA	NA	1	ENSG00000143033.13
chr1	93420000	chr1	93540000	23	3.047392e-5	0.01457364	1	7_Enh	1	7_Enh	1	ENSG00000154511.7	1	ENSG00000143033.13
chr1	93660000	chr1	93940000	12	8.189706e-5	0.02898495	1	7_Enh	1	7_Enh	1	ENSG00000117500.8	NA	NA
chr1	93780000	chr1	94300000	13	4.22861e-6	0.003360128	1	7_Enh	1	7_Enh	NA	NA	1	ENSG00000137936.12
chr1	93820000	chr1	94100000	14	6.432221e-5	0.02456204	1	7_Enh	1	7_Enh	1	ENSG00000117505.8	NA	NA
chr1	93820000	chr1	94380000	13	5.349514e-5	0.0216039	1	7_Enh	1	7_Enh	1	ENSG00000117505.8	1	ENSG00000023909.5
chr1	93900000	chr1	94260000	17	4.887018e-6	0.003750625	NA	NA	1	7_Enh	1	ENSG00000137942.12	NA	NA
chr1	93900000	chr1	94300000	12	4.942311e-6	0.003782553	NA	NA	1	7_Enh	1	ENSG00000137942.12	1	ENSG00000137936.12
chr1	93980000	chr1	94300000	12	1.430608e-5	0.008430923	1	7_Enh	1	7_Enh	NA	NA	1	ENSG00000137936.12
chr1	94380000	chr1	94500000	24	3.65499e-5	0.01656288	1	7_Enh	1	7_Enh	1	ENSG00000023909.5	NA	NA
chr1	94380000	chr1	94700000	18	2.488124e-5	0.01261274	1	7_Enh	1	7_Enh	1	ENSG00000023909.5	NA	NA
chr1	94380000	chr1	94940000	15	1.134934e-4	0.03605245	1	7_Enh	1	7_Enh	1	ENSG00000023909.5	NA	NA
chr1	94500000	chr1	94740000	25	7.85641e-9	1.784243e-5	1	7_Enh	1	7_Enh	NA	NA	1	ENSG00000137962.8
chr1	94500000	chr1	94900000	17	8.70179e-9	1.952323e-5	1	7_Enh	1	7_Enh	NA	NA	1	ENSG00000117528.7
chr1	94580000	chr1	94700000	25	8.558831e-7	9.520576e-4	1	7_Enh	1	7_Enh	1	ENSG00000198691.7	NA	NA
chr1	94580000	chr1	94740000	22	2.87874e-5	0.01400391	1	7_Enh	1	7_Enh	1	ENSG00000198691.7	1	ENSG00000137962.8
chr1	94580000	chr1	94780000	18	3.069881e-6	0.002622279	1	7_Enh	1	7_Enh	1	ENSG00000198691.7	NA	NA
chr1	94620000	chr1	94740000	28	6.004737e-8	1.044028e-4	1	7_Enh	1	7_Enh	NA	NA	1	ENSG00000137962.8
chr1	94900000	chr1	95380000	14	2.06479e-5	0.01101504	1	7_Enh	1	7_Enh	1	ENSG00000117528.7	1	ENSG00000117519.11
chr1	94940000	chr1	95300000	20	2.164312e-7	3.081667e-4	1	7_Enh	1	7_Enh	NA	NA	1	ENSG00000143036.12
chr1	94940000	chr1	95380000	21	3.756144e-6	0.003069147	1	7_Enh	1	7_Enh	NA	NA	1	ENSG00000117519.11
chr1	94980000	chr1	95300000	20	6.802243e-11	2.391463e-7	1	7_Enh	1	7_Enh	NA	NA	1	ENSG00000143036.12
chr1	95020000	chr1	95140000	17	4.958159e-5	0.02048222	1	7_Enh	1	7_Enh	1	ENSG00000117525.9	NA	NA
chr1	95020000	chr1	95180000	33	6.793493e-15	3.817371e-11	1	7_Enh	1	7_Enh	1	ENSG00000117525.9	NA	NA
chr1	95020000	chr1	95220000	15	1.298491e-5	0.007843688	1	7_Enh	1	7_Enh	1	ENSG00000117525.9	NA	NA
chr1	95020000	chr1	95260000	35	1.190081e-13	5.981623e-10	1	7_Enh	1	7_Enh	1	ENSG00000117525.9	NA	NA
chr1	95020000	chr1	95500000	14	1.380188e-5	0.00820967	1	7_Enh	1	7_Enh	1	ENSG00000117525.9	NA	NA
chr1	95300000	chr1	95420000	22	9.163698e-5	0.03119826	1	7_Enh	1	7_Enh	1	ENSG00000143036.12	NA	NA
chr1	95300000	chr1	95460000	18	2.249131e-6	0.002051434	1	7_Enh	1	7_Enh	1	ENSG00000143036.12	NA	NA
chr1	95380000	chr1	95500000	42	5.753361e-14	2.984998e-10	1	7_Enh	1	7_Enh	1	ENSG00000117519.11	NA	NA
chr1	95580000	chr1	98460000	6	3.20771e-5	0.01510587	1	7_Enh	1	7_Enh	1	ENSG00000271092.1	NA	NA
chr1	96780000	chr1	97180000	13	5.83813e-6	0.004295232	1	7_Enh	NA	NA	NA	NA	1	ENSG00000117569.14
chr1	96860000	chr1	104300000	4	1.620847e-4	0.04563798	1	7_Enh	NA	NA	NA	NA	1	ENSG00000187733.6
chr1	97180000	chr1	98500000	10	1.78275e-5	0.00989844	NA	NA	1	7_Enh	1	ENSG00000117569.14	NA	NA
chr1	97340000	chr1	98380000	8	1.459668e-4	0.04256823	1	7_Enh	1	7_Enh	NA	NA	1	ENSG00000188641.8
chr1	98820000	chr1	101380000	7	3.285406e-5	0.01536265	1	7_Enh	NA	NA	NA	NA	1	ENSG00000162694.9
chr1	99740000	chr1	100180000	11	1.253265e-4	0.03846895	1	7_Enh	1	7_Enh	1	ENSG00000117600.8	NA	NA
chr1	100340000	chr1	107580000	4	1.259188e-4	0.03858003	1	7_Enh	NA	NA	NA	NA	1	ENSG00000198890.6
chr1	100420000	chr1	109700000	5	1.628437e-5	0.009267947	1	7_Enh	1	7_Enh	1	ENSG00000117620.8	NA	NA
chr1	100940000	chr1	101180000	28	1.537172e-8	3.214046e-5	1	7_Enh	1	7_Enh	NA	NA	1	ENSG00000162692.6
chr1	101020000	chr1	101340000	17	1.133557e-5	0.007090994	NA	NA	1	7_Enh	1	ENSG00000181656.6	NA	NA
chr1	101180000	chr1	101300000	26	6.790729e-5	0.02547967	1	7_Enh	1	7_Enh	1	ENSG00000162692.6	NA	NA
chr1	101220000	chr1	107580000	4	1.225615e-4	0.0379045	1	7_Enh	NA	NA	NA	NA	1	ENSG00000198890.6
chr1	101380000	chr1	101740000	28	1.257941e-13	6.305496e-10	NA	NA	1	7_Enh	1	ENSG00000162694.9	NA	NA
chr1	101420000	chr1	101700000	14	1.306096e-4	0.03954144	1	7_Enh	NA	NA	NA	NA	1	ENSG00000170989.8
chr1	101460000	chr1	101740000	18	3.361377e-5	0.01562139	1	7_Enh	1	7_Enh	1	ENSG00000269175.1	NA	NA
chr1	103300000	chr1	110260000	5	3.460362e-6	0.002878689	1	7_Enh	1	7_Enh	NA	NA	1	ENSG00000134201.6
chr1	104300000	chr1	112340000	4	1.59546e-4	0.04517099	NA	NA	1	7_Enh	1	ENSG00000187733.6	NA	NA
chr1	108740000	chr1	116980000	5	3.749816e-5	0.01685665	NA	NA	1	7_Enh	1	ENSG00000085491.11	NA	NA
chr1	109060000	chr1	111980000	6	6.001684e-5	0.02340431	1	7_Enh	1	7_Enh	NA	NA	1	ENSG00000116455.9
chr1	109100000	chr1	118460000	6	6.524962e-6	0.004678655	1	7_Enh	NA	NA	1	ENSG00000162636.11	1	ENSG00000196505.6
chr1	109220000	chr1	114300000	4	1.394551e-4	0.0412918	1	7_Enh	1	7_Enh	1	ENSG00000134186.7	1	ENSG00000116793.11
chr1	109260000	chr1	118660000	4	1.817701e-4	0.04922173	1	7_Enh	1	7_Enh	1	ENSG00000143107.4	NA	NA
chr1	109340000	chr1	109580000	21	1.334826e-5	0.008009981	1	7_Enh	1	7_Enh	NA	NA	1	ENSG00000085433.11
chr1	109620000	chr1	109780000	17	6.319263e-6	0.00456274	1	7_Enh	1	7_Enh	1	ENSG00000215717.5	1	ENSG00000143126.7
chr1	109660000	chr1	109780000	22	6.810735e-7	7.912136e-4	1	7_Enh	1	7_Enh	1	ENSG00000179902.8	1	ENSG00000143126.7
chr1	109660000	chr1	109940000	15	2.077142e-5	0.01105755	1	7_Enh	1	7_Enh	1	ENSG00000179902.8	1	ENSG00000134243.7
chr1	109660000	chr1	110020000	15	8.608516e-5	0.02993027	1	7_Enh	1	7_Enh	1	ENSG00000179902.8	1	ENSG00000174151.10
chr1	109740000	chr1	109900000	16	1.446583e-5	0.008494867	1	7_Enh	1	7_Enh	1	ENSG00000031698.8	NA	NA
chr1	109740000	chr1	109940000	19	1.610163e-8	3.351443e-5	1	7_Enh	1	7_Enh	1	ENSG00000031698.8	1	ENSG00000134243.7
chr1	109740000	chr1	118260000	4	5.395745e-5	0.02173206	1	7_Enh	1	7_Enh	1	ENSG00000031698.8	NA	NA
chr1	109780000	chr1	109900000	18	9.992038e-5	0.03308495	1	7_Enh	1	7_Enh	1	ENSG00000143126.7	NA	NA
chr1	109780000	chr1	109940000	24	2.319937e-9	6.038201e-6	1	7_Enh	1	7_Enh	1	ENSG00000143126.7	1	ENSG00000134243.7
chr1	109780000	chr1	109980000	14	1.238301e-4	0.03816298	1	7_Enh	1	7_Enh	1	ENSG00000143126.7	1	ENSG00000143106.8
chr1	109780000	chr1	110020000	23	3.458914e-8	6.522953e-5	1	7_Enh	1	7_Enh	1	ENSG00000143126.7	1	ENSG00000174151.10
chr1	109780000	chr1	110060000	10	1.670806e-4	0.04657711	1	7_Enh	1	7_Enh	1	ENSG00000143126.7	1	ENSG00000181754.6
chr1	109780000	chr1	113020000	5	1.683901e-4	0.04681856	1	7_Enh	1	7_Enh	1	ENSG00000143126.7	1	ENSG00000134245.13
chr1	109860000	chr1	110180000	11	1.27789e-5	0.007751097	1	7_Enh	1	7_Enh	1	ENSG00000221986.2	1	ENSG00000168765.11
chr1	109860000	chr1	118420000	4	1.082748e-4	0.03491051	1	7_Enh	1	7_Enh	1	ENSG00000221986.2	NA	NA
chr1	109940000	chr1	110340000	11	7.0106e-5	0.02603615	1	7_Enh	1	7_Enh	1	ENSG00000134243.7	NA	NA
chr1	110020000	chr1	110500000	16	2.338894e-7	3.287047e-4	1	7_Enh	1	7_Enh	1	ENSG00000174151.10	NA	NA
chr1	110020000	chr1	110540000	17	1.54581e-9	4.182169e-6	1	7_Enh	1	7_Enh	1	ENSG00000174151.10	1	ENSG00000168710.13
chr1	110060000	chr1	110180000	13	6.755593e-5	0.025399	1	7_Enh	1	7_Enh	1	ENSG00000181754.6	1	ENSG00000168765.11
chr1	110060000	chr1	110460000	8	7.767261e-5	0.02792507	1	7_Enh	1	7_Enh	1	ENSG00000181754.6	1	ENSG00000184371.9
chr1	110100000	chr1	110300000	17	1.938086e-6	0.001824552	1	7_Enh	1	7_Enh	1	ENSG00000065135.7	1	ENSG00000198758.6
chr1	110100000	chr1	110340000	13	1.031079e-4	0.03378481	1	7_Enh	1	7_Enh	1	ENSG00000065135.7	NA	NA
chr1	110100000	chr1	110460000	12	4.70731e-6	0.003645714	1	7_Enh	1	7_Enh	1	ENSG00000065135.7	1	ENSG00000184371.9
chr1	110140000	chr1	110540000	13	2.951904e-9	7.495756e-6	1	7_Enh	1	7_Enh	1	ENSG00000116337.11	1	ENSG00000168710.13
chr1	110180000	chr1	110300000	40	1.324826e-23	1.118178e-19	1	7_Enh	1	7_Enh	1	ENSG00000168765.11	1	ENSG00000198758.6
chr1	110260000	chr1	110500000	12	1.132623e-4	0.03600181	1	7_Enh	1	7_Enh	1	ENSG00000134201.6	NA	NA
chr1	110260000	chr1	110540000	12	8.663014e-6	0.005795101	1	7_Enh	1	7_Enh	1	ENSG00000134201.6	1	ENSG00000168710.13
chr1	110300000	chr1	110460000	13	5.360073e-5	0.02162991	1	7_Enh	1	7_Enh	1	ENSG00000198758.6	1	ENSG00000184371.9
chr1	110300000	chr1	110540000	18	1.439505e-9	3.93178e-6	1	7_Enh	1	7_Enh	1	ENSG00000198758.6	1	ENSG00000168710.13
chr1	110340000	chr1	110460000	20	3.844947e-9	9.500048e-6	1	7_Enh	1	7_Enh	NA	NA	1	ENSG00000184371.9
chr1	110340000	chr1	110540000	16	1.900864e-7	2.765353e-4	1	7_Enh	1	7_Enh	NA	NA	1	ENSG00000168710.13
chr1	110340000	chr1	110580000	19	3.674905e-7	4.76582e-4	1	7_Enh	1	7_Enh	NA	NA	1	ENSG00000143093.10
chr1	110500000	chr1	114300000	5	1.884235e-5	0.01030521	1	7_Enh	1	7_Enh	NA	NA	1	ENSG00000116793.11
chr1	110620000	chr1	110940000	15	9.023043e-5	0.03088069	NA	NA	1	7_Enh	1	ENSG00000156150.6	1	ENSG00000134248.9
chr1	110620000	chr1	117620000	5	3.864782e-5	0.01721011	NA	NA	1	7_Enh	1	ENSG00000156150.6	1	ENSG00000116830.7
chr1	110700000	chr1	111060000	15	1.099004e-4	0.03526932	NA	NA	1	7_Enh	1	ENSG00000197106.6	1	ENSG00000143105.5
chr1	110780000	chr1	110980000	18	4.591587e-7	5.727052e-4	1	7_Enh	1	7_Enh	NA	NA	1	ENSG00000143125.5
chr1	110900000	chr1	115660000	6	2.361471e-5	0.01213647	1	7_Enh	1	7_Enh	1	ENSG00000162775.10	NA	NA
chr1	110940000	chr1	113260000	5	7.878888e-5	0.02819797	1	7_Enh	1	7_Enh	1	ENSG00000134248.9	1	ENSG00000184599.9
chr1	110940000	chr1	117020000	5	4.3492e-5	0.01870352	1	7_Enh	1	7_Enh	1	ENSG00000134248.9	NA	NA
chr1	111060000	chr1	117620000	5	6.980237e-5	0.0259581	1	7_Enh	1	7_Enh	1	ENSG00000143105.5	1	ENSG00000116830.7
chr1	111700000	chr1	117740000	5	1.217993e-4	0.03773987	1	7_Enh	1	7_Enh	1	ENSG00000156171.10	1	ENSG00000134258.12
chr1	111740000	chr1	121340000	5	7.388874e-6	0.005129268	1	7_Enh	1	7_Enh	1	ENSG00000162777.12	NA	NA
chr1	111980000	chr1	112220000	21	1.294058e-4	0.03930361	1	7_Enh	1	7_Enh	1	ENSG00000116455.9	NA	NA
chr1	112020000	chr1	112220000	22	1.532077e-4	0.04397969	1	7_Enh	1	7_Enh	1	ENSG00000143110.7	NA	NA
chr1	112020000	chr1	112300000	24	1.702389e-6	0.001643737	1	7_Enh	1	7_Enh	1	ENSG00000143110.7	1	ENSG00000197852.8
chr1	112020000	chr1	112340000	19	1.849597e-5	0.01016608	1	7_Enh	1	7_Enh	1	ENSG00000143110.7	NA	NA
chr1	112060000	chr1	120220000	5	6.580144e-5	0.02495987	1	7_Enh	1	7_Enh	NA	NA	1	ENSG00000092621.7
chr1	112100000	chr1	112260000	40	1.63209e-8	3.390271e-5	1	7_Enh	1	7_Enh	1	ENSG00000121933.13	NA	NA
chr1	112100000	chr1	112300000	25	4.209658e-5	0.01828607	1	7_Enh	1	7_Enh	1	ENSG00000121933.13	1	ENSG00000197852.8
chr1	112100000	chr1	120260000	5	1.063208e-4	0.03448776	1	7_Enh	1	7_Enh	1	ENSG00000121933.13	NA	NA
chr1	112140000	chr1	113220000	6	1.852052e-4	0.04985398	1	7_Enh	1	7_Enh	NA	NA	1	ENSG00000155363.14
chr1	112300000	chr1	114540000	7	3.19273e-5	0.01505714	1	7_Enh	1	7_Enh	1	ENSG00000197852.8	1	ENSG00000116774.7
chr1	112900000	chr1	116940000	7	4.578553e-6	0.003567234	1	7_Enh	1	7_Enh	NA	NA	1	ENSG00000269279.1
chr1	112940000	chr1	113180000	17	4.936517e-5	0.02042539	1	7_Enh	1	7_Enh	1	ENSG00000143079.10	1	ENSG00000007341.14
chr1	112940000	chr1	113220000	12	9.301836e-5	0.03152631	1	7_Enh	1	7_Enh	1	ENSG00000143079.10	1	ENSG00000155363.14
chr1	112940000	chr1	113380000	13	5.169067e-5	0.02107875	1	7_Enh	1	7_Enh	1	ENSG00000143079.10	NA	NA
chr1	113020000	chr1	113140000	21	1.394033e-5	0.008268731	1	7_Enh	1	7_Enh	1	ENSG00000134245.13	NA	NA
chr1	113100000	chr1	120620000	4	1.563121e-4	0.04456598	1	7_Enh	1	7_Enh	NA	NA	1	ENSG00000134250.13
chr1	113140000	chr1	119700000	4	3.312511e-5	0.01545974	1	7_Enh	1	7_Enh	NA	NA	1	ENSG00000116874.7
chr1	113180000	chr1	120820000	4	1.436941e-4	0.042133	1	7_Enh	1	7_Enh	1	ENSG00000007341.14	1	ENSG00000188610.8
chr1	113260000	chr1	113380000	17	7.161191e-6	0.00501638	1	7_Enh	1	7_Enh	1	ENSG00000184599.9	NA	NA
chr1	113260000	chr1	114300000	7	4.715773e-5	0.01979115	1	7_Enh	1	7_Enh	1	ENSG00000184599.9	1	ENSG00000116793.11
chr1	113260000	chr1	120420000	5	7.906405e-7	8.927231e-4	1	7_Enh	1	7_Enh	1	ENSG00000184599.9	1	ENSG00000134249.6
chr1	113380000	chr1	117620000	5	1.330653e-4	0.04002685	1	7_Enh	1	7_Enh	NA	NA	1	ENSG00000116830.7
chr1	113500000	chr1	120820000	4	9.200647e-5	0.03129277	1	7_Enh	1	7_Enh	1	ENSG00000155380.7	1	ENSG00000188610.8
chr1	113660000	chr1	114460000	10	6.352451e-5	0.02434661	1	7_Enh	1	7_Enh	NA	NA	1	ENSG00000163349.17
chr1	114060000	chr1	120820000	4	1.236811e-4	0.03812981	1	7_Enh	1	7_Enh	NA	NA	1	ENSG00000188610.8
chr1	114420000	chr1	120580000	5	5.339894e-5	0.02157632	1	7_Enh	1	7_Enh	1	ENSG00000188761.7	NA	NA
chr1	114460000	chr1	114860000	12	4.869237e-5	0.0202415	1	7_Enh	1	7_Enh	1	ENSG00000163349.17	NA	NA
chr1	114460000	chr1	114980000	13	5.157058e-7	6.300715e-4	1	7_Enh	1	7_Enh	1	ENSG00000163349.17	NA	NA
chr1	114700000	chr1	114900000	21	1.105103e-4	0.03539707	NA	NA	1	7_Enh	1	ENSG00000134207.10	NA	NA
chr1	114900000	chr1	115220000	20	2.981037e-5	0.0143482	1	7_Enh	NA	NA	NA	NA	1	ENSG00000116748.15
chr1	115580000	chr1	116020000	9	1.758328e-4	0.04814993	1	7_Enh	1	7_Enh	1	ENSG00000134200.2	NA	NA
chr1	115620000	chr1	116260000	10	1.827438e-5	0.01007971	1	7_Enh	1	7_Enh	1	ENSG00000134198.5	NA	NA
chr1	115620000	chr1	121340000	10	3.132085e-13	1.52077e-9	1	7_Enh	1	7_Enh	1	ENSG00000134198.5	NA	NA
chr1	115900000	chr1	121340000	6	8.129462e-6	0.005518353	1	7_Enh	1	7_Enh	1	ENSG00000134259.3	NA	NA
chr1	116180000	chr1	119900000	5	1.665541e-4	0.04646864	1	7_Enh	NA	NA	1	ENSG00000173218.10	1	ENSG00000116882.10
chr1	116220000	chr1	120060000	5	1.436784e-4	0.0421299	1	7_Enh	NA	NA	NA	NA	1	ENSG00000203857.5
chr1	116300000	chr1	119740000	7	1.151765e-6	0.001205015	1	7_Enh	1	7_Enh	1	ENSG00000118729.10	NA	NA
chr1	116380000	chr1	121340000	5	2.449136e-5	0.01247562	NA	NA	1	7_Enh	1	ENSG00000177551.5	NA	NA
chr1	116500000	chr1	117060000	12	1.459246e-5	0.00854692	NA	NA	1	7_Enh	1	ENSG00000163393.8	NA	NA
chr1	116660000	chr1	117020000	19	5.153422e-6	0.003904399	1	7_Enh	1	7_Enh	1	ENSG00000173212.4	NA	NA
chr1	116660000	chr1	118300000	8	1.290337e-4	0.03922967	1	7_Enh	1	7_Enh	1	ENSG00000173212.4	NA	NA
chr1	116900000	chr1	121340000	7	5.009123e-8	8.932209e-5	1	7_Enh	1	7_Enh	1	ENSG00000163399.11	NA	NA
chr1	117940000	chr1	118460000	15	2.457022e-5	0.01249812	1	7_Enh	NA	NA	NA	NA	1	ENSG00000196505.6
chr1	118060000	chr1	118460000	19	4.60579e-7	5.740879e-4	1	7_Enh	NA	NA	NA	NA	1	ENSG00000196505.6
chr1	118100000	chr1	118460000	27	2.469687e-8	4.865559e-5	1	7_Enh	NA	NA	NA	NA	1	ENSG00000196505.6
chr1	118140000	chr1	118260000	24	2.431343e-7	3.397679e-4	1	7_Enh	1	7_Enh	1	ENSG00000183508.4	NA	NA
chr1	118140000	chr1	118380000	15	5.898473e-6	0.004328545	1	7_Enh	1	7_Enh	1	ENSG00000183508.4	NA	NA
chr1	118140000	chr1	118420000	27	6.635405e-11	2.338263e-7	1	7_Enh	1	7_Enh	1	ENSG00000183508.4	NA	NA
chr1	118140000	chr1	121340000	6	3.218591e-6	0.00272251	1	7_Enh	1	7_Enh	1	ENSG00000183508.4	NA	NA
chr1	118700000	chr1	119700000	9	1.734103e-4	0.04772683	1	7_Enh	1	7_Enh	NA	NA	1	ENSG00000116874.7
chr1	120300000	chr1	120420000	21	4.405451e-6	0.003463952	1	7_Enh	1	7_Enh	1	ENSG00000134240.7	1	ENSG00000134249.6
chr1	120300000	chr1	120460000	17	1.020222e-4	0.03354769	1	7_Enh	NA	NA	1	ENSG00000134240.7	1	ENSG00000134249.6
chr1	120300000	chr1	120580000	15	4.257056e-5	0.01842779	1	7_Enh	1	7_Enh	1	ENSG00000134240.7	NA	NA
chr1	120300000	chr1	120620000	18	1.660497e-7	2.466975e-4	1	7_Enh	1	7_Enh	1	ENSG00000134240.7	1	ENSG00000134250.13
chr1	120340000	chr1	120460000	26	1.904118e-9	5.058276e-6	1	7_Enh	NA	NA	1	ENSG00000134193.10	1	ENSG00000134249.6
chr1	120340000	chr1	120500000	15	1.897847e-5	0.01036085	1	7_Enh	1	7_Enh	1	ENSG00000134193.10	NA	NA
chr1	120340000	chr1	120620000	16	4.708008e-6	0.003645818	1	7_Enh	1	7_Enh	1	ENSG00000134193.10	1	ENSG00000134250.13
chr1	120420000	chr1	120580000	33	9.871242e-13	4.5302e-9	1	7_Enh	1	7_Enh	1	ENSG00000134249.6	NA	NA
chr1	120460000	chr1	120580000	26	4.664957e-7	5.80406e-4	NA	NA	1	7_Enh	1	ENSG00000134249.6	NA	NA
chr1	120460000	chr1	120620000	19	1.541436e-4	0.04414588	NA	NA	1	7_Enh	1	ENSG00000134249.6	1	ENSG00000134250.13
chr1	120820000	chr1	121100000	16	1.34181e-4	0.04025288	1	7_Enh	1	7_Enh	1	ENSG00000188610.8	NA	NA
chr1	143900000	chr1	144540000	25	4.805791e-16	2.896846e-12	1	7_Enh	1	7_Enh	1	ENSG00000215784.4	NA	NA
chr1	143900000	chr1	148220000	5	7.284104e-5	0.02674902	1	7_Enh	NA	NA	1	ENSG00000215784.4	1	ENSG00000256374.1
chr1	143900000	chr1	149420000	33	1.468975e-53	2.345904e-49	1	7_Enh	NA	NA	1	ENSG00000215784.4	1	ENSG00000203818.6
chr1	143900000	chr1	153900000	4	4.682406e-5	0.0196895	1	7_Enh	1	7_Enh	1	ENSG00000215784.4	1	ENSG00000198837.5
chr1	143940000	chr1	149420000	27	9.989539e-42	1.35398e-37	1	7_Enh	NA	NA	NA	NA	1	ENSG00000203818.6
chr1	143940000	chr1	151340000	5	4.098949e-6	0.00328175	1	7_Enh	1	7_Enh	NA	NA	1	ENSG00000143416.16
chr1	143940000	chr1	152740000	4	3.230229e-5	0.01518388	1	7_Enh	NA	NA	NA	NA	1	ENSG00000186226.7
chr1	144020000	chr1	148220000	5	8.277379e-5	0.02918557	1	7_Enh	NA	NA	NA	NA	1	ENSG00000256374.1
chr1	144020000	chr1	153100000	5	1.157862e-5	0.007204158	1	7_Enh	NA	NA	NA	NA	1	ENSG00000196805.6
chr1	144540000	chr1	144820000	22	5.007467e-8	8.932139e-5	1	7_Enh	1	7_Enh	NA	NA	1	ENSG00000168614.13
chr1	144540000	chr1	144980000	52	3.892446e-40	5.096619e-36	1	7_Enh	1	7_Enh	NA	NA	1	ENSG00000268172.1
chr1	144540000	chr1	145220000	46	2.20512e-40	2.907972e-36	1	7_Enh	1	7_Enh	NA	NA	1	ENSG00000255168.1
chr1	144540000	chr1	147260000	6	3.941557e-5	0.01745073	1	7_Enh	NA	NA	NA	NA	1	ENSG00000143140.6
chr1	144540000	chr1	148540000	18	5.3123e-23	4.38543e-19	1	7_Enh	NA	NA	NA	NA	1	ENSG00000243452.3
chr1	144540000	chr1	149660000	18	8.675262e-25	7.63705e-21	1	7_Enh	NA	NA	NA	NA	1	ENSG00000203815.2
chr1	144540000	chr1	149740000	5	3.260079e-5	0.01527968	1	7_Enh	NA	NA	NA	NA	1	ENSG00000150337.9
chr1	144540000	chr1	150020000	5	1.489137e-5	0.008677435	1	7_Enh	1	7_Enh	NA	NA	1	ENSG00000136631.8
chr1	144540000	chr1	150500000	4	2.520972e-5	0.01272793	1	7_Enh	1	7_Enh	NA	NA	1	ENSG00000143369.10
chr1	144540000	chr1	152660000	4	8.788209e-5	0.03034451	1	7_Enh	NA	NA	NA	NA	1	ENSG00000187170.4
chr1	144580000	chr1	148540000	86	5.798796e-161	2.098774e-156	1	7_Enh	NA	NA	NA	NA	1	ENSG00000243452.3
chr1	144700000	chr1	144980000	482	0	0	1	7_Enh	1	7_Enh	NA	NA	1	ENSG00000268172.1
chr1	144820000	chr1	144980000	33	6.934793e-12	2.838388e-8	1	7_Enh	1	7_Enh	1	ENSG00000168614.13	1	ENSG00000268172.1
chr1	144820000	chr1	145140000	16	4.523138e-5	0.01922411	1	7_Enh	1	7_Enh	1	ENSG00000168614.13	NA	NA
chr1	144820000	chr1	145300000	51	1.854306e-40	2.459035e-36	1	7_Enh	1	7_Enh	1	ENSG00000168614.13	1	ENSG00000163386.16
chr1	144820000	chr1	145380000	170	2.356849e-225	1.173224e-220	1	7_Enh	1	7_Enh	1	ENSG00000168614.13	NA	NA
chr1	144820000	chr1	146460000	16	4.64409e-14	2.434625e-10	1	7_Enh	1	7_Enh	1	ENSG00000168614.13	NA	NA
chr1	144820000	chr1	148340000	15	1.75596e-17	1.152324e-13	1	7_Enh	NA	NA	1	ENSG00000168614.13	1	ENSG00000203832.6
chr1	144820000	chr1	149660000	6	2.705015e-6	0.002373022	1	7_Enh	NA	NA	1	ENSG00000168614.13	1	ENSG00000203815.2
chr1	144820000	chr1	150740000	4	9.028037e-5	0.03089077	1	7_Enh	1	7_Enh	1	ENSG00000168614.13	1	ENSG00000163131.6
chr1	144820000	chr1	150900000	4	8.972505e-5	0.0307719	1	7_Enh	1	7_Enh	1	ENSG00000168614.13	1	ENSG00000143379.8
chr1	144820000	chr1	153900000	4	7.365411e-5	0.02694969	1	7_Enh	1	7_Enh	1	ENSG00000168614.13	1	ENSG00000198837.5
chr1	144900000	chr1	145220000	36	2.29769e-12	1.006546e-8	1	7_Enh	1	7_Enh	NA	NA	1	ENSG00000255168.1
chr1	144900000	chr1	149820000	7	5.538082e-6	0.004126865	1	7_Enh	NA	NA	NA	NA	1	ENSG00000182217.7
chr1	144900000	chr1	154260000	4	1.547358e-4	0.04426348	1	7_Enh	NA	NA	NA	NA	1	ENSG00000143575.10
chr1	144980000	chr1	145100000	71	1.52094e-22	1.241353e-18	1	7_Enh	1	7_Enh	1	ENSG00000268172.1	NA	NA
chr1	144980000	chr1	145140000	43	5.532803e-19	3.881279e-15	1	7_Enh	1	7_Enh	1	ENSG00000268172.1	NA	NA
chr1	144980000	chr1	145180000	40	1.450812e-18	1.001225e-14	1	7_Enh	1	7_Enh	1	ENSG00000268172.1	NA	NA
chr1	144980000	chr1	145220000	57	6.636222e-36	7.868774e-32	1	7_Enh	1	7_Enh	1	ENSG00000268172.1	1	ENSG00000255168.1
chr1	144980000	chr1	150580000	4	2.717506e-5	0.01342956	1	7_Enh	1	7_Enh	1	ENSG00000268172.1	NA	NA
chr1	144980000	chr1	151300000	4	1.112288e-4	0.0355593	1	7_Enh	1	7_Enh	1	ENSG00000268172.1	1	ENSG00000143390.13
chr1	145100000	chr1	145220000	64	2.556011e-18	1.747207e-14	1	7_Enh	1	7_Enh	NA	NA	1	ENSG00000255168.1
chr1	145100000	chr1	145300000	32	7.174976e-6	0.005022853	1	7_Enh	1	7_Enh	NA	NA	1	ENSG00000163386.16
chr1	145100000	chr1	149660000	12	4.98289e-11	1.79407e-7	1	7_Enh	NA	NA	NA	NA	1	ENSG00000203815.2
chr1	145100000	chr1	151060000	5	1.48224e-4	0.04300558	1	7_Enh	1	7_Enh	NA	NA	1	ENSG00000197622.8
chr1	145140000	chr1	145300000	31	1.312382e-10	4.393117e-7	1	7_Enh	1	7_Enh	NA	NA	1	ENSG00000163386.16
chr1	145140000	chr1	147940000	18	1.613904e-20	1.222152e-16	1	7_Enh	NA	NA	NA	NA	1	ENSG00000255963.1
chr1	145140000	chr1	150260000	4	6.389095e-5	0.02444974	1	7_Enh	1	7_Enh	NA	NA	1	ENSG00000187145.10
chr1	145180000	chr1	145540000	12	3.337433e-5	0.01554135	1	7_Enh	1	7_Enh	NA	NA	1	ENSG00000198483.8
chr1	145180000	chr1	150860000	4	5.51998e-5	0.02207688	1	7_Enh	1	7_Enh	NA	NA	1	ENSG00000143437.16
chr1	145180000	chr1	151340000	4	1.264097e-4	0.03867683	1	7_Enh	1	7_Enh	NA	NA	1	ENSG00000143416.16
chr1	145180000	chr1	151420000	5	3.910862e-6	0.00316638	1	7_Enh	1	7_Enh	NA	NA	1	ENSG00000143442.17
chr1	145180000	chr1	151780000	4	1.565138e-4	0.04460276	1	7_Enh	NA	NA	NA	NA	1	ENSG00000213171.2
chr1	145220000	chr1	149780000	6	3.714106e-6	0.003043078	1	7_Enh	NA	NA	1	ENSG00000255168.1	1	ENSG00000183598.3
chr1	145220000	chr1	150700000	8	1.173202e-8	2.539846e-5	1	7_Enh	NA	NA	1	ENSG00000255168.1	1	ENSG00000143452.11
chr1	145220000	chr1	151340000	4	1.283173e-4	0.03907502	1	7_Enh	1	7_Enh	1	ENSG00000255168.1	1	ENSG00000143416.16
chr1	145220000	chr1	151820000	4	1.687364e-4	0.04689044	1	7_Enh	1	7_Enh	1	ENSG00000255168.1	1	ENSG00000196407.7
chr1	145220000	chr1	151900000	5	1.311104e-5	0.007901667	1	7_Enh	1	7_Enh	1	ENSG00000255168.1	1	ENSG00000159445.8
chr1	145260000	chr1	149980000	7	7.500391e-8	1.259297e-4	1	7_Enh	1	7_Enh	NA	NA	1	ENSG00000163113.10
chr1	145260000	chr1	150860000	5	2.290006e-6	0.002080132	1	7_Enh	1	7_Enh	NA	NA	1	ENSG00000143437.16
chr1	145260000	chr1	151820000	4	1.706607e-4	0.04722647	1	7_Enh	1	7_Enh	NA	NA	1	ENSG00000196407.7
chr1	145260000	chr1	152940000	5	1.943277e-5	0.01054596	1	7_Enh	NA	NA	NA	NA	1	ENSG00000169474.3
chr1	145300000	chr1	150180000	4	1.312482e-4	0.03965774	1	7_Enh	1	7_Enh	1	ENSG00000163386.16	NA	NA
chr1	145300000	chr1	153540000	7	4.661646e-9	1.125293e-5	1	7_Enh	1	7_Enh	1	ENSG00000163386.16	1	ENSG00000196754.6
chr1	145460000	chr1	145580000	17	1.218212e-7	1.905606e-4	1	7_Enh	1	7_Enh	1	ENSG00000152022.7	1	ENSG00000186364.7
chr1	145460000	chr1	149780000	4	7.994354e-5	0.02849126	1	7_Enh	NA	NA	1	ENSG00000152022.7	1	ENSG00000183598.3
chr1	145460000	chr1	154460000	3	1.249109e-4	0.03838188	1	7_Enh	1	7_Enh	1	ENSG00000152022.7	1	ENSG00000169291.5
chr1	145580000	chr1	145820000	17	4.084219e-6	0.00327425	1	7_Enh	1	7_Enh	1	ENSG00000186364.7	1	ENSG00000117262.14
chr1	145620000	chr1	145740000	21	1.54705e-9	4.184841e-6	1	7_Enh	1	7_Enh	1	ENSG00000186141.4	1	ENSG00000174827.9
chr1	145620000	chr1	145820000	17	1.046737e-5	0.006685127	1	7_Enh	1	7_Enh	1	ENSG00000186141.4	1	ENSG00000117262.14
chr1	145660000	chr1	145820000	18	1.747954e-7	2.57647e-4	1	7_Enh	1	7_Enh	NA	NA	1	ENSG00000117262.14
chr1	145660000	chr1	149740000	4	9.293126e-5	0.03150892	1	7_Enh	NA	NA	NA	NA	1	ENSG00000150337.9
chr1	145740000	chr1	147420000	25	1.098116e-30	1.141251e-26	1	7_Enh	NA	NA	1	ENSG00000174827.9	1	ENSG00000188092.10
chr1	145820000	chr1	147380000	27	8.662172e-29	8.592978e-25	1	7_Enh	NA	NA	1	ENSG00000117262.14	1	ENSG00000188092.10
chr1	145820000	chr1	147420000	340	0	0	1	7_Enh	NA	NA	1	ENSG00000117262.14	1	ENSG00000188092.10
chr1	145820000	chr1	149820000	5	1.032931e-4	0.03382671	1	7_Enh	NA	NA	1	ENSG00000117262.14	1	ENSG00000182217.7
chr1	146740000	chr1	152860000	4	6.438177e-5	0.02457491	1	7_Enh	NA	NA	NA	NA	1	ENSG00000163206.5
chr1	146780000	chr1	152500000	4	4.069511e-5	0.01785604	1	7_Enh	NA	NA	NA	NA	1	ENSG00000169509.5
chr1	146780000	chr1	152780000	4	2.892571e-5	0.01405604	1	7_Enh	NA	NA	NA	NA	1	ENSG00000186844.4
chr1	146980000	chr1	152620000	4	6.105468e-5	0.02368422	1	7_Enh	NA	NA	NA	NA	1	ENSG00000187223.3
chr1	147140000	chr1	152620000	5	1.78812e-4	0.04869765	1	7_Enh	NA	NA	1	ENSG00000162836.7	1	ENSG00000187223.3
chr1	147740000	chr1	153540000	4	1.675029e-4	0.04664307	1	7_Enh	1	7_Enh	NA	NA	1	ENSG00000196754.6
chr1	148900000	chr1	156300000	5	2.036775e-6	0.001896352	1	7_Enh	NA	NA	NA	NA	1	ENSG00000163467.7
chr1	148900000	chr1	158500000	7	5.406288e-8	9.540875e-5	1	7_Enh	NA	NA	NA	NA	1	ENSG00000197532.1
chr1	149220000	chr1	149660000	26	9.387852e-16	5.589723e-12	1	7_Enh	NA	NA	NA	NA	1	ENSG00000203815.2
chr1	149660000	chr1	157020000	4	1.576631e-4	0.04480405	NA	NA	1	7_Enh	1	ENSG00000203815.2	1	ENSG00000132694.14
chr1	149780000	chr1	153540000	7	2.03474e-7	2.927348e-4	NA	NA	1	7_Enh	1	ENSG00000183598.3	1	ENSG00000196754.6
chr1	149780000	chr1	157060000	5	7.359155e-6	0.005113349	NA	NA	1	7_Enh	1	ENSG00000183598.3	1	ENSG00000253831.1
chr1	149820000	chr1	150020000	28	3.867918e-11	1.415378e-7	NA	NA	1	7_Enh	1	ENSG00000182217.7	1	ENSG00000136631.8
chr1	149820000	chr1	150180000	15	6.088938e-7	7.215713e-4	NA	NA	1	7_Enh	1	ENSG00000182217.7	NA	NA
chr1	149820000	chr1	158020000	4	7.849413e-5	0.02812292	NA	NA	1	7_Enh	1	ENSG00000182217.7	NA	NA
chr1	149860000	chr1	149980000	22	2.975973e-7	4.015242e-4	NA	NA	1	7_Enh	1	ENSG00000184270.3	1	ENSG00000163113.10
chr1	149860000	chr1	150020000	28	1.904787e-12	8.4447e-9	NA	NA	1	7_Enh	1	ENSG00000184270.3	1	ENSG00000136631.8
chr1	149980000	chr1	156540000	4	9.849687e-5	0.0327708	1	7_Enh	1	7_Enh	1	ENSG00000163113.10	1	ENSG00000187862.7
chr1	150020000	chr1	150180000	20	6.408657e-8	1.105444e-4	1	7_Enh	1	7_Enh	1	ENSG00000136631.8	NA	NA
chr1	150100000	chr1	153740000	4	9.935057e-5	0.03296146	1	7_Enh	1	7_Enh	NA	NA	1	ENSG00000143554.9
chr1	150260000	chr1	150460000	12	2.26248e-5	0.01176154	1	7_Enh	1	7_Enh	1	ENSG00000187145.10	1	ENSG00000143369.10
chr1	150460000	chr1	150700000	16	5.045032e-5	0.02073311	1	7_Enh	NA	NA	1	ENSG00000143369.10	1	ENSG00000143452.11
chr1	150500000	chr1	150700000	15	2.533094e-5	0.01276793	1	7_Enh	NA	NA	1	ENSG00000143369.10	1	ENSG00000143452.11
chr1	150500000	chr1	151100000	8	5.383169e-5	0.02169723	1	7_Enh	1	7_Enh	1	ENSG00000143369.10	1	ENSG00000143434.11
chr1	150500000	chr1	156860000	3	7.440428e-5	0.0271224	1	7_Enh	1	7_Enh	1	ENSG00000143369.10	1	ENSG00000187800.9
chr1	150580000	chr1	150780000	13	3.388254e-6	0.002829779	1	7_Enh	1	7_Enh	NA	NA	1	ENSG00000143387.8
chr1	150580000	chr1	150860000	12	1.525207e-7	2.298211e-4	1	7_Enh	1	7_Enh	NA	NA	1	ENSG00000143437.16
chr1	150580000	chr1	150900000	9	8.824875e-5	0.03043117	1	7_Enh	1	7_Enh	NA	NA	1	ENSG00000143379.8
chr1	150620000	chr1	150740000	38	4.848259e-14	2.536845e-10	NA	NA	1	7_Enh	1	ENSG00000143420.13	1	ENSG00000163131.6
chr1	150620000	chr1	150780000	40	4.444772e-16	2.684111e-12	NA	NA	1	7_Enh	1	ENSG00000143420.13	1	ENSG00000143387.8
chr1	150620000	chr1	150900000	18	8.629559e-6	0.005777384	NA	NA	1	7_Enh	1	ENSG00000143420.13	1	ENSG00000143379.8
chr1	150620000	chr1	150940000	16	7.818047e-6	0.005353429	NA	NA	1	7_Enh	1	ENSG00000143420.13	1	ENSG00000143412.5
chr1	150660000	chr1	150780000	24	1.216537e-10	4.096273e-7	NA	NA	1	7_Enh	1	ENSG00000143457.6	1	ENSG00000143387.8
chr1	150660000	chr1	150900000	17	1.295207e-8	2.767825e-5	NA	NA	1	7_Enh	1	ENSG00000143457.6	1	ENSG00000143379.8
chr1	150700000	chr1	150980000	14	1.000344e-5	0.006458256	NA	NA	1	7_Enh	1	ENSG00000143452.11	1	ENSG00000143409.11
chr1	150740000	chr1	150900000	17	7.669765e-7	8.721822e-4	1	7_Enh	1	7_Enh	1	ENSG00000163131.6	1	ENSG00000143379.8
chr1	150740000	chr1	153980000	4	1.519783e-4	0.0437457	1	7_Enh	1	7_Enh	1	ENSG00000163131.6	1	ENSG00000177954.7
chr1	150780000	chr1	150940000	26	5.374403e-14	2.799777e-10	1	7_Enh	1	7_Enh	1	ENSG00000143387.8	1	ENSG00000143412.5
chr1	150940000	chr1	151220000	12	3.404734e-6	0.00284043	1	7_Enh	NA	NA	1	ENSG00000143412.5	1	ENSG00000159352.11
chr1	151060000	chr1	151220000	13	1.623347e-4	0.04569286	1	7_Enh	NA	NA	1	ENSG00000197622.8	1	ENSG00000159352.11
chr1	151100000	chr1	151220000	19	5.746383e-7	6.879109e-4	1	7_Enh	NA	NA	1	ENSG00000143434.11	1	ENSG00000159352.11
chr1	151340000	chr1	151500000	14	6.473147e-6	0.004649547	1	7_Enh	1	7_Enh	1	ENSG00000143416.16	1	ENSG00000143367.11
chr1	151340000	chr1	151540000	12	6.035117e-5	0.02349764	1	7_Enh	1	7_Enh	1	ENSG00000143416.16	NA	NA
chr1	151340000	chr1	151740000	17	1.269303e-7	1.971388e-4	1	7_Enh	NA	NA	1	ENSG00000143416.16	1	ENSG00000143436.6
chr1	151500000	chr1	151620000	13	1.751658e-5	0.009780071	1	7_Enh	1	7_Enh	1	ENSG00000143367.11	NA	NA
chr1	151500000	chr1	151700000	14	1.771188e-5	0.009856669	1	7_Enh	NA	NA	1	ENSG00000143367.11	1	ENSG00000159409.10
chr1	151500000	chr1	151740000	17	6.822144e-8	1.164529e-4	1	7_Enh	NA	NA	1	ENSG00000143367.11	1	ENSG00000143436.6
chr1	151500000	chr1	151820000	12	5.022926e-6	0.003831161	1	7_Enh	1	7_Enh	1	ENSG00000143367.11	1	ENSG00000196407.7
chr1	151540000	chr1	151980000	10	1.333277e-4	0.04007652	1	7_Enh	1	7_Enh	NA	NA	1	ENSG00000197747.4
chr1	151740000	chr1	151980000	19	6.747666e-5	0.02538089	NA	NA	1	7_Enh	1	ENSG00000143436.6	1	ENSG00000197747.4
chr1	152060000	chr1	159140000	5	1.445913e-5	0.008491533	NA	NA	1	7_Enh	1	ENSG00000182898.3	1	ENSG00000162706.8
chr1	152060000	chr1	160100000	4	7.257444e-5	0.02668186	NA	NA	1	7_Enh	1	ENSG00000182898.3	1	ENSG00000018625.10
chr1	152420000	chr1	153140000	11	1.9237e-5	0.01046786	1	7_Enh	NA	NA	NA	NA	1	ENSG00000159516.8
chr1	152740000	chr1	160260000	5	8.759325e-8	1.440182e-4	NA	NA	1	7_Enh	1	ENSG00000186226.7	1	ENSG00000162735.14
chr1	153300000	chr1	159900000	5	1.268279e-6	0.001299969	NA	NA	1	7_Enh	1	ENSG00000159527.3	1	ENSG00000085552.12
chr1	153460000	chr1	157980000	5	2.00028e-6	0.001868986	1	7_Enh	1	7_Enh	NA	NA	1	ENSG00000183853.13
chr1	153540000	chr1	153940000	10	1.637328e-4	0.04595241	1	7_Enh	1	7_Enh	1	ENSG00000196754.6	1	ENSG00000143545.4
chr1	153540000	chr1	158060000	4	1.608224e-4	0.04540962	1	7_Enh	1	7_Enh	1	ENSG00000196754.6	NA	NA
chr1	153740000	chr1	154180000	8	1.147884e-4	0.03633626	1	7_Enh	1	7_Enh	1	ENSG00000143554.9	1	ENSG00000143612.14
chr1	153780000	chr1	153900000	16	3.003407e-5	0.01442822	1	7_Enh	1	7_Enh	NA	NA	1	ENSG00000198837.5
chr1	153780000	chr1	154140000	11	1.220989e-6	0.00126096	1	7_Enh	1	7_Enh	NA	NA	1	ENSG00000143552.5
chr1	153900000	chr1	154260000	10	1.15794e-4	0.03653889	1	7_Enh	NA	NA	1	ENSG00000198837.5	1	ENSG00000143575.10
chr1	153980000	chr1	154100000	19	9.150849e-8	1.495212e-4	1	7_Enh	1	7_Enh	1	ENSG00000177954.7	NA	NA
chr1	154100000	chr1	160260000	4	8.715728e-6	0.005819326	1	7_Enh	1	7_Enh	NA	NA	1	ENSG00000162735.14
chr1	154300000	chr1	154420000	14	8.429228e-6	0.005675355	1	7_Enh	1	7_Enh	1	ENSG00000143515.12	NA	NA
chr1	154420000	chr1	154580000	13	8.397223e-5	0.02944747	1	7_Enh	1	7_Enh	NA	NA	1	ENSG00000268141.1
chr1	154460000	chr1	154860000	12	1.72446e-6	0.001660926	1	7_Enh	NA	NA	1	ENSG00000169291.5	1	ENSG00000143603.14
chr1	154460000	chr1	154940000	13	1.2771e-9	3.530666e-6	1	7_Enh	1	7_Enh	1	ENSG00000169291.5	1	ENSG00000160688.14
chr1	154460000	chr1	154980000	9	1.751067e-4	0.04801367	1	7_Enh	1	7_Enh	1	ENSG00000169291.5	1	ENSG00000160685.9
chr1	154540000	chr1	154700000	15	8.307525e-5	0.0292421	1	7_Enh	1	7_Enh	1	ENSG00000160716.4	NA	NA
chr1	154540000	chr1	154820000	15	2.483585e-6	0.002217809	1	7_Enh	1	7_Enh	1	ENSG00000160716.4	NA	NA
chr1	154540000	chr1	154860000	16	5.163507e-8	9.169037e-5	1	7_Enh	NA	NA	1	ENSG00000160716.4	1	ENSG00000143603.14
chr1	154580000	chr1	154860000	14	7.426045e-6	0.005149788	1	7_Enh	NA	NA	1	ENSG00000268141.1	1	ENSG00000143603.14
chr1	154580000	chr1	155060000	15	1.809417e-10	5.930751e-7	1	7_Enh	1	7_Enh	1	ENSG00000268141.1	NA	NA
chr1	154820000	chr1	154980000	20	3.127574e-7	4.180654e-4	1	7_Enh	1	7_Enh	NA	NA	1	ENSG00000160685.9
chr1	154860000	chr1	154980000	20	7.334859e-7	8.410793e-4	NA	NA	1	7_Enh	1	ENSG00000143603.14	1	ENSG00000160685.9
chr1	154940000	chr1	156220000	5	8.763004e-5	0.03028208	1	7_Enh	1	7_Enh	1	ENSG00000160688.14	1	ENSG00000160781.11
chr1	155300000	chr1	155580000	22	1.134974e-8	2.470965e-5	NA	NA	1	7_Enh	1	ENSG00000160753.11	1	ENSG00000125459.10
chr1	155300000	chr1	155620000	23	1.356454e-8	2.88199e-5	NA	NA	1	7_Enh	1	ENSG00000160753.11	NA	NA
chr1	156260000	chr1	156420000	12	1.644197e-4	0.04607399	1	7_Enh	1	7_Enh	1	ENSG00000189030.8	1	ENSG00000125462.12
chr1	156420000	chr1	156540000	16	1.671396e-5	0.009447562	1	7_Enh	1	7_Enh	1	ENSG00000125462.12	1	ENSG00000187862.7
chr1	156420000	chr1	156580000	21	4.922779e-13	2.341536e-9	1	7_Enh	1	7_Enh	1	ENSG00000125462.12	1	ENSG00000132702.8
chr1	156540000	chr1	156700000	15	5.135335e-5	0.02098663	1	7_Enh	1	7_Enh	1	ENSG00000187862.7	1	ENSG00000143294.10
chr1	156580000	chr1	156700000	15	1.762889e-6	0.001689654	1	7_Enh	1	7_Enh	1	ENSG00000132702.8	1	ENSG00000143294.10
chr1	156700000	chr1	156820000	22	2.945663e-10	9.283049e-7	1	7_Enh	1	7_Enh	1	ENSG00000143294.10	1	ENSG00000027644.4
chr1	156740000	chr1	156860000	18	4.08271e-9	1.001319e-5	1	7_Enh	1	7_Enh	1	ENSG00000143321.14	1	ENSG00000187800.9
chr1	156820000	chr1	162500000	4	1.011529e-5	0.00651067	1	7_Enh	1	7_Enh	1	ENSG00000027644.4	NA	NA
chr1	157060000	chr1	161220000	4	7.632801e-5	0.02759487	1	7_Enh	NA	NA	1	ENSG00000253831.1	1	ENSG00000248485.1
chr1	157780000	chr1	164500000	5	4.704888e-5	0.01975648	NA	NA	1	7_Enh	1	ENSG00000163534.10	NA	NA
chr1	157940000	chr1	158980000	10	2.414819e-6	0.002169021	1	7_Enh	1	7_Enh	NA	NA	1	ENSG00000163565.14
chr1	157980000	chr1	160300000	5	1.141035e-4	0.03617902	1	7_Enh	NA	NA	1	ENSG00000183853.13	1	ENSG00000122218.10
chr1	158020000	chr1	160380000	5	4.830584e-5	0.02013636	1	7_Enh	NA	NA	NA	NA	1	ENSG00000162738.5
chr1	158100000	chr1	158980000	12	4.303858e-8	7.855072e-5	1	7_Enh	1	7_Enh	NA	NA	1	ENSG00000163565.14
chr1	158100000	chr1	161020000	5	5.421449e-5	0.02180538	1	7_Enh	1	7_Enh	NA	NA	1	ENSG00000186517.9
chr1	158140000	chr1	159060000	14	1.724501e-6	0.001660926	NA	NA	1	7_Enh	1	ENSG00000158473.6	NA	NA
chr1	158380000	chr1	159060000	15	9.590588e-5	0.03218776	NA	NA	1	7_Enh	1	ENSG00000180708.4	NA	NA
chr1	158380000	chr1	168300000	6	5.674668e-7	6.811951e-4	NA	NA	1	7_Enh	1	ENSG00000180708.4	NA	NA
chr1	158580000	chr1	160020000	9	1.312352e-4	0.03965749	NA	NA	1	7_Enh	1	ENSG00000198967.3	1	ENSG00000177807.6
chr1	158980000	chr1	160260000	6	7.665016e-5	0.02767874	1	7_Enh	1	7_Enh	1	ENSG00000163565.14	1	ENSG00000162735.14
chr1	158980000	chr1	161060000	6	6.980104e-6	0.00492332	1	7_Enh	1	7_Enh	1	ENSG00000163565.14	1	ENSG00000162755.9
chr1	159060000	chr1	161060000	7	9.970123e-6	0.006443272	1	7_Enh	1	7_Enh	NA	NA	1	ENSG00000162755.9
chr1	159140000	chr1	159780000	10	6.635974e-5	0.0250967	1	7_Enh	1	7_Enh	1	ENSG00000162706.8	1	ENSG00000158714.6
chr1	159180000	chr1	159780000	11	6.790444e-5	0.02547918	NA	NA	1	7_Enh	1	ENSG00000213088.5	1	ENSG00000158714.6
chr1	159860000	chr1	165660000	4	1.177461e-4	0.03692974	1	7_Enh	1	7_Enh	1	ENSG00000213085.5	1	ENSG00000143149.8
chr1	159900000	chr1	165620000	4	1.025817e-4	0.03366955	1	7_Enh	1	7_Enh	1	ENSG00000085552.12	1	ENSG00000143198.8
chr1	160060000	chr1	160180000	28	1.585121e-10	5.237351e-7	1	7_Enh	1	7_Enh	1	ENSG00000162729.9	1	ENSG00000162734.8
chr1	160060000	chr1	160220000	17	9.881605e-6	0.006399789	1	7_Enh	1	7_Enh	1	ENSG00000162729.9	NA	NA
chr1	160060000	chr1	160300000	14	1.581612e-4	0.04489634	1	7_Enh	NA	NA	1	ENSG00000162729.9	1	ENSG00000122218.10
chr1	160100000	chr1	160260000	12	9.294584e-5	0.0315114	1	7_Enh	1	7_Enh	1	ENSG00000018625.10	1	ENSG00000162735.14
chr1	160100000	chr1	167740000	4	1.140854e-4	0.03617672	1	7_Enh	1	7_Enh	1	ENSG00000018625.10	NA	NA
chr1	160220000	chr1	164540000	7	2.71479e-8	5.283138e-5	1	7_Enh	1	7_Enh	NA	NA	1	ENSG00000185630.14
chr1	160820000	chr1	168180000	5	4.250961e-6	0.00337433	NA	NA	1	7_Enh	1	ENSG00000122223.8	1	ENSG00000213064.5
chr1	161020000	chr1	169340000	4	2.018235e-5	0.0108395	1	7_Enh	1	7_Enh	1	ENSG00000186517.9	1	ENSG00000143156.9
chr1	161180000	chr1	161300000	17	1.145198e-7	1.811346e-4	1	7_Enh	1	7_Enh	1	ENSG00000158882.8	1	ENSG00000143252.10
chr1	161180000	chr1	161340000	14	1.630467e-4	0.04582304	1	7_Enh	1	7_Enh	1	ENSG00000158882.8	1	ENSG00000188931.3
chr1	161180000	chr1	164580000	5	6.3959e-5	0.0244707	1	7_Enh	1	7_Enh	1	ENSG00000158882.8	NA	NA
chr1	161460000	chr1	161700000	22	3.82127e-9	9.450001e-6	1	7_Enh	1	7_Enh	1	ENSG00000143226.9	1	ENSG00000081721.7
chr1	161500000	chr1	161620000	31	3.007465e-9	7.620499e-6	1	7_Enh	NA	NA	1	ENSG00000173110.6	1	ENSG00000162747.5
chr1	161500000	chr1	161700000	21	7.551003e-6	0.005216041	1	7_Enh	1	7_Enh	1	ENSG00000173110.6	1	ENSG00000081721.7
chr1	161540000	chr1	161700000	42	4.258247e-18	2.875231e-14	NA	NA	1	7_Enh	1	ENSG00000072694.14	1	ENSG00000081721.7
chr1	161820000	chr1	162020000	16	1.020577e-4	0.03355339	1	7_Enh	1	7_Enh	NA	NA	1	ENSG00000198929.8
chr1	161860000	chr1	162020000	14	7.05213e-5	0.02614271	1	7_Enh	1	7_Enh	NA	NA	1	ENSG00000198929.8
chr1	162020000	chr1	162300000	15	8.339044e-6	0.005630644	1	7_Enh	1	7_Enh	1	ENSG00000198929.8	NA	NA
chr1	162020000	chr1	162460000	14	3.714997e-5	0.01674873	1	7_Enh	1	7_Enh	1	ENSG00000198929.8	1	ENSG00000152332.11
chr1	162020000	chr1	167740000	5	3.540616e-5	0.01620936	1	7_Enh	1	7_Enh	1	ENSG00000198929.8	NA	NA
chr1	162060000	chr1	162380000	12	5.184525e-5	0.021121	1	7_Enh	NA	NA	NA	NA	1	ENSG00000198574.4
chr1	162340000	chr1	165420000	6	4.21972e-6	0.003355638	1	7_Enh	NA	NA	1	ENSG00000171722.7	1	ENSG00000143171.8
chr1	163020000	chr1	163300000	14	1.857484e-4	0.0499572	1	7_Enh	1	7_Enh	1	ENSG00000117152.9	1	ENSG00000143248.8
chr1	163060000	chr1	163300000	17	3.415758e-5	0.01580278	1	7_Enh	1	7_Enh	NA	NA	1	ENSG00000143248.8
chr1	163220000	chr1	167300000	6	2.114446e-6	0.001953307	1	7_Enh	1	7_Enh	1	ENSG00000143228.8	NA	NA
chr1	164540000	chr1	164660000	15	1.210145e-4	0.03759103	1	7_Enh	1	7_Enh	1	ENSG00000185630.14	NA	NA
chr1	164540000	chr1	164700000	36	1.074836e-13	5.428712e-10	1	7_Enh	1	7_Enh	1	ENSG00000185630.14	NA	NA
chr1	164540000	chr1	164740000	20	1.14301e-4	0.03622145	1	7_Enh	1	7_Enh	1	ENSG00000185630.14	NA	NA
chr1	165340000	chr1	165580000	19	5.251785e-5	0.02130965	NA	NA	1	7_Enh	1	ENSG00000162761.10	1	ENSG00000143198.8
chr1	165620000	chr1	169780000	5	4.51452e-5	0.01919933	1	7_Enh	NA	NA	1	ENSG00000143198.8	1	ENSG00000171806.7
chr1	165780000	chr1	175180000	5	8.820766e-6	0.005873371	1	7_Enh	1	7_Enh	1	ENSG00000143183.12	1	ENSG00000235750.5
chr1	167180000	chr1	168100000	11	4.829451e-6	0.003716251	NA	NA	1	7_Enh	1	ENSG00000143190.17	1	ENSG00000143147.10
chr1	167500000	chr1	174740000	4	2.088044e-5	0.01109588	1	7_Enh	1	7_Enh	1	ENSG00000198821.6	NA	NA
chr1	167700000	chr1	167820000	23	1.00699e-4	0.03325111	1	7_Enh	1	7_Enh	1	ENSG00000197965.7	NA	NA
chr1	167700000	chr1	167860000	29	1.387599e-10	4.630877e-7	1	7_Enh	1	7_Enh	1	ENSG00000197965.7	NA	NA
chr1	167700000	chr1	168020000	19	4.715847e-9	1.136556e-5	1	7_Enh	1	7_Enh	1	ENSG00000197965.7	NA	NA
chr1	167700000	chr1	168460000	13	2.562837e-6	0.002273637	1	7_Enh	1	7_Enh	1	ENSG00000197965.7	NA	NA
chr1	167740000	chr1	167900000	19	1.230492e-4	0.03801097	1	7_Enh	1	7_Enh	NA	NA	1	ENSG00000143158.6
chr1	168260000	chr1	169100000	12	1.03279e-4	0.03382407	1	7_Enh	1	7_Enh	1	ENSG00000143178.8	NA	NA
chr1	168300000	chr1	169580000	10	9.256866e-6	0.006090601	1	7_Enh	NA	NA	NA	NA	1	ENSG00000174175.12
chr1	168460000	chr1	169540000	10	1.144414e-4	0.03625839	1	7_Enh	NA	NA	NA	NA	1	ENSG00000198734.6
chr1	168460000	chr1	169620000	11	1.557992e-5	0.00897206	1	7_Enh	NA	NA	NA	NA	1	ENSG00000000460.12
chr1	168540000	chr1	171180000	6	5.158617e-5	0.02105241	NA	NA	1	7_Enh	1	ENSG00000143184.4	NA	NA
chr1	168540000	chr1	171780000	6	3.134878e-5	0.01486551	NA	NA	1	7_Enh	1	ENSG00000143184.4	NA	NA
chr1	169460000	chr1	178700000	4	3.70223e-5	0.01670843	1	7_Enh	1	7_Enh	1	ENSG00000117479.8	1	ENSG00000116191.13
chr1	169860000	chr1	170620000	9	2.024829e-5	0.01086689	1	7_Enh	1	7_Enh	1	ENSG00000000457.9	1	ENSG00000116132.7
chr1	169860000	chr1	170700000	13	3.117053e-8	5.963986e-5	1	7_Enh	1	7_Enh	1	ENSG00000000457.9	NA	NA
chr1	169860000	chr1	170740000	15	8.305999e-10	2.390357e-6	1	7_Enh	1	7_Enh	1	ENSG00000000457.9	NA	NA
chr1	169900000	chr1	170900000	24	8.573603e-18	5.70765e-14	1	7_Enh	1	7_Enh	NA	NA	1	ENSG00000117501.10
chr1	169900000	chr1	171140000	7	1.298083e-4	0.03938661	1	7_Enh	1	7_Enh	NA	NA	1	ENSG00000094963.9
chr1	170020000	chr1	170500000	15	1.168595e-5	0.007255142	1	7_Enh	1	7_Enh	NA	NA	1	ENSG00000120370.8
chr1	170020000	chr1	170620000	15	5.436743e-5	0.02184518	1	7_Enh	1	7_Enh	NA	NA	1	ENSG00000116132.7
chr1	170100000	chr1	170420000	23	5.808667e-8	1.015155e-4	NA	NA	1	7_Enh	1	ENSG00000203740.3	NA	NA
chr1	170100000	chr1	170580000	20	1.386311e-4	0.04114462	NA	NA	1	7_Enh	1	ENSG00000203740.3	NA	NA
chr1	170100000	chr1	170740000	19	1.387764e-6	0.001396485	NA	NA	1	7_Enh	1	ENSG00000203740.3	NA	NA
chr1	170100000	chr1	174500000	7	3.234412e-5	0.01519535	NA	NA	1	7_Enh	1	ENSG00000203740.3	NA	NA
chr1	170500000	chr1	170620000	20	1.887793e-6	0.00178603	1	7_Enh	1	7_Enh	1	ENSG00000120370.8	1	ENSG00000116132.7
chr1	170700000	chr1	171460000	12	1.409983e-4	0.04159939	1	7_Enh	1	7_Enh	NA	NA	1	ENSG00000117523.11
chr1	171060000	chr1	171180000	27	2.169857e-7	3.088235e-4	1	7_Enh	1	7_Enh	1	ENSG00000007933.8	NA	NA
chr1	171100000	chr1	180900000	4	1.03452e-5	0.006623434	1	7_Enh	1	7_Enh	1	ENSG00000117507.4	1	ENSG00000135835.6
chr1	171220000	chr1	174260000	6	2.803165e-5	0.01373739	1	7_Enh	1	7_Enh	1	ENSG00000010932.11	NA	NA
chr1	171620000	chr1	172500000	11	9.776143e-6	0.00634711	1	7_Enh	1	7_Enh	1	ENSG00000034971.10	1	ENSG00000094975.9
chr1	171620000	chr1	180580000	4	1.703892e-4	0.04717789	1	7_Enh	1	7_Enh	1	ENSG00000034971.10	NA	NA
chr1	171700000	chr1	173660000	6	1.808374e-4	0.04905019	1	7_Enh	NA	NA	1	ENSG00000117533.10	1	ENSG00000183831.6
chr1	171740000	chr1	172420000	15	1.864272e-5	0.0102247	1	7_Enh	1	7_Enh	1	ENSG00000010165.15	1	ENSG00000135845.5
chr1	171780000	chr1	172420000	18	9.329987e-7	0.001020605	1	7_Enh	1	7_Enh	NA	NA	1	ENSG00000135845.5
chr1	171820000	chr1	172380000	16	7.670483e-5	0.02769064	NA	NA	1	7_Enh	1	ENSG00000197959.9	1	ENSG00000180999.6
chr1	171940000	chr1	172380000	20	2.357534e-5	0.0121245	1	7_Enh	1	7_Enh	NA	NA	1	ENSG00000180999.6
chr1	171980000	chr1	172380000	21	1.745541e-6	0.001676419	1	7_Enh	1	7_Enh	NA	NA	1	ENSG00000180999.6
chr1	171980000	chr1	172420000	18	9.590385e-5	0.03218773	1	7_Enh	1	7_Enh	NA	NA	1	ENSG00000135845.5
chr1	172100000	chr1	172380000	25	2.883034e-6	0.002496378	1	7_Enh	1	7_Enh	NA	NA	1	ENSG00000180999.6
chr1	172140000	chr1	180900000	4	4.385036e-6	0.003452562	1	7_Enh	1	7_Enh	NA	NA	1	ENSG00000135835.6
chr1	172340000	chr1	179700000	4	5.731136e-5	0.02265482	1	7_Enh	NA	NA	NA	NA	1	ENSG00000143340.6
chr1	172380000	chr1	173780000	10	5.010373e-6	0.003824754	1	7_Enh	1	7_Enh	1	ENSG00000180999.6	1	ENSG00000120334.11
chr1	172380000	chr1	180460000	5	4.163671e-5	0.01814336	1	7_Enh	1	7_Enh	1	ENSG00000180999.6	1	ENSG00000135847.5
chr1	172420000	chr1	172700000	24	3.045727e-6	0.002605486	1	7_Enh	1	7_Enh	1	ENSG00000135845.5	NA	NA
chr1	172420000	chr1	173300000	14	3.569685e-6	0.002950164	1	7_Enh	1	7_Enh	1	ENSG00000135845.5	NA	NA
chr1	172420000	chr1	173660000	9	4.728001e-5	0.01982668	1	7_Enh	NA	NA	1	ENSG00000135845.5	1	ENSG00000183831.6
chr1	172420000	chr1	174020000	10	1.48346e-5	0.008651959	1	7_Enh	1	7_Enh	1	ENSG00000135845.5	NA	NA
chr1	172500000	chr1	172620000	29	1.765856e-8	3.633985e-5	1	7_Enh	1	7_Enh	1	ENSG00000094975.9	1	ENSG00000117560.6
chr1	172540000	chr1	173180000	20	1.431748e-6	0.001431533	1	7_Enh	1	7_Enh	NA	NA	1	ENSG00000117586.6
chr1	172540000	chr1	173820000	8	5.596841e-5	0.0222836	1	7_Enh	1	7_Enh	NA	NA	1	ENSG00000185278.10
chr1	172660000	chr1	173820000	9	6.094437e-5	0.02365748	1	7_Enh	1	7_Enh	NA	NA	1	ENSG00000185278.10
chr1	172700000	chr1	173820000	9	4.54135e-5	0.01927433	1	7_Enh	1	7_Enh	NA	NA	1	ENSG00000185278.10
chr1	172740000	chr1	173180000	27	3.68837e-6	0.00302615	1	7_Enh	1	7_Enh	NA	NA	1	ENSG00000117586.6
chr1	172740000	chr1	173460000	13	8.528169e-5	0.02975842	1	7_Enh	1	7_Enh	NA	NA	1	ENSG00000117592.8
chr1	172820000	chr1	173820000	9	1.59132e-4	0.04508999	1	7_Enh	1	7_Enh	NA	NA	1	ENSG00000185278.10
chr1	172860000	chr1	173020000	22	4.26718e-5	0.01845729	1	7_Enh	1	7_Enh	NA	NA	1	ENSG00000120337.7
chr1	172860000	chr1	173180000	25	5.082427e-6	0.003864099	1	7_Enh	1	7_Enh	NA	NA	1	ENSG00000117586.6
chr1	172860000	chr1	173780000	10	1.763857e-5	0.009827444	1	7_Enh	1	7_Enh	NA	NA	1	ENSG00000120334.11
chr1	172900000	chr1	173020000	33	1.711551e-5	0.009621717	1	7_Enh	1	7_Enh	NA	NA	1	ENSG00000120337.7
chr1	172900000	chr1	173180000	53	1.207966e-14	6.656871e-11	1	7_Enh	1	7_Enh	NA	NA	1	ENSG00000117586.6
chr1	172940000	chr1	173820000	9	4.101622e-5	0.01795369	1	7_Enh	1	7_Enh	NA	NA	1	ENSG00000185278.10
chr1	173100000	chr1	173780000	14	4.753035e-6	0.003673821	1	7_Enh	1	7_Enh	NA	NA	1	ENSG00000120334.11
chr1	173260000	chr1	182580000	6	3.79706e-8	7.059447e-5	1	7_Enh	1	7_Enh	NA	NA	1	ENSG00000143333.6
chr1	173300000	chr1	173780000	13	1.857678e-4	0.04995951	1	7_Enh	1	7_Enh	NA	NA	1	ENSG00000120334.11
chr1	173420000	chr1	173780000	24	5.376105e-9	1.276749e-5	1	7_Enh	1	7_Enh	NA	NA	1	ENSG00000120334.11
chr1	173420000	chr1	173900000	16	2.890412e-6	0.00250146	1	7_Enh	NA	NA	NA	NA	1	ENSG00000117601.9
chr1	173460000	chr1	173660000	19	1.795531e-5	0.009952446	1	7_Enh	NA	NA	1	ENSG00000117592.8	1	ENSG00000183831.6
chr1	173460000	chr1	173780000	18	1.09983e-5	0.006936554	1	7_Enh	1	7_Enh	1	ENSG00000117592.8	1	ENSG00000120334.11
chr1	174140000	chr1	184020000	4	1.839001e-4	0.04962274	NA	NA	1	7_Enh	1	ENSG00000152061.17	1	ENSG00000198860.7
chr1	175860000	chr1	177140000	8	9.855653e-5	0.0327828	1	7_Enh	NA	NA	NA	NA	1	ENSG00000198797.6
chr1	176180000	chr1	181140000	4	1.397927e-4	0.04136395	1	7_Enh	1	7_Enh	1	ENSG00000143207.15	NA	NA
chr1	176860000	chr1	177940000	10	4.695739e-5	0.01972805	1	7_Enh	1	7_Enh	NA	NA	1	ENSG00000120341.14
chr1	177940000	chr1	178260000	19	1.227186e-5	0.007518652	1	7_Enh	1	7_Enh	1	ENSG00000120341.14	NA	NA
chr1	177980000	chr1	179260000	7	1.007579e-5	0.006491818	1	7_Enh	1	7_Enh	NA	NA	1	ENSG00000057252.8
chr1	178060000	chr1	178220000	26	7.162911e-6	0.005017373	1	7_Enh	1	7_Enh	1	ENSG00000075391.12	NA	NA
chr1	178100000	chr1	182820000	6	1.795121e-6	0.001714105	1	7_Enh	NA	NA	NA	NA	1	ENSG00000135829.12
chr1	178180000	chr1	178980000	16	8.287766e-5	0.02920356	1	7_Enh	1	7_Enh	NA	NA	1	ENSG00000116199.7
chr1	178340000	chr1	178700000	15	1.539523e-6	0.001518036	1	7_Enh	1	7_Enh	NA	NA	1	ENSG00000116191.13
chr1	178500000	chr1	178700000	22	1.548709e-9	4.187279e-6	1	7_Enh	1	7_Enh	1	ENSG00000184909.8	1	ENSG00000116191.13
chr1	178500000	chr1	178980000	26	9.80889e-11	3.352521e-7	1	7_Enh	1	7_Enh	1	ENSG00000184909.8	1	ENSG00000116199.7
chr1	178540000	chr1	178860000	15	3.840043e-6	0.003122243	1	7_Enh	1	7_Enh	NA	NA	1	ENSG00000116194.8
chr1	178540000	chr1	178980000	12	1.617397e-4	0.04557765	1	7_Enh	1	7_Enh	NA	NA	1	ENSG00000116199.7
chr1	178540000	chr1	180900000	6	7.663407e-7	8.71519e-4	1	7_Enh	1	7_Enh	NA	NA	1	ENSG00000135835.6
chr1	178580000	chr1	178700000	17	4.300275e-6	0.003405159	1	7_Enh	1	7_Enh	NA	NA	1	ENSG00000116191.13
chr1	178580000	chr1	178980000	17	1.180597e-5	0.007309948	1	7_Enh	1	7_Enh	NA	NA	1	ENSG00000116199.7
chr1	178620000	chr1	178980000	26	6.340924e-8	1.095129e-4	1	7_Enh	1	7_Enh	NA	NA	1	ENSG00000116199.7
chr1	178620000	chr1	182820000	5	1.047447e-4	0.03414422	1	7_Enh	NA	NA	NA	NA	1	ENSG00000135829.12
chr1	178700000	chr1	178860000	17	4.730136e-5	0.01983185	1	7_Enh	1	7_Enh	1	ENSG00000116191.13	1	ENSG00000116194.8
chr1	178700000	chr1	178900000	15	1.940829e-5	0.01053686	1	7_Enh	1	7_Enh	1	ENSG00000116191.13	NA	NA
chr1	178700000	chr1	178980000	15	8.083719e-5	0.0287196	1	7_Enh	1	7_Enh	1	ENSG00000116191.13	1	ENSG00000116199.7
chr1	178740000	chr1	178980000	29	2.366871e-6	0.002135442	1	7_Enh	1	7_Enh	NA	NA	1	ENSG00000116199.7
chr1	178860000	chr1	178980000	33	1.106694e-5	0.006968928	1	7_Enh	1	7_Enh	1	ENSG00000116194.8	1	ENSG00000116199.7
chr1	179100000	chr1	179340000	13	6.28974e-5	0.02418223	1	7_Enh	1	7_Enh	NA	NA	1	ENSG00000162779.16
chr1	179820000	chr1	180140000	13	2.452047e-5	0.01248494	1	7_Enh	1	7_Enh	1	ENSG00000258664.1	1	ENSG00000116260.12
chr1	179860000	chr1	180020000	25	7.328164e-5	0.02685677	NA	NA	1	7_Enh	1	ENSG00000143337.14	NA	NA
chr1	179860000	chr1	180060000	19	5.507579e-5	0.02203738	NA	NA	1	7_Enh	1	ENSG00000143337.14	NA	NA
chr1	179900000	chr1	180140000	17	4.769652e-7	5.911786e-4	1	7_Enh	1	7_Enh	NA	NA	1	ENSG00000116260.12
chr1	179980000	chr1	180140000	19	1.222512e-7	1.91107e-4	1	7_Enh	1	7_Enh	NA	NA	1	ENSG00000116260.12
chr1	180020000	chr1	180140000	29	3.658913e-10	1.133683e-6	1	7_Enh	1	7_Enh	NA	NA	1	ENSG00000116260.12
chr1	180460000	chr1	180740000	16	7.655765e-5	0.02765437	1	7_Enh	1	7_Enh	1	ENSG00000135847.5	NA	NA
chr1	180460000	chr1	181020000	11	5.438267e-5	0.02184963	1	7_Enh	1	7_Enh	1	ENSG00000135847.5	1	ENSG00000153029.10
chr1	180500000	chr1	184940000	5	5.354736e-5	0.02161877	1	7_Enh	1	7_Enh	NA	NA	1	ENSG00000135842.12
chr1	180860000	chr1	181020000	15	3.577159e-5	0.016319	1	7_Enh	1	7_Enh	NA	NA	1	ENSG00000153029.10
chr1	180900000	chr1	181060000	16	1.878341e-8	3.837361e-5	1	7_Enh	1	7_Enh	1	ENSG00000135835.6	1	ENSG00000162783.8
chr1	180900000	chr1	181140000	13	7.418265e-6	0.005146223	1	7_Enh	1	7_Enh	1	ENSG00000135835.6	NA	NA
chr1	180940000	chr1	186980000	5	1.277553e-6	0.001307811	1	7_Enh	1	7_Enh	1	ENSG00000234237.2	NA	NA
chr1	182540000	chr1	192540000	5	1.659336e-5	0.009398303	NA	NA	1	7_Enh	1	ENSG00000135828.7	1	ENSG00000090104.7
chr1	182580000	chr1	182740000	22	6.704909e-7	7.805633e-4	1	7_Enh	1	7_Enh	1	ENSG00000143333.6	1	ENSG00000135838.9
chr1	182940000	chr1	183060000	35	4.046622e-13	1.949968e-9	1	7_Enh	1	7_Enh	1	ENSG00000157060.10	NA	NA
chr1	182940000	chr1	183140000	12	1.444564e-5	0.008485603	1	7_Enh	1	7_Enh	1	ENSG00000157060.10	1	ENSG00000058085.10
chr1	182940000	chr1	183180000	14	3.30969e-5	0.01544701	1	7_Enh	1	7_Enh	1	ENSG00000157060.10	NA	NA
chr1	182940000	chr1	183220000	17	1.043729e-4	0.03406522	1	7_Enh	1	7_Enh	1	ENSG00000157060.10	NA	NA
chr1	182940000	chr1	183300000	16	5.154577e-8	9.157105e-5	1	7_Enh	1	7_Enh	1	ENSG00000157060.10	NA	NA
chr1	182940000	chr1	183500000	11	1.680971e-5	0.009490038	1	7_Enh	1	7_Enh	1	ENSG00000157060.10	NA	NA
chr1	182980000	chr1	183100000	31	6.976309e-10	2.040997e-6	1	7_Enh	1	7_Enh	1	ENSG00000135862.5	NA	NA
chr1	182980000	chr1	183260000	15	1.808936e-4	0.04905669	1	7_Enh	1	7_Enh	1	ENSG00000135862.5	NA	NA
chr1	182980000	chr1	183500000	16	1.915873e-7	2.781198e-4	1	7_Enh	1	7_Enh	1	ENSG00000135862.5	NA	NA
chr1	183020000	chr1	183140000	12	1.062208e-4	0.03446814	1	7_Enh	1	7_Enh	NA	NA	1	ENSG00000058085.10
chr1	183140000	chr1	183260000	15	1.943669e-5	0.0105464	1	7_Enh	1	7_Enh	1	ENSG00000058085.10	NA	NA
chr1	183180000	chr1	183580000	11	2.412609e-5	0.01233884	1	7_Enh	1	7_Enh	NA	NA	1	ENSG00000116701.10
chr1	183220000	chr1	183460000	16	1.028283e-4	0.03372445	1	7_Enh	1	7_Enh	NA	NA	1	ENSG00000116698.16
chr1	183260000	chr1	183580000	12	5.249287e-5	0.02130212	1	7_Enh	1	7_Enh	NA	NA	1	ENSG00000116701.10
chr1	183300000	chr1	183460000	20	6.257128e-9	1.461894e-5	1	7_Enh	1	7_Enh	NA	NA	1	ENSG00000116698.16
chr1	183380000	chr1	184620000	11	1.846507e-6	0.001753374	NA	NA	1	7_Enh	1	ENSG00000157064.6	NA	NA
chr1	183460000	chr1	183580000	15	3.93004e-6	0.003177717	1	7_Enh	1	7_Enh	1	ENSG00000116698.16	1	ENSG00000116701.10
chr1	183620000	chr1	183860000	27	2.592438e-12	1.126733e-8	1	7_Enh	1	7_Enh	1	ENSG00000173627.6	NA	NA
chr1	183620000	chr1	183900000	16	2.704861e-7	3.719384e-4	1	7_Enh	1	7_Enh	1	ENSG00000173627.6	NA	NA
chr1	183620000	chr1	184100000	10	1.527404e-5	0.008843909	1	7_Enh	1	7_Enh	1	ENSG00000173627.6	NA	NA
chr1	183620000	chr1	184300000	9	7.72009e-5	0.02780796	1	7_Enh	1	7_Enh	1	ENSG00000173627.6	NA	NA
chr1	183620000	chr1	184460000	12	8.786289e-6	0.005856058	1	7_Enh	1	7_Enh	1	ENSG00000173627.6	NA	NA
chr1	183860000	chr1	184020000	29	6.687261e-6	0.004767192	1	7_Enh	1	7_Enh	NA	NA	1	ENSG00000198860.7
chr1	183860000	chr1	184740000	9	9.747967e-5	0.0325466	1	7_Enh	1	7_Enh	NA	NA	1	ENSG00000116406.14
chr1	183900000	chr1	184020000	26	6.34626e-6	0.004578045	1	7_Enh	1	7_Enh	NA	NA	1	ENSG00000198860.7
chr1	183900000	chr1	184340000	14	4.674747e-5	0.01966877	1	7_Enh	1	7_Enh	NA	NA	1	ENSG00000116667.8
chr1	184020000	chr1	184180000	29	1.937591e-6	0.00182419	1	7_Enh	1	7_Enh	1	ENSG00000198860.7	NA	NA
chr1	184020000	chr1	184220000	32	1.249615e-5	0.007622545	1	7_Enh	1	7_Enh	1	ENSG00000198860.7	NA	NA
chr1	184020000	chr1	184420000	21	3.187496e-5	0.0150393	1	7_Enh	1	7_Enh	1	ENSG00000198860.7	NA	NA
chr1	184020000	chr1	184580000	19	8.10148e-8	1.346174e-4	1	7_Enh	1	7_Enh	1	ENSG00000198860.7	NA	NA
chr1	184020000	chr1	184620000	20	2.430451e-7	3.397149e-4	1	7_Enh	1	7_Enh	1	ENSG00000198860.7	NA	NA
chr1	184020000	chr1	184660000	23	4.52675e-10	1.380132e-6	1	7_Enh	1	7_Enh	1	ENSG00000198860.7	NA	NA
chr1	184220000	chr1	184340000	35	3.175137e-5	0.01499764	1	7_Enh	1	7_Enh	NA	NA	1	ENSG00000116667.8
chr1	184260000	chr1	184740000	12	3.331159e-6	0.002793613	1	7_Enh	1	7_Enh	NA	NA	1	ENSG00000116406.14
chr1	184340000	chr1	184580000	21	2.287889e-5	0.01185497	1	7_Enh	1	7_Enh	1	ENSG00000116667.8	NA	NA
chr1	184340000	chr1	184620000	22	4.588894e-5	0.01941994	1	7_Enh	1	7_Enh	1	ENSG00000116667.8	NA	NA
chr1	184820000	chr1	184940000	28	1.854935e-5	0.01018563	1	7_Enh	1	7_Enh	NA	NA	1	ENSG00000135842.12
chr1	184900000	chr1	185700000	10	9.841461e-5	0.03275386	1	7_Enh	1	7_Enh	NA	NA	1	ENSG00000143341.7
chr1	185700000	chr1	186100000	14	1.575577e-5	0.009048186	1	7_Enh	1	7_Enh	1	ENSG00000143341.7	NA	NA
chr1	186260000	chr1	192620000	6	2.335098e-5	0.012042	NA	NA	1	7_Enh	1	ENSG00000116690.7	1	ENSG00000127074.10
chr1	186340000	chr1	186940000	14	3.386269e-5	0.015704160000000002	NA	NA	1	7_Enh	1	ENSG00000047410.9	NA	NA
chr1	186340000	chr1	192060000	5	8.320441e-5	0.0292714	NA	NA	1	7_Enh	1	ENSG00000047410.9	NA	NA
chr1	186380000	chr1	193060000	5	2.729815e-5	0.0134689	1	7_Enh	1	7_Enh	1	ENSG00000262180.1	1	ENSG00000023572.4
chr1	187540000	chr1	192300000	6	2.370743e-5	0.01217393	1	7_Enh	NA	NA	NA	NA	1	ENSG00000253148.1
chr1	188940000	chr1	196780000	7	2.552073e-8	5.008819e-5	1	7_Enh	NA	NA	NA	NA	1	ENSG00000080910.7
chr1	190460000	chr1	196100000	5	4.106729e-5	0.0179675	NA	NA	1	7_Enh	1	ENSG00000162670.8	NA	NA
chr1	191300000	chr1	192140000	13	3.827871e-7	4.924928e-4	1	7_Enh	1	7_Enh	NA	NA	1	ENSG00000150681.5
chr1	192500000	chr1	193020000	14	9.151889e-6	0.00603927	1	7_Enh	1	7_Enh	NA	NA	1	ENSG00000116750.9
chr1	192540000	chr1	200420000	5	9.34981e-5	0.03165686	1	7_Enh	1	7_Enh	1	ENSG00000090104.7	NA	NA
chr1	193060000	chr1	195540000	6	5.108051e-5	0.02090627	1	7_Enh	1	7_Enh	1	ENSG00000023572.4	NA	NA
chr1	193140000	chr1	193660000	14	6.049793e-5	0.02354041	1	7_Enh	1	7_Enh	1	ENSG00000162630.5	NA	NA
chr1	193140000	chr1	195540000	7	1.943337e-5	0.01054596	1	7_Enh	1	7_Enh	1	ENSG00000162630.5	NA	NA
chr1	196660000	chr1	196820000	23	2.013715e-5	0.01082303	1	7_Enh	NA	NA	NA	NA	1	ENSG00000134365.8
chr1	196780000	chr1	197100000	20	7.854988e-7	8.878246e-4	NA	NA	1	7_Enh	1	ENSG00000080910.7	1	ENSG00000066279.12
chr1	196780000	chr1	197140000	17	5.421303e-6	0.004061938	NA	NA	1	7_Enh	1	ENSG00000080910.7	NA	NA
chr1	197740000	chr1	198460000	14	6.754263e-6	0.004802563	1	7_Enh	1	7_Enh	1	ENSG00000213047.7	NA	NA
chr1	197900000	chr1	198500000	9	3.235841e-5	0.01519862	NA	NA	1	7_Enh	1	ENSG00000143355.11	1	ENSG00000151418.7
chr1	197940000	chr1	198620000	11	1.393808e-4	0.04128235	1	7_Enh	1	7_Enh	NA	NA	1	ENSG00000081237.14
chr1	198020000	chr1	200580000	6	9.621274e-5	0.03225548	1	7_Enh	1	7_Enh	NA	NA	1	ENSG00000118193.7
chr1	198100000	chr1	198620000	13	6.371819e-5	0.02440257	1	7_Enh	1	7_Enh	NA	NA	1	ENSG00000081237.14
chr1	198140000	chr1	198460000	30	2.238155e-6	0.002042997	1	7_Enh	1	7_Enh	1	ENSG00000151414.10	NA	NA
chr1	198500000	chr1	199980000	10	8.51712e-6	0.005718486	1	7_Enh	NA	NA	1	ENSG00000151418.7	1	ENSG00000116833.9
chr1	198500000	chr1	204780000	5	8.631324e-5	0.02998267	1	7_Enh	NA	NA	1	ENSG00000151418.7	1	ENSG00000163531.11
chr1	200140000	chr1	207020000	4	1.427806e-4	0.0419609	1	7_Enh	1	7_Enh	NA	NA	1	ENSG00000162891.6
chr1	200580000	chr1	200820000	27	9.075873e-8	1.484265e-4	1	7_Enh	1	7_Enh	1	ENSG00000118193.7	NA	NA
chr1	200660000	chr1	200780000	16	4.13886e-5	0.01806564	1	7_Enh	1	7_Enh	1	ENSG00000118197.9	NA	NA
chr1	200700000	chr1	200820000	31	1.746827e-8	3.597951e-5	1	7_Enh	1	7_Enh	1	ENSG00000118200.10	NA	NA
chr1	200980000	chr1	205700000	4	1.357656e-4	0.04056601	1	7_Enh	1	7_Enh	1	ENSG00000116852.10	1	ENSG00000069275.12
chr1	201260000	chr1	201420000	24	8.303317e-5	0.02923536	1	7_Enh	1	7_Enh	1	ENSG00000081277.7	1	ENSG00000174307.5
chr1	201500000	chr1	201780000	28	1.99734e-15	1.162533e-11	1	7_Enh	1	7_Enh	NA	NA	1	ENSG00000198700.5
chr1	201540000	chr1	201780000	16	8.866201e-6	0.0058951	1	7_Enh	1	7_Enh	NA	NA	1	ENSG00000198700.5
chr1	201580000	chr1	201700000	24	1.300669e-8	2.778278e-5	1	7_Enh	1	7_Enh	1	ENSG00000134369.11	NA	NA
chr1	201580000	chr1	201740000	23	4.412396e-5	0.01889197	1	7_Enh	1	7_Enh	1	ENSG00000134369.11	NA	NA
chr1	201580000	chr1	201780000	16	1.289492e-5	0.007803749	1	7_Enh	1	7_Enh	1	ENSG00000134369.11	1	ENSG00000198700.5
chr1	201580000	chr1	201820000	18	3.711545e-5	0.01673806	1	7_Enh	1	7_Enh	1	ENSG00000134369.11	NA	NA
chr1	201620000	chr1	201780000	18	2.216211e-5	0.01158569	1	7_Enh	1	7_Enh	NA	NA	1	ENSG00000198700.5
chr1	201700000	chr1	206860000	4	4.755218e-5	0.01990429	1	7_Enh	1	7_Enh	NA	NA	1	ENSG00000162889.6
chr1	201820000	chr1	201980000	20	2.381503e-5	0.01221707	1	7_Enh	1	7_Enh	NA	NA	1	ENSG00000163435.11
chr1	202180000	chr1	202540000	13	5.493542e-5	0.02199237	NA	NA	1	7_Enh	1	ENSG00000133067.13	NA	NA
chr1	202260000	chr1	202660000	16	1.800515e-4	0.0489306	1	7_Enh	NA	NA	NA	NA	1	ENSG00000143858.7
chr1	202260000	chr1	202700000	17	6.053221e-5	0.0235512	1	7_Enh	NA	NA	NA	NA	1	ENSG00000143858.7
chr1	202340000	chr1	202660000	22	1.950393e-8	3.9655e-5	1	7_Enh	NA	NA	NA	NA	1	ENSG00000143858.7
chr1	202420000	chr1	202660000	32	2.358921e-10	7.570706e-7	1	7_Enh	NA	NA	NA	NA	1	ENSG00000143858.7
chr1	202420000	chr1	202700000	33	2.993116e-11	1.109965e-7	1	7_Enh	NA	NA	NA	NA	1	ENSG00000143858.7
chr1	202420000	chr1	202860000	11	1.624392e-4	0.04571308	1	7_Enh	NA	NA	NA	NA	1	ENSG00000183155.4
chr1	202420000	chr1	202940000	14	1.175303e-4	0.03688248	1	7_Enh	1	7_Enh	NA	NA	1	ENSG00000159348.8
chr1	202460000	chr1	202660000	24	3.51404e-5	0.01612472	1	7_Enh	NA	NA	NA	NA	1	ENSG00000143858.7
chr1	202460000	chr1	202700000	27	7.499297e-7	8.557912e-4	1	7_Enh	NA	NA	NA	NA	1	ENSG00000143858.7
chr1	202540000	chr1	202660000	40	3.327571e-6	0.00279204	1	7_Enh	NA	NA	NA	NA	1	ENSG00000143858.7
chr1	202540000	chr1	202700000	38	5.389253e-6	0.004043364	1	7_Enh	NA	NA	NA	NA	1	ENSG00000143858.7
chr1	202700000	chr1	202820000	31	4.836343e-7	5.977017e-4	NA	NA	1	7_Enh	1	ENSG00000143858.7	NA	NA
chr1	202700000	chr1	202940000	33	9.972555e-8	1.606982e-4	NA	NA	1	7_Enh	1	ENSG00000143858.7	1	ENSG00000159348.8
chr1	202740000	chr1	202940000	18	1.349668e-4	0.0404038	1	7_Enh	1	7_Enh	NA	NA	1	ENSG00000159348.8
chr1	202780000	chr1	202900000	23	1.612137e-6	0.001574664	1	7_Enh	NA	NA	1	ENSG00000184774.6	1	ENSG00000117153.11
chr1	202820000	chr1	202940000	26	3.860691e-6	0.003135297	1	7_Enh	1	7_Enh	NA	NA	1	ENSG00000159348.8
chr1	202820000	chr1	202980000	15	8.629599e-5	0.02997919	1	7_Enh	1	7_Enh	NA	NA	1	ENSG00000143847.11
chr1	202980000	chr1	203420000	10	1.57174e-5	0.009032408	1	7_Enh	1	7_Enh	1	ENSG00000143847.11	NA	NA
chr1	203020000	chr1	203140000	18	2.783397e-6	0.002428034	1	7_Enh	1	7_Enh	NA	NA	1	ENSG00000133048.8
chr1	203020000	chr1	203340000	15	1.565643e-4	0.04461229	1	7_Enh	1	7_Enh	NA	NA	1	ENSG00000122176.10
chr1	203060000	chr1	203180000	21	3.737226e-10	1.15665e-6	NA	NA	1	7_Enh	1	ENSG00000163485.11	NA	NA
chr1	203060000	chr1	203220000	18	8.012498e-7	9.023002e-4	NA	NA	1	7_Enh	1	ENSG00000163485.11	NA	NA
chr1	203060000	chr1	203420000	8	1.762169e-4	0.04822146	NA	NA	1	7_Enh	1	ENSG00000163485.11	NA	NA
chr1	203220000	chr1	203460000	15	1.564923e-4	0.04459817	1	7_Enh	1	7_Enh	NA	NA	1	ENSG00000188770.5
chr1	203260000	chr1	203460000	16	1.392053e-6	0.001399612	1	7_Enh	1	7_Enh	1	ENSG00000159388.5	1	ENSG00000188770.5
chr1	203340000	chr1	203460000	22	8.025884e-7	9.034441e-4	1	7_Enh	1	7_Enh	1	ENSG00000122176.10	1	ENSG00000188770.5
chr1	203340000	chr1	203540000	19	4.96452e-7	6.109008e-4	1	7_Enh	1	7_Enh	1	ENSG00000122176.10	NA	NA
chr1	203340000	chr1	203580000	16	2.257422e-6	0.002057072	1	7_Enh	1	7_Enh	1	ENSG00000122176.10	1	ENSG00000058668.10
chr1	203340000	chr1	203700000	21	5.381193e-7	6.52582e-4	1	7_Enh	1	7_Enh	1	ENSG00000122176.10	NA	NA
chr1	203460000	chr1	203580000	19	1.49658e-7	2.262274e-4	1	7_Enh	1	7_Enh	1	ENSG00000188770.5	1	ENSG00000058668.10
chr1	203460000	chr1	203700000	18	4.350918e-5	0.01870751	1	7_Enh	1	7_Enh	1	ENSG00000188770.5	NA	NA
chr1	203460000	chr1	203780000	14	5.060493e-6	0.003852547	1	7_Enh	1	7_Enh	1	ENSG00000188770.5	1	ENSG00000257315.1
chr1	203540000	chr1	203780000	22	7.088822e-11	2.485889e-7	1	7_Enh	1	7_Enh	NA	NA	1	ENSG00000257315.1
chr1	203580000	chr1	203700000	23	4.205111e-6	0.003347423	1	7_Enh	1	7_Enh	1	ENSG00000058668.10	NA	NA
chr1	203660000	chr1	212980000	5	3.890385e-7	4.990252e-4	1	7_Enh	1	7_Enh	NA	NA	1	ENSG00000117697.10
chr1	203700000	chr1	203820000	27	2.754966e-5	0.01356051	1	7_Enh	1	7_Enh	NA	NA	1	ENSG00000182004.8
chr1	203780000	chr1	204180000	11	1.003112e-4	0.03316667	1	7_Enh	1	7_Enh	1	ENSG00000257315.1	1	ENSG00000174567.7
chr1	203780000	chr1	204340000	10	1.299183e-4	0.03940917	1	7_Enh	1	7_Enh	1	ENSG00000257315.1	1	ENSG00000143850.8
chr1	203820000	chr1	204100000	16	5.957861e-6	0.004362007	1	7_Enh	1	7_Enh	1	ENSG00000182004.8	NA	NA
chr1	203820000	chr1	204140000	23	8.392507e-10	2.413158e-6	1	7_Enh	1	7_Enh	1	ENSG00000182004.8	1	ENSG00000143839.12
chr1	203820000	chr1	204300000	12	1.836248e-4	0.04956826	1	7_Enh	1	7_Enh	1	ENSG00000182004.8	NA	NA
chr1	203860000	chr1	204140000	17	2.483419e-5	0.01259529	1	7_Enh	1	7_Enh	NA	NA	1	ENSG00000143839.12
chr1	203860000	chr1	204340000	16	8.377563e-8	1.386628e-4	1	7_Enh	1	7_Enh	NA	NA	1	ENSG00000143850.8
chr1	204100000	chr1	204340000	18	2.904267e-7	3.93515e-4	1	7_Enh	1	7_Enh	NA	NA	1	ENSG00000143850.8
chr1	204100000	chr1	204380000	18	3.370938e-8	6.383916e-5	1	7_Enh	1	7_Enh	NA	NA	1	ENSG00000158615.8
chr1	204140000	chr1	204260000	30	2.589733e-11	9.710191e-8	1	7_Enh	1	7_Enh	1	ENSG00000143839.12	NA	NA
chr1	204140000	chr1	204300000	21	3.128463e-5	0.01484188	1	7_Enh	1	7_Enh	1	ENSG00000143839.12	NA	NA
chr1	204140000	chr1	204340000	27	8.626725e-11	2.978568e-7	1	7_Enh	1	7_Enh	1	ENSG00000143839.12	1	ENSG00000143850.8
chr1	204140000	chr1	204420000	17	2.591639e-5	0.01298053	1	7_Enh	1	7_Enh	1	ENSG00000143839.12	NA	NA
chr1	204140000	chr1	204460000	17	1.82212e-5	0.01005774	1	7_Enh	1	7_Enh	1	ENSG00000143839.12	1	ENSG00000133056.9
chr1	204180000	chr1	204300000	22	1.144171e-6	0.001199265	1	7_Enh	1	7_Enh	1	ENSG00000174567.7	NA	NA
chr1	204180000	chr1	204340000	31	2.377421e-15	1.376987e-11	1	7_Enh	1	7_Enh	1	ENSG00000174567.7	1	ENSG00000143850.8
chr1	204220000	chr1	204340000	23	2.222479e-9	5.811795e-6	1	7_Enh	1	7_Enh	NA	NA	1	ENSG00000143850.8
chr1	204340000	chr1	207220000	6	1.264884e-4	0.03868955	1	7_Enh	1	7_Enh	1	ENSG00000143850.8	1	ENSG00000180667.6
chr1	205100000	chr1	205300000	16	7.066577e-6	0.004969002	1	7_Enh	1	7_Enh	1	ENSG00000117222.9	1	ENSG00000163545.7
chr1	205300000	chr1	205460000	19	4.12507e-9	1.010631e-5	1	7_Enh	NA	NA	1	ENSG00000163545.7	1	ENSG00000117266.11
chr1	205580000	chr1	205700000	29	1.42206e-10	4.736347e-7	1	7_Enh	1	7_Enh	NA	NA	1	ENSG00000069275.12
chr1	205580000	chr1	206700000	8	1.793066e-6	0.001712536	1	7_Enh	1	7_Enh	NA	NA	1	ENSG00000136653.15
chr1	205700000	chr1	206180000	16	1.296528e-6	0.001322426	1	7_Enh	1	7_Enh	1	ENSG00000069275.12	NA	NA
chr1	205740000	chr1	205900000	23	3.042588e-6	0.002604274	1	7_Enh	1	7_Enh	1	ENSG00000117280.8	1	ENSG00000174502.14
chr1	205740000	chr1	206180000	14	2.512907e-5	0.01270132	1	7_Enh	1	7_Enh	1	ENSG00000117280.8	NA	NA
chr1	205740000	chr1	206220000	12	1.708098e-4	0.04725353	1	7_Enh	NA	NA	1	ENSG00000117280.8	1	ENSG00000198049.5
chr1	205780000	chr1	206220000	13	2.506294e-6	0.002233876	1	7_Enh	NA	NA	1	ENSG00000133065.6	1	ENSG00000198049.5
chr1	205780000	chr1	206300000	14	2.256244e-7	3.189823e-4	1	7_Enh	1	7_Enh	1	ENSG00000133065.6	1	ENSG00000196188.6
chr1	205780000	chr1	213500000	4	1.563043e-5	0.008994274	1	7_Enh	1	7_Enh	1	ENSG00000133065.6	NA	NA
chr1	205820000	chr1	206180000	16	6.700317e-6	0.004774856	1	7_Enh	1	7_Enh	1	ENSG00000162877.8	NA	NA
chr1	205820000	chr1	206220000	14	3.708729e-5	0.01672866	1	7_Enh	NA	NA	1	ENSG00000162877.8	1	ENSG00000198049.5
chr1	205820000	chr1	206300000	16	9.14425e-7	0.001004172	1	7_Enh	1	7_Enh	1	ENSG00000162877.8	1	ENSG00000196188.6
chr1	205900000	chr1	206180000	17	5.785284e-5	0.0228029	1	7_Enh	1	7_Enh	1	ENSG00000174502.14	NA	NA
chr1	205900000	chr1	206220000	31	2.409715e-15	1.39423e-11	1	7_Enh	NA	NA	1	ENSG00000174502.14	1	ENSG00000198049.5
chr1	205900000	chr1	206300000	16	1.961769e-5	0.01062007	1	7_Enh	1	7_Enh	1	ENSG00000174502.14	1	ENSG00000196188.6
chr1	206140000	chr1	206580000	40	4.426796e-27	4.155202e-23	1	7_Enh	1	7_Enh	1	ENSG00000196550.6	NA	NA
chr1	206140000	chr1	206620000	20	9.541364e-10	2.715787e-6	1	7_Enh	1	7_Enh	1	ENSG00000196550.6	NA	NA
chr1	206140000	chr1	206820000	16	1.198805e-9	3.329203e-6	1	7_Enh	1	7_Enh	1	ENSG00000196550.6	1	ENSG00000143479.11
chr1	206180000	chr1	206500000	23	1.992484e-9	5.267925e-6	1	7_Enh	1	7_Enh	NA	NA	1	ENSG00000163486.8
chr1	206180000	chr1	206700000	13	3.953739e-7	5.058991e-4	1	7_Enh	1	7_Enh	NA	NA	1	ENSG00000136653.15
chr1	206500000	chr1	214620000	4	4.420275e-5	0.01891398	1	7_Enh	1	7_Enh	1	ENSG00000163486.8	NA	NA
chr1	206700000	chr1	206900000	16	1.048821e-5	0.006695602	1	7_Enh	1	7_Enh	1	ENSG00000136653.15	NA	NA
chr1	206780000	chr1	206940000	22	1.061524e-4	0.03445676	1	7_Enh	1	7_Enh	1	ENSG00000143486.11	1	ENSG00000136634.5
chr1	206780000	chr1	207100000	16	2.162676e-6	0.001988443	1	7_Enh	1	7_Enh	1	ENSG00000143486.11	1	ENSG00000162896.5
chr1	206820000	chr1	207020000	14	8.349804e-5	0.02934233	1	7_Enh	1	7_Enh	1	ENSG00000143479.11	1	ENSG00000162891.6
chr1	206820000	chr1	207100000	12	3.507012e-5	0.01610674	1	7_Enh	1	7_Enh	1	ENSG00000143479.11	1	ENSG00000162896.5
chr1	206900000	chr1	207060000	27	1.678246e-11	6.478687e-8	1	7_Enh	1	7_Enh	NA	NA	1	ENSG00000162892.11
chr1	206900000	chr1	207100000	20	2.845453e-8	5.508315e-5	1	7_Enh	1	7_Enh	NA	NA	1	ENSG00000162896.5
chr1	206940000	chr1	207060000	20	2.578889e-6	0.002284821	1	7_Enh	1	7_Enh	1	ENSG00000136634.5	1	ENSG00000162892.11
chr1	206940000	chr1	207100000	18	1.773134e-6	0.001697216	1	7_Enh	1	7_Enh	1	ENSG00000136634.5	1	ENSG00000162896.5
chr1	206980000	chr1	207100000	29	1.64254e-10	5.41089e-7	1	7_Enh	1	7_Enh	1	ENSG00000142224.11	1	ENSG00000162896.5
chr1	207060000	chr1	212820000	4	7.077016e-5	0.02620157	1	7_Enh	1	7_Enh	1	ENSG00000162892.11	NA	NA
chr1	207140000	chr1	216900000	4	1.214945e-4	0.03767924	NA	NA	1	7_Enh	1	ENSG00000162897.10	NA	NA
chr1	207220000	chr1	207660000	19	4.333056e-6	0.00342343	1	7_Enh	NA	NA	1	ENSG00000180667.6	1	ENSG00000203710.6
chr1	207260000	chr1	207540000	17	5.151129e-5	0.02103023	NA	NA	1	7_Enh	1	ENSG00000123838.6	NA	NA
chr1	207500000	chr1	216700000	5	4.466549e-6	0.003497724	1	7_Enh	1	7_Enh	1	ENSG00000196352.9	NA	NA
chr1	207820000	chr1	207940000	60	1.322716e-27	1.265937e-23	NA	NA	1	7_Enh	1	ENSG00000197721.12	1	ENSG00000117335.14
chr1	208220000	chr1	214460000	4	2.697332e-5	0.0133535	1	7_Enh	1	7_Enh	NA	NA	1	ENSG00000143499.9
chr1	208300000	chr1	208420000	24	7.549499e-11	2.63351e-7	1	7_Enh	1	7_Enh	NA	NA	1	ENSG00000076356.6
chr1	209740000	chr1	209940000	18	1.560821e-6	0.001534396	1	7_Enh	1	7_Enh	1	ENSG00000008118.5	1	ENSG00000162757.3
chr1	209860000	chr1	218500000	4	7.985939e-5	0.028468	1	7_Enh	1	7_Enh	1	ENSG00000117594.5	1	ENSG00000092969.7
chr1	210060000	chr1	210500000	9	1.798256e-4	0.04888708	1	7_Enh	NA	NA	NA	NA	1	ENSG00000054392.8
chr1	210580000	chr1	211300000	10	5.751708e-5	0.02270781	1	7_Enh	NA	NA	NA	NA	1	ENSG00000143473.7
chr1	210580000	chr1	211420000	13	9.339134e-7	0.001021176	1	7_Enh	1	7_Enh	NA	NA	1	ENSG00000117625.9
chr1	210620000	chr1	211420000	12	4.327747e-6	0.003421342	1	7_Enh	1	7_Enh	NA	NA	1	ENSG00000117625.9
chr1	210740000	chr1	211300000	13	2.524323e-8	4.957877e-5	1	7_Enh	NA	NA	NA	NA	1	ENSG00000143473.7
chr1	210860000	chr1	211300000	9	4.232862e-5	0.01835944	1	7_Enh	NA	NA	NA	NA	1	ENSG00000143473.7
chr1	210860000	chr1	220620000	3	1.179904e-4	0.03696641	1	7_Enh	NA	NA	NA	NA	1	ENSG00000224867.2
chr1	211500000	chr1	211660000	18	3.724293e-6	0.003049227	1	7_Enh	NA	NA	1	ENSG00000082512.10	1	ENSG00000198570.5
chr1	211500000	chr1	211820000	13	5.742254e-5	0.02268183	1	7_Enh	1	7_Enh	1	ENSG00000082512.10	NA	NA
chr1	211860000	chr1	212180000	16	1.510028e-5	0.008766201	1	7_Enh	1	7_Enh	1	ENSG00000117650.8	NA	NA
chr1	212220000	chr1	212460000	11	5.533454e-5	0.02211636	1	7_Enh	1	7_Enh	1	ENSG00000143493.8	1	ENSG00000066027.7
chr1	212220000	chr1	212500000	14	9.468891e-7	0.001032097	1	7_Enh	1	7_Enh	1	ENSG00000143493.8	NA	NA
chr1	212260000	chr1	212580000	14	1.79263e-5	0.009942636	1	7_Enh	1	7_Enh	NA	NA	1	ENSG00000065600.8
chr1	212260000	chr1	212740000	13	1.631614e-4	0.04584692	1	7_Enh	1	7_Enh	NA	NA	1	ENSG00000162772.12
chr1	212340000	chr1	212620000	21	4.449993e-9	1.079862e-5	1	7_Enh	1	7_Enh	NA	NA	1	ENSG00000117691.5
chr1	212580000	chr1	213180000	10	8.390722e-5	0.02943308	1	7_Enh	1	7_Enh	1	ENSG00000065600.8	1	ENSG00000174606.8
chr1	212660000	chr1	212780000	46	3.681862e-20	2.747971e-16	1	7_Enh	1	7_Enh	NA	NA	1	ENSG00000162771.6
chr1	212660000	chr1	212860000	23	1.411374e-8	2.985284e-5	1	7_Enh	1	7_Enh	NA	NA	1	ENSG00000123685.4
chr1	212660000	chr1	213140000	10	3.064487e-5	0.01462617	1	7_Enh	1	7_Enh	NA	NA	1	ENSG00000143494.11
chr1	212740000	chr1	221980000	4	1.035475e-4	0.03387799	1	7_Enh	1	7_Enh	1	ENSG00000162772.12	NA	NA
chr1	212780000	chr1	222340000	4	9.435176e-5	0.03186324	1	7_Enh	1	7_Enh	1	ENSG00000162771.6	NA	NA
chr1	213180000	chr1	221900000	4	4.332307e-5	0.01865792	1	7_Enh	1	7_Enh	1	ENSG00000174606.8	1	ENSG00000143507.13
chr1	214420000	chr1	214780000	13	4.629033e-5	0.01953875	1	7_Enh	1	7_Enh	NA	NA	1	ENSG00000117724.8
chr1	214460000	chr1	214780000	17	6.528218e-7	7.636378e-4	1	7_Enh	1	7_Enh	1	ENSG00000143499.9	1	ENSG00000117724.8
chr1	214460000	chr1	216180000	7	3.786309e-5	0.01696794	1	7_Enh	1	7_Enh	1	ENSG00000143499.9	NA	NA
chr1	214500000	chr1	214780000	19	9.043085e-5	0.03092758	1	7_Enh	1	7_Enh	NA	NA	1	ENSG00000117724.8
chr1	214500000	chr1	223860000	4	7.050148e-5	0.0261392	1	7_Enh	NA	NA	NA	NA	1	ENSG00000203697.7
chr1	214580000	chr1	214740000	30	5.59494e-13	2.647577e-9	1	7_Enh	1	7_Enh	NA	NA	1	ENSG00000152104.7
chr1	214580000	chr1	215740000	7	1.729545e-4	0.04766311	1	7_Enh	1	7_Enh	NA	NA	1	ENSG00000136636.8
chr1	214580000	chr1	219340000	4	1.70331e-4	0.04716673	1	7_Enh	1	7_Enh	NA	NA	1	ENSG00000143353.7
chr1	214620000	chr1	214740000	23	2.599145e-6	0.002298713	1	7_Enh	1	7_Enh	NA	NA	1	ENSG00000152104.7
chr1	214740000	chr1	219260000	5	1.034801e-4	0.03386318	1	7_Enh	1	7_Enh	1	ENSG00000152104.7	NA	NA
chr1	215020000	chr1	215180000	17	4.359081e-5	0.01873244	1	7_Enh	1	7_Enh	NA	NA	1	ENSG00000082482.9
chr1	215180000	chr1	215740000	14	3.035933e-5	0.0145342	1	7_Enh	1	7_Enh	1	ENSG00000082482.9	1	ENSG00000136636.8
chr1	215180000	chr1	218380000	6	8.456384e-6	0.005689941	1	7_Enh	1	7_Enh	1	ENSG00000082482.9	NA	NA
chr1	215740000	chr1	220540000	5	1.756515e-4	0.04812155	1	7_Enh	1	7_Enh	1	ENSG00000136636.8	NA	NA
chr1	216700000	chr1	217820000	9	9.63208e-6	0.006278167	1	7_Enh	1	7_Enh	NA	NA	1	ENSG00000092978.6
chr1	217260000	chr1	220140000	8	5.258944e-5	0.02133139	1	7_Enh	NA	NA	NA	NA	1	ENSG00000196660.6
chr1	217260000	chr1	225580000	7	3.019577e-7	4.061512e-4	1	7_Enh	NA	NA	NA	NA	1	ENSG00000203691.2
chr1	218460000	chr1	219260000	10	6.742932e-5	0.02536909	1	7_Enh	1	7_Enh	1	ENSG00000067533.5	NA	NA
chr1	218460000	chr1	219420000	11	1.225215e-5	0.00750852	1	7_Enh	1	7_Enh	1	ENSG00000067533.5	NA	NA
chr1	218460000	chr1	219540000	14	4.658259e-8	8.406937e-5	1	7_Enh	1	7_Enh	1	ENSG00000067533.5	NA	NA
chr1	218460000	chr1	219780000	9	1.54501e-5	0.008916199	1	7_Enh	1	7_Enh	1	ENSG00000067533.5	NA	NA
chr1	218460000	chr1	219820000	9	2.285752e-5	0.01184686	1	7_Enh	1	7_Enh	1	ENSG00000067533.5	NA	NA
chr1	218500000	chr1	219260000	9	6.640426e-5	0.02510666	1	7_Enh	1	7_Enh	1	ENSG00000092969.7	NA	NA
chr1	218500000	chr1	219500000	8	5.061745e-5	0.02078427	1	7_Enh	1	7_Enh	1	ENSG00000092969.7	NA	NA
chr1	218500000	chr1	219780000	7	1.488152e-4	0.04312577	1	7_Enh	1	7_Enh	1	ENSG00000092969.7	NA	NA
chr1	218580000	chr1	218700000	29	2.423082e-5	0.01237332	1	7_Enh	1	7_Enh	NA	NA	1	ENSG00000228208.2
chr1	218700000	chr1	218900000	19	2.388954e-5	0.01224377	1	7_Enh	1	7_Enh	1	ENSG00000228208.2	NA	NA
chr1	218700000	chr1	218940000	24	1.122938e-4	0.03579073	1	7_Enh	1	7_Enh	1	ENSG00000228208.2	NA	NA
chr1	218700000	chr1	218980000	20	7.072343e-5	0.02619129	1	7_Enh	1	7_Enh	1	ENSG00000228208.2	NA	NA
chr1	218700000	chr1	219260000	12	1.628055e-4	0.04578028	1	7_Enh	1	7_Enh	1	ENSG00000228208.2	NA	NA
chr1	218700000	chr1	219340000	15	8.457011e-6	0.005690106	1	7_Enh	1	7_Enh	1	ENSG00000228208.2	1	ENSG00000143353.7
chr1	218700000	chr1	219380000	17	2.26532e-9	5.916357e-6	1	7_Enh	1	7_Enh	1	ENSG00000228208.2	NA	NA
chr1	220460000	chr1	220860000	19	1.154183e-4	0.03646114	1	7_Enh	1	7_Enh	1	ENSG00000118873.11	1	ENSG00000162817.6
chr1	220460000	chr1	222540000	8	9.449815e-5	0.03189352	1	7_Enh	1	7_Enh	1	ENSG00000118873.11	NA	NA
chr1	220540000	chr1	226740000	4	1.439165e-4	0.04217996	1	7_Enh	NA	NA	NA	NA	1	ENSG00000203685.5
chr1	220620000	chr1	227940000	3	1.280493e-4	0.03902361	NA	NA	1	7_Enh	1	ENSG00000224867.2	1	ENSG00000081692.8
chr1	220900000	chr1	227900000	22	7.464916e-33	8.227547e-29	1	7_Enh	1	7_Enh	NA	NA	1	ENSG00000143740.10
chr1	220980000	chr1	222460000	7	1.079101e-4	0.0348295	1	7_Enh	1	7_Enh	1	ENSG00000186205.8	NA	NA
chr1	220980000	chr1	222740000	8	2.943388e-5	0.0142315	1	7_Enh	1	7_Enh	1	ENSG00000186205.8	1	ENSG00000143512.8
chr1	220980000	chr1	227060000	4	1.373631e-4	0.04087976	1	7_Enh	1	7_Enh	1	ENSG00000186205.8	1	ENSG00000143801.12
chr1	221060000	chr1	221380000	19	8.160537e-9	1.845727e-5	1	7_Enh	1	7_Enh	1	ENSG00000136630.11	NA	NA
chr1	221060000	chr1	221460000	15	1.529976e-5	0.008854718	1	7_Enh	1	7_Enh	1	ENSG00000136630.11	NA	NA
chr1	221060000	chr1	221500000	12	7.962598e-5	0.02840663	1	7_Enh	1	7_Enh	1	ENSG00000136630.11	NA	NA
chr1	221060000	chr1	221620000	22	1.969989e-11	7.527792e-8	1	7_Enh	1	7_Enh	1	ENSG00000136630.11	NA	NA
chr1	221060000	chr1	222540000	10	1.804024e-7	2.646411e-4	1	7_Enh	1	7_Enh	1	ENSG00000136630.11	NA	NA
chr1	221060000	chr1	222700000	10	6.174371e-9	1.444391e-5	1	7_Enh	1	7_Enh	1	ENSG00000136630.11	NA	NA
chr1	221260000	chr1	221900000	8	8.533164e-5	0.02976958	1	7_Enh	1	7_Enh	NA	NA	1	ENSG00000143507.13
chr1	221620000	chr1	222780000	10	4.162706e-5	0.01814107	1	7_Enh	1	7_Enh	NA	NA	1	ENSG00000154305.12
chr1	221660000	chr1	221900000	14	5.777738e-6	0.00426253	1	7_Enh	1	7_Enh	NA	NA	1	ENSG00000143507.13
chr1	221660000	chr1	222780000	8	8.108504e-5	0.02878785	1	7_Enh	1	7_Enh	NA	NA	1	ENSG00000154305.12
chr1	221740000	chr1	221900000	15	7.465723e-5	0.02718795	1	7_Enh	1	7_Enh	NA	NA	1	ENSG00000143507.13
chr1	221900000	chr1	222180000	13	1.691964e-5	0.009536187	1	7_Enh	1	7_Enh	1	ENSG00000143507.13	NA	NA
chr1	221900000	chr1	222300000	13	6.789005e-7	7.89021e-4	1	7_Enh	1	7_Enh	1	ENSG00000143507.13	NA	NA
chr1	221900000	chr1	222380000	10	1.583174e-4	0.04492906	1	7_Enh	1	7_Enh	1	ENSG00000143507.13	NA	NA
chr1	221900000	chr1	222500000	9	7.41276e-5	0.02705962	1	7_Enh	1	7_Enh	1	ENSG00000143507.13	NA	NA
chr1	221900000	chr1	222540000	9	1.016545e-4	0.03346494	1	7_Enh	1	7_Enh	1	ENSG00000143507.13	NA	NA
chr1	222900000	chr1	228260000	4	6.324856e-5	0.02427621	1	7_Enh	1	7_Enh	1	ENSG00000197520.6	1	ENSG00000143761.9
chr1	222940000	chr1	223860000	10	2.41628e-6	0.002169864	1	7_Enh	NA	NA	NA	NA	1	ENSG00000203697.7
chr1	222980000	chr1	223180000	37	1.509656e-10	5.001965e-7	1	7_Enh	1	7_Enh	1	ENSG00000154309.7	NA	NA
chr1	223300000	chr1	223500000	21	4.174478e-5	0.01817851	NA	NA	1	7_Enh	1	ENSG00000187554.7	NA	NA
chr1	223300000	chr1	231340000	4	1.421244e-4	0.04182515	NA	NA	1	7_Enh	1	ENSG00000187554.7	NA	NA
chr1	223500000	chr1	223860000	13	1.569498e-4	0.04467633	1	7_Enh	NA	NA	NA	NA	1	ENSG00000203697.7
chr1	223900000	chr1	224100000	17	2.161685e-5	0.01138508	1	7_Enh	1	7_Enh	1	ENSG00000162909.13	NA	NA
chr1	223900000	chr1	225940000	5	7.594022e-5	0.02750266	1	7_Enh	1	7_Enh	1	ENSG00000162909.13	NA	NA
chr1	223900000	chr1	228900000	6	1.444257e-6	0.001441606	1	7_Enh	1	7_Enh	1	ENSG00000162909.13	NA	NA
chr1	224020000	chr1	224540000	12	4.692564e-5	0.01971971	1	7_Enh	1	7_Enh	1	ENSG00000143514.12	1	ENSG00000143771.7
chr1	224100000	chr1	224620000	10	1.011509e-4	0.03335513	1	7_Enh	1	7_Enh	NA	NA	1	ENSG00000162923.10
chr1	224100000	chr1	230900000	6	2.903143e-7	3.93395e-4	1	7_Enh	1	7_Enh	NA	NA	1	ENSG00000135773.8
chr1	224300000	chr1	229380000	4	9.420618e-5	0.03182543	1	7_Enh	1	7_Enh	1	ENSG00000143756.7	1	ENSG00000177800.2
chr1	224340000	chr1	224540000	22	9.575578e-8	1.551914e-4	1	7_Enh	1	7_Enh	NA	NA	1	ENSG00000143771.7
chr1	224700000	chr1	225100000	15	7.565232e-5	0.02743856	1	7_Enh	1	7_Enh	NA	NA	1	ENSG00000185842.10
chr1	224740000	chr1	225100000	10	1.132063e-4	0.03598976	1	7_Enh	1	7_Enh	NA	NA	1	ENSG00000185842.10
chr1	224740000	chr1	228260000	4	2.725936e-5	0.01345838	1	7_Enh	1	7_Enh	NA	NA	1	ENSG00000143761.9
chr1	225100000	chr1	230780000	4	1.50946e-4	0.04353323	1	7_Enh	NA	NA	1	ENSG00000185842.10	1	ENSG00000135775.9
chr1	225620000	chr1	226180000	13	1.273464e-4	0.03888483	1	7_Enh	1	7_Enh	1	ENSG00000143815.10	1	ENSG00000143751.9
chr1	225660000	chr1	225860000	15	6.003175e-7	7.132435e-4	1	7_Enh	1	7_Enh	NA	NA	1	ENSG00000154380.12
chr1	225660000	chr1	225980000	11	8.387624e-5	0.02942659	1	7_Enh	1	7_Enh	NA	NA	1	ENSG00000143819.8
chr1	225660000	chr1	226060000	15	3.044565e-10	9.578342e-7	1	7_Enh	1	7_Enh	NA	NA	1	ENSG00000196187.7
chr1	225660000	chr1	226180000	13	3.847418e-6	0.003126927	1	7_Enh	1	7_Enh	NA	NA	1	ENSG00000143751.9
chr1	225700000	chr1	225980000	25	3.844891e-14	2.031715e-10	1	7_Enh	1	7_Enh	NA	NA	1	ENSG00000143819.8
chr1	225700000	chr1	226060000	18	1.467113e-11	5.724959e-8	1	7_Enh	1	7_Enh	NA	NA	1	ENSG00000196187.7
chr1	225740000	chr1	225860000	29	1.549331e-11	6.010416e-8	1	7_Enh	1	7_Enh	NA	NA	1	ENSG00000154380.12
chr1	225740000	chr1	225980000	23	3.471721e-9	8.680098e-6	1	7_Enh	1	7_Enh	NA	NA	1	ENSG00000143819.8
chr1	225740000	chr1	226060000	14	4.103336e-6	0.003284198	1	7_Enh	1	7_Enh	NA	NA	1	ENSG00000196187.7
chr1	225780000	chr1	225980000	12	3.847993e-5	0.01716024	1	7_Enh	1	7_Enh	NA	NA	1	ENSG00000143819.8
chr1	225860000	chr1	225980000	16	2.216193e-6	0.002027105	1	7_Enh	1	7_Enh	1	ENSG00000154380.12	1	ENSG00000143819.8
chr1	225940000	chr1	226060000	19	1.113593e-9	3.1129e-6	1	7_Enh	1	7_Enh	NA	NA	1	ENSG00000196187.7
chr1	226060000	chr1	226220000	11	9.838223e-5	0.0327483	1	7_Enh	1	7_Enh	1	ENSG00000196187.7	NA	NA
chr1	226260000	chr1	230500000	4	1.811996e-4	0.04910987	1	7_Enh	1	7_Enh	1	ENSG00000163041.5	NA	NA
chr1	226580000	chr1	230900000	4	1.29534e-4	0.03932569	1	7_Enh	1	7_Enh	1	ENSG00000143799.8	1	ENSG00000135773.8
chr1	226820000	chr1	227060000	13	1.061093e-4	0.03444719	1	7_Enh	1	7_Enh	NA	NA	1	ENSG00000143801.12
chr1	226820000	chr1	227100000	15	2.26876e-6	0.002065587	1	7_Enh	1	7_Enh	NA	NA	1	ENSG00000163050.12
chr1	226860000	chr1	227060000	14	1.340743e-4	0.04023107	1	7_Enh	1	7_Enh	NA	NA	1	ENSG00000143801.12
chr1	227060000	chr1	227180000	16	1.334354e-4	0.04010178	1	7_Enh	1	7_Enh	1	ENSG00000143801.12	NA	NA
chr1	227060000	chr1	230260000	5	1.078461e-4	0.0348197	1	7_Enh	1	7_Enh	1	ENSG00000143801.12	NA	NA
chr1	227940000	chr1	228180000	13	1.259612e-6	0.001292638	1	7_Enh	NA	NA	1	ENSG00000081692.8	1	ENSG00000154342.4
chr1	228020000	chr1	235740000	4	3.728167e-5	0.01678653	NA	NA	1	7_Enh	1	ENSG00000185888.5	NA	NA
chr1	228620000	chr1	236220000	4	3.433946e-5	0.01586346	1	7_Enh	1	7_Enh	1	ENSG00000168148.3	1	ENSG00000116962.10
chr1	228860000	chr1	229020000	18	1.756711e-4	0.04812534	NA	NA	1	7_Enh	1	ENSG00000116574.4	NA	NA
chr1	228860000	chr1	229340000	12	1.586506e-4	0.04499281	NA	NA	1	7_Enh	1	ENSG00000116574.4	NA	NA
chr1	228860000	chr1	229380000	23	1.68816e-13	8.345904e-10	NA	NA	1	7_Enh	1	ENSG00000116574.4	1	ENSG00000177800.2
chr1	228860000	chr1	229460000	13	7.579752e-6	0.005230887	NA	NA	1	7_Enh	1	ENSG00000116574.4	1	ENSG00000154429.6
chr1	228860000	chr1	229580000	10	1.187354e-4	0.0371306	NA	NA	1	7_Enh	1	ENSG00000116574.4	1	ENSG00000143632.10
chr1	228900000	chr1	229380000	14	1.540764e-4	0.04413579	1	7_Enh	1	7_Enh	NA	NA	1	ENSG00000177800.2
chr1	228940000	chr1	229380000	19	1.079484e-7	1.720917e-4	1	7_Enh	1	7_Enh	NA	NA	1	ENSG00000177800.2
chr1	228940000	chr1	229420000	18	5.720085e-7	6.852576e-4	1	7_Enh	1	7_Enh	NA	NA	1	ENSG00000213029.2
chr1	228940000	chr1	229580000	18	5.278657e-9	1.256126e-5	1	7_Enh	1	7_Enh	NA	NA	1	ENSG00000143632.10
chr1	228980000	chr1	229380000	15	1.144039e-5	0.007140938	1	7_Enh	1	7_Enh	NA	NA	1	ENSG00000177800.2
chr1	228980000	chr1	229500000	11	6.349509e-5	0.02433984	1	7_Enh	NA	NA	NA	NA	1	ENSG00000154429.6
chr1	229020000	chr1	229380000	15	4.147348e-5	0.01809173	1	7_Enh	1	7_Enh	NA	NA	1	ENSG00000177800.2
chr1	229060000	chr1	229380000	15	1.109298e-6	0.001170558	1	7_Enh	1	7_Enh	NA	NA	1	ENSG00000177800.2
chr1	229100000	chr1	233460000	5	2.242523e-5	0.01168602	1	7_Enh	NA	NA	NA	NA	1	ENSG00000143674.6
chr1	229260000	chr1	231660000	7	9.350465e-7	0.001022213	1	7_Enh	1	7_Enh	NA	NA	1	ENSG00000270106.1
chr1	229380000	chr1	229580000	23	5.713674e-7	6.84638e-4	1	7_Enh	1	7_Enh	1	ENSG00000177800.2	1	ENSG00000143632.10
chr1	229420000	chr1	229580000	21	1.270859e-4	0.03882852	1	7_Enh	1	7_Enh	1	ENSG00000213029.2	1	ENSG00000143632.10
chr1	229420000	chr1	235900000	4	1.217172e-4	0.03772571	1	7_Enh	1	7_Enh	1	ENSG00000213029.2	NA	NA
chr1	229700000	chr1	236780000	4	2.687307e-5	0.01331924	1	7_Enh	NA	NA	1	ENSG00000135776.4	1	ENSG00000119285.6
chr1	229780000	chr1	230380000	16	1.129139e-6	0.001186661	1	7_Enh	1	7_Enh	1	ENSG00000135801.5	NA	NA
chr1	229780000	chr1	230540000	12	4.743293e-6	0.003668001	1	7_Enh	1	7_Enh	1	ENSG00000135801.5	NA	NA
chr1	229780000	chr1	236780000	5	7.588886e-6	0.005236073	1	7_Enh	NA	NA	1	ENSG00000135801.5	1	ENSG00000119285.6
chr1	230500000	chr1	236300000	4	1.496488e-4	0.04328413	1	7_Enh	1	7_Enh	NA	NA	1	ENSG00000077585.9
chr1	230580000	chr1	234460000	5	7.991369e-5	0.0284843	NA	NA	1	7_Enh	1	ENSG00000177614.5	NA	NA
chr1	230780000	chr1	230900000	18	9.756023e-5	0.03256628	NA	NA	1	7_Enh	1	ENSG00000135775.9	1	ENSG00000135773.8
chr1	230780000	chr1	231340000	15	5.718406e-7	6.851059e-4	NA	NA	1	7_Enh	1	ENSG00000135775.9	NA	NA
chr1	230900000	chr1	231060000	26	3.292048e-8	6.259543e-5	1	7_Enh	1	7_Enh	1	ENSG00000135773.8	NA	NA
chr1	230900000	chr1	231340000	13	1.269912e-4	0.03880459	1	7_Enh	1	7_Enh	1	ENSG00000135773.8	NA	NA
chr1	231100000	chr1	237060000	7	6.31895e-7	7.436719e-4	1	7_Enh	1	7_Enh	1	ENSG00000143643.8	NA	NA
chr1	231340000	chr1	239540000	5	6.778726e-5	0.02545134	1	7_Enh	NA	NA	NA	NA	1	ENSG00000133019.7
chr1	231460000	chr1	231740000	20	1.559428e-4	0.04449436	NA	NA	1	7_Enh	1	ENSG00000116903.6	NA	NA
chr1	231460000	chr1	232900000	7	1.483344e-4	0.04303009	NA	NA	1	7_Enh	1	ENSG00000116903.6	NA	NA
chr1	231500000	chr1	234500000	6	1.111078e-5	0.006987823	1	7_Enh	NA	NA	NA	NA	1	ENSG00000168275.10
chr1	231580000	chr1	233460000	7	4.593616e-6	0.003576448	1	7_Enh	NA	NA	1	ENSG00000135766.8	1	ENSG00000143674.6
chr1	231700000	chr1	233420000	5	8.121508e-5	0.02882235	1	7_Enh	1	7_Enh	NA	NA	1	ENSG00000135749.14
chr1	231780000	chr1	232060000	16	1.512004e-4	0.04358174	1	7_Enh	1	7_Enh	1	ENSG00000162946.16	NA	NA
chr1	231820000	chr1	233100000	8	1.013846e-5	0.006520795	1	7_Enh	1	7_Enh	NA	NA	1	ENSG00000135778.7
chr1	231860000	chr1	233460000	8	1.347021e-4	0.04034788	1	7_Enh	NA	NA	NA	NA	1	ENSG00000143674.6
chr1	231860000	chr1	236700000	5	1.1945e-4	0.03728147	1	7_Enh	1	7_Enh	NA	NA	1	ENSG00000116977.14
chr1	231980000	chr1	232940000	8	8.909555e-5	0.03063523	1	7_Enh	1	7_Enh	NA	NA	1	ENSG00000212916.3
chr1	232020000	chr1	232700000	16	2.301266e-7	3.245447e-4	1	7_Enh	1	7_Enh	NA	NA	1	ENSG00000116991.6
chr1	232260000	chr1	232700000	15	2.988979e-5	0.01437641	1	7_Enh	1	7_Enh	NA	NA	1	ENSG00000116991.6
chr1	232940000	chr1	233060000	20	1.161617e-5	0.00722129	1	7_Enh	1	7_Enh	1	ENSG00000212916.3	NA	NA
chr1	233020000	chr1	233420000	11	1.384238e-5	0.008228153	1	7_Enh	1	7_Enh	NA	NA	1	ENSG00000135749.14
chr1	233100000	chr1	233380000	15	1.28848e-4	0.03919064	1	7_Enh	1	7_Enh	1	ENSG00000135778.7	NA	NA
chr1	233420000	chr1	237860000	5	5.466219e-5	0.02192099	1	7_Enh	1	7_Enh	1	ENSG00000135749.14	NA	NA
chr1	233420000	chr1	238660000	5	1.215191e-5	0.007466138	1	7_Enh	1	7_Enh	1	ENSG00000135749.14	NA	NA
chr1	234060000	chr1	236900000	7	1.367345e-5	0.00815376	NA	NA	1	7_Enh	1	ENSG00000183780.8	NA	NA
chr1	234620000	chr1	235100000	12	3.06118e-6	0.002616194	1	7_Enh	1	7_Enh	1	ENSG00000059588.5	NA	NA
chr1	234620000	chr1	235260000	11	7.451548e-8	1.253e-4	1	7_Enh	1	7_Enh	1	ENSG00000059588.5	NA	NA
chr1	234620000	chr1	235300000	11	1.016233e-5	0.00653158	1	7_Enh	1	7_Enh	1	ENSG00000059588.5	1	ENSG00000173726.6
chr1	234660000	chr1	235300000	15	9.652769e-8	1.563354e-4	1	7_Enh	1	7_Enh	NA	NA	1	ENSG00000173726.6
chr1	234740000	chr1	234860000	39	4.596269e-11	1.660278e-7	1	7_Enh	1	7_Enh	1	ENSG00000168264.6	NA	NA
chr1	234740000	chr1	234900000	20	1.190229e-5	0.007352832	1	7_Enh	1	7_Enh	1	ENSG00000168264.6	NA	NA
chr1	234740000	chr1	234980000	23	6.904108e-6	0.004884179	1	7_Enh	1	7_Enh	1	ENSG00000168264.6	NA	NA
chr1	234740000	chr1	235100000	32	3.221564e-19	2.290962e-15	1	7_Enh	1	7_Enh	1	ENSG00000168264.6	NA	NA
chr1	234740000	chr1	235180000	17	5.787611e-9	1.364177e-5	1	7_Enh	1	7_Enh	1	ENSG00000168264.6	NA	NA
chr1	234740000	chr1	235260000	14	3.877785e-8	7.18696e-5	1	7_Enh	1	7_Enh	1	ENSG00000168264.6	NA	NA
chr1	235420000	chr1	235540000	20	1.965318e-6	0.001844345	1	7_Enh	NA	NA	NA	NA	1	ENSG00000116957.8
chr1	235660000	chr1	235900000	20	5.669917e-10	1.689511e-6	1	7_Enh	1	7_Enh	1	ENSG00000162885.8	NA	NA
chr1	236260000	chr1	236700000	14	1.309519e-8	2.794808e-5	1	7_Enh	1	7_Enh	NA	NA	1	ENSG00000116977.14
chr1	236300000	chr1	236460000	25	4.059121e-6	0.003259038	1	7_Enh	NA	NA	1	ENSG00000077585.9	1	ENSG00000086619.9
chr1	236300000	chr1	236660000	20	6.864538e-8	1.169976e-4	1	7_Enh	1	7_Enh	1	ENSG00000077585.9	NA	NA
chr1	236300000	chr1	236940000	12	9.52879e-5	0.03206475	1	7_Enh	NA	NA	1	ENSG00000077585.9	1	ENSG00000116984.8
chr1	236300000	chr1	245660000	6	9.014334e-6	0.005967551	1	7_Enh	1	7_Enh	1	ENSG00000077585.9	NA	NA
chr1	236860000	chr1	241580000	6	1.00942e-5	0.006501152	NA	NA	1	7_Enh	1	ENSG00000077522.8	NA	NA
chr1	238100000	chr1	238820000	11	1.134937e-4	0.03605245	NA	NA	1	7_Enh	1	ENSG00000270188.1	NA	NA
chr1	238100000	chr1	240340000	7	7.575796e-6	0.005228592	NA	NA	1	7_Enh	1	ENSG00000270188.1	NA	NA
chr1	238820000	chr1	247940000	5	2.450534e-5	0.01247985	1	7_Enh	NA	NA	NA	NA	1	ENSG00000221888.2
chr1	240260000	chr1	240780000	11	4.926528e-6	0.003773784	1	7_Enh	1	7_Enh	NA	NA	1	ENSG00000180875.4
chr1	240340000	chr1	240780000	15	3.622629e-8	6.781544e-5	1	7_Enh	1	7_Enh	NA	NA	1	ENSG00000180875.4
chr1	240380000	chr1	240780000	15	1.337316e-6	0.001354518	1	7_Enh	1	7_Enh	NA	NA	1	ENSG00000180875.4
chr1	240620000	chr1	240780000	15	8.573018e-5	0.02985897	1	7_Enh	1	7_Enh	NA	NA	1	ENSG00000180875.4
chr1	240620000	chr1	243380000	5	1.347696e-4	0.04035865	1	7_Enh	1	7_Enh	NA	NA	1	ENSG00000269795.1
chr1	240980000	chr1	247580000	5	4.820156e-6	0.003712201	1	7_Enh	NA	NA	NA	NA	1	ENSG00000162711.12
chr1	241540000	chr1	244620000	5	1.139089e-4	0.03614013	NA	NA	1	7_Enh	1	ENSG00000182901.11	1	ENSG00000179397.13
chr1	241620000	chr1	248660000	5	6.218026e-6	0.004504948	1	7_Enh	NA	NA	NA	NA	1	ENSG00000203661.2
chr1	241780000	chr1	241980000	27	4.373328e-5	0.01877335	1	7_Enh	1	7_Enh	1	ENSG00000203668.1	NA	NA
chr1	241780000	chr1	242020000	40	7.83265e-12	3.183086e-8	1	7_Enh	1	7_Enh	1	ENSG00000203668.1	1	ENSG00000174371.12
chr1	241820000	chr1	241980000	27	7.163192e-6	0.005017373	1	7_Enh	1	7_Enh	1	ENSG00000162843.13	NA	NA
chr1	241860000	chr1	244940000	5	1.168363e-4	0.03673942	1	7_Enh	1	7_Enh	1	ENSG00000054277.8	NA	NA
chr1	242020000	chr1	247500000	5	7.458108e-5	0.02716952	1	7_Enh	1	7_Enh	1	ENSG00000174371.12	1	ENSG00000162714.8
chr1	242020000	chr1	247940000	5	1.662096e-4	0.04640375	1	7_Enh	NA	NA	1	ENSG00000174371.12	1	ENSG00000221888.2
chr1	243420000	chr1	244300000	8	1.000803e-4	0.03312005	1	7_Enh	1	7_Enh	1	ENSG00000143702.11	NA	NA
chr1	243420000	chr1	244980000	9	6.41687e-8	1.106401e-4	1	7_Enh	1	7_Enh	1	ENSG00000143702.11	1	ENSG00000203667.5
chr1	243500000	chr1	244220000	13	3.696326e-5	0.01669349	1	7_Enh	1	7_Enh	NA	NA	1	ENSG00000268146.1
chr1	243580000	chr1	244220000	19	4.736251e-7	5.876978e-4	1	7_Enh	1	7_Enh	NA	NA	1	ENSG00000268146.1
chr1	243580000	chr1	244620000	10	2.382895e-5	0.01222194	1	7_Enh	1	7_Enh	NA	NA	1	ENSG00000179397.13
chr1	243580000	chr1	248620000	6	3.125352e-6	0.00266034	1	7_Enh	NA	NA	NA	NA	1	ENSG00000196539.2
chr1	243700000	chr1	244220000	17	1.092103e-4	0.03512674	1	7_Enh	1	7_Enh	NA	NA	1	ENSG00000268146.1
chr1	243740000	chr1	248660000	5	3.125158e-5	0.01483045	1	7_Enh	NA	NA	NA	NA	1	ENSG00000203661.2
chr1	244100000	chr1	244220000	34	1.332911e-5	0.008002251	1	7_Enh	1	7_Enh	NA	NA	1	ENSG00000268146.1
chr1	244220000	chr1	244420000	27	7.730616e-6	0.00530782	1	7_Enh	1	7_Enh	1	ENSG00000268146.1	NA	NA
chr1	244780000	chr1	244980000	22	6.537377e-7	7.644395e-4	1	7_Enh	1	7_Enh	NA	NA	1	ENSG00000203667.5
chr1	244820000	chr1	244940000	17	1.092091e-5	0.006899037	1	7_Enh	1	7_Enh	1	ENSG00000121644.14	NA	NA
chr1	244820000	chr1	246660000	6	7.219387e-5	0.0265779	1	7_Enh	1	7_Enh	1	ENSG00000121644.14	1	ENSG00000185420.14
chr1	244900000	chr1	249180000	5	9.142301e-5	0.03115185	1	7_Enh	NA	NA	NA	NA	1	ENSG00000185220.7
chr1	245020000	chr1	245140000	24	1.440024e-7	2.191369e-4	1	7_Enh	1	7_Enh	1	ENSG00000153187.12	1	ENSG00000272195.1
chr1	245020000	chr1	245820000	11	1.504945e-4	0.04343703	1	7_Enh	1	7_Enh	1	ENSG00000153187.12	NA	NA
chr1	245020000	chr1	246940000	7	1.500969e-5	0.008728585	1	7_Enh	1	7_Enh	1	ENSG00000153187.12	NA	NA
chr1	245260000	chr1	246660000	7	1.28949e-5	0.007803749	1	7_Enh	1	7_Enh	NA	NA	1	ENSG00000185420.14
chr1	245260000	chr1	246740000	7	2.204688e-5	0.01153964	1	7_Enh	1	7_Enh	NA	NA	1	ENSG00000162851.6
chr1	245300000	chr1	245740000	12	8.999854e-5	0.03082997	NA	NA	1	7_Enh	1	ENSG00000162849.11	NA	NA
chr1	245300000	chr1	246060000	14	2.472633e-7	3.446109e-4	NA	NA	1	7_Enh	1	ENSG00000162849.11	NA	NA
chr1	245300000	chr1	246460000	15	1.242891e-8	2.667375e-5	NA	NA	1	7_Enh	1	ENSG00000162849.11	NA	NA
chr1	245300000	chr1	246540000	9	7.559322e-6	0.005220047	NA	NA	1	7_Enh	1	ENSG00000162849.11	NA	NA
chr1	245300000	chr1	246620000	10	1.26002e-9	3.487517e-6	NA	NA	1	7_Enh	1	ENSG00000162849.11	NA	NA
chr1	245340000	chr1	246660000	7	1.081499e-4	0.03488448	1	7_Enh	1	7_Enh	NA	NA	1	ENSG00000185420.14
chr1	245380000	chr1	246660000	6	7.042245e-5	0.02611948	1	7_Enh	1	7_Enh	NA	NA	1	ENSG00000185420.14
chr1	245660000	chr1	246660000	11	3.762873e-5	0.01689244	1	7_Enh	1	7_Enh	NA	NA	1	ENSG00000185420.14
chr1	245980000	chr1	246660000	12	1.423046e-4	0.04185961	1	7_Enh	1	7_Enh	NA	NA	1	ENSG00000185420.14
chr1	246300000	chr1	246660000	16	3.548337e-5	0.01623312	1	7_Enh	1	7_Enh	NA	NA	1	ENSG00000185420.14
chr1	247100000	chr1	248660000	7	1.315584e-5	0.007922904	1	7_Enh	NA	NA	1	ENSG00000153207.10	1	ENSG00000203661.2
chr1	247380000	chr1	247500000	46	1.786441e-22	1.455183e-18	1	7_Enh	1	7_Enh	NA	NA	1	ENSG00000162714.8
chr1	247380000	chr1	248660000	8	5.711888e-5	0.02259581	1	7_Enh	NA	NA	NA	NA	1	ENSG00000203661.2
chr1	247540000	chr1	248620000	10	4.445151e-6	0.003486403	1	7_Enh	NA	NA	NA	NA	1	ENSG00000196539.2
chr1	248300000	chr1	249220000	9	6.134475e-5	0.02376282	NA	NA	1	7_Enh	1	ENSG00000162727.3	1	ENSG00000185220.7
chr2	260000	chr2	1540000	7	1.93636e-6	0.001823238	1	7_Enh	1	7_Enh	1	ENSG00000035115.17	NA	NA
chr2	300000	chr2	3180000	6	7.72194e-6	0.005303703	1	7_Enh	1	7_Enh	1	ENSG00000189292.11	NA	NA
chr2	940000	chr2	1540000	7	1.180983e-4	0.0369914	NA	NA	1	7_Enh	1	ENSG00000172554.7	NA	NA
chr2	1580000	chr2	1740000	13	1.450944e-4	0.04240035	1	7_Enh	1	7_Enh	NA	NA	1	ENSG00000130508.6
chr2	1740000	chr2	3380000	9	5.330907e-8	9.422891e-5	1	7_Enh	1	7_Enh	1	ENSG00000130508.6	1	ENSG00000171853.11
chr2	1740000	chr2	8300000	4	6.073398e-5	0.02360566	1	7_Enh	1	7_Enh	1	ENSG00000130508.6	NA	NA
chr2	3380000	chr2	6500000	6	3.80609e-5	0.01702605	1	7_Enh	1	7_Enh	1	ENSG00000171853.11	NA	NA
chr2	3620000	chr2	6980000	4	7.148096e-5	0.02639795	1	7_Enh	1	7_Enh	1	ENSG00000171863.8	NA	NA
chr2	3700000	chr2	6740000	4	1.114389e-4	0.03561001	1	7_Enh	1	7_Enh	1	ENSG00000151360.5	NA	NA
chr2	3740000	chr2	7020000	7	1.180729e-6	0.001227908	1	7_Enh	NA	NA	1	ENSG00000214866.3	1	ENSG00000134326.7
chr2	5780000	chr2	7020000	15	2.167598e-10	7.013709e-7	1	7_Enh	NA	NA	NA	NA	1	ENSG00000134326.7
chr2	5820000	chr2	6900000	10	2.42812e-5	0.01239114	1	7_Enh	1	7_Enh	1	ENSG00000176887.5	NA	NA
chr2	5980000	chr2	15820000	4	2.905349e-5	0.01410142	1	7_Enh	NA	NA	NA	NA	1	ENSG00000231031.2
chr2	6140000	chr2	7020000	11	3.26242e-5	0.01528448	1	7_Enh	NA	NA	NA	NA	1	ENSG00000134326.7
chr2	6660000	chr2	11820000	5	2.293907e-5	0.01187799	1	7_Enh	1	7_Enh	NA	NA	1	ENSG00000134324.7
chr2	7060000	chr2	8900000	10	1.85091e-5	0.0101706	NA	NA	1	7_Enh	1	ENSG00000151692.10	NA	NA
chr2	7820000	chr2	8980000	10	4.002209e-5	0.01764462	1	7_Enh	1	7_Enh	NA	NA	1	ENSG00000134313.10
chr2	7940000	chr2	8820000	11	7.443078e-6	0.005158687	1	7_Enh	1	7_Enh	NA	NA	1	ENSG00000115738.5
chr2	8220000	chr2	8820000	12	3.703944e-6	0.003036373	1	7_Enh	1	7_Enh	NA	NA	1	ENSG00000115738.5
chr2	8820000	chr2	12900000	5	1.657884e-4	0.04633513	1	7_Enh	1	7_Enh	1	ENSG00000115738.5	NA	NA
chr2	9140000	chr2	9260000	16	4.997327e-5	0.02059322	1	7_Enh	1	7_Enh	1	ENSG00000143797.7	NA	NA
chr2	9140000	chr2	9540000	12	3.158517e-6	0.002683334	1	7_Enh	1	7_Enh	1	ENSG00000143797.7	NA	NA
chr2	9340000	chr2	9460000	32	1.850994e-16	1.143183e-12	1	7_Enh	1	7_Enh	1	ENSG00000151693.5	NA	NA
chr2	9340000	chr2	9540000	13	4.006564e-6	0.003227672	1	7_Enh	1	7_Enh	1	ENSG00000151693.5	NA	NA
chr2	9340000	chr2	9580000	12	2.266639e-6	0.002064109	1	7_Enh	1	7_Enh	1	ENSG00000151693.5	1	ENSG00000119185.8
chr2	9540000	chr2	9700000	17	1.913401e-7	2.77834e-4	1	7_Enh	1	7_Enh	NA	NA	1	ENSG00000151694.8
chr2	9660000	chr2	9780000	23	4.063424e-9	9.97149e-6	1	7_Enh	1	7_Enh	NA	NA	1	ENSG00000134308.9
chr2	9700000	chr2	9820000	18	4.524069e-6	0.003531756	1	7_Enh	1	7_Enh	1	ENSG00000151694.8	NA	NA
chr2	9700000	chr2	9860000	16	9.176413e-7	0.001007104	1	7_Enh	1	7_Enh	1	ENSG00000151694.8	NA	NA
chr2	9700000	chr2	9900000	16	4.971345e-5	0.02052033	1	7_Enh	1	7_Enh	1	ENSG00000151694.8	NA	NA
chr2	9780000	chr2	9900000	23	1.663881e-8	3.450688e-5	1	7_Enh	1	7_Enh	1	ENSG00000134308.9	NA	NA
chr2	9780000	chr2	9940000	14	1.443054e-5	0.00848015	1	7_Enh	1	7_Enh	1	ENSG00000134308.9	NA	NA
chr2	9780000	chr2	11220000	7	6.365861e-6	0.004587991	1	7_Enh	1	7_Enh	1	ENSG00000134308.9	NA	NA
chr2	9940000	chr2	10100000	21	3.340103e-7	4.409277e-4	1	7_Enh	1	7_Enh	NA	NA	1	ENSG00000134317.13
chr2	9940000	chr2	10260000	15	1.311429e-6	0.001333922	1	7_Enh	1	7_Enh	NA	NA	1	ENSG00000171848.9
chr2	9940000	chr2	10580000	9	4.094199e-5	0.01793161	1	7_Enh	1	7_Enh	NA	NA	1	ENSG00000115758.8
chr2	9980000	chr2	10100000	26	7.778875e-7	8.809637e-4	1	7_Enh	1	7_Enh	1	ENSG00000115750.12	1	ENSG00000134317.13
chr2	9980000	chr2	10260000	20	1.180482e-7	1.855517e-4	1	7_Enh	1	7_Enh	1	ENSG00000115750.12	1	ENSG00000171848.9
chr2	9980000	chr2	10580000	11	2.26764e-5	0.01178182	1	7_Enh	1	7_Enh	1	ENSG00000115750.12	1	ENSG00000115758.8
chr2	9980000	chr2	10660000	11	1.002788e-4	0.03316184	1	7_Enh	1	7_Enh	1	ENSG00000115750.12	NA	NA
chr2	10100000	chr2	10460000	13	2.991144e-5	0.01438474	1	7_Enh	1	7_Enh	1	ENSG00000134317.13	1	ENSG00000115756.8
chr2	10260000	chr2	10380000	23	5.671605e-7	6.809753e-4	1	7_Enh	1	7_Enh	1	ENSG00000171848.9	NA	NA
chr2	10260000	chr2	10420000	25	5.194989e-9	1.238171e-5	1	7_Enh	1	7_Enh	1	ENSG00000171848.9	NA	NA
chr2	10260000	chr2	10460000	33	1.913589e-18	1.315118e-14	1	7_Enh	1	7_Enh	1	ENSG00000171848.9	1	ENSG00000115756.8
chr2	10260000	chr2	10540000	20	7.424041e-12	3.028168e-8	1	7_Enh	1	7_Enh	1	ENSG00000171848.9	NA	NA
chr2	10260000	chr2	10580000	21	8.817589e-10	2.524873e-6	1	7_Enh	1	7_Enh	1	ENSG00000171848.9	1	ENSG00000115758.8
chr2	10260000	chr2	10660000	14	1.563664e-4	0.04457533	1	7_Enh	1	7_Enh	1	ENSG00000171848.9	NA	NA
chr2	10260000	chr2	10820000	13	1.377768e-7	2.110971e-4	1	7_Enh	1	7_Enh	1	ENSG00000171848.9	1	ENSG00000115761.11
chr2	10420000	chr2	10580000	16	1.035295e-4	0.03387401	1	7_Enh	1	7_Enh	NA	NA	1	ENSG00000115758.8
chr2	10460000	chr2	10580000	15	1.849279e-4	0.04980601	1	7_Enh	1	7_Enh	1	ENSG00000115756.8	1	ENSG00000115758.8
chr2	10580000	chr2	10780000	17	6.294152e-8	1.088418e-4	1	7_Enh	1	7_Enh	1	ENSG00000115758.8	NA	NA
chr2	10580000	chr2	10820000	15	1.411617e-6	0.001415504	1	7_Enh	1	7_Enh	1	ENSG00000115758.8	1	ENSG00000115761.11
chr2	10660000	chr2	10820000	20	1.070948e-6	0.001138424	1	7_Enh	1	7_Enh	NA	NA	1	ENSG00000115761.11
chr2	10940000	chr2	11260000	15	1.160401e-6	0.001211603	1	7_Enh	1	7_Enh	NA	NA	1	ENSG00000150873.7
chr2	10940000	chr2	11500000	12	3.508102e-5	0.01610833	1	7_Enh	1	7_Enh	NA	NA	1	ENSG00000134318.9
chr2	10980000	chr2	11100000	24	2.177964e-6	0.001999062	1	7_Enh	1	7_Enh	1	ENSG00000232056.1	NA	NA
chr2	10980000	chr2	11180000	15	2.016482e-5	0.01083263	1	7_Enh	1	7_Enh	1	ENSG00000232056.1	NA	NA
chr2	10980000	chr2	11260000	28	3.978973e-19	2.819902e-15	1	7_Enh	1	7_Enh	1	ENSG00000232056.1	1	ENSG00000150873.7
chr2	10980000	chr2	11300000	22	1.537096e-12	6.887867e-9	1	7_Enh	1	7_Enh	1	ENSG00000232056.1	1	ENSG00000162976.8
chr2	10980000	chr2	11420000	18	1.845891e-8	3.778985e-5	1	7_Enh	1	7_Enh	1	ENSG00000232056.1	NA	NA
chr2	10980000	chr2	11620000	10	8.212285e-7	9.206755e-4	1	7_Enh	1	7_Enh	1	ENSG00000232056.1	1	ENSG00000169016.12
chr2	10980000	chr2	11740000	9	4.798657e-5	0.02003451	1	7_Enh	1	7_Enh	1	ENSG00000232056.1	NA	NA
chr2	11060000	chr2	11180000	19	1.087506e-5	0.006877144	1	7_Enh	1	7_Enh	1	ENSG00000162975.3	NA	NA
chr2	11060000	chr2	11220000	21	2.284708e-6	0.002076685	1	7_Enh	1	7_Enh	1	ENSG00000162975.3	NA	NA
chr2	11060000	chr2	11260000	23	2.309907e-11	8.720159e-8	1	7_Enh	1	7_Enh	1	ENSG00000162975.3	1	ENSG00000150873.7
chr2	11060000	chr2	11300000	18	3.308326e-7	4.376361e-4	1	7_Enh	1	7_Enh	1	ENSG00000162975.3	1	ENSG00000162976.8
chr2	11060000	chr2	11580000	11	5.465248e-6	0.004085935	1	7_Enh	1	7_Enh	1	ENSG00000162975.3	NA	NA
chr2	11260000	chr2	11380000	19	1.920791e-7	2.786873e-4	1	7_Enh	1	7_Enh	1	ENSG00000150873.7	NA	NA
chr2	11260000	chr2	11580000	13	1.457837e-8	3.070631e-5	1	7_Enh	1	7_Enh	1	ENSG00000150873.7	NA	NA
chr2	11300000	chr2	11420000	18	3.697747e-5	0.01669711	1	7_Enh	1	7_Enh	1	ENSG00000162976.8	NA	NA
chr2	11300000	chr2	11500000	22	4.736303e-11	1.708999e-7	1	7_Enh	1	7_Enh	1	ENSG00000162976.8	1	ENSG00000134318.9
chr2	11380000	chr2	11500000	22	4.009072e-7	5.116758e-4	1	7_Enh	1	7_Enh	NA	NA	1	ENSG00000134318.9
chr2	11620000	chr2	11740000	13	3.919896e-5	0.01738083	1	7_Enh	1	7_Enh	1	ENSG00000169016.12	NA	NA
chr2	11620000	chr2	12700000	7	1.158114e-4	0.03654092	1	7_Enh	1	7_Enh	1	ENSG00000169016.12	NA	NA
chr2	11820000	chr2	12900000	9	1.103323e-4	0.03536548	1	7_Enh	1	7_Enh	1	ENSG00000134324.7	NA	NA
chr2	12020000	chr2	12860000	12	4.663106e-7	5.802287e-4	1	7_Enh	1	7_Enh	NA	NA	1	ENSG00000071575.7
chr2	12140000	chr2	15700000	6	1.050171e-4	0.0342028	1	7_Enh	NA	NA	NA	NA	1	ENSG00000151779.8
chr2	12220000	chr2	12860000	16	4.687271e-5	0.01970346	1	7_Enh	1	7_Enh	NA	NA	1	ENSG00000071575.7
chr2	12340000	chr2	12860000	21	2.993931e-8	5.753415e-5	1	7_Enh	1	7_Enh	NA	NA	1	ENSG00000071575.7
chr2	12500000	chr2	12860000	16	1.777339e-4	0.04849806	1	7_Enh	1	7_Enh	NA	NA	1	ENSG00000071575.7
chr2	12540000	chr2	15740000	8	9.166023e-8	1.497259e-4	1	7_Enh	1	7_Enh	NA	NA	1	ENSG00000079785.10
chr2	12860000	chr2	13060000	33	5.304052e-11	1.901443e-7	1	7_Enh	1	7_Enh	1	ENSG00000071575.7	NA	NA
chr2	12900000	chr2	15740000	6	1.174822e-4	0.03687443	1	7_Enh	1	7_Enh	NA	NA	1	ENSG00000079785.10
chr2	14780000	chr2	15260000	21	4.571255e-7	5.707276e-4	NA	NA	1	7_Enh	1	ENSG00000265629.1	NA	NA
chr2	17940000	chr2	18500000	14	3.270456e-5	0.01531088	NA	NA	1	7_Enh	1	ENSG00000178295.10	NA	NA
chr2	18060000	chr2	24140000	4	5.630898e-5	0.02238225	NA	NA	1	7_Enh	1	ENSG00000170745.7	1	ENSG00000119778.10
chr2	18140000	chr2	20540000	8	7.220192e-5	0.0265797	1	7_Enh	1	7_Enh	NA	NA	1	ENSG00000055917.11
chr2	18540000	chr2	19540000	7	4.263841e-5	0.0184494	1	7_Enh	1	7_Enh	NA	NA	1	ENSG00000143867.5
chr2	18580000	chr2	20420000	6	1.340593e-4	0.0402273	1	7_Enh	1	7_Enh	NA	NA	1	ENSG00000115884.6
chr2	18700000	chr2	19540000	16	3.337963e-8	6.333044e-5	1	7_Enh	1	7_Enh	NA	NA	1	ENSG00000143867.5
chr2	18740000	chr2	19500000	21	3.303677e-11	1.217778e-7	1	7_Enh	1	7_Enh	1	ENSG00000240857.1	NA	NA
chr2	18740000	chr2	19540000	11	9.950339e-6	0.006434751	1	7_Enh	1	7_Enh	1	ENSG00000240857.1	1	ENSG00000143867.5
chr2	18740000	chr2	19860000	9	1.380147e-4	0.04101475	1	7_Enh	1	7_Enh	1	ENSG00000240857.1	NA	NA
chr2	18780000	chr2	19500000	12	2.309368e-5	0.01194039	1	7_Enh	1	7_Enh	1	ENSG00000185013.12	NA	NA
chr2	18780000	chr2	19540000	9	7.376454e-5	0.02697759	1	7_Enh	1	7_Enh	1	ENSG00000185013.12	1	ENSG00000143867.5
chr2	18940000	chr2	19540000	10	2.30363e-5	0.01191865	1	7_Enh	1	7_Enh	NA	NA	1	ENSG00000143867.5
chr2	19060000	chr2	19540000	13	1.218812e-5	0.007481181	1	7_Enh	1	7_Enh	NA	NA	1	ENSG00000143867.5
chr2	19140000	chr2	19540000	21	7.510565e-8	1.26075e-4	1	7_Enh	1	7_Enh	NA	NA	1	ENSG00000143867.5
chr2	19300000	chr2	19540000	18	1.628347e-5	0.009267752	1	7_Enh	1	7_Enh	NA	NA	1	ENSG00000143867.5
chr2	19340000	chr2	19540000	16	3.090265e-5	0.01471161	1	7_Enh	1	7_Enh	NA	NA	1	ENSG00000143867.5
chr2	20020000	chr2	24580000	5	3.834991e-5	0.01711475	1	7_Enh	1	7_Enh	NA	NA	1	ENSG00000198399.10
chr2	20100000	chr2	20300000	18	4.631199e-5	0.0195445	1	7_Enh	1	7_Enh	1	ENSG00000183891.5	NA	NA
chr2	20180000	chr2	20300000	24	4.367105e-6	0.003441941	NA	NA	1	7_Enh	1	ENSG00000118965.10	NA	NA
chr2	20220000	chr2	20420000	14	2.900137e-5	0.01408272	1	7_Enh	1	7_Enh	1	ENSG00000132031.8	1	ENSG00000115884.6
chr2	20220000	chr2	24660000	4	1.435069e-4	0.04209525	1	7_Enh	1	7_Enh	1	ENSG00000132031.8	NA	NA
chr2	20300000	chr2	20420000	25	1.415672e-9	3.874985e-6	1	7_Enh	1	7_Enh	NA	NA	1	ENSG00000115884.6
chr2	20380000	chr2	25140000	4	4.7085e-5	0.01976713	1	7_Enh	1	7_Enh	NA	NA	1	ENSG00000138031.10
chr2	20420000	chr2	20540000	22	1.632006e-5	0.009281244	1	7_Enh	1	7_Enh	1	ENSG00000115884.6	1	ENSG00000055917.11
chr2	20620000	chr2	20860000	15	2.648901e-5	0.01318407	1	7_Enh	1	7_Enh	NA	NA	1	ENSG00000143869.5
chr2	20660000	chr2	20780000	27	1.783175e-12	7.92887e-9	1	7_Enh	1	7_Enh	1	ENSG00000143878.8	NA	NA
chr2	20660000	chr2	20820000	15	1.931169e-5	0.01049885	1	7_Enh	1	7_Enh	1	ENSG00000143878.8	NA	NA
chr2	20660000	chr2	20860000	17	1.544279e-6	0.001521834	1	7_Enh	1	7_Enh	1	ENSG00000143878.8	1	ENSG00000143869.5
chr2	20700000	chr2	24140000	4	1.699063e-4	0.04709791	1	7_Enh	1	7_Enh	NA	NA	1	ENSG00000119778.10
chr2	20860000	chr2	29100000	4	3.253627e-5	0.01525536	1	7_Enh	1	7_Enh	1	ENSG00000143869.5	1	ENSG00000163811.7
chr2	21260000	chr2	21660000	14	1.693016e-4	0.04699159	NA	NA	1	7_Enh	1	ENSG00000084674.9	NA	NA
chr2	21260000	chr2	23580000	7	2.868222e-6	0.002486058	NA	NA	1	7_Enh	1	ENSG00000084674.9	NA	NA
chr2	21260000	chr2	23820000	5	3.257348e-5	0.01527065	NA	NA	1	7_Enh	1	ENSG00000084674.9	NA	NA
chr2	22060000	chr2	23740000	6	3.978181e-5	0.01756956	1	7_Enh	1	7_Enh	NA	NA	1	ENSG00000224361.1
chr2	23620000	chr2	30380000	5	2.071068e-5	0.01103787	1	7_Enh	1	7_Enh	1	ENSG00000119771.10	1	ENSG00000119801.8
chr2	24180000	chr2	25020000	9	3.191774e-5	0.01505478	1	7_Enh	NA	NA	NA	NA	1	ENSG00000184924.5
chr2	24300000	chr2	24580000	19	1.352672e-6	0.001366898	NA	NA	1	7_Enh	1	ENSG00000115129.9	1	ENSG00000198399.10
chr2	24300000	chr2	25300000	8	1.646368e-4	0.04611376	NA	NA	1	7_Enh	1	ENSG00000115129.9	NA	NA
chr2	24340000	chr2	30540000	4	2.220529e-5	0.01160072	1	7_Enh	1	7_Enh	1	ENSG00000176732.6	NA	NA
chr2	24380000	chr2	24580000	15	3.085822e-5	0.01469901	1	7_Enh	1	7_Enh	1	ENSG00000186453.8	1	ENSG00000198399.10
chr2	24540000	chr2	25020000	11	1.638369e-4	0.04596506	1	7_Enh	NA	NA	NA	NA	1	ENSG00000184924.5
chr2	24660000	chr2	25020000	21	1.326139e-10	4.435587e-7	1	7_Enh	NA	NA	NA	NA	1	ENSG00000184924.5
chr2	24700000	chr2	24940000	17	1.119712e-5	0.007027991	1	7_Enh	1	7_Enh	1	ENSG00000084676.11	NA	NA
chr2	25140000	chr2	29980000	4	1.742593e-4	0.04786988	1	7_Enh	1	7_Enh	1	ENSG00000138031.10	NA	NA
chr2	25180000	chr2	25380000	17	2.351097e-5	0.01210154	1	7_Enh	NA	NA	1	ENSG00000115137.7	1	ENSG00000115138.6
chr2	25260000	chr2	27500000	6	3.942777e-5	0.0174538	1	7_Enh	1	7_Enh	1	ENSG00000084710.9	1	ENSG00000138100.9
chr2	25380000	chr2	25820000	10	1.347673e-4	0.04035865	NA	NA	1	7_Enh	1	ENSG00000115138.6	NA	NA
chr2	25580000	chr2	25700000	17	7.1485e-5	0.02639842	1	7_Enh	1	7_Enh	1	ENSG00000119772.12	NA	NA
chr2	25580000	chr2	25740000	28	4.228264e-12	1.785275e-8	1	7_Enh	1	7_Enh	1	ENSG00000119772.12	NA	NA
chr2	25900000	chr2	33540000	4	7.426077e-5	0.02709299	1	7_Enh	1	7_Enh	1	ENSG00000138101.14	NA	NA
chr2	26220000	chr2	26380000	40	6.292314e-17	3.999412e-13	1	7_Enh	NA	NA	1	ENSG00000084731.9	1	ENSG00000157833.8
chr2	26260000	chr2	26380000	25	1.26203e-10	4.238261e-7	1	7_Enh	NA	NA	1	ENSG00000084733.6	1	ENSG00000157833.8
chr2	26260000	chr2	29020000	5	7.093977e-5	0.02624326	1	7_Enh	1	7_Enh	1	ENSG00000084733.6	1	ENSG00000163806.11
chr2	26620000	chr2	26980000	16	1.10828e-4	0.03546558	1	7_Enh	1	7_Enh	1	ENSG00000157856.6	1	ENSG00000115163.10
chr2	26860000	chr2	26980000	17	1.097062e-4	0.03523018	1	7_Enh	1	7_Enh	1	ENSG00000157884.6	1	ENSG00000115163.10
chr2	26980000	chr2	36700000	4	4.806136e-5	0.02005759	1	7_Enh	1	7_Enh	1	ENSG00000115163.10	NA	NA
chr2	27180000	chr2	27300000	19	4.918942e-5	0.02037607	1	7_Enh	1	7_Enh	1	ENSG00000084764.6	1	ENSG00000138030.8
chr2	27300000	chr2	27500000	19	6.609947e-7	7.715647e-4	1	7_Enh	1	7_Enh	1	ENSG00000138030.8	1	ENSG00000138100.9
chr2	27340000	chr2	27460000	23	1.776914e-9	4.753114e-6	NA	NA	1	7_Enh	1	ENSG00000138073.9	1	ENSG00000084774.9
chr2	27340000	chr2	27500000	26	6.836883e-11	2.402623e-7	NA	NA	1	7_Enh	1	ENSG00000138073.9	1	ENSG00000138100.9
chr2	27460000	chr2	27580000	19	5.368747e-7	6.51311e-4	1	7_Enh	1	7_Enh	1	ENSG00000084774.9	1	ENSG00000115211.11
chr2	27620000	chr2	27860000	11	8.943974e-5	0.03070899	1	7_Enh	1	7_Enh	1	ENSG00000115241.9	1	ENSG00000176714.9
chr2	27660000	chr2	27820000	17	4.796963e-5	0.02002946	1	7_Enh	1	7_Enh	1	ENSG00000157992.8	1	ENSG00000243943.5
chr2	27660000	chr2	27860000	16	7.981791e-6	0.005440167	1	7_Enh	1	7_Enh	1	ENSG00000157992.8	1	ENSG00000176714.9
chr2	27660000	chr2	27900000	12	8.976111e-6	0.005950476	1	7_Enh	1	7_Enh	1	ENSG00000157992.8	1	ENSG00000119760.11
chr2	27700000	chr2	27820000	38	9.717756e-13	4.462231e-9	1	7_Enh	1	7_Enh	1	ENSG00000084734.4	1	ENSG00000243943.5
chr2	27700000	chr2	27860000	27	8.46223e-9	1.905642e-5	1	7_Enh	1	7_Enh	1	ENSG00000084734.4	1	ENSG00000176714.9
chr2	27860000	chr2	28260000	14	1.82515e-5	0.01007111	1	7_Enh	1	7_Enh	1	ENSG00000176714.9	NA	NA
chr2	27900000	chr2	28500000	11	3.812896e-7	4.909854e-4	1	7_Enh	1	7_Enh	1	ENSG00000119760.11	NA	NA
chr2	27940000	chr2	28220000	17	6.214074e-5	0.0239787	1	7_Enh	1	7_Enh	1	ENSG00000205334.2	NA	NA
chr2	27940000	chr2	28300000	23	5.671913e-8	9.948214e-5	1	7_Enh	1	7_Enh	1	ENSG00000205334.2	NA	NA
chr2	27940000	chr2	28380000	17	1.603142e-7	2.394926e-4	1	7_Enh	1	7_Enh	1	ENSG00000205334.2	NA	NA
chr2	27940000	chr2	28500000	21	7.842899e-13	3.64066e-9	1	7_Enh	1	7_Enh	1	ENSG00000205334.2	NA	NA
chr2	27940000	chr2	28540000	18	8.314184e-9	1.875615e-5	1	7_Enh	1	7_Enh	1	ENSG00000205334.2	NA	NA
chr2	27940000	chr2	28580000	21	6.107668e-15	3.446013e-11	1	7_Enh	1	7_Enh	1	ENSG00000205334.2	NA	NA
chr2	27940000	chr2	28620000	15	9.407181e-9	2.096509e-5	1	7_Enh	1	7_Enh	1	ENSG00000205334.2	1	ENSG00000075426.7
chr2	27940000	chr2	28660000	13	1.865841e-8	3.816057e-5	1	7_Enh	1	7_Enh	1	ENSG00000205334.2	1	ENSG00000163803.8
chr2	27940000	chr2	28700000	14	1.084213e-7	1.727496e-4	1	7_Enh	NA	NA	1	ENSG00000205334.2	1	ENSG00000163803.8
chr2	27940000	chr2	28780000	9	2.42392e-5	0.0123755	1	7_Enh	1	7_Enh	1	ENSG00000205334.2	NA	NA
chr2	27940000	chr2	28900000	8	1.353924e-4	0.04049464	1	7_Enh	1	7_Enh	1	ENSG00000205334.2	NA	NA
chr2	27940000	chr2	33300000	7	1.081758e-6	0.001147193	1	7_Enh	1	7_Enh	1	ENSG00000205334.2	NA	NA
chr2	27980000	chr2	28260000	12	1.462474e-4	0.04263154	1	7_Enh	1	7_Enh	1	ENSG00000243147.3	NA	NA
chr2	27980000	chr2	28300000	15	2.7109e-5	0.01340691	1	7_Enh	1	7_Enh	1	ENSG00000243147.3	NA	NA
chr2	27980000	chr2	28380000	14	2.907135e-7	3.938393e-4	1	7_Enh	1	7_Enh	1	ENSG00000243147.3	NA	NA
chr2	27980000	chr2	28460000	20	7.798041e-13	3.62288e-9	1	7_Enh	1	7_Enh	1	ENSG00000243147.3	NA	NA
chr2	27980000	chr2	28540000	18	2.61866e-11	9.811995e-8	1	7_Enh	1	7_Enh	1	ENSG00000243147.3	NA	NA
chr2	27980000	chr2	28580000	9	1.418289e-5	0.008375	1	7_Enh	1	7_Enh	1	ENSG00000243147.3	NA	NA
chr2	27980000	chr2	28620000	15	6.162829e-11	2.186606e-7	1	7_Enh	1	7_Enh	1	ENSG00000243147.3	1	ENSG00000075426.7
chr2	27980000	chr2	28660000	7	1.551718e-4	0.04433993	1	7_Enh	1	7_Enh	1	ENSG00000243147.3	1	ENSG00000163803.8
chr2	28020000	chr2	28460000	21	5.918506e-11	2.106683e-7	1	7_Enh	1	7_Enh	1	ENSG00000268656.1	NA	NA
chr2	28020000	chr2	28580000	13	1.494366e-7	2.259901e-4	1	7_Enh	1	7_Enh	1	ENSG00000268656.1	NA	NA
chr2	28020000	chr2	28620000	18	1.054656e-11	4.197485e-8	1	7_Enh	1	7_Enh	1	ENSG00000268656.1	1	ENSG00000075426.7
chr2	28020000	chr2	28660000	9	3.665715e-5	0.01659923	1	7_Enh	1	7_Enh	1	ENSG00000268656.1	1	ENSG00000163803.8
chr2	28060000	chr2	28620000	23	2.799051e-12	1.211133e-8	1	7_Enh	1	7_Enh	NA	NA	1	ENSG00000075426.7
chr2	28060000	chr2	28660000	13	3.128935e-6	0.002662569	1	7_Enh	1	7_Enh	NA	NA	1	ENSG00000163803.8
chr2	28100000	chr2	28460000	14	1.580021e-4	0.04486339	1	7_Enh	1	7_Enh	1	ENSG00000171174.9	NA	NA
chr2	28100000	chr2	28500000	13	4.376371e-5	0.01878187	1	7_Enh	1	7_Enh	1	ENSG00000171174.9	NA	NA
chr2	28100000	chr2	28620000	13	4.040696e-6	0.003247705	1	7_Enh	1	7_Enh	1	ENSG00000171174.9	1	ENSG00000075426.7
chr2	28100000	chr2	28660000	12	1.132837e-6	0.001189566	1	7_Enh	1	7_Enh	1	ENSG00000171174.9	1	ENSG00000163803.8
chr2	28140000	chr2	28620000	13	8.383304e-6	0.005652241	1	7_Enh	1	7_Enh	NA	NA	1	ENSG00000075426.7
chr2	28180000	chr2	28620000	10	1.717831e-4	0.04744046	1	7_Enh	1	7_Enh	NA	NA	1	ENSG00000075426.7
chr2	28180000	chr2	28660000	12	3.353581e-7	4.421361e-4	1	7_Enh	1	7_Enh	NA	NA	1	ENSG00000163803.8
chr2	28180000	chr2	28700000	10	1.806925e-4	0.04903262	1	7_Enh	NA	NA	NA	NA	1	ENSG00000163803.8
chr2	28220000	chr2	28620000	19	1.44172e-8	3.041609e-5	1	7_Enh	1	7_Enh	NA	NA	1	ENSG00000075426.7
chr2	28340000	chr2	28620000	15	9.092428e-8	1.486545e-4	1	7_Enh	1	7_Enh	NA	NA	1	ENSG00000075426.7
chr2	28380000	chr2	28620000	24	2.286625e-10	7.34864e-7	1	7_Enh	1	7_Enh	NA	NA	1	ENSG00000075426.7
chr2	28420000	chr2	28660000	11	2.912251e-5	0.01412628	1	7_Enh	1	7_Enh	NA	NA	1	ENSG00000163803.8
chr2	28460000	chr2	28620000	19	5.701598e-5	0.02257107	1	7_Enh	1	7_Enh	NA	NA	1	ENSG00000075426.7
chr2	28500000	chr2	28620000	20	9.461584e-6	0.006193584	1	7_Enh	1	7_Enh	NA	NA	1	ENSG00000075426.7
chr2	28780000	chr2	29340000	10	1.74608e-4	0.0479331	1	7_Enh	1	7_Enh	NA	NA	1	ENSG00000115295.15
chr2	28820000	chr2	28980000	26	1.442838e-9	3.938937e-6	1	7_Enh	1	7_Enh	NA	NA	1	ENSG00000213639.5
chr2	28820000	chr2	29020000	22	5.282874e-9	1.256769e-5	1	7_Enh	1	7_Enh	NA	NA	1	ENSG00000163806.11
chr2	29100000	chr2	32380000	7	9.976951e-7	0.001076503	1	7_Enh	1	7_Enh	1	ENSG00000163811.7	1	ENSG00000152683.10
chr2	29180000	chr2	29340000	30	1.311228e-9	3.615971e-6	1	7_Enh	1	7_Enh	1	ENSG00000189350.8	1	ENSG00000115295.15
chr2	29180000	chr2	29380000	18	5.525963e-5	0.02209506	1	7_Enh	1	7_Enh	1	ENSG00000189350.8	NA	NA
chr2	29220000	chr2	30660000	7	8.321205e-5	0.02927161	1	7_Enh	1	7_Enh	NA	NA	1	ENSG00000172954.9
chr2	29300000	chr2	29420000	26	3.880275e-6	0.00314682	1	7_Enh	1	7_Enh	1	ENSG00000115295.15	NA	NA
chr2	30380000	chr2	30780000	14	1.172883e-4	0.03683528	1	7_Enh	1	7_Enh	1	ENSG00000119801.8	NA	NA
chr2	30380000	chr2	30860000	15	1.12009e-4	0.03572811	1	7_Enh	1	7_Enh	1	ENSG00000119801.8	NA	NA
chr2	30380000	chr2	30900000	17	5.846105e-8	1.02034e-4	1	7_Enh	1	7_Enh	1	ENSG00000119801.8	NA	NA
chr2	30380000	chr2	31700000	10	3.321991e-5	0.01549244	1	7_Enh	1	7_Enh	1	ENSG00000119801.8	NA	NA
chr2	30460000	chr2	30700000	17	7.557021e-6	0.00521911	1	7_Enh	1	7_Enh	1	ENSG00000213626.7	NA	NA
chr2	30460000	chr2	30740000	11	1.425727e-4	0.04191466	1	7_Enh	1	7_Enh	1	ENSG00000213626.7	NA	NA
chr2	30460000	chr2	30860000	22	1.700017e-11	6.555005e-8	1	7_Enh	1	7_Enh	1	ENSG00000213626.7	NA	NA
chr2	30460000	chr2	30900000	17	5.220201e-10	1.569898e-6	1	7_Enh	1	7_Enh	1	ENSG00000213626.7	NA	NA
chr2	30460000	chr2	31460000	8	4.339488e-7	5.460129e-4	1	7_Enh	1	7_Enh	1	ENSG00000213626.7	1	ENSG00000214711.5
chr2	30460000	chr2	31580000	9	2.704406e-6	0.002372692	1	7_Enh	1	7_Enh	1	ENSG00000213626.7	NA	NA
chr2	30540000	chr2	32300000	5	8.651147e-5	0.03002699	1	7_Enh	1	7_Enh	NA	NA	1	ENSG00000021574.7
chr2	30540000	chr2	36780000	3	1.563021e-4	0.0445639	1	7_Enh	1	7_Enh	NA	NA	1	ENSG00000217075.1
chr2	30660000	chr2	30900000	23	3.998072e-6	0.003223135	1	7_Enh	1	7_Enh	1	ENSG00000172954.9	NA	NA
chr2	32060000	chr2	32260000	17	8.189511e-5	0.02898488	1	7_Enh	1	7_Enh	NA	NA	1	ENSG00000162961.9
chr2	32100000	chr2	32300000	16	4.928357e-6	0.003774312	1	7_Enh	1	7_Enh	NA	NA	1	ENSG00000021574.7
chr2	32260000	chr2	36580000	4	9.025375e-5	0.03088485	1	7_Enh	1	7_Enh	1	ENSG00000162961.9	1	ENSG00000150938.5
chr2	32580000	chr2	37300000	4	1.305333e-4	0.0395263	1	7_Enh	1	7_Enh	1	ENSG00000115760.9	1	ENSG00000008869.7
chr2	32860000	chr2	33180000	17	2.164943e-5	0.01139711	1	7_Enh	1	7_Enh	1	ENSG00000018699.7	1	ENSG00000049323.11
chr2	32940000	chr2	33660000	12	1.010804e-6	0.001087657	1	7_Enh	1	7_Enh	NA	NA	1	ENSG00000152689.13
chr2	32980000	chr2	33180000	19	6.613223e-5	0.02503922	1	7_Enh	1	7_Enh	NA	NA	1	ENSG00000049323.11
chr2	33300000	chr2	37580000	6	4.290597e-5	0.0185296	1	7_Enh	1	7_Enh	NA	NA	1	ENSG00000115828.11
chr2	33540000	chr2	33660000	17	1.589866e-4	0.04506112	1	7_Enh	1	7_Enh	NA	NA	1	ENSG00000152689.13
chr2	33740000	chr2	37380000	5	7.471714e-5	0.02720166	1	7_Enh	1	7_Enh	NA	NA	1	ENSG00000055332.12
chr2	36620000	chr2	36780000	13	1.110976e-4	0.03552849	1	7_Enh	1	7_Enh	NA	NA	1	ENSG00000217075.1
chr2	36780000	chr2	36900000	24	3.309469e-8	6.289782e-5	1	7_Enh	1	7_Enh	1	ENSG00000217075.1	NA	NA
chr2	36780000	chr2	42860000	3	1.782452e-4	0.04859118	1	7_Enh	1	7_Enh	1	ENSG00000217075.1	NA	NA
chr2	36820000	chr2	39900000	6	5.851936e-5	0.02299344	1	7_Enh	1	7_Enh	NA	NA	1	ENSG00000152154.6
chr2	36860000	chr2	44100000	4	6.013948e-5	0.02343559	1	7_Enh	1	7_Enh	1	ENSG00000171055.10	NA	NA
chr2	37580000	chr2	38020000	14	7.301736e-5	0.02679418	1	7_Enh	1	7_Enh	1	ENSG00000115828.11	NA	NA
chr2	37580000	chr2	38060000	10	1.069318e-4	0.03463041	1	7_Enh	1	7_Enh	1	ENSG00000115828.11	NA	NA
chr2	37580000	chr2	38100000	15	6.093628e-8	1.058041e-4	1	7_Enh	1	7_Enh	1	ENSG00000115828.11	NA	NA
chr2	37620000	chr2	37980000	23	1.157869e-6	0.001210026	1	7_Enh	1	7_Enh	NA	NA	1	ENSG00000163171.6
chr2	37620000	chr2	38140000	24	5.637105e-10	1.681244e-6	1	7_Enh	1	7_Enh	NA	NA	1	ENSG00000115841.15
chr2	37700000	chr2	38140000	14	1.394108e-5	0.008268731	1	7_Enh	1	7_Enh	NA	NA	1	ENSG00000115841.15
chr2	37700000	chr2	47180000	4	3.99496e-5	0.017618	1	7_Enh	1	7_Enh	NA	NA	1	ENSG00000180398.7
chr2	38140000	chr2	38540000	17	6.917954e-8	1.177126e-4	1	7_Enh	1	7_Enh	1	ENSG00000115841.15	NA	NA
chr2	38340000	chr2	38500000	31	3.078748e-9	7.779715e-6	1	7_Enh	1	7_Enh	1	ENSG00000138061.7	NA	NA
chr2	38500000	chr2	38980000	15	2.745539e-6	0.002402548	1	7_Enh	1	7_Enh	NA	NA	1	ENSG00000115875.14
chr2	38540000	chr2	38820000	17	2.694496e-6	0.00236575	1	7_Enh	1	7_Enh	NA	NA	1	ENSG00000143889.11
chr2	38540000	chr2	39100000	10	7.809829e-6	0.005349577	1	7_Enh	NA	NA	NA	NA	1	ENSG00000214694.6
chr2	38620000	chr2	38740000	21	3.510288e-7	4.58754e-4	1	7_Enh	1	7_Enh	1	ENSG00000119787.9	NA	NA
chr2	38780000	chr2	38980000	18	3.888371e-7	4.988055e-4	1	7_Enh	1	7_Enh	NA	NA	1	ENSG00000115875.14
chr2	38820000	chr2	38940000	23	9.912082e-7	0.001070758	1	7_Enh	1	7_Enh	1	ENSG00000143889.11	NA	NA
chr2	38980000	chr2	43780000	6	2.580272e-7	3.572066e-4	1	7_Enh	1	7_Enh	1	ENSG00000115875.14	NA	NA
chr2	39020000	chr2	39180000	18	5.652194e-6	0.004190986	1	7_Enh	1	7_Enh	NA	NA	1	ENSG00000269210.1
chr2	39180000	chr2	39460000	36	1.082316e-11	4.303437e-8	1	7_Enh	1	7_Enh	1	ENSG00000269210.1	1	ENSG00000205111.4
chr2	39180000	chr2	44260000	6	1.126352e-6	0.001184933	1	7_Enh	1	7_Enh	1	ENSG00000269210.1	NA	NA
chr2	39300000	chr2	39460000	40	4.026313e-10	1.237845e-6	1	7_Enh	1	7_Enh	NA	NA	1	ENSG00000205111.4
chr2	39340000	chr2	46180000	4	1.24349e-5	0.007596014	1	7_Enh	1	7_Enh	1	ENSG00000115904.8	NA	NA
chr2	39660000	chr2	39940000	25	3.071219e-11	1.136386e-7	1	7_Enh	1	7_Enh	1	ENSG00000011566.10	NA	NA
chr2	39660000	chr2	39980000	16	8.217466e-5	0.02904661	1	7_Enh	1	7_Enh	1	ENSG00000011566.10	NA	NA
chr2	39660000	chr2	40580000	8	8.405804e-5	0.02946852	1	7_Enh	1	7_Enh	1	ENSG00000011566.10	NA	NA
chr2	39740000	chr2	39900000	23	1.47084e-4	0.0427864	1	7_Enh	1	7_Enh	NA	NA	1	ENSG00000152154.6
chr2	39780000	chr2	39900000	23	6.007905e-5	0.0234214	1	7_Enh	1	7_Enh	NA	NA	1	ENSG00000152154.6
chr2	39860000	chr2	42380000	6	6.724821e-5	0.02532236	1	7_Enh	1	7_Enh	NA	NA	1	ENSG00000143924.14
chr2	39900000	chr2	42580000	8	6.64743e-7	7.751212e-4	1	7_Enh	1	7_Enh	1	ENSG00000152154.6	NA	NA
chr2	39980000	chr2	42180000	11	3.3664e-9	8.439683e-6	1	7_Enh	1	7_Enh	NA	NA	1	ENSG00000205086.5
chr2	40060000	chr2	44020000	5	1.222836e-4	0.03784306	1	7_Enh	1	7_Enh	NA	NA	1	ENSG00000138036.14
chr2	40100000	chr2	42380000	7	4.757883e-5	0.01991293	1	7_Enh	1	7_Enh	NA	NA	1	ENSG00000143924.14
chr2	40140000	chr2	40820000	10	9.618398e-5	0.03225072	1	7_Enh	NA	NA	NA	NA	1	ENSG00000183023.14
chr2	40180000	chr2	40500000	18	5.895648e-5	0.02310987	1	7_Enh	1	7_Enh	NA	NA	1	ENSG00000268898.1
chr2	40180000	chr2	42660000	6	1.401427e-4	0.04143545	1	7_Enh	1	7_Enh	NA	NA	1	ENSG00000115944.10
chr2	40340000	chr2	40500000	22	5.149204e-5	0.02102517	1	7_Enh	1	7_Enh	NA	NA	1	ENSG00000268898.1
chr2	42100000	chr2	42260000	22	5.027215e-7	6.170583e-4	1	7_Enh	1	7_Enh	NA	NA	1	ENSG00000162878.8
chr2	42140000	chr2	42260000	17	1.090305e-4	0.03508932	1	7_Enh	1	7_Enh	NA	NA	1	ENSG00000162878.8
chr2	42380000	chr2	42500000	27	3.398433e-6	0.002836293	1	7_Enh	1	7_Enh	1	ENSG00000143924.14	NA	NA
chr2	42380000	chr2	42540000	22	8.760262e-5	0.03027639	1	7_Enh	1	7_Enh	1	ENSG00000143924.14	NA	NA
chr2	42660000	chr2	42860000	17	4.048707e-6	0.003252724	1	7_Enh	1	7_Enh	1	ENSG00000115944.10	NA	NA
chr2	42740000	chr2	42900000	29	5.685718e-8	9.965046e-5	NA	NA	1	7_Enh	1	ENSG00000171126.7	NA	NA
chr2	42740000	chr2	47380000	5	3.476056e-5	0.01600714	NA	NA	1	7_Enh	1	ENSG00000171126.7	1	ENSG00000239605.4
chr2	42980000	chr2	43820000	15	5.686555e-7	6.820787e-4	NA	NA	1	7_Enh	1	ENSG00000162881.5	1	ENSG00000115970.14
chr2	43020000	chr2	43540000	9	5.113157e-5	0.02092024	1	7_Enh	1	7_Enh	1	ENSG00000162882.10	NA	NA
chr2	43020000	chr2	43780000	12	1.488649e-7	2.253367e-4	1	7_Enh	1	7_Enh	1	ENSG00000162882.10	NA	NA
chr2	43060000	chr2	43820000	12	2.086616e-6	0.001933309	1	7_Enh	1	7_Enh	NA	NA	1	ENSG00000115970.14
chr2	43140000	chr2	43460000	13	1.88835e-5	0.01032295	1	7_Enh	1	7_Enh	NA	NA	1	ENSG00000152518.5
chr2	43140000	chr2	43820000	11	5.179536e-6	0.003919413	1	7_Enh	1	7_Enh	NA	NA	1	ENSG00000115970.14
chr2	43180000	chr2	43460000	21	4.529899e-11	1.639519e-7	1	7_Enh	1	7_Enh	NA	NA	1	ENSG00000152518.5
chr2	43220000	chr2	43460000	19	5.023735e-9	1.201674e-5	1	7_Enh	1	7_Enh	NA	NA	1	ENSG00000152518.5
chr2	43260000	chr2	43460000	23	6.808111e-8	1.162732e-4	1	7_Enh	1	7_Enh	NA	NA	1	ENSG00000152518.5
chr2	43260000	chr2	43820000	12	1.131061e-4	0.03597355	1	7_Enh	1	7_Enh	NA	NA	1	ENSG00000115970.14
chr2	43300000	chr2	43460000	16	1.476818e-6	0.001468272	1	7_Enh	1	7_Enh	NA	NA	1	ENSG00000152518.5
chr2	43300000	chr2	46940000	4	6.645749e-5	0.02511877	1	7_Enh	1	7_Enh	NA	NA	1	ENSG00000171150.7
chr2	43340000	chr2	43460000	22	8.315675e-7	9.305044e-4	1	7_Enh	1	7_Enh	NA	NA	1	ENSG00000152518.5
chr2	43460000	chr2	43660000	20	1.612437e-4	0.04548951	1	7_Enh	1	7_Enh	1	ENSG00000152518.5	NA	NA
chr2	43460000	chr2	43700000	32	2.94101e-12	1.268915e-8	1	7_Enh	1	7_Enh	1	ENSG00000152518.5	NA	NA
chr2	43460000	chr2	43780000	18	1.023156e-6	0.001098469	1	7_Enh	1	7_Enh	1	ENSG00000152518.5	NA	NA
chr2	43460000	chr2	46940000	7	2.326646e-7	3.274275e-4	1	7_Enh	1	7_Enh	1	ENSG00000152518.5	1	ENSG00000171150.7
chr2	43860000	chr2	44060000	20	4.055642e-6	0.003257033	1	7_Enh	1	7_Enh	1	ENSG00000152527.9	1	ENSG00000138075.7
chr2	44260000	chr2	47780000	6	7.405201e-6	0.005139096	1	7_Enh	1	7_Enh	NA	NA	1	ENSG00000269563.1
chr2	44300000	chr2	44580000	14	9.983174e-6	0.006449192	1	7_Enh	1	7_Enh	NA	NA	1	ENSG00000138078.11
chr2	44380000	chr2	46100000	7	1.501576e-5	0.008729974	1	7_Enh	1	7_Enh	1	ENSG00000138032.16	NA	NA
chr2	45180000	chr2	45540000	16	2.680715e-8	5.224799e-5	1	7_Enh	1	7_Enh	1	ENSG00000138083.3	NA	NA
chr2	45180000	chr2	45660000	12	6.852689e-5	0.0256469	1	7_Enh	1	7_Enh	1	ENSG00000138083.3	NA	NA
chr2	45180000	chr2	45780000	14	2.736684e-8	5.321996e-5	1	7_Enh	1	7_Enh	1	ENSG00000138083.3	NA	NA
chr2	45220000	chr2	45340000	28	1.257934e-9	3.482907e-6	NA	NA	1	7_Enh	1	ENSG00000170577.7	NA	NA
chr2	45220000	chr2	45420000	17	1.01139e-4	0.03335256	NA	NA	1	7_Enh	1	ENSG00000170577.7	NA	NA
chr2	45220000	chr2	45540000	19	1.361695e-6	0.00137501	NA	NA	1	7_Enh	1	ENSG00000170577.7	NA	NA
chr2	45220000	chr2	45660000	19	5.210433e-6	0.003937581	NA	NA	1	7_Enh	1	ENSG00000170577.7	NA	NA
chr2	45220000	chr2	45700000	26	1.72106e-12	7.658839e-9	NA	NA	1	7_Enh	1	ENSG00000170577.7	NA	NA
chr2	45220000	chr2	45780000	14	2.626685e-5	0.01309957	NA	NA	1	7_Enh	1	ENSG00000170577.7	NA	NA
chr2	45860000	chr2	46020000	16	3.249412e-5	0.01524164	1	7_Enh	1	7_Enh	1	ENSG00000171132.9	NA	NA
chr2	45860000	chr2	46100000	17	4.334169e-5	0.01866261	1	7_Enh	1	7_Enh	1	ENSG00000171132.9	NA	NA
chr2	45860000	chr2	46140000	22	1.51836e-10	5.027789e-7	1	7_Enh	1	7_Enh	1	ENSG00000171132.9	NA	NA
chr2	45860000	chr2	46180000	12	1.688649e-4	0.04691387	1	7_Enh	1	7_Enh	1	ENSG00000171132.9	NA	NA
chr2	45860000	chr2	46220000	11	3.262551e-5	0.01528448	1	7_Enh	1	7_Enh	1	ENSG00000171132.9	NA	NA
chr2	45860000	chr2	46620000	14	9.197444e-8	1.50105e-4	1	7_Enh	1	7_Enh	1	ENSG00000171132.9	NA	NA
chr2	45980000	chr2	46780000	10	3.384157e-6	0.002827212	1	7_Enh	1	7_Enh	NA	NA	1	ENSG00000250565.2
chr2	46180000	chr2	46540000	12	9.783517e-5	0.03262464	1	7_Enh	1	7_Enh	NA	NA	1	ENSG00000116016.9
chr2	46220000	chr2	46540000	18	4.012238e-10	1.234848e-6	1	7_Enh	1	7_Enh	NA	NA	1	ENSG00000116016.9
chr2	46220000	chr2	46660000	9	1.112881e-4	0.03557198	1	7_Enh	1	7_Enh	NA	NA	1	ENSG00000187600.8
chr2	46220000	chr2	46860000	11	2.750024e-6	0.002405584	1	7_Enh	1	7_Enh	NA	NA	1	ENSG00000151665.8
chr2	46260000	chr2	46500000	29	1.091067e-11	4.335112e-8	1	7_Enh	1	7_Enh	NA	NA	1	ENSG00000116016.9
chr2	46260000	chr2	46860000	13	2.564329e-5	0.01288462	1	7_Enh	1	7_Enh	NA	NA	1	ENSG00000151665.8
chr2	46300000	chr2	46500000	21	8.502394e-8	1.404485e-4	1	7_Enh	1	7_Enh	NA	NA	1	ENSG00000116016.9
chr2	46300000	chr2	46540000	22	3.219096e-10	1.00796e-6	1	7_Enh	1	7_Enh	NA	NA	1	ENSG00000116016.9
chr2	46340000	chr2	46500000	26	5.114502e-8	9.097611e-5	1	7_Enh	1	7_Enh	NA	NA	1	ENSG00000116016.9
chr2	46340000	chr2	46540000	19	8.340211e-6	0.005631203	1	7_Enh	1	7_Enh	NA	NA	1	ENSG00000116016.9
chr2	46420000	chr2	46540000	24	1.104919e-7	1.756565e-4	1	7_Enh	1	7_Enh	NA	NA	1	ENSG00000116016.9
chr2	46420000	chr2	46660000	21	1.401268e-9	3.839363e-6	1	7_Enh	1	7_Enh	NA	NA	1	ENSG00000187600.8
chr2	46500000	chr2	46740000	18	1.212731e-6	0.001253842	1	7_Enh	1	7_Enh	1	ENSG00000116016.9	NA	NA
chr2	46540000	chr2	46980000	11	6.874144e-5	0.02570132	1	7_Enh	1	7_Enh	1	ENSG00000116016.9	NA	NA
chr2	46620000	chr2	46860000	20	2.63447e-5	0.01312723	1	7_Enh	1	7_Enh	NA	NA	1	ENSG00000151665.8
chr2	46660000	chr2	46820000	21	6.807681e-5	0.02552767	1	7_Enh	1	7_Enh	1	ENSG00000187600.8	NA	NA
chr2	46700000	chr2	46860000	32	1.585904e-9	4.27877e-6	1	7_Enh	1	7_Enh	NA	NA	1	ENSG00000151665.8
chr2	46700000	chr2	47140000	12	8.943442e-6	0.005933843	1	7_Enh	1	7_Enh	NA	NA	1	ENSG00000068724.11
chr2	46740000	chr2	46860000	30	8.863243e-11	3.051967e-7	1	7_Enh	1	7_Enh	NA	NA	1	ENSG00000151665.8
chr2	46860000	chr2	46980000	32	2.84364e-12	1.229785e-8	1	7_Enh	1	7_Enh	1	ENSG00000151665.8	NA	NA
chr2	46860000	chr2	47020000	19	1.781319e-5	0.009893477	1	7_Enh	1	7_Enh	1	ENSG00000151665.8	NA	NA
chr2	46860000	chr2	47100000	30	1.744878e-14	9.498848e-11	1	7_Enh	1	7_Enh	1	ENSG00000151665.8	NA	NA
chr2	46860000	chr2	47140000	24	5.878336e-13	2.776135e-9	1	7_Enh	1	7_Enh	1	ENSG00000151665.8	1	ENSG00000068724.11
chr2	46860000	chr2	47300000	12	2.209772e-5	0.01155932	1	7_Enh	1	7_Enh	1	ENSG00000151665.8	NA	NA
chr2	46860000	chr2	53980000	5	4.071119e-5	0.01786073	1	7_Enh	1	7_Enh	1	ENSG00000151665.8	1	ENSG00000143942.4
chr2	46900000	chr2	47180000	18	8.777582e-6	0.005851198	1	7_Enh	1	7_Enh	NA	NA	1	ENSG00000180398.7
chr2	46900000	chr2	47380000	12	1.400021e-4	0.04140272	1	7_Enh	1	7_Enh	NA	NA	1	ENSG00000239605.4
chr2	46900000	chr2	47420000	12	1.658903e-4	0.04634999	1	7_Enh	1	7_Enh	NA	NA	1	ENSG00000143933.12
chr2	46940000	chr2	47100000	25	4.908148e-11	1.768696e-7	1	7_Enh	1	7_Enh	1	ENSG00000171150.7	NA	NA
chr2	47140000	chr2	47380000	12	7.507982e-5	0.02729123	1	7_Enh	1	7_Enh	1	ENSG00000068724.11	1	ENSG00000239605.4
chr2	47140000	chr2	47580000	8	1.004714e-4	0.03320041	1	7_Enh	1	7_Enh	1	ENSG00000068724.11	1	ENSG00000119888.6
chr2	47140000	chr2	54140000	6	3.597839e-7	4.685336e-4	1	7_Enh	1	7_Enh	1	ENSG00000068724.11	NA	NA
chr2	47180000	chr2	47380000	26	7.84304e-11	2.725583e-7	1	7_Enh	1	7_Enh	1	ENSG00000180398.7	1	ENSG00000239605.4
chr2	47180000	chr2	47500000	15	6.118271e-7	7.244777e-4	1	7_Enh	1	7_Enh	1	ENSG00000180398.7	NA	NA
chr2	47220000	chr2	47380000	18	1.25476e-6	0.001288856	1	7_Enh	1	7_Enh	NA	NA	1	ENSG00000239605.4
chr2	47220000	chr2	47420000	19	1.586631e-7	2.37565e-4	1	7_Enh	1	7_Enh	NA	NA	1	ENSG00000143933.12
chr2	47260000	chr2	47380000	25	2.129473e-8	4.281811e-5	1	7_Enh	1	7_Enh	NA	NA	1	ENSG00000239605.4
chr2	47260000	chr2	47420000	27	4.384395e-10	1.340181e-6	1	7_Enh	1	7_Enh	NA	NA	1	ENSG00000143933.12
chr2	47380000	chr2	47500000	22	1.681446e-8	3.482017e-5	1	7_Enh	1	7_Enh	1	ENSG00000239605.4	NA	NA
chr2	47380000	chr2	47540000	27	4.585798e-13	2.190679e-9	1	7_Enh	1	7_Enh	1	ENSG00000239605.4	NA	NA
chr2	47380000	chr2	56180000	4	1.519401e-4	0.04373845	1	7_Enh	1	7_Enh	1	ENSG00000239605.4	NA	NA
chr2	47420000	chr2	47540000	22	1.164044e-7	1.835946e-4	1	7_Enh	1	7_Enh	1	ENSG00000143933.12	NA	NA
chr2	47700000	chr2	47940000	17	1.315574e-4	0.03972102	1	7_Enh	NA	NA	NA	NA	1	ENSG00000116062.10
chr2	47780000	chr2	47980000	21	1.132848e-5	0.00708843	1	7_Enh	1	7_Enh	1	ENSG00000269563.1	NA	NA
chr2	48020000	chr2	48660000	15	2.662474e-5	0.0132309	1	7_Enh	1	7_Enh	NA	NA	1	ENSG00000162869.11
chr2	48100000	chr2	48660000	24	1.348132e-8	2.867616e-5	1	7_Enh	1	7_Enh	NA	NA	1	ENSG00000162869.11
chr2	48340000	chr2	48660000	27	4.884336e-9	1.171712e-5	1	7_Enh	1	7_Enh	NA	NA	1	ENSG00000162869.11
chr2	48380000	chr2	48540000	20	8.050845e-6	0.0054762	1	7_Enh	1	7_Enh	NA	NA	1	ENSG00000170802.11
chr2	48380000	chr2	48660000	18	4.03665e-6	0.00324524	1	7_Enh	1	7_Enh	NA	NA	1	ENSG00000162869.11
chr2	48420000	chr2	48660000	19	7.748804e-5	0.02787507	1	7_Enh	1	7_Enh	NA	NA	1	ENSG00000162869.11
chr2	48940000	chr2	53980000	5	1.354019e-4	0.04049676	1	7_Enh	1	7_Enh	NA	NA	1	ENSG00000143942.4
chr2	50860000	chr2	51260000	16	1.405661e-4	0.04152211	1	7_Enh	1	7_Enh	NA	NA	1	ENSG00000179915.16
chr2	51620000	chr2	53980000	7	1.599544e-4	0.04524769	1	7_Enh	1	7_Enh	NA	NA	1	ENSG00000143942.4
chr2	52580000	chr2	53980000	9	5.212119e-5	0.02119644	1	7_Enh	1	7_Enh	NA	NA	1	ENSG00000143942.4
chr2	53020000	chr2	61100000	4	3.864401e-5	0.01720888	1	7_Enh	NA	NA	NA	NA	1	ENSG00000162924.9
chr2	54100000	chr2	61420000	4	1.051716e-4	0.0342349	NA	NA	1	7_Enh	1	ENSG00000270898.1	1	ENSG00000173209.18
chr2	54180000	chr2	54300000	16	8.125198e-5	0.02883236	1	7_Enh	1	7_Enh	1	ENSG00000068878.10	NA	NA
chr2	54260000	chr2	54940000	10	2.827888e-5	0.01382299	1	7_Enh	1	7_Enh	NA	NA	1	ENSG00000214595.7
chr2	54340000	chr2	54540000	20	3.902274e-6	0.003161126	1	7_Enh	1	7_Enh	NA	NA	1	ENSG00000177994.11
chr2	54340000	chr2	54700000	16	1.814748e-8	3.722125e-5	1	7_Enh	1	7_Enh	NA	NA	1	ENSG00000115306.11
chr2	54340000	chr2	54940000	15	6.26425e-9	1.463352e-5	1	7_Enh	1	7_Enh	NA	NA	1	ENSG00000214595.7
chr2	54420000	chr2	55500000	11	1.452603e-5	0.008517848	1	7_Enh	1	7_Enh	NA	NA	1	ENSG00000085760.10
chr2	54460000	chr2	54940000	12	7.042579e-5	0.02611958	1	7_Enh	1	7_Enh	NA	NA	1	ENSG00000214595.7
chr2	54500000	chr2	54940000	14	4.495606e-5	0.0191455	1	7_Enh	1	7_Enh	1	ENSG00000178021.9	1	ENSG00000214595.7
chr2	54500000	chr2	55180000	11	1.015539e-4	0.03344794	1	7_Enh	1	7_Enh	1	ENSG00000178021.9	NA	NA
chr2	54580000	chr2	54940000	17	2.23727e-7	3.166238e-4	1	7_Enh	1	7_Enh	NA	NA	1	ENSG00000214595.7
chr2	54700000	chr2	54900000	20	1.402143e-4	0.04145069	1	7_Enh	1	7_Enh	1	ENSG00000115306.11	NA	NA
chr2	54700000	chr2	54940000	15	4.008092e-5	0.0176603	1	7_Enh	1	7_Enh	1	ENSG00000115306.11	1	ENSG00000214595.7
chr2	54940000	chr2	55380000	14	6.280306e-5	0.02415387	1	7_Enh	1	7_Enh	1	ENSG00000214595.7	NA	NA
chr2	55140000	chr2	55460000	19	1.429517e-5	0.008425992	1	7_Enh	1	7_Enh	NA	NA	1	ENSG00000162994.11
chr2	55220000	chr2	55340000	16	5.726403e-6	0.004234268	1	7_Enh	1	7_Enh	NA	NA	1	ENSG00000115310.13
chr2	55220000	chr2	55460000	20	7.012094e-9	1.616636e-5	1	7_Enh	1	7_Enh	NA	NA	1	ENSG00000162994.11
chr2	55300000	chr2	55460000	17	2.871043e-5	0.01397705	1	7_Enh	1	7_Enh	NA	NA	1	ENSG00000162994.11
chr2	55460000	chr2	55740000	17	5.120285e-6	0.003885191	1	7_Enh	1	7_Enh	1	ENSG00000162994.11	1	ENSG00000163001.7
chr2	55500000	chr2	55660000	20	3.59168e-6	0.002963704	1	7_Enh	1	7_Enh	1	ENSG00000085760.10	1	ENSG00000115355.11
chr2	60980000	chr2	61140000	21	1.853681e-4	0.04988865	NA	NA	1	7_Enh	1	ENSG00000115421.8	NA	NA
chr2	60980000	chr2	67460000	5	5.26664e-5	0.0213532	NA	NA	1	7_Enh	1	ENSG00000115421.8	NA	NA
chr2	61020000	chr2	70140000	4	7.160637e-5	0.02643147	1	7_Enh	1	7_Enh	NA	NA	1	ENSG00000268328.1
chr2	61300000	chr2	64620000	5	1.218723e-5	0.007481181	1	7_Enh	1	7_Enh	1	ENSG00000162929.9	NA	NA
chr2	61420000	chr2	61580000	20	4.461204e-6	0.003494034	1	7_Enh	1	7_Enh	1	ENSG00000173209.18	NA	NA
chr2	61420000	chr2	62100000	10	6.612664e-5	0.02503825	1	7_Enh	1	7_Enh	1	ENSG00000173209.18	1	ENSG00000115484.10
chr2	61540000	chr2	61700000	18	2.536841e-5	0.01278176	1	7_Enh	1	7_Enh	NA	NA	1	ENSG00000115464.10
chr2	61580000	chr2	61700000	18	4.98677e-6	0.003810245	1	7_Enh	1	7_Enh	NA	NA	1	ENSG00000115464.10
chr2	61580000	chr2	69260000	4	5.102868e-5	0.02089464	1	7_Enh	1	7_Enh	NA	NA	1	ENSG00000169604.15
chr2	61780000	chr2	61980000	14	1.710289e-6	0.001649731	1	7_Enh	1	7_Enh	1	ENSG00000082898.12	NA	NA
chr2	62100000	chr2	71300000	5	9.580013e-7	0.001041322	1	7_Enh	1	7_Enh	1	ENSG00000115484.10	1	ENSG00000124357.8
chr2	62860000	chr2	70980000	4	1.278687e-4	0.03899007	1	7_Enh	NA	NA	NA	NA	1	ENSG00000075340.18
chr2	63220000	chr2	68860000	5	1.09935e-4	0.03527705	1	7_Enh	NA	NA	NA	NA	1	ENSG00000169618.4
chr2	63900000	chr2	64060000	37	3.006623e-6	0.002581016	1	7_Enh	1	7_Enh	NA	NA	1	ENSG00000169764.10
chr2	63940000	chr2	64060000	33	9.88807e-8	1.595725e-4	1	7_Enh	1	7_Enh	NA	NA	1	ENSG00000169764.10
chr2	63940000	chr2	67620000	5	9.774107e-5	0.03260695	1	7_Enh	1	7_Enh	NA	NA	1	ENSG00000143971.7
chr2	64260000	chr2	64740000	18	8.899573e-6	0.005912161	1	7_Enh	NA	NA	1	ENSG00000143952.15	1	ENSG00000119844.10
chr2	64260000	chr2	65180000	10	1.552581e-4	0.0443555	1	7_Enh	1	7_Enh	1	ENSG00000143952.15	NA	NA
chr2	64380000	chr2	64700000	17	1.75864e-4	0.0481559	1	7_Enh	NA	NA	1	ENSG00000197329.7	1	ENSG00000119862.8
chr2	64860000	chr2	64980000	24	1.119503e-4	0.03571617	1	7_Enh	1	7_Enh	NA	NA	1	ENSG00000179833.4
chr2	64860000	chr2	65300000	15	2.06857e-5	0.01102811	1	7_Enh	1	7_Enh	NA	NA	1	ENSG00000011523.9
chr2	64980000	chr2	65260000	14	4.820591e-5	0.02010229	1	7_Enh	1	7_Enh	1	ENSG00000179833.4	NA	NA
chr2	65060000	chr2	70180000	5	1.098657e-4	0.03526159	1	7_Enh	1	7_Enh	NA	NA	1	ENSG00000244617.1
chr2	65140000	chr2	65300000	27	1.396778e-9	3.828327e-6	1	7_Enh	1	7_Enh	NA	NA	1	ENSG00000011523.9
chr2	65220000	chr2	72980000	4	2.068407e-5	0.01102795	1	7_Enh	1	7_Enh	1	ENSG00000115902.6	NA	NA
chr2	65300000	chr2	65660000	17	2.70401e-5	0.01337962	1	7_Enh	1	7_Enh	1	ENSG00000011523.9	1	ENSG00000198369.5
chr2	65340000	chr2	67460000	6	6.768772e-5	0.02543062	1	7_Enh	1	7_Enh	1	ENSG00000138069.12	NA	NA
chr2	65340000	chr2	69060000	5	5.927704e-5	0.02319897	1	7_Enh	1	7_Enh	1	ENSG00000138069.12	NA	NA
chr2	65540000	chr2	71340000	4	5.031402e-5	0.02068992	1	7_Enh	1	7_Enh	NA	NA	1	ENSG00000124370.6
chr2	65660000	chr2	65780000	26	8.091276e-8	1.344613e-4	1	7_Enh	1	7_Enh	1	ENSG00000198369.5	NA	NA
chr2	65660000	chr2	70460000	5	3.918068e-5	0.01737644	1	7_Enh	1	7_Enh	1	ENSG00000198369.5	1	ENSG00000116001.11
chr2	65940000	chr2	71020000	9	2.15538e-8	4.32695e-5	1	7_Enh	NA	NA	NA	NA	1	ENSG00000183733.6
chr2	66660000	chr2	66780000	24	5.424903e-5	0.02181386	1	7_Enh	1	7_Enh	1	ENSG00000143995.15	NA	NA
chr2	66660000	chr2	67100000	27	6.532265e-11	2.30633e-7	1	7_Enh	1	7_Enh	1	ENSG00000143995.15	NA	NA
chr2	66660000	chr2	67300000	18	4.111579e-7	5.221683e-4	1	7_Enh	1	7_Enh	1	ENSG00000143995.15	NA	NA
chr2	66660000	chr2	67380000	12	4.794239e-5	0.0200206	1	7_Enh	1	7_Enh	1	ENSG00000143995.15	NA	NA
chr2	66660000	chr2	67460000	12	9.768309e-6	0.006343716	1	7_Enh	1	7_Enh	1	ENSG00000143995.15	NA	NA
chr2	66660000	chr2	67500000	11	4.035518e-5	0.0177487	1	7_Enh	1	7_Enh	1	ENSG00000143995.15	NA	NA
chr2	66660000	chr2	67540000	13	2.475644e-6	0.002212744	1	7_Enh	1	7_Enh	1	ENSG00000143995.15	NA	NA
chr2	66660000	chr2	67660000	12	1.647233e-5	0.009346039	1	7_Enh	1	7_Enh	1	ENSG00000143995.15	NA	NA
chr2	66660000	chr2	67700000	12	7.299096e-6	0.005083978	1	7_Enh	1	7_Enh	1	ENSG00000143995.15	NA	NA
chr2	66660000	chr2	67740000	8	1.261078e-5	0.007673266	1	7_Enh	1	7_Enh	1	ENSG00000143995.15	NA	NA
chr2	66660000	chr2	67820000	13	5.013025e-6	0.003825785	1	7_Enh	1	7_Enh	1	ENSG00000143995.15	NA	NA
chr2	66660000	chr2	67860000	11	1.776875e-5	0.009877839	1	7_Enh	1	7_Enh	1	ENSG00000143995.15	NA	NA
chr2	66660000	chr2	67900000	13	2.430567e-8	4.799898e-5	1	7_Enh	1	7_Enh	1	ENSG00000143995.15	NA	NA
chr2	66660000	chr2	67940000	10	9.161128e-7	0.001005759	1	7_Enh	1	7_Enh	1	ENSG00000143995.15	NA	NA
chr2	66660000	chr2	68060000	14	2.657046e-9	6.825442e-6	1	7_Enh	1	7_Enh	1	ENSG00000143995.15	NA	NA
chr2	66780000	chr2	67620000	15	6.622795e-9	1.536284e-5	1	7_Enh	1	7_Enh	NA	NA	1	ENSG00000143971.7
chr2	66820000	chr2	67620000	9	2.730765e-5	0.013473	1	7_Enh	1	7_Enh	NA	NA	1	ENSG00000143971.7
chr2	68340000	chr2	68500000	27	4.62617e-6	0.003596388	1	7_Enh	1	7_Enh	1	ENSG00000197223.7	1	ENSG00000273398.1
chr2	68340000	chr2	68660000	13	9.815916e-5	0.03269793	1	7_Enh	1	7_Enh	1	ENSG00000197223.7	NA	NA
chr2	68700000	chr2	68980000	26	1.051031e-4	0.03421934	1	7_Enh	1	7_Enh	1	ENSG00000204923.3	NA	NA
chr2	68700000	chr2	69140000	18	1.018887e-6	0.001094452	1	7_Enh	1	7_Enh	1	ENSG00000204923.3	NA	NA
chr2	68700000	chr2	69220000	22	8.394505e-7	9.376796e-4	1	7_Enh	1	7_Enh	1	ENSG00000204923.3	1	ENSG00000169604.15
chr2	68980000	chr2	69100000	47	4.002187e-11	1.461285e-7	1	7_Enh	1	7_Enh	NA	NA	1	ENSG00000163217.1
chr2	68980000	chr2	69180000	26	2.759116e-5	0.01357731	1	7_Enh	1	7_Enh	NA	NA	1	ENSG00000183607.5
chr2	69020000	chr2	69660000	11	7.383052e-5	0.02699319	1	7_Enh	1	7_Enh	NA	NA	1	ENSG00000169599.8
chr2	69180000	chr2	69500000	16	1.490291e-4	0.04316061	1	7_Enh	1	7_Enh	1	ENSG00000183607.5	NA	NA
chr2	69180000	chr2	69540000	17	1.532037e-7	2.306197e-4	1	7_Enh	1	7_Enh	1	ENSG00000183607.5	NA	NA
chr2	69220000	chr2	69460000	23	1.021402e-6	0.001096941	1	7_Enh	1	7_Enh	1	ENSG00000169604.15	NA	NA
chr2	69220000	chr2	69540000	19	3.410995e-7	4.482513e-4	1	7_Enh	1	7_Enh	1	ENSG00000169604.15	NA	NA
chr2	69260000	chr2	69420000	21	2.312836e-5	0.01195509	1	7_Enh	1	7_Enh	1	ENSG00000169604.15	NA	NA
chr2	69260000	chr2	69540000	25	4.308159e-14	2.26712e-10	1	7_Enh	1	7_Enh	1	ENSG00000169604.15	NA	NA
chr2	69260000	chr2	70500000	7	8.369144e-5	0.02937758	1	7_Enh	1	7_Enh	1	ENSG00000169604.15	1	ENSG00000116005.7
chr2	69660000	chr2	69820000	12	7.313854e-5	0.02682262	1	7_Enh	1	7_Enh	1	ENSG00000169599.8	NA	NA
chr2	69660000	chr2	69900000	13	5.062467e-5	0.02078621	1	7_Enh	1	7_Enh	1	ENSG00000169599.8	1	ENSG00000115977.14
chr2	69660000	chr2	69940000	10	1.208208e-4	0.03755705	1	7_Enh	1	7_Enh	1	ENSG00000169599.8	NA	NA
chr2	69940000	chr2	70060000	19	5.656214e-5	0.02245165	1	7_Enh	1	7_Enh	NA	NA	1	ENSG00000087338.4
chr2	70060000	chr2	70340000	15	1.210136e-4	0.03759103	1	7_Enh	1	7_Enh	1	ENSG00000087338.4	NA	NA
chr2	70100000	chr2	70380000	11	5.553178e-5	0.02216687	NA	NA	1	7_Enh	1	ENSG00000124380.6	NA	NA
chr2	70140000	chr2	70300000	20	6.537578e-8	1.123823e-4	1	7_Enh	1	7_Enh	1	ENSG00000268328.1	1	ENSG00000169564.5
chr2	70140000	chr2	70340000	14	8.434865e-5	0.02953917	1	7_Enh	1	7_Enh	1	ENSG00000268328.1	NA	NA
chr2	70140000	chr2	70380000	13	2.566266e-5	0.01289122	1	7_Enh	1	7_Enh	1	ENSG00000268328.1	NA	NA
chr2	70140000	chr2	70420000	15	2.439895e-7	3.407613e-4	1	7_Enh	1	7_Enh	1	ENSG00000268328.1	NA	NA
chr2	70180000	chr2	70300000	19	6.722984e-6	0.004787246	1	7_Enh	1	7_Enh	1	ENSG00000244617.1	1	ENSG00000169564.5
chr2	71500000	chr2	73660000	5	7.16483e-5	0.02643811	NA	NA	1	7_Enh	1	ENSG00000075292.14	NA	NA
chr2	71740000	chr2	72380000	13	3.647736e-5	0.01654341	1	7_Enh	NA	NA	NA	NA	1	ENSG00000003137.4
chr2	72100000	chr2	73060000	7	1.508622e-4	0.0435151	1	7_Enh	1	7_Enh	NA	NA	1	ENSG00000144036.10
chr2	72340000	chr2	73540000	9	4.300878e-5	0.01856042	1	7_Enh	NA	NA	NA	NA	1	ENSG00000135625.6
chr2	72380000	chr2	72940000	11	7.228593e-5	0.02660233	NA	NA	1	7_Enh	1	ENSG00000003137.4	NA	NA
chr2	73060000	chr2	73420000	11	7.174607e-5	0.02646535	1	7_Enh	1	7_Enh	1	ENSG00000144036.10	1	ENSG00000214513.3
chr2	73100000	chr2	73380000	10	7.732374e-5	0.02783675	1	7_Enh	NA	NA	1	ENSG00000116096.5	1	ENSG00000135631.11
chr2	73140000	chr2	73300000	18	1.443543e-4	0.04226306	1	7_Enh	1	7_Enh	1	ENSG00000135638.9	1	ENSG00000144040.8
chr2	73140000	chr2	73380000	24	2.571657e-11	9.653333e-8	1	7_Enh	NA	NA	1	ENSG00000135638.9	1	ENSG00000135631.11
chr2	73140000	chr2	73420000	18	2.268898e-8	4.527014e-5	1	7_Enh	1	7_Enh	1	ENSG00000135638.9	1	ENSG00000214513.3
chr2	73140000	chr2	73460000	17	4.487993e-5	0.01912279	1	7_Enh	1	7_Enh	1	ENSG00000135638.9	1	ENSG00000135617.3
chr2	73220000	chr2	73380000	15	2.768722e-5	0.01361237	1	7_Enh	NA	NA	NA	NA	1	ENSG00000135631.11
chr2	74060000	chr2	74300000	12	3.241746e-5	0.01521601	1	7_Enh	1	7_Enh	1	ENSG00000124356.11	NA	NA
chr2	74060000	chr2	74420000	14	3.069424e-6	0.002622024	1	7_Enh	1	7_Enh	1	ENSG00000124356.11	1	ENSG00000065911.7
chr2	74060000	chr2	74460000	11	5.724628e-5	0.02263324	1	7_Enh	1	7_Enh	1	ENSG00000124356.11	NA	NA
chr2	74180000	chr2	74420000	19	2.390675e-8	4.735221e-5	1	7_Enh	1	7_Enh	NA	NA	1	ENSG00000065911.7
chr2	74420000	chr2	74620000	15	3.391204e-5	0.01571858	1	7_Enh	1	7_Enh	1	ENSG00000065911.7	1	ENSG00000204843.8
chr2	74580000	chr2	74740000	18	1.597491e-4	0.0452086	NA	NA	1	7_Enh	1	ENSG00000264324.1	1	ENSG00000115307.12
chr2	74660000	chr2	74780000	15	4.789546e-5	0.02000806	1	7_Enh	1	7_Enh	1	ENSG00000114993.11	1	ENSG00000115318.7
chr2	74700000	chr2	74820000	21	2.449962e-9	6.342626e-6	1	7_Enh	1	7_Enh	1	ENSG00000135637.9	NA	NA
chr2	74740000	chr2	74900000	18	9.298495e-6	0.006112202	1	7_Enh	1	7_Enh	1	ENSG00000115307.12	1	ENSG00000135622.8
chr2	74740000	chr2	75780000	8	5.794513e-5	0.0228304	1	7_Enh	1	7_Enh	1	ENSG00000115307.12	1	ENSG00000115363.9
chr2	74900000	chr2	75060000	16	4.67799e-5	0.01967842	1	7_Enh	1	7_Enh	1	ENSG00000135622.8	1	ENSG00000159399.5
chr2	74900000	chr2	75300000	13	1.297723e-5	0.007840124	1	7_Enh	1	7_Enh	1	ENSG00000135622.8	NA	NA
chr2	74900000	chr2	75460000	13	2.708418e-6	0.00237508	1	7_Enh	1	7_Enh	1	ENSG00000135622.8	NA	NA
chr2	74900000	chr2	75540000	9	1.632933e-4	0.04586843	1	7_Enh	1	7_Enh	1	ENSG00000135622.8	NA	NA
chr2	75180000	chr2	75540000	14	1.107267e-4	0.03544527	1	7_Enh	1	7_Enh	1	ENSG00000115350.7	NA	NA
chr2	80540000	chr2	80740000	22	3.854823e-5	0.0171767	NA	NA	1	7_Enh	1	ENSG00000162951.6	NA	NA
chr2	83300000	chr2	90460000	4	1.044682e-4	0.03408195	1	7_Enh	NA	NA	NA	NA	1	ENSG00000270999.1
chr2	84700000	chr2	87860000	6	2.420503e-5	0.01236662	1	7_Enh	1	7_Enh	1	ENSG00000163541.7	NA	NA
chr2	84900000	chr2	88340000	6	3.851043e-5	0.01716507	1	7_Enh	1	7_Enh	NA	NA	1	ENSG00000172086.7
chr2	85140000	chr2	85260000	22	7.355374e-5	0.02692071	1	7_Enh	1	7_Enh	1	ENSG00000186854.6	NA	NA
chr2	85260000	chr2	85540000	18	5.221835e-6	0.00394386	1	7_Enh	1	7_Enh	NA	NA	1	ENSG00000152291.9
chr2	85380000	chr2	85500000	15	6.884258e-5	0.02572078	1	7_Enh	1	7_Enh	1	ENSG00000152284.4	NA	NA
chr2	85380000	chr2	86100000	9	1.286303e-4	0.0391369	1	7_Enh	1	7_Enh	1	ENSG00000152284.4	1	ENSG00000115525.12
chr2	85420000	chr2	85540000	18	3.906843e-7	5.009038e-4	1	7_Enh	1	7_Enh	NA	NA	1	ENSG00000152291.9
chr2	85540000	chr2	85700000	18	7.331997e-6	0.005101107	1	7_Enh	1	7_Enh	1	ENSG00000152291.9	NA	NA
chr2	85540000	chr2	85780000	20	2.487737e-7	3.463925e-4	1	7_Enh	1	7_Enh	1	ENSG00000152291.9	1	ENSG00000115486.7
chr2	85540000	chr2	85820000	18	9.815433e-7	0.001062186	1	7_Enh	1	7_Enh	1	ENSG00000152291.9	1	ENSG00000168887.6
chr2	85580000	chr2	85780000	13	8.497428e-5	0.0296949	1	7_Enh	1	7_Enh	1	ENSG00000042445.9	1	ENSG00000115486.7
chr2	85580000	chr2	85820000	13	2.711321e-5	0.01340819	1	7_Enh	1	7_Enh	1	ENSG00000042445.9	1	ENSG00000168887.6
chr2	85900000	chr2	86020000	13	1.44155e-4	0.04222706	1	7_Enh	1	7_Enh	1	ENSG00000115523.12	NA	NA
chr2	85900000	chr2	86140000	12	1.715085e-5	0.009635119	1	7_Enh	1	7_Enh	1	ENSG00000115523.12	NA	NA
chr2	86100000	chr2	86220000	16	6.444851e-6	0.004632434	1	7_Enh	1	7_Enh	1	ENSG00000115525.12	NA	NA
chr2	86100000	chr2	86300000	21	1.865827e-11	7.156157e-8	1	7_Enh	1	7_Enh	1	ENSG00000115525.12	NA	NA
chr2	86100000	chr2	86340000	22	2.412591e-9	6.255647e-6	1	7_Enh	NA	NA	1	ENSG00000115525.12	1	ENSG00000068654.11
chr2	86340000	chr2	87820000	8	1.816495e-5	0.01003806	NA	NA	1	7_Enh	1	ENSG00000068654.11	NA	NA
chr2	86420000	chr2	87820000	7	7.701953e-5	0.02776193	NA	NA	1	7_Enh	1	ENSG00000132313.10	NA	NA
chr2	87020000	chr2	88340000	8	8.485093e-5	0.02966743	NA	NA	1	7_Enh	1	ENSG00000153563.11	1	ENSG00000172086.7
chr2	87140000	chr2	88340000	8	1.686915e-4	0.04688189	NA	NA	1	7_Enh	1	ENSG00000187627.10	1	ENSG00000172086.7
chr2	88060000	chr2	91780000	7	7.697342e-7	8.744184e-4	NA	NA	1	7_Enh	1	ENSG00000125551.14	NA	NA
chr2	90460000	chr2	91780000	27	1.03047e-25	9.344425e-22	NA	NA	1	7_Enh	1	ENSG00000270999.1	NA	NA
chr2	90460000	chr2	96020000	4	4.625455e-5	0.0195268	NA	NA	1	7_Enh	1	ENSG00000270999.1	NA	NA
[truncated: 11,364 more rows]
