# Supplementary material for: Generative modeling of multi-mapping reads with mHi-C advances analysis of Hi-C studies
Source: eLife. 2019 Jan 31;8:e38070. doi: 10.7554/eLife.38070 (PMC6450682; doi:10.7554/eLife.38070)
Supplement: Figure 4—source data 2. [file elife-38070-fig4-data2.zip › Figure4-sourceData2_promoterEnhancer/rep2_proEnh_Uni.csv]

chr1	1500000	chr1	9380000	5	1.076641e-4	0.009184078	1	7_Enh	1	7_Enh	1	ENSG00000160075.10	NA	NA
chr1	1700000	chr1	1820000	53	3.135001e-23	8.520512e-20	1	7_Enh	1	7_Enh	1	ENSG00000008130.11	1	ENSG00000078369.13
chr1	1700000	chr1	8500000	5	1.380387e-4	0.01115814	1	7_Enh	1	7_Enh	1	ENSG00000008130.11	NA	NA
chr1	1700000	chr1	9100000	4	9.093039e-5	0.008042041	1	7_Enh	1	7_Enh	1	ENSG00000008130.11	1	ENSG00000197241.3
chr1	1700000	chr1	10620000	5	1.962624e-5	0.002339483	1	7_Enh	1	7_Enh	1	ENSG00000008130.11	NA	NA
chr1	1820000	chr1	6660000	4	6.302212e-4	0.03537117	1	7_Enh	1	7_Enh	1	ENSG00000078369.13	1	ENSG00000162413.12
chr1	1820000	chr1	10500000	4	5.669533e-4	0.03269859	1	7_Enh	1	7_Enh	1	ENSG00000078369.13	1	ENSG00000241563.2
chr1	1860000	chr1	1980000	66	2.477241e-34	1.895956e-30	1	7_Enh	NA	NA	1	ENSG00000178821.8	1	ENSG00000067606.11
chr1	1860000	chr1	2060000	20	4.206179e-5	0.004353778	1	7_Enh	1	7_Enh	1	ENSG00000178821.8	NA	NA
chr1	1860000	chr1	2100000	27	1.120792e-9	4.47617e-7	1	7_Enh	1	7_Enh	1	ENSG00000178821.8	NA	NA
chr1	1860000	chr1	9300000	6	1.011666e-5	0.001353029	1	7_Enh	1	7_Enh	1	ENSG00000178821.8	1	ENSG00000049239.8
chr1	1940000	chr1	2060000	32	1.038828e-8	3.353018e-6	NA	NA	1	7_Enh	1	ENSG00000187730.6	NA	NA
chr1	1940000	chr1	2100000	21	2.729247e-4	0.01887709	NA	NA	1	7_Enh	1	ENSG00000187730.6	NA	NA
chr1	1980000	chr1	2100000	35	7.205635e-9	2.410881e-6	NA	NA	1	7_Enh	1	ENSG00000067606.11	NA	NA
chr1	1980000	chr1	2300000	15	4.96759e-4	0.02961936	NA	NA	1	7_Enh	1	ENSG00000067606.11	NA	NA
chr1	1980000	chr1	6380000	5	1.169788e-4	0.009801536	NA	NA	1	7_Enh	1	ENSG00000067606.11	NA	NA
chr1	1980000	chr1	10900000	4	3.02733e-4	0.02041892	NA	NA	1	7_Enh	1	ENSG00000067606.11	NA	NA
chr1	2060000	chr1	10540000	8	4.315403e-9	1.518695e-6	1	7_Enh	1	7_Enh	NA	NA	1	ENSG00000160049.7
chr1	2060000	chr1	11260000	5	1.29885e-4	0.01064058	1	7_Enh	1	7_Enh	NA	NA	1	ENSG00000171819.4
chr1	2060000	chr1	11820000	4	1.550997e-4	0.01222091	1	7_Enh	1	7_Enh	NA	NA	1	ENSG00000215910.3
chr1	2100000	chr1	6660000	4	9.837935e-4	0.04902317	1	7_Enh	1	7_Enh	NA	NA	1	ENSG00000162413.12
chr1	2100000	chr1	7820000	5	7.429366e-4	0.03993039	1	7_Enh	NA	NA	NA	NA	1	ENSG00000049245.8
chr1	2140000	chr1	2300000	103	5.961273e-51	1.484e-46	1	7_Enh	1	7_Enh	1	ENSG00000157933.9	NA	NA
chr1	2140000	chr1	2340000	96	5.937567e-33	4.088751e-29	1	7_Enh	1	7_Enh	1	ENSG00000157933.9	1	ENSG00000149527.13
chr1	2140000	chr1	3460000	13	9.496397e-5	0.008321378	1	7_Enh	1	7_Enh	1	ENSG00000157933.9	NA	NA
chr1	2140000	chr1	3540000	15	1.966809e-7	4.60851e-5	1	7_Enh	1	7_Enh	1	ENSG00000157933.9	1	ENSG00000158109.10
chr1	2140000	chr1	6260000	9	7.721077e-7	1.520547e-4	1	7_Enh	1	7_Enh	1	ENSG00000157933.9	1	ENSG00000116251.5
chr1	2140000	chr1	6380000	6	1.944077e-4	0.01455677	1	7_Enh	1	7_Enh	1	ENSG00000157933.9	NA	NA
chr1	2140000	chr1	6660000	7	7.828082e-6	0.001092749	1	7_Enh	1	7_Enh	1	ENSG00000157933.9	1	ENSG00000162413.12
chr1	2140000	chr1	8500000	6	4.247402e-4	0.02635692	1	7_Enh	1	7_Enh	1	ENSG00000157933.9	NA	NA
chr1	2220000	chr1	2340000	43	7.743967e-9	2.573269e-6	1	7_Enh	1	7_Enh	NA	NA	1	ENSG00000149527.13
chr1	2220000	chr1	6260000	5	2.658543e-4	0.01850263	1	7_Enh	1	7_Enh	NA	NA	1	ENSG00000116251.5
chr1	2220000	chr1	6340000	5	2.421636e-4	0.01723169	1	7_Enh	1	7_Enh	NA	NA	1	ENSG00000158292.6
chr1	2220000	chr1	11860000	4	1.822699e-4	0.01385039	1	7_Enh	1	7_Enh	NA	NA	1	ENSG00000177000.6
chr1	2300000	chr1	3700000	8	5.664411e-5	0.005523971	1	7_Enh	1	7_Enh	NA	NA	1	ENSG00000130764.5
chr1	2300000	chr1	11860000	5	1.105078e-5	0.001455778	1	7_Enh	1	7_Enh	NA	NA	1	ENSG00000177000.6
chr1	2300000	chr1	12220000	4	1.35893e-4	0.01102145	1	7_Enh	1	7_Enh	NA	NA	1	ENSG00000028137.12
chr1	2340000	chr1	2540000	34	2.833552e-6	4.641333e-4	1	7_Enh	1	7_Enh	1	ENSG00000149527.13	NA	NA
chr1	2340000	chr1	3220000	13	2.371352e-4	0.01696149	1	7_Enh	1	7_Enh	1	ENSG00000149527.13	NA	NA
chr1	2340000	chr1	3380000	23	6.530832e-14	5.488061e-11	1	7_Enh	1	7_Enh	1	ENSG00000149527.13	1	ENSG00000130762.10
chr1	2340000	chr1	3460000	20	8.739123e-9	2.870761e-6	1	7_Enh	1	7_Enh	1	ENSG00000149527.13	NA	NA
chr1	2340000	chr1	3540000	12	6.977646e-5	0.006520075	1	7_Enh	1	7_Enh	1	ENSG00000149527.13	1	ENSG00000158109.10
chr1	2340000	chr1	3700000	13	4.749646e-7	9.962637e-5	1	7_Enh	1	7_Enh	1	ENSG00000149527.13	1	ENSG00000130764.5
chr1	2340000	chr1	5940000	6	1.796722e-4	0.0136948	1	7_Enh	1	7_Enh	1	ENSG00000149527.13	NA	NA
chr1	2340000	chr1	6660000	5	6.306368e-4	0.03538778	1	7_Enh	1	7_Enh	1	ENSG00000149527.13	1	ENSG00000162413.12
chr1	2340000	chr1	11780000	5	2.811906e-4	0.01930476	1	7_Enh	1	7_Enh	1	ENSG00000149527.13	1	ENSG00000177674.11
chr1	2340000	chr1	11860000	7	5.675631e-7	1.163357e-4	1	7_Enh	1	7_Enh	1	ENSG00000149527.13	1	ENSG00000177000.6
chr1	2340000	chr1	12140000	7	3.788496e-7	8.171882e-5	1	7_Enh	1	7_Enh	1	ENSG00000149527.13	1	ENSG00000120949.10
chr1	2340000	chr1	12220000	4	8.511852e-4	0.04412941	1	7_Enh	1	7_Enh	1	ENSG00000149527.13	1	ENSG00000028137.12
chr1	2540000	chr1	2940000	23	6.822562e-6	9.743187e-4	1	7_Enh	NA	NA	NA	NA	1	ENSG00000169717.5
chr1	2540000	chr1	3380000	21	3.963201e-13	2.940785e-10	1	7_Enh	1	7_Enh	NA	NA	1	ENSG00000130762.10
chr1	2540000	chr1	3540000	15	9.30048e-8	2.37527e-5	1	7_Enh	1	7_Enh	NA	NA	1	ENSG00000158109.10
chr1	2540000	chr1	3580000	9	6.638651e-4	0.03674865	1	7_Enh	NA	NA	NA	NA	1	ENSG00000116213.11
chr1	2540000	chr1	3700000	8	6.063323e-4	0.03438067	1	7_Enh	1	7_Enh	NA	NA	1	ENSG00000130764.5
chr1	2540000	chr1	6060000	6	6.036802e-4	0.03426821	1	7_Enh	1	7_Enh	NA	NA	1	ENSG00000131697.13
chr1	2540000	chr1	11700000	4	5.109004e-4	0.03024695	1	7_Enh	NA	NA	NA	NA	1	ENSG00000116661.9
chr1	2940000	chr1	3220000	31	7.700906e-8	2.008109e-5	NA	NA	1	7_Enh	1	ENSG00000169717.5	NA	NA
chr1	2940000	chr1	3380000	19	1.713062e-5	0.002092663	NA	NA	1	7_Enh	1	ENSG00000169717.5	1	ENSG00000130762.10
chr1	2980000	chr1	3460000	14	7.537512e-4	0.04036421	NA	NA	1	7_Enh	1	ENSG00000142611.12	NA	NA
chr1	2980000	chr1	3700000	9	7.535978e-4	0.04035783	NA	NA	1	7_Enh	1	ENSG00000142611.12	1	ENSG00000130764.5
chr1	2980000	chr1	5900000	7	4.294283e-5	0.00442599	NA	NA	1	7_Enh	1	ENSG00000142611.12	NA	NA
chr1	2980000	chr1	11340000	5	1.711819e-4	0.01319142	NA	NA	1	7_Enh	1	ENSG00000142611.12	1	ENSG00000120942.9
chr1	2980000	chr1	12180000	5	2.521561e-5	0.002872702	NA	NA	1	7_Enh	1	ENSG00000142611.12	NA	NA
chr1	3220000	chr1	11340000	5	4.701456e-4	0.02843461	1	7_Enh	1	7_Enh	NA	NA	1	ENSG00000120942.9
chr1	3380000	chr1	3540000	39	6.680911e-13	4.779778e-10	1	7_Enh	1	7_Enh	1	ENSG00000130762.10	1	ENSG00000158109.10
chr1	3380000	chr1	3580000	28	1.806178e-8	5.51424e-6	1	7_Enh	NA	NA	1	ENSG00000130762.10	1	ENSG00000116213.11
chr1	3380000	chr1	3740000	26	5.6897e-7	1.165836e-4	1	7_Enh	1	7_Enh	1	ENSG00000130762.10	NA	NA
chr1	3380000	chr1	6900000	5	2.781788e-4	0.01915102	1	7_Enh	1	7_Enh	1	ENSG00000130762.10	NA	NA
chr1	3380000	chr1	12140000	4	2.772741e-4	0.01910377	1	7_Enh	1	7_Enh	1	ENSG00000130762.10	1	ENSG00000120949.10
chr1	3460000	chr1	3580000	31	3.504634e-4	0.022812	1	7_Enh	NA	NA	NA	NA	1	ENSG00000116213.11
chr1	3460000	chr1	3700000	27	1.362742e-6	2.479779e-4	1	7_Enh	1	7_Enh	NA	NA	1	ENSG00000130764.5
chr1	3460000	chr1	6260000	9	3.953032e-6	6.158871e-4	1	7_Enh	1	7_Enh	NA	NA	1	ENSG00000116251.5
chr1	3460000	chr1	11340000	8	2.292296e-6	3.873338e-4	1	7_Enh	1	7_Enh	NA	NA	1	ENSG00000120942.9
chr1	3540000	chr1	5940000	10	2.404789e-8	7.125859e-6	1	7_Enh	1	7_Enh	1	ENSG00000158109.10	NA	NA
chr1	3540000	chr1	6180000	6	3.111339e-4	0.02084786	1	7_Enh	1	7_Enh	1	ENSG00000158109.10	NA	NA
chr1	3540000	chr1	10540000	5	7.975651e-5	0.007252374	1	7_Enh	1	7_Enh	1	ENSG00000158109.10	1	ENSG00000160049.7
chr1	3540000	chr1	11340000	6	6.665984e-5	0.006288482	1	7_Enh	1	7_Enh	1	ENSG00000158109.10	1	ENSG00000120942.9
chr1	3540000	chr1	11740000	5	1.514486e-5	0.001890242	1	7_Enh	NA	NA	1	ENSG00000158109.10	1	ENSG00000116670.10
chr1	3580000	chr1	3700000	23	5.325788e-4	0.03119657	NA	NA	1	7_Enh	1	ENSG00000116213.11	1	ENSG00000130764.5
chr1	3580000	chr1	6020000	9	3.86185e-6	6.03767e-4	NA	NA	1	7_Enh	1	ENSG00000116213.11	NA	NA
chr1	3580000	chr1	12580000	5	1.36361e-4	0.01105232	NA	NA	1	7_Enh	1	ENSG00000116213.11	NA	NA
chr1	3700000	chr1	6060000	9	6.079792e-6	8.84103e-4	1	7_Enh	1	7_Enh	1	ENSG00000130764.5	1	ENSG00000131697.13
chr1	3700000	chr1	6260000	7	3.059421e-5	0.003362451	1	7_Enh	1	7_Enh	1	ENSG00000130764.5	1	ENSG00000116251.5
chr1	3700000	chr1	10540000	4	4.911725e-4	0.02936919	1	7_Enh	1	7_Enh	1	ENSG00000130764.5	1	ENSG00000160049.7
chr1	3700000	chr1	11140000	4	5.064111e-4	0.03004488	1	7_Enh	1	7_Enh	1	ENSG00000130764.5	1	ENSG00000171824.9
chr1	3700000	chr1	11340000	7	1.930171e-6	3.344924e-4	1	7_Enh	1	7_Enh	1	ENSG00000130764.5	1	ENSG00000120942.9
chr1	3700000	chr1	11780000	4	7.208954e-4	0.03905277	1	7_Enh	1	7_Enh	1	ENSG00000130764.5	1	ENSG00000177674.11
chr1	3740000	chr1	6060000	14	1.528212e-7	3.688196e-5	1	7_Enh	1	7_Enh	NA	NA	1	ENSG00000131697.13
chr1	3740000	chr1	6260000	11	9.037047e-7	1.7426e-4	1	7_Enh	1	7_Enh	NA	NA	1	ENSG00000116251.5
chr1	3740000	chr1	11140000	5	5.795794e-4	0.03324415	1	7_Enh	1	7_Enh	NA	NA	1	ENSG00000171824.9
chr1	3740000	chr1	11340000	7	9.051392e-5	0.008012656	1	7_Enh	1	7_Enh	NA	NA	1	ENSG00000120942.9
chr1	3740000	chr1	11780000	6	1.044428e-4	0.008963384	1	7_Enh	1	7_Enh	NA	NA	1	ENSG00000177674.11
chr1	3740000	chr1	12780000	6	6.368708e-5	0.006063743	1	7_Enh	NA	NA	NA	NA	1	ENSG00000188984.7
chr1	3740000	chr1	12820000	7	2.640504e-5	0.002982288	1	7_Enh	NA	NA	NA	NA	1	ENSG00000116726.4
chr1	3820000	chr1	5900000	15	8.311277e-10	3.410734e-7	NA	NA	1	7_Enh	1	ENSG00000198912.6	NA	NA
chr1	3820000	chr1	5940000	12	1.929905e-9	7.334067e-7	NA	NA	1	7_Enh	1	ENSG00000198912.6	NA	NA
chr1	3820000	chr1	6020000	19	7.650749e-15	7.38295e-12	NA	NA	1	7_Enh	1	ENSG00000198912.6	NA	NA
chr1	3820000	chr1	6060000	15	8.081734e-10	3.325278e-7	NA	NA	1	7_Enh	1	ENSG00000198912.6	1	ENSG00000131697.13
chr1	3820000	chr1	6180000	6	9.932358e-4	0.04937078	NA	NA	1	7_Enh	1	ENSG00000198912.6	NA	NA
chr1	3820000	chr1	7180000	6	6.476979e-5	0.006144918	NA	NA	1	7_Enh	1	ENSG00000198912.6	NA	NA
chr1	3820000	chr1	11220000	6	2.887302e-5	0.003207779	NA	NA	1	7_Enh	1	ENSG00000198912.6	NA	NA
chr1	3820000	chr1	11340000	6	1.432687e-4	0.01148628	NA	NA	1	7_Enh	1	ENSG00000198912.6	1	ENSG00000120942.9
chr1	3820000	chr1	12180000	6	2.000069e-5	0.002375909	NA	NA	1	7_Enh	1	ENSG00000198912.6	NA	NA
chr1	3820000	chr1	12540000	4	8.713338e-4	0.04489143	NA	NA	1	7_Enh	1	ENSG00000198912.6	NA	NA
chr1	4700000	chr1	5900000	14	9.435566e-5	0.008279249	NA	NA	1	7_Enh	1	ENSG00000196581.6	NA	NA
chr1	4700000	chr1	11820000	5	2.152064e-4	0.01574244	NA	NA	1	7_Enh	1	ENSG00000196581.6	1	ENSG00000215910.3
chr1	4700000	chr1	13940000	11	2.100686e-9	7.912234e-7	NA	NA	1	7_Enh	1	ENSG00000196581.6	NA	NA
chr1	5900000	chr1	12780000	6	7.676284e-5	0.007035197	1	7_Enh	NA	NA	NA	NA	1	ENSG00000188984.7
chr1	5900000	chr1	12860000	6	1.783721e-4	0.0136184	1	7_Enh	NA	NA	NA	NA	1	ENSG00000116721.9
chr1	5900000	chr1	14940000	5	7.971991e-4	0.04206142	1	7_Enh	1	7_Enh	NA	NA	1	ENSG00000189337.11
chr1	5940000	chr1	11340000	5	6.245182e-4	0.03513149	1	7_Enh	1	7_Enh	NA	NA	1	ENSG00000120942.9
chr1	5940000	chr1	15460000	4	2.168056e-4	0.01583198	1	7_Enh	1	7_Enh	NA	NA	1	ENSG00000171729.9
chr1	6020000	chr1	10500000	8	1.88625e-6	3.280108e-4	1	7_Enh	1	7_Enh	NA	NA	1	ENSG00000241563.2
chr1	6020000	chr1	12780000	6	5.012648e-5	0.005011656	1	7_Enh	NA	NA	NA	NA	1	ENSG00000188984.7
chr1	6060000	chr1	11140000	8	1.667671e-6	2.950117e-4	1	7_Enh	1	7_Enh	1	ENSG00000131697.13	1	ENSG00000171824.9
chr1	6060000	chr1	11820000	5	4.270679e-4	0.02646636	1	7_Enh	1	7_Enh	1	ENSG00000131697.13	1	ENSG00000215910.3
chr1	6060000	chr1	12100000	5	1.280727e-4	0.01052712	1	7_Enh	1	7_Enh	1	ENSG00000131697.13	NA	NA
chr1	6060000	chr1	12220000	6	3.991267e-5	0.004171715	1	7_Enh	1	7_Enh	1	ENSG00000131697.13	1	ENSG00000028137.12
chr1	6060000	chr1	12540000	8	2.491573e-7	5.667949e-5	1	7_Enh	1	7_Enh	1	ENSG00000131697.13	NA	NA
chr1	6060000	chr1	12820000	8	6.294485e-6	9.104285e-4	1	7_Enh	NA	NA	1	ENSG00000131697.13	1	ENSG00000116726.4
chr1	6060000	chr1	15060000	7	6.317359e-6	9.132024e-4	1	7_Enh	1	7_Enh	1	ENSG00000131697.13	NA	NA
chr1	6060000	chr1	15300000	7	5.962635e-6	8.698323e-4	1	7_Enh	1	7_Enh	1	ENSG00000131697.13	NA	NA
chr1	6060000	chr1	15420000	10	1.117902e-7	2.79704e-5	1	7_Enh	1	7_Enh	1	ENSG00000131697.13	NA	NA
chr1	6060000	chr1	15780000	6	8.451431e-6	0.001164728	1	7_Enh	1	7_Enh	1	ENSG00000131697.13	1	ENSG00000215704.5
chr1	6180000	chr1	11820000	5	6.425582e-5	0.006106971	1	7_Enh	1	7_Enh	NA	NA	1	ENSG00000215910.3
chr1	6260000	chr1	11140000	5	3.841171e-4	0.02444969	1	7_Enh	1	7_Enh	1	ENSG00000116251.5	1	ENSG00000171824.9
chr1	6260000	chr1	11340000	7	4.29557e-5	0.004427068	1	7_Enh	1	7_Enh	1	ENSG00000116251.5	1	ENSG00000120942.9
chr1	6260000	chr1	11820000	6	9.182324e-6	0.001248308	1	7_Enh	1	7_Enh	1	ENSG00000116251.5	1	ENSG00000215910.3
chr1	6260000	chr1	12300000	4	9.404164e-4	0.04744666	1	7_Enh	1	7_Enh	1	ENSG00000116251.5	1	ENSG00000048707.9
chr1	6260000	chr1	12500000	4	9.719267e-4	0.04858877	1	7_Enh	1	7_Enh	1	ENSG00000116251.5	NA	NA
chr1	6260000	chr1	12540000	8	2.840614e-8	8.267406e-6	1	7_Enh	1	7_Enh	1	ENSG00000116251.5	NA	NA
chr1	6260000	chr1	12580000	8	4.349334e-7	9.223112e-5	1	7_Enh	1	7_Enh	1	ENSG00000116251.5	NA	NA
chr1	6260000	chr1	15420000	8	1.484626e-6	2.670921e-4	1	7_Enh	1	7_Enh	1	ENSG00000116251.5	NA	NA
chr1	6340000	chr1	11140000	6	4.119341e-5	0.004280406	1	7_Enh	1	7_Enh	1	ENSG00000158292.6	1	ENSG00000171824.9
chr1	6340000	chr1	11220000	5	7.455752e-4	0.04003452	1	7_Enh	1	7_Enh	1	ENSG00000158292.6	NA	NA
chr1	6340000	chr1	11700000	5	2.34788e-4	0.01683262	1	7_Enh	NA	NA	1	ENSG00000158292.6	1	ENSG00000116661.9
chr1	6340000	chr1	11740000	4	7.171372e-4	0.0389017	1	7_Enh	NA	NA	1	ENSG00000158292.6	1	ENSG00000116670.10
chr1	6340000	chr1	12100000	4	5.102188e-4	0.03021567	1	7_Enh	1	7_Enh	1	ENSG00000158292.6	NA	NA
chr1	6340000	chr1	12180000	6	3.460558e-5	0.00371712	1	7_Enh	1	7_Enh	1	ENSG00000158292.6	NA	NA
chr1	6340000	chr1	12380000	6	3.391747e-4	0.02224966	1	7_Enh	1	7_Enh	1	ENSG00000158292.6	NA	NA
chr1	6340000	chr1	12820000	5	7.972526e-4	0.04206336	1	7_Enh	NA	NA	1	ENSG00000158292.6	1	ENSG00000116726.4
chr1	6340000	chr1	15580000	6	9.393904e-6	0.00127213	1	7_Enh	1	7_Enh	1	ENSG00000158292.6	1	ENSG00000142621.15
chr1	6340000	chr1	15620000	7	7.72696e-7	1.521558e-4	1	7_Enh	1	7_Enh	1	ENSG00000158292.6	NA	NA
chr1	6380000	chr1	7900000	7	3.96242e-4	0.0250183	1	7_Enh	1	7_Enh	NA	NA	1	ENSG00000049247.9
chr1	6660000	chr1	8420000	10	7.954468e-7	1.560274e-4	1	7_Enh	1	7_Enh	1	ENSG00000162413.12	NA	NA
chr1	6660000	chr1	12140000	5	6.225102e-5	0.005955031	1	7_Enh	1	7_Enh	1	ENSG00000162413.12	1	ENSG00000120949.10
chr1	6660000	chr1	16540000	4	7.485294e-5	0.006896722	1	7_Enh	1	7_Enh	1	ENSG00000162413.12	1	ENSG00000204377.3
chr1	6700000	chr1	7260000	22	2.768431e-6	4.550289e-4	NA	NA	1	7_Enh	1	ENSG00000041988.11	NA	NA
chr1	6700000	chr1	7300000	16	9.192747e-4	0.04666742	NA	NA	1	7_Enh	1	ENSG00000041988.11	NA	NA
chr1	6700000	chr1	11180000	5	7.184171e-5	0.006675577	NA	NA	1	7_Enh	1	ENSG00000041988.11	1	ENSG00000171824.9
chr1	6740000	chr1	10460000	7	6.16919e-5	0.005911484	1	7_Enh	1	7_Enh	NA	NA	1	ENSG00000142657.16
chr1	6740000	chr1	11740000	8	6.643441e-7	1.333903e-4	1	7_Enh	NA	NA	NA	NA	1	ENSG00000116670.10
chr1	6740000	chr1	11860000	10	3.805763e-8	1.074414e-5	1	7_Enh	1	7_Enh	NA	NA	1	ENSG00000177000.6
chr1	6780000	chr1	6900000	38	2.197733e-5	0.002568183	1	7_Enh	1	7_Enh	1	ENSG00000007923.11	NA	NA
chr1	6780000	chr1	6940000	78	1.78839e-12	1.196055e-9	1	7_Enh	1	7_Enh	1	ENSG00000007923.11	NA	NA
chr1	6780000	chr1	6980000	53	2.713336e-6	4.473501e-4	1	7_Enh	1	7_Enh	1	ENSG00000007923.11	NA	NA
chr1	6780000	chr1	7140000	38	4.776647e-10	2.055073e-7	1	7_Enh	1	7_Enh	1	ENSG00000007923.11	NA	NA
chr1	6780000	chr1	7180000	19	5.920483e-5	0.005721653	1	7_Enh	1	7_Enh	1	ENSG00000007923.11	NA	NA
chr1	6780000	chr1	7260000	28	1.073471e-5	0.001420928	1	7_Enh	1	7_Enh	1	ENSG00000007923.11	NA	NA
chr1	6780000	chr1	7300000	33	1.008105e-8	3.264102e-6	1	7_Enh	1	7_Enh	1	ENSG00000007923.11	NA	NA
chr1	6780000	chr1	7380000	31	1.79036e-5	0.002169988	1	7_Enh	1	7_Enh	1	ENSG00000007923.11	NA	NA
chr1	6780000	chr1	7460000	18	9.419637e-5	0.008267814	1	7_Enh	1	7_Enh	1	ENSG00000007923.11	NA	NA
chr1	6780000	chr1	7500000	13	1.948397e-4	0.01458239	1	7_Enh	1	7_Enh	1	ENSG00000007923.11	NA	NA
chr1	6780000	chr1	7540000	26	1.624891e-8	5.012632e-6	1	7_Enh	1	7_Enh	1	ENSG00000007923.11	NA	NA
chr1	6780000	chr1	7580000	18	2.059645e-6	3.533456e-4	1	7_Enh	1	7_Enh	1	ENSG00000007923.11	NA	NA
chr1	6780000	chr1	7620000	34	2.210099e-16	2.648016e-13	1	7_Enh	1	7_Enh	1	ENSG00000007923.11	NA	NA
chr1	6780000	chr1	7740000	16	1.502345e-7	3.632282e-5	1	7_Enh	1	7_Enh	1	ENSG00000007923.11	NA	NA
chr1	6780000	chr1	7820000	25	3.667954e-9	1.310313e-6	1	7_Enh	NA	NA	1	ENSG00000007923.11	1	ENSG00000049245.8
chr1	6780000	chr1	12140000	5	6.044016e-4	0.03429881	1	7_Enh	1	7_Enh	1	ENSG00000007923.11	1	ENSG00000120949.10
chr1	6820000	chr1	7820000	17	7.604536e-6	0.001066856	1	7_Enh	NA	NA	NA	NA	1	ENSG00000049245.8
chr1	6820000	chr1	7860000	10	6.735645e-5	0.006340649	1	7_Enh	1	7_Enh	NA	NA	1	ENSG00000049246.10
chr1	6820000	chr1	7900000	9	3.556478e-4	0.0230691	1	7_Enh	1	7_Enh	NA	NA	1	ENSG00000049247.9
chr1	6820000	chr1	11780000	7	5.426077e-6	8.036621e-4	1	7_Enh	1	7_Enh	NA	NA	1	ENSG00000177674.11
chr1	6820000	chr1	15780000	4	6.415584e-4	0.0358381	1	7_Enh	1	7_Enh	NA	NA	1	ENSG00000215704.5
chr1	6860000	chr1	6980000	70	3.746504e-8	1.059148e-5	1	7_Enh	1	7_Enh	1	ENSG00000171735.14	NA	NA
chr1	6860000	chr1	7140000	43	1.629656e-10	7.681933e-8	1	7_Enh	1	7_Enh	1	ENSG00000171735.14	NA	NA
chr1	6860000	chr1	7180000	23	5.955765e-6	8.689986e-4	1	7_Enh	1	7_Enh	1	ENSG00000171735.14	NA	NA
chr1	6860000	chr1	7260000	42	3.733411e-11	1.978261e-8	1	7_Enh	1	7_Enh	1	ENSG00000171735.14	NA	NA
chr1	6860000	chr1	7300000	33	1.638006e-7	3.921127e-5	1	7_Enh	1	7_Enh	1	ENSG00000171735.14	NA	NA
chr1	6860000	chr1	7380000	34	9.875871e-6	0.001326418	1	7_Enh	1	7_Enh	1	ENSG00000171735.14	NA	NA
chr1	6860000	chr1	7500000	16	9.811082e-6	0.001319011	1	7_Enh	1	7_Enh	1	ENSG00000171735.14	NA	NA
chr1	6860000	chr1	7540000	44	5.825413e-20	1.091904e-16	1	7_Enh	1	7_Enh	1	ENSG00000171735.14	NA	NA
chr1	6860000	chr1	7580000	26	4.116961e-11	2.164179e-8	1	7_Enh	1	7_Enh	1	ENSG00000171735.14	NA	NA
chr1	6860000	chr1	7620000	28	5.181882e-11	2.680485e-8	1	7_Enh	1	7_Enh	1	ENSG00000171735.14	NA	NA
chr1	6860000	chr1	7820000	26	2.892355e-9	1.056735e-6	1	7_Enh	NA	NA	1	ENSG00000171735.14	1	ENSG00000049245.8
chr1	6860000	chr1	14100000	5	6.997272e-4	0.03820515	1	7_Enh	1	7_Enh	1	ENSG00000171735.14	NA	NA
chr1	6860000	chr1	16060000	4	5.807596e-4	0.03329408	1	7_Enh	1	7_Enh	1	ENSG00000171735.14	1	ENSG00000162460.6
chr1	6940000	chr1	7820000	37	2.934362e-11	1.585514e-8	1	7_Enh	NA	NA	NA	NA	1	ENSG00000049245.8
chr1	6940000	chr1	7900000	18	1.118662e-6	2.094544e-4	1	7_Enh	1	7_Enh	NA	NA	1	ENSG00000049247.9
chr1	6980000	chr1	7820000	36	1.153353e-10	5.591149e-8	1	7_Enh	NA	NA	NA	NA	1	ENSG00000049245.8
chr1	6980000	chr1	7900000	17	4.443921e-6	6.798477e-4	1	7_Enh	1	7_Enh	NA	NA	1	ENSG00000049247.9
chr1	6980000	chr1	11700000	7	1.07958e-4	0.009202706	1	7_Enh	NA	NA	NA	NA	1	ENSG00000116661.9
chr1	7140000	chr1	7820000	29	1.20359e-8	3.828022e-6	1	7_Enh	NA	NA	NA	NA	1	ENSG00000049245.8
chr1	7140000	chr1	7900000	12	3.841196e-4	0.02444969	1	7_Enh	1	7_Enh	NA	NA	1	ENSG00000049247.9
chr1	7260000	chr1	7820000	37	2.905792e-9	1.060962e-6	1	7_Enh	NA	NA	NA	NA	1	ENSG00000049245.8
chr1	7260000	chr1	14940000	6	2.87085e-4	0.0196134	1	7_Enh	1	7_Enh	NA	NA	1	ENSG00000189337.11
chr1	7540000	chr1	7820000	41	1.259165e-5	0.001622157	1	7_Enh	NA	NA	NA	NA	1	ENSG00000049245.8
chr1	7540000	chr1	11260000	7	8.464496e-4	0.0439482	1	7_Enh	1	7_Enh	NA	NA	1	ENSG00000171819.4
chr1	7540000	chr1	12220000	6	1.193931e-4	0.009960271	1	7_Enh	1	7_Enh	NA	NA	1	ENSG00000028137.12
chr1	7540000	chr1	12820000	6	8.207888e-4	0.04296893	1	7_Enh	NA	NA	NA	NA	1	ENSG00000116726.4
chr1	7580000	chr1	7820000	35	1.692755e-5	0.00207235	1	7_Enh	NA	NA	NA	NA	1	ENSG00000049245.8
chr1	7740000	chr1	7860000	20	6.446962e-4	0.03596835	1	7_Enh	1	7_Enh	NA	NA	1	ENSG00000049246.10
chr1	7820000	chr1	7940000	43	9.930273e-4	0.04936383	NA	NA	1	7_Enh	1	ENSG00000049245.8	NA	NA
chr1	7820000	chr1	7980000	97	2.05667e-16	2.47418e-13	NA	NA	1	7_Enh	1	ENSG00000049245.8	NA	NA
chr1	7860000	chr1	7980000	53	7.897605e-10	3.254857e-7	1	7_Enh	1	7_Enh	1	ENSG00000049246.10	NA	NA
chr1	7860000	chr1	10420000	6	3.846344e-5	0.004048946	1	7_Enh	1	7_Enh	1	ENSG00000049246.10	NA	NA
chr1	7900000	chr1	8420000	18	6.943337e-7	1.385948e-4	1	7_Enh	1	7_Enh	1	ENSG00000049247.9	NA	NA
chr1	7900000	chr1	9860000	8	9.23764e-5	0.008142393	1	7_Enh	1	7_Enh	1	ENSG00000049247.9	NA	NA
chr1	7900000	chr1	10900000	6	8.665781e-5	0.007742719	1	7_Enh	1	7_Enh	1	ENSG00000049247.9	NA	NA
chr1	7940000	chr1	8380000	19	4.931233e-5	0.004946209	1	7_Enh	1	7_Enh	NA	NA	1	ENSG00000162426.10
chr1	7980000	chr1	8380000	26	2.180311e-4	0.01590094	1	7_Enh	1	7_Enh	NA	NA	1	ENSG00000162426.10
chr1	8060000	chr1	8380000	105	4.386943e-64	2.142294e-59	1	7_Enh	1	7_Enh	NA	NA	1	ENSG00000162426.10
chr1	8100000	chr1	8220000	64	9.19247e-15	8.763933e-12	1	7_Enh	1	7_Enh	1	ENSG00000116285.8	NA	NA
chr1	8100000	chr1	8260000	91	4.779289e-34	3.58653e-30	1	7_Enh	1	7_Enh	1	ENSG00000116285.8	NA	NA
chr1	8100000	chr1	8300000	41	2.564302e-15	2.651351e-12	1	7_Enh	1	7_Enh	1	ENSG00000116285.8	NA	NA
chr1	8100000	chr1	8340000	45	2.338772e-20	4.603717e-17	1	7_Enh	1	7_Enh	1	ENSG00000116285.8	NA	NA
chr1	8100000	chr1	8380000	86	4.980278e-53	1.399764e-48	1	7_Enh	1	7_Enh	1	ENSG00000116285.8	1	ENSG00000162426.10
chr1	8100000	chr1	8420000	25	2.489051e-6	4.154866e-4	1	7_Enh	1	7_Enh	1	ENSG00000116285.8	NA	NA
chr1	8100000	chr1	8460000	34	3.054962e-6	4.947605e-4	1	7_Enh	1	7_Enh	1	ENSG00000116285.8	NA	NA
chr1	8100000	chr1	8500000	25	6.666939e-5	0.006289133	1	7_Enh	1	7_Enh	1	ENSG00000116285.8	NA	NA
chr1	8100000	chr1	8580000	25	1.133642e-6	2.118446e-4	1	7_Enh	1	7_Enh	1	ENSG00000116285.8	NA	NA
chr1	8100000	chr1	8660000	14	6.65035e-4	0.03679492	1	7_Enh	1	7_Enh	1	ENSG00000116285.8	NA	NA
chr1	8100000	chr1	8780000	21	4.090707e-5	0.004256129	1	7_Enh	1	7_Enh	1	ENSG00000116285.8	NA	NA
chr1	8140000	chr1	8380000	59	2.133277e-23	5.902621e-20	1	7_Enh	1	7_Enh	NA	NA	1	ENSG00000162426.10
chr1	8140000	chr1	8940000	14	9.204051e-5	0.008119357	1	7_Enh	1	7_Enh	NA	NA	1	ENSG00000074800.9
chr1	8140000	chr1	12220000	5	0.001006744	0.04985542	1	7_Enh	1	7_Enh	NA	NA	1	ENSG00000028137.12
chr1	8140000	chr1	15980000	6	4.383086e-4	0.02698849	1	7_Enh	NA	NA	NA	NA	1	ENSG00000215695.1
chr1	8220000	chr1	8380000	94	1.502441e-39	1.74787e-35	1	7_Enh	1	7_Enh	NA	NA	1	ENSG00000162426.10
chr1	8260000	chr1	8380000	90	3.554558e-31	2.118215e-27	1	7_Enh	1	7_Enh	NA	NA	1	ENSG00000162426.10
chr1	8380000	chr1	8500000	41	6.715396e-5	0.00632558	1	7_Enh	1	7_Enh	1	ENSG00000162426.10	NA	NA
chr1	8380000	chr1	8580000	32	4.344604e-5	0.004467451	1	7_Enh	1	7_Enh	1	ENSG00000162426.10	NA	NA
chr1	8380000	chr1	8620000	33	2.409574e-4	0.01716633	1	7_Enh	1	7_Enh	1	ENSG00000162426.10	NA	NA
chr1	8380000	chr1	8700000	37	2.530989e-6	4.213867e-4	1	7_Enh	1	7_Enh	1	ENSG00000162426.10	NA	NA
chr1	8380000	chr1	8780000	27	3.822839e-5	0.004029241	1	7_Enh	1	7_Enh	1	ENSG00000162426.10	NA	NA
chr1	8380000	chr1	8820000	30	1.658615e-6	2.936357e-4	1	7_Enh	1	7_Enh	1	ENSG00000162426.10	NA	NA
chr1	8420000	chr1	8940000	17	2.846324e-5	0.003170663	1	7_Enh	1	7_Enh	NA	NA	1	ENSG00000074800.9
chr1	8420000	chr1	16300000	5	2.161333e-5	0.002533175	1	7_Enh	1	7_Enh	NA	NA	1	ENSG00000116809.7
chr1	8460000	chr1	8940000	32	2.18384e-8	6.5381e-6	1	7_Enh	1	7_Enh	NA	NA	1	ENSG00000074800.9
chr1	8500000	chr1	8940000	24	1.268328e-5	0.00163212	1	7_Enh	1	7_Enh	NA	NA	1	ENSG00000074800.9
chr1	8540000	chr1	15940000	6	7.236342e-4	0.03916212	1	7_Enh	1	7_Enh	NA	NA	1	ENSG00000197312.7
chr1	8580000	chr1	8940000	29	1.401979e-7	3.417827e-5	1	7_Enh	1	7_Enh	NA	NA	1	ENSG00000074800.9
chr1	8620000	chr1	8940000	40	1.772312e-9	6.790516e-7	1	7_Enh	1	7_Enh	NA	NA	1	ENSG00000074800.9
chr1	8660000	chr1	9020000	17	2.621262e-5	0.002964661	1	7_Enh	1	7_Enh	NA	NA	1	ENSG00000131686.10
chr1	8700000	chr1	8940000	39	3.166979e-5	0.00345814	1	7_Enh	1	7_Enh	NA	NA	1	ENSG00000074800.9
chr1	8740000	chr1	8940000	42	4.29132e-4	0.02656047	1	7_Enh	1	7_Enh	NA	NA	1	ENSG00000074800.9
chr1	8780000	chr1	8940000	45	2.688113e-6	4.437441e-4	1	7_Enh	1	7_Enh	NA	NA	1	ENSG00000074800.9
chr1	8820000	chr1	8940000	44	5.747049e-4	0.0330354	1	7_Enh	1	7_Enh	NA	NA	1	ENSG00000074800.9
chr1	8820000	chr1	9140000	31	3.834448e-4	0.02441901	1	7_Enh	1	7_Enh	NA	NA	1	ENSG00000142583.13
chr1	8900000	chr1	9020000	25	1.019943e-4	0.00879962	1	7_Enh	1	7_Enh	NA	NA	1	ENSG00000131686.10
chr1	8900000	chr1	9140000	24	1.553805e-4	0.01223698	1	7_Enh	1	7_Enh	NA	NA	1	ENSG00000142583.13
chr1	8940000	chr1	9060000	45	2.612984e-15	2.698653e-12	1	7_Enh	1	7_Enh	1	ENSG00000074800.9	NA	NA
chr1	8940000	chr1	9100000	28	1.487773e-7	3.600996e-5	1	7_Enh	1	7_Enh	1	ENSG00000074800.9	1	ENSG00000197241.3
chr1	8940000	chr1	9140000	36	5.648089e-9	1.93709e-6	1	7_Enh	1	7_Enh	1	ENSG00000074800.9	1	ENSG00000142583.13
chr1	8940000	chr1	9260000	17	9.144192e-4	0.04648679	1	7_Enh	1	7_Enh	1	ENSG00000074800.9	NA	NA
chr1	8940000	chr1	9300000	23	5.97091e-4	0.03399126	1	7_Enh	1	7_Enh	1	ENSG00000074800.9	1	ENSG00000049239.8
chr1	8940000	chr1	9340000	20	7.249131e-5	0.006722832	1	7_Enh	1	7_Enh	1	ENSG00000074800.9	1	ENSG00000171621.9
chr1	9020000	chr1	9140000	43	2.238532e-12	1.471892e-9	1	7_Enh	1	7_Enh	1	ENSG00000131686.10	1	ENSG00000142583.13
chr1	9020000	chr1	9300000	25	4.597773e-5	0.004675763	1	7_Enh	1	7_Enh	1	ENSG00000131686.10	1	ENSG00000049239.8
chr1	9020000	chr1	9380000	14	5.495222e-4	0.03194748	1	7_Enh	1	7_Enh	1	ENSG00000131686.10	NA	NA
chr1	9020000	chr1	9460000	12	1.623357e-4	0.01266018	1	7_Enh	1	7_Enh	1	ENSG00000131686.10	NA	NA
chr1	9020000	chr1	9660000	14	1.201139e-4	0.01000756	1	7_Enh	1	7_Enh	1	ENSG00000131686.10	1	ENSG00000188807.8
chr1	9060000	chr1	9340000	29	1.924437e-9	7.315974e-7	1	7_Enh	1	7_Enh	NA	NA	1	ENSG00000171621.9
chr1	9100000	chr1	9260000	38	6.275702e-14	5.288702e-11	1	7_Enh	1	7_Enh	1	ENSG00000197241.3	NA	NA
chr1	9100000	chr1	9300000	35	6.343547e-8	1.690509e-5	1	7_Enh	1	7_Enh	1	ENSG00000197241.3	1	ENSG00000049239.8
chr1	9100000	chr1	9380000	19	7.653893e-6	0.001072453	1	7_Enh	1	7_Enh	1	ENSG00000197241.3	NA	NA
chr1	9100000	chr1	9420000	24	2.061768e-5	0.002437361	1	7_Enh	1	7_Enh	1	ENSG00000197241.3	NA	NA
chr1	9100000	chr1	9620000	17	7.410704e-4	0.03985584	1	7_Enh	1	7_Enh	1	ENSG00000197241.3	NA	NA
chr1	9100000	chr1	10060000	12	2.028873e-5	0.002404466	1	7_Enh	1	7_Enh	1	ENSG00000197241.3	1	ENSG00000162444.11
chr1	9100000	chr1	15900000	4	4.892762e-4	0.02928627	1	7_Enh	NA	NA	1	ENSG00000197241.3	1	ENSG00000116771.5
chr1	9140000	chr1	9260000	51	9.039518e-14	7.430971e-11	1	7_Enh	1	7_Enh	1	ENSG00000142583.13	NA	NA
chr1	9140000	chr1	9300000	62	2.928249e-13	2.220025e-10	1	7_Enh	1	7_Enh	1	ENSG00000142583.13	1	ENSG00000049239.8
chr1	9140000	chr1	9340000	39	1.742425e-8	5.340088e-6	1	7_Enh	1	7_Enh	1	ENSG00000142583.13	1	ENSG00000171621.9
chr1	9140000	chr1	9460000	18	6.782126e-5	0.006375848	1	7_Enh	1	7_Enh	1	ENSG00000142583.13	NA	NA
chr1	9140000	chr1	9620000	34	2.418779e-8	7.162332e-6	1	7_Enh	1	7_Enh	1	ENSG00000142583.13	NA	NA
chr1	9140000	chr1	9660000	18	5.509122e-4	0.03200896	1	7_Enh	1	7_Enh	1	ENSG00000142583.13	1	ENSG00000188807.8
chr1	9140000	chr1	9900000	11	5.88606e-4	0.03363168	1	7_Enh	1	7_Enh	1	ENSG00000142583.13	1	ENSG00000171603.12
chr1	9260000	chr1	9660000	36	1.301754e-13	1.044085e-10	1	7_Enh	1	7_Enh	NA	NA	1	ENSG00000188807.8
chr1	9300000	chr1	9420000	73	1.609186e-8	4.968258e-6	1	7_Enh	1	7_Enh	1	ENSG00000049239.8	NA	NA
chr1	9300000	chr1	9460000	50	4.35239e-14	3.755237e-11	1	7_Enh	1	7_Enh	1	ENSG00000049239.8	NA	NA
chr1	9300000	chr1	9620000	75	2.669609e-19	4.630564e-16	1	7_Enh	1	7_Enh	1	ENSG00000049239.8	NA	NA
chr1	9300000	chr1	9660000	39	2.379512e-8	7.057544e-6	1	7_Enh	1	7_Enh	1	ENSG00000049239.8	1	ENSG00000188807.8
chr1	9300000	chr1	9700000	21	2.129866e-4	0.01561946	1	7_Enh	1	7_Enh	1	ENSG00000049239.8	1	ENSG00000179840.5
chr1	9300000	chr1	9860000	24	8.882189e-5	0.007893091	1	7_Enh	1	7_Enh	1	ENSG00000049239.8	NA	NA
chr1	9300000	chr1	9980000	18	6.699282e-4	0.03700106	1	7_Enh	1	7_Enh	1	ENSG00000049239.8	1	ENSG00000178585.10
chr1	9340000	chr1	9460000	62	1.216684e-24	3.825569e-21	1	7_Enh	1	7_Enh	1	ENSG00000171621.9	NA	NA
chr1	9340000	chr1	9620000	94	9.580648e-37	8.935383e-33	1	7_Enh	1	7_Enh	1	ENSG00000171621.9	NA	NA
chr1	9340000	chr1	9660000	56	2.441996e-21	5.41469e-18	1	7_Enh	1	7_Enh	1	ENSG00000171621.9	1	ENSG00000188807.8
chr1	9340000	chr1	9740000	21	2.947408e-7	6.566132e-5	1	7_Enh	1	7_Enh	1	ENSG00000171621.9	NA	NA
chr1	9340000	chr1	9860000	22	2.396028e-5	0.002755649	1	7_Enh	1	7_Enh	1	ENSG00000171621.9	NA	NA
chr1	9340000	chr1	9900000	20	9.087014e-8	2.326027e-5	1	7_Enh	1	7_Enh	1	ENSG00000171621.9	1	ENSG00000171603.12
chr1	9340000	chr1	16580000	6	3.985848e-5	0.004166934	1	7_Enh	1	7_Enh	1	ENSG00000171621.9	1	ENSG00000132881.7
chr1	9340000	chr1	16700000	6	5.973463e-5	0.005762794	1	7_Enh	1	7_Enh	1	ENSG00000171621.9	NA	NA
chr1	9380000	chr1	9660000	35	5.038191e-10	2.158008e-7	1	7_Enh	1	7_Enh	NA	NA	1	ENSG00000188807.8
chr1	9420000	chr1	9660000	48	3.266275e-8	9.368405e-6	1	7_Enh	1	7_Enh	NA	NA	1	ENSG00000188807.8
chr1	9460000	chr1	9660000	44	1.768016e-15	1.871517e-12	1	7_Enh	1	7_Enh	NA	NA	1	ENSG00000188807.8
chr1	9660000	chr1	9860000	61	1.205299e-15	1.305322e-12	1	7_Enh	1	7_Enh	1	ENSG00000188807.8	NA	NA
chr1	9660000	chr1	9900000	42	2.905983e-14	2.577399e-11	1	7_Enh	1	7_Enh	1	ENSG00000188807.8	1	ENSG00000171603.12
chr1	9660000	chr1	9940000	37	2.754201e-11	1.494999e-8	1	7_Enh	1	7_Enh	1	ENSG00000188807.8	NA	NA
chr1	9660000	chr1	9980000	31	1.381338e-6	2.509095e-4	1	7_Enh	1	7_Enh	1	ENSG00000188807.8	1	ENSG00000178585.10
chr1	9660000	chr1	10100000	20	1.329487e-4	0.01083649	1	7_Enh	1	7_Enh	1	ENSG00000188807.8	1	ENSG00000130939.14
chr1	9700000	chr1	9860000	59	1.000781e-19	1.826483e-16	1	7_Enh	1	7_Enh	1	ENSG00000179840.5	NA	NA
chr1	9700000	chr1	9900000	37	1.03637e-14	9.800419e-12	1	7_Enh	1	7_Enh	1	ENSG00000179840.5	1	ENSG00000171603.12
chr1	9700000	chr1	9940000	33	3.46304e-12	2.207338e-9	1	7_Enh	1	7_Enh	1	ENSG00000179840.5	NA	NA
chr1	9700000	chr1	10060000	18	7.653266e-4	0.04082496	1	7_Enh	1	7_Enh	1	ENSG00000179840.5	1	ENSG00000162444.11
chr1	9700000	chr1	10100000	24	4.591339e-9	1.606549e-6	1	7_Enh	1	7_Enh	1	ENSG00000179840.5	1	ENSG00000130939.14
chr1	9700000	chr1	10140000	17	4.35453e-4	0.02685591	1	7_Enh	1	7_Enh	1	ENSG00000179840.5	NA	NA
chr1	9700000	chr1	10180000	24	3.697802e-6	5.818728e-4	1	7_Enh	1	7_Enh	1	ENSG00000179840.5	NA	NA
chr1	9740000	chr1	9900000	25	2.121953e-7	4.927814e-5	1	7_Enh	1	7_Enh	NA	NA	1	ENSG00000171603.12
chr1	9740000	chr1	9980000	26	4.143745e-7	8.842247e-5	1	7_Enh	1	7_Enh	NA	NA	1	ENSG00000178585.10
chr1	9740000	chr1	10060000	18	3.433075e-4	0.0224589	1	7_Enh	1	7_Enh	NA	NA	1	ENSG00000162444.11
chr1	9740000	chr1	10100000	16	7.944875e-5	0.007230625	1	7_Enh	1	7_Enh	NA	NA	1	ENSG00000130939.14
chr1	9740000	chr1	16180000	4	2.361263e-4	0.0169039	1	7_Enh	1	7_Enh	NA	NA	1	ENSG00000065526.6
chr1	9860000	chr1	9980000	65	4.424826e-14	3.813958e-11	1	7_Enh	1	7_Enh	NA	NA	1	ENSG00000178585.10
chr1	9860000	chr1	10100000	39	1.12514e-9	4.49191e-7	1	7_Enh	1	7_Enh	NA	NA	1	ENSG00000130939.14
chr1	9860000	chr1	10460000	14	3.853837e-4	0.02450798	1	7_Enh	1	7_Enh	NA	NA	1	ENSG00000142657.16
chr1	9900000	chr1	10060000	34	4.408978e-7	9.333678e-5	1	7_Enh	1	7_Enh	1	ENSG00000171603.12	1	ENSG00000162444.11
chr1	9900000	chr1	10140000	22	6.24001e-4	0.03510862	1	7_Enh	1	7_Enh	1	ENSG00000171603.12	NA	NA
chr1	9900000	chr1	10180000	25	4.816899e-4	0.02895142	1	7_Enh	1	7_Enh	1	ENSG00000171603.12	NA	NA
chr1	9900000	chr1	10460000	13	2.46765e-5	0.002821887	1	7_Enh	1	7_Enh	1	ENSG00000171603.12	1	ENSG00000142657.16
chr1	9940000	chr1	10060000	36	1.390471e-5	0.001761096	1	7_Enh	1	7_Enh	NA	NA	1	ENSG00000162444.11
chr1	9940000	chr1	10100000	47	1.139861e-15	1.238017e-12	1	7_Enh	1	7_Enh	NA	NA	1	ENSG00000130939.14
chr1	9940000	chr1	10460000	12	4.848272e-4	0.02908897	1	7_Enh	1	7_Enh	NA	NA	1	ENSG00000142657.16
chr1	9940000	chr1	16540000	4	3.248187e-4	0.02153679	1	7_Enh	1	7_Enh	NA	NA	1	ENSG00000204377.3
chr1	9980000	chr1	10100000	59	5.619413e-16	6.352547e-13	1	7_Enh	1	7_Enh	1	ENSG00000178585.10	1	ENSG00000130939.14
chr1	9980000	chr1	10140000	57	5.169112e-13	3.762076e-10	1	7_Enh	1	7_Enh	1	ENSG00000178585.10	NA	NA
chr1	9980000	chr1	10180000	69	2.321279e-16	2.773897e-13	1	7_Enh	1	7_Enh	1	ENSG00000178585.10	NA	NA
chr1	9980000	chr1	10260000	26	8.973996e-6	0.001224956	1	7_Enh	1	7_Enh	1	ENSG00000178585.10	1	ENSG00000054523.12
chr1	9980000	chr1	10300000	37	6.558548e-8	1.740659e-5	1	7_Enh	1	7_Enh	1	ENSG00000178585.10	NA	NA
chr1	9980000	chr1	10420000	22	6.236076e-8	1.66538e-5	1	7_Enh	1	7_Enh	1	ENSG00000178585.10	NA	NA
chr1	9980000	chr1	10460000	14	9.033824e-4	0.04608446	1	7_Enh	1	7_Enh	1	ENSG00000178585.10	1	ENSG00000142657.16
chr1	10060000	chr1	10180000	83	1.755905e-15	1.859411e-12	1	7_Enh	1	7_Enh	1	ENSG00000162444.11	NA	NA
chr1	10060000	chr1	10300000	36	7.752694e-5	0.007091353	1	7_Enh	1	7_Enh	1	ENSG00000162444.11	NA	NA
chr1	10060000	chr1	10420000	24	2.037352e-7	4.75375e-5	1	7_Enh	1	7_Enh	1	ENSG00000162444.11	NA	NA
chr1	10060000	chr1	16300000	4	0.001002442	0.04969986	1	7_Enh	1	7_Enh	1	ENSG00000162444.11	1	ENSG00000116809.7
chr1	10100000	chr1	10260000	26	2.577501e-4	0.01807271	1	7_Enh	1	7_Enh	1	ENSG00000130939.14	1	ENSG00000054523.12
chr1	10100000	chr1	10300000	47	1.850938e-10	8.629102e-8	1	7_Enh	1	7_Enh	1	ENSG00000130939.14	NA	NA
chr1	10100000	chr1	10420000	27	1.874912e-10	8.730635e-8	1	7_Enh	1	7_Enh	1	ENSG00000130939.14	NA	NA
chr1	10100000	chr1	19900000	4	9.570471e-5	0.008372061	1	7_Enh	1	7_Enh	1	ENSG00000130939.14	NA	NA
chr1	10140000	chr1	10260000	40	2.922521e-6	4.764718e-4	1	7_Enh	1	7_Enh	NA	NA	1	ENSG00000054523.12
chr1	10140000	chr1	15900000	5	6.837951e-4	0.03756706	1	7_Enh	NA	NA	NA	NA	1	ENSG00000116771.5
chr1	10260000	chr1	10420000	22	2.117283e-4	0.01554698	1	7_Enh	1	7_Enh	1	ENSG00000054523.12	NA	NA
chr1	10300000	chr1	10460000	29	4.373397e-4	0.02694436	1	7_Enh	1	7_Enh	NA	NA	1	ENSG00000142657.16
chr1	10300000	chr1	11860000	11	7.613844e-5	0.006989722	1	7_Enh	1	7_Enh	NA	NA	1	ENSG00000177000.6
chr1	10420000	chr1	10540000	27	5.263236e-5	0.005211146	1	7_Enh	1	7_Enh	NA	NA	1	ENSG00000160049.7
chr1	10420000	chr1	15980000	5	7.969641e-4	0.04205149	1	7_Enh	NA	NA	NA	NA	1	ENSG00000215695.1
chr1	10420000	chr1	16780000	4	7.487411e-4	0.04016009	1	7_Enh	1	7_Enh	NA	NA	1	ENSG00000157191.15
chr1	10460000	chr1	11020000	14	1.353205e-4	0.01098675	1	7_Enh	1	7_Enh	1	ENSG00000142657.16	NA	NA
chr1	10460000	chr1	16380000	4	1.651458e-4	0.01282914	1	7_Enh	NA	NA	1	ENSG00000142657.16	1	ENSG00000184908.13
chr1	10500000	chr1	11020000	24	9.381941e-8	2.393859e-5	1	7_Enh	1	7_Enh	1	ENSG00000241563.2	NA	NA
chr1	10500000	chr1	15940000	10	1.819478e-7	4.303417e-5	1	7_Enh	1	7_Enh	1	ENSG00000241563.2	1	ENSG00000197312.7
chr1	10540000	chr1	10660000	39	1.100535e-4	0.009341173	1	7_Enh	1	7_Enh	1	ENSG00000160049.7	NA	NA
chr1	10540000	chr1	10900000	48	6.653558e-24	1.93954e-20	1	7_Enh	1	7_Enh	1	ENSG00000160049.7	NA	NA
chr1	10540000	chr1	11020000	37	8.102373e-17	1.027036e-13	1	7_Enh	1	7_Enh	1	ENSG00000160049.7	NA	NA
chr1	10540000	chr1	11740000	9	1.315645e-4	0.01074833	1	7_Enh	NA	NA	1	ENSG00000160049.7	1	ENSG00000116670.10
chr1	10540000	chr1	11860000	11	1.960341e-5	0.002337235	1	7_Enh	1	7_Enh	1	ENSG00000160049.7	1	ENSG00000177000.6
chr1	10540000	chr1	16740000	4	8.231984e-4	0.04306185	1	7_Enh	1	7_Enh	1	ENSG00000160049.7	NA	NA
chr1	10540000	chr1	17340000	5	2.256079e-5	0.002623529	1	7_Enh	1	7_Enh	1	ENSG00000160049.7	1	ENSG00000159363.13
chr1	10540000	chr1	17460000	5	9.627259e-5	0.008410939	1	7_Enh	1	7_Enh	1	ENSG00000160049.7	1	ENSG00000117115.8
chr1	10540000	chr1	20020000	4	4.111617e-4	0.02572172	1	7_Enh	1	7_Enh	1	ENSG00000160049.7	NA	NA
chr1	10900000	chr1	11780000	13	1.563117e-4	0.01229289	1	7_Enh	1	7_Enh	NA	NA	1	ENSG00000177674.11
chr1	10900000	chr1	15780000	5	2.150257e-4	0.01573248	1	7_Enh	1	7_Enh	NA	NA	1	ENSG00000215704.5
chr1	11140000	chr1	11260000	68	3.03455e-14	2.682519e-11	1	7_Enh	1	7_Enh	1	ENSG00000171824.9	1	ENSG00000171819.4
chr1	11140000	chr1	11340000	44	1.348306e-6	2.458157e-4	1	7_Enh	1	7_Enh	1	ENSG00000171824.9	1	ENSG00000120942.9
chr1	11140000	chr1	11700000	24	4.933097e-9	1.714572e-6	1	7_Enh	NA	NA	1	ENSG00000171824.9	1	ENSG00000116661.9
chr1	11140000	chr1	11740000	20	4.560056e-9	1.596446e-6	1	7_Enh	NA	NA	1	ENSG00000171824.9	1	ENSG00000116670.10
chr1	11140000	chr1	11780000	25	1.978863e-9	7.500489e-7	1	7_Enh	1	7_Enh	1	ENSG00000171824.9	1	ENSG00000177674.11
chr1	11140000	chr1	11860000	13	4.820344e-4	0.02896697	1	7_Enh	1	7_Enh	1	ENSG00000171824.9	1	ENSG00000177000.6
chr1	11140000	chr1	19300000	5	2.23213e-4	0.01619367	1	7_Enh	1	7_Enh	1	ENSG00000171824.9	1	ENSG00000169991.6
chr1	11180000	chr1	11700000	23	9.843875e-11	4.832043e-8	1	7_Enh	NA	NA	1	ENSG00000171824.9	1	ENSG00000116661.9
chr1	11180000	chr1	11740000	12	4.171468e-5	0.004324609	1	7_Enh	NA	NA	1	ENSG00000171824.9	1	ENSG00000116670.10
chr1	11180000	chr1	11780000	15	3.532074e-5	0.003779861	1	7_Enh	1	7_Enh	1	ENSG00000171824.9	1	ENSG00000177674.11
chr1	11180000	chr1	11820000	12	8.071084e-5	0.007322661	1	7_Enh	1	7_Enh	1	ENSG00000171824.9	1	ENSG00000215910.3
chr1	11180000	chr1	11860000	13	2.603408e-5	0.002948315	1	7_Enh	1	7_Enh	1	ENSG00000171824.9	1	ENSG00000177000.6
chr1	11220000	chr1	11700000	26	6.150336e-8	1.645349e-5	1	7_Enh	NA	NA	NA	NA	1	ENSG00000116661.9
chr1	11220000	chr1	11740000	19	1.427462e-6	2.581574e-4	1	7_Enh	NA	NA	NA	NA	1	ENSG00000116670.10
chr1	11220000	chr1	11780000	32	2.041903e-11	1.134168e-8	1	7_Enh	1	7_Enh	NA	NA	1	ENSG00000177674.11
chr1	11220000	chr1	11860000	17	6.491268e-5	0.006155549	1	7_Enh	1	7_Enh	NA	NA	1	ENSG00000177000.6
chr1	11220000	chr1	16780000	7	8.882339e-6	0.001214239	1	7_Enh	1	7_Enh	NA	NA	1	ENSG00000157191.15
chr1	11220000	chr1	16940000	6	2.239451e-4	0.01623412	1	7_Enh	1	7_Enh	NA	NA	1	ENSG00000219481.6
chr1	11220000	chr1	17340000	4	8.326048e-4	0.04342443	1	7_Enh	1	7_Enh	NA	NA	1	ENSG00000159363.13
chr1	11220000	chr1	19300000	6	4.506654e-5	0.004602068	1	7_Enh	1	7_Enh	NA	NA	1	ENSG00000169991.6
chr1	11260000	chr1	11700000	42	7.665936e-15	7.396742e-12	1	7_Enh	NA	NA	1	ENSG00000171819.4	1	ENSG00000116661.9
chr1	11260000	chr1	11740000	24	1.037388e-7	2.617108e-5	1	7_Enh	NA	NA	1	ENSG00000171819.4	1	ENSG00000116670.10
chr1	11260000	chr1	11780000	25	2.375967e-5	0.002736782	1	7_Enh	1	7_Enh	1	ENSG00000171819.4	1	ENSG00000177674.11
chr1	11260000	chr1	11860000	19	1.490169e-4	0.01184566	1	7_Enh	1	7_Enh	1	ENSG00000171819.4	1	ENSG00000177000.6
chr1	11340000	chr1	11540000	44	1.206072e-7	2.990481e-5	1	7_Enh	NA	NA	1	ENSG00000120942.9	1	ENSG00000204624.6
chr1	11340000	chr1	11700000	81	3.123291e-38	3.297486e-34	1	7_Enh	NA	NA	1	ENSG00000120942.9	1	ENSG00000116661.9
chr1	11340000	chr1	11740000	40	3.345419e-15	3.396615e-12	1	7_Enh	NA	NA	1	ENSG00000120942.9	1	ENSG00000116670.10
chr1	11340000	chr1	11780000	31	5.415771e-6	8.023524e-4	1	7_Enh	1	7_Enh	1	ENSG00000120942.9	1	ENSG00000177674.11
chr1	11340000	chr1	17940000	8	1.364141e-6	2.481997e-4	1	7_Enh	1	7_Enh	1	ENSG00000120942.9	NA	NA
chr1	11340000	chr1	18940000	5	6.997824e-4	0.03820716	1	7_Enh	NA	NA	1	ENSG00000120942.9	1	ENSG00000009709.7
chr1	11340000	chr1	19340000	5	8.840691e-4	0.04536262	1	7_Enh	1	7_Enh	1	ENSG00000120942.9	NA	NA
chr1	11540000	chr1	11780000	24	7.527777e-4	0.04032547	NA	NA	1	7_Enh	1	ENSG00000204624.6	1	ENSG00000177674.11
chr1	11540000	chr1	15060000	7	5.529474e-5	0.005419516	NA	NA	1	7_Enh	1	ENSG00000204624.6	NA	NA
chr1	11700000	chr1	14700000	7	2.80241e-4	0.01925466	NA	NA	1	7_Enh	1	ENSG00000116661.9	NA	NA
chr1	11740000	chr1	11860000	28	1.824348e-5	0.002203824	NA	NA	1	7_Enh	1	ENSG00000116670.10	1	ENSG00000177000.6
chr1	11780000	chr1	15100000	8	6.927466e-4	0.03791881	1	7_Enh	1	7_Enh	1	ENSG00000177674.11	NA	NA
chr1	11780000	chr1	19180000	5	8.356715e-4	0.04354426	1	7_Enh	NA	NA	1	ENSG00000177674.11	1	ENSG00000179002.5
chr1	11820000	chr1	15620000	7	2.863908e-5	0.003186669	1	7_Enh	1	7_Enh	1	ENSG00000215910.3	NA	NA
chr1	11820000	chr1	15820000	5	2.13739e-4	0.01566215	1	7_Enh	1	7_Enh	1	ENSG00000215910.3	NA	NA
chr1	11820000	chr1	19780000	5	7.882023e-5	0.00718559	1	7_Enh	1	7_Enh	1	ENSG00000215910.3	NA	NA
chr1	11860000	chr1	12100000	19	1.863259e-4	0.01408876	1	7_Enh	1	7_Enh	1	ENSG00000177000.6	NA	NA
chr1	11860000	chr1	15300000	7	9.872007e-5	0.008578586	1	7_Enh	1	7_Enh	1	ENSG00000177000.6	NA	NA
chr1	11860000	chr1	15580000	10	4.475895e-8	1.240717e-5	1	7_Enh	1	7_Enh	1	ENSG00000177000.6	1	ENSG00000142621.15
chr1	11860000	chr1	15660000	6	7.871638e-4	0.04167262	1	7_Enh	1	7_Enh	1	ENSG00000177000.6	NA	NA
chr1	11860000	chr1	15940000	10	9.309491e-7	1.788262e-4	1	7_Enh	1	7_Enh	1	ENSG00000177000.6	1	ENSG00000197312.7
chr1	11860000	chr1	17340000	6	2.22704e-6	3.777648e-4	1	7_Enh	1	7_Enh	1	ENSG00000177000.6	1	ENSG00000159363.13
chr1	11860000	chr1	19300000	5	2.083164e-4	0.01535547	1	7_Enh	1	7_Enh	1	ENSG00000177000.6	1	ENSG00000169991.6
chr1	11860000	chr1	19740000	8	7.481061e-6	0.001052069	1	7_Enh	1	7_Enh	1	ENSG00000177000.6	NA	NA
chr1	12100000	chr1	12220000	25	5.580784e-5	0.005459721	1	7_Enh	1	7_Enh	NA	NA	1	ENSG00000028137.12
chr1	12100000	chr1	12300000	18	0.00048372140000000003	0.02904207	1	7_Enh	1	7_Enh	NA	NA	1	ENSG00000048707.9
chr1	12100000	chr1	15780000	5	2.31257e-4	0.01664015	1	7_Enh	1	7_Enh	NA	NA	1	ENSG00000215704.5
chr1	12100000	chr1	15980000	9	8.263714e-7	1.612868e-4	1	7_Enh	NA	NA	NA	NA	1	ENSG00000215695.1
chr1	12100000	chr1	20860000	5	3.954411e-5	0.00413982	1	7_Enh	NA	NA	NA	NA	1	ENSG00000183114.6
chr1	12140000	chr1	12300000	44	1.093973e-13	8.884951e-11	1	7_Enh	1	7_Enh	1	ENSG00000120949.10	1	ENSG00000048707.9
chr1	12140000	chr1	12580000	20	6.051087e-4	0.0343307	1	7_Enh	1	7_Enh	1	ENSG00000120949.10	NA	NA
chr1	12140000	chr1	15300000	7	1.556046e-4	0.01225037	1	7_Enh	1	7_Enh	1	ENSG00000120949.10	NA	NA
chr1	12140000	chr1	15340000	5	5.874324e-4	0.03358153	1	7_Enh	1	7_Enh	1	ENSG00000120949.10	NA	NA
chr1	12140000	chr1	15580000	6	5.120726e-4	0.03029727	1	7_Enh	1	7_Enh	1	ENSG00000120949.10	1	ENSG00000142621.15
chr1	12140000	chr1	15780000	11	4.509558e-10	1.948925e-7	1	7_Enh	1	7_Enh	1	ENSG00000120949.10	1	ENSG00000215704.5
chr1	12140000	chr1	15820000	6	4.661954e-5	0.004729266	1	7_Enh	1	7_Enh	1	ENSG00000120949.10	NA	NA
chr1	12140000	chr1	16700000	7	1.760405e-5	0.002140466	1	7_Enh	1	7_Enh	1	ENSG00000120949.10	NA	NA
chr1	12140000	chr1	16940000	6	1.628873e-4	0.01269441	1	7_Enh	1	7_Enh	1	ENSG00000120949.10	1	ENSG00000219481.6
chr1	12140000	chr1	19340000	6	7.675941e-6	0.00107501	1	7_Enh	1	7_Enh	1	ENSG00000120949.10	NA	NA
chr1	12180000	chr1	12300000	56	2.82715e-15	2.904374e-12	1	7_Enh	1	7_Enh	NA	NA	1	ENSG00000048707.9
chr1	12180000	chr1	15980000	8	2.997124e-4	0.02026448	1	7_Enh	NA	NA	NA	NA	1	ENSG00000215695.1
chr1	12180000	chr1	19300000	5	5.06952e-4	0.03006803	1	7_Enh	1	7_Enh	NA	NA	1	ENSG00000169991.6
chr1	12220000	chr1	15300000	10	2.244346e-7	5.174086e-5	1	7_Enh	1	7_Enh	1	ENSG00000028137.12	NA	NA
chr1	12220000	chr1	15420000	8	2.795921e-4	0.01922284	1	7_Enh	1	7_Enh	1	ENSG00000028137.12	NA	NA
chr1	12220000	chr1	15460000	7	2.326847e-5	0.00269038	1	7_Enh	1	7_Enh	1	ENSG00000028137.12	1	ENSG00000171729.9
chr1	12220000	chr1	17220000	5	8.608039e-4	0.04449308	1	7_Enh	1	7_Enh	1	ENSG00000028137.12	NA	NA
chr1	12300000	chr1	12460000	41	2.027578e-5	0.002403241	1	7_Enh	1	7_Enh	1	ENSG00000048707.9	NA	NA
chr1	12300000	chr1	12540000	26	9.211672e-7	1.772021e-4	1	7_Enh	1	7_Enh	1	ENSG00000048707.9	NA	NA
chr1	12300000	chr1	12580000	27	2.621002e-5	0.002964448	1	7_Enh	1	7_Enh	1	ENSG00000048707.9	NA	NA
chr1	12300000	chr1	15420000	9	3.597364e-5	0.003836215	1	7_Enh	1	7_Enh	1	ENSG00000048707.9	NA	NA
chr1	12300000	chr1	15660000	8	1.522441e-5	0.001898624	1	7_Enh	1	7_Enh	1	ENSG00000048707.9	NA	NA
chr1	12380000	chr1	21500000	5	2.519251e-4	0.01775981	1	7_Enh	1	7_Enh	NA	NA	1	ENSG00000075151.15
chr1	12460000	chr1	19300000	6	4.164754e-4	0.02597186	1	7_Enh	1	7_Enh	NA	NA	1	ENSG00000169991.6
chr1	12540000	chr1	15580000	8	1.64877e-5	0.002027605	1	7_Enh	1	7_Enh	NA	NA	1	ENSG00000142621.15
chr1	12540000	chr1	18100000	7	8.632349e-6	0.001185686	1	7_Enh	1	7_Enh	NA	NA	1	ENSG00000117148.6
chr1	12540000	chr1	18940000	4	9.600396e-4	0.04815486	1	7_Enh	NA	NA	NA	NA	1	ENSG00000009709.7
chr1	12580000	chr1	15460000	9	1.203384e-5	0.001562185	1	7_Enh	1	7_Enh	NA	NA	1	ENSG00000171729.9
chr1	12580000	chr1	15580000	8	2.218434e-4	0.01611591	1	7_Enh	1	7_Enh	NA	NA	1	ENSG00000142621.15
chr1	12580000	chr1	15780000	7	2.288251e-4	0.01650426	1	7_Enh	1	7_Enh	NA	NA	1	ENSG00000215704.5
chr1	12780000	chr1	13940000	22	4.046614e-8	1.134804e-5	NA	NA	1	7_Enh	1	ENSG00000188984.7	NA	NA
chr1	12780000	chr1	14020000	10	9.020657e-4	0.0460352	NA	NA	1	7_Enh	1	ENSG00000188984.7	1	ENSG00000116731.18
chr1	12780000	chr1	14140000	13	5.917667e-6	8.644455e-4	NA	NA	1	7_Enh	1	ENSG00000188984.7	NA	NA
chr1	12780000	chr1	14700000	11	1.655216e-5	0.002034035	NA	NA	1	7_Enh	1	ENSG00000188984.7	NA	NA
chr1	12780000	chr1	15100000	13	3.351708e-6	5.353821e-4	NA	NA	1	7_Enh	1	ENSG00000188984.7	NA	NA
chr1	12780000	chr1	15140000	9	7.842841e-4	0.0415594	NA	NA	1	7_Enh	1	ENSG00000188984.7	NA	NA
chr1	12820000	chr1	13940000	18	3.146678e-4	0.02102661	NA	NA	1	7_Enh	1	ENSG00000116726.4	NA	NA
chr1	12820000	chr1	14700000	11	1.696284e-4	0.01309921	NA	NA	1	7_Enh	1	ENSG00000116726.4	NA	NA
chr1	12820000	chr1	14820000	15	1.200853e-6	2.225255e-4	NA	NA	1	7_Enh	1	ENSG00000116726.4	NA	NA
chr1	12820000	chr1	14940000	16	3.277913e-8	9.39918e-6	NA	NA	1	7_Enh	1	ENSG00000116726.4	1	ENSG00000189337.11
chr1	12820000	chr1	15100000	12	1.891244e-4	0.01425057	NA	NA	1	7_Enh	1	ENSG00000116726.4	NA	NA
chr1	12820000	chr1	15340000	8	5.034752e-5	0.005029351	NA	NA	1	7_Enh	1	ENSG00000116726.4	NA	NA
chr1	12820000	chr1	18100000	7	1.924289e-4	0.01444358	NA	NA	1	7_Enh	1	ENSG00000116726.4	1	ENSG00000117148.6
chr1	12820000	chr1	20380000	7	1.293621e-4	0.01060739	NA	NA	1	7_Enh	1	ENSG00000116726.4	NA	NA
chr1	14020000	chr1	14140000	38	9.006389e-6	0.001228425	1	7_Enh	1	7_Enh	1	ENSG00000116731.18	NA	NA
chr1	14020000	chr1	15060000	15	7.481384e-6	0.001052097	1	7_Enh	1	7_Enh	1	ENSG00000116731.18	NA	NA
chr1	14020000	chr1	15380000	8	3.192793e-4	0.0212607	1	7_Enh	1	7_Enh	1	ENSG00000116731.18	NA	NA
chr1	14020000	chr1	15420000	14	1.438817e-4	0.01152527	1	7_Enh	1	7_Enh	1	ENSG00000116731.18	NA	NA
chr1	14020000	chr1	15620000	9	6.894127e-4	0.03778617	1	7_Enh	1	7_Enh	1	ENSG00000116731.18	NA	NA
chr1	14020000	chr1	19300000	5	6.004134e-4	0.03413333	1	7_Enh	1	7_Enh	1	ENSG00000116731.18	1	ENSG00000169991.6
chr1	14060000	chr1	15780000	13	8.531404e-5	0.007648041	1	7_Enh	1	7_Enh	NA	NA	1	ENSG00000215704.5
chr1	14100000	chr1	15580000	12	4.330373e-5	0.004455585	1	7_Enh	1	7_Enh	NA	NA	1	ENSG00000142621.15
chr1	14100000	chr1	19220000	5	3.686509e-4	0.02370191	1	7_Enh	1	7_Enh	NA	NA	1	ENSG00000159423.12
chr1	14140000	chr1	15460000	13	1.578894e-6	2.815819e-4	1	7_Enh	1	7_Enh	NA	NA	1	ENSG00000171729.9
chr1	14700000	chr1	14940000	34	7.484107e-4	0.04014653	1	7_Enh	1	7_Enh	NA	NA	1	ENSG00000189337.11
chr1	14780000	chr1	14940000	57	1.116407e-4	0.009447983	1	7_Enh	1	7_Enh	NA	NA	1	ENSG00000189337.11
chr1	14780000	chr1	20340000	6	9.974104e-5	0.008648013	1	7_Enh	NA	NA	NA	NA	1	ENSG00000127472.6
chr1	14820000	chr1	14940000	65	5.673227e-7	1.162936e-4	1	7_Enh	1	7_Enh	NA	NA	1	ENSG00000189337.11
chr1	14940000	chr1	15060000	57	1.854569e-7	4.377175e-5	1	7_Enh	1	7_Enh	1	ENSG00000189337.11	NA	NA
chr1	14940000	chr1	15100000	55	8.159345e-4	0.04278327	1	7_Enh	1	7_Enh	1	ENSG00000189337.11	NA	NA
chr1	14940000	chr1	15140000	50	1.262557e-4	0.01040836	1	7_Enh	1	7_Enh	1	ENSG00000189337.11	NA	NA
chr1	14940000	chr1	15220000	40	2.571202e-4	0.0180384	1	7_Enh	1	7_Enh	1	ENSG00000189337.11	NA	NA
chr1	14940000	chr1	15380000	19	7.28536e-5	0.006749926	1	7_Enh	1	7_Enh	1	ENSG00000189337.11	NA	NA
chr1	15060000	chr1	15460000	23	3.48662e-5	0.003739873	1	7_Enh	1	7_Enh	NA	NA	1	ENSG00000171729.9
chr1	15060000	chr1	15580000	21	1.634867e-4	0.0127295	1	7_Enh	1	7_Enh	NA	NA	1	ENSG00000142621.15
chr1	15100000	chr1	15460000	29	3.175595e-4	0.02117298	1	7_Enh	1	7_Enh	NA	NA	1	ENSG00000171729.9
chr1	15140000	chr1	15460000	31	8.985222e-5	0.007965623	1	7_Enh	1	7_Enh	NA	NA	1	ENSG00000171729.9
chr1	15140000	chr1	15580000	35	7.056129e-7	1.405683e-4	1	7_Enh	1	7_Enh	NA	NA	1	ENSG00000142621.15
chr1	15420000	chr1	15580000	52	5.605927e-4	0.03242533	1	7_Enh	1	7_Enh	NA	NA	1	ENSG00000142621.15
chr1	15420000	chr1	18940000	11	5.973489e-7	1.215964e-4	1	7_Enh	NA	NA	NA	NA	1	ENSG00000009709.7
chr1	15460000	chr1	15580000	71	1.840044e-20	3.670448e-17	1	7_Enh	1	7_Enh	1	ENSG00000171729.9	1	ENSG00000142621.15
chr1	15460000	chr1	15620000	82	4.295912e-30	2.306739e-26	1	7_Enh	1	7_Enh	1	ENSG00000171729.9	NA	NA
chr1	15460000	chr1	15660000	48	4.461597e-10	1.92986e-7	1	7_Enh	1	7_Enh	1	ENSG00000171729.9	NA	NA
chr1	15460000	chr1	15780000	31	7.278039e-10	3.020418e-7	1	7_Enh	1	7_Enh	1	ENSG00000171729.9	1	ENSG00000215704.5
chr1	15460000	chr1	15820000	22	8.520837e-7	1.656237e-4	1	7_Enh	1	7_Enh	1	ENSG00000171729.9	NA	NA
chr1	15580000	chr1	15780000	38	5.260065e-8	1.432178e-5	1	7_Enh	1	7_Enh	1	ENSG00000142621.15	1	ENSG00000215704.5
chr1	15580000	chr1	15820000	24	1.829487e-4	0.01389075	1	7_Enh	1	7_Enh	1	ENSG00000142621.15	NA	NA
chr1	15620000	chr1	15780000	40	5.445667e-7	1.122512e-4	1	7_Enh	1	7_Enh	NA	NA	1	ENSG00000215704.5
chr1	15660000	chr1	15780000	96	6.3455e-32	4.014013e-28	1	7_Enh	1	7_Enh	NA	NA	1	ENSG00000215704.5
chr1	15820000	chr1	21980000	4	8.186147e-4	0.04288347	1	7_Enh	1	7_Enh	NA	NA	1	ENSG00000076864.15
chr1	15900000	chr1	16060000	56	1.419077e-21	3.22916e-18	NA	NA	1	7_Enh	1	ENSG00000116771.5	1	ENSG00000162460.6
chr1	15900000	chr1	16300000	15	9.768291e-4	0.04876405	NA	NA	1	7_Enh	1	ENSG00000116771.5	1	ENSG00000116809.7
chr1	15900000	chr1	19380000	6	1.332426e-4	0.01085537	NA	NA	1	7_Enh	1	ENSG00000116771.5	NA	NA
chr1	15900000	chr1	19580000	6	5.999022e-4	0.034112580000000003	NA	NA	1	7_Enh	1	ENSG00000116771.5	1	ENSG00000127463.9
chr1	15940000	chr1	16060000	98	7.139352e-33	4.883825e-29	1	7_Enh	1	7_Enh	1	ENSG00000197312.7	1	ENSG00000162460.6
chr1	15940000	chr1	16300000	34	8.639218e-9	2.841721e-6	1	7_Enh	1	7_Enh	1	ENSG00000197312.7	1	ENSG00000116809.7
chr1	15940000	chr1	16380000	23	3.31762e-5	0.00359068	1	7_Enh	NA	NA	1	ENSG00000197312.7	1	ENSG00000184908.13
chr1	15940000	chr1	19540000	8	6.138404e-4	0.03468925	1	7_Enh	1	7_Enh	1	ENSG00000197312.7	1	ENSG00000127481.10
chr1	15980000	chr1	16300000	29	1.152437e-5	0.0015071800000000001	NA	NA	1	7_Enh	1	ENSG00000215695.1	1	ENSG00000116809.7
chr1	15980000	chr1	19540000	10	2.327712e-5	0.00269112	NA	NA	1	7_Enh	1	ENSG00000215695.1	1	ENSG00000127481.10
chr1	16060000	chr1	16260000	36	5.123887e-9	1.773882e-6	1	7_Enh	1	7_Enh	1	ENSG00000162460.6	NA	NA
chr1	16060000	chr1	16380000	20	6.501572e-8	1.727615e-5	1	7_Enh	NA	NA	1	ENSG00000162460.6	1	ENSG00000184908.13
chr1	16060000	chr1	16540000	12	3.568475e-4	0.02312662	1	7_Enh	1	7_Enh	1	ENSG00000162460.6	1	ENSG00000204377.3
chr1	16060000	chr1	16700000	14	3.386504e-4	0.02222255	1	7_Enh	1	7_Enh	1	ENSG00000162460.6	NA	NA
chr1	16060000	chr1	26060000	4	7.624238e-4	0.04070985	1	7_Enh	1	7_Enh	1	ENSG00000162460.6	NA	NA
chr1	16140000	chr1	16300000	60	1.204178e-31	7.40512e-28	1	7_Enh	1	7_Enh	NA	NA	1	ENSG00000116809.7
chr1	16140000	chr1	16380000	31	3.621553e-13	2.705098e-10	1	7_Enh	NA	NA	NA	NA	1	ENSG00000184908.13
chr1	16140000	chr1	16540000	24	7.861116e-11	3.928546e-8	1	7_Enh	1	7_Enh	NA	NA	1	ENSG00000204377.3
chr1	16140000	chr1	16580000	24	6.47516e-8	1.721453e-5	1	7_Enh	1	7_Enh	NA	NA	1	ENSG00000132881.7
chr1	16180000	chr1	16300000	58	7.56051e-25	2.431248e-21	1	7_Enh	1	7_Enh	1	ENSG00000065526.6	1	ENSG00000116809.7
chr1	16180000	chr1	16380000	31	8.186011e-11	4.077494e-8	1	7_Enh	NA	NA	1	ENSG00000065526.6	1	ENSG00000184908.13
chr1	16180000	chr1	16540000	25	5.181325e-10	2.214561e-7	1	7_Enh	1	7_Enh	1	ENSG00000065526.6	1	ENSG00000204377.3
chr1	16180000	chr1	16580000	20	1.145662e-4	0.009641497	1	7_Enh	1	7_Enh	1	ENSG00000065526.6	1	ENSG00000132881.7
chr1	16180000	chr1	21420000	7	6.778436e-7	1.357304e-4	1	7_Enh	1	7_Enh	1	ENSG00000065526.6	NA	NA
chr1	16220000	chr1	16380000	34	3.17659e-6	5.11362e-4	1	7_Enh	NA	NA	NA	NA	1	ENSG00000184908.13
chr1	16220000	chr1	16540000	29	2.639464e-7	5.961208e-5	1	7_Enh	1	7_Enh	NA	NA	1	ENSG00000204377.3
chr1	16260000	chr1	16380000	56	2.940162e-17	3.942728e-14	1	7_Enh	NA	NA	NA	NA	1	ENSG00000184908.13
chr1	16260000	chr1	16540000	22	2.653453e-4	0.0184766	1	7_Enh	1	7_Enh	NA	NA	1	ENSG00000204377.3
chr1	16260000	chr1	16580000	30	3.381535e-5	0.003647015	1	7_Enh	1	7_Enh	NA	NA	1	ENSG00000132881.7
chr1	16260000	chr1	19980000	5	0.001002765	0.04971219	1	7_Enh	1	7_Enh	NA	NA	1	ENSG00000158748.3
chr1	16300000	chr1	16540000	18	6.122891e-5	0.00587736	1	7_Enh	1	7_Enh	1	ENSG00000116809.7	1	ENSG00000204377.3
chr1	16300000	chr1	16700000	18	2.718312e-4	0.0188201	1	7_Enh	1	7_Enh	1	ENSG00000116809.7	NA	NA
chr1	16380000	chr1	16540000	39	3.272653e-16	3.826614e-13	NA	NA	1	7_Enh	1	ENSG00000184908.13	1	ENSG00000204377.3
chr1	16380000	chr1	16580000	50	1.857786e-19	3.286116e-16	NA	NA	1	7_Enh	1	ENSG00000184908.13	1	ENSG00000132881.7
chr1	16380000	chr1	16700000	39	1.078186e-15	1.174576e-12	NA	NA	1	7_Enh	1	ENSG00000184908.13	NA	NA
chr1	16380000	chr1	16740000	21	2.040154e-8	6.149743e-6	NA	NA	1	7_Enh	1	ENSG00000184908.13	NA	NA
chr1	16540000	chr1	16700000	60	2.319488e-20	4.56956e-17	1	7_Enh	1	7_Enh	1	ENSG00000204377.3	NA	NA
chr1	16540000	chr1	16740000	20	1.803906e-4	0.01373716	1	7_Enh	1	7_Enh	1	ENSG00000204377.3	NA	NA
chr1	16540000	chr1	16780000	31	1.271286e-8	4.021535e-6	1	7_Enh	1	7_Enh	1	ENSG00000204377.3	1	ENSG00000157191.15
chr1	16580000	chr1	16700000	103	1.481758e-32	9.875122e-29	1	7_Enh	1	7_Enh	1	ENSG00000132881.7	NA	NA
chr1	16580000	chr1	16740000	37	1.494952e-7	3.616469e-5	1	7_Enh	1	7_Enh	1	ENSG00000132881.7	NA	NA
chr1	16580000	chr1	16780000	40	3.441274e-7	7.516247e-5	1	7_Enh	1	7_Enh	1	ENSG00000132881.7	1	ENSG00000157191.15
chr1	16740000	chr1	24100000	5	1.473533e-4	0.0117426	1	7_Enh	1	7_Enh	NA	NA	1	ENSG00000011009.6
chr1	16780000	chr1	17220000	29	1.053376e-6	1.988998e-4	1	7_Enh	1	7_Enh	1	ENSG00000157191.15	NA	NA
chr1	16780000	chr1	17260000	28	7.812046e-7	1.535996e-4	1	7_Enh	1	7_Enh	1	ENSG00000157191.15	NA	NA
chr1	16780000	chr1	19940000	7	3.339269e-4	0.02199035	1	7_Enh	1	7_Enh	1	ENSG00000157191.15	1	ENSG00000173436.9
chr1	16860000	chr1	17220000	367	0	0	NA	NA	1	7_Enh	1	ENSG00000268674.1	NA	NA
chr1	16860000	chr1	17260000	68	2.137418e-26	8.082215e-23	NA	NA	1	7_Enh	1	ENSG00000268674.1	NA	NA
chr1	16940000	chr1	17060000	72	1.874232e-11	1.048635e-8	1	7_Enh	1	7_Enh	1	ENSG00000219481.6	1	ENSG00000058453.12
chr1	16940000	chr1	17100000	46	1.449978e-4	0.01159723	1	7_Enh	1	7_Enh	1	ENSG00000219481.6	NA	NA
chr1	16940000	chr1	17220000	91	2.785841e-35	2.302459e-31	1	7_Enh	1	7_Enh	1	ENSG00000219481.6	NA	NA
chr1	16940000	chr1	17260000	48	5.552276e-11	2.854334e-8	1	7_Enh	1	7_Enh	1	ENSG00000219481.6	NA	NA
chr1	16940000	chr1	21740000	10	2.814905e-7	6.308214e-5	1	7_Enh	1	7_Enh	1	ENSG00000219481.6	NA	NA
chr1	16940000	chr1	21780000	12	2.354811e-9	8.773382e-7	1	7_Enh	1	7_Enh	1	ENSG00000219481.6	1	ENSG00000142794.14
chr1	17060000	chr1	17220000	50	1.001143e-5	0.001341462	1	7_Enh	1	7_Enh	1	ENSG00000058453.12	NA	NA
chr1	17340000	chr1	17540000	19	3.321067e-4	0.02189982	1	7_Enh	1	7_Enh	1	ENSG00000159363.13	1	ENSG00000142623.8
chr1	17340000	chr1	17580000	22	7.113675e-6	0.00100894	1	7_Enh	1	7_Enh	1	ENSG00000159363.13	1	ENSG00000142619.4
chr1	17340000	chr1	17620000	19	1.531525e-4	0.01210164	1	7_Enh	1	7_Enh	1	ENSG00000159363.13	1	ENSG00000159339.9
chr1	17340000	chr1	19340000	6	5.826346e-4	0.03337418	1	7_Enh	1	7_Enh	1	ENSG00000159363.13	NA	NA
chr1	17340000	chr1	19580000	6	6.629676e-4	0.03671244	1	7_Enh	1	7_Enh	1	ENSG00000159363.13	1	ENSG00000127463.9
chr1	17340000	chr1	19740000	8	6.038131e-4	0.03427399	1	7_Enh	1	7_Enh	1	ENSG00000159363.13	NA	NA
chr1	17380000	chr1	17500000	33	3.37008e-4	0.02214243	1	7_Enh	1	7_Enh	1	ENSG00000117118.5	NA	NA
chr1	17380000	chr1	17540000	30	5.636872e-4	0.03255832	1	7_Enh	1	7_Enh	1	ENSG00000117118.5	1	ENSG00000142623.8
chr1	17380000	chr1	17580000	43	9.5738e-10	3.879322e-7	1	7_Enh	1	7_Enh	1	ENSG00000117118.5	1	ENSG00000142619.4
chr1	17380000	chr1	17620000	50	8.647597e-14	7.130034e-11	1	7_Enh	1	7_Enh	1	ENSG00000117118.5	1	ENSG00000159339.9
chr1	17380000	chr1	19980000	6	6.500106e-4	0.03618449	1	7_Enh	1	7_Enh	1	ENSG00000117118.5	1	ENSG00000158748.3
chr1	17460000	chr1	17580000	50	5.077821e-13	3.702308e-10	1	7_Enh	1	7_Enh	1	ENSG00000117115.8	1	ENSG00000142619.4
chr1	17460000	chr1	17620000	60	1.084027e-19	1.97074e-16	1	7_Enh	1	7_Enh	1	ENSG00000117115.8	1	ENSG00000159339.9
chr1	17460000	chr1	18220000	16	4.067921e-4	0.02551171	1	7_Enh	1	7_Enh	1	ENSG00000117115.8	NA	NA
chr1	17500000	chr1	17620000	31	1.484137e-4	0.01180887	1	7_Enh	1	7_Enh	NA	NA	1	ENSG00000159339.9
chr1	17540000	chr1	19580000	11	4.063334e-7	8.690993e-5	1	7_Enh	1	7_Enh	1	ENSG00000142623.8	1	ENSG00000127463.9
chr1	17580000	chr1	26780000	5	3.306448e-4	0.02182787	1	7_Enh	1	7_Enh	1	ENSG00000142619.4	1	ENSG00000198830.6
chr1	17860000	chr1	19220000	9	4.980826e-4	0.02967893	1	7_Enh	1	7_Enh	1	ENSG00000074964.12	1	ENSG00000159423.12
chr1	17860000	chr1	19380000	9	1.147152e-4	0.009651632	1	7_Enh	1	7_Enh	1	ENSG00000074964.12	NA	NA
chr1	17900000	chr1	19180000	14	5.083317e-5	0.005067895	1	7_Enh	NA	NA	NA	NA	1	ENSG00000179002.5
chr1	18020000	chr1	18420000	36	6.333008e-11	3.218911e-8	1	7_Enh	NA	NA	NA	NA	1	ENSG00000117154.7
chr1	18020000	chr1	18940000	15	2.39915e-5	0.002758683	1	7_Enh	NA	NA	NA	NA	1	ENSG00000009709.7
chr1	18020000	chr1	19180000	14	2.920123e-4	0.01987013	1	7_Enh	NA	NA	NA	NA	1	ENSG00000179002.5
chr1	18100000	chr1	18220000	84	2.996132e-13	2.268133e-10	1	7_Enh	1	7_Enh	1	ENSG00000117148.6	NA	NA
chr1	18100000	chr1	18420000	39	2.054292e-9	7.755313e-7	1	7_Enh	NA	NA	1	ENSG00000117148.6	1	ENSG00000117154.7
chr1	18100000	chr1	18940000	20	2.625819e-7	5.935007e-5	1	7_Enh	NA	NA	1	ENSG00000117148.6	1	ENSG00000009709.7
chr1	18100000	chr1	19180000	25	7.918552e-10	3.262706e-7	1	7_Enh	NA	NA	1	ENSG00000117148.6	1	ENSG00000179002.5
chr1	18180000	chr1	18420000	24	2.901755e-6	4.736505e-4	1	7_Enh	NA	NA	NA	NA	1	ENSG00000117154.7
chr1	18180000	chr1	18940000	15	2.155471e-7	4.995422e-5	1	7_Enh	NA	NA	NA	NA	1	ENSG00000009709.7
chr1	18180000	chr1	19180000	10	9.744967e-4	0.04868211	1	7_Enh	NA	NA	NA	NA	1	ENSG00000179002.5
chr1	18220000	chr1	18420000	45	2.216224e-7	5.117805e-5	1	7_Enh	NA	NA	NA	NA	1	ENSG00000117154.7
chr1	18220000	chr1	18940000	18	6.904313e-5	0.006465565	1	7_Enh	NA	NA	NA	NA	1	ENSG00000009709.7
chr1	19220000	chr1	19340000	54	5.104233e-16	5.798664e-13	1	7_Enh	1	7_Enh	1	ENSG00000159423.12	NA	NA
chr1	19220000	chr1	19380000	44	1.91304e-15	2.014468e-12	1	7_Enh	1	7_Enh	1	ENSG00000159423.12	NA	NA
chr1	19220000	chr1	19540000	34	2.963467e-10	1.326989e-7	1	7_Enh	1	7_Enh	1	ENSG00000159423.12	1	ENSG00000127481.10
chr1	19300000	chr1	19540000	34	2.281337e-5	0.00264727	1	7_Enh	1	7_Enh	1	ENSG00000169991.6	1	ENSG00000127481.10
chr1	19380000	chr1	19540000	37	1.706693e-7	4.067416e-5	1	7_Enh	1	7_Enh	NA	NA	1	ENSG00000127481.10
chr1	19540000	chr1	19980000	17	1.936638e-4	0.01451466	1	7_Enh	1	7_Enh	1	ENSG00000127481.10	1	ENSG00000158748.3
chr1	19540000	chr1	20020000	19	1.082394e-4	0.009220711	1	7_Enh	1	7_Enh	1	ENSG00000127481.10	NA	NA
chr1	19580000	chr1	19700000	36	1.35697e-5	0.001726352	1	7_Enh	1	7_Enh	1	ENSG00000127463.9	NA	NA
chr1	19580000	chr1	19820000	29	1.617846e-5	0.001996323	1	7_Enh	1	7_Enh	1	ENSG00000127463.9	1	ENSG00000077549.13
chr1	19580000	chr1	19900000	20	2.954335e-5	0.003268111	1	7_Enh	1	7_Enh	1	ENSG00000127463.9	NA	NA
chr1	19580000	chr1	19940000	30	1.550242e-6	2.772217e-4	1	7_Enh	1	7_Enh	1	ENSG00000127463.9	1	ENSG00000173436.9
chr1	19580000	chr1	19980000	19	2.746561e-5	0.003079508	1	7_Enh	1	7_Enh	1	ENSG00000127463.9	1	ENSG00000158748.3
chr1	19660000	chr1	19820000	65	5.566179e-21	1.186218e-17	1	7_Enh	1	7_Enh	NA	NA	1	ENSG00000077549.13
chr1	19660000	chr1	19940000	74	1.599256e-30	8.920118e-27	1	7_Enh	1	7_Enh	NA	NA	1	ENSG00000173436.9
chr1	19660000	chr1	19980000	54	3.895395e-28	1.74429e-24	1	7_Enh	1	7_Enh	NA	NA	1	ENSG00000158748.3
chr1	19700000	chr1	19820000	53	1.940828e-16	2.343336e-13	1	7_Enh	1	7_Enh	NA	NA	1	ENSG00000077549.13
chr1	19700000	chr1	19940000	55	8.298051e-21	1.729233e-17	1	7_Enh	1	7_Enh	NA	NA	1	ENSG00000173436.9
chr1	19700000	chr1	19980000	46	1.036339e-24	3.280492e-21	1	7_Enh	1	7_Enh	NA	NA	1	ENSG00000158748.3
chr1	19700000	chr1	20860000	10	8.100273e-4	0.04255791	1	7_Enh	NA	NA	NA	NA	1	ENSG00000183114.6
chr1	19700000	chr1	20900000	10	3.583446e-4	0.02320121	1	7_Enh	1	7_Enh	NA	NA	1	ENSG00000158825.5
chr1	19700000	chr1	22380000	6	3.883537e-4	0.02464667	1	7_Enh	1	7_Enh	NA	NA	1	ENSG00000070831.11
chr1	19700000	chr1	26740000	6	4.518949e-6	6.894907e-4	1	7_Enh	1	7_Enh	NA	NA	1	ENSG00000117682.12
chr1	19740000	chr1	19940000	122	5.313856e-34	3.975072e-30	1	7_Enh	1	7_Enh	NA	NA	1	ENSG00000173436.9
chr1	19740000	chr1	19980000	98	8.970366e-41	1.148493e-36	1	7_Enh	1	7_Enh	NA	NA	1	ENSG00000158748.3
chr1	19740000	chr1	20900000	20	2.470835e-5	0.002824944	1	7_Enh	1	7_Enh	NA	NA	1	ENSG00000158825.5
chr1	19740000	chr1	29580000	6	7.078431e-5	0.006595784	1	7_Enh	1	7_Enh	NA	NA	1	ENSG00000060656.15
chr1	19780000	chr1	19940000	77	2.163516e-25	7.406116e-22	1	7_Enh	1	7_Enh	NA	NA	1	ENSG00000173436.9
chr1	19780000	chr1	19980000	33	2.249603e-9	8.418162e-7	1	7_Enh	1	7_Enh	NA	NA	1	ENSG00000158748.3
chr1	19820000	chr1	19940000	73	5.051519e-22	1.203417e-18	1	7_Enh	1	7_Enh	1	ENSG00000077549.13	1	ENSG00000173436.9
chr1	19820000	chr1	19980000	44	9.968876e-16	1.09053e-12	1	7_Enh	1	7_Enh	1	ENSG00000077549.13	1	ENSG00000158748.3
chr1	19820000	chr1	20020000	23	5.533593e-4	0.03211484	1	7_Enh	1	7_Enh	1	ENSG00000077549.13	NA	NA
chr1	19820000	chr1	20780000	13	7.803592e-4	0.04141081	1	7_Enh	1	7_Enh	1	ENSG00000077549.13	NA	NA
chr1	19820000	chr1	27140000	4	9.964336e-4	0.04948649	1	7_Enh	1	7_Enh	1	ENSG00000077549.13	1	ENSG00000204160.7
chr1	19900000	chr1	29060000	4	4.60421e-4	0.02799544	1	7_Enh	1	7_Enh	NA	NA	1	ENSG00000198492.10
chr1	19940000	chr1	28780000	5	5.300338e-5	0.005239795	1	7_Enh	1	7_Enh	1	ENSG00000173436.9	NA	NA
chr1	19980000	chr1	20100000	29	4.796245e-6	7.249379e-4	1	7_Enh	1	7_Enh	1	ENSG00000158748.3	NA	NA
chr1	19980000	chr1	20140000	38	9.021118e-7	1.740056e-4	1	7_Enh	1	7_Enh	1	ENSG00000158748.3	1	ENSG00000178828.5
chr1	19980000	chr1	20900000	11	2.030546e-4	0.01505658	1	7_Enh	1	7_Enh	1	ENSG00000158748.3	1	ENSG00000158825.5
chr1	20020000	chr1	20140000	55	1.815946e-9	6.941632e-7	1	7_Enh	1	7_Enh	NA	NA	1	ENSG00000178828.5
chr1	20020000	chr1	20220000	27	1.273837e-4	0.01048178	1	7_Enh	1	7_Enh	NA	NA	1	ENSG00000169914.5
chr1	20060000	chr1	20860000	12	6.098722e-4	0.03452759	1	7_Enh	NA	NA	NA	NA	1	ENSG00000183114.6
chr1	20060000	chr1	22380000	7	5.936799e-5	0.005734877	1	7_Enh	1	7_Enh	NA	NA	1	ENSG00000070831.11
chr1	20100000	chr1	20220000	47	3.832278e-10	1.678392e-7	1	7_Enh	1	7_Enh	NA	NA	1	ENSG00000169914.5
chr1	20100000	chr1	20300000	25	1.053456e-4	0.009026072	1	7_Enh	NA	NA	NA	NA	1	ENSG00000188257.6
chr1	20100000	chr1	20460000	16	2.132464e-4	0.01563402	1	7_Enh	1	7_Enh	NA	NA	1	ENSG00000158786.4
chr1	20140000	chr1	20580000	34	9.526702e-6	0.001287148	1	7_Enh	1	7_Enh	1	ENSG00000178828.5	NA	NA
chr1	20140000	chr1	29300000	6	4.201947e-4	0.02614622	1	7_Enh	1	7_Enh	1	ENSG00000178828.5	NA	NA
chr1	20180000	chr1	20860000	14	6.844549e-4	0.03759258	1	7_Enh	NA	NA	NA	NA	1	ENSG00000183114.6
chr1	20220000	chr1	20380000	51	1.158492e-6	2.157457e-4	1	7_Enh	1	7_Enh	1	ENSG00000169914.5	NA	NA
chr1	20220000	chr1	20420000	30	2.288511e-7	5.264027e-5	1	7_Enh	1	7_Enh	1	ENSG00000169914.5	NA	NA
chr1	20220000	chr1	20460000	30	1.565562e-8	4.84704e-6	1	7_Enh	1	7_Enh	1	ENSG00000169914.5	1	ENSG00000158786.4
chr1	20220000	chr1	20580000	38	3.630491e-9	1.298219e-6	1	7_Enh	1	7_Enh	1	ENSG00000169914.5	NA	NA
chr1	20220000	chr1	20660000	29	1.851991e-4	0.01402238	1	7_Enh	1	7_Enh	1	ENSG00000169914.5	NA	NA
chr1	20220000	chr1	20700000	27	4.276523e-8	1.191909e-5	1	7_Enh	1	7_Enh	1	ENSG00000169914.5	NA	NA
chr1	20220000	chr1	20740000	28	1.065627e-8	3.431357e-6	1	7_Enh	1	7_Enh	1	ENSG00000169914.5	NA	NA
chr1	20220000	chr1	20860000	22	1.403332e-6	2.54352e-4	1	7_Enh	NA	NA	1	ENSG00000169914.5	1	ENSG00000183114.6
chr1	20260000	chr1	20380000	59	4.343722e-8	1.208522e-5	NA	NA	1	7_Enh	1	ENSG00000188784.4	NA	NA
chr1	20260000	chr1	20420000	33	5.78455e-8	1.558094e-5	NA	NA	1	7_Enh	1	ENSG00000188784.4	NA	NA
chr1	20260000	chr1	20460000	28	9.28378e-7	1.783965e-4	NA	NA	1	7_Enh	1	ENSG00000188784.4	1	ENSG00000158786.4
chr1	20260000	chr1	20580000	31	1.521939e-5	0.001898126	NA	NA	1	7_Enh	1	ENSG00000188784.4	NA	NA
chr1	20260000	chr1	20660000	37	2.881517e-7	6.437709e-5	NA	NA	1	7_Enh	1	ENSG00000188784.4	NA	NA
chr1	20260000	chr1	20700000	23	9.401648e-6	0.001273002	NA	NA	1	7_Enh	1	ENSG00000188784.4	NA	NA
chr1	20260000	chr1	20780000	22	1.367933e-4	0.01107868	NA	NA	1	7_Enh	1	ENSG00000188784.4	NA	NA
chr1	20300000	chr1	20420000	40	2.406076e-11	1.319708e-8	NA	NA	1	7_Enh	1	ENSG00000188257.6	NA	NA
chr1	20300000	chr1	20460000	45	1.837071e-16	2.225201e-13	NA	NA	1	7_Enh	1	ENSG00000188257.6	1	ENSG00000158786.4
chr1	20300000	chr1	20580000	26	7.944587e-4	0.041955	NA	NA	1	7_Enh	1	ENSG00000188257.6	NA	NA
chr1	20300000	chr1	20660000	39	1.655306e-8	5.097626e-6	NA	NA	1	7_Enh	1	ENSG00000188257.6	NA	NA
chr1	20300000	chr1	20700000	23	5.263411e-6	7.834245e-4	NA	NA	1	7_Enh	1	ENSG00000188257.6	NA	NA
chr1	20300000	chr1	20740000	26	1.126777e-7	2.816478e-5	NA	NA	1	7_Enh	1	ENSG00000188257.6	NA	NA
chr1	20300000	chr1	20780000	24	9.003452e-6	0.001228156	NA	NA	1	7_Enh	1	ENSG00000188257.6	NA	NA
chr1	20300000	chr1	25980000	4	6.162206e-4	0.03478935	NA	NA	1	7_Enh	1	ENSG00000188257.6	NA	NA
chr1	20340000	chr1	20460000	22	2.509886e-4	0.01770954	NA	NA	1	7_Enh	1	ENSG00000127472.6	1	ENSG00000158786.4
chr1	20340000	chr1	20780000	23	4.04956e-6	6.28443e-4	NA	NA	1	7_Enh	1	ENSG00000127472.6	NA	NA
chr1	20460000	chr1	20580000	36	5.500146e-5	0.005396586	1	7_Enh	1	7_Enh	1	ENSG00000158786.4	NA	NA
chr1	20460000	chr1	20660000	39	3.05483e-6	4.94744e-4	1	7_Enh	1	7_Enh	1	ENSG00000158786.4	NA	NA
chr1	20780000	chr1	20980000	27	4.469588e-4	0.02738179	1	7_Enh	NA	NA	NA	NA	1	ENSG00000244038.5
chr1	20860000	chr1	21020000	46	1.972777e-9	7.479841e-7	NA	NA	1	7_Enh	1	ENSG00000183114.6	NA	NA
chr1	20860000	chr1	21500000	14	2.129278e-4	0.01561647	NA	NA	1	7_Enh	1	ENSG00000183114.6	1	ENSG00000075151.15
chr1	20900000	chr1	21020000	35	1.863873e-4	0.01409174	1	7_Enh	1	7_Enh	1	ENSG00000158825.5	NA	NA
chr1	20900000	chr1	21860000	11	4.486858e-4	0.0274634	1	7_Enh	1	7_Enh	1	ENSG00000158825.5	NA	NA
chr1	20980000	chr1	21100000	33	1.734328e-4	0.0133276	NA	NA	1	7_Enh	1	ENSG00000244038.5	1	ENSG00000127483.13
chr1	20980000	chr1	21180000	21	7.594864e-4	0.04059098	NA	NA	1	7_Enh	1	ENSG00000244038.5	NA	NA
chr1	20980000	chr1	21460000	20	1.837886e-4	0.0139402	NA	NA	1	7_Enh	1	ENSG00000244038.5	NA	NA
chr1	20980000	chr1	21500000	15	1.49199e-6	2.682069e-4	NA	NA	1	7_Enh	1	ENSG00000244038.5	1	ENSG00000075151.15
chr1	21020000	chr1	21500000	35	8.591915e-20	1.579161e-16	1	7_Enh	1	7_Enh	NA	NA	1	ENSG00000075151.15
chr1	21020000	chr1	21660000	22	2.765363e-7	6.209293e-5	1	7_Enh	1	7_Enh	NA	NA	1	ENSG00000117298.10
chr1	21020000	chr1	28060000	5	4.120402e-5	0.004281401	1	7_Enh	1	7_Enh	NA	NA	1	ENSG00000009780.11
chr1	21020000	chr1	28300000	4	7.31865e-4	0.03948506	1	7_Enh	1	7_Enh	NA	NA	1	ENSG00000158156.7
chr1	21020000	chr1	29060000	5	2.689456e-4	0.01866872	1	7_Enh	1	7_Enh	NA	NA	1	ENSG00000198492.10
chr1	21100000	chr1	21260000	68	6.388982e-13	4.587177e-10	1	7_Enh	1	7_Enh	1	ENSG00000127483.13	NA	NA
chr1	21100000	chr1	21300000	40	1.045724e-6	1.976233e-4	1	7_Enh	1	7_Enh	1	ENSG00000127483.13	NA	NA
chr1	21100000	chr1	21340000	69	3.781336e-13	2.813024e-10	1	7_Enh	1	7_Enh	1	ENSG00000127483.13	NA	NA
chr1	21100000	chr1	21380000	59	3.079074e-10	1.37448e-7	1	7_Enh	1	7_Enh	1	ENSG00000127483.13	NA	NA
chr1	21100000	chr1	21420000	33	1.6223e-7	3.888401e-5	1	7_Enh	1	7_Enh	1	ENSG00000127483.13	NA	NA
chr1	21100000	chr1	21460000	67	1.535114e-18	2.399723e-15	1	7_Enh	1	7_Enh	1	ENSG00000127483.13	NA	NA
chr1	21100000	chr1	21500000	25	3.012606e-7	6.693094e-5	1	7_Enh	1	7_Enh	1	ENSG00000127483.13	1	ENSG00000075151.15
chr1	21100000	chr1	21660000	29	2.22607e-7	5.138608e-5	1	7_Enh	1	7_Enh	1	ENSG00000127483.13	1	ENSG00000117298.10
chr1	21100000	chr1	21700000	26	3.999906e-6	6.219267e-4	1	7_Enh	1	7_Enh	1	ENSG00000127483.13	NA	NA
chr1	21100000	chr1	21860000	14	4.801369e-4	0.02888513	1	7_Enh	1	7_Enh	1	ENSG00000127483.13	NA	NA
chr1	21100000	chr1	21980000	16	5.470702e-5	0.00537327	1	7_Enh	1	7_Enh	1	ENSG00000127483.13	1	ENSG00000076864.15
chr1	21140000	chr1	21500000	60	4.832325e-30	2.586383e-26	1	7_Enh	1	7_Enh	NA	NA	1	ENSG00000075151.15
chr1	21140000	chr1	21660000	24	3.667883e-4	0.02361122	1	7_Enh	1	7_Enh	NA	NA	1	ENSG00000117298.10
chr1	21180000	chr1	21500000	43	8.563522e-21	1.780968e-17	1	7_Enh	1	7_Enh	NA	NA	1	ENSG00000075151.15
chr1	21260000	chr1	21500000	61	4.931483e-27	1.984885e-23	1	7_Enh	1	7_Enh	NA	NA	1	ENSG00000075151.15
chr1	21260000	chr1	21660000	25	5.317891e-4	0.03116244	1	7_Enh	1	7_Enh	NA	NA	1	ENSG00000117298.10
chr1	21260000	chr1	21980000	15	7.908695e-4	0.04181494	1	7_Enh	1	7_Enh	NA	NA	1	ENSG00000076864.15
chr1	21300000	chr1	21500000	42	1.618761e-15	1.722667e-12	1	7_Enh	1	7_Enh	NA	NA	1	ENSG00000075151.15
chr1	21300000	chr1	21660000	26	1.556568e-5	0.001934	1	7_Enh	1	7_Enh	NA	NA	1	ENSG00000117298.10
chr1	21340000	chr1	21500000	59	5.365783e-15	5.29747e-12	1	7_Enh	1	7_Enh	NA	NA	1	ENSG00000075151.15
chr1	21340000	chr1	21660000	37	8.350094e-5	0.007521288	1	7_Enh	1	7_Enh	NA	NA	1	ENSG00000117298.10
chr1	21340000	chr1	26660000	7	2.374557e-4	0.01697814	1	7_Enh	1	7_Enh	NA	NA	1	ENSG00000158062.16
chr1	21380000	chr1	21500000	61	7.300884e-13	5.194595e-10	1	7_Enh	1	7_Enh	NA	NA	1	ENSG00000075151.15
chr1	21500000	chr1	21660000	26	8.122742e-4	0.04264457	1	7_Enh	1	7_Enh	1	ENSG00000075151.15	1	ENSG00000117298.10
chr1	21660000	chr1	21820000	40	2.938689e-9	1.071791e-6	1	7_Enh	1	7_Enh	1	ENSG00000117298.10	1	ENSG00000162551.9
chr1	21660000	chr1	21860000	48	5.014272e-14	4.28787e-11	1	7_Enh	1	7_Enh	1	ENSG00000117298.10	NA	NA
chr1	21660000	chr1	21980000	48	9.311521e-17	1.171425e-13	1	7_Enh	1	7_Enh	1	ENSG00000117298.10	1	ENSG00000076864.15
chr1	21660000	chr1	22020000	40	2.183611e-5	0.002554493	1	7_Enh	1	7_Enh	1	ENSG00000117298.10	NA	NA
chr1	21660000	chr1	26700000	7	6.594351e-5	0.006234895	1	7_Enh	1	7_Enh	1	ENSG00000117298.10	1	ENSG00000176083.13
chr1	21700000	chr1	21820000	74	4.330998e-26	1.590805e-22	1	7_Enh	1	7_Enh	NA	NA	1	ENSG00000162551.9
chr1	21700000	chr1	21980000	68	5.023688e-28	2.229618e-24	1	7_Enh	1	7_Enh	NA	NA	1	ENSG00000076864.15
chr1	21700000	chr1	22100000	22	2.929439e-5	0.003245402	1	7_Enh	1	7_Enh	NA	NA	1	ENSG00000090686.11
chr1	21820000	chr1	21980000	53	2.581911e-20	5.056465e-17	1	7_Enh	1	7_Enh	1	ENSG00000162551.9	1	ENSG00000076864.15
chr1	21820000	chr1	22020000	43	5.158076e-7	1.070997e-4	1	7_Enh	1	7_Enh	1	ENSG00000162551.9	NA	NA
chr1	21820000	chr1	22100000	16	7.228069e-4	0.03912894	1	7_Enh	1	7_Enh	1	ENSG00000162551.9	1	ENSG00000090686.11
chr1	21820000	chr1	22260000	13	5.836936e-4	0.03342365	1	7_Enh	1	7_Enh	1	ENSG00000162551.9	1	ENSG00000142798.12
chr1	21860000	chr1	21980000	49	1.051028e-13	8.558421e-11	1	7_Enh	1	7_Enh	NA	NA	1	ENSG00000076864.15
chr1	21980000	chr1	22100000	35	7.85893e-7	1.543957e-4	1	7_Enh	1	7_Enh	1	ENSG00000076864.15	1	ENSG00000090686.11
chr1	21980000	chr1	22780000	10	9.675369e-4	0.04843074	1	7_Enh	1	7_Enh	1	ENSG00000076864.15	1	ENSG00000184677.12
chr1	21980000	chr1	22980000	15	1.009179e-4	0.008726738	1	7_Enh	NA	NA	1	ENSG00000076864.15	1	ENSG00000173369.11
chr1	21980000	chr1	23140000	10	4.496765e-4	0.0275099	1	7_Enh	1	7_Enh	1	ENSG00000076864.15	NA	NA
chr1	22020000	chr1	22260000	50	1.635471e-10	7.707806e-8	1	7_Enh	1	7_Enh	NA	NA	1	ENSG00000142798.12
chr1	22020000	chr1	22380000	34	1.361242e-5	0.001730763	1	7_Enh	1	7_Enh	NA	NA	1	ENSG00000070831.11
chr1	22020000	chr1	22980000	26	5.840829e-6	8.549562e-4	1	7_Enh	NA	NA	NA	NA	1	ENSG00000173369.11
chr1	22100000	chr1	22260000	40	3.825166e-13	2.844862e-10	1	7_Enh	1	7_Enh	1	ENSG00000090686.11	1	ENSG00000142798.12
chr1	22100000	chr1	22740000	13	1.207796e-5	0.00156704	1	7_Enh	1	7_Enh	1	ENSG00000090686.11	NA	NA
chr1	22100000	chr1	26580000	8	5.802396e-6	8.502252e-4	1	7_Enh	1	7_Enh	1	ENSG00000090686.11	1	ENSG00000130695.9
chr1	22260000	chr1	23060000	13	9.077765e-4	0.04623983	1	7_Enh	1	7_Enh	1	ENSG00000142798.12	NA	NA
chr1	22260000	chr1	27300000	6	1.1006e-5	0.001451105	1	7_Enh	1	7_Enh	1	ENSG00000142798.12	1	ENSG00000253368.3
chr1	22260000	chr1	27740000	5	4.819411e-4	0.02896315	1	7_Enh	1	7_Enh	1	ENSG00000142798.12	NA	NA
chr1	22380000	chr1	22740000	16	1.72933e-4	0.01329789	1	7_Enh	1	7_Enh	1	ENSG00000070831.11	NA	NA
chr1	22380000	chr1	23100000	18	2.122024e-6	3.625293e-4	1	7_Enh	1	7_Enh	1	ENSG00000070831.11	NA	NA
chr1	22380000	chr1	23340000	13	5.947959e-5	0.005743156	1	7_Enh	1	7_Enh	1	ENSG00000070831.11	1	ENSG00000004487.11
chr1	22460000	chr1	22740000	31	2.066853e-15	2.166103e-12	1	7_Enh	1	7_Enh	1	ENSG00000162552.10	NA	NA
chr1	22460000	chr1	22980000	25	9.58559e-9	3.118438e-6	1	7_Enh	NA	NA	1	ENSG00000162552.10	1	ENSG00000173369.11
chr1	22460000	chr1	23020000	14	1.114615e-4	0.009436249	1	7_Enh	1	7_Enh	1	ENSG00000162552.10	1	ENSG00000133216.12
chr1	22460000	chr1	23060000	22	2.588149e-8	7.610089e-6	1	7_Enh	1	7_Enh	1	ENSG00000162552.10	NA	NA
chr1	22460000	chr1	23340000	12	3.186681e-5	0.003475962	1	7_Enh	1	7_Enh	1	ENSG00000162552.10	1	ENSG00000004487.11
chr1	22740000	chr1	22980000	45	3.318725e-14	2.916441e-11	1	7_Enh	NA	NA	NA	NA	1	ENSG00000173369.11
chr1	22740000	chr1	23020000	18	5.472924e-4	0.03184861	1	7_Enh	1	7_Enh	NA	NA	1	ENSG00000133216.12
chr1	22740000	chr1	23340000	12	9.084314e-4	0.04626351	1	7_Enh	1	7_Enh	NA	NA	1	ENSG00000004487.11
chr1	22780000	chr1	22980000	45	1.115881e-11	6.50339e-9	1	7_Enh	NA	NA	1	ENSG00000184677.12	1	ENSG00000173369.11
chr1	22780000	chr1	23020000	24	1.11466e-5	0.001466033	1	7_Enh	1	7_Enh	1	ENSG00000184677.12	1	ENSG00000133216.12
chr1	22780000	chr1	23140000	16	3.995676e-4	0.02517556	1	7_Enh	1	7_Enh	1	ENSG00000184677.12	NA	NA
chr1	22780000	chr1	23260000	17	5.803427e-8	1.562523e-5	1	7_Enh	1	7_Enh	1	ENSG00000184677.12	NA	NA
chr1	22780000	chr1	23300000	16	3.432088e-6	5.463658e-4	1	7_Enh	1	7_Enh	1	ENSG00000184677.12	1	ENSG00000215906.4
chr1	22980000	chr1	23100000	61	5.643918e-9	1.935941e-6	NA	NA	1	7_Enh	1	ENSG00000173369.11	NA	NA
chr1	22980000	chr1	23140000	51	7.85609e-9	2.607125e-6	NA	NA	1	7_Enh	1	ENSG00000173369.11	NA	NA
chr1	22980000	chr1	23260000	59	8.485441e-27	3.345378e-23	NA	NA	1	7_Enh	1	ENSG00000173369.11	NA	NA
chr1	22980000	chr1	23300000	31	1.086009e-6	2.041743e-4	NA	NA	1	7_Enh	1	ENSG00000173369.11	1	ENSG00000215906.4
chr1	22980000	chr1	23340000	28	1.443645e-4	0.01155611	NA	NA	1	7_Enh	1	ENSG00000173369.11	1	ENSG00000004487.11
chr1	22980000	chr1	23500000	24	6.896375e-4	0.03779486	NA	NA	1	7_Enh	1	ENSG00000173369.11	1	ENSG00000169641.9
chr1	22980000	chr1	23820000	16	7.119161e-5	0.006626761	NA	NA	1	7_Enh	1	ENSG00000173369.11	1	ENSG00000088280.14
chr1	22980000	chr1	32100000	6	2.98817e-4	0.02021955	NA	NA	1	7_Enh	1	ENSG00000173369.11	1	ENSG00000162517.8
chr1	23020000	chr1	23140000	69	1.554746e-21	3.521905e-18	1	7_Enh	1	7_Enh	1	ENSG00000133216.12	NA	NA
chr1	23020000	chr1	23260000	58	1.184262e-30	6.675143e-27	1	7_Enh	1	7_Enh	1	ENSG00000133216.12	NA	NA
chr1	23020000	chr1	23300000	42	1.45877e-15	1.561845e-12	1	7_Enh	1	7_Enh	1	ENSG00000133216.12	1	ENSG00000215906.4
chr1	23020000	chr1	23340000	24	1.231699e-4	0.01020781	1	7_Enh	1	7_Enh	1	ENSG00000133216.12	1	ENSG00000004487.11
chr1	23020000	chr1	23420000	34	2.478094e-6	4.138882e-4	1	7_Enh	1	7_Enh	1	ENSG00000133216.12	NA	NA
chr1	23020000	chr1	23500000	26	1.716045e-6	3.024884e-4	1	7_Enh	1	7_Enh	1	ENSG00000133216.12	1	ENSG00000169641.9
chr1	23020000	chr1	23540000	24	1.22688e-6	2.266534e-4	1	7_Enh	1	7_Enh	1	ENSG00000133216.12	1	ENSG00000179546.3
chr1	23020000	chr1	23860000	12	4.481187e-4	0.02743589	1	7_Enh	1	7_Enh	1	ENSG00000133216.12	1	ENSG00000007968.6
chr1	23060000	chr1	23300000	35	4.756492e-7	9.975986e-5	1	7_Enh	1	7_Enh	NA	NA	1	ENSG00000215906.4
chr1	23100000	chr1	23300000	26	2.971819e-4	0.02013557	1	7_Enh	1	7_Enh	NA	NA	1	ENSG00000215906.4
chr1	23140000	chr1	23300000	30	1.143374e-5	0.00149728	1	7_Enh	1	7_Enh	NA	NA	1	ENSG00000215906.4
chr1	23260000	chr1	23860000	12	1.588356e-4	0.01244692	1	7_Enh	1	7_Enh	NA	NA	1	ENSG00000007968.6
chr1	23300000	chr1	23420000	66	6.823876e-12	4.130384e-9	1	7_Enh	1	7_Enh	1	ENSG00000215906.4	NA	NA
chr1	23300000	chr1	23500000	46	1.377768e-11	7.900068e-9	1	7_Enh	1	7_Enh	1	ENSG00000215906.4	1	ENSG00000169641.9
chr1	23300000	chr1	23540000	42	2.835034e-12	1.833593e-9	1	7_Enh	1	7_Enh	1	ENSG00000215906.4	1	ENSG00000179546.3
chr1	23300000	chr1	23580000	41	1.729674e-6	3.045741e-4	1	7_Enh	1	7_Enh	1	ENSG00000215906.4	NA	NA
chr1	23300000	chr1	23620000	37	2.907289e-7	6.488457e-5	1	7_Enh	1	7_Enh	1	ENSG00000215906.4	NA	NA
chr1	23300000	chr1	23740000	15	6.791093e-5	0.006382139	1	7_Enh	1	7_Enh	1	ENSG00000215906.4	1	ENSG00000204219.5
chr1	23300000	chr1	23820000	14	3.93694e-4	0.02489739	1	7_Enh	1	7_Enh	1	ENSG00000215906.4	1	ENSG00000088280.14
chr1	23300000	chr1	23980000	12	4.348915e-4	0.02683097	1	7_Enh	1	7_Enh	1	ENSG00000215906.4	NA	NA
chr1	23300000	chr1	24020000	17	1.312346e-4	0.01072635	1	7_Enh	NA	NA	1	ENSG00000215906.4	1	ENSG00000142676.8
chr1	23300000	chr1	24460000	12	1.976148e-4	0.01474323	1	7_Enh	NA	NA	1	ENSG00000215906.4	1	ENSG00000142677.3
chr1	23340000	chr1	23500000	61	8.820785e-14	7.26198e-11	1	7_Enh	1	7_Enh	1	ENSG00000004487.11	1	ENSG00000169641.9
chr1	23340000	chr1	23540000	33	1.157783e-4	0.00972166	1	7_Enh	1	7_Enh	1	ENSG00000004487.11	1	ENSG00000179546.3
chr1	23340000	chr1	23580000	56	3.309299e-8	9.479501e-6	1	7_Enh	1	7_Enh	1	ENSG00000004487.11	NA	NA
chr1	23340000	chr1	23620000	53	1.653062e-10	7.784727e-8	1	7_Enh	1	7_Enh	1	ENSG00000004487.11	NA	NA
chr1	23340000	chr1	23660000	29	1.019244e-5	0.001361426	1	7_Enh	1	7_Enh	1	ENSG00000004487.11	1	ENSG00000125944.14
chr1	23340000	chr1	23700000	18	3.053789e-4	0.02055543	1	7_Enh	1	7_Enh	1	ENSG00000004487.11	1	ENSG00000125945.10
chr1	23340000	chr1	23820000	22	6.609532e-7	1.328013e-4	1	7_Enh	1	7_Enh	1	ENSG00000004487.11	1	ENSG00000088280.14
chr1	23340000	chr1	23860000	22	2.980168e-7	6.630192e-5	1	7_Enh	1	7_Enh	1	ENSG00000004487.11	1	ENSG00000007968.6
chr1	23340000	chr1	23980000	17	1.095999e-5	0.001445992	1	7_Enh	1	7_Enh	1	ENSG00000004487.11	NA	NA
chr1	23420000	chr1	23540000	134	1.311018e-38	1.421302e-34	1	7_Enh	1	7_Enh	NA	NA	1	ENSG00000179546.3
chr1	23420000	chr1	23660000	58	6.817233e-10	2.846952e-7	1	7_Enh	1	7_Enh	NA	NA	1	ENSG00000125944.14
chr1	23420000	chr1	23700000	27	7.967327e-4	0.04204316	1	7_Enh	1	7_Enh	NA	NA	1	ENSG00000125945.10
chr1	23420000	chr1	23740000	42	2.596312e-12	1.688898e-9	1	7_Enh	1	7_Enh	NA	NA	1	ENSG00000204219.5
chr1	23420000	chr1	23820000	35	2.587162e-8	7.607645e-6	1	7_Enh	1	7_Enh	NA	NA	1	ENSG00000088280.14
chr1	23420000	chr1	23860000	34	2.087412e-8	6.276495e-6	1	7_Enh	1	7_Enh	NA	NA	1	ENSG00000007968.6
chr1	23420000	chr1	23900000	27	2.048497e-4	0.0151591	1	7_Enh	1	7_Enh	NA	NA	1	ENSG00000197880.4
chr1	23500000	chr1	23620000	120	8.932312e-26	3.173949e-22	1	7_Enh	1	7_Enh	1	ENSG00000169641.9	NA	NA
chr1	23500000	chr1	23660000	56	1.240592e-9	4.909895e-7	1	7_Enh	1	7_Enh	1	ENSG00000169641.9	1	ENSG00000125944.14
chr1	23500000	chr1	23700000	26	7.414596e-4	0.03987211	1	7_Enh	1	7_Enh	1	ENSG00000169641.9	1	ENSG00000125945.10
chr1	23500000	chr1	23820000	28	3.884318e-6	6.068098e-4	1	7_Enh	1	7_Enh	1	ENSG00000169641.9	1	ENSG00000088280.14
chr1	23500000	chr1	23860000	33	2.803968e-9	1.027568e-6	1	7_Enh	1	7_Enh	1	ENSG00000169641.9	1	ENSG00000007968.6
chr1	23500000	chr1	23940000	19	2.047086e-4	0.01515086	1	7_Enh	1	7_Enh	1	ENSG00000169641.9	NA	NA
chr1	23500000	chr1	23980000	19	2.537591e-4	0.01785693	1	7_Enh	1	7_Enh	1	ENSG00000169641.9	NA	NA
chr1	23500000	chr1	24020000	38	7.592025e-10	3.138998e-7	1	7_Enh	NA	NA	1	ENSG00000169641.9	1	ENSG00000142676.8
chr1	23540000	chr1	23660000	46	2.522132e-5	0.002873254	1	7_Enh	1	7_Enh	1	ENSG00000179546.3	1	ENSG00000125944.14
chr1	23540000	chr1	23700000	31	2.722028e-5	0.003057779	1	7_Enh	1	7_Enh	1	ENSG00000179546.3	1	ENSG00000125945.10
chr1	23540000	chr1	23860000	33	3.196096e-9	1.156702e-6	1	7_Enh	1	7_Enh	1	ENSG00000179546.3	1	ENSG00000007968.6
chr1	23540000	chr1	23940000	28	3.346024e-9	1.205612e-6	1	7_Enh	1	7_Enh	1	ENSG00000179546.3	NA	NA
chr1	23540000	chr1	23980000	21	2.657187e-5	0.002997345	1	7_Enh	1	7_Enh	1	ENSG00000179546.3	NA	NA
chr1	23580000	chr1	23820000	38	3.26982e-4	0.02164537	1	7_Enh	1	7_Enh	NA	NA	1	ENSG00000088280.14
chr1	23580000	chr1	23860000	40	1.142246e-5	0.001496075	1	7_Enh	1	7_Enh	NA	NA	1	ENSG00000007968.6
chr1	23620000	chr1	23740000	72	3.261297e-17	4.345558e-14	1	7_Enh	1	7_Enh	NA	NA	1	ENSG00000204219.5
chr1	23620000	chr1	23820000	74	3.846762e-20	7.370521e-17	1	7_Enh	1	7_Enh	NA	NA	1	ENSG00000088280.14
chr1	23620000	chr1	23860000	54	1.100806e-11	6.42186e-9	1	7_Enh	1	7_Enh	NA	NA	1	ENSG00000007968.6
chr1	23620000	chr1	23900000	58	2.235876e-12	1.470321e-9	1	7_Enh	1	7_Enh	NA	NA	1	ENSG00000197880.4
chr1	23660000	chr1	23820000	45	6.94469e-10	2.894484e-7	1	7_Enh	1	7_Enh	1	ENSG00000125944.14	1	ENSG00000088280.14
chr1	23660000	chr1	23860000	44	6.705481e-11	3.39385e-8	1	7_Enh	1	7_Enh	1	ENSG00000125944.14	1	ENSG00000007968.6
chr1	23660000	chr1	23900000	34	1.053762e-5	0.001399582	1	7_Enh	1	7_Enh	1	ENSG00000125944.14	1	ENSG00000197880.4
chr1	23660000	chr1	23940000	29	3.47204e-7	7.574751e-5	1	7_Enh	1	7_Enh	1	ENSG00000125944.14	NA	NA
chr1	23660000	chr1	23980000	29	2.80158e-7	6.281414e-5	1	7_Enh	1	7_Enh	1	ENSG00000125944.14	NA	NA
chr1	23700000	chr1	23820000	57	1.775874e-21	3.998741e-18	1	7_Enh	1	7_Enh	1	ENSG00000125945.10	1	ENSG00000088280.14
chr1	23700000	chr1	23860000	35	1.381663e-9	5.417007e-7	1	7_Enh	1	7_Enh	1	ENSG00000125945.10	1	ENSG00000007968.6
chr1	23700000	chr1	23900000	28	1.073169e-5	0.001420559	1	7_Enh	1	7_Enh	1	ENSG00000125945.10	1	ENSG00000197880.4
chr1	23700000	chr1	23980000	20	3.806e-5	0.004015072	1	7_Enh	1	7_Enh	1	ENSG00000125945.10	NA	NA
chr1	23700000	chr1	24020000	27	1.608069e-5	0.001986574	1	7_Enh	NA	NA	1	ENSG00000125945.10	1	ENSG00000142676.8
chr1	23700000	chr1	24100000	19	2.0717e-4	0.01529072	1	7_Enh	1	7_Enh	1	ENSG00000125945.10	1	ENSG00000011009.6
chr1	23740000	chr1	23860000	52	5.514818e-19	9.165262e-16	1	7_Enh	1	7_Enh	1	ENSG00000204219.5	1	ENSG00000007968.6
chr1	23740000	chr1	23900000	27	8.09664e-5	0.007340685	1	7_Enh	1	7_Enh	1	ENSG00000204219.5	1	ENSG00000197880.4
chr1	23740000	chr1	23980000	27	1.399962e-8	4.382116e-6	1	7_Enh	1	7_Enh	1	ENSG00000204219.5	NA	NA
chr1	23740000	chr1	24020000	34	1.64035e-8	5.056176e-6	1	7_Enh	NA	NA	1	ENSG00000204219.5	1	ENSG00000142676.8
chr1	23820000	chr1	23940000	48	3.839047e-15	3.864026e-12	1	7_Enh	1	7_Enh	1	ENSG00000088280.14	NA	NA
chr1	23820000	chr1	23980000	69	5.859987e-31	3.426679e-27	1	7_Enh	1	7_Enh	1	ENSG00000088280.14	NA	NA
chr1	23820000	chr1	24020000	45	8.738317e-9	2.870553e-6	1	7_Enh	NA	NA	1	ENSG00000088280.14	1	ENSG00000142676.8
chr1	23820000	chr1	24300000	18	2.601475e-4	0.01819979	1	7_Enh	1	7_Enh	1	ENSG00000088280.14	1	ENSG00000188529.10
chr1	23860000	chr1	23980000	87	8.404875e-41	1.079431e-36	1	7_Enh	1	7_Enh	1	ENSG00000007968.6	NA	NA
chr1	23860000	chr1	24020000	56	1.442458e-11	8.239037e-9	1	7_Enh	NA	NA	1	ENSG00000007968.6	1	ENSG00000142676.8
chr1	23860000	chr1	26660000	7	3.005148e-4	0.02030686	1	7_Enh	1	7_Enh	1	ENSG00000007968.6	1	ENSG00000158062.16
chr1	23900000	chr1	24020000	98	9.012062e-26	3.200137e-22	1	7_Enh	NA	NA	1	ENSG00000197880.4	1	ENSG00000142676.8
chr1	23900000	chr1	24100000	33	3.440422e-4	0.02249487	1	7_Enh	1	7_Enh	1	ENSG00000197880.4	1	ENSG00000011009.6
chr1	23940000	chr1	24100000	38	1.300836e-7	3.198764e-5	1	7_Enh	1	7_Enh	NA	NA	1	ENSG00000011009.6
chr1	23980000	chr1	24100000	42	9.060205e-7	1.746496e-4	1	7_Enh	1	7_Enh	NA	NA	1	ENSG00000011009.6
chr1	24020000	chr1	26780000	10	2.030455e-4	0.01505605	NA	NA	1	7_Enh	1	ENSG00000142676.8	1	ENSG00000198830.6
chr1	24100000	chr1	24300000	40	5.735762e-6	8.419592e-4	1	7_Enh	1	7_Enh	1	ENSG00000011009.6	1	ENSG00000188529.10
chr1	24100000	chr1	24340000	32	1.552668e-5	0.001930387	1	7_Enh	1	7_Enh	1	ENSG00000011009.6	NA	NA
chr1	24100000	chr1	24660000	21	4.437059e-5	0.004544484	1	7_Enh	1	7_Enh	1	ENSG00000011009.6	1	ENSG00000158055.11
chr1	24100000	chr1	24940000	11	9.5987e-4	0.04814932	1	7_Enh	1	7_Enh	1	ENSG00000011009.6	1	ENSG00000133226.12
chr1	24100000	chr1	27220000	7	5.258412e-4	0.03090361	1	7_Enh	NA	NA	1	ENSG00000011009.6	1	ENSG00000198746.8
chr1	24100000	chr1	27380000	8	6.166267e-4	0.03480644	1	7_Enh	1	7_Enh	1	ENSG00000011009.6	NA	NA
chr1	24140000	chr1	24300000	52	5.389903e-9	1.856774e-6	1	7_Enh	1	7_Enh	1	ENSG00000117308.10	1	ENSG00000188529.10
chr1	24140000	chr1	24340000	35	1.352411e-5	0.001721558	1	7_Enh	1	7_Enh	1	ENSG00000117308.10	NA	NA
chr1	24140000	chr1	24420000	35	3.879763e-8	1.09318e-5	1	7_Enh	1	7_Enh	1	ENSG00000117308.10	1	ENSG00000142661.14
chr1	24140000	chr1	24460000	54	1.023624e-14	9.691513e-12	1	7_Enh	NA	NA	1	ENSG00000117308.10	1	ENSG00000142677.3
chr1	24140000	chr1	24780000	21	7.563082e-4	0.04046834	1	7_Enh	1	7_Enh	1	ENSG00000117308.10	NA	NA
chr1	24140000	chr1	24820000	15	1.238837e-4	0.01025346	1	7_Enh	1	7_Enh	1	ENSG00000117308.10	1	ENSG00000117602.7
chr1	24140000	chr1	25540000	11	6.477768e-4	0.03609436	1	7_Enh	NA	NA	1	ENSG00000117308.10	1	ENSG00000117614.5
chr1	24140000	chr1	26780000	9	2.833692e-4	0.01941833	1	7_Enh	1	7_Enh	1	ENSG00000117308.10	1	ENSG00000198830.6
chr1	24180000	chr1	24300000	37	9.205889e-8	2.353334e-5	NA	NA	1	7_Enh	1	ENSG00000179163.11	1	ENSG00000188529.10
chr1	24180000	chr1	24340000	26	1.691099e-5	0.002070675	NA	NA	1	7_Enh	1	ENSG00000179163.11	NA	NA
chr1	24180000	chr1	24500000	17	2.575064e-4	0.0180597	NA	NA	1	7_Enh	1	ENSG00000179163.11	1	ENSG00000185436.7
chr1	24180000	chr1	24820000	12	3.993591e-5	0.004173341	NA	NA	1	7_Enh	1	ENSG00000179163.11	1	ENSG00000117602.7
chr1	24300000	chr1	24420000	37	1.610684e-4	0.01258197	1	7_Enh	1	7_Enh	1	ENSG00000188529.10	1	ENSG00000142661.14
chr1	24300000	chr1	24460000	51	5.429963e-7	1.119739e-4	1	7_Enh	NA	NA	1	ENSG00000188529.10	1	ENSG00000142677.3
chr1	24300000	chr1	24500000	37	8.826845e-7	1.707464e-4	1	7_Enh	1	7_Enh	1	ENSG00000188529.10	1	ENSG00000185436.7
chr1	24300000	chr1	24660000	25	9.671182e-5	0.008440359	1	7_Enh	1	7_Enh	1	ENSG00000188529.10	1	ENSG00000158055.11
chr1	24300000	chr1	24860000	26	7.972142e-6	0.001109173	1	7_Enh	1	7_Enh	1	ENSG00000188529.10	NA	NA
chr1	24340000	chr1	24460000	53	6.68339e-8	1.770132e-5	1	7_Enh	NA	NA	NA	NA	1	ENSG00000142677.3
chr1	24340000	chr1	24740000	34	2.236702e-4	0.01621897	1	7_Enh	1	7_Enh	NA	NA	1	ENSG00000001460.13
chr1	24340000	chr1	27020000	7	9.089577e-4	0.04628045	1	7_Enh	1	7_Enh	NA	NA	1	ENSG00000117713.13
chr1	24420000	chr1	24660000	48	2.363384e-15	2.454959e-12	1	7_Enh	1	7_Enh	1	ENSG00000142661.14	1	ENSG00000158055.11
chr1	24420000	chr1	24820000	17	1.620825e-4	0.01264425	1	7_Enh	1	7_Enh	1	ENSG00000142661.14	1	ENSG00000117602.7
chr1	24420000	chr1	24860000	23	2.064288e-4	0.01524791	1	7_Enh	1	7_Enh	1	ENSG00000142661.14	NA	NA
chr1	24420000	chr1	24940000	15	5.024961e-5	0.005021873	1	7_Enh	1	7_Enh	1	ENSG00000142661.14	1	ENSG00000133226.12
chr1	24420000	chr1	25340000	15	1.208561e-4	0.01005723	1	7_Enh	1	7_Enh	1	ENSG00000142661.14	NA	NA
chr1	24420000	chr1	26260000	8	6.755564e-4	0.03722936	1	7_Enh	1	7_Enh	1	ENSG00000142661.14	NA	NA
chr1	24460000	chr1	24620000	53	1.997856e-4	0.01486913	NA	NA	1	7_Enh	1	ENSG00000142677.3	NA	NA
chr1	24460000	chr1	24660000	53	1.236218e-10	5.955707e-8	NA	NA	1	7_Enh	1	ENSG00000142677.3	1	ENSG00000158055.11
chr1	24460000	chr1	24700000	42	1.390566e-9	5.449202e-7	NA	NA	1	7_Enh	1	ENSG00000142677.3	NA	NA
chr1	24460000	chr1	24740000	80	2.311134e-13	1.78151e-10	NA	NA	1	7_Enh	1	ENSG00000142677.3	1	ENSG00000001460.13
chr1	24460000	chr1	24780000	59	1.429909e-13	1.139914e-10	NA	NA	1	7_Enh	1	ENSG00000142677.3	NA	NA
chr1	24460000	chr1	24820000	30	4.372599e-8	1.215677e-5	NA	NA	1	7_Enh	1	ENSG00000142677.3	1	ENSG00000117602.7
chr1	24460000	chr1	24860000	52	6.789488e-14	5.688957e-11	NA	NA	1	7_Enh	1	ENSG00000142677.3	NA	NA
chr1	24460000	chr1	24940000	28	5.351184e-10	2.280624e-7	NA	NA	1	7_Enh	1	ENSG00000142677.3	1	ENSG00000133226.12
chr1	24460000	chr1	24980000	52	3.157966e-11	1.695761e-8	NA	NA	1	7_Enh	1	ENSG00000142677.3	NA	NA
chr1	24460000	chr1	25220000	26	2.814467e-8	8.19909e-6	NA	NA	1	7_Enh	1	ENSG00000142677.3	NA	NA
chr1	24500000	chr1	24620000	74	8.669599e-15	8.294577e-12	1	7_Enh	1	7_Enh	1	ENSG00000185436.7	NA	NA
chr1	24500000	chr1	24660000	45	1.332062e-9	5.238171e-7	1	7_Enh	1	7_Enh	1	ENSG00000185436.7	1	ENSG00000158055.11
chr1	24500000	chr1	24700000	52	2.538563e-18	3.87039e-15	1	7_Enh	1	7_Enh	1	ENSG00000185436.7	NA	NA
chr1	24500000	chr1	24740000	66	1.224447e-11	7.083247e-9	1	7_Enh	1	7_Enh	1	ENSG00000185436.7	1	ENSG00000001460.13
chr1	24500000	chr1	24780000	58	4.451682e-17	5.832183e-14	1	7_Enh	1	7_Enh	1	ENSG00000185436.7	NA	NA
chr1	24500000	chr1	24820000	19	2.114034e-4	0.01552999	1	7_Enh	1	7_Enh	1	ENSG00000185436.7	1	ENSG00000117602.7
chr1	24500000	chr1	24860000	36	1.015151e-8	3.284665e-6	1	7_Enh	1	7_Enh	1	ENSG00000185436.7	NA	NA
chr1	24500000	chr1	24940000	39	1.837519e-21	4.130806e-18	1	7_Enh	1	7_Enh	1	ENSG00000185436.7	1	ENSG00000133226.12
chr1	24500000	chr1	24980000	47	1.759859e-12	1.178497e-9	1	7_Enh	1	7_Enh	1	ENSG00000185436.7	NA	NA
chr1	24500000	chr1	25140000	16	5.983924e-4	0.03404916	1	7_Enh	1	7_Enh	1	ENSG00000185436.7	NA	NA
chr1	24500000	chr1	26380000	11	2.193978e-6	3.730588e-4	1	7_Enh	1	7_Enh	1	ENSG00000185436.7	1	ENSG00000158022.6
chr1	24540000	chr1	24660000	68	2.473198e-22	6.079985e-19	1	7_Enh	1	7_Enh	NA	NA	1	ENSG00000158055.11
chr1	24540000	chr1	24740000	97	7.798124e-28	3.401692e-24	1	7_Enh	1	7_Enh	NA	NA	1	ENSG00000001460.13
chr1	24540000	chr1	24820000	27	7.998729e-9	2.649787e-6	1	7_Enh	1	7_Enh	NA	NA	1	ENSG00000117602.7
chr1	24540000	chr1	24940000	30	1.314999e-14	1.224088e-11	1	7_Enh	1	7_Enh	NA	NA	1	ENSG00000133226.12
chr1	24540000	chr1	25540000	11	7.926147e-4	0.04188314	1	7_Enh	NA	NA	NA	NA	1	ENSG00000117614.5
chr1	24620000	chr1	24740000	111	6.73816e-10	2.816417e-7	1	7_Enh	1	7_Enh	NA	NA	1	ENSG00000001460.13
chr1	24620000	chr1	24820000	39	6.512382e-7	1.310804e-4	1	7_Enh	1	7_Enh	NA	NA	1	ENSG00000117602.7
chr1	24620000	chr1	24940000	22	9.427311e-4	0.04753097	1	7_Enh	1	7_Enh	NA	NA	1	ENSG00000133226.12
chr1	24620000	chr1	32380000	6	4.681964e-4	0.0283481	1	7_Enh	1	7_Enh	NA	NA	1	ENSG00000212673.1
chr1	24660000	chr1	24820000	26	7.08171e-4	0.0385411	1	7_Enh	1	7_Enh	1	ENSG00000158055.11	1	ENSG00000117602.7
chr1	24660000	chr1	24980000	42	2.407181e-5	0.002766228	1	7_Enh	1	7_Enh	1	ENSG00000158055.11	NA	NA
chr1	24700000	chr1	24940000	22	1.205978e-5	0.001564975	1	7_Enh	1	7_Enh	NA	NA	1	ENSG00000133226.12
chr1	24700000	chr1	25540000	15	3.723941e-5	0.003945274	1	7_Enh	NA	NA	NA	NA	1	ENSG00000117614.5
chr1	24740000	chr1	24860000	122	1.25148e-15	1.352327e-12	1	7_Enh	1	7_Enh	1	ENSG00000001460.13	NA	NA
chr1	24740000	chr1	24940000	61	1.052006e-12	7.301763e-10	1	7_Enh	1	7_Enh	1	ENSG00000001460.13	1	ENSG00000133226.12
chr1	24740000	chr1	24980000	109	1.513569e-11	8.609563e-9	1	7_Enh	1	7_Enh	1	ENSG00000001460.13	NA	NA
chr1	24740000	chr1	25140000	39	2.082221e-4	0.01535037	1	7_Enh	1	7_Enh	1	ENSG00000001460.13	NA	NA
chr1	24780000	chr1	24940000	47	3.237704e-10	1.438388e-7	1	7_Enh	1	7_Enh	NA	NA	1	ENSG00000133226.12
chr1	24820000	chr1	24940000	33	5.534881e-9	1.901889e-6	1	7_Enh	1	7_Enh	1	ENSG00000117602.7	1	ENSG00000133226.12
chr1	24820000	chr1	24980000	56	4.009381e-8	1.1257170000000001e-05	1	7_Enh	1	7_Enh	1	ENSG00000117602.7	NA	NA
chr1	24820000	chr1	25540000	16	1.43932e-5	0.001812096	1	7_Enh	NA	NA	1	ENSG00000117602.7	1	ENSG00000117614.5
chr1	24940000	chr1	25300000	23	1.140953e-4	0.009610171	1	7_Enh	1	7_Enh	1	ENSG00000133226.12	1	ENSG00000020633.14
chr1	24980000	chr1	25540000	42	2.459601e-9	9.129079e-7	1	7_Enh	NA	NA	NA	NA	1	ENSG00000117614.5
chr1	25220000	chr1	25540000	65	2.415192e-25	8.204872e-22	1	7_Enh	NA	NA	NA	NA	1	ENSG00000117614.5
chr1	25220000	chr1	25860000	18	2.973379e-5	0.003285642	1	7_Enh	1	7_Enh	NA	NA	1	ENSG00000157978.7
chr1	25260000	chr1	25540000	74	1.147257e-30	6.470968e-27	1	7_Enh	NA	NA	NA	NA	1	ENSG00000117614.5
chr1	25260000	chr1	25860000	16	3.218054e-4	0.0213871	1	7_Enh	1	7_Enh	NA	NA	1	ENSG00000157978.7
chr1	25300000	chr1	25540000	61	5.068276e-13	3.696021e-10	1	7_Enh	NA	NA	1	ENSG00000020633.14	1	ENSG00000117614.5
chr1	25340000	chr1	25540000	63	5.772929e-14	4.891395e-11	1	7_Enh	NA	NA	NA	NA	1	ENSG00000117614.5
chr1	25540000	chr1	25740000	53	6.927189e-10	2.887626e-7	NA	NA	1	7_Enh	1	ENSG00000117614.5	1	ENSG00000188672.12
chr1	25540000	chr1	25860000	25	7.180198e-5	0.006672547	NA	NA	1	7_Enh	1	ENSG00000117614.5	1	ENSG00000157978.7
chr1	25540000	chr1	32620000	6	2.389945e-4	0.01706141	NA	NA	1	7_Enh	1	ENSG00000117614.5	NA	NA
chr1	25660000	chr1	25780000	41	8.16294e-5	0.007388062	1	7_Enh	1	7_Enh	1	ENSG00000117616.13	NA	NA
chr1	25660000	chr1	26140000	21	1.968075e-5	0.002344902	1	7_Enh	1	7_Enh	1	ENSG00000117616.13	1	ENSG00000223474.2
chr1	25700000	chr1	25860000	37	7.834953e-5	0.007150948	1	7_Enh	1	7_Enh	NA	NA	1	ENSG00000157978.7
chr1	25740000	chr1	25860000	45	3.958697e-6	6.165675e-4	1	7_Enh	1	7_Enh	1	ENSG00000188672.12	1	ENSG00000157978.7
chr1	25740000	chr1	26140000	22	5.765497e-5	0.005602912	1	7_Enh	1	7_Enh	1	ENSG00000188672.12	1	ENSG00000223474.2
chr1	25780000	chr1	25940000	30	4.614723e-4	0.02804224	1	7_Enh	NA	NA	NA	NA	1	ENSG00000117643.10
chr1	25780000	chr1	26140000	30	1.888157e-11	1.05557e-8	1	7_Enh	1	7_Enh	NA	NA	1	ENSG00000223474.2
chr1	25780000	chr1	26180000	23	1.747894e-4	0.01340751	1	7_Enh	1	7_Enh	NA	NA	1	ENSG00000182749.5
chr1	25820000	chr1	25940000	57	4.112375e-10	1.790171e-7	1	7_Enh	NA	NA	NA	NA	1	ENSG00000117643.10
chr1	25820000	chr1	26140000	38	6.804688e-13	4.863079e-10	1	7_Enh	1	7_Enh	NA	NA	1	ENSG00000223474.2
chr1	25820000	chr1	26220000	29	8.65128e-4	0.0446601	1	7_Enh	1	7_Enh	NA	NA	1	ENSG00000117632.16
chr1	25860000	chr1	25980000	25	6.662007e-4	0.03684354	1	7_Enh	1	7_Enh	1	ENSG00000157978.7	NA	NA
chr1	25860000	chr1	26020000	46	1.287282e-10	6.18139e-8	1	7_Enh	1	7_Enh	1	ENSG00000157978.7	NA	NA
chr1	25860000	chr1	26060000	79	9.045967e-27	3.557892e-23	1	7_Enh	1	7_Enh	1	ENSG00000157978.7	NA	NA
chr1	25860000	chr1	26100000	52	7.897855e-21	1.65124e-17	1	7_Enh	1	7_Enh	1	ENSG00000157978.7	NA	NA
chr1	25860000	chr1	26140000	46	1.443565e-20	2.913978e-17	1	7_Enh	1	7_Enh	1	ENSG00000157978.7	1	ENSG00000223474.2
chr1	25860000	chr1	26180000	47	2.789479e-15	2.86823e-12	1	7_Enh	1	7_Enh	1	ENSG00000157978.7	1	ENSG00000182749.5
chr1	25860000	chr1	26220000	33	1.752448e-6	3.08024e-4	1	7_Enh	1	7_Enh	1	ENSG00000157978.7	1	ENSG00000117632.16
chr1	25860000	chr1	26260000	26	9.072341e-7	1.748469e-4	1	7_Enh	1	7_Enh	1	ENSG00000157978.7	NA	NA
chr1	25860000	chr1	26340000	18	7.065608e-4	0.03847661	1	7_Enh	1	7_Enh	1	ENSG00000157978.7	1	ENSG00000158008.5
chr1	25860000	chr1	26420000	17	2.699429e-4	0.01872154	1	7_Enh	1	7_Enh	1	ENSG00000157978.7	1	ENSG00000175087.5
chr1	25940000	chr1	26060000	138	1.650573e-52	4.508984e-48	NA	NA	1	7_Enh	1	ENSG00000117643.10	NA	NA
chr1	25940000	chr1	26100000	93	3.162752e-42	4.490382e-38	NA	NA	1	7_Enh	1	ENSG00000117643.10	NA	NA
chr1	25940000	chr1	26140000	88	7.717989e-47	1.471977e-42	NA	NA	1	7_Enh	1	ENSG00000117643.10	1	ENSG00000223474.2
chr1	25940000	chr1	26180000	59	1.831667e-16	2.219305e-13	NA	NA	1	7_Enh	1	ENSG00000117643.10	1	ENSG00000182749.5
chr1	25940000	chr1	26220000	33	7.401653e-4	0.03981971	NA	NA	1	7_Enh	1	ENSG00000117643.10	1	ENSG00000117632.16
chr1	25940000	chr1	26260000	25	3.466239e-4	0.02262249	NA	NA	1	7_Enh	1	ENSG00000117643.10	NA	NA
chr1	25940000	chr1	26300000	24	2.091473e-4	0.01540307	NA	NA	1	7_Enh	1	ENSG00000117643.10	NA	NA
chr1	25940000	chr1	26340000	24	9.671058e-5	0.008440296	NA	NA	1	7_Enh	1	ENSG00000117643.10	1	ENSG00000158008.5
chr1	25980000	chr1	26140000	47	4.301769e-19	7.263002e-16	1	7_Enh	1	7_Enh	NA	NA	1	ENSG00000223474.2
chr1	25980000	chr1	26340000	21	3.098907e-5	0.003397938	1	7_Enh	1	7_Enh	NA	NA	1	ENSG00000158008.5
chr1	25980000	chr1	26580000	17	5.759879e-4	0.03309087	1	7_Enh	1	7_Enh	NA	NA	1	ENSG00000130695.9
chr1	25980000	chr1	27180000	8	8.594414e-5	0.007692707	1	7_Enh	1	7_Enh	NA	NA	1	ENSG00000175793.10
chr1	26020000	chr1	26140000	80	9.740954e-32	6.048644e-28	1	7_Enh	1	7_Enh	NA	NA	1	ENSG00000223474.2
chr1	26020000	chr1	26180000	49	1.297444e-7	3.191229e-5	1	7_Enh	1	7_Enh	NA	NA	1	ENSG00000182749.5
chr1	26020000	chr1	26340000	28	3.935355e-5	0.004123675	1	7_Enh	1	7_Enh	NA	NA	1	ENSG00000158008.5
chr1	26060000	chr1	26180000	52	8.565474e-4	0.0443312	1	7_Enh	1	7_Enh	NA	NA	1	ENSG00000182749.5
chr1	26060000	chr1	26380000	29	4.087938e-4	0.02560804	1	7_Enh	1	7_Enh	NA	NA	1	ENSG00000158022.6
chr1	26140000	chr1	26260000	41	1.373221e-7	3.356666e-5	1	7_Enh	1	7_Enh	1	ENSG00000223474.2	NA	NA
chr1	26140000	chr1	26300000	39	2.421587e-8	7.169877e-6	1	7_Enh	1	7_Enh	1	ENSG00000223474.2	NA	NA
chr1	26140000	chr1	26340000	32	2.752604e-6	4.527916e-4	1	7_Enh	1	7_Enh	1	ENSG00000223474.2	1	ENSG00000158008.5
chr1	26140000	chr1	26460000	20	8.991208e-6	0.001226891	1	7_Enh	1	7_Enh	1	ENSG00000223474.2	NA	NA
chr1	26180000	chr1	26300000	55	3.117068e-7	6.894642e-5	1	7_Enh	1	7_Enh	1	ENSG00000182749.5	NA	NA
chr1	26180000	chr1	26340000	86	5.166716e-24	1.523015e-20	1	7_Enh	1	7_Enh	1	ENSG00000182749.5	1	ENSG00000158008.5
chr1	26180000	chr1	26380000	37	7.258018e-5	0.006728849	1	7_Enh	1	7_Enh	1	ENSG00000182749.5	1	ENSG00000158022.6
chr1	26180000	chr1	26420000	38	7.342454e-6	0.001035489	1	7_Enh	1	7_Enh	1	ENSG00000182749.5	1	ENSG00000175087.5
chr1	26180000	chr1	26620000	27	6.001969e-7	1.221026e-4	1	7_Enh	1	7_Enh	1	ENSG00000182749.5	1	ENSG00000142669.9
chr1	26180000	chr1	26700000	28	5.964411e-6	8.700686e-4	1	7_Enh	1	7_Enh	1	ENSG00000182749.5	1	ENSG00000176083.13
chr1	26220000	chr1	26340000	153	6.193549e-53	1.723214e-48	1	7_Enh	1	7_Enh	1	ENSG00000117632.16	1	ENSG00000158008.5
chr1	26220000	chr1	26380000	65	4.995364e-11	2.59056e-8	1	7_Enh	1	7_Enh	1	ENSG00000117632.16	1	ENSG00000158022.6
chr1	26220000	chr1	26420000	65	1.718676e-12	1.153204e-9	1	7_Enh	1	7_Enh	1	ENSG00000117632.16	1	ENSG00000175087.5
chr1	26220000	chr1	26460000	44	1.448721e-9	5.65514e-7	1	7_Enh	1	7_Enh	1	ENSG00000117632.16	NA	NA
chr1	26220000	chr1	26580000	45	1.333312e-5	0.00170155	1	7_Enh	1	7_Enh	1	ENSG00000117632.16	1	ENSG00000130695.9
chr1	26220000	chr1	26620000	27	8.217316e-5	0.007427287	1	7_Enh	1	7_Enh	1	ENSG00000117632.16	1	ENSG00000142669.9
chr1	26220000	chr1	26660000	50	1.245763e-13	1.002821e-10	1	7_Enh	1	7_Enh	1	ENSG00000117632.16	1	ENSG00000158062.16
chr1	26220000	chr1	26700000	38	7.056852e-8	1.858283e-5	1	7_Enh	1	7_Enh	1	ENSG00000117632.16	1	ENSG00000176083.13
chr1	26220000	chr1	26740000	26	9.513268e-6	0.001285592	1	7_Enh	1	7_Enh	1	ENSG00000117632.16	1	ENSG00000117682.12
chr1	26260000	chr1	26380000	51	2.387676e-8	7.079094e-6	1	7_Enh	1	7_Enh	NA	NA	1	ENSG00000158022.6
chr1	26260000	chr1	26420000	38	1.033536e-4	0.008890412	1	7_Enh	1	7_Enh	NA	NA	1	ENSG00000175087.5
chr1	26260000	chr1	26540000	25	2.138487e-4	0.0156679	1	7_Enh	NA	NA	NA	NA	1	ENSG00000130695.9
chr1	26260000	chr1	26700000	29	2.604816e-6	4.318583e-4	1	7_Enh	1	7_Enh	NA	NA	1	ENSG00000176083.13
chr1	26340000	chr1	26460000	33	2.525336e-4	0.01779217	1	7_Enh	1	7_Enh	1	ENSG00000158008.5	NA	NA
chr1	26340000	chr1	26660000	38	2.606912e-8	7.658866e-6	1	7_Enh	1	7_Enh	1	ENSG00000158008.5	1	ENSG00000158062.16
chr1	26340000	chr1	26700000	35	2.362355e-7	5.411403e-5	1	7_Enh	1	7_Enh	1	ENSG00000158008.5	1	ENSG00000176083.13
chr1	26340000	chr1	26740000	24	1.655747e-5	0.002034553	1	7_Enh	1	7_Enh	1	ENSG00000158008.5	1	ENSG00000117682.12
chr1	26340000	chr1	26780000	25	8.147574e-4	0.04273759	1	7_Enh	1	7_Enh	1	ENSG00000158008.5	1	ENSG00000198830.6
chr1	26380000	chr1	26540000	50	8.249143e-13	5.82696e-10	1	7_Enh	NA	NA	1	ENSG00000158022.6	1	ENSG00000130695.9
chr1	26380000	chr1	26580000	69	4.247668e-15	4.250369e-12	1	7_Enh	1	7_Enh	1	ENSG00000158022.6	1	ENSG00000130695.9
chr1	26380000	chr1	26620000	29	9.371412e-6	0.00126965	1	7_Enh	1	7_Enh	1	ENSG00000158022.6	1	ENSG00000142669.9
chr1	26380000	chr1	26660000	47	8.383041e-13	5.916744e-10	1	7_Enh	1	7_Enh	1	ENSG00000158022.6	1	ENSG00000158062.16
chr1	26380000	chr1	26700000	36	7.717128e-8	2.011737e-5	1	7_Enh	1	7_Enh	1	ENSG00000158022.6	1	ENSG00000176083.13
chr1	26380000	chr1	26740000	27	4.895694e-7	1.022932e-4	1	7_Enh	1	7_Enh	1	ENSG00000158022.6	1	ENSG00000117682.12
chr1	26380000	chr1	26780000	37	5.029736e-9	1.744644e-6	1	7_Enh	1	7_Enh	1	ENSG00000158022.6	1	ENSG00000198830.6
chr1	26380000	chr1	26820000	18	8.282548e-6	0.001145457	1	7_Enh	1	7_Enh	1	ENSG00000158022.6	NA	NA
chr1	26380000	chr1	28100000	8	9.428454e-4	0.04753515	1	7_Enh	1	7_Enh	1	ENSG00000158022.6	1	ENSG00000117758.9
chr1	26420000	chr1	26540000	70	2.01359e-20	3.996407e-17	1	7_Enh	NA	NA	1	ENSG00000175087.5	1	ENSG00000130695.9
chr1	26420000	chr1	26580000	89	8.485959e-21	1.765946e-17	1	7_Enh	1	7_Enh	1	ENSG00000175087.5	1	ENSG00000130695.9
chr1	26420000	chr1	26620000	61	4.84047e-21	1.037706e-17	1	7_Enh	1	7_Enh	1	ENSG00000175087.5	1	ENSG00000142669.9
chr1	26420000	chr1	26660000	67	1.183246e-21	2.712278e-18	1	7_Enh	1	7_Enh	1	ENSG00000175087.5	1	ENSG00000158062.16
chr1	26420000	chr1	26700000	81	7.206132e-33	4.927471e-29	1	7_Enh	1	7_Enh	1	ENSG00000175087.5	1	ENSG00000176083.13
chr1	26420000	chr1	26740000	42	4.306549e-14	3.719757e-11	1	7_Enh	1	7_Enh	1	ENSG00000175087.5	1	ENSG00000117682.12
chr1	26420000	chr1	26780000	32	1.646395e-5	0.002025143	1	7_Enh	1	7_Enh	1	ENSG00000175087.5	1	ENSG00000198830.6
chr1	26460000	chr1	26580000	53	6.361849e-8	1.694922e-5	1	7_Enh	1	7_Enh	NA	NA	1	ENSG00000130695.9
chr1	26460000	chr1	26620000	42	2.619561e-12	1.70248e-9	1	7_Enh	1	7_Enh	NA	NA	1	ENSG00000142669.9
chr1	26460000	chr1	26660000	46	1.356339e-12	9.249667e-10	1	7_Enh	1	7_Enh	NA	NA	1	ENSG00000158062.16
chr1	26460000	chr1	26700000	65	2.922651e-26	1.089709e-22	1	7_Enh	1	7_Enh	NA	NA	1	ENSG00000176083.13
chr1	26460000	chr1	26740000	33	4.331305e-11	2.268498e-8	1	7_Enh	1	7_Enh	NA	NA	1	ENSG00000117682.12
chr1	26460000	chr1	26780000	35	5.741119e-9	1.96521e-6	1	7_Enh	1	7_Enh	NA	NA	1	ENSG00000198830.6
chr1	26460000	chr1	32740000	4	3.088072e-4	0.0207282	1	7_Enh	1	7_Enh	NA	NA	1	ENSG00000116478.7
chr1	26540000	chr1	26660000	69	4.845592e-18	7.144959e-15	NA	NA	1	7_Enh	1	ENSG00000130695.9	1	ENSG00000158062.16
chr1	26540000	chr1	26700000	63	1.256875e-16	1.556825e-13	NA	NA	1	7_Enh	1	ENSG00000130695.9	1	ENSG00000176083.13
chr1	26540000	chr1	26740000	56	9.729003e-21	2.005217e-17	NA	NA	1	7_Enh	1	ENSG00000130695.9	1	ENSG00000117682.12
chr1	26540000	chr1	26780000	49	8.463145e-12	5.039325e-9	NA	NA	1	7_Enh	1	ENSG00000130695.9	1	ENSG00000198830.6
chr1	26540000	chr1	31540000	4	7.005828e-4	0.03823928	NA	NA	1	7_Enh	1	ENSG00000130695.9	1	ENSG00000134644.11
chr1	26580000	chr1	26700000	116	3.00024e-26	1.11738e-22	1	7_Enh	1	7_Enh	1	ENSG00000130695.9	1	ENSG00000176083.13
chr1	26580000	chr1	26740000	57	2.356631e-9	8.778979e-7	1	7_Enh	1	7_Enh	1	ENSG00000130695.9	1	ENSG00000117682.12
chr1	26580000	chr1	26780000	53	1.231391e-4	0.01020566	1	7_Enh	1	7_Enh	1	ENSG00000130695.9	1	ENSG00000198830.6
chr1	26620000	chr1	26740000	49	5.404174e-12	3.328999e-9	1	7_Enh	1	7_Enh	1	ENSG00000142669.9	1	ENSG00000117682.12
chr1	26620000	chr1	26780000	45	8.148798e-7	1.593285e-4	1	7_Enh	1	7_Enh	1	ENSG00000142669.9	1	ENSG00000198830.6
chr1	26660000	chr1	26780000	53	9.71279e-5	0.008468887	1	7_Enh	1	7_Enh	1	ENSG00000158062.16	1	ENSG00000198830.6
chr1	26660000	chr1	32780000	6	8.485421e-5	0.007615676	1	7_Enh	1	7_Enh	1	ENSG00000158062.16	NA	NA
chr1	26780000	chr1	26900000	45	1.441749e-5	0.001814741	1	7_Enh	1	7_Enh	1	ENSG00000198830.6	NA	NA
chr1	26780000	chr1	27180000	24	9.305015e-7	1.787504e-4	1	7_Enh	1	7_Enh	1	ENSG00000198830.6	1	ENSG00000175793.10
chr1	26780000	chr1	27220000	27	6.647578e-5	0.006274695	1	7_Enh	NA	NA	1	ENSG00000198830.6	1	ENSG00000198746.8
chr1	26820000	chr1	27020000	36	3.30136e-9	1.191152e-6	1	7_Enh	1	7_Enh	NA	NA	1	ENSG00000117713.13
chr1	26820000	chr1	27100000	29	5.145088e-7	1.068514e-4	1	7_Enh	1	7_Enh	NA	NA	1	ENSG00000060642.6
chr1	26820000	chr1	27140000	33	5.849498e-15	5.741811e-12	1	7_Enh	1	7_Enh	NA	NA	1	ENSG00000204160.7
chr1	26820000	chr1	27180000	20	3.242759e-9	1.171924e-6	1	7_Enh	1	7_Enh	NA	NA	1	ENSG00000175793.10
chr1	26820000	chr1	27220000	41	1.957045e-21	4.3852109999999996e-18	1	7_Enh	NA	NA	NA	NA	1	ENSG00000198746.8
chr1	26900000	chr1	27020000	68	3.8822e-17	5.120546e-14	1	7_Enh	1	7_Enh	NA	NA	1	ENSG00000117713.13
chr1	26900000	chr1	27100000	81	2.261719e-29	1.133223e-25	1	7_Enh	1	7_Enh	NA	NA	1	ENSG00000060642.6
chr1	26900000	chr1	27140000	71	9.495161e-37	8.870646e-33	1	7_Enh	1	7_Enh	NA	NA	1	ENSG00000204160.7
chr1	26900000	chr1	27180000	28	9.802961e-11	4.813529e-8	1	7_Enh	1	7_Enh	NA	NA	1	ENSG00000175793.10
chr1	26900000	chr1	27220000	44	1.923839e-16	2.324688e-13	1	7_Enh	NA	NA	NA	NA	1	ENSG00000198746.8
chr1	26900000	chr1	32540000	5	3.314532e-4	0.0218686	1	7_Enh	1	7_Enh	NA	NA	1	ENSG00000121775.13
chr1	26980000	chr1	27100000	82	4.124102e-28	1.841223e-24	1	7_Enh	1	7_Enh	NA	NA	1	ENSG00000060642.6
chr1	26980000	chr1	27140000	53	3.250776e-21	7.122159e-18	1	7_Enh	1	7_Enh	NA	NA	1	ENSG00000204160.7
chr1	26980000	chr1	27180000	33	6.539096e-14	5.494448e-11	1	7_Enh	1	7_Enh	NA	NA	1	ENSG00000175793.10
chr1	26980000	chr1	27220000	27	2.106046e-6	3.602197e-4	1	7_Enh	NA	NA	NA	NA	1	ENSG00000198746.8
chr1	27020000	chr1	27140000	85	3.035807e-26	1.129863e-22	1	7_Enh	1	7_Enh	1	ENSG00000117713.13	1	ENSG00000204160.7
chr1	27020000	chr1	27180000	38	7.133399e-9	2.389649e-6	1	7_Enh	1	7_Enh	1	ENSG00000117713.13	1	ENSG00000175793.10
chr1	27020000	chr1	27220000	64	1.939682e-16	2.342123e-13	1	7_Enh	NA	NA	1	ENSG00000117713.13	1	ENSG00000198746.8
chr1	27060000	chr1	27180000	30	1.471852e-5	0.001845797	1	7_Enh	1	7_Enh	NA	NA	1	ENSG00000175793.10
chr1	27060000	chr1	27220000	56	6.63867e-13	4.751611e-10	1	7_Enh	NA	NA	NA	NA	1	ENSG00000198746.8
chr1	27100000	chr1	27220000	64	1.41669e-9	5.541174e-7	1	7_Enh	NA	NA	1	ENSG00000060642.6	1	ENSG00000198746.8
chr1	27140000	chr1	32180000	5	4.031396e-4	0.02534236	1	7_Enh	1	7_Enh	1	ENSG00000204160.7	1	ENSG00000084636.13
chr1	27220000	chr1	27660000	16	0.001005438	0.04980983	NA	NA	1	7_Enh	1	ENSG00000198746.8	1	ENSG00000142765.13
chr1	27220000	chr1	27940000	13	7.724544e-4	0.04110577	NA	NA	1	7_Enh	1	ENSG00000198746.8	1	ENSG00000126705.9
chr1	27220000	chr1	33220000	5	6.464167e-5	0.006135611	NA	NA	1	7_Enh	1	ENSG00000198746.8	1	ENSG00000162522.6
chr1	27220000	chr1	36740000	6	6.209745e-5	0.00594342	NA	NA	1	7_Enh	1	ENSG00000198746.8	NA	NA
chr1	27300000	chr1	27580000	33	7.191202e-8	1.889364e-5	1	7_Enh	1	7_Enh	1	ENSG00000253368.3	1	ENSG00000142784.11
chr1	27300000	chr1	27620000	25	2.29749e-5	0.002662565	1	7_Enh	1	7_Enh	1	ENSG00000253368.3	NA	NA
chr1	27300000	chr1	27660000	20	1.421972e-5	0.001794075	1	7_Enh	1	7_Enh	1	ENSG00000253368.3	1	ENSG00000142765.13
chr1	27300000	chr1	27740000	25	1.310283e-5	0.00167697	1	7_Enh	1	7_Enh	1	ENSG00000253368.3	NA	NA
chr1	27300000	chr1	27780000	19	3.433088e-4	0.0224589	1	7_Enh	1	7_Enh	1	ENSG00000253368.3	NA	NA
chr1	27380000	chr1	27580000	99	1.154013e-31	7.115131e-28	1	7_Enh	1	7_Enh	NA	NA	1	ENSG00000142784.11
chr1	27380000	chr1	27660000	55	2.65273e-18	4.034754e-15	1	7_Enh	1	7_Enh	NA	NA	1	ENSG00000142765.13
chr1	27380000	chr1	27940000	36	3.360482e-13	2.523757e-10	1	7_Enh	1	7_Enh	NA	NA	1	ENSG00000126705.9
chr1	27380000	chr1	32740000	5	6.054289e-4	0.03434286	1	7_Enh	1	7_Enh	NA	NA	1	ENSG00000116478.7
chr1	27460000	chr1	27580000	118	1.339091e-41	1.811112e-37	1	7_Enh	1	7_Enh	NA	NA	1	ENSG00000142784.11
chr1	27460000	chr1	27660000	37	6.754794e-8	1.787013e-5	1	7_Enh	1	7_Enh	NA	NA	1	ENSG00000142765.13
chr1	27460000	chr1	27940000	29	1.547783e-9	6.003187e-7	1	7_Enh	1	7_Enh	NA	NA	1	ENSG00000126705.9
chr1	27460000	chr1	32180000	6	3.033253e-4	0.02045021	1	7_Enh	1	7_Enh	NA	NA	1	ENSG00000084636.13
chr1	27580000	chr1	27740000	43	8.485927e-5	0.007615975	1	7_Enh	1	7_Enh	1	ENSG00000142784.11	NA	NA
chr1	27580000	chr1	27780000	35	1.398611e-4	0.01127418	1	7_Enh	1	7_Enh	1	ENSG00000142784.11	NA	NA
chr1	27580000	chr1	27900000	28	5.715515e-5	0.00556283	1	7_Enh	1	7_Enh	1	ENSG00000142784.11	NA	NA
chr1	27620000	chr1	27820000	31	7.166335e-6	0.001015078	1	7_Enh	1	7_Enh	NA	NA	1	ENSG00000158195.6
chr1	27620000	chr1	27940000	35	1.555882e-11	8.831436e-9	1	7_Enh	1	7_Enh	NA	NA	1	ENSG00000126705.9
chr1	27620000	chr1	28060000	23	1.266111e-7	3.123211e-5	1	7_Enh	1	7_Enh	NA	NA	1	ENSG00000009780.11
chr1	27660000	chr1	27820000	37	1.808006e-10	8.445687e-8	1	7_Enh	1	7_Enh	1	ENSG00000142765.13	1	ENSG00000158195.6
chr1	27660000	chr1	27860000	29	2.701275e-8	7.90705e-6	1	7_Enh	1	7_Enh	1	ENSG00000142765.13	NA	NA
chr1	27660000	chr1	27900000	44	1.24843e-14	1.16645e-11	1	7_Enh	1	7_Enh	1	ENSG00000142765.13	NA	NA
chr1	27660000	chr1	27940000	45	1.602232e-21	3.623522e-18	1	7_Enh	1	7_Enh	1	ENSG00000142765.13	1	ENSG00000126705.9
chr1	27660000	chr1	28060000	15	1.634981e-4	0.01273014	1	7_Enh	1	7_Enh	1	ENSG00000142765.13	1	ENSG00000009780.11
chr1	27660000	chr1	28220000	13	1.411491e-4	0.01135495	1	7_Enh	1	7_Enh	1	ENSG00000142765.13	NA	NA
chr1	27740000	chr1	27940000	94	2.220115e-42	3.173829e-38	1	7_Enh	1	7_Enh	NA	NA	1	ENSG00000126705.9
chr1	27740000	chr1	28060000	25	2.817819e-5	0.003144581	1	7_Enh	1	7_Enh	NA	NA	1	ENSG00000009780.11
chr1	27740000	chr1	28100000	31	1.176665e-6	2.187364e-4	1	7_Enh	1	7_Enh	NA	NA	1	ENSG00000117758.9
chr1	27780000	chr1	27940000	80	2.047137e-31	1.2391e-27	1	7_Enh	1	7_Enh	NA	NA	1	ENSG00000126705.9
chr1	27780000	chr1	28100000	26	8.237849e-5	0.007441466	1	7_Enh	1	7_Enh	NA	NA	1	ENSG00000117758.9
chr1	27780000	chr1	28140000	25	4.320333e-7	9.169484e-5	1	7_Enh	1	7_Enh	NA	NA	1	ENSG00000117751.13
chr1	27820000	chr1	27940000	61	8.554451e-22	1.988414e-18	1	7_Enh	1	7_Enh	1	ENSG00000158195.6	1	ENSG00000126705.9
chr1	27860000	chr1	32180000	6	4.446243e-5	0.004552128	1	7_Enh	1	7_Enh	NA	NA	1	ENSG00000084636.13
chr1	27900000	chr1	28060000	31	2.276855e-5	0.002643177	1	7_Enh	1	7_Enh	NA	NA	1	ENSG00000009780.11
chr1	27900000	chr1	32180000	6	2.932923e-4	0.01993589	1	7_Enh	1	7_Enh	NA	NA	1	ENSG00000084636.13
chr1	27940000	chr1	28060000	36	6.615603e-9	2.23315e-6	1	7_Enh	1	7_Enh	1	ENSG00000126705.9	1	ENSG00000009780.11
chr1	28060000	chr1	28180000	24	5.10341e-5	0.005083388	1	7_Enh	1	7_Enh	1	ENSG00000009780.11	1	ENSG00000130775.11
chr1	28060000	chr1	28780000	10	4.725415e-4	0.02854364	1	7_Enh	1	7_Enh	1	ENSG00000009780.11	NA	NA
chr1	28100000	chr1	28220000	28	4.321119e-4	0.02670068	1	7_Enh	1	7_Enh	1	ENSG00000117758.9	NA	NA
chr1	28100000	chr1	28300000	27	3.107451e-5	0.003405531	1	7_Enh	1	7_Enh	1	ENSG00000117758.9	1	ENSG00000158156.7
chr1	28100000	chr1	28580000	23	5.234681e-4	0.03080008	1	7_Enh	1	7_Enh	1	ENSG00000117758.9	1	ENSG00000130766.4
chr1	28100000	chr1	33060000	7	5.207056e-6	7.763941e-4	1	7_Enh	1	7_Enh	1	ENSG00000117758.9	NA	NA
chr1	28140000	chr1	28300000	27	2.274033e-6	3.846798e-4	1	7_Enh	1	7_Enh	1	ENSG00000117751.13	1	ENSG00000158156.7
chr1	28140000	chr1	28340000	35	6.149682e-9	2.091011e-6	1	7_Enh	1	7_Enh	1	ENSG00000117751.13	NA	NA
chr1	28140000	chr1	28380000	32	2.210181e-4	0.01606885	1	7_Enh	1	7_Enh	1	ENSG00000117751.13	NA	NA
chr1	28140000	chr1	33860000	4	6.495011e-4	0.03616354	1	7_Enh	1	7_Enh	1	ENSG00000117751.13	NA	NA
chr1	28180000	chr1	28300000	59	1.145174e-25	4.027579e-22	1	7_Enh	1	7_Enh	1	ENSG00000130775.11	1	ENSG00000158156.7
chr1	28180000	chr1	28340000	28	4.211589e-5	0.004357962	1	7_Enh	1	7_Enh	1	ENSG00000130775.11	NA	NA
chr1	28180000	chr1	28380000	40	1.089438e-6	2.047283e-4	1	7_Enh	1	7_Enh	1	ENSG00000130775.11	NA	NA
chr1	28180000	chr1	28420000	21	6.872965e-6	9.80175e-4	1	7_Enh	1	7_Enh	1	ENSG00000130775.11	1	ENSG00000158161.11
chr1	28180000	chr1	28500000	18	5.687758e-6	8.360173e-4	1	7_Enh	1	7_Enh	1	ENSG00000130775.11	NA	NA
chr1	28180000	chr1	28580000	20	5.935332e-4	0.03384204	1	7_Enh	1	7_Enh	1	ENSG00000130775.11	1	ENSG00000130766.4
chr1	28220000	chr1	28420000	30	7.244065e-9	2.422423e-6	1	7_Enh	1	7_Enh	NA	NA	1	ENSG00000158161.11
chr1	28220000	chr1	28580000	24	2.277578e-4	0.01644698	1	7_Enh	1	7_Enh	NA	NA	1	ENSG00000130766.4
chr1	28300000	chr1	28420000	38	1.130882e-9	4.512666e-7	1	7_Enh	1	7_Enh	1	ENSG00000158156.7	1	ENSG00000158161.11
chr1	28300000	chr1	28580000	27	7.151413e-4	0.03881989	1	7_Enh	1	7_Enh	1	ENSG00000158156.7	1	ENSG00000130766.4
chr1	28300000	chr1	32420000	5	2.325195e-4	0.01670944	1	7_Enh	1	7_Enh	1	ENSG00000158156.7	1	ENSG00000184007.13
chr1	28300000	chr1	33020000	5	1.440108e-4	0.01153333	1	7_Enh	1	7_Enh	1	ENSG00000158156.7	1	ENSG00000160062.10
chr1	28380000	chr1	28580000	74	4.995131e-8	1.367873e-5	1	7_Enh	1	7_Enh	NA	NA	1	ENSG00000130766.4
chr1	28420000	chr1	28580000	69	5.896104e-19	9.765601e-16	1	7_Enh	1	7_Enh	1	ENSG00000158161.11	1	ENSG00000130766.4
chr1	28420000	chr1	28740000	24	3.070009e-4	0.02063775	1	7_Enh	1	7_Enh	1	ENSG00000158161.11	NA	NA
chr1	28500000	chr1	32060000	5	5.974006e-4	0.03400524	1	7_Enh	1	7_Enh	NA	NA	1	ENSG00000142910.11
chr1	28580000	chr1	28740000	78	1.022072e-11	6.002525e-9	1	7_Enh	1	7_Enh	1	ENSG00000130766.4	NA	NA
chr1	28580000	chr1	28780000	42	7.373995e-9	2.461893e-6	1	7_Enh	1	7_Enh	1	ENSG00000130766.4	NA	NA
chr1	28580000	chr1	28940000	34	8.872666e-9	2.910413e-6	1	7_Enh	1	7_Enh	1	ENSG00000130766.4	NA	NA
chr1	28580000	chr1	32260000	7	2.038717e-4	0.01510371	1	7_Enh	1	7_Enh	1	ENSG00000130766.4	NA	NA
chr1	28580000	chr1	32540000	8	1.026015e-4	0.00884015	1	7_Enh	1	7_Enh	1	ENSG00000130766.4	1	ENSG00000121775.13
chr1	28580000	chr1	32620000	8	4.004465e-4	0.02521584	1	7_Enh	1	7_Enh	1	ENSG00000130766.4	NA	NA
chr1	28580000	chr1	33460000	7	1.424863e-4	0.01143551	1	7_Enh	1	7_Enh	1	ENSG00000130766.4	NA	NA
chr1	28620000	chr1	29060000	18	1.288368e-4	0.01057506	1	7_Enh	1	7_Enh	NA	NA	1	ENSG00000198492.10
chr1	28740000	chr1	31860000	8	1.327445e-5	0.001695109	1	7_Enh	1	7_Enh	NA	NA	1	ENSG00000121769.3
chr1	28740000	chr1	32420000	6	6.180314e-4	0.03486717	1	7_Enh	1	7_Enh	NA	NA	1	ENSG00000184007.13
chr1	28740000	chr1	36380000	5	2.095593e-4	0.01542711	1	7_Enh	1	7_Enh	NA	NA	1	ENSG00000126070.14
chr1	28780000	chr1	32380000	6	2.251105e-4	0.01629797	1	7_Enh	1	7_Enh	NA	NA	1	ENSG00000212673.1
chr1	28780000	chr1	33180000	5	7.898452e-5	0.007197119	1	7_Enh	1	7_Enh	NA	NA	1	ENSG00000162520.10
chr1	28940000	chr1	32460000	8	4.978761e-6	7.478333e-4	1	7_Enh	1	7_Enh	NA	NA	1	ENSG00000121774.13
chr1	28940000	chr1	38260000	4	3.458572e-4	0.02258376	1	7_Enh	1	7_Enh	NA	NA	1	ENSG00000196449.3
chr1	29020000	chr1	31380000	6	1.75887e-4	0.01347241	1	7_Enh	1	7_Enh	NA	NA	1	ENSG00000162512.11
chr1	29020000	chr1	32380000	7	2.917644e-5	0.003234981	1	7_Enh	1	7_Enh	NA	NA	1	ENSG00000212673.1
chr1	29020000	chr1	33220000	6	1.907167e-6	3.310813e-4	1	7_Enh	1	7_Enh	NA	NA	1	ENSG00000162522.6
chr1	29020000	chr1	35460000	5	5.583326e-4	0.03232878	1	7_Enh	NA	NA	NA	NA	1	ENSG00000243749.1
chr1	29060000	chr1	29260000	36	1.394427e-4	0.01124708	1	7_Enh	1	7_Enh	1	ENSG00000198492.10	NA	NA
chr1	29060000	chr1	29500000	28	2.6512e-7	5.984529e-5	1	7_Enh	1	7_Enh	1	ENSG00000198492.10	1	ENSG00000116350.11
chr1	29060000	chr1	31220000	11	1.222564e-5	0.001582801	1	7_Enh	1	7_Enh	1	ENSG00000198492.10	1	ENSG00000162511.7
chr1	29060000	chr1	31300000	17	4.001973e-9	1.418221e-6	1	7_Enh	1	7_Enh	1	ENSG00000198492.10	NA	NA
chr1	29060000	chr1	31380000	10	2.325342e-6	3.920772e-4	1	7_Enh	1	7_Enh	1	ENSG00000198492.10	1	ENSG00000162512.11
chr1	29060000	chr1	31420000	17	7.462126e-10	3.090152e-7	1	7_Enh	1	7_Enh	1	ENSG00000198492.10	NA	NA
chr1	29060000	chr1	31860000	10	1.080946e-7	2.714379e-5	1	7_Enh	1	7_Enh	1	ENSG00000198492.10	1	ENSG00000121769.3
chr1	29260000	chr1	29500000	39	7.992223e-9	2.648267e-6	1	7_Enh	1	7_Enh	NA	NA	1	ENSG00000116350.11
chr1	29260000	chr1	29540000	46	7.121854e-8	1.873493e-5	1	7_Enh	1	7_Enh	NA	NA	1	ENSG00000116353.11
chr1	29260000	chr1	31220000	12	2.905483e-6	4.741422e-4	1	7_Enh	1	7_Enh	NA	NA	1	ENSG00000162511.7
chr1	29300000	chr1	29540000	64	1.552114e-9	6.018715e-7	1	7_Enh	1	7_Enh	NA	NA	1	ENSG00000116353.11
chr1	29300000	chr1	31380000	11	5.192248e-6	7.744891e-4	1	7_Enh	1	7_Enh	NA	NA	1	ENSG00000162512.11
chr1	29380000	chr1	29500000	50	3.201125e-4	0.02130162	1	7_Enh	1	7_Enh	NA	NA	1	ENSG00000116350.11
chr1	29380000	chr1	29540000	65	1.854814e-4	0.01403913	1	7_Enh	1	7_Enh	NA	NA	1	ENSG00000116353.11
chr1	29380000	chr1	31220000	23	2.887024e-12	1.864159e-9	1	7_Enh	1	7_Enh	NA	NA	1	ENSG00000162511.7
chr1	29420000	chr1	31380000	9	3.913621e-5	0.004105165	1	7_Enh	1	7_Enh	NA	NA	1	ENSG00000162512.11
chr1	29500000	chr1	31180000	12	2.036172e-7	4.751232e-5	1	7_Enh	1	7_Enh	1	ENSG00000116350.11	1	ENSG00000162510.5
chr1	29500000	chr1	31260000	12	2.865377e-7	6.407012e-5	1	7_Enh	1	7_Enh	1	ENSG00000116350.11	NA	NA
chr1	29500000	chr1	31380000	8	1.305901e-4	0.01068544	1	7_Enh	1	7_Enh	1	ENSG00000116350.11	1	ENSG00000162512.11
chr1	29500000	chr1	31420000	20	1.96266e-12	1.303965e-9	1	7_Enh	1	7_Enh	1	ENSG00000116350.11	NA	NA
chr1	29500000	chr1	36380000	4	6.971043e-4	0.03809818	1	7_Enh	1	7_Enh	1	ENSG00000116350.11	1	ENSG00000126070.14
chr1	29500000	chr1	39340000	5	2.553696e-4	0.0179444	1	7_Enh	1	7_Enh	1	ENSG00000116350.11	1	ENSG00000214114.4
chr1	29540000	chr1	30100000	29	3.677906e-4	0.02366047	1	7_Enh	1	7_Enh	1	ENSG00000116353.11	NA	NA
chr1	29540000	chr1	30140000	23	1.519313e-5	0.001895306	1	7_Enh	1	7_Enh	1	ENSG00000116353.11	NA	NA
chr1	29540000	chr1	30180000	49	8.546466e-15	8.187654e-12	1	7_Enh	1	7_Enh	1	ENSG00000116353.11	NA	NA
chr1	29540000	chr1	30540000	28	1.011741e-6	1.920845e-4	1	7_Enh	1	7_Enh	1	ENSG00000116353.11	NA	NA
chr1	29540000	chr1	31180000	17	4.736992e-9	1.65225e-6	1	7_Enh	1	7_Enh	1	ENSG00000116353.11	1	ENSG00000162510.5
chr1	29540000	chr1	31220000	36	8.871935e-24	2.551166e-20	1	7_Enh	1	7_Enh	1	ENSG00000116353.11	1	ENSG00000162511.7
chr1	29540000	chr1	31260000	23	4.536566e-14	3.903159e-11	1	7_Enh	1	7_Enh	1	ENSG00000116353.11	NA	NA
chr1	29540000	chr1	31300000	31	2.980637e-16	3.506718e-13	1	7_Enh	1	7_Enh	1	ENSG00000116353.11	NA	NA
chr1	29540000	chr1	31420000	15	1.516004e-5	0.001891864	1	7_Enh	1	7_Enh	1	ENSG00000116353.11	NA	NA
chr1	29540000	chr1	33660000	11	2.603127e-6	4.316474e-4	1	7_Enh	1	7_Enh	1	ENSG00000116353.11	1	ENSG00000116525.9
chr1	29580000	chr1	30060000	23	7.90172e-11	3.946574e-8	1	7_Enh	1	7_Enh	1	ENSG00000060656.15	NA	NA
chr1	29580000	chr1	30100000	34	4.261369e-12	2.673777e-9	1	7_Enh	1	7_Enh	1	ENSG00000060656.15	NA	NA
chr1	29580000	chr1	30140000	19	2.871376e-7	6.418517e-5	1	7_Enh	1	7_Enh	1	ENSG00000060656.15	NA	NA
chr1	29580000	chr1	30180000	40	7.652397e-18	1.101772e-14	1	7_Enh	1	7_Enh	1	ENSG00000060656.15	NA	NA
chr1	29580000	chr1	30540000	33	2.664838e-16	3.155588e-13	1	7_Enh	1	7_Enh	1	ENSG00000060656.15	NA	NA
chr1	29580000	chr1	31180000	11	3.677681e-7	7.963356e-5	1	7_Enh	1	7_Enh	1	ENSG00000060656.15	1	ENSG00000162510.5
chr1	29580000	chr1	31220000	9	1.757483e-4	0.01346516	1	7_Enh	1	7_Enh	1	ENSG00000060656.15	1	ENSG00000162511.7
chr1	29580000	chr1	31260000	13	6.74027e-9	2.271018e-6	1	7_Enh	1	7_Enh	1	ENSG00000060656.15	NA	NA
chr1	29580000	chr1	31420000	11	1.142654e-5	0.001496527	1	7_Enh	1	7_Enh	1	ENSG00000060656.15	NA	NA
chr1	29580000	chr1	38420000	4	3.100556e-4	0.02079227	1	7_Enh	NA	NA	1	ENSG00000060656.15	1	ENSG00000204084.8
chr1	30060000	chr1	35380000	4	7.747575e-4	0.04119184	1	7_Enh	NA	NA	NA	NA	1	ENSG00000116544.7
chr1	30100000	chr1	31180000	19	7.603712e-8	1.985611e-5	1	7_Enh	1	7_Enh	NA	NA	1	ENSG00000162510.5
chr1	30140000	chr1	31180000	18	4.062101e-10	1.770055e-7	1	7_Enh	1	7_Enh	NA	NA	1	ENSG00000162510.5
chr1	30180000	chr1	31180000	32	3.499864e-17	4.644003e-14	1	7_Enh	1	7_Enh	NA	NA	1	ENSG00000162510.5
chr1	30540000	chr1	31180000	21	1.281649e-4	0.01053297	1	7_Enh	1	7_Enh	NA	NA	1	ENSG00000162510.5
chr1	30540000	chr1	38020000	7	8.950244e-5	0.007940652	1	7_Enh	1	7_Enh	NA	NA	1	ENSG00000163879.9
chr1	31180000	chr1	31380000	30	1.961707e-7	4.598182e-5	1	7_Enh	1	7_Enh	1	ENSG00000162510.5	1	ENSG00000162512.11
chr1	31220000	chr1	31380000	71	1.009718e-24	3.201571e-21	1	7_Enh	1	7_Enh	1	ENSG00000162511.7	1	ENSG00000162512.11
chr1	31220000	chr1	31420000	73	1.714201e-16	2.08369e-13	1	7_Enh	1	7_Enh	1	ENSG00000162511.7	NA	NA
chr1	31220000	chr1	36580000	5	1.293115e-4	0.0106043	1	7_Enh	1	7_Enh	1	ENSG00000162511.7	1	ENSG00000171812.6
chr1	31220000	chr1	36740000	7	8.764029e-5	0.007810604	1	7_Enh	1	7_Enh	1	ENSG00000162511.7	NA	NA
chr1	31260000	chr1	31380000	137	1.320842e-83	1.263925e-78	1	7_Enh	1	7_Enh	NA	NA	1	ENSG00000162512.11
chr1	31260000	chr1	36860000	8	2.304257e-7	5.295658e-5	1	7_Enh	1	7_Enh	NA	NA	1	ENSG00000181817.5
chr1	31260000	chr1	36900000	5	5.581905e-4	0.03232214	1	7_Enh	1	7_Enh	NA	NA	1	ENSG00000116885.14
chr1	31300000	chr1	35740000	9	3.121284e-5	0.00341778	1	7_Enh	1	7_Enh	NA	NA	1	ENSG00000146463.7
chr1	31300000	chr1	36860000	6	5.838252e-4	0.03342919	1	7_Enh	1	7_Enh	NA	NA	1	ENSG00000181817.5
chr1	31380000	chr1	36420000	4	5.132772e-4	0.0303474	1	7_Enh	1	7_Enh	1	ENSG00000162512.11	NA	NA
chr1	31380000	chr1	38260000	4	9.172738e-4	0.04659452	1	7_Enh	1	7_Enh	1	ENSG00000162512.11	1	ENSG00000196449.3
chr1	31420000	chr1	31540000	45	1.102267e-8	3.536202e-6	1	7_Enh	1	7_Enh	NA	NA	1	ENSG00000134644.11
chr1	31420000	chr1	36700000	6	1.915261e-4	0.0143889	1	7_Enh	1	7_Enh	NA	NA	1	ENSG00000054118.9
chr1	31420000	chr1	40220000	5	5.949425e-4	0.03390381	1	7_Enh	1	7_Enh	NA	NA	1	ENSG00000198754.5
chr1	31460000	chr1	31860000	13	5.5928e-4	0.03237062	1	7_Enh	1	7_Enh	NA	NA	1	ENSG00000121769.3
chr1	31460000	chr1	32100000	15	7.487681e-4	0.04016115	1	7_Enh	1	7_Enh	NA	NA	1	ENSG00000162517.8
chr1	31460000	chr1	39500000	4	2.679531e-4	0.01861333	1	7_Enh	1	7_Enh	NA	NA	1	ENSG00000168653.6
chr1	31500000	chr1	36220000	5	7.349264e-4	0.03961214	1	7_Enh	1	7_Enh	NA	NA	1	ENSG00000092853.9
chr1	31500000	chr1	40420000	5	3.29842e-4	0.02178844	1	7_Enh	1	7_Enh	NA	NA	1	ENSG00000168389.13
chr1	31540000	chr1	31660000	26	1.285738e-5	0.00165093	1	7_Enh	1	7_Enh	1	ENSG00000134644.11	NA	NA
chr1	31540000	chr1	31900000	15	8.077668e-5	0.007327433	1	7_Enh	1	7_Enh	1	ENSG00000134644.11	1	ENSG00000268950.1
chr1	31540000	chr1	32020000	19	3.34349e-5	0.003613671	1	7_Enh	1	7_Enh	1	ENSG00000134644.11	NA	NA
chr1	31660000	chr1	31780000	51	8.377791e-19	1.358377e-15	1	7_Enh	1	7_Enh	NA	NA	1	ENSG00000060688.8
chr1	31660000	chr1	31860000	31	7.782949e-10	3.212385e-7	1	7_Enh	1	7_Enh	NA	NA	1	ENSG00000121769.3
chr1	31660000	chr1	31900000	29	8.584438e-9	2.825555e-6	1	7_Enh	1	7_Enh	NA	NA	1	ENSG00000268950.1
chr1	31660000	chr1	32060000	22	1.466971e-6	2.643496e-4	1	7_Enh	1	7_Enh	NA	NA	1	ENSG00000142910.11
chr1	31700000	chr1	31860000	19	2.307801e-4	0.01661341	NA	NA	1	7_Enh	1	ENSG00000084628.5	1	ENSG00000121769.3
chr1	31700000	chr1	31980000	19	3.997125e-4	0.02518185	NA	NA	1	7_Enh	1	ENSG00000084628.5	NA	NA
chr1	31700000	chr1	32020000	34	1.338207e-10	6.403151e-8	NA	NA	1	7_Enh	1	ENSG00000084628.5	NA	NA
chr1	31700000	chr1	32060000	17	7.479908e-5	0.006892802	NA	NA	1	7_Enh	1	ENSG00000084628.5	1	ENSG00000142910.11
chr1	31700000	chr1	32260000	11	9.629724e-4	0.04826589	NA	NA	1	7_Enh	1	ENSG00000084628.5	NA	NA
chr1	31780000	chr1	31900000	29	9.578877e-7	1.832375e-4	1	7_Enh	1	7_Enh	1	ENSG00000060688.8	1	ENSG00000268950.1
chr1	31780000	chr1	31980000	30	5.755832e-7	1.177347e-4	1	7_Enh	1	7_Enh	1	ENSG00000060688.8	NA	NA
chr1	31780000	chr1	32020000	41	3.240404e-11	1.736638e-8	1	7_Enh	1	7_Enh	1	ENSG00000060688.8	NA	NA
chr1	31860000	chr1	31980000	47	1.330076e-12	9.083653e-10	1	7_Enh	1	7_Enh	1	ENSG00000121769.3	NA	NA
chr1	31860000	chr1	32020000	59	1.475353e-17	2.052762e-14	1	7_Enh	1	7_Enh	1	ENSG00000121769.3	NA	NA
chr1	31860000	chr1	32060000	38	7.719954e-13	5.47582e-10	1	7_Enh	1	7_Enh	1	ENSG00000121769.3	1	ENSG00000142910.11
chr1	31860000	chr1	32100000	38	9.103582e-10	3.706935e-7	1	7_Enh	1	7_Enh	1	ENSG00000121769.3	1	ENSG00000162517.8
chr1	31860000	chr1	32180000	17	9.360641e-4	0.04728917	1	7_Enh	1	7_Enh	1	ENSG00000121769.3	1	ENSG00000084636.13
chr1	31860000	chr1	32420000	13	8.432438e-5	0.007577788	1	7_Enh	1	7_Enh	1	ENSG00000121769.3	1	ENSG00000184007.13
chr1	31860000	chr1	41260000	4	5.631771e-4	0.03253453	1	7_Enh	NA	NA	1	ENSG00000121769.3	1	ENSG00000117013.10
chr1	31900000	chr1	32020000	69	4.151011e-18	6.166921e-15	1	7_Enh	1	7_Enh	1	ENSG00000268950.1	NA	NA
chr1	31900000	chr1	32060000	48	1.360933e-15	1.463246e-12	1	7_Enh	1	7_Enh	1	ENSG00000268950.1	1	ENSG00000142910.11
chr1	31900000	chr1	32100000	38	3.586754e-7	7.793279e-5	1	7_Enh	1	7_Enh	1	ENSG00000268950.1	1	ENSG00000162517.8
chr1	31900000	chr1	36380000	5	8.105683e-5	0.007347529	1	7_Enh	1	7_Enh	1	ENSG00000268950.1	1	ENSG00000126070.14
chr1	31940000	chr1	32060000	56	6.067433e-17	7.806283e-14	1	7_Enh	1	7_Enh	NA	NA	1	ENSG00000142910.11
chr1	31940000	chr1	32100000	42	1.132192e-6	2.116359e-4	1	7_Enh	1	7_Enh	NA	NA	1	ENSG00000162517.8
chr1	31940000	chr1	32180000	23	4.601269e-4	0.02798264	1	7_Enh	1	7_Enh	NA	NA	1	ENSG00000084636.13
chr1	31940000	chr1	32460000	25	5.247596e-8	1.429347e-5	1	7_Enh	1	7_Enh	NA	NA	1	ENSG00000121774.13
chr1	31980000	chr1	32100000	53	3.969687e-6	6.179536e-4	1	7_Enh	1	7_Enh	NA	NA	1	ENSG00000162517.8
chr1	31980000	chr1	36860000	6	1.492586e-4	0.01186042	1	7_Enh	1	7_Enh	NA	NA	1	ENSG00000181817.5
chr1	32020000	chr1	32180000	63	7.281291e-13	5.181546e-10	1	7_Enh	1	7_Enh	NA	NA	1	ENSG00000084636.13
chr1	32020000	chr1	32420000	24	3.436192e-5	0.003695944	1	7_Enh	1	7_Enh	NA	NA	1	ENSG00000184007.13
chr1	32020000	chr1	38500000	6	5.296803e-4	0.03107098	1	7_Enh	1	7_Enh	NA	NA	1	ENSG00000185668.5
chr1	32060000	chr1	32180000	53	4.07832e-12	2.567683e-9	1	7_Enh	1	7_Enh	1	ENSG00000142910.11	1	ENSG00000084636.13
chr1	32060000	chr1	32260000	37	4.817978e-10	2.071294e-7	1	7_Enh	1	7_Enh	1	ENSG00000142910.11	NA	NA
chr1	32060000	chr1	32300000	25	2.082078e-6	3.566532e-4	1	7_Enh	1	7_Enh	1	ENSG00000142910.11	1	ENSG00000134668.8
chr1	32060000	chr1	32420000	19	9.310429e-5	0.008191722	1	7_Enh	1	7_Enh	1	ENSG00000142910.11	1	ENSG00000184007.13
chr1	32060000	chr1	32460000	27	2.078407e-6	3.56103e-4	1	7_Enh	1	7_Enh	1	ENSG00000142910.11	1	ENSG00000121774.13
chr1	32100000	chr1	32260000	69	9.024947e-20	1.655809e-16	1	7_Enh	1	7_Enh	1	ENSG00000162517.8	NA	NA
chr1	32100000	chr1	32380000	40	9.558931e-6	0.001290857	1	7_Enh	1	7_Enh	1	ENSG00000162517.8	1	ENSG00000212673.1
chr1	32100000	chr1	32420000	48	1.11846e-16	1.39498e-13	1	7_Enh	1	7_Enh	1	ENSG00000162517.8	1	ENSG00000184007.13
chr1	32100000	chr1	32460000	48	7.269875e-12	4.380799e-9	1	7_Enh	1	7_Enh	1	ENSG00000162517.8	1	ENSG00000121774.13
chr1	32180000	chr1	32300000	40	2.706519e-9	9.958246e-7	1	7_Enh	1	7_Enh	1	ENSG00000084636.13	1	ENSG00000134668.8
chr1	32180000	chr1	32380000	41	8.990721e-7	1.735143e-4	1	7_Enh	1	7_Enh	1	ENSG00000084636.13	1	ENSG00000212673.1
chr1	32180000	chr1	32420000	48	3.985982e-18	5.931862e-15	1	7_Enh	1	7_Enh	1	ENSG00000084636.13	1	ENSG00000184007.13
chr1	32180000	chr1	32460000	62	3.203315e-22	7.78584e-19	1	7_Enh	1	7_Enh	1	ENSG00000084636.13	1	ENSG00000121774.13
chr1	32180000	chr1	32540000	31	7.184211e-8	1.887886e-5	1	7_Enh	1	7_Enh	1	ENSG00000084636.13	1	ENSG00000121775.13
chr1	32180000	chr1	32620000	29	2.501011e-6	4.171801e-4	1	7_Enh	1	7_Enh	1	ENSG00000084636.13	NA	NA
chr1	32260000	chr1	32380000	90	6.283546e-32	3.977862e-28	1	7_Enh	1	7_Enh	NA	NA	1	ENSG00000212673.1
chr1	32260000	chr1	32420000	72	7.877536e-35	6.281736e-31	1	7_Enh	1	7_Enh	NA	NA	1	ENSG00000184007.13
chr1	32260000	chr1	32460000	56	2.840664e-17	3.817342e-14	1	7_Enh	1	7_Enh	NA	NA	1	ENSG00000121774.13
chr1	32260000	chr1	32540000	34	2.42702e-9	9.018261e-7	1	7_Enh	1	7_Enh	NA	NA	1	ENSG00000121775.13
chr1	32300000	chr1	32420000	75	1.10953e-37	1.125474e-33	1	7_Enh	1	7_Enh	1	ENSG00000134668.8	1	ENSG00000184007.13
chr1	32300000	chr1	32460000	67	7.834821e-25	2.512625e-21	1	7_Enh	1	7_Enh	1	ENSG00000134668.8	1	ENSG00000121774.13
chr1	32300000	chr1	32540000	33	3.183255e-9	1.152609e-6	1	7_Enh	1	7_Enh	1	ENSG00000134668.8	1	ENSG00000121775.13
chr1	32300000	chr1	32780000	16	1.251006e-4	0.01033433	1	7_Enh	1	7_Enh	1	ENSG00000134668.8	NA	NA
chr1	32300000	chr1	36420000	4	6.240762e-4	0.03511223	1	7_Enh	1	7_Enh	1	ENSG00000134668.8	NA	NA
chr1	32300000	chr1	40500000	4	7.34182e-4	0.03958156	1	7_Enh	1	7_Enh	1	ENSG00000134668.8	1	ENSG00000131236.12
chr1	32380000	chr1	32540000	50	1.002281e-7	2.538753e-5	1	7_Enh	1	7_Enh	1	ENSG00000212673.1	1	ENSG00000121775.13
chr1	32380000	chr1	32620000	38	4.330748e-4	0.02674594	1	7_Enh	1	7_Enh	1	ENSG00000212673.1	NA	NA
chr1	32380000	chr1	32660000	21	6.363115e-4	0.03562434	1	7_Enh	1	7_Enh	1	ENSG00000212673.1	1	ENSG00000222046.2
chr1	32380000	chr1	32780000	24	2.453259e-4	0.01740077	1	7_Enh	1	7_Enh	1	ENSG00000212673.1	NA	NA
chr1	32380000	chr1	39860000	5	3.246826e-4	0.02153086	1	7_Enh	1	7_Enh	1	ENSG00000212673.1	1	ENSG00000255103.1
chr1	32380000	chr1	40540000	6	8.738108e-4	0.04498545	1	7_Enh	1	7_Enh	1	ENSG00000212673.1	NA	NA
chr1	32420000	chr1	32540000	61	1.145966e-17	1.613447e-14	1	7_Enh	1	7_Enh	1	ENSG00000184007.13	1	ENSG00000121775.13
chr1	32460000	chr1	32620000	56	2.844342e-7	6.365291e-5	1	7_Enh	1	7_Enh	1	ENSG00000121774.13	NA	NA
chr1	32460000	chr1	32660000	31	1.3439e-6	2.450827e-4	1	7_Enh	1	7_Enh	1	ENSG00000121774.13	1	ENSG00000222046.2
chr1	32540000	chr1	32660000	61	5.930578e-21	1.259498e-17	1	7_Enh	1	7_Enh	1	ENSG00000121775.13	1	ENSG00000222046.2
chr1	32540000	chr1	32780000	30	9.087767e-5	0.008038464	1	7_Enh	1	7_Enh	1	ENSG00000121775.13	NA	NA
chr1	32540000	chr1	32860000	28	1.794448e-6	3.143383e-4	1	7_Enh	1	7_Enh	1	ENSG00000121775.13	1	ENSG00000160058.14
chr1	32540000	chr1	40300000	4	9.419127e-4	0.04750201	1	7_Enh	1	7_Enh	1	ENSG00000121775.13	NA	NA
chr1	32620000	chr1	32740000	34	2.652806e-4	0.01847295	1	7_Enh	1	7_Enh	NA	NA	1	ENSG00000116478.7
chr1	32620000	chr1	32860000	41	4.289586e-8	1.195227e-5	1	7_Enh	1	7_Enh	NA	NA	1	ENSG00000160058.14
chr1	32660000	chr1	32780000	58	2.444086e-20	4.800175e-17	1	7_Enh	1	7_Enh	1	ENSG00000222046.2	NA	NA
chr1	32660000	chr1	32860000	38	2.015287e-13	1.569391e-10	1	7_Enh	1	7_Enh	1	ENSG00000222046.2	1	ENSG00000160058.14
chr1	32660000	chr1	32900000	18	1.552633e-4	0.01223002	1	7_Enh	1	7_Enh	1	ENSG00000222046.2	NA	NA
chr1	32660000	chr1	33020000	21	1.425833e-7	3.468521e-5	1	7_Enh	1	7_Enh	1	ENSG00000222046.2	1	ENSG00000160062.10
chr1	32740000	chr1	32860000	28	3.123927e-5	0.003420153	1	7_Enh	1	7_Enh	1	ENSG00000116478.7	1	ENSG00000160058.14
chr1	32740000	chr1	32900000	21	2.227491e-4	0.01616781	1	7_Enh	1	7_Enh	1	ENSG00000116478.7	NA	NA
chr1	32780000	chr1	40100000	6	4.89069e-5	0.004912925	1	7_Enh	1	7_Enh	NA	NA	1	ENSG00000163909.6
chr1	32860000	chr1	32980000	39	1.278396e-8	4.041177e-6	1	7_Enh	1	7_Enh	1	ENSG00000160058.14	NA	NA
chr1	32860000	chr1	33020000	34	2.025853e-7	4.730054e-5	1	7_Enh	1	7_Enh	1	ENSG00000160058.14	1	ENSG00000160062.10
chr1	32860000	chr1	33060000	34	4.215203e-7	8.973276e-5	1	7_Enh	1	7_Enh	1	ENSG00000160058.14	NA	NA
chr1	32860000	chr1	33100000	33	9.174978e-9	2.998349e-6	1	7_Enh	NA	NA	1	ENSG00000160058.14	1	ENSG00000176261.11
chr1	32860000	chr1	33180000	21	1.583926e-5	0.001962072	1	7_Enh	1	7_Enh	1	ENSG00000160058.14	1	ENSG00000162520.10
chr1	32860000	chr1	33220000	19	3.842897e-6	6.012468e-4	1	7_Enh	1	7_Enh	1	ENSG00000160058.14	1	ENSG00000162522.6
chr1	32860000	chr1	33340000	25	2.616178e-7	5.915962e-5	1	7_Enh	NA	NA	1	ENSG00000160058.14	1	ENSG00000121905.5
chr1	32860000	chr1	33420000	18	9.391459e-4	0.0474032	1	7_Enh	1	7_Enh	1	ENSG00000160058.14	1	ENSG00000267885.1
chr1	32860000	chr1	36340000	7	1.118004e-4	0.009457927	1	7_Enh	1	7_Enh	1	ENSG00000160058.14	1	ENSG00000092847.6
chr1	32900000	chr1	33020000	32	1.005482e-6	1.910637e-4	1	7_Enh	1	7_Enh	NA	NA	1	ENSG00000160062.10
chr1	32900000	chr1	33100000	45	1.651379e-16	2.013388e-13	1	7_Enh	NA	NA	NA	NA	1	ENSG00000176261.11
chr1	32900000	chr1	33340000	23	6.737849e-7	1.350067e-4	1	7_Enh	NA	NA	NA	NA	1	ENSG00000121905.5
chr1	32900000	chr1	40500000	5	9.295922e-5	0.008182045	1	7_Enh	1	7_Enh	NA	NA	1	ENSG00000131236.12
chr1	32980000	chr1	33100000	54	4.961243e-17	6.460395e-14	1	7_Enh	NA	NA	NA	NA	1	ENSG00000176261.11
chr1	32980000	chr1	33180000	26	1.754329e-6	3.082958e-4	1	7_Enh	1	7_Enh	NA	NA	1	ENSG00000162520.10
chr1	33020000	chr1	33220000	26	1.203347e-7	2.984617e-5	1	7_Enh	1	7_Enh	1	ENSG00000160062.10	1	ENSG00000162522.6
chr1	33020000	chr1	33340000	29	1.775739e-7	4.211474e-5	1	7_Enh	NA	NA	1	ENSG00000160062.10	1	ENSG00000121905.5
chr1	33060000	chr1	33180000	34	4.932288e-6	7.420787e-4	1	7_Enh	1	7_Enh	NA	NA	1	ENSG00000162520.10
chr1	33060000	chr1	33220000	22	9.026252e-4	0.04605708	1	7_Enh	1	7_Enh	NA	NA	1	ENSG00000162522.6
chr1	33060000	chr1	33340000	25	8.153408e-4	0.04276108	1	7_Enh	NA	NA	NA	NA	1	ENSG00000121905.5
chr1	33060000	chr1	40340000	4	5.13056e-4	0.03033908	1	7_Enh	1	7_Enh	NA	NA	1	ENSG00000043514.11
chr1	33100000	chr1	33220000	33	3.584326e-8	1.018186e-5	NA	NA	1	7_Enh	1	ENSG00000176261.11	1	ENSG00000162522.6
chr1	33100000	chr1	39460000	6	1.478529e-5	0.001852906	NA	NA	1	7_Enh	1	ENSG00000176261.11	1	ENSG00000174574.11
chr1	33100000	chr1	40500000	5	1.922414e-4	0.0144321	NA	NA	1	7_Enh	1	ENSG00000176261.11	1	ENSG00000131236.12
chr1	33180000	chr1	33340000	50	5.567056e-14	4.727121e-11	1	7_Enh	NA	NA	1	ENSG00000162520.10	1	ENSG00000121905.5
chr1	33180000	chr1	33580000	17	5.154756e-6	7.697851e-4	1	7_Enh	1	7_Enh	1	ENSG00000162520.10	NA	NA
chr1	33220000	chr1	33340000	32	1.039827e-5	0.001384117	1	7_Enh	NA	NA	1	ENSG00000162522.6	1	ENSG00000121905.5
chr1	33220000	chr1	36380000	6	1.553877e-5	0.001931571	1	7_Enh	1	7_Enh	1	ENSG00000162522.6	1	ENSG00000126070.14
chr1	33340000	chr1	33460000	58	1.080387e-10	5.264868e-8	NA	NA	1	7_Enh	1	ENSG00000121905.5	NA	NA
chr1	33340000	chr1	33500000	37	6.807564e-7	1.362346e-4	NA	NA	1	7_Enh	1	ENSG00000121905.5	NA	NA
chr1	33340000	chr1	40460000	6	1.773351e-5	0.002153092	NA	NA	1	7_Enh	1	ENSG00000121905.5	NA	NA
chr1	33420000	chr1	38340000	6	3.673744e-4	0.02363977	1	7_Enh	NA	NA	1	ENSG00000267885.1	1	ENSG00000188786.9
chr1	33460000	chr1	36700000	6	5.341757e-4	0.03126842	1	7_Enh	1	7_Enh	NA	NA	1	ENSG00000054118.9
chr1	33460000	chr1	40060000	7	3.321448e-5	0.003594142	1	7_Enh	1	7_Enh	NA	NA	1	ENSG00000090621.9
chr1	33460000	chr1	40740000	5	6.880115e-4	0.03773036	1	7_Enh	1	7_Enh	NA	NA	1	ENSG00000084073.4
chr1	33500000	chr1	33900000	25	5.959549e-4	0.03394574	1	7_Enh	1	7_Enh	NA	NA	1	ENSG00000134686.12
chr1	33500000	chr1	39500000	4	6.080006e-4	0.03445108	1	7_Enh	1	7_Enh	NA	NA	1	ENSG00000168653.6
chr1	33500000	chr1	39940000	5	8.322031e-5	0.007501865	1	7_Enh	1	7_Enh	NA	NA	1	ENSG00000183682.7
chr1	33500000	chr1	42940000	5	3.904308e-4	0.02474378	1	7_Enh	NA	NA	NA	NA	1	ENSG00000186409.10
chr1	33580000	chr1	33740000	47	5.398601e-16	6.115455e-13	1	7_Enh	1	7_Enh	NA	NA	1	ENSG00000160094.10
chr1	33580000	chr1	33780000	22	8.899408e-6	0.001216219	1	7_Enh	1	7_Enh	NA	NA	1	ENSG00000184389.8
chr1	33580000	chr1	33900000	28	4.963857e-5	0.004972314	1	7_Enh	1	7_Enh	NA	NA	1	ENSG00000134686.12
chr1	33620000	chr1	33740000	41	2.495369e-11	1.364976e-8	1	7_Enh	1	7_Enh	NA	NA	1	ENSG00000160094.10
chr1	33620000	chr1	33780000	30	1.29948e-9	5.120629e-7	1	7_Enh	1	7_Enh	NA	NA	1	ENSG00000184389.8
chr1	33620000	chr1	33900000	49	2.837459e-15	2.913944e-12	1	7_Enh	1	7_Enh	NA	NA	1	ENSG00000134686.12
chr1	33620000	chr1	36860000	6	1.041245e-4	0.008942046	1	7_Enh	1	7_Enh	NA	NA	1	ENSG00000181817.5
chr1	33620000	chr1	40420000	4	6.210574e-4	0.03498769	1	7_Enh	1	7_Enh	NA	NA	1	ENSG00000168389.13
chr1	33660000	chr1	33780000	53	3.22647e-10	1.433859e-7	1	7_Enh	1	7_Enh	1	ENSG00000116525.9	1	ENSG00000184389.8
chr1	33660000	chr1	33860000	35	9.552973e-5	0.008359847	1	7_Enh	1	7_Enh	1	ENSG00000116525.9	NA	NA
chr1	33660000	chr1	33940000	33	3.802272e-4	0.0242661	1	7_Enh	1	7_Enh	1	ENSG00000116525.9	1	ENSG00000121903.10
chr1	33700000	chr1	33900000	49	9.200681e-12	5.446164e-9	1	7_Enh	1	7_Enh	NA	NA	1	ENSG00000134686.12
chr1	33700000	chr1	33940000	29	4.688976e-8	1.293437e-5	1	7_Enh	1	7_Enh	NA	NA	1	ENSG00000121903.10
chr1	33740000	chr1	33900000	65	6.86814e-10	2.865826e-7	1	7_Enh	1	7_Enh	1	ENSG00000160094.10	1	ENSG00000134686.12
chr1	33740000	chr1	33940000	43	4.261807e-9	1.501514e-6	1	7_Enh	1	7_Enh	1	ENSG00000160094.10	1	ENSG00000121903.10
chr1	33740000	chr1	36620000	7	1.288131e-4	0.01057365	1	7_Enh	1	7_Enh	1	ENSG00000160094.10	1	ENSG00000116871.11
chr1	33740000	chr1	41900000	5	5.166204e-5	0.005133465	1	7_Enh	1	7_Enh	1	ENSG00000160094.10	NA	NA
chr1	33780000	chr1	33900000	104	3.044509e-33	2.148354e-29	1	7_Enh	1	7_Enh	1	ENSG00000184389.8	1	ENSG00000134686.12
chr1	33780000	chr1	33940000	60	8.269157e-21	1.723429e-17	1	7_Enh	1	7_Enh	1	ENSG00000184389.8	1	ENSG00000121903.10
chr1	33780000	chr1	35380000	8	1.293023e-4	0.01060375	1	7_Enh	NA	NA	1	ENSG00000184389.8	1	ENSG00000116544.7
chr1	33860000	chr1	35340000	10	2.291078e-4	0.01651918	1	7_Enh	1	7_Enh	NA	NA	1	ENSG00000163866.8
chr1	33900000	chr1	36740000	10	8.895306e-4	0.04556574	1	7_Enh	1	7_Enh	1	ENSG00000134686.12	NA	NA
chr1	33900000	chr1	38020000	8	2.172796e-4	0.01585898	1	7_Enh	1	7_Enh	1	ENSG00000134686.12	1	ENSG00000163879.9
chr1	33900000	chr1	38500000	9	4.829294e-5	0.004863941	1	7_Enh	1	7_Enh	1	ENSG00000134686.12	1	ENSG00000185668.5
chr1	33980000	chr1	35220000	19	3.831416e-6	5.996885e-4	1	7_Enh	NA	NA	NA	NA	1	ENSG00000189433.5
chr1	33980000	chr1	35260000	18	4.828466e-5	0.004863267	1	7_Enh	1	7_Enh	NA	NA	1	ENSG00000187513.8
chr1	33980000	chr1	35380000	16	4.018703e-6	6.243626e-4	1	7_Enh	NA	NA	NA	NA	1	ENSG00000116544.7
chr1	33980000	chr1	38220000	8	7.154012e-4	0.0388309	1	7_Enh	NA	NA	NA	NA	1	ENSG00000183317.12
chr1	33980000	chr1	40980000	6	8.417875e-4	0.04377462	1	7_Enh	1	7_Enh	NA	NA	1	ENSG00000117010.11
chr1	34620000	chr1	38900000	7	4.723241e-4	0.02853436	NA	NA	1	7_Enh	1	ENSG00000142698.10	NA	NA
chr1	35260000	chr1	38260000	7	3.296303e-4	0.02177862	1	7_Enh	1	7_Enh	1	ENSG00000187513.8	1	ENSG00000196449.3
chr1	35340000	chr1	35460000	84	4.931455e-11	2.559502e-8	1	7_Enh	NA	NA	1	ENSG00000163866.8	1	ENSG00000243749.1
chr1	35340000	chr1	36180000	18	2.884746e-5	0.003205482	1	7_Enh	1	7_Enh	1	ENSG00000163866.8	1	ENSG00000142686.7
chr1	35340000	chr1	37500000	9	6.37633e-4	0.03567643	1	7_Enh	NA	NA	1	ENSG00000163866.8	1	ENSG00000163873.5
chr1	35380000	chr1	36060000	14	7.121357e-5	0.006628507	NA	NA	1	7_Enh	1	ENSG00000116544.7	NA	NA
chr1	35420000	chr1	35660000	28	1.218708e-5	0.001578572	1	7_Enh	1	7_Enh	NA	NA	1	ENSG00000116560.6
chr1	35420000	chr1	36100000	17	6.6848e-4	0.03694109	1	7_Enh	1	7_Enh	NA	NA	1	ENSG00000126067.7
chr1	35460000	chr1	35580000	45	6.278951e-6	9.085231e-4	NA	NA	1	7_Enh	1	ENSG00000243749.1	NA	NA
chr1	35460000	chr1	35660000	47	7.516935e-7	1.485665e-4	NA	NA	1	7_Enh	1	ENSG00000243749.1	1	ENSG00000116560.6
chr1	35460000	chr1	35740000	52	1.138326e-6	2.125833e-4	NA	NA	1	7_Enh	1	ENSG00000243749.1	1	ENSG00000146463.7
chr1	35460000	chr1	35820000	40	2.087974e-4	0.01538244	NA	NA	1	7_Enh	1	ENSG00000243749.1	NA	NA
chr1	35460000	chr1	36940000	14	2.561018e-5	0.002909145	NA	NA	1	7_Enh	1	ENSG00000243749.1	1	ENSG00000119535.13
chr1	35460000	chr1	39340000	11	8.978416e-6	0.001225377	NA	NA	1	7_Enh	1	ENSG00000243749.1	1	ENSG00000214114.4
chr1	35660000	chr1	35820000	59	3.427733e-13	2.570066e-10	1	7_Enh	1	7_Enh	1	ENSG00000116560.6	NA	NA
chr1	35660000	chr1	35900000	65	8.642228e-21	1.796208e-17	1	7_Enh	1	7_Enh	1	ENSG00000116560.6	NA	NA
chr1	35660000	chr1	36020000	27	2.179611e-4	0.01589709	1	7_Enh	1	7_Enh	1	ENSG00000116560.6	1	ENSG00000116819.6
chr1	35660000	chr1	36180000	25	3.426221e-8	9.776013e-6	1	7_Enh	1	7_Enh	1	ENSG00000116560.6	1	ENSG00000142686.7
chr1	35660000	chr1	36220000	18	2.856139e-6	4.672967e-4	1	7_Enh	1	7_Enh	1	ENSG00000116560.6	1	ENSG00000092853.9
chr1	35660000	chr1	40500000	5	5.701416e-4	0.03283717	1	7_Enh	1	7_Enh	1	ENSG00000116560.6	1	ENSG00000131236.12
chr1	35660000	chr1	42220000	5	7.123169e-4	0.03870515	1	7_Enh	1	7_Enh	1	ENSG00000116560.6	NA	NA
chr1	35740000	chr1	35900000	65	2.218805e-8	6.631388e-6	1	7_Enh	1	7_Enh	1	ENSG00000146463.7	NA	NA
chr1	35740000	chr1	36020000	46	7.828334e-6	0.001092765	1	7_Enh	1	7_Enh	1	ENSG00000146463.7	1	ENSG00000116819.6
chr1	35740000	chr1	36100000	31	2.198807e-4	0.01600466	1	7_Enh	1	7_Enh	1	ENSG00000146463.7	1	ENSG00000126067.7
chr1	35740000	chr1	36220000	22	4.109452e-5	0.004271696	1	7_Enh	1	7_Enh	1	ENSG00000146463.7	1	ENSG00000092853.9
chr1	35740000	chr1	36260000	21	2.344746e-6	3.94806e-4	1	7_Enh	1	7_Enh	1	ENSG00000146463.7	1	ENSG00000134698.10
chr1	35900000	chr1	36020000	110	3.099123e-19	5.334222e-16	1	7_Enh	1	7_Enh	NA	NA	1	ENSG00000116819.6
chr1	35900000	chr1	36100000	45	2.714402e-4	0.01879931	1	7_Enh	1	7_Enh	NA	NA	1	ENSG00000126067.7
chr1	35900000	chr1	36180000	39	6.957008e-6	9.902492e-4	1	7_Enh	1	7_Enh	NA	NA	1	ENSG00000142686.7
chr1	35900000	chr1	36220000	37	9.453422e-9	3.079738e-6	1	7_Enh	1	7_Enh	NA	NA	1	ENSG00000092853.9
chr1	35900000	chr1	36260000	26	3.913608e-6	6.106421e-4	1	7_Enh	1	7_Enh	NA	NA	1	ENSG00000134698.10
chr1	35900000	chr1	36340000	28	2.243491e-4	0.01625706	1	7_Enh	1	7_Enh	NA	NA	1	ENSG00000092847.6
chr1	35980000	chr1	36100000	57	6.48687e-4	0.03613109	1	7_Enh	1	7_Enh	NA	NA	1	ENSG00000126067.7
chr1	35980000	chr1	36180000	41	8.641061e-4	0.04462043	1	7_Enh	1	7_Enh	NA	NA	1	ENSG00000142686.7
chr1	35980000	chr1	36260000	25	5.847341e-4	0.03346813	1	7_Enh	1	7_Enh	NA	NA	1	ENSG00000134698.10
chr1	36020000	chr1	36180000	112	1.139045e-33	8.325099e-30	1	7_Enh	1	7_Enh	1	ENSG00000116819.6	1	ENSG00000142686.7
chr1	36020000	chr1	36220000	67	3.294033e-18	4.955574e-15	1	7_Enh	1	7_Enh	1	ENSG00000116819.6	1	ENSG00000092853.9
chr1	36020000	chr1	36260000	32	1.110587e-5	0.001461675	1	7_Enh	1	7_Enh	1	ENSG00000116819.6	1	ENSG00000134698.10
chr1	36060000	chr1	36180000	77	5.283067e-26	1.92048e-22	1	7_Enh	1	7_Enh	NA	NA	1	ENSG00000142686.7
chr1	36060000	chr1	36220000	42	4.338646e-12	2.719172e-9	1	7_Enh	1	7_Enh	NA	NA	1	ENSG00000092853.9
chr1	36060000	chr1	36260000	30	4.459105e-9	1.564677e-6	1	7_Enh	1	7_Enh	NA	NA	1	ENSG00000134698.10
chr1	36060000	chr1	36340000	29	4.227539e-6	6.51689e-4	1	7_Enh	1	7_Enh	NA	NA	1	ENSG00000092847.6
chr1	36100000	chr1	36220000	57	1.167583e-11	6.779886e-9	1	7_Enh	1	7_Enh	1	ENSG00000126067.7	1	ENSG00000092853.9
chr1	36100000	chr1	36260000	50	1.265534e-13	1.017302e-10	1	7_Enh	1	7_Enh	1	ENSG00000126067.7	1	ENSG00000134698.10
chr1	36100000	chr1	36340000	36	1.781543e-4	0.01360501	1	7_Enh	1	7_Enh	1	ENSG00000126067.7	1	ENSG00000092847.6
chr1	36100000	chr1	40140000	7	2.962505e-4	0.02008792	1	7_Enh	NA	NA	1	ENSG00000126067.7	1	ENSG00000116983.8
chr1	36100000	chr1	42740000	6	4.550886e-4	0.02775586	1	7_Enh	1	7_Enh	1	ENSG00000126067.7	NA	NA
chr1	36100000	chr1	43460000	5	8.49398e-5	0.007621591	1	7_Enh	1	7_Enh	1	ENSG00000126067.7	NA	NA
chr1	36100000	chr1	45140000	6	3.391941e-4	0.02225056	1	7_Enh	1	7_Enh	1	ENSG00000126067.7	1	ENSG00000126106.9
chr1	36180000	chr1	39420000	7	1.231939e-4	0.01020949	1	7_Enh	1	7_Enh	1	ENSG00000142686.7	1	ENSG00000158315.6
chr1	36180000	chr1	45300000	4	4.376645e-4	0.02695975	1	7_Enh	1	7_Enh	1	ENSG00000142686.7	1	ENSG00000117425.9
chr1	36220000	chr1	39340000	7	3.50635e-4	0.02282093	1	7_Enh	1	7_Enh	1	ENSG00000092853.9	1	ENSG00000214114.4
chr1	36300000	chr1	36540000	38	5.785237e-4	0.03319916	1	7_Enh	1	7_Enh	NA	NA	1	ENSG00000116863.10
chr1	36340000	chr1	36540000	36	6.021451e-5	0.005799525	1	7_Enh	1	7_Enh	1	ENSG00000092847.6	1	ENSG00000116863.10
chr1	36340000	chr1	44220000	6	2.1437e-4	0.01569633	1	7_Enh	1	7_Enh	1	ENSG00000092847.6	NA	NA
chr1	36420000	chr1	40700000	6	2.895373e-4	0.0197405	1	7_Enh	1	7_Enh	NA	NA	1	ENSG00000188800.5
chr1	36540000	chr1	36740000	37	8.147887e-4	0.04273849	1	7_Enh	1	7_Enh	1	ENSG00000116863.10	NA	NA
chr1	36540000	chr1	40540000	8	1.817234e-4	0.01381717	1	7_Enh	1	7_Enh	1	ENSG00000116863.10	NA	NA
chr1	36540000	chr1	43140000	5	5.541354e-4	0.03214895	1	7_Enh	1	7_Enh	1	ENSG00000116863.10	1	ENSG00000065978.13
chr1	36540000	chr1	46180000	4	8.698642e-4	0.04483776	1	7_Enh	1	7_Enh	1	ENSG00000116863.10	NA	NA
chr1	36580000	chr1	36700000	66	6.354307e-31	3.703962e-27	1	7_Enh	1	7_Enh	1	ENSG00000171812.6	1	ENSG00000054118.9
chr1	36580000	chr1	36740000	70	6.889383e-26	2.47559e-22	1	7_Enh	1	7_Enh	1	ENSG00000171812.6	NA	NA
chr1	36580000	chr1	36860000	31	1.004393e-10	4.92455e-8	1	7_Enh	1	7_Enh	1	ENSG00000171812.6	1	ENSG00000181817.5
chr1	36580000	chr1	36900000	29	1.357429e-9	5.32944e-7	1	7_Enh	1	7_Enh	1	ENSG00000171812.6	1	ENSG00000116885.14
chr1	36580000	chr1	37980000	10	3.698617e-7	8.003036e-5	1	7_Enh	1	7_Enh	1	ENSG00000171812.6	1	ENSG00000163875.11
chr1	36580000	chr1	45380000	4	5.66875e-4	0.03269529	1	7_Enh	1	7_Enh	1	ENSG00000171812.6	NA	NA
chr1	36580000	chr1	46340000	4	9.693008e-4	0.04849616	1	7_Enh	1	7_Enh	1	ENSG00000171812.6	NA	NA
chr1	36620000	chr1	36740000	147	1.001924e-64	5.041448e-60	1	7_Enh	1	7_Enh	1	ENSG00000116871.11	NA	NA
chr1	36620000	chr1	36860000	50	2.43498e-16	2.900412e-13	1	7_Enh	1	7_Enh	1	ENSG00000116871.11	1	ENSG00000181817.5
chr1	36620000	chr1	36900000	36	1.00032e-8	3.240358e-6	1	7_Enh	1	7_Enh	1	ENSG00000116871.11	1	ENSG00000116885.14
chr1	36620000	chr1	36940000	19	9.233328e-4	0.04681773	1	7_Enh	1	7_Enh	1	ENSG00000116871.11	1	ENSG00000119535.13
chr1	36620000	chr1	38020000	15	8.187969e-8	2.119928e-5	1	7_Enh	1	7_Enh	1	ENSG00000116871.11	1	ENSG00000163879.9
chr1	36620000	chr1	39460000	8	1.946061e-5	0.002323272	1	7_Enh	1	7_Enh	1	ENSG00000116871.11	1	ENSG00000174574.11
chr1	36620000	chr1	40220000	7	2.368167e-5	0.002729637	1	7_Enh	1	7_Enh	1	ENSG00000116871.11	1	ENSG00000198754.5
chr1	36620000	chr1	43220000	4	5.10288e-4	0.03021869	1	7_Enh	1	7_Enh	1	ENSG00000116871.11	1	ENSG00000117385.11
chr1	36700000	chr1	36860000	32	7.114604e-5	0.00662319	1	7_Enh	1	7_Enh	1	ENSG00000054118.9	1	ENSG00000181817.5
chr1	36700000	chr1	36900000	31	7.41914e-5	0.006848681	1	7_Enh	1	7_Enh	1	ENSG00000054118.9	1	ENSG00000116885.14
chr1	36700000	chr1	38420000	9	1.513294e-5	0.001889124	1	7_Enh	NA	NA	1	ENSG00000054118.9	1	ENSG00000204084.8
chr1	36700000	chr1	40380000	5	7.393806e-4	0.03978826	1	7_Enh	1	7_Enh	1	ENSG00000054118.9	1	ENSG00000116990.9
chr1	36740000	chr1	36860000	70	7.059439e-12	4.263147e-9	1	7_Enh	1	7_Enh	NA	NA	1	ENSG00000181817.5
chr1	36740000	chr1	36900000	59	1.954155e-8	5.91723e-6	1	7_Enh	1	7_Enh	NA	NA	1	ENSG00000116885.14
chr1	36860000	chr1	43780000	6	2.454563e-5	0.002809405	1	7_Enh	1	7_Enh	1	ENSG00000181817.5	1	ENSG00000066056.9
chr1	36900000	chr1	37940000	20	1.318382e-9	5.188689e-7	1	7_Enh	1	7_Enh	1	ENSG00000116885.14	1	ENSG00000163874.8
chr1	36900000	chr1	38140000	13	2.242163e-4	0.01624958	1	7_Enh	1	7_Enh	1	ENSG00000116885.14	1	ENSG00000116922.10
chr1	36900000	chr1	38420000	9	3.631255e-4	0.02343339	1	7_Enh	NA	NA	1	ENSG00000116885.14	1	ENSG00000204084.8
chr1	36900000	chr1	39420000	7	6.208313e-4	0.03497899	1	7_Enh	1	7_Enh	1	ENSG00000116885.14	1	ENSG00000158315.6
chr1	36940000	chr1	38020000	26	2.827088e-15	2.904374e-12	1	7_Enh	1	7_Enh	1	ENSG00000119535.13	1	ENSG00000163879.9
chr1	36940000	chr1	38060000	25	1.251377e-9	4.948392e-7	1	7_Enh	NA	NA	1	ENSG00000119535.13	1	ENSG00000134697.8
chr1	36940000	chr1	38420000	8	3.929479e-4	0.02486237	1	7_Enh	NA	NA	1	ENSG00000119535.13	1	ENSG00000204084.8
chr1	37100000	chr1	37500000	27	8.187101e-7	1.599669e-4	1	7_Enh	NA	NA	NA	NA	1	ENSG00000163873.5
chr1	37100000	chr1	37980000	9	0.001004449	0.04977167	1	7_Enh	1	7_Enh	NA	NA	1	ENSG00000163875.11
chr1	37100000	chr1	38140000	23	2.902072e-12	1.873218e-9	1	7_Enh	1	7_Enh	NA	NA	1	ENSG00000116922.10
chr1	37100000	chr1	38260000	9	8.108879e-4	0.04259083	1	7_Enh	1	7_Enh	NA	NA	1	ENSG00000196449.3
chr1	37900000	chr1	38140000	40	2.965464e-7	6.601382e-5	1	7_Enh	1	7_Enh	NA	NA	1	ENSG00000116922.10
chr1	37940000	chr1	38140000	37	6.0014e-7	1.220925e-4	1	7_Enh	1	7_Enh	1	ENSG00000163874.8	1	ENSG00000116922.10
chr1	37940000	chr1	38260000	19	7.06819e-4	0.03848802	1	7_Enh	1	7_Enh	1	ENSG00000163874.8	1	ENSG00000196449.3
chr1	37940000	chr1	47180000	4	6.865503e-4	0.03767232	1	7_Enh	1	7_Enh	1	ENSG00000163874.8	1	ENSG00000159658.6
chr1	37980000	chr1	38140000	41	1.10469e-9	4.416765e-7	1	7_Enh	1	7_Enh	1	ENSG00000163875.11	1	ENSG00000116922.10
chr1	37980000	chr1	46780000	5	1.211853e-5	0.001571339	1	7_Enh	1	7_Enh	1	ENSG00000163875.11	1	ENSG00000132128.12
chr1	37980000	chr1	47140000	5	1.781993e-4	0.0136074	1	7_Enh	1	7_Enh	1	ENSG00000163875.11	1	ENSG00000123472.8
chr1	38020000	chr1	38140000	63	2.070735e-11	1.148756e-8	1	7_Enh	1	7_Enh	1	ENSG00000163879.9	1	ENSG00000116922.10
chr1	38020000	chr1	38340000	24	4.855856e-4	0.02912233	1	7_Enh	NA	NA	1	ENSG00000163879.9	1	ENSG00000188786.9
chr1	38020000	chr1	38420000	20	9.913741e-5	0.00860663	1	7_Enh	NA	NA	1	ENSG00000163879.9	1	ENSG00000204084.8
chr1	38020000	chr1	39340000	16	4.604618e-6	7.006053e-4	1	7_Enh	1	7_Enh	1	ENSG00000163879.9	1	ENSG00000214114.4
chr1	38020000	chr1	42380000	7	2.665561e-4	0.01854001	1	7_Enh	1	7_Enh	1	ENSG00000163879.9	NA	NA
chr1	38020000	chr1	47660000	5	5.891818e-5	0.005699474	1	7_Enh	1	7_Enh	1	ENSG00000163879.9	1	ENSG00000162366.3
chr1	38020000	chr1	47820000	6	4.756709e-5	0.004806157	1	7_Enh	1	7_Enh	1	ENSG00000163879.9	NA	NA
chr1	38060000	chr1	45100000	7	5.654622e-4	0.03263488	NA	NA	1	7_Enh	1	ENSG00000134697.8	NA	NA
chr1	38060000	chr1	47060000	7	4.017516e-5	0.00419408	NA	NA	1	7_Enh	1	ENSG00000134697.8	NA	NA
chr1	38060000	chr1	47820000	6	9.256028e-4	0.04690051	NA	NA	1	7_Enh	1	ENSG00000134697.8	NA	NA
chr1	38140000	chr1	38260000	37	3.713303e-4	0.0238321	1	7_Enh	1	7_Enh	1	ENSG00000116922.10	1	ENSG00000196449.3
chr1	38140000	chr1	38300000	50	8.939057e-5	0.007932853	1	7_Enh	NA	NA	1	ENSG00000116922.10	1	ENSG00000230610.1
chr1	38140000	chr1	38340000	34	1.201372e-4	0.01000903	1	7_Enh	NA	NA	1	ENSG00000116922.10	1	ENSG00000188786.9
chr1	38140000	chr1	42220000	8	8.755883e-5	0.007804899	1	7_Enh	1	7_Enh	1	ENSG00000116922.10	NA	NA
chr1	38140000	chr1	43220000	5	2.532369e-4	0.01782935	1	7_Enh	1	7_Enh	1	ENSG00000116922.10	1	ENSG00000117385.11
chr1	38140000	chr1	46660000	5	9.306922e-4	0.04709021	1	7_Enh	1	7_Enh	1	ENSG00000116922.10	1	ENSG00000171357.5
chr1	38140000	chr1	46860000	4	5.984385e-4	0.03405123	1	7_Enh	1	7_Enh	1	ENSG00000116922.10	1	ENSG00000117480.11
chr1	38220000	chr1	38620000	33	2.48425e-5	0.002837418	NA	NA	1	7_Enh	1	ENSG00000183317.12	NA	NA
chr1	38220000	chr1	47860000	6	1.041788e-5	0.001386169	NA	NA	1	7_Enh	1	ENSG00000183317.12	NA	NA
chr1	38260000	chr1	39500000	12	1.888427e-6	3.283112e-4	1	7_Enh	1	7_Enh	1	ENSG00000196449.3	1	ENSG00000168653.6
chr1	38260000	chr1	40980000	8	5.440742e-5	0.00534889	1	7_Enh	1	7_Enh	1	ENSG00000196449.3	1	ENSG00000117010.11
chr1	38260000	chr1	45780000	5	7.261551e-5	0.006731499	1	7_Enh	1	7_Enh	1	ENSG00000196449.3	1	ENSG00000186603.4
chr1	38300000	chr1	38500000	46	3.169477e-4	0.02114116	NA	NA	1	7_Enh	1	ENSG00000230610.1	1	ENSG00000185668.5
chr1	38300000	chr1	39340000	24	2.859064e-7	6.394363e-5	NA	NA	1	7_Enh	1	ENSG00000230610.1	1	ENSG00000214114.4
chr1	38300000	chr1	39500000	13	6.48106e-5	0.006147944	NA	NA	1	7_Enh	1	ENSG00000230610.1	1	ENSG00000168653.6
chr1	38300000	chr1	42700000	7	6.280713e-5	0.005997663	NA	NA	1	7_Enh	1	ENSG00000230610.1	NA	NA
chr1	38300000	chr1	46980000	6	4.977516e-4	0.02966401	NA	NA	1	7_Enh	1	ENSG00000230610.1	1	ENSG00000197587.6
chr1	38300000	chr1	47060000	7	8.939302e-6	0.001220915	NA	NA	1	7_Enh	1	ENSG00000230610.1	NA	NA
chr1	38340000	chr1	38500000	41	4.859232e-5	0.004887533	NA	NA	1	7_Enh	1	ENSG00000188786.9	1	ENSG00000185668.5
chr1	38340000	chr1	39460000	12	1.337278e-4	0.01088675	NA	NA	1	7_Enh	1	ENSG00000188786.9	1	ENSG00000174574.11
chr1	38340000	chr1	40060000	12	5.034939e-5	0.005029447	NA	NA	1	7_Enh	1	ENSG00000188786.9	1	ENSG00000090621.9
chr1	38340000	chr1	45300000	5	3.870047e-5	0.004069077	NA	NA	1	7_Enh	1	ENSG00000188786.9	1	ENSG00000117425.9
chr1	38380000	chr1	39340000	14	1.068141e-5	0.001414967	1	7_Enh	1	7_Enh	NA	NA	1	ENSG00000214114.4
chr1	38420000	chr1	39340000	15	4.172253e-5	0.004325207	NA	NA	1	7_Enh	1	ENSG00000204084.8	1	ENSG00000214114.4
chr1	38420000	chr1	39460000	11	1.512002e-4	0.01198	NA	NA	1	7_Enh	1	ENSG00000204084.8	1	ENSG00000174574.11
chr1	38420000	chr1	39500000	15	7.723167e-9	2.566821e-6	NA	NA	1	7_Enh	1	ENSG00000204084.8	1	ENSG00000168653.6
chr1	38420000	chr1	43260000	6	2.276602e-4	0.01644166	NA	NA	1	7_Enh	1	ENSG00000204084.8	NA	NA
chr1	38420000	chr1	45100000	5	3.635763e-4	0.02345499	NA	NA	1	7_Enh	1	ENSG00000204084.8	NA	NA
chr1	38420000	chr1	46340000	5	6.824719e-4	0.03751418	NA	NA	1	7_Enh	1	ENSG00000204084.8	NA	NA
chr1	38420000	chr1	47140000	5	4.097765e-4	0.02565491	NA	NA	1	7_Enh	1	ENSG00000204084.8	1	ENSG00000123472.8
chr1	38500000	chr1	38620000	57	1.51774e-5	0.001893703	1	7_Enh	1	7_Enh	1	ENSG00000185668.5	NA	NA
chr1	38500000	chr1	38900000	38	1.281384e-9	5.056663e-7	1	7_Enh	1	7_Enh	1	ENSG00000185668.5	NA	NA
chr1	38500000	chr1	39340000	24	1.041884e-6	1.969972e-4	1	7_Enh	1	7_Enh	1	ENSG00000185668.5	1	ENSG00000214114.4
chr1	38500000	chr1	45140000	6	8.091426e-4	0.04252425	1	7_Enh	1	7_Enh	1	ENSG00000185668.5	1	ENSG00000126106.9
chr1	38540000	chr1	46860000	6	6.711291e-7	1.345666e-4	1	7_Enh	1	7_Enh	NA	NA	1	ENSG00000117480.11
chr1	38540000	chr1	47660000	5	3.596704e-5	0.00383566	1	7_Enh	1	7_Enh	NA	NA	1	ENSG00000162366.3
chr1	38540000	chr1	47700000	6	4.953425e-7	1.033573e-4	1	7_Enh	NA	NA	NA	NA	1	ENSG00000162367.7
chr1	38620000	chr1	47660000	5	2.252906e-4	0.0163078	1	7_Enh	1	7_Enh	NA	NA	1	ENSG00000162366.3
chr1	38900000	chr1	44660000	6	1.005569e-4	0.008703346	1	7_Enh	NA	NA	NA	NA	1	ENSG00000178028.9
chr1	39340000	chr1	39460000	77	3.593304e-17	4.760739e-14	1	7_Enh	1	7_Enh	1	ENSG00000214114.4	1	ENSG00000174574.11
chr1	39340000	chr1	39500000	39	3.204058e-6	5.151626e-4	1	7_Enh	1	7_Enh	1	ENSG00000214114.4	1	ENSG00000168653.6
chr1	39340000	chr1	39540000	46	2.067327e-11	1.147019e-8	1	7_Enh	1	7_Enh	1	ENSG00000214114.4	1	ENSG00000127603.19
chr1	39340000	chr1	40460000	12	5.001576e-4	0.02976828	1	7_Enh	1	7_Enh	1	ENSG00000214114.4	NA	NA
chr1	39420000	chr1	39540000	33	1.40914e-6	2.552523e-4	1	7_Enh	1	7_Enh	1	ENSG00000158315.6	1	ENSG00000127603.19
chr1	39460000	chr1	44540000	7	6.524281e-4	0.03627966	1	7_Enh	1	7_Enh	1	ENSG00000174574.11	NA	NA
chr1	39500000	chr1	39940000	17	8.852533e-5	0.00787278	1	7_Enh	1	7_Enh	1	ENSG00000168653.6	1	ENSG00000183682.7
chr1	39500000	chr1	40060000	18	5.36045e-4	0.03135191	1	7_Enh	1	7_Enh	1	ENSG00000168653.6	1	ENSG00000090621.9
chr1	39500000	chr1	40100000	19	3.589178e-6	5.673727e-4	1	7_Enh	1	7_Enh	1	ENSG00000168653.6	1	ENSG00000163909.6
chr1	39500000	chr1	40140000	16	9.100385e-5	0.008047205	1	7_Enh	NA	NA	1	ENSG00000168653.6	1	ENSG00000116983.8
chr1	39500000	chr1	46820000	7	2.028361e-6	3.488643e-4	1	7_Enh	1	7_Enh	1	ENSG00000168653.6	1	ENSG00000117481.6
chr1	39540000	chr1	39660000	42	3.16834e-9	1.147656e-6	1	7_Enh	1	7_Enh	1	ENSG00000127603.19	NA	NA
chr1	39540000	chr1	39740000	42	2.141926e-6	3.654866e-4	1	7_Enh	1	7_Enh	1	ENSG00000127603.19	NA	NA
chr1	39540000	chr1	39860000	39	6.841148e-18	9.915246e-15	1	7_Enh	1	7_Enh	1	ENSG00000127603.19	1	ENSG00000255103.1
chr1	39540000	chr1	39940000	21	1.067204e-6	2.011735e-4	1	7_Enh	1	7_Enh	1	ENSG00000127603.19	1	ENSG00000183682.7
chr1	39540000	chr1	40060000	29	1.638456e-9	6.322904e-7	1	7_Enh	1	7_Enh	1	ENSG00000127603.19	1	ENSG00000090621.9
chr1	39540000	chr1	40100000	28	7.65615e-12	4.595834e-9	1	7_Enh	1	7_Enh	1	ENSG00000127603.19	1	ENSG00000163909.6
chr1	39540000	chr1	45100000	5	4.287919e-4	0.02654467	1	7_Enh	1	7_Enh	1	ENSG00000127603.19	NA	NA
chr1	39540000	chr1	47060000	5	5.42291e-5	0.005335097	1	7_Enh	1	7_Enh	1	ENSG00000127603.19	NA	NA
chr1	39580000	chr1	39860000	65	1.388106e-26	5.345295e-23	1	7_Enh	1	7_Enh	NA	NA	1	ENSG00000255103.1
chr1	39580000	chr1	39940000	50	1.444897e-18	2.267043e-15	1	7_Enh	1	7_Enh	NA	NA	1	ENSG00000183682.7
chr1	39580000	chr1	40060000	28	2.396515e-4	0.01709593	1	7_Enh	1	7_Enh	NA	NA	1	ENSG00000090621.9
chr1	39580000	chr1	40140000	32	3.333912e-9	1.201588e-6	1	7_Enh	NA	NA	NA	NA	1	ENSG00000116983.8
chr1	39580000	chr1	40420000	15	8.048659e-4	0.04235772	1	7_Enh	1	7_Enh	NA	NA	1	ENSG00000168389.13
chr1	39620000	chr1	39860000	67	2.233181e-20	4.410025e-17	1	7_Enh	1	7_Enh	NA	NA	1	ENSG00000255103.1
chr1	39620000	chr1	39940000	33	1.791105e-5	0.002170715	1	7_Enh	1	7_Enh	NA	NA	1	ENSG00000183682.7
chr1	39620000	chr1	40060000	37	3.77415e-5	0.003987672	1	7_Enh	1	7_Enh	NA	NA	1	ENSG00000090621.9
chr1	39660000	chr1	39860000	70	7.394256e-29	3.536792e-25	1	7_Enh	1	7_Enh	NA	NA	1	ENSG00000255103.1
chr1	39660000	chr1	39940000	35	3.101133e-9	1.125431e-6	1	7_Enh	1	7_Enh	NA	NA	1	ENSG00000183682.7
chr1	39660000	chr1	40220000	16	6.819834e-4	0.03749206	1	7_Enh	1	7_Enh	NA	NA	1	ENSG00000198754.5
chr1	39700000	chr1	39860000	36	4.378863e-8	1.217174e-5	1	7_Enh	1	7_Enh	NA	NA	1	ENSG00000255103.1
chr1	39700000	chr1	39940000	28	3.342713e-6	5.341154e-4	1	7_Enh	1	7_Enh	NA	NA	1	ENSG00000183682.7
chr1	39700000	chr1	40140000	23	1.269885e-5	0.00163387	1	7_Enh	NA	NA	NA	NA	1	ENSG00000116983.8
chr1	39700000	chr1	40220000	15	7.513122e-4	0.04026629	1	7_Enh	1	7_Enh	NA	NA	1	ENSG00000198754.5
chr1	39700000	chr1	40420000	15	1.253755e-4	0.01035245	1	7_Enh	1	7_Enh	NA	NA	1	ENSG00000168389.13
chr1	39740000	chr1	39860000	96	2.354976e-23	6.478148e-20	1	7_Enh	1	7_Enh	NA	NA	1	ENSG00000255103.1
chr1	39740000	chr1	39940000	67	5.896326e-14	4.98931e-11	1	7_Enh	1	7_Enh	NA	NA	1	ENSG00000183682.7
chr1	39740000	chr1	40060000	55	3.373387e-7	7.386879e-5	1	7_Enh	1	7_Enh	NA	NA	1	ENSG00000090621.9
chr1	39740000	chr1	40140000	36	5.153036e-5	0.005122896	1	7_Enh	NA	NA	NA	NA	1	ENSG00000116983.8
chr1	39740000	chr1	40220000	26	2.806241e-4	0.01927474	1	7_Enh	1	7_Enh	NA	NA	1	ENSG00000198754.5
chr1	39860000	chr1	40060000	40	4.783486e-6	7.233396e-4	1	7_Enh	1	7_Enh	1	ENSG00000255103.1	1	ENSG00000090621.9
chr1	39860000	chr1	40100000	30	1.627545e-5	0.002006108	1	7_Enh	1	7_Enh	1	ENSG00000255103.1	1	ENSG00000163909.6
chr1	39860000	chr1	40140000	25	2.793835e-4	0.01921328	1	7_Enh	NA	NA	1	ENSG00000255103.1	1	ENSG00000116983.8
chr1	39860000	chr1	46340000	8	1.858773e-6	3.238723e-4	1	7_Enh	1	7_Enh	1	ENSG00000255103.1	NA	NA
chr1	39940000	chr1	40140000	44	1.295704e-9	5.107025e-7	1	7_Enh	NA	NA	1	ENSG00000183682.7	1	ENSG00000116983.8
chr1	39940000	chr1	40220000	64	5.03747e-31	2.955099e-27	1	7_Enh	1	7_Enh	1	ENSG00000183682.7	1	ENSG00000198754.5
chr1	39980000	chr1	40220000	105	8.370251e-53	2.313281e-48	1	7_Enh	1	7_Enh	NA	NA	1	ENSG00000198754.5
chr1	39980000	chr1	40260000	51	4.970943e-21	1.064519e-17	1	7_Enh	1	7_Enh	NA	NA	1	ENSG00000116985.6
chr1	40060000	chr1	40220000	95	1.014097e-30	5.771017e-27	1	7_Enh	1	7_Enh	1	ENSG00000090621.9	1	ENSG00000198754.5
chr1	40060000	chr1	40260000	42	1.307771e-9	5.15109e-7	1	7_Enh	1	7_Enh	1	ENSG00000090621.9	1	ENSG00000116985.6
chr1	40060000	chr1	40340000	29	3.943535e-6	6.146223e-4	1	7_Enh	1	7_Enh	1	ENSG00000090621.9	1	ENSG00000043514.11
chr1	40060000	chr1	40380000	30	1.692059e-5	0.002071638	1	7_Enh	1	7_Enh	1	ENSG00000090621.9	1	ENSG00000116990.9
chr1	40060000	chr1	40460000	31	2.482433e-7	5.649797e-5	1	7_Enh	1	7_Enh	1	ENSG00000090621.9	NA	NA
chr1	40060000	chr1	40500000	30	1.072814e-5	0.001420146	1	7_Enh	1	7_Enh	1	ENSG00000090621.9	1	ENSG00000131236.12
chr1	40060000	chr1	46300000	6	5.881792e-4	0.03361362	1	7_Enh	1	7_Enh	1	ENSG00000090621.9	NA	NA
chr1	40100000	chr1	40220000	59	9.257996e-13	6.483975e-10	1	7_Enh	1	7_Enh	1	ENSG00000163909.6	1	ENSG00000198754.5
chr1	40100000	chr1	40260000	36	5.527533e-8	1.496633e-5	1	7_Enh	1	7_Enh	1	ENSG00000163909.6	1	ENSG00000116985.6
chr1	40100000	chr1	40380000	45	6.762405e-15	6.575529e-12	1	7_Enh	1	7_Enh	1	ENSG00000163909.6	1	ENSG00000116990.9
chr1	40100000	chr1	40420000	40	2.054268e-10	9.494509e-8	1	7_Enh	1	7_Enh	1	ENSG00000163909.6	1	ENSG00000168389.13
chr1	40100000	chr1	40460000	31	7.557592e-9	2.517503e-6	1	7_Enh	1	7_Enh	1	ENSG00000163909.6	NA	NA
chr1	40100000	chr1	40500000	27	1.020156e-5	0.001362423	1	7_Enh	1	7_Enh	1	ENSG00000163909.6	1	ENSG00000131236.12
chr1	40140000	chr1	40260000	51	1.448582e-13	1.153634e-10	NA	NA	1	7_Enh	1	ENSG00000116983.8	1	ENSG00000116985.6
chr1	40140000	chr1	40420000	37	1.292215e-7	3.179927e-5	NA	NA	1	7_Enh	1	ENSG00000116983.8	1	ENSG00000168389.13
chr1	40140000	chr1	40460000	25	4.662621e-5	0.004729826	NA	NA	1	7_Enh	1	ENSG00000116983.8	NA	NA
chr1	40140000	chr1	40500000	34	4.218703e-8	1.177816e-5	NA	NA	1	7_Enh	1	ENSG00000116983.8	1	ENSG00000131236.12
chr1	40220000	chr1	40340000	30	5.414435e-6	8.022034e-4	1	7_Enh	1	7_Enh	1	ENSG00000198754.5	1	ENSG00000043514.11
chr1	40220000	chr1	40380000	27	3.58704e-4	0.02321875	1	7_Enh	1	7_Enh	1	ENSG00000198754.5	1	ENSG00000116990.9
chr1	40220000	chr1	40420000	32	2.295467e-5	0.002660624	1	7_Enh	1	7_Enh	1	ENSG00000198754.5	1	ENSG00000168389.13
chr1	40220000	chr1	40460000	28	2.130704e-6	3.638282e-4	1	7_Enh	1	7_Enh	1	ENSG00000198754.5	NA	NA
chr1	40260000	chr1	40380000	60	2.900451e-25	9.753317e-22	1	7_Enh	1	7_Enh	1	ENSG00000116985.6	1	ENSG00000116990.9
chr1	40260000	chr1	40420000	47	5.709483e-15	5.61336e-12	1	7_Enh	1	7_Enh	1	ENSG00000116985.6	1	ENSG00000168389.13
chr1	40260000	chr1	40460000	56	9.554699e-28	4.129856e-24	1	7_Enh	1	7_Enh	1	ENSG00000116985.6	NA	NA
chr1	40260000	chr1	40500000	32	2.540854e-9	9.40304e-7	1	7_Enh	1	7_Enh	1	ENSG00000116985.6	1	ENSG00000131236.12
chr1	40260000	chr1	40540000	30	3.147161e-5	0.003440381	1	7_Enh	1	7_Enh	1	ENSG00000116985.6	NA	NA
chr1	40300000	chr1	40420000	57	1.908957e-17	2.619518e-14	1	7_Enh	1	7_Enh	NA	NA	1	ENSG00000168389.13
chr1	40300000	chr1	40500000	38	1.658326e-10	7.807297e-8	1	7_Enh	1	7_Enh	NA	NA	1	ENSG00000131236.12
chr1	40300000	chr1	40820000	19	6.620139e-5	0.006253653	1	7_Enh	1	7_Enh	NA	NA	1	ENSG00000084070.7
chr1	40340000	chr1	40460000	45	5.408767e-15	5.336088e-12	1	7_Enh	1	7_Enh	1	ENSG00000043514.11	NA	NA
chr1	40340000	chr1	40500000	46	1.714803e-14	1.568557e-11	1	7_Enh	1	7_Enh	1	ENSG00000043514.11	1	ENSG00000131236.12
chr1	40340000	chr1	40540000	47	2.855025e-10	1.282286e-7	1	7_Enh	1	7_Enh	1	ENSG00000043514.11	NA	NA
chr1	40340000	chr1	43620000	7	2.289181e-5	0.002654788	1	7_Enh	NA	NA	1	ENSG00000043514.11	1	ENSG00000243710.3
chr1	40380000	chr1	40500000	77	9.500439e-27	3.733093e-23	1	7_Enh	1	7_Enh	1	ENSG00000116990.9	1	ENSG00000131236.12
chr1	40380000	chr1	40540000	63	6.745823e-12	4.085829e-9	1	7_Enh	1	7_Enh	1	ENSG00000116990.9	NA	NA
chr1	40380000	chr1	45860000	5	5.526633e-4	0.03208559	1	7_Enh	1	7_Enh	1	ENSG00000116990.9	NA	NA
chr1	40380000	chr1	46340000	6	1.883795e-4	0.01420763	1	7_Enh	1	7_Enh	1	ENSG00000116990.9	NA	NA
chr1	40380000	chr1	46620000	4	5.142798e-4	0.03039332	1	7_Enh	1	7_Enh	1	ENSG00000116990.9	1	ENSG00000117472.5
chr1	40420000	chr1	40540000	61	9.885422e-6	0.001327521	1	7_Enh	1	7_Enh	1	ENSG00000168389.13	NA	NA
chr1	40420000	chr1	43820000	6	1.156636e-4	0.009714344	1	7_Enh	1	7_Enh	1	ENSG00000168389.13	1	ENSG00000066322.8
chr1	40460000	chr1	40820000	31	2.154338e-7	4.993145e-5	1	7_Enh	1	7_Enh	NA	NA	1	ENSG00000084070.7
chr1	40460000	chr1	47020000	4	7.132048e-4	0.03874183	1	7_Enh	NA	NA	NA	NA	1	ENSG00000162456.5
chr1	40500000	chr1	40740000	35	1.919479e-5	0.002297352	1	7_Enh	1	7_Enh	1	ENSG00000131236.12	1	ENSG00000084073.4
chr1	40500000	chr1	40820000	31	8.096493e-5	0.007340685	1	7_Enh	1	7_Enh	1	ENSG00000131236.12	1	ENSG00000084070.7
chr1	40500000	chr1	40860000	50	2.068761e-12	1.368635e-9	1	7_Enh	1	7_Enh	1	ENSG00000131236.12	NA	NA
chr1	40540000	chr1	40700000	96	2.400895e-10	1.094348e-7	1	7_Enh	1	7_Enh	NA	NA	1	ENSG00000188800.5
chr1	40540000	chr1	40740000	80	1.651463e-15	1.7551e-12	1	7_Enh	1	7_Enh	NA	NA	1	ENSG00000084073.4
chr1	40540000	chr1	40820000	113	9.623272e-38	9.821743e-34	1	7_Enh	1	7_Enh	NA	NA	1	ENSG00000084070.7
chr1	40540000	chr1	40900000	45	1.340295e-14	1.245674e-11	1	7_Enh	NA	NA	NA	NA	1	ENSG00000187801.10
chr1	40540000	chr1	41140000	35	9.938762e-5	0.008624281	1	7_Enh	1	7_Enh	NA	NA	1	ENSG00000066136.15
chr1	40540000	chr1	46980000	9	7.515505e-6	0.001056133	1	7_Enh	1	7_Enh	NA	NA	1	ENSG00000197587.6
chr1	40580000	chr1	40700000	80	3.097124e-9	1.124077e-6	NA	NA	1	7_Enh	1	ENSG00000131238.12	1	ENSG00000188800.5
chr1	40580000	chr1	40740000	75	7.969446e-18	1.144633e-14	NA	NA	1	7_Enh	1	ENSG00000131238.12	1	ENSG00000084073.4
chr1	40580000	chr1	40820000	103	1.897545e-39	2.195174e-35	NA	NA	1	7_Enh	1	ENSG00000131238.12	1	ENSG00000084070.7
chr1	40580000	chr1	40860000	89	2.858128e-28	1.300576e-24	NA	NA	1	7_Enh	1	ENSG00000131238.12	NA	NA
chr1	40580000	chr1	40980000	40	2.539819e-11	1.386999e-8	NA	NA	1	7_Enh	1	ENSG00000131238.12	1	ENSG00000117010.11
chr1	40580000	chr1	41180000	25	5.616833e-5	0.005488015	NA	NA	1	7_Enh	1	ENSG00000131238.12	NA	NA
chr1	40620000	chr1	40740000	125	5.136227e-30	2.738415e-26	NA	NA	1	7_Enh	1	ENSG00000117000.8	1	ENSG00000084073.4
chr1	40620000	chr1	40820000	139	3.631325e-45	6.203803e-41	NA	NA	1	7_Enh	1	ENSG00000117000.8	1	ENSG00000084070.7
chr1	40620000	chr1	40860000	130	1.084888e-37	1.103182e-33	NA	NA	1	7_Enh	1	ENSG00000117000.8	NA	NA
chr1	40660000	chr1	40820000	65	6.09879e-8	1.633328e-5	1	7_Enh	1	7_Enh	NA	NA	1	ENSG00000084070.7
chr1	40660000	chr1	40900000	49	7.828817e-15	7.545548e-12	1	7_Enh	NA	NA	NA	NA	1	ENSG00000187801.10
chr1	40700000	chr1	40820000	103	3.73997e-15	3.769999e-12	1	7_Enh	1	7_Enh	1	ENSG00000188800.5	1	ENSG00000084070.7
chr1	40700000	chr1	40860000	91	2.683948e-10	1.212021e-7	1	7_Enh	1	7_Enh	1	ENSG00000188800.5	NA	NA
chr1	40700000	chr1	40900000	49	2.87556e-10	1.290733e-7	1	7_Enh	NA	NA	1	ENSG00000188800.5	1	ENSG00000187801.10
chr1	40700000	chr1	46700000	7	4.733918e-6	7.169789e-4	1	7_Enh	1	7_Enh	1	ENSG00000188800.5	1	ENSG00000085999.7
chr1	40740000	chr1	40860000	84	1.092414e-12	7.565425e-10	1	7_Enh	1	7_Enh	1	ENSG00000084073.4	NA	NA
chr1	40980000	chr1	41300000	26	6.081704e-6	8.843266e-4	1	7_Enh	1	7_Enh	1	ENSG00000117010.11	NA	NA
chr1	41140000	chr1	41260000	99	2.328071e-17	3.162914e-14	1	7_Enh	NA	NA	1	ENSG00000066136.15	1	ENSG00000117013.10
chr1	41140000	chr1	41300000	67	6.513786e-14	5.474849e-11	1	7_Enh	1	7_Enh	1	ENSG00000066136.15	NA	NA
chr1	41140000	chr1	41340000	36	1.726004e-5	0.002105769	1	7_Enh	1	7_Enh	1	ENSG00000066136.15	1	ENSG00000179862.5
chr1	41140000	chr1	41380000	38	3.881963e-4	0.02463914	1	7_Enh	1	7_Enh	1	ENSG00000066136.15	NA	NA
chr1	41140000	chr1	41420000	58	3.589855e-13	2.683358e-10	1	7_Enh	1	7_Enh	1	ENSG00000066136.15	NA	NA
chr1	41260000	chr1	41380000	50	9.811966e-8	2.491027e-5	NA	NA	1	7_Enh	1	ENSG00000117013.10	NA	NA
chr1	41260000	chr1	41420000	73	3.742829e-21	8.133467e-18	NA	NA	1	7_Enh	1	ENSG00000117013.10	NA	NA
chr1	41260000	chr1	41460000	56	7.414782e-6	0.001044017	NA	NA	1	7_Enh	1	ENSG00000117013.10	1	ENSG00000171793.9
chr1	41300000	chr1	41460000	75	6.926022e-17	8.857241e-14	1	7_Enh	1	7_Enh	NA	NA	1	ENSG00000171793.9
chr1	41300000	chr1	43420000	9	9.933892e-5	0.008620914	1	7_Enh	1	7_Enh	NA	NA	1	ENSG00000117394.15
chr1	41340000	chr1	41460000	70	8.464681e-16	9.334449e-13	1	7_Enh	1	7_Enh	1	ENSG00000179862.5	1	ENSG00000171793.9
chr1	41460000	chr1	46660000	7	6.668623e-4	0.03687188	1	7_Enh	1	7_Enh	1	ENSG00000171793.9	1	ENSG00000171357.5
chr1	41500000	chr1	41660000	51	8.118284e-11	4.046315e-8	1	7_Enh	1	7_Enh	1	ENSG00000171790.11	NA	NA
chr1	41500000	chr1	42860000	15	1.110788e-4	0.009410586	1	7_Enh	NA	NA	1	ENSG00000171790.11	1	ENSG00000177181.10
chr1	41620000	chr1	42940000	13	6.718012e-4	0.03707734	1	7_Enh	NA	NA	NA	NA	1	ENSG00000186409.10
chr1	41940000	chr1	42100000	61	7.772143e-4	0.04128666	1	7_Enh	1	7_Enh	1	ENSG00000127129.5	NA	NA
chr1	41940000	chr1	42220000	57	8.439884e-9	2.782955e-6	1	7_Enh	1	7_Enh	1	ENSG00000127129.5	NA	NA
chr1	41940000	chr1	42340000	38	6.465914e-4	0.0360459	1	7_Enh	1	7_Enh	1	ENSG00000127129.5	NA	NA
chr1	41940000	chr1	42380000	40	2.406571e-6	4.036968e-4	1	7_Enh	1	7_Enh	1	ENSG00000127129.5	NA	NA
chr1	41940000	chr1	42620000	30	1.702534e-10	7.996096e-8	1	7_Enh	1	7_Enh	1	ENSG00000127129.5	1	ENSG00000197273.3
chr1	41940000	chr1	42780000	33	1.553359e-6	2.777011e-4	1	7_Enh	1	7_Enh	1	ENSG00000127129.5	NA	NA
chr1	41940000	chr1	45260000	9	6.261846e-6	9.06468e-4	1	7_Enh	1	7_Enh	1	ENSG00000127129.5	1	ENSG00000222009.4
chr1	42020000	chr1	42620000	19	5.874235e-9	2.006213e-6	1	7_Enh	1	7_Enh	NA	NA	1	ENSG00000197273.3
chr1	42020000	chr1	42940000	14	1.96846e-4	0.01469757	1	7_Enh	NA	NA	NA	NA	1	ENSG00000186409.10
chr1	42060000	chr1	42620000	32	2.133216e-9	8.025264e-7	1	7_Enh	1	7_Enh	NA	NA	1	ENSG00000197273.3
chr1	42060000	chr1	42820000	36	2.564975e-9	9.483825e-7	1	7_Enh	NA	NA	NA	NA	1	ENSG00000198815.4
chr1	42060000	chr1	42940000	25	2.482504e-4	0.01755728	1	7_Enh	NA	NA	NA	NA	1	ENSG00000186409.10
chr1	42100000	chr1	42620000	36	1.492026e-11	8.495857e-9	1	7_Enh	1	7_Enh	NA	NA	1	ENSG00000197273.3
chr1	42100000	chr1	42860000	23	4.46801e-4	0.0273749	1	7_Enh	NA	NA	NA	NA	1	ENSG00000177181.10
chr1	42100000	chr1	42940000	27	4.148725e-5	0.004305507	1	7_Enh	NA	NA	NA	NA	1	ENSG00000186409.10
chr1	42100000	chr1	43140000	16	4.903111e-4	0.02933093	1	7_Enh	1	7_Enh	NA	NA	1	ENSG00000065978.13
chr1	42140000	chr1	42620000	20	7.554489e-5	0.006946981	1	7_Enh	1	7_Enh	NA	NA	1	ENSG00000197273.3
chr1	42140000	chr1	42860000	19	7.421929e-4	0.0399004	1	7_Enh	NA	NA	NA	NA	1	ENSG00000177181.10
chr1	42140000	chr1	43220000	10	5.13929e-4	0.03037769	1	7_Enh	1	7_Enh	NA	NA	1	ENSG00000117385.11
chr1	42220000	chr1	42860000	23	8.498832e-4	0.04408083	1	7_Enh	NA	NA	NA	NA	1	ENSG00000177181.10
chr1	42220000	chr1	47100000	7	7.964231e-5	0.007244098	1	7_Enh	1	7_Enh	NA	NA	1	ENSG00000142961.10
chr1	42260000	chr1	42620000	22	1.154275e-4	0.009699976	1	7_Enh	1	7_Enh	NA	NA	1	ENSG00000197273.3
chr1	42260000	chr1	42860000	28	3.909208e-7	8.399645e-5	1	7_Enh	NA	NA	NA	NA	1	ENSG00000177181.10
chr1	42260000	chr1	42940000	29	4.399742e-7	9.316401e-5	1	7_Enh	NA	NA	NA	NA	1	ENSG00000186409.10
chr1	42260000	chr1	43140000	23	4.033547e-9	1.428309e-6	1	7_Enh	1	7_Enh	NA	NA	1	ENSG00000065978.13
chr1	42300000	chr1	42620000	46	6.530197e-11	3.311613e-8	1	7_Enh	1	7_Enh	NA	NA	1	ENSG00000197273.3
chr1	42300000	chr1	42820000	31	8.667586e-4	0.04472046	1	7_Enh	NA	NA	NA	NA	1	ENSG00000198815.4
chr1	42300000	chr1	42860000	31	1.959453e-4	0.01464695	1	7_Enh	NA	NA	NA	NA	1	ENSG00000177181.10
chr1	42300000	chr1	42940000	41	1.10857e-7	2.776333e-5	1	7_Enh	NA	NA	NA	NA	1	ENSG00000186409.10
chr1	42300000	chr1	43140000	21	1.154545e-4	0.009701364	1	7_Enh	1	7_Enh	NA	NA	1	ENSG00000065978.13
chr1	42300000	chr1	43220000	16	3.258484e-5	0.003538974	1	7_Enh	1	7_Enh	NA	NA	1	ENSG00000117385.11
chr1	42340000	chr1	42620000	44	2.208545e-9	8.279116e-7	1	7_Enh	1	7_Enh	NA	NA	1	ENSG00000197273.3
chr1	42340000	chr1	42820000	33	2.501867e-4	0.01766494	1	7_Enh	NA	NA	NA	NA	1	ENSG00000198815.4
chr1	42340000	chr1	42940000	34	5.454821e-5	0.00536028	1	7_Enh	NA	NA	NA	NA	1	ENSG00000186409.10
chr1	42340000	chr1	43140000	20	2.721628e-4	0.01883792	1	7_Enh	1	7_Enh	NA	NA	1	ENSG00000065978.13
chr1	42380000	chr1	42620000	30	5.694623e-4	0.03280558	1	7_Enh	1	7_Enh	NA	NA	1	ENSG00000197273.3
chr1	42380000	chr1	42940000	39	1.69713e-7	4.046606e-5	1	7_Enh	NA	NA	NA	NA	1	ENSG00000186409.10
chr1	42380000	chr1	47180000	6	4.677985e-4	0.02833018	1	7_Enh	1	7_Enh	NA	NA	1	ENSG00000159658.6
chr1	42380000	chr1	48700000	6	6.953145e-4	0.03802517	1	7_Enh	NA	NA	NA	NA	1	ENSG00000117834.8
chr1	42420000	chr1	42620000	43	3.14198e-5	0.003435851	1	7_Enh	1	7_Enh	NA	NA	1	ENSG00000197273.3
chr1	42620000	chr1	42820000	43	1.252024e-7	3.091269e-5	1	7_Enh	NA	NA	1	ENSG00000197273.3	1	ENSG00000198815.4
chr1	42620000	chr1	42860000	45	2.068231e-10	9.553441e-8	1	7_Enh	NA	NA	1	ENSG00000197273.3	1	ENSG00000177181.10
chr1	42620000	chr1	42940000	36	1.022493e-6	1.938244e-4	1	7_Enh	NA	NA	1	ENSG00000197273.3	1	ENSG00000186409.10
chr1	42620000	chr1	43140000	19	4.356888e-5	0.004478135	1	7_Enh	1	7_Enh	1	ENSG00000197273.3	1	ENSG00000065978.13
chr1	42620000	chr1	43220000	12	3.562086e-4	0.02309651	1	7_Enh	1	7_Enh	1	ENSG00000197273.3	1	ENSG00000117385.11
chr1	42660000	chr1	42820000	52	2.158313e-5	0.002530191	1	7_Enh	NA	NA	NA	NA	1	ENSG00000198815.4
chr1	42660000	chr1	42860000	42	3.538717e-4	0.02298081	1	7_Enh	NA	NA	NA	NA	1	ENSG00000177181.10
chr1	42660000	chr1	43140000	23	1.783579e-4	0.01361744	1	7_Enh	1	7_Enh	NA	NA	1	ENSG00000065978.13
chr1	42700000	chr1	42820000	40	4.561899e-4	0.02780603	1	7_Enh	NA	NA	NA	NA	1	ENSG00000198815.4
chr1	42700000	chr1	43220000	12	9.024691e-4	0.04605082	1	7_Enh	1	7_Enh	NA	NA	1	ENSG00000117385.11
chr1	42700000	chr1	45460000	5	7.01927e-4	0.03829432	1	7_Enh	NA	NA	NA	NA	1	ENSG00000126107.10
chr1	42780000	chr1	43140000	44	6.80663e-7	1.362192e-4	1	7_Enh	1	7_Enh	NA	NA	1	ENSG00000065978.13
chr1	42820000	chr1	43140000	44	3.2185e-9	1.164097e-6	NA	NA	1	7_Enh	1	ENSG00000198815.4	1	ENSG00000065978.13
chr1	42860000	chr1	43220000	25	5.874203e-6	8.591274e-4	NA	NA	1	7_Enh	1	ENSG00000177181.10	1	ENSG00000117385.11
chr1	42860000	chr1	47780000	6	4.94633e-4	0.02952522	NA	NA	1	7_Enh	1	ENSG00000177181.10	1	ENSG00000162368.9
chr1	42940000	chr1	43220000	30	2.680962e-5	0.003019762	NA	NA	1	7_Enh	1	ENSG00000186409.10	1	ENSG00000117385.11
chr1	43140000	chr1	47660000	5	7.931801e-4	0.04190565	1	7_Enh	1	7_Enh	1	ENSG00000065978.13	1	ENSG00000162366.3
chr1	43140000	chr1	47860000	6	6.509129e-5	0.00616948	1	7_Enh	1	7_Enh	1	ENSG00000065978.13	NA	NA
chr1	43220000	chr1	43380000	37	3.379282e-6	5.391259e-4	1	7_Enh	1	7_Enh	1	ENSG00000117385.11	NA	NA
chr1	43220000	chr1	43420000	31	2.073494e-5	0.002448688	1	7_Enh	1	7_Enh	1	ENSG00000117385.11	1	ENSG00000117394.15
chr1	43220000	chr1	43540000	21	2.273879e-5	0.002640352	1	7_Enh	1	7_Enh	1	ENSG00000117385.11	NA	NA
chr1	43260000	chr1	43420000	54	2.750008e-4	0.01898594	1	7_Enh	1	7_Enh	NA	NA	1	ENSG00000117394.15
chr1	43260000	chr1	43620000	45	1.10396e-9	4.414381e-7	1	7_Enh	NA	NA	NA	NA	1	ENSG00000243710.3
chr1	43260000	chr1	43900000	23	3.628056e-6	5.725195e-4	1	7_Enh	NA	NA	NA	NA	1	ENSG00000178922.12
chr1	43300000	chr1	43420000	80	1.911739e-6	3.317427e-4	1	7_Enh	1	7_Enh	1	ENSG00000164011.13	1	ENSG00000117394.15
chr1	43300000	chr1	43460000	39	1.862628e-5	0.002241561	1	7_Enh	1	7_Enh	1	ENSG00000164011.13	NA	NA
chr1	43300000	chr1	43540000	72	4.759253e-16	5.436972e-13	1	7_Enh	1	7_Enh	1	ENSG00000164011.13	NA	NA
chr1	43300000	chr1	43620000	61	7.905061e-13	5.598961e-10	1	7_Enh	NA	NA	1	ENSG00000164011.13	1	ENSG00000243710.3
chr1	43300000	chr1	45980000	8	8.325289e-4	0.04342124	1	7_Enh	1	7_Enh	1	ENSG00000164011.13	1	ENSG00000117450.9
chr1	43380000	chr1	43620000	72	2.78536e-19	4.822749e-16	1	7_Enh	NA	NA	NA	NA	1	ENSG00000243710.3
chr1	43380000	chr1	43740000	32	7.602019e-6	0.001066587	1	7_Enh	1	7_Enh	NA	NA	1	ENSG00000253313.1
chr1	43380000	chr1	43820000	24	1.367071e-6	2.486618e-4	1	7_Enh	1	7_Enh	NA	NA	1	ENSG00000066322.8
chr1	43380000	chr1	43860000	32	1.34554e-5	0.001714222	1	7_Enh	1	7_Enh	NA	NA	1	ENSG00000159479.12
chr1	43380000	chr1	43900000	32	5.350933e-10	2.280576e-7	1	7_Enh	NA	NA	NA	NA	1	ENSG00000178922.12
chr1	43420000	chr1	43540000	130	6.192654e-48	1.260965e-43	1	7_Enh	1	7_Enh	1	ENSG00000117394.15	NA	NA
chr1	43420000	chr1	43620000	56	7.606815e-10	3.144878e-7	1	7_Enh	NA	NA	1	ENSG00000117394.15	1	ENSG00000243710.3
chr1	43420000	chr1	43780000	36	1.119035e-8	3.583675e-6	1	7_Enh	1	7_Enh	1	ENSG00000117394.15	1	ENSG00000066056.9
chr1	43420000	chr1	43820000	24	2.541759e-6	4.228905e-4	1	7_Enh	1	7_Enh	1	ENSG00000117394.15	1	ENSG00000066322.8
chr1	43420000	chr1	43860000	30	1.326934e-4	0.01082092	1	7_Enh	1	7_Enh	1	ENSG00000117394.15	1	ENSG00000159479.12
chr1	43420000	chr1	43900000	24	1.498325e-5	0.001873347	1	7_Enh	NA	NA	1	ENSG00000117394.15	1	ENSG00000178922.12
chr1	43420000	chr1	45940000	7	4.743455e-4	0.02862431	1	7_Enh	NA	NA	1	ENSG00000117394.15	1	ENSG00000070759.12
chr1	43460000	chr1	43860000	18	4.045681e-4	0.02540796	1	7_Enh	1	7_Enh	NA	NA	1	ENSG00000159479.12
chr1	43540000	chr1	43820000	19	5.576428e-4	0.03229856	1	7_Enh	1	7_Enh	NA	NA	1	ENSG00000066322.8
chr1	43540000	chr1	43860000	28	5.032806e-4	0.02990664	1	7_Enh	1	7_Enh	NA	NA	1	ENSG00000159479.12
chr1	43540000	chr1	43900000	25	3.003855e-6	4.876966e-4	1	7_Enh	NA	NA	NA	NA	1	ENSG00000178922.12
chr1	43620000	chr1	43780000	58	2.912498e-14	2.582762e-11	NA	NA	1	7_Enh	1	ENSG00000243710.3	1	ENSG00000066056.9
chr1	43620000	chr1	43820000	31	7.508466e-7	1.484221e-4	NA	NA	1	7_Enh	1	ENSG00000243710.3	1	ENSG00000066322.8
chr1	43620000	chr1	43860000	43	1.542575e-6	2.760414e-4	NA	NA	1	7_Enh	1	ENSG00000243710.3	1	ENSG00000159479.12
chr1	43700000	chr1	43820000	105	5.94592e-39	6.623948e-35	1	7_Enh	1	7_Enh	NA	NA	1	ENSG00000066322.8
chr1	43700000	chr1	43860000	158	8.271817e-52	2.136287e-47	1	7_Enh	1	7_Enh	NA	NA	1	ENSG00000159479.12
chr1	43700000	chr1	43900000	115	7.637629e-47	1.458331e-42	1	7_Enh	NA	NA	NA	NA	1	ENSG00000178922.12
chr1	43700000	chr1	44180000	20	7.336292e-4	0.03955897	1	7_Enh	1	7_Enh	NA	NA	1	ENSG00000126091.15
chr1	43740000	chr1	43860000	107	8.834237e-34	6.494075e-30	1	7_Enh	1	7_Enh	1	ENSG00000253313.1	1	ENSG00000159479.12
chr1	43740000	chr1	43900000	58	9.840621e-18	1.398101e-14	1	7_Enh	NA	NA	1	ENSG00000253313.1	1	ENSG00000178922.12
chr1	43740000	chr1	44020000	33	1.977415e-8	5.980445e-6	1	7_Enh	1	7_Enh	1	ENSG00000253313.1	NA	NA
chr1	43780000	chr1	43900000	72	5.067104e-25	1.66073e-21	1	7_Enh	NA	NA	1	ENSG00000066056.9	1	ENSG00000178922.12
chr1	43780000	chr1	44020000	27	2.891151e-5	0.003211198	1	7_Enh	1	7_Enh	1	ENSG00000066056.9	NA	NA
chr1	43780000	chr1	44420000	19	7.215676e-5	0.00669901	1	7_Enh	1	7_Enh	1	ENSG00000066056.9	1	ENSG00000117410.9
chr1	43820000	chr1	44020000	28	2.45812e-7	5.600853e-5	1	7_Enh	1	7_Enh	1	ENSG00000066322.8	NA	NA
chr1	43820000	chr1	44180000	15	9.088833e-5	0.008038879	1	7_Enh	1	7_Enh	1	ENSG00000066322.8	1	ENSG00000126091.15
chr1	43860000	chr1	44020000	51	2.832764e-9	1.037088e-6	1	7_Enh	1	7_Enh	1	ENSG00000159479.12	NA	NA
chr1	43860000	chr1	44420000	25	9.585799e-5	0.008381927	1	7_Enh	1	7_Enh	1	ENSG00000159479.12	1	ENSG00000117410.9
chr1	43900000	chr1	44020000	56	7.49835e-16	8.330421e-13	NA	NA	1	7_Enh	1	ENSG00000178922.12	NA	NA
chr1	43900000	chr1	44180000	27	1.31806e-8	4.15371e-6	NA	NA	1	7_Enh	1	ENSG00000178922.12	1	ENSG00000126091.15
chr1	43900000	chr1	53500000	5	1.503407e-4	0.01192711	NA	NA	1	7_Enh	1	ENSG00000178922.12	NA	NA
chr1	44020000	chr1	44180000	30	1.192671e-6	2.212596e-4	1	7_Enh	1	7_Enh	NA	NA	1	ENSG00000126091.15
chr1	44020000	chr1	44420000	48	1.176057e-18	1.867356e-15	1	7_Enh	1	7_Enh	NA	NA	1	ENSG00000117410.9
chr1	44020000	chr1	44500000	18	2.0412e-4	0.01511709	1	7_Enh	1	7_Enh	NA	NA	1	ENSG00000196517.7
chr1	44020000	chr1	46660000	7	7.71693e-4	0.04107403	1	7_Enh	1	7_Enh	NA	NA	1	ENSG00000171357.5
chr1	44180000	chr1	44300000	63	8.368528e-15	8.028336e-12	1	7_Enh	1	7_Enh	1	ENSG00000126091.15	NA	NA
chr1	44180000	chr1	44340000	25	1.224747e-6	2.263113e-4	1	7_Enh	1	7_Enh	1	ENSG00000126091.15	NA	NA
chr1	44180000	chr1	44420000	63	1.38661e-26	5.340779e-23	1	7_Enh	1	7_Enh	1	ENSG00000126091.15	1	ENSG00000117410.9
chr1	44180000	chr1	44500000	19	2.151199e-4	0.01573813	1	7_Enh	1	7_Enh	1	ENSG00000126091.15	1	ENSG00000196517.7
chr1	44180000	chr1	44540000	30	1.896829e-4	0.01428364	1	7_Enh	1	7_Enh	1	ENSG00000126091.15	NA	NA
chr1	44180000	chr1	45140000	16	6.835304e-6	9.75686e-4	1	7_Enh	1	7_Enh	1	ENSG00000126091.15	1	ENSG00000126106.9
chr1	44180000	chr1	45180000	11	5.326536e-4	0.03120018	1	7_Enh	1	7_Enh	1	ENSG00000126091.15	NA	NA
chr1	44180000	chr1	46500000	6	7.328057e-4	0.03952332	1	7_Enh	1	7_Enh	1	ENSG00000126091.15	NA	NA
chr1	44220000	chr1	44420000	121	3.662064e-46	6.743462e-42	1	7_Enh	1	7_Enh	NA	NA	1	ENSG00000117410.9
chr1	44220000	chr1	44500000	38	3.166959e-7	6.992197e-5	1	7_Enh	1	7_Enh	NA	NA	1	ENSG00000196517.7
chr1	44220000	chr1	44580000	30	4.853809e-4	0.02911311	1	7_Enh	1	7_Enh	NA	NA	1	ENSG00000171872.4
chr1	44220000	chr1	44660000	25	2.54455e-4	0.01789432	1	7_Enh	NA	NA	NA	NA	1	ENSG00000178028.9
chr1	44220000	chr1	46620000	7	5.335908e-4	0.03124258	1	7_Enh	1	7_Enh	NA	NA	1	ENSG00000117472.5
chr1	44300000	chr1	44420000	115	5.049126e-28	2.239707e-24	1	7_Enh	1	7_Enh	NA	NA	1	ENSG00000117410.9
chr1	44300000	chr1	44500000	41	4.37658e-5	0.004494441	1	7_Enh	1	7_Enh	NA	NA	1	ENSG00000196517.7
chr1	44500000	chr1	44660000	37	2.390414e-5	0.002750588	1	7_Enh	NA	NA	1	ENSG00000196517.7	1	ENSG00000178028.9
chr1	44500000	chr1	44700000	34	2.595266e-6	4.305208e-4	1	7_Enh	1	7_Enh	1	ENSG00000196517.7	NA	NA
chr1	44500000	chr1	44740000	34	9.270957e-4	0.04695833	1	7_Enh	1	7_Enh	1	ENSG00000196517.7	NA	NA
chr1	44500000	chr1	44820000	24	3.466278e-4	0.02262256	1	7_Enh	1	7_Enh	1	ENSG00000196517.7	1	ENSG00000117419.10
chr1	44500000	chr1	45100000	24	2.623273e-6	4.344701e-4	1	7_Enh	1	7_Enh	1	ENSG00000196517.7	NA	NA
chr1	44500000	chr1	45140000	23	2.384874e-5	0.00274553	1	7_Enh	1	7_Enh	1	ENSG00000196517.7	1	ENSG00000126106.9
chr1	44540000	chr1	44660000	113	2.957506e-19	5.1032e-16	1	7_Enh	NA	NA	NA	NA	1	ENSG00000178028.9
chr1	44540000	chr1	44860000	69	4.211802e-7	8.967417e-5	1	7_Enh	NA	NA	NA	NA	1	ENSG00000187147.13
chr1	44540000	chr1	45140000	48	2.026004e-8	6.113212e-6	1	7_Enh	1	7_Enh	NA	NA	1	ENSG00000126106.9
chr1	44580000	chr1	44700000	52	6.283019e-8	1.676294e-5	1	7_Enh	1	7_Enh	1	ENSG00000171872.4	NA	NA
chr1	44580000	chr1	44780000	52	1.389423e-5	0.001760052	1	7_Enh	1	7_Enh	1	ENSG00000171872.4	NA	NA
chr1	44580000	chr1	44860000	42	1.960419e-4	0.01465216	1	7_Enh	NA	NA	1	ENSG00000171872.4	1	ENSG00000187147.13
chr1	44580000	chr1	45100000	39	5.123691e-11	2.652457e-8	1	7_Enh	1	7_Enh	1	ENSG00000171872.4	NA	NA
chr1	44580000	chr1	45740000	14	8.881123e-4	0.04551393	1	7_Enh	1	7_Enh	1	ENSG00000171872.4	NA	NA
chr1	44660000	chr1	44780000	57	1.752192e-5	0.002132141	NA	NA	1	7_Enh	1	ENSG00000178028.9	NA	NA
chr1	44660000	chr1	44820000	36	2.263783e-4	0.01636922	NA	NA	1	7_Enh	1	ENSG00000178028.9	1	ENSG00000117419.10
chr1	44660000	chr1	45100000	24	4.776018e-4	0.02877204	NA	NA	1	7_Enh	1	ENSG00000178028.9	NA	NA
chr1	44660000	chr1	45140000	25	4.529574e-4	0.02766359	NA	NA	1	7_Enh	1	ENSG00000178028.9	1	ENSG00000126106.9
chr1	44660000	chr1	45820000	13	3.592464e-4	0.02324577	NA	NA	1	7_Enh	1	ENSG00000178028.9	1	ENSG00000132781.13
chr1	44700000	chr1	44820000	40	2.955652e-5	0.003269251	1	7_Enh	1	7_Enh	NA	NA	1	ENSG00000117419.10
chr1	44700000	chr1	45140000	28	2.20439e-5	0.002574482	1	7_Enh	1	7_Enh	NA	NA	1	ENSG00000126106.9
chr1	44740000	chr1	45140000	36	3.327677e-4	0.02193321	1	7_Enh	1	7_Enh	NA	NA	1	ENSG00000126106.9
chr1	44780000	chr1	45140000	50	7.9144e-8	2.056879e-5	1	7_Enh	1	7_Enh	NA	NA	1	ENSG00000126106.9
chr1	44820000	chr1	45100000	56	2.837693e-15	2.914003e-12	1	7_Enh	1	7_Enh	1	ENSG00000117419.10	NA	NA
chr1	44820000	chr1	45140000	32	3.192583e-4	0.02125965	1	7_Enh	1	7_Enh	1	ENSG00000117419.10	1	ENSG00000126106.9
chr1	44820000	chr1	45180000	25	7.371029e-4	0.03969637	1	7_Enh	1	7_Enh	1	ENSG00000117419.10	NA	NA
chr1	44860000	chr1	45100000	67	7.376103e-11	3.704167e-8	NA	NA	1	7_Enh	1	ENSG00000187147.13	NA	NA
chr1	44860000	chr1	45140000	56	1.179171e-6	2.191234e-4	NA	NA	1	7_Enh	1	ENSG00000187147.13	1	ENSG00000126106.9
chr1	45180000	chr1	45300000	29	7.89025e-4	0.04174488	1	7_Enh	1	7_Enh	NA	NA	1	ENSG00000117425.9
chr1	45180000	chr1	45460000	21	3.508228e-4	0.02283064	1	7_Enh	NA	NA	NA	NA	1	ENSG00000126107.10
chr1	45180000	chr1	45820000	25	3.30068e-6	5.283731e-4	1	7_Enh	1	7_Enh	NA	NA	1	ENSG00000132781.13
chr1	45180000	chr1	45980000	17	7.634372e-6	0.001070275	1	7_Enh	1	7_Enh	NA	NA	1	ENSG00000117450.9
chr1	45260000	chr1	45380000	46	2.746667e-9	1.009049e-6	1	7_Enh	1	7_Enh	1	ENSG00000222009.4	NA	NA
chr1	45260000	chr1	45460000	23	1.488636e-6	2.676593e-4	1	7_Enh	NA	NA	1	ENSG00000222009.4	1	ENSG00000126107.10
chr1	45260000	chr1	45740000	26	8.656749e-8	2.22781e-5	1	7_Enh	1	7_Enh	1	ENSG00000222009.4	NA	NA
chr1	45260000	chr1	45780000	15	6.103554e-5	0.00586264	1	7_Enh	1	7_Enh	1	ENSG00000222009.4	1	ENSG00000186603.4
chr1	45260000	chr1	45820000	18	5.850968e-5	0.005668735	1	7_Enh	1	7_Enh	1	ENSG00000222009.4	1	ENSG00000132781.13
chr1	45260000	chr1	45900000	16	6.910916e-5	0.006470424	1	7_Enh	1	7_Enh	1	ENSG00000222009.4	NA	NA
chr1	45260000	chr1	45980000	17	6.102827e-8	1.63423e-5	1	7_Enh	1	7_Enh	1	ENSG00000222009.4	1	ENSG00000117450.9
chr1	45260000	chr1	46060000	10	3.608605e-4	0.02332569	1	7_Enh	1	7_Enh	1	ENSG00000222009.4	1	ENSG00000132780.12
chr1	45260000	chr1	46780000	8	1.224472e-4	0.01016027	1	7_Enh	1	7_Enh	1	ENSG00000222009.4	1	ENSG00000132128.12
chr1	45300000	chr1	45460000	52	5.908515e-28	2.603477e-24	1	7_Enh	NA	NA	1	ENSG00000117425.9	1	ENSG00000126107.10
chr1	45300000	chr1	45660000	22	7.300386e-5	0.006760978	1	7_Enh	1	7_Enh	1	ENSG00000117425.9	NA	NA
chr1	45300000	chr1	45740000	30	5.736872e-11	2.940739e-8	1	7_Enh	1	7_Enh	1	ENSG00000117425.9	NA	NA
chr1	45300000	chr1	45780000	25	2.137775e-12	1.410403e-9	1	7_Enh	1	7_Enh	1	ENSG00000117425.9	1	ENSG00000186603.4
chr1	45300000	chr1	45820000	18	1.87389e-5	0.002252638	1	7_Enh	1	7_Enh	1	ENSG00000117425.9	1	ENSG00000132781.13
chr1	45300000	chr1	45980000	15	4.870529e-7	1.01815e-4	1	7_Enh	1	7_Enh	1	ENSG00000117425.9	1	ENSG00000117450.9
chr1	45300000	chr1	46380000	8	7.827053e-4	0.04149955	1	7_Enh	1	7_Enh	1	ENSG00000117425.9	NA	NA
chr1	45300000	chr1	52860000	4	7.038454e-4	0.03836977	1	7_Enh	NA	NA	1	ENSG00000117425.9	1	ENSG00000085840.8
chr1	45340000	chr1	45460000	47	2.754172e-14	2.450764e-11	1	7_Enh	NA	NA	NA	NA	1	ENSG00000126107.10
chr1	45340000	chr1	45780000	28	6.747464e-10	2.819808e-7	1	7_Enh	1	7_Enh	NA	NA	1	ENSG00000186603.4
chr1	45340000	chr1	45820000	31	8.229048e-9	2.719718e-6	1	7_Enh	1	7_Enh	NA	NA	1	ENSG00000132781.13
chr1	45340000	chr1	45940000	17	4.64872e-6	7.061278e-4	1	7_Enh	NA	NA	NA	NA	1	ENSG00000070759.12
chr1	45340000	chr1	45980000	22	7.112462e-9	2.383615e-6	1	7_Enh	1	7_Enh	NA	NA	1	ENSG00000117450.9
chr1	45380000	chr1	45780000	26	8.876278e-7	1.715596e-4	1	7_Enh	1	7_Enh	NA	NA	1	ENSG00000186603.4
chr1	45380000	chr1	45820000	26	1.236843e-4	0.0102409	1	7_Enh	1	7_Enh	NA	NA	1	ENSG00000132781.13
chr1	45380000	chr1	46060000	15	1.015173e-4	0.008768136	1	7_Enh	1	7_Enh	NA	NA	1	ENSG00000132780.12
chr1	45460000	chr1	45740000	25	2.576727e-5	0.002923739	NA	NA	1	7_Enh	1	ENSG00000126107.10	NA	NA
chr1	45460000	chr1	45780000	26	2.779712e-10	1.251239e-7	NA	NA	1	7_Enh	1	ENSG00000126107.10	1	ENSG00000186603.4
chr1	45460000	chr1	45820000	29	1.315342e-9	5.177832e-7	NA	NA	1	7_Enh	1	ENSG00000126107.10	1	ENSG00000132781.13
chr1	45460000	chr1	46420000	8	9.762174e-4	0.04874277	NA	NA	1	7_Enh	1	ENSG00000126107.10	NA	NA
chr1	45460000	chr1	46540000	8	6.823255e-4	0.03750763	NA	NA	1	7_Enh	1	ENSG00000126107.10	NA	NA
chr1	45460000	chr1	52540000	7	2.750313e-6	4.525046e-4	NA	NA	1	7_Enh	1	ENSG00000126107.10	1	ENSG00000117862.7
chr1	45660000	chr1	45940000	24	8.735259e-4	0.04497498	1	7_Enh	NA	NA	NA	NA	1	ENSG00000070759.12
chr1	45780000	chr1	45900000	34	6.114566e-4	0.03459386	1	7_Enh	1	7_Enh	1	ENSG00000186603.4	NA	NA
chr1	45780000	chr1	45940000	27	8.103472e-6	0.001124553	1	7_Enh	NA	NA	1	ENSG00000186603.4	1	ENSG00000070759.12
chr1	45780000	chr1	45980000	26	1.731698e-5	0.002111579	1	7_Enh	1	7_Enh	1	ENSG00000186603.4	1	ENSG00000117450.9
chr1	45820000	chr1	45940000	73	6.53727e-24	1.906649e-20	1	7_Enh	NA	NA	1	ENSG00000132781.13	1	ENSG00000070759.12
chr1	45820000	chr1	45980000	70	1.544931e-22	3.885686e-19	1	7_Enh	1	7_Enh	1	ENSG00000132781.13	1	ENSG00000117450.9
chr1	45820000	chr1	46060000	32	4.07573e-7	8.713793e-5	1	7_Enh	1	7_Enh	1	ENSG00000132781.13	1	ENSG00000132780.12
chr1	45820000	chr1	46300000	23	7.054433e-4	0.03843207	1	7_Enh	1	7_Enh	1	ENSG00000132781.13	NA	NA
chr1	45820000	chr1	46340000	28	3.27955e-4	0.02169391	1	7_Enh	1	7_Enh	1	ENSG00000132781.13	NA	NA
chr1	45820000	chr1	46420000	18	4.45653e-5	0.004560644	1	7_Enh	1	7_Enh	1	ENSG00000132781.13	NA	NA
chr1	45860000	chr1	45980000	45	2.237774e-7	5.161162e-5	1	7_Enh	1	7_Enh	NA	NA	1	ENSG00000117450.9
chr1	45860000	chr1	52820000	5	3.650276e-4	0.02352432	1	7_Enh	1	7_Enh	NA	NA	1	ENSG00000154222.10
chr1	45940000	chr1	46660000	14	3.003642e-4	0.02029893	NA	NA	1	7_Enh	1	ENSG00000070759.12	1	ENSG00000171357.5
chr1	45940000	chr1	46780000	10	3.816641e-4	0.0243357	NA	NA	1	7_Enh	1	ENSG00000070759.12	1	ENSG00000132128.12
chr1	45980000	chr1	46340000	36	2.901949e-8	8.429765e-6	1	7_Enh	1	7_Enh	1	ENSG00000117450.9	NA	NA
chr1	46060000	chr1	46180000	30	2.589174e-5	0.002935268	1	7_Enh	1	7_Enh	1	ENSG00000132780.12	NA	NA
chr1	46060000	chr1	46260000	34	4.868134e-9	1.693593e-6	1	7_Enh	1	7_Enh	1	ENSG00000132780.12	1	ENSG00000086015.16
chr1	46060000	chr1	46300000	38	1.642244e-10	7.737525e-8	1	7_Enh	1	7_Enh	1	ENSG00000132780.12	NA	NA
chr1	46060000	chr1	46340000	49	3.410576e-14	2.993027e-11	1	7_Enh	1	7_Enh	1	ENSG00000132780.12	NA	NA
chr1	46060000	chr1	46380000	27	1.190816e-9	4.7297e-7	1	7_Enh	1	7_Enh	1	ENSG00000132780.12	NA	NA
chr1	46060000	chr1	46420000	15	5.256006e-4	0.0308934	1	7_Enh	1	7_Enh	1	ENSG00000132780.12	NA	NA
chr1	46060000	chr1	46540000	14	3.013431e-4	0.02034945	1	7_Enh	1	7_Enh	1	ENSG00000132780.12	NA	NA
chr1	46060000	chr1	46620000	16	7.855948e-7	1.5435e-4	1	7_Enh	1	7_Enh	1	ENSG00000132780.12	1	ENSG00000117472.5
chr1	46060000	chr1	46660000	26	1.83063e-10	8.542934e-8	1	7_Enh	1	7_Enh	1	ENSG00000132780.12	1	ENSG00000171357.5
chr1	46060000	chr1	53580000	4	7.950104e-4	0.04197563	1	7_Enh	1	7_Enh	1	ENSG00000132780.12	NA	NA
chr1	46180000	chr1	46620000	17	3.97817e-5	0.004160194	1	7_Enh	1	7_Enh	NA	NA	1	ENSG00000117472.5
chr1	46180000	chr1	46660000	30	4.020269e-9	1.424064e-6	1	7_Enh	1	7_Enh	NA	NA	1	ENSG00000171357.5
chr1	46260000	chr1	46380000	37	3.874433e-6	6.055113e-4	1	7_Enh	1	7_Enh	1	ENSG00000086015.16	NA	NA
chr1	46260000	chr1	46420000	30	2.591651e-5	0.002937573	1	7_Enh	1	7_Enh	1	ENSG00000086015.16	NA	NA
chr1	46260000	chr1	46540000	21	7.022182e-4	0.03830692	1	7_Enh	1	7_Enh	1	ENSG00000086015.16	NA	NA
chr1	46260000	chr1	46620000	25	4.150868e-8	1.160855e-5	1	7_Enh	1	7_Enh	1	ENSG00000086015.16	1	ENSG00000117472.5
chr1	46260000	chr1	46660000	31	1.367854e-7	3.345276e-5	1	7_Enh	1	7_Enh	1	ENSG00000086015.16	1	ENSG00000171357.5
chr1	46260000	chr1	46700000	16	4.920398e-5	0.004937525	1	7_Enh	1	7_Enh	1	ENSG00000086015.16	1	ENSG00000085999.7
chr1	46300000	chr1	46620000	27	5.8874900000000005e-07	1.200436e-4	1	7_Enh	1	7_Enh	NA	NA	1	ENSG00000117472.5
chr1	46300000	chr1	46660000	34	1.738678e-6	3.059449e-4	1	7_Enh	1	7_Enh	NA	NA	1	ENSG00000171357.5
chr1	46340000	chr1	46660000	61	7.942499e-14	6.586399e-11	1	7_Enh	1	7_Enh	NA	NA	1	ENSG00000171357.5
chr1	46380000	chr1	46620000	30	1.360324e-9	5.339796e-7	1	7_Enh	1	7_Enh	NA	NA	1	ENSG00000117472.5
chr1	46380000	chr1	46660000	47	7.459605e-15	7.210685e-12	1	7_Enh	1	7_Enh	NA	NA	1	ENSG00000171357.5
chr1	46420000	chr1	46620000	23	1.789525e-5	0.002169174	1	7_Enh	1	7_Enh	NA	NA	1	ENSG00000117472.5
chr1	46420000	chr1	46660000	51	1.008498e-16	1.264309e-13	1	7_Enh	1	7_Enh	NA	NA	1	ENSG00000171357.5
chr1	46500000	chr1	46620000	74	2.539413e-30	1.392935e-26	1	7_Enh	1	7_Enh	NA	NA	1	ENSG00000117472.5
chr1	46500000	chr1	46660000	143	8.137499e-72	5.636502e-67	1	7_Enh	1	7_Enh	NA	NA	1	ENSG00000171357.5
chr1	46500000	chr1	46700000	27	6.208151e-7	1.257254e-4	1	7_Enh	1	7_Enh	NA	NA	1	ENSG00000085999.7
chr1	46540000	chr1	46660000	63	3.38281e-15	3.431421e-12	1	7_Enh	1	7_Enh	NA	NA	1	ENSG00000171357.5
chr1	46540000	chr1	46700000	23	3.373357e-5	0.003640034	1	7_Enh	1	7_Enh	NA	NA	1	ENSG00000085999.7
chr1	46540000	chr1	53300000	4	4.734155e-4	0.02858267	1	7_Enh	1	7_Enh	NA	NA	1	ENSG00000203995.5
chr1	46620000	chr1	51340000	6	2.128625e-5	0.002501641	1	7_Enh	1	7_Enh	1	ENSG00000117472.5	NA	NA
chr1	46620000	chr1	52020000	6	3.666675e-5	0.003896024	1	7_Enh	1	7_Enh	1	ENSG00000117472.5	NA	NA
chr1	46620000	chr1	54100000	4	3.027609e-4	0.0204203	1	7_Enh	1	7_Enh	1	ENSG00000117472.5	NA	NA
chr1	46660000	chr1	55580000	6	8.222706e-4	0.04302705	1	7_Enh	1	7_Enh	1	ENSG00000171357.5	NA	NA
chr1	46700000	chr1	53940000	5	1.566992e-4	0.01231681	1	7_Enh	1	7_Enh	1	ENSG00000085999.7	1	ENSG00000143006.7
chr1	46700000	chr1	55460000	5	6.991831e-6	9.944449e-4	1	7_Enh	1	7_Enh	1	ENSG00000085999.7	1	ENSG00000162399.6
chr1	46780000	chr1	54020000	5	7.112466e-4	0.03866039	1	7_Enh	1	7_Enh	1	ENSG00000132128.12	NA	NA
chr1	46820000	chr1	47180000	24	8.416204e-4	0.04376827	1	7_Enh	1	7_Enh	1	ENSG00000117481.6	1	ENSG00000159658.6
chr1	46820000	chr1	52100000	9	3.209144e-6	5.158701e-4	1	7_Enh	1	7_Enh	1	ENSG00000117481.6	NA	NA
chr1	46860000	chr1	46980000	56	3.094603e-15	3.158232e-12	1	7_Enh	1	7_Enh	1	ENSG00000117480.11	1	ENSG00000197587.6
chr1	46860000	chr1	47020000	27	2.569661e-7	5.82414e-5	1	7_Enh	NA	NA	1	ENSG00000117480.11	1	ENSG00000162456.5
chr1	46980000	chr1	56660000	8	2.366548e-5	0.00272819	1	7_Enh	1	7_Enh	1	ENSG00000197587.6	NA	NA
chr1	47020000	chr1	47140000	42	2.128522e-4	0.01561266	NA	NA	1	7_Enh	1	ENSG00000162456.5	1	ENSG00000123472.8
chr1	47020000	chr1	51700000	5	2.146515e-4	0.01571226	NA	NA	1	7_Enh	1	ENSG00000162456.5	1	ENSG00000123091.4
chr1	47220000	chr1	47660000	32	3.95385e-6	6.159584e-4	NA	NA	1	7_Enh	1	ENSG00000142973.8	1	ENSG00000162366.3
chr1	47220000	chr1	51020000	11	2.080261e-4	0.01533934	NA	NA	1	7_Enh	1	ENSG00000142973.8	NA	NA
chr1	47220000	chr1	57100000	5	3.10176e-4	0.02079807	NA	NA	1	7_Enh	1	ENSG00000142973.8	1	ENSG00000162407.8
chr1	47660000	chr1	47820000	38	6.635322e-5	0.006265591	1	7_Enh	1	7_Enh	1	ENSG00000162366.3	NA	NA
chr1	47660000	chr1	47860000	24	1.357922e-4	0.01101565	1	7_Enh	1	7_Enh	1	ENSG00000162366.3	NA	NA
chr1	47660000	chr1	48220000	21	1.713462e-6	3.021017e-4	1	7_Enh	NA	NA	1	ENSG00000162366.3	1	ENSG00000273395.1
chr1	47660000	chr1	48700000	12	5.427025e-4	0.03164692	1	7_Enh	NA	NA	1	ENSG00000162366.3	1	ENSG00000117834.8
chr1	47660000	chr1	50900000	6	7.462551e-4	0.04005946	1	7_Enh	NA	NA	1	ENSG00000162366.3	1	ENSG00000142700.7
chr1	47660000	chr1	50980000	6	7.119797e-4	0.03869191	1	7_Enh	1	7_Enh	1	ENSG00000162366.3	NA	NA
chr1	47820000	chr1	48220000	27	4.07125e-4	0.02552717	1	7_Enh	NA	NA	NA	NA	1	ENSG00000273395.1
chr1	48460000	chr1	48980000	33	6.479075e-4	0.03609932	NA	NA	1	7_Enh	1	ENSG00000269113.3	NA	NA
chr1	48460000	chr1	51100000	9	5.874401e-4	0.03358182	NA	NA	1	7_Enh	1	ENSG00000269113.3	NA	NA
chr1	48700000	chr1	48980000	42	4.95007e-6	7.443145e-4	NA	NA	1	7_Enh	1	ENSG00000117834.8	NA	NA
chr1	48780000	chr1	50500000	16	1.677426e-6	2.965029e-4	1	7_Enh	NA	NA	NA	NA	1	ENSG00000162374.12
chr1	48780000	chr1	51700000	6	7.935228e-4	0.04191988	1	7_Enh	1	7_Enh	NA	NA	1	ENSG00000123091.4
chr1	50460000	chr1	57580000	8	1.751055e-6	3.07812e-4	NA	NA	1	7_Enh	1	ENSG00000227839.1	NA	NA
chr1	50500000	chr1	57860000	8	8.431213e-4	0.04382595	NA	NA	1	7_Enh	1	ENSG00000162374.12	NA	NA
chr1	50900000	chr1	51060000	55	1.460553e-6	2.63368e-4	NA	NA	1	7_Enh	1	ENSG00000142700.7	NA	NA
chr1	50900000	chr1	51100000	31	2.380152e-4	0.01700896	NA	NA	1	7_Enh	1	ENSG00000142700.7	NA	NA
chr1	50900000	chr1	56540000	7	5.60332e-5	0.005477333	NA	NA	1	7_Enh	1	ENSG00000142700.7	NA	NA
chr1	50900000	chr1	59780000	5	5.371459e-4	0.03139899	NA	NA	1	7_Enh	1	ENSG00000142700.7	1	ENSG00000172456.12
chr1	50980000	chr1	51580000	22	3.227414e-5	0.003511877	1	7_Enh	NA	NA	NA	NA	1	ENSG00000204006.4
chr1	51020000	chr1	59180000	6	3.002902e-4	0.02029534	1	7_Enh	1	7_Enh	NA	NA	1	ENSG00000162601.5
chr1	51060000	chr1	57100000	9	1.880646e-8	5.718495e-6	1	7_Enh	1	7_Enh	NA	NA	1	ENSG00000162407.8
chr1	51260000	chr1	51420000	66	1.031234e-6	1.952422e-4	1	7_Enh	1	7_Enh	NA	NA	1	ENSG00000185104.15
chr1	51420000	chr1	51580000	53	1.129796e-4	0.009536384	1	7_Enh	NA	NA	1	ENSG00000185104.15	1	ENSG00000204006.4
chr1	51420000	chr1	51660000	40	7.777136e-7	1.529967e-4	1	7_Enh	1	7_Enh	1	ENSG00000185104.15	NA	NA
chr1	51420000	chr1	51700000	38	3.494548e-6	5.547169e-4	1	7_Enh	1	7_Enh	1	ENSG00000185104.15	1	ENSG00000123091.4
chr1	51420000	chr1	51740000	52	1.715082e-5	0.002094574	1	7_Enh	1	7_Enh	1	ENSG00000185104.15	NA	NA
chr1	51420000	chr1	51780000	31	2.904326e-6	4.740048e-4	1	7_Enh	1	7_Enh	1	ENSG00000185104.15	NA	NA
chr1	51700000	chr1	52020000	24	8.438377e-4	0.04385038	1	7_Enh	1	7_Enh	1	ENSG00000123091.4	NA	NA
chr1	51700000	chr1	59340000	6	1.130004e-4	0.009537652	1	7_Enh	1	7_Enh	1	ENSG00000123091.4	NA	NA
chr1	51780000	chr1	51980000	22	9.430744e-4	0.04754365	1	7_Enh	1	7_Enh	NA	NA	1	ENSG00000085832.12
chr1	51780000	chr1	52060000	26	4.7705e-8	1.313289e-5	1	7_Enh	1	7_Enh	NA	NA	1	ENSG00000117859.14
chr1	51780000	chr1	59260000	6	1.613846e-6	2.869404e-4	1	7_Enh	1	7_Enh	NA	NA	1	ENSG00000177606.5
chr1	51900000	chr1	52340000	36	1.917353e-5	0.002295223	1	7_Enh	1	7_Enh	NA	NA	1	ENSG00000078618.15
chr1	51940000	chr1	52060000	31	5.040086e-5	0.005033334	1	7_Enh	1	7_Enh	NA	NA	1	ENSG00000117859.14
chr1	51940000	chr1	52340000	27	2.692476e-4	0.01868459	1	7_Enh	1	7_Enh	NA	NA	1	ENSG00000078618.15
chr1	51980000	chr1	52180000	42	4.43898e-5	0.0045462260000000004	1	7_Enh	1	7_Enh	1	ENSG00000085832.12	NA	NA
chr1	51980000	chr1	52220000	42	2.538469e-6	4.224323e-4	1	7_Enh	1	7_Enh	1	ENSG00000085832.12	NA	NA
chr1	51980000	chr1	52260000	36	7.071891e-7	1.408382e-4	1	7_Enh	1	7_Enh	1	ENSG00000085832.12	NA	NA
chr1	51980000	chr1	52340000	35	1.288047e-6	2.363052e-4	1	7_Enh	1	7_Enh	1	ENSG00000085832.12	1	ENSG00000078618.15
chr1	51980000	chr1	55540000	7	9.442273e-5	0.008283861	1	7_Enh	1	7_Enh	1	ENSG00000085832.12	NA	NA
chr1	51980000	chr1	57140000	7	1.489214e-4	0.01184021	1	7_Enh	1	7_Enh	1	ENSG00000085832.12	NA	NA
chr1	52060000	chr1	52180000	76	1.560273e-16	1.908919e-13	1	7_Enh	1	7_Enh	1	ENSG00000117859.14	NA	NA
chr1	52060000	chr1	52220000	64	1.229458e-13	9.906449e-11	1	7_Enh	1	7_Enh	1	ENSG00000117859.14	NA	NA
chr1	52060000	chr1	52260000	56	4.244651e-15	4.247864e-12	1	7_Enh	1	7_Enh	1	ENSG00000117859.14	NA	NA
chr1	52180000	chr1	52340000	73	1.978621e-5	0.00235506	1	7_Enh	1	7_Enh	NA	NA	1	ENSG00000078618.15
chr1	52220000	chr1	52340000	82	1.528534e-5	0.001905117	1	7_Enh	1	7_Enh	NA	NA	1	ENSG00000078618.15
chr1	52260000	chr1	52500000	27	8.479353e-5	0.007611065	1	7_Enh	1	7_Enh	NA	NA	1	ENSG00000198841.3
chr1	52300000	chr1	52500000	45	2.191475e-9	8.220711e-7	1	7_Enh	1	7_Enh	NA	NA	1	ENSG00000198841.3
chr1	52340000	chr1	52500000	44	1.614737e-7	3.872403e-5	1	7_Enh	1	7_Enh	1	ENSG00000078618.15	1	ENSG00000198841.3
chr1	52340000	chr1	52540000	59	8.45431e-4	0.04390961	1	7_Enh	1	7_Enh	1	ENSG00000078618.15	1	ENSG00000117862.7
chr1	52340000	chr1	52820000	24	2.387608e-4	0.01704914	1	7_Enh	1	7_Enh	1	ENSG00000078618.15	1	ENSG00000154222.10
chr1	52340000	chr1	53140000	17	9.299472e-4	0.0470626	1	7_Enh	1	7_Enh	1	ENSG00000078618.15	NA	NA
chr1	52380000	chr1	52500000	47	1.109367e-11	6.4683e-9	1	7_Enh	1	7_Enh	NA	NA	1	ENSG00000198841.3
chr1	52380000	chr1	52540000	74	1.370826e-11	7.862987e-9	1	7_Enh	1	7_Enh	NA	NA	1	ENSG00000117862.7
chr1	52380000	chr1	54220000	15	3.591051e-6	5.676323e-4	1	7_Enh	1	7_Enh	NA	NA	1	ENSG00000174332.3
chr1	52500000	chr1	52620000	29	3.396288e-4	0.02227158	1	7_Enh	1	7_Enh	1	ENSG00000198841.3	1	ENSG00000157077.10
chr1	52500000	chr1	52740000	22	4.651574e-4	0.02820858	1	7_Enh	1	7_Enh	1	ENSG00000198841.3	NA	NA
chr1	52500000	chr1	52820000	26	1.613661e-9	6.235655e-7	1	7_Enh	1	7_Enh	1	ENSG00000198841.3	1	ENSG00000154222.10
chr1	52500000	chr1	52860000	23	1.187106e-6	2.203728e-4	1	7_Enh	NA	NA	1	ENSG00000198841.3	1	ENSG00000085840.8
chr1	52500000	chr1	53060000	18	1.105419e-4	0.009373396	1	7_Enh	1	7_Enh	1	ENSG00000198841.3	1	ENSG00000116157.5
chr1	52500000	chr1	53100000	12	8.889944e-5	0.007898573	1	7_Enh	NA	NA	1	ENSG00000198841.3	1	ENSG00000182183.10
chr1	52500000	chr1	53140000	14	2.686519e-5	0.003024926	1	7_Enh	1	7_Enh	1	ENSG00000198841.3	NA	NA
chr1	52540000	chr1	52660000	48	2.444938e-7	5.574041e-5	1	7_Enh	1	7_Enh	1	ENSG00000117862.7	NA	NA
chr1	52540000	chr1	52700000	41	1.160994e-6	2.161654e-4	1	7_Enh	1	7_Enh	1	ENSG00000117862.7	NA	NA
chr1	52540000	chr1	52740000	71	4.946161e-13	3.612836e-10	1	7_Enh	1	7_Enh	1	ENSG00000117862.7	NA	NA
chr1	52540000	chr1	52820000	69	1.392549e-22	3.52169e-19	1	7_Enh	1	7_Enh	1	ENSG00000117862.7	1	ENSG00000154222.10
chr1	52540000	chr1	52860000	47	1.407439e-8	4.402524e-6	1	7_Enh	NA	NA	1	ENSG00000117862.7	1	ENSG00000085840.8
chr1	52540000	chr1	53060000	37	6.727883e-6	9.629764e-4	1	7_Enh	1	7_Enh	1	ENSG00000117862.7	1	ENSG00000116157.5
chr1	52540000	chr1	53140000	30	4.645397e-8	1.282432e-5	1	7_Enh	1	7_Enh	1	ENSG00000117862.7	NA	NA
chr1	52540000	chr1	53220000	29	4.924177e-6	7.41074e-4	1	7_Enh	1	7_Enh	1	ENSG00000117862.7	NA	NA
chr1	52580000	chr1	52820000	46	2.336998e-20	4.601319e-17	1	7_Enh	1	7_Enh	NA	NA	1	ENSG00000154222.10
chr1	52580000	chr1	52860000	37	2.021079e-12	1.339767e-9	1	7_Enh	NA	NA	NA	NA	1	ENSG00000085840.8
chr1	52580000	chr1	53060000	26	1.741898e-7	4.139992e-5	1	7_Enh	1	7_Enh	NA	NA	1	ENSG00000116157.5
chr1	52580000	chr1	53100000	12	4.772939e-4	0.02875786	1	7_Enh	NA	NA	NA	NA	1	ENSG00000182183.10
chr1	52580000	chr1	53380000	18	1.499382e-6	2.693544e-4	1	7_Enh	1	7_Enh	NA	NA	1	ENSG00000121310.12
chr1	52620000	chr1	52740000	97	9.558298e-30	4.949423e-26	1	7_Enh	1	7_Enh	1	ENSG00000157077.10	NA	NA
chr1	52620000	chr1	52820000	57	3.446133e-18	5.167489e-15	1	7_Enh	1	7_Enh	1	ENSG00000157077.10	1	ENSG00000154222.10
chr1	52620000	chr1	52860000	33	6.076962e-5	0.005842793	1	7_Enh	NA	NA	1	ENSG00000157077.10	1	ENSG00000085840.8
chr1	52620000	chr1	53060000	28	1.3681e-4	0.01107947	1	7_Enh	1	7_Enh	1	ENSG00000157077.10	1	ENSG00000116157.5
chr1	52620000	chr1	53100000	16	5.816588e-4	0.0333305	1	7_Enh	NA	NA	1	ENSG00000157077.10	1	ENSG00000182183.10
chr1	52620000	chr1	53140000	28	2.386553e-9	8.880054e-7	1	7_Enh	1	7_Enh	1	ENSG00000157077.10	NA	NA
chr1	52620000	chr1	53420000	15	2.049084e-4	0.01516225	1	7_Enh	1	7_Enh	1	ENSG00000157077.10	NA	NA
chr1	52620000	chr1	53660000	14	1.434203e-5	0.001806794	1	7_Enh	1	7_Enh	1	ENSG00000157077.10	1	ENSG00000157184.5
chr1	52660000	chr1	52820000	29	4.375314e-7	9.27096e-5	1	7_Enh	1	7_Enh	NA	NA	1	ENSG00000154222.10
chr1	52660000	chr1	52860000	28	7.342377e-6	0.001035486	1	7_Enh	NA	NA	NA	NA	1	ENSG00000085840.8
chr1	52660000	chr1	53060000	21	1.837279e-4	0.01393654	1	7_Enh	1	7_Enh	NA	NA	1	ENSG00000116157.5
chr1	52660000	chr1	53300000	10	7.769167e-4	0.04127563	1	7_Enh	1	7_Enh	NA	NA	1	ENSG00000203995.5
chr1	52660000	chr1	53660000	9	4.460146e-4	0.02734002	1	7_Enh	1	7_Enh	NA	NA	1	ENSG00000157184.5
chr1	52700000	chr1	52820000	27	2.578321e-5	0.002925347	1	7_Enh	1	7_Enh	NA	NA	1	ENSG00000154222.10
chr1	52700000	chr1	53300000	10	9.440342e-4	0.04757784	1	7_Enh	1	7_Enh	NA	NA	1	ENSG00000203995.5
chr1	52820000	chr1	53060000	44	6.281706e-9	2.130368e-6	1	7_Enh	1	7_Enh	1	ENSG00000154222.10	1	ENSG00000116157.5
chr1	52820000	chr1	53100000	25	2.736917e-7	6.154437e-5	1	7_Enh	NA	NA	1	ENSG00000154222.10	1	ENSG00000182183.10
chr1	52820000	chr1	53140000	38	5.540542e-14	4.705814e-11	1	7_Enh	1	7_Enh	1	ENSG00000154222.10	NA	NA
chr1	52820000	chr1	53180000	25	2.212682e-7	5.111053e-5	1	7_Enh	1	7_Enh	1	ENSG00000154222.10	1	ENSG00000162378.8
chr1	52820000	chr1	53300000	18	2.805702e-6	4.602228e-4	1	7_Enh	1	7_Enh	1	ENSG00000154222.10	1	ENSG00000203995.5
chr1	52820000	chr1	53580000	13	5.089023e-4	0.03015731	1	7_Enh	1	7_Enh	1	ENSG00000154222.10	NA	NA
chr1	52860000	chr1	52980000	55	1.892571e-5	0.002270613	NA	NA	1	7_Enh	1	ENSG00000085840.8	NA	NA
chr1	52860000	chr1	53060000	64	1.128632e-12	7.800589e-10	NA	NA	1	7_Enh	1	ENSG00000085840.8	1	ENSG00000116157.5
chr1	52860000	chr1	53140000	73	1.037077e-33	7.596601e-30	NA	NA	1	7_Enh	1	ENSG00000085840.8	NA	NA
chr1	52860000	chr1	53180000	29	7.8067e-7	1.535145e-4	NA	NA	1	7_Enh	1	ENSG00000085840.8	1	ENSG00000162378.8
chr1	52860000	chr1	53220000	39	3.104319e-9	1.126442e-6	NA	NA	1	7_Enh	1	ENSG00000085840.8	NA	NA
chr1	52860000	chr1	53380000	23	4.731277e-4	0.02856998	NA	NA	1	7_Enh	1	ENSG00000085840.8	1	ENSG00000121310.12
chr1	52860000	chr1	53660000	13	7.1644e-4	0.03887254	NA	NA	1	7_Enh	1	ENSG00000085840.8	1	ENSG00000157184.5
chr1	52860000	chr1	53700000	21	1.378066e-5	0.001748233	NA	NA	1	7_Enh	1	ENSG00000085840.8	1	ENSG00000162385.6
chr1	52900000	chr1	53060000	97	2.571011e-17	3.472737e-14	1	7_Enh	1	7_Enh	NA	NA	1	ENSG00000116157.5
chr1	52900000	chr1	53100000	52	1.161704e-12	8.012102e-10	1	7_Enh	NA	NA	NA	NA	1	ENSG00000182183.10
chr1	52900000	chr1	53180000	44	1.565644e-9	6.066069e-7	1	7_Enh	1	7_Enh	NA	NA	1	ENSG00000162378.8
chr1	52900000	chr1	53380000	42	1.343022e-8	4.223532e-6	1	7_Enh	1	7_Enh	NA	NA	1	ENSG00000121310.12
chr1	52900000	chr1	53660000	21	4.218278e-6	6.505291e-4	1	7_Enh	1	7_Enh	NA	NA	1	ENSG00000157184.5
chr1	52900000	chr1	53700000	22	7.813628e-4	0.04144706	1	7_Enh	1	7_Enh	NA	NA	1	ENSG00000162385.6
chr1	52980000	chr1	53100000	56	3.618896e-11	1.92306e-8	1	7_Enh	NA	NA	NA	NA	1	ENSG00000182183.10
chr1	52980000	chr1	53180000	36	1.534126e-4	0.01211809	1	7_Enh	1	7_Enh	NA	NA	1	ENSG00000162378.8
chr1	52980000	chr1	53300000	31	3.415989e-7	7.469102e-5	1	7_Enh	1	7_Enh	NA	NA	1	ENSG00000203995.5
chr1	52980000	chr1	53380000	32	5.73762e-4	0.0329938	1	7_Enh	1	7_Enh	NA	NA	1	ENSG00000121310.12
chr1	53060000	chr1	53220000	57	5.110229e-6	7.641628e-4	1	7_Enh	1	7_Enh	1	ENSG00000116157.5	NA	NA
chr1	53060000	chr1	53300000	35	7.129782e-7	1.418508e-4	1	7_Enh	1	7_Enh	1	ENSG00000116157.5	1	ENSG00000203995.5
chr1	53060000	chr1	53660000	19	4.080115e-4	0.02557004	1	7_Enh	1	7_Enh	1	ENSG00000116157.5	1	ENSG00000157184.5
chr1	53060000	chr1	53700000	36	1.597656e-8	4.935699e-6	1	7_Enh	1	7_Enh	1	ENSG00000116157.5	1	ENSG00000162385.6
chr1	53100000	chr1	53460000	17	3.080184e-4	0.02068851	NA	NA	1	7_Enh	1	ENSG00000182183.10	NA	NA
chr1	53100000	chr1	53500000	25	1.368349e-6	2.488779e-4	NA	NA	1	7_Enh	1	ENSG00000182183.10	NA	NA
chr1	53100000	chr1	53660000	16	9.280776e-6	0.001259407	NA	NA	1	7_Enh	1	ENSG00000182183.10	1	ENSG00000157184.5
chr1	53100000	chr1	55020000	6	3.918208e-4	0.02480935	NA	NA	1	7_Enh	1	ENSG00000182183.10	1	ENSG00000162390.13
chr1	53140000	chr1	53300000	24	6.188431e-4	0.03490095	1	7_Enh	1	7_Enh	NA	NA	1	ENSG00000203995.5
chr1	53140000	chr1	53620000	35	1.086948e-8	3.491658e-6	1	7_Enh	1	7_Enh	NA	NA	1	ENSG00000162383.7
chr1	53140000	chr1	53660000	17	8.206585e-5	0.007419451	1	7_Enh	1	7_Enh	NA	NA	1	ENSG00000157184.5
chr1	53180000	chr1	53300000	31	6.379821e-6	9.207764e-4	1	7_Enh	1	7_Enh	1	ENSG00000162378.8	1	ENSG00000203995.5
chr1	53180000	chr1	53380000	37	3.107023e-5	0.003405183	1	7_Enh	1	7_Enh	1	ENSG00000162378.8	1	ENSG00000121310.12
chr1	53180000	chr1	53420000	29	4.429184e-6	6.778999e-4	1	7_Enh	1	7_Enh	1	ENSG00000162378.8	NA	NA
[truncated: 63,571 more rows]
