# Supplementary material for: Generative modeling of multi-mapping reads with mHi-C advances analysis of Hi-C studies
Source: eLife. 2019 Jan 31;8:e38070. doi: 10.7554/eLife.38070 (PMC6450682; doi:10.7554/eLife.38070)
Supplement: Figure 4—source data 2. [file elife-38070-fig4-data2.zip › Figure4-sourceData2_promoterEnhancer/rep5_proEnh_Uni.csv]

chr1	1500000	chr1	8740000	5	2.137821e-6	0.002917168	1	7_Enh	1	7_Enh	1	ENSG00000160075.10	NA	NA
chr1	2140000	chr1	2300000	14	1.074373e-6	0.001734627	1	7_Enh	1	7_Enh	1	ENSG00000157933.9	NA	NA
chr1	3740000	chr1	11860000	4	5.562858e-5	0.02882192	1	7_Enh	1	7_Enh	NA	NA	1	ENSG00000177000.6
chr1	3820000	chr1	6060000	5	1.026942e-4	0.04289575	NA	NA	1	7_Enh	1	ENSG00000198912.6	1	ENSG00000131697.13
chr1	6660000	chr1	7900000	5	9.427936e-5	0.04058387	1	7_Enh	1	7_Enh	1	ENSG00000162413.12	1	ENSG00000049247.9
chr1	6660000	chr1	15940000	5	6.568012e-7	0.001190037	1	7_Enh	1	7_Enh	1	ENSG00000162413.12	1	ENSG00000197312.7
chr1	6700000	chr1	7620000	7	7.731763e-5	0.03573287	NA	NA	1	7_Enh	1	ENSG00000041988.11	NA	NA
chr1	6780000	chr1	6940000	23	4.709504e-6	0.005230724	1	7_Enh	1	7_Enh	1	ENSG00000007923.11	NA	NA
chr1	6780000	chr1	12100000	4	2.724109e-5	0.017954	1	7_Enh	1	7_Enh	1	ENSG00000007923.11	NA	NA
chr1	6860000	chr1	7380000	17	3.347524e-8	1.127344e-4	1	7_Enh	1	7_Enh	1	ENSG00000171735.14	NA	NA
chr1	6860000	chr1	7540000	10	1.635484e-5	0.01265882	1	7_Enh	1	7_Enh	1	ENSG00000171735.14	NA	NA
chr1	6860000	chr1	7620000	10	3.161112e-6	0.00389367	1	7_Enh	1	7_Enh	1	ENSG00000171735.14	NA	NA
chr1	6900000	chr1	7820000	8	2.599238e-5	0.0174082	1	7_Enh	NA	NA	NA	NA	1	ENSG00000049245.8
chr1	8060000	chr1	8380000	32	1.759832e-23	7.123515e-19	1	7_Enh	1	7_Enh	NA	NA	1	ENSG00000162426.10
chr1	8100000	chr1	8220000	23	5.848211e-10	3.820579e-6	1	7_Enh	1	7_Enh	1	ENSG00000116285.8	NA	NA
chr1	8100000	chr1	8300000	15	7.187616e-9	3.197865e-5	1	7_Enh	1	7_Enh	1	ENSG00000116285.8	NA	NA
chr1	8100000	chr1	8340000	13	4.219066e-8	1.359848e-4	1	7_Enh	1	7_Enh	1	ENSG00000116285.8	NA	NA
chr1	8100000	chr1	8380000	23	7.283159e-17	1.885308e-12	1	7_Enh	1	7_Enh	1	ENSG00000116285.8	1	ENSG00000162426.10
chr1	8100000	chr1	8460000	13	9.612496e-6	0.008708764	1	7_Enh	1	7_Enh	1	ENSG00000116285.8	NA	NA
chr1	8100000	chr1	8740000	9	9.364699e-5	0.04041054	1	7_Enh	1	7_Enh	1	ENSG00000116285.8	NA	NA
chr1	8100000	chr1	8780000	9	3.160148e-5	0.01986465	1	7_Enh	1	7_Enh	1	ENSG00000116285.8	NA	NA
chr1	8140000	chr1	8380000	16	2.021037e-8	7.507372e-5	1	7_Enh	1	7_Enh	NA	NA	1	ENSG00000162426.10
chr1	8220000	chr1	8380000	25	1.144818e-11	1.235743e-7	1	7_Enh	1	7_Enh	NA	NA	1	ENSG00000162426.10
chr1	8260000	chr1	8380000	25	5.416226e-11	4.864052e-7	1	7_Enh	1	7_Enh	NA	NA	1	ENSG00000162426.10
chr1	8460000	chr1	8940000	13	1.149131e-6	0.001824999	1	7_Enh	1	7_Enh	NA	NA	1	ENSG00000074800.9
chr1	8540000	chr1	8940000	12	2.645312e-6	0.003416683	1	7_Enh	1	7_Enh	NA	NA	1	ENSG00000074800.9
chr1	8660000	chr1	9020000	8	1.053206e-4	0.04362212	1	7_Enh	1	7_Enh	NA	NA	1	ENSG00000131686.10
chr1	8780000	chr1	8940000	22	2.864785e-9	1.492505e-5	1	7_Enh	1	7_Enh	NA	NA	1	ENSG00000074800.9
chr1	8940000	chr1	9300000	15	2.921742e-8	1.011132e-4	1	7_Enh	1	7_Enh	1	ENSG00000074800.9	1	ENSG00000049239.8
chr1	9020000	chr1	9140000	14	9.91791e-6	0.008902786	1	7_Enh	1	7_Enh	1	ENSG00000131686.10	1	ENSG00000142583.13
chr1	9140000	chr1	9620000	11	6.720694e-5	0.03265474	1	7_Enh	1	7_Enh	1	ENSG00000142583.13	NA	NA
chr1	9300000	chr1	9460000	16	3.027687e-7	6.51078e-4	1	7_Enh	1	7_Enh	1	ENSG00000049239.8	NA	NA
chr1	9300000	chr1	9620000	17	2.813325e-6	0.003575693	1	7_Enh	1	7_Enh	1	ENSG00000049239.8	NA	NA
chr1	9340000	chr1	9460000	15	2.182556e-7	5.050484e-4	1	7_Enh	1	7_Enh	1	ENSG00000171621.9	NA	NA
chr1	9340000	chr1	9500000	15	7.871677e-8	2.266425e-4	1	7_Enh	1	7_Enh	1	ENSG00000171621.9	NA	NA
chr1	9340000	chr1	9620000	19	7.531326e-9	3.322147e-5	1	7_Enh	1	7_Enh	1	ENSG00000171621.9	NA	NA
chr1	9340000	chr1	9660000	16	1.308812e-9	7.616372e-6	1	7_Enh	1	7_Enh	1	ENSG00000171621.9	1	ENSG00000188807.8
chr1	9380000	chr1	16540000	3	7.273111e-5	0.03433967	1	7_Enh	1	7_Enh	NA	NA	1	ENSG00000204377.3
chr1	9700000	chr1	9980000	13	8.396491e-7	0.001437586	1	7_Enh	1	7_Enh	1	ENSG00000179840.5	1	ENSG00000178585.10
chr1	9940000	chr1	10100000	15	5.476799e-8	1.686562e-4	1	7_Enh	1	7_Enh	NA	NA	1	ENSG00000130939.14
chr1	9980000	chr1	10180000	16	8.104213e-5	0.03683975	1	7_Enh	1	7_Enh	1	ENSG00000178585.10	NA	NA
chr1	10060000	chr1	10180000	21	1.693048e-5	0.01297783	1	7_Enh	1	7_Enh	1	ENSG00000162444.11	NA	NA
chr1	10100000	chr1	10300000	15	1.438341e-5	0.01158278	1	7_Enh	1	7_Enh	1	ENSG00000130939.14	NA	NA
chr1	10140000	chr1	10500000	11	2.06962e-5	0.01491852	1	7_Enh	1	7_Enh	NA	NA	1	ENSG00000241563.2
chr1	10420000	chr1	15900000	5	6.384237e-7	0.001165176	1	7_Enh	NA	NA	NA	NA	1	ENSG00000116771.5
chr1	10540000	chr1	10900000	9	7.860003e-5	0.03613443	1	7_Enh	1	7_Enh	1	ENSG00000160049.7	NA	NA
chr1	10540000	chr1	11020000	15	4.843336e-10	3.268841e-6	1	7_Enh	1	7_Enh	1	ENSG00000160049.7	NA	NA
chr1	11140000	chr1	11260000	18	2.936723e-5	0.0188897	1	7_Enh	1	7_Enh	1	ENSG00000171824.9	1	ENSG00000171819.4
chr1	11340000	chr1	11540000	17	6.182083e-6	0.006363102	1	7_Enh	NA	NA	1	ENSG00000120942.9	1	ENSG00000204624.6
chr1	11340000	chr1	11700000	12	8.484378e-5	0.0379742	1	7_Enh	NA	NA	1	ENSG00000120942.9	1	ENSG00000116661.9
chr1	11340000	chr1	11780000	12	7.668667e-5	0.03553474	1	7_Enh	1	7_Enh	1	ENSG00000120942.9	1	ENSG00000177674.11
chr1	12100000	chr1	16580000	4	3.000922e-5	0.01917595	1	7_Enh	1	7_Enh	NA	NA	1	ENSG00000132881.7
chr1	14020000	chr1	15340000	6	1.083059e-5	0.00948757	1	7_Enh	1	7_Enh	1	ENSG00000116731.18	NA	NA
chr1	14820000	chr1	19180000	5	6.587204e-5	0.03220987	1	7_Enh	NA	NA	NA	NA	1	ENSG00000179002.5
chr1	15460000	chr1	15580000	16	8.236055e-5	0.0372443	1	7_Enh	1	7_Enh	1	ENSG00000171729.9	1	ENSG00000142621.15
chr1	15460000	chr1	15620000	16	1.444174e-5	0.01161684	1	7_Enh	1	7_Enh	1	ENSG00000171729.9	NA	NA
chr1	15660000	chr1	15780000	20	4.561527e-7	8.979073e-4	1	7_Enh	1	7_Enh	NA	NA	1	ENSG00000215704.5
chr1	15660000	chr1	17340000	6	2.738845e-5	0.0180188	1	7_Enh	1	7_Enh	NA	NA	1	ENSG00000159363.13
chr1	15780000	chr1	19540000	4	7.705659e-5	0.03565405	1	7_Enh	1	7_Enh	1	ENSG00000215704.5	1	ENSG00000127481.10
chr1	15940000	chr1	16060000	30	1.373995e-13	2.24227e-9	1	7_Enh	1	7_Enh	1	ENSG00000197312.7	1	ENSG00000162460.6
chr1	16140000	chr1	16300000	16	6.696629e-10	4.31751e-6	1	7_Enh	1	7_Enh	NA	NA	1	ENSG00000116809.7
chr1	16780000	chr1	17220000	14	1.209037e-6	0.001899492	1	7_Enh	1	7_Enh	1	ENSG00000157191.15	NA	NA
chr1	16860000	chr1	17220000	132	4.252856e-147	1.350705e-141	NA	NA	1	7_Enh	1	ENSG00000268674.1	NA	NA
chr1	16860000	chr1	17260000	13	1.263243e-4	0.04899529	NA	NA	1	7_Enh	1	ENSG00000268674.1	NA	NA
chr1	16940000	chr1	17220000	24	3.652215e-10	2.563407e-6	1	7_Enh	1	7_Enh	1	ENSG00000219481.6	NA	NA
chr1	16940000	chr1	21780000	5	2.636692e-5	0.01756502	1	7_Enh	1	7_Enh	1	ENSG00000219481.6	1	ENSG00000142794.14
chr1	17460000	chr1	17580000	13	3.700079e-5	0.02209076	1	7_Enh	1	7_Enh	1	ENSG00000117115.8	1	ENSG00000142619.4
chr1	17860000	chr1	19300000	7	6.669229e-6	0.006704212	1	7_Enh	1	7_Enh	1	ENSG00000074964.12	1	ENSG00000169991.6
chr1	18100000	chr1	18220000	20	1.230099e-4	0.04814885	1	7_Enh	1	7_Enh	1	ENSG00000117148.6	NA	NA
chr1	19620000	chr1	27900000	3	1.29901e-4	0.0499032	1	7_Enh	1	7_Enh	1	ENSG00000053371.8	NA	NA
chr1	19660000	chr1	19940000	15	2.153953e-7	5.001783e-4	1	7_Enh	1	7_Enh	NA	NA	1	ENSG00000173436.9
chr1	19700000	chr1	19820000	18	5.671668e-9	2.643765e-5	1	7_Enh	1	7_Enh	NA	NA	1	ENSG00000077549.13
chr1	19700000	chr1	19980000	24	1.044344e-19	3.362091e-15	1	7_Enh	1	7_Enh	NA	NA	1	ENSG00000158748.3
chr1	19740000	chr1	19940000	27	2.832646e-9	1.47856e-5	1	7_Enh	1	7_Enh	NA	NA	1	ENSG00000173436.9
chr1	19780000	chr1	19940000	19	1.415483e-7	3.60033e-4	1	7_Enh	1	7_Enh	NA	NA	1	ENSG00000173436.9
chr1	19780000	chr1	19980000	14	1.295761e-6	0.001998106	1	7_Enh	1	7_Enh	NA	NA	1	ENSG00000158748.3
chr1	19820000	chr1	19940000	19	1.680273e-7	4.114158e-4	1	7_Enh	1	7_Enh	1	ENSG00000077549.13	1	ENSG00000173436.9
chr1	19820000	chr1	19980000	14	1.366037e-6	0.002078104	1	7_Enh	1	7_Enh	1	ENSG00000077549.13	1	ENSG00000158748.3
chr1	19980000	chr1	20700000	7	9.167722e-5	0.03988581	1	7_Enh	1	7_Enh	1	ENSG00000158748.3	NA	NA
chr1	20100000	chr1	28700000	3	1.277088e-4	0.04934684	1	7_Enh	1	7_Enh	NA	NA	1	ENSG00000204138.8
chr1	20220000	chr1	20860000	10	1.773832e-5	0.01339789	1	7_Enh	NA	NA	1	ENSG00000169914.5	1	ENSG00000183114.6
chr1	20300000	chr1	20500000	26	1.326115e-8	5.284997e-5	NA	NA	1	7_Enh	1	ENSG00000188257.6	1	ENSG00000162543.5
chr1	20300000	chr1	20620000	9	6.344564e-5	0.03143479	NA	NA	1	7_Enh	1	ENSG00000188257.6	1	ENSG00000158816.11
chr1	20460000	chr1	20740000	14	4.346495e-7	8.661092e-4	1	7_Enh	1	7_Enh	1	ENSG00000158786.4	NA	NA
chr1	20860000	chr1	21020000	17	4.117981e-6	0.004737335	NA	NA	1	7_Enh	1	ENSG00000183114.6	NA	NA
chr1	21100000	chr1	21380000	19	2.688639e-8	9.485221e-5	1	7_Enh	1	7_Enh	1	ENSG00000127483.13	NA	NA
chr1	21100000	chr1	21460000	13	1.177422e-5	0.01006539	1	7_Enh	1	7_Enh	1	ENSG00000127483.13	NA	NA
chr1	21140000	chr1	21500000	10	5.326928e-5	0.02801296	1	7_Enh	1	7_Enh	NA	NA	1	ENSG00000075151.15
chr1	21180000	chr1	21500000	11	2.805287e-6	0.003568394	1	7_Enh	1	7_Enh	NA	NA	1	ENSG00000075151.15
chr1	21260000	chr1	21500000	22	3.190921e-13	4.852543e-9	1	7_Enh	1	7_Enh	NA	NA	1	ENSG00000075151.15
chr1	21260000	chr1	21660000	12	3.762671e-5	0.02232163	1	7_Enh	1	7_Enh	NA	NA	1	ENSG00000117298.10
chr1	21300000	chr1	21500000	14	1.956684e-7	4.644291e-4	1	7_Enh	1	7_Enh	NA	NA	1	ENSG00000075151.15
chr1	21340000	chr1	21500000	17	1.550756e-7	3.866292e-4	1	7_Enh	1	7_Enh	NA	NA	1	ENSG00000075151.15
chr1	21660000	chr1	21820000	13	7.632549e-6	0.007388721	1	7_Enh	1	7_Enh	1	ENSG00000117298.10	1	ENSG00000162551.9
chr1	21700000	chr1	21980000	13	5.55367e-6	0.005903045	1	7_Enh	1	7_Enh	NA	NA	1	ENSG00000076864.15
chr1	21860000	chr1	21980000	15	1.369444e-6	0.002081985	1	7_Enh	1	7_Enh	NA	NA	1	ENSG00000076864.15
chr1	22100000	chr1	23420000	7	1.876368e-5	0.01393495	1	7_Enh	1	7_Enh	1	ENSG00000090686.11	NA	NA
chr1	22380000	chr1	24020000	6	6.018851e-5	0.03038806	1	7_Enh	NA	NA	1	ENSG00000070831.11	1	ENSG00000142676.8
chr1	22780000	chr1	22980000	12	9.79764e-5	0.04162309	1	7_Enh	NA	NA	1	ENSG00000184677.12	1	ENSG00000173369.11
chr1	22980000	chr1	23140000	14	2.556529e-5	0.01721711	NA	NA	1	7_Enh	1	ENSG00000173369.11	NA	NA
chr1	23020000	chr1	23140000	15	8.048106e-6	0.007673241	1	7_Enh	1	7_Enh	1	ENSG00000133216.12	NA	NA
chr1	23300000	chr1	23500000	12	1.206331e-4	0.04752342	1	7_Enh	1	7_Enh	1	ENSG00000215906.4	1	ENSG00000169641.9
chr1	23300000	chr1	23540000	13	4.811345e-6	0.005311511	1	7_Enh	1	7_Enh	1	ENSG00000215906.4	1	ENSG00000179546.3
chr1	23340000	chr1	23580000	31	1.075533e-13	1.785188e-9	1	7_Enh	1	7_Enh	1	ENSG00000004487.11	NA	NA
chr1	23420000	chr1	23540000	27	5.686482e-9	2.649286e-5	1	7_Enh	1	7_Enh	NA	NA	1	ENSG00000179546.3
chr1	23420000	chr1	23700000	12	1.192115e-4	0.04714668	1	7_Enh	1	7_Enh	NA	NA	1	ENSG00000125945.10
chr1	23420000	chr1	23860000	12	1.309269e-5	0.01084176	1	7_Enh	1	7_Enh	NA	NA	1	ENSG00000007968.6
chr1	23500000	chr1	23660000	18	2.029664e-6	0.002805225	1	7_Enh	1	7_Enh	1	ENSG00000169641.9	1	ENSG00000125944.14
chr1	23540000	chr1	23700000	13	4.459549e-5	0.02495349	1	7_Enh	1	7_Enh	1	ENSG00000179546.3	1	ENSG00000125945.10
chr1	23660000	chr1	23900000	11	1.225129e-4	0.04801542	1	7_Enh	1	7_Enh	1	ENSG00000125944.14	1	ENSG00000197880.4
chr1	23660000	chr1	24020000	13	3.008128e-5	0.01920808	1	7_Enh	NA	NA	1	ENSG00000125944.14	1	ENSG00000142676.8
chr1	23820000	chr1	23940000	16	2.683235e-6	0.003453406	1	7_Enh	1	7_Enh	1	ENSG00000088280.14	NA	NA
chr1	23820000	chr1	23980000	19	1.10611e-9	6.604337e-6	1	7_Enh	1	7_Enh	1	ENSG00000088280.14	NA	NA
chr1	23820000	chr1	24020000	18	1.283617e-6	0.001984383	1	7_Enh	NA	NA	1	ENSG00000088280.14	1	ENSG00000142676.8
chr1	23860000	chr1	23980000	16	2.709404e-7	5.964156e-4	1	7_Enh	1	7_Enh	1	ENSG00000007968.6	NA	NA
chr1	23860000	chr1	24100000	12	3.797026e-5	0.02245043	1	7_Enh	1	7_Enh	1	ENSG00000007968.6	1	ENSG00000011009.6
chr1	24100000	chr1	24340000	12	1.934742e-5	0.01423532	1	7_Enh	1	7_Enh	1	ENSG00000011009.6	NA	NA
chr1	24180000	chr1	24940000	6	9.345107e-5	0.04035669	NA	NA	1	7_Enh	1	ENSG00000179163.11	1	ENSG00000133226.12
chr1	24300000	chr1	24420000	16	9.703324e-6	0.008769405	1	7_Enh	1	7_Enh	1	ENSG00000188529.10	1	ENSG00000142661.14
chr1	24460000	chr1	24740000	27	2.905158e-9	1.509195e-5	NA	NA	1	7_Enh	1	ENSG00000142677.3	1	ENSG00000001460.13
chr1	24460000	chr1	24780000	22	2.98979e-9	1.548351e-5	NA	NA	1	7_Enh	1	ENSG00000142677.3	NA	NA
chr1	24460000	chr1	24940000	9	8.807004e-5	0.03888497	NA	NA	1	7_Enh	1	ENSG00000142677.3	1	ENSG00000133226.12
chr1	24500000	chr1	24620000	18	6.532022e-5	0.0320425	1	7_Enh	1	7_Enh	1	ENSG00000185436.7	NA	NA
chr1	24500000	chr1	24740000	17	1.045449e-4	0.04339878	1	7_Enh	1	7_Enh	1	ENSG00000185436.7	1	ENSG00000001460.13
chr1	24500000	chr1	24860000	13	6.952891e-6	0.006898247	1	7_Enh	1	7_Enh	1	ENSG00000185436.7	NA	NA
chr1	24500000	chr1	24940000	14	5.293928e-10	3.528254e-6	1	7_Enh	1	7_Enh	1	ENSG00000185436.7	1	ENSG00000133226.12
chr1	24540000	chr1	24740000	22	2.277466e-7	5.220369e-4	1	7_Enh	1	7_Enh	NA	NA	1	ENSG00000001460.13
chr1	24700000	chr1	24900000	11	6.914433e-6	0.006874716	1	7_Enh	1	7_Enh	NA	NA	1	ENSG00000184454.6
chr1	24740000	chr1	24860000	30	6.634354e-7	0.001199631	1	7_Enh	1	7_Enh	1	ENSG00000001460.13	NA	NA
chr1	24740000	chr1	24980000	31	6.077661e-7	0.001121493	1	7_Enh	1	7_Enh	1	ENSG00000001460.13	NA	NA
chr1	24780000	chr1	24900000	22	2.170345e-9	1.182714e-5	1	7_Enh	1	7_Enh	NA	NA	1	ENSG00000184454.6
chr1	25100000	chr1	25540000	13	5.751437e-7	0.001075354	1	7_Enh	NA	NA	NA	NA	1	ENSG00000117614.5
chr1	25220000	chr1	25540000	17	3.871054e-8	1.268223e-4	1	7_Enh	NA	NA	NA	NA	1	ENSG00000117614.5
chr1	25260000	chr1	25540000	12	7.572223e-5	0.03524651	1	7_Enh	NA	NA	NA	NA	1	ENSG00000117614.5
chr1	25340000	chr1	25540000	16	6.772269e-6	0.006774392	1	7_Enh	NA	NA	NA	NA	1	ENSG00000117614.5
chr1	25780000	chr1	26140000	8	4.358091e-5	0.02456724	1	7_Enh	1	7_Enh	NA	NA	1	ENSG00000223474.2
chr1	25860000	chr1	26020000	20	7.173222e-9	3.194042e-5	1	7_Enh	1	7_Enh	1	ENSG00000157978.7	NA	NA
chr1	25860000	chr1	26100000	13	4.093149e-6	0.004719617	1	7_Enh	1	7_Enh	1	ENSG00000157978.7	NA	NA
chr1	25860000	chr1	26140000	17	7.866584e-11	6.689908e-7	1	7_Enh	1	7_Enh	1	ENSG00000157978.7	1	ENSG00000223474.2
chr1	25860000	chr1	26340000	11	7.487398e-6	0.007288012	1	7_Enh	1	7_Enh	1	ENSG00000157978.7	1	ENSG00000158008.5
chr1	25860000	chr1	28180000	5	6.861923e-6	0.006838994	1	7_Enh	1	7_Enh	1	ENSG00000157978.7	1	ENSG00000130775.11
chr1	25940000	chr1	26060000	30	9.166505e-13	1.262606e-8	NA	NA	1	7_Enh	1	ENSG00000117643.10	NA	NA
chr1	25940000	chr1	26100000	22	1.902617e-11	1.939633e-7	NA	NA	1	7_Enh	1	ENSG00000117643.10	NA	NA
chr1	25940000	chr1	26140000	16	1.936541e-8	7.245653e-5	NA	NA	1	7_Enh	1	ENSG00000117643.10	1	ENSG00000223474.2
chr1	25980000	chr1	26140000	12	6.494069e-6	0.006577886	1	7_Enh	1	7_Enh	NA	NA	1	ENSG00000223474.2
chr1	26180000	chr1	26340000	18	1.912926e-5	0.0141182	1	7_Enh	1	7_Enh	1	ENSG00000182749.5	1	ENSG00000158008.5
chr1	26220000	chr1	26340000	22	1.213286e-6	0.001904783	1	7_Enh	1	7_Enh	1	ENSG00000117632.16	1	ENSG00000158008.5
chr1	26220000	chr1	26540000	13	2.811111e-5	0.01832051	1	7_Enh	NA	NA	1	ENSG00000117632.16	1	ENSG00000130695.9
chr1	26380000	chr1	26660000	12	6.561802e-5	0.03213418	1	7_Enh	1	7_Enh	1	ENSG00000158022.6	1	ENSG00000158062.16
chr1	26380000	chr1	26700000	16	1.642521e-8	6.304094e-5	1	7_Enh	1	7_Enh	1	ENSG00000158022.6	1	ENSG00000176083.13
chr1	26380000	chr1	26740000	16	4.813209e-10	3.251165e-6	1	7_Enh	1	7_Enh	1	ENSG00000158022.6	1	ENSG00000117682.12
chr1	26420000	chr1	26540000	18	1.201761e-6	0.001890579	1	7_Enh	NA	NA	1	ENSG00000175087.5	1	ENSG00000130695.9
chr1	26420000	chr1	26580000	27	1.024869e-10	8.47566e-7	1	7_Enh	1	7_Enh	1	ENSG00000175087.5	1	ENSG00000130695.9
chr1	26420000	chr1	26700000	22	1.196959e-11	1.283636e-7	1	7_Enh	1	7_Enh	1	ENSG00000175087.5	1	ENSG00000176083.13
chr1	26460000	chr1	26580000	21	6.364081e-7	0.001162144	1	7_Enh	1	7_Enh	NA	NA	1	ENSG00000130695.9
chr1	26460000	chr1	26660000	16	2.663726e-6	0.003433916	1	7_Enh	1	7_Enh	NA	NA	1	ENSG00000158062.16
chr1	26460000	chr1	26700000	15	1.712518e-6	0.00246772	1	7_Enh	1	7_Enh	NA	NA	1	ENSG00000176083.13
chr1	26540000	chr1	26660000	19	1.310912e-6	0.002016567	NA	NA	1	7_Enh	1	ENSG00000130695.9	1	ENSG00000158062.16
chr1	26540000	chr1	26700000	15	3.196519e-5	0.02001918	NA	NA	1	7_Enh	1	ENSG00000130695.9	1	ENSG00000176083.13
chr1	26580000	chr1	26700000	26	2.258426e-8	8.220916e-5	1	7_Enh	1	7_Enh	1	ENSG00000130695.9	1	ENSG00000176083.13
chr1	26580000	chr1	26740000	16	9.281777e-5	0.0402037	1	7_Enh	1	7_Enh	1	ENSG00000130695.9	1	ENSG00000117682.12
chr1	26580000	chr1	26780000	19	1.618703e-5	0.01256435	1	7_Enh	1	7_Enh	1	ENSG00000130695.9	1	ENSG00000198830.6
chr1	26900000	chr1	27020000	18	5.79247e-7	0.001080945	1	7_Enh	1	7_Enh	NA	NA	1	ENSG00000117713.13
chr1	26900000	chr1	27100000	23	1.967909e-12	2.53118e-8	1	7_Enh	1	7_Enh	NA	NA	1	ENSG00000060642.6
chr1	26900000	chr1	27180000	9	6.505511e-5	0.03194566	1	7_Enh	1	7_Enh	NA	NA	1	ENSG00000175793.10
chr1	26980000	chr1	27140000	17	2.012897e-8	7.487242e-5	1	7_Enh	1	7_Enh	NA	NA	1	ENSG00000204160.7
chr1	27020000	chr1	27140000	15	2.534702e-5	0.01712038	1	7_Enh	1	7_Enh	1	ENSG00000117713.13	1	ENSG00000204160.7
chr1	27020000	chr1	27180000	14	1.85915e-6	0.002626404	1	7_Enh	1	7_Enh	1	ENSG00000117713.13	1	ENSG00000175793.10
chr1	27380000	chr1	27580000	24	1.433347e-9	8.210881e-6	1	7_Enh	1	7_Enh	NA	NA	1	ENSG00000142784.11
chr1	27380000	chr1	27940000	10	1.511402e-5	0.01198266	1	7_Enh	1	7_Enh	NA	NA	1	ENSG00000126705.9
chr1	27460000	chr1	27580000	15	7.666683e-5	0.03552954	1	7_Enh	1	7_Enh	NA	NA	1	ENSG00000142784.11
chr1	27500000	chr1	27620000	13	6.339375e-6	0.006469099	1	7_Enh	1	7_Enh	1	ENSG00000090020.6	NA	NA
chr1	27740000	chr1	27940000	25	4.232183e-15	8.847499e-11	1	7_Enh	1	7_Enh	NA	NA	1	ENSG00000126705.9
chr1	27780000	chr1	27940000	16	2.68922e-7	5.928839e-4	1	7_Enh	1	7_Enh	NA	NA	1	ENSG00000126705.9
chr1	27780000	chr1	28060000	14	3.849215e-7	7.878356e-4	1	7_Enh	1	7_Enh	NA	NA	1	ENSG00000009780.11
chr1	27820000	chr1	27940000	15	2.997484e-7	6.462661e-4	1	7_Enh	1	7_Enh	1	ENSG00000158195.6	1	ENSG00000126705.9
chr1	28140000	chr1	28420000	10	4.572162e-5	0.02533764	1	7_Enh	1	7_Enh	1	ENSG00000117751.13	1	ENSG00000158161.11
chr1	28180000	chr1	28300000	16	7.371855e-9	3.268389e-5	1	7_Enh	1	7_Enh	1	ENSG00000130775.11	1	ENSG00000158156.7
chr1	28340000	chr1	28580000	16	1.26829e-4	0.0491149	1	7_Enh	1	7_Enh	NA	NA	1	ENSG00000130766.4
chr1	28580000	chr1	28700000	21	1.581993e-7	3.926494e-4	1	7_Enh	1	7_Enh	1	ENSG00000130766.4	1	ENSG00000204138.8
chr1	29060000	chr1	31260000	5	1.019296e-4	0.042704	1	7_Enh	1	7_Enh	1	ENSG00000198492.10	NA	NA
chr1	29380000	chr1	36180000	5	1.003947e-5	0.008979833	1	7_Enh	1	7_Enh	NA	NA	1	ENSG00000142686.7
chr1	29500000	chr1	31300000	8	3.828225e-7	7.84804e-4	1	7_Enh	1	7_Enh	1	ENSG00000116350.11	NA	NA
chr1	29500000	chr1	31380000	5	2.407372e-5	0.0165319	1	7_Enh	1	7_Enh	1	ENSG00000116350.11	1	ENSG00000162512.11
chr1	29540000	chr1	31180000	7	1.644903e-5	0.01271397	1	7_Enh	1	7_Enh	1	ENSG00000116353.11	1	ENSG00000162510.5
chr1	29580000	chr1	30180000	14	4.195975e-8	1.354785e-4	1	7_Enh	1	7_Enh	1	ENSG00000060656.15	NA	NA
chr1	30540000	chr1	31180000	12	4.210147e-6	0.004820951	1	7_Enh	1	7_Enh	NA	NA	1	ENSG00000162510.5
chr1	31220000	chr1	31380000	22	2.457758e-11	2.434931e-7	1	7_Enh	1	7_Enh	1	ENSG00000162511.7	1	ENSG00000162512.11
chr1	31220000	chr1	31420000	16	1.275804e-4	0.04930943	1	7_Enh	1	7_Enh	1	ENSG00000162511.7	NA	NA
chr1	31260000	chr1	31380000	25	5.597784e-14	9.751939e-10	1	7_Enh	1	7_Enh	NA	NA	1	ENSG00000162512.11
chr1	31660000	chr1	31860000	16	3.7011e-9	1.847773e-5	1	7_Enh	1	7_Enh	NA	NA	1	ENSG00000121769.3
chr1	31860000	chr1	32020000	17	1.257695e-6	0.001958098	1	7_Enh	1	7_Enh	1	ENSG00000121769.3	NA	NA
chr1	31860000	chr1	32060000	11	6.441764e-5	0.03174211	1	7_Enh	1	7_Enh	1	ENSG00000121769.3	1	ENSG00000142910.11
chr1	31860000	chr1	32260000	8	3.024648e-5	0.01927864	1	7_Enh	1	7_Enh	1	ENSG00000121769.3	NA	NA
chr1	31940000	chr1	32100000	22	5.129803e-8	1.59969e-4	1	7_Enh	1	7_Enh	NA	NA	1	ENSG00000162517.8
chr1	32180000	chr1	32420000	12	6.218085e-6	0.006386763	1	7_Enh	1	7_Enh	1	ENSG00000084636.13	1	ENSG00000184007.13
chr1	32260000	chr1	32380000	20	2.30526e-8	8.367425e-5	1	7_Enh	1	7_Enh	NA	NA	1	ENSG00000212673.1
chr1	32260000	chr1	32420000	13	6.232116e-6	0.006396798	1	7_Enh	1	7_Enh	NA	NA	1	ENSG00000184007.13
chr1	32260000	chr1	32540000	14	9.870896e-8	2.699894e-4	1	7_Enh	1	7_Enh	NA	NA	1	ENSG00000121775.13
chr1	32300000	chr1	32460000	20	3.846824e-8	1.262038e-4	1	7_Enh	1	7_Enh	1	ENSG00000134668.8	1	ENSG00000121774.13
chr1	32300000	chr1	32540000	13	5.974767e-6	0.006218056	1	7_Enh	1	7_Enh	1	ENSG00000134668.8	1	ENSG00000121775.13
chr1	32380000	chr1	32540000	22	2.232963e-8	8.148317e-5	1	7_Enh	1	7_Enh	1	ENSG00000212673.1	1	ENSG00000121775.13
chr1	32460000	chr1	32660000	12	1.191441e-4	0.04712794	1	7_Enh	1	7_Enh	1	ENSG00000121774.13	1	ENSG00000222046.2
chr1	32540000	chr1	32660000	17	7.103232e-8	2.083679e-4	1	7_Enh	1	7_Enh	1	ENSG00000121775.13	1	ENSG00000222046.2
chr1	32620000	chr1	32860000	16	9.253087e-6	0.008473024	1	7_Enh	1	7_Enh	NA	NA	1	ENSG00000160058.14
chr1	32660000	chr1	32780000	19	4.684177e-9	2.24362e-5	1	7_Enh	1	7_Enh	1	ENSG00000222046.2	NA	NA
chr1	32660000	chr1	32860000	11	7.216381e-5	0.03416852	1	7_Enh	1	7_Enh	1	ENSG00000222046.2	1	ENSG00000160058.14
chr1	32860000	chr1	33100000	15	6.968142e-7	0.001245725	1	7_Enh	NA	NA	1	ENSG00000160058.14	1	ENSG00000176261.11
chr1	33100000	chr1	36700000	4	8.989217e-5	0.03937474	NA	NA	1	7_Enh	1	ENSG00000176261.11	1	ENSG00000054118.9
chr1	33420000	chr1	42100000	4	1.182723e-4	0.04691794	1	7_Enh	1	7_Enh	1	ENSG00000267885.1	NA	NA
chr1	33740000	chr1	33900000	19	1.905544e-5	0.01408395	1	7_Enh	1	7_Enh	1	ENSG00000160094.10	1	ENSG00000134686.12
chr1	33780000	chr1	33900000	18	4.968282e-5	0.02678952	1	7_Enh	1	7_Enh	1	ENSG00000184389.8	1	ENSG00000134686.12
chr1	33780000	chr1	33940000	16	5.513033e-7	0.001043809	1	7_Enh	1	7_Enh	1	ENSG00000184389.8	1	ENSG00000121903.10
chr1	35660000	chr1	35820000	18	3.403807e-6	0.004119379	1	7_Enh	1	7_Enh	1	ENSG00000116560.6	NA	NA
chr1	35660000	chr1	35900000	13	1.223156e-4	0.0479768	1	7_Enh	1	7_Enh	1	ENSG00000116560.6	NA	NA
chr1	35660000	chr1	41500000	4	3.331395e-5	0.0206008	1	7_Enh	1	7_Enh	1	ENSG00000116560.6	1	ENSG00000171790.11
chr1	35740000	chr1	35900000	23	6.139054e-6	0.006335139	1	7_Enh	1	7_Enh	1	ENSG00000146463.7	NA	NA
chr1	35900000	chr1	36260000	11	1.272193e-4	0.04921612	1	7_Enh	1	7_Enh	NA	NA	1	ENSG00000134698.10
chr1	36340000	chr1	36540000	17	3.449979e-6	0.004159513	1	7_Enh	1	7_Enh	1	ENSG00000092847.6	1	ENSG00000116863.10
chr1	36620000	chr1	36740000	26	9.139356e-12	1.004245e-7	1	7_Enh	1	7_Enh	1	ENSG00000116871.11	NA	NA
chr1	36620000	chr1	36900000	12	1.956881e-5	0.01434543	1	7_Enh	1	7_Enh	1	ENSG00000116871.11	1	ENSG00000116885.14
chr1	36700000	chr1	46500000	3	1.072435e-4	0.04411872	1	7_Enh	1	7_Enh	1	ENSG00000054118.9	NA	NA
chr1	37900000	chr1	38140000	13	4.53736e-5	0.02522092	1	7_Enh	1	7_Enh	NA	NA	1	ENSG00000116922.10
chr1	38380000	chr1	39460000	6	7.285338e-5	0.03437675	1	7_Enh	1	7_Enh	NA	NA	1	ENSG00000174574.11
chr1	39340000	chr1	39460000	19	8.967972e-6	0.008292237	1	7_Enh	1	7_Enh	1	ENSG00000214114.4	1	ENSG00000174574.11
chr1	39340000	chr1	39500000	21	5.681069e-8	1.736836e-4	1	7_Enh	1	7_Enh	1	ENSG00000214114.4	1	ENSG00000168653.6
chr1	39540000	chr1	46060000	3	9.371376e-5	0.04042468	1	7_Enh	1	7_Enh	1	ENSG00000127603.19	1	ENSG00000132780.12
chr1	39580000	chr1	39860000	15	5.957608e-8	1.806996e-4	1	7_Enh	1	7_Enh	NA	NA	1	ENSG00000255103.1
chr1	39580000	chr1	39940000	9	8.858358e-5	0.03901747	1	7_Enh	1	7_Enh	NA	NA	1	ENSG00000183682.7
chr1	39580000	chr1	40060000	12	9.147164e-5	0.03982096	1	7_Enh	1	7_Enh	NA	NA	1	ENSG00000090621.9
chr1	39620000	chr1	46820000	4	1.044617e-4	0.04337405	1	7_Enh	1	7_Enh	NA	NA	1	ENSG00000117481.6
chr1	39660000	chr1	39860000	15	8.793821e-8	2.469924e-4	1	7_Enh	1	7_Enh	NA	NA	1	ENSG00000255103.1
chr1	39660000	chr1	40060000	13	1.349283e-5	0.01108058	1	7_Enh	1	7_Enh	NA	NA	1	ENSG00000090621.9
chr1	39740000	chr1	39860000	22	3.556084e-7	7.404103e-4	1	7_Enh	1	7_Enh	NA	NA	1	ENSG00000255103.1
chr1	39740000	chr1	39940000	14	6.363029e-5	0.03148951	1	7_Enh	1	7_Enh	NA	NA	1	ENSG00000183682.7
chr1	39940000	chr1	40140000	12	2.716965e-5	0.01792265	1	7_Enh	NA	NA	1	ENSG00000183682.7	1	ENSG00000116983.8
chr1	39940000	chr1	40220000	9	1.12318e-4	0.04542105	1	7_Enh	1	7_Enh	1	ENSG00000183682.7	1	ENSG00000198754.5
chr1	39980000	chr1	40220000	29	1.685635e-16	4.179964e-12	1	7_Enh	1	7_Enh	NA	NA	1	ENSG00000198754.5
chr1	40060000	chr1	40220000	18	2.615983e-5	0.01748206	1	7_Enh	1	7_Enh	1	ENSG00000090621.9	1	ENSG00000198754.5
chr1	40060000	chr1	40380000	13	8.317466e-5	0.03750514	1	7_Enh	1	7_Enh	1	ENSG00000090621.9	1	ENSG00000116990.9
chr1	40060000	chr1	40460000	14	7.643525e-6	0.007395955	1	7_Enh	1	7_Enh	1	ENSG00000090621.9	NA	NA
chr1	40100000	chr1	40220000	18	8.049408e-6	0.007673502	1	7_Enh	1	7_Enh	1	ENSG00000163909.6	1	ENSG00000198754.5
chr1	40100000	chr1	40260000	20	7.884482e-10	4.979488e-6	1	7_Enh	1	7_Enh	1	ENSG00000163909.6	1	ENSG00000116985.6
chr1	40220000	chr1	40420000	13	8.052537e-5	0.03669271	1	7_Enh	1	7_Enh	1	ENSG00000198754.5	1	ENSG00000168389.13
chr1	40260000	chr1	40380000	13	1.022184e-5	0.009091742	1	7_Enh	1	7_Enh	1	ENSG00000116985.6	1	ENSG00000116990.9
chr1	40260000	chr1	40420000	15	7.306303e-7	0.001292891	1	7_Enh	1	7_Enh	1	ENSG00000116985.6	1	ENSG00000168389.13
chr1	40380000	chr1	40500000	17	7.287627e-6	0.007148059	1	7_Enh	1	7_Enh	1	ENSG00000116990.9	1	ENSG00000131236.12
chr1	40420000	chr1	40860000	15	3.907149e-7	7.973218e-4	1	7_Enh	1	7_Enh	1	ENSG00000168389.13	NA	NA
chr1	40540000	chr1	40700000	23	7.615983e-5	0.03537279	1	7_Enh	1	7_Enh	NA	NA	1	ENSG00000188800.5
chr1	40580000	chr1	40820000	18	6.45701e-7	0.001175729	NA	NA	1	7_Enh	1	ENSG00000131238.12	1	ENSG00000084070.7
chr1	40580000	chr1	40860000	19	2.992556e-7	6.455165e-4	NA	NA	1	7_Enh	1	ENSG00000131238.12	NA	NA
chr1	40620000	chr1	40740000	29	4.522189e-9	2.184403e-5	NA	NA	1	7_Enh	1	ENSG00000117000.8	1	ENSG00000084073.4
chr1	40620000	chr1	40820000	30	8.01978e-13	1.119595e-8	NA	NA	1	7_Enh	1	ENSG00000117000.8	1	ENSG00000084070.7
chr1	40620000	chr1	40860000	29	1.076586e-11	1.1682e-7	NA	NA	1	7_Enh	1	ENSG00000117000.8	NA	NA
chr1	41260000	chr1	41380000	23	4.611686e-8	1.462981e-4	NA	NA	1	7_Enh	1	ENSG00000117013.10	NA	NA
chr1	41260000	chr1	41420000	15	1.023411e-4	0.04280457	NA	NA	1	7_Enh	1	ENSG00000117013.10	NA	NA
chr1	41300000	chr1	41460000	20	2.415837e-7	5.462482e-4	1	7_Enh	1	7_Enh	NA	NA	1	ENSG00000171793.9
chr1	42020000	chr1	42620000	7	7.658294e-5	0.03550784	1	7_Enh	1	7_Enh	NA	NA	1	ENSG00000197273.3
chr1	42220000	chr1	42940000	14	3.835082e-6	0.004506692	1	7_Enh	NA	NA	NA	NA	1	ENSG00000186409.10
chr1	42300000	chr1	42500000	22	5.849326e-9	2.710512e-5	1	7_Enh	1	7_Enh	NA	NA	1	ENSG00000127124.9
chr1	42300000	chr1	43220000	8	9.748216e-5	0.04150229	1	7_Enh	1	7_Enh	NA	NA	1	ENSG00000117385.11
chr1	42620000	chr1	42940000	17	1.40045e-6	0.002116593	1	7_Enh	NA	NA	1	ENSG00000197273.3	1	ENSG00000186409.10
chr1	43260000	chr1	43420000	17	1.005195e-4	0.04231983	1	7_Enh	1	7_Enh	NA	NA	1	ENSG00000117394.15
chr1	43300000	chr1	43540000	18	4.300312e-6	0.004896946	1	7_Enh	1	7_Enh	1	ENSG00000164011.13	NA	NA
chr1	43420000	chr1	43540000	28	1.516812e-13	2.448722e-9	1	7_Enh	1	7_Enh	1	ENSG00000117394.15	NA	NA
chr1	43660000	chr1	43860000	15	4.024455e-7	8.156165e-4	1	7_Enh	1	7_Enh	NA	NA	1	ENSG00000159479.12
chr1	43700000	chr1	43860000	21	3.328486e-6	0.004045222	1	7_Enh	1	7_Enh	NA	NA	1	ENSG00000159479.12
chr1	43740000	chr1	43860000	18	1.812931e-5	0.01360913	1	7_Enh	1	7_Enh	1	ENSG00000253313.1	1	ENSG00000159479.12
chr1	44020000	chr1	53660000	4	4.465103e-6	0.005034269	1	7_Enh	1	7_Enh	NA	NA	1	ENSG00000157184.5
chr1	44180000	chr1	44420000	15	1.494128e-7	3.754112e-4	1	7_Enh	1	7_Enh	1	ENSG00000126091.15	1	ENSG00000117410.9
chr1	44220000	chr1	44420000	30	3.621053e-15	7.637589e-11	1	7_Enh	1	7_Enh	NA	NA	1	ENSG00000117410.9
chr1	44300000	chr1	44420000	19	5.186937e-5	0.02753387	1	7_Enh	1	7_Enh	NA	NA	1	ENSG00000117410.9
chr1	44580000	chr1	44780000	20	2.730116e-6	0.003498475	1	7_Enh	1	7_Enh	1	ENSG00000171872.4	NA	NA
chr1	44580000	chr1	45100000	11	1.094114e-4	0.04467702	1	7_Enh	1	7_Enh	1	ENSG00000171872.4	NA	NA
chr1	44860000	chr1	45140000	17	1.103186e-4	0.04490025	NA	NA	1	7_Enh	1	ENSG00000187147.13	1	ENSG00000126106.9
chr1	45340000	chr1	45780000	11	3.150855e-5	0.01982283	1	7_Enh	1	7_Enh	NA	NA	1	ENSG00000186603.4
chr1	45820000	chr1	45940000	19	2.716388e-7	5.974381e-4	1	7_Enh	NA	NA	1	ENSG00000132781.13	1	ENSG00000070759.12
chr1	45820000	chr1	45980000	22	9.846664e-10	6.007366e-6	1	7_Enh	1	7_Enh	1	ENSG00000132781.13	1	ENSG00000117450.9
chr1	46060000	chr1	46340000	17	1.083047e-7	2.90699e-4	1	7_Enh	1	7_Enh	1	ENSG00000132780.12	NA	NA
chr1	46060000	chr1	46380000	11	1.104687e-6	0.001771616	1	7_Enh	1	7_Enh	1	ENSG00000132780.12	NA	NA
chr1	46060000	chr1	55420000	4	3.399155e-6	0.004115663	1	7_Enh	1	7_Enh	1	ENSG00000132780.12	NA	NA
chr1	46100000	chr1	46260000	13	2.633605e-5	0.01755153	NA	NA	1	7_Enh	1	ENSG00000159588.10	1	ENSG00000086015.16
chr1	46380000	chr1	46660000	13	1.429434e-5	0.01153683	1	7_Enh	1	7_Enh	NA	NA	1	ENSG00000171357.5
chr1	46420000	chr1	46660000	13	2.708618e-5	0.01788402	1	7_Enh	1	7_Enh	NA	NA	1	ENSG00000171357.5
chr1	46500000	chr1	46660000	20	1.269793e-8	5.103639e-5	1	7_Enh	1	7_Enh	NA	NA	1	ENSG00000171357.5
chr1	46540000	chr1	46660000	18	1.824111e-6	0.002589502	1	7_Enh	1	7_Enh	NA	NA	1	ENSG00000171357.5
chr1	46820000	chr1	56180000	4	9.386001e-5	0.04046663	1	7_Enh	1	7_Enh	1	ENSG00000117481.6	NA	NA
chr1	50900000	chr1	51020000	22	1.813316e-5	0.0136099	NA	NA	1	7_Enh	1	ENSG00000142700.7	NA	NA
chr1	51140000	chr1	60380000	4	5.787272e-6	0.00607808	1	7_Enh	NA	NA	NA	NA	1	ENSG00000134716.5
chr1	51260000	chr1	59180000	5	3.795604e-6	0.004471437	1	7_Enh	1	7_Enh	NA	NA	1	ENSG00000162601.5
chr1	51420000	chr1	51660000	20	2.119238e-7	4.941351e-4	1	7_Enh	1	7_Enh	1	ENSG00000185104.15	NA	NA
chr1	51820000	chr1	52060000	10	7.124705e-5	0.03389823	NA	NA	1	7_Enh	1	ENSG00000085831.11	1	ENSG00000117859.14
chr1	51820000	chr1	59980000	4	1.196471e-5	0.01017819	NA	NA	1	7_Enh	1	ENSG00000085831.11	NA	NA
chr1	51980000	chr1	52220000	16	3.351305e-5	0.02069139	1	7_Enh	1	7_Enh	1	ENSG00000085832.12	NA	NA
chr1	52060000	chr1	52220000	18	1.656155e-5	0.01277698	1	7_Enh	1	7_Enh	1	ENSG00000117859.14	NA	NA
chr1	52340000	chr1	52660000	13	2.436703e-5	0.01667533	1	7_Enh	1	7_Enh	1	ENSG00000078618.15	NA	NA
chr1	52540000	chr1	52660000	19	7.652324e-6	0.007402734	1	7_Enh	1	7_Enh	1	ENSG00000117862.7	NA	NA
chr1	52540000	chr1	52860000	15	2.408933e-5	0.01654113	1	7_Enh	NA	NA	1	ENSG00000117862.7	1	ENSG00000085840.8
chr1	52580000	chr1	53180000	9	2.534761e-6	0.00331318	1	7_Enh	1	7_Enh	NA	NA	1	ENSG00000162378.8
chr1	52620000	chr1	52740000	21	9.20007e-7	0.001540669	1	7_Enh	1	7_Enh	1	ENSG00000157077.10	NA	NA
chr1	52820000	chr1	53140000	13	1.276967e-5	0.01065486	1	7_Enh	1	7_Enh	1	ENSG00000154222.10	NA	NA
chr1	52860000	chr1	53060000	24	1.675508e-8	6.405395e-5	NA	NA	1	7_Enh	1	ENSG00000085840.8	1	ENSG00000116157.5
chr1	52860000	chr1	53140000	15	1.597827e-6	0.002339603	NA	NA	1	7_Enh	1	ENSG00000085840.8	NA	NA
chr1	52860000	chr1	53660000	12	1.058226e-8	4.391153e-5	NA	NA	1	7_Enh	1	ENSG00000085840.8	1	ENSG00000157184.5
chr1	52900000	chr1	53100000	18	9.679071e-7	0.001602422	1	7_Enh	NA	NA	NA	NA	1	ENSG00000182183.10
chr1	52980000	chr1	53100000	19	1.416504e-5	0.01146643	1	7_Enh	NA	NA	NA	NA	1	ENSG00000182183.10
chr1	53180000	chr1	53380000	16	3.101411e-5	0.01961864	1	7_Enh	1	7_Enh	1	ENSG00000162378.8	1	ENSG00000121310.12
chr1	53220000	chr1	53380000	27	3.19806e-8	1.087007e-4	1	7_Enh	1	7_Enh	NA	NA	1	ENSG00000121310.12
chr1	53300000	chr1	53420000	15	9.240469e-6	0.008465052	1	7_Enh	1	7_Enh	1	ENSG00000203995.5	NA	NA
chr1	53300000	chr1	53780000	8	1.122522e-4	0.04540225	1	7_Enh	1	7_Enh	1	ENSG00000203995.5	1	ENSG00000157193.10
chr1	53380000	chr1	53620000	21	1.463341e-6	0.002189864	1	7_Enh	1	7_Enh	1	ENSG00000121310.12	1	ENSG00000162383.7
chr1	53380000	chr1	53660000	19	3.090982e-8	1.057773e-4	1	7_Enh	1	7_Enh	1	ENSG00000121310.12	1	ENSG00000157184.5
chr1	53380000	chr1	53700000	17	5.158604e-5	0.0274436	1	7_Enh	1	7_Enh	1	ENSG00000121310.12	1	ENSG00000162385.6
chr1	53420000	chr1	53660000	13	1.462203e-5	0.01171273	1	7_Enh	1	7_Enh	NA	NA	1	ENSG00000157184.5
chr1	53500000	chr1	53620000	19	1.131235e-4	0.04561497	1	7_Enh	1	7_Enh	NA	NA	1	ENSG00000162383.7
chr1	53500000	chr1	53660000	20	3.964773e-8	1.293539e-4	1	7_Enh	1	7_Enh	NA	NA	1	ENSG00000157184.5
chr1	53780000	chr1	53900000	23	7.383783e-7	0.001303383	1	7_Enh	1	7_Enh	1	ENSG00000157193.10	NA	NA
chr1	53780000	chr1	53940000	18	5.52725e-6	0.005884702	1	7_Enh	1	7_Enh	1	ENSG00000157193.10	1	ENSG00000143006.7
chr1	53860000	chr1	54220000	17	1.654723e-7	4.06849e-4	1	7_Enh	1	7_Enh	NA	NA	1	ENSG00000174332.3
chr1	53900000	chr1	54220000	20	4.347289e-5	0.02452711	1	7_Enh	1	7_Enh	NA	NA	1	ENSG00000174332.3
chr1	53900000	chr1	54300000	12	8.730575e-6	0.008135785	1	7_Enh	1	7_Enh	NA	NA	1	ENSG00000058804.10
chr1	53940000	chr1	54060000	25	4.066496e-5	0.0234731	1	7_Enh	1	7_Enh	1	ENSG00000143006.7	NA	NA
chr1	53940000	chr1	54100000	16	2.123048e-5	0.01517661	1	7_Enh	1	7_Enh	1	ENSG00000143006.7	NA	NA
chr1	53940000	chr1	54180000	26	1.910254e-11	1.945017e-7	1	7_Enh	1	7_Enh	1	ENSG00000143006.7	1	ENSG00000174332.3
chr1	53940000	chr1	54220000	41	1.196509e-19	3.837e-15	1	7_Enh	1	7_Enh	1	ENSG00000143006.7	1	ENSG00000174332.3
chr1	53940000	chr1	54260000	13	1.442483e-6	0.002165715	1	7_Enh	1	7_Enh	1	ENSG00000143006.7	NA	NA
chr1	53940000	chr1	54340000	23	5.943564e-11	5.240737e-7	1	7_Enh	NA	NA	1	ENSG00000143006.7	1	ENSG00000058799.9
chr1	53940000	chr1	54460000	14	2.175771e-7	5.03902e-4	1	7_Enh	1	7_Enh	1	ENSG00000143006.7	NA	NA
chr1	53980000	chr1	54180000	15	3.294756e-7	6.969962e-4	1	7_Enh	1	7_Enh	NA	NA	1	ENSG00000174332.3
chr1	53980000	chr1	54220000	19	1.784485e-8	6.757874e-5	1	7_Enh	1	7_Enh	NA	NA	1	ENSG00000174332.3
chr1	54020000	chr1	54180000	20	3.091282e-6	0.003833741	1	7_Enh	1	7_Enh	NA	NA	1	ENSG00000174332.3
chr1	54020000	chr1	54220000	27	3.503347e-8	1.17146e-4	1	7_Enh	1	7_Enh	NA	NA	1	ENSG00000174332.3
chr1	54060000	chr1	54180000	22	2.378388e-5	0.01639036	1	7_Enh	1	7_Enh	NA	NA	1	ENSG00000174332.3
chr1	54060000	chr1	54220000	28	2.951285e-6	0.003704192	1	7_Enh	1	7_Enh	NA	NA	1	ENSG00000174332.3
chr1	54100000	chr1	54220000	19	1.805259e-5	0.01356608	1	7_Enh	1	7_Enh	NA	NA	1	ENSG00000174332.3
chr1	54340000	chr1	54860000	10	1.125558e-4	0.0454805	NA	NA	1	7_Enh	1	ENSG00000058799.9	1	ENSG00000157216.11
chr1	54340000	chr1	54940000	9	1.09308e-4	0.04465214	NA	NA	1	7_Enh	1	ENSG00000058799.9	NA	NA
chr1	54540000	chr1	54900000	13	2.012812e-5	0.01463114	1	7_Enh	NA	NA	1	ENSG00000116209.7	1	ENSG00000157216.11
chr1	54540000	chr1	54940000	12	5.719426e-6	0.006024833	1	7_Enh	1	7_Enh	1	ENSG00000116209.7	NA	NA
chr1	54540000	chr1	55220000	9	1.153668e-4	0.04619027	1	7_Enh	NA	NA	1	ENSG00000116209.7	1	ENSG00000162396.5
chr1	54580000	chr1	54940000	11	5.226645e-6	0.00564868	1	7_Enh	1	7_Enh	1	ENSG00000212670.1	NA	NA
chr1	54620000	chr1	54860000	18	3.689055e-9	1.842873e-5	1	7_Enh	1	7_Enh	1	ENSG00000248835.2	1	ENSG00000157216.11
chr1	54660000	chr1	54940000	14	5.500742e-6	0.005862905	1	7_Enh	1	7_Enh	1	ENSG00000256407.1	NA	NA
chr1	54700000	chr1	54940000	13	7.341346e-7	0.001297556	1	7_Enh	1	7_Enh	1	ENSG00000198711.4	NA	NA
chr1	54700000	chr1	54980000	10	1.91389e-5	0.01412153	1	7_Enh	1	7_Enh	1	ENSG00000198711.4	NA	NA
chr1	54700000	chr1	55180000	10	5.019824e-5	0.02697094	1	7_Enh	1	7_Enh	1	ENSG00000198711.4	1	ENSG00000243725.2
chr1	54740000	chr1	54900000	19	5.64687e-6	0.005973178	1	7_Enh	NA	NA	NA	NA	1	ENSG00000157216.11
chr1	55020000	chr1	55220000	12	6.590747e-5	0.03222071	1	7_Enh	NA	NA	1	ENSG00000162390.13	1	ENSG00000162396.5
chr1	55460000	chr1	56900000	6	5.288021e-5	0.02786795	1	7_Enh	1	7_Enh	1	ENSG00000162399.6	NA	NA
chr1	55700000	chr1	56740000	8	8.699906e-5	0.0385823	1	7_Enh	1	7_Enh	1	ENSG00000162402.8	NA	NA
chr1	55700000	chr1	57620000	8	3.013962e-5	0.01923417	1	7_Enh	1	7_Enh	1	ENSG00000162402.8	NA	NA
chr1	55780000	chr1	57100000	14	1.261718e-11	1.345222e-7	1	7_Enh	1	7_Enh	NA	NA	1	ENSG00000162407.8
chr1	55820000	chr1	57100000	9	6.503049e-6	0.006583241	1	7_Enh	1	7_Enh	NA	NA	1	ENSG00000162407.8
chr1	55900000	chr1	57100000	15	1.02948e-10	8.505277e-7	1	7_Enh	1	7_Enh	NA	NA	1	ENSG00000162407.8
chr1	56060000	chr1	59180000	6	2.022332e-5	0.01467386	1	7_Enh	1	7_Enh	NA	NA	1	ENSG00000162601.5
chr1	56100000	chr1	57100000	9	2.864615e-5	0.01856299	1	7_Enh	1	7_Enh	NA	NA	1	ENSG00000162407.8
chr1	57420000	chr1	63340000	5	2.632855e-5	0.01755019	NA	NA	1	7_Enh	1	ENSG00000021852.8	NA	NA
chr1	57820000	chr1	66260000	5	7.452629e-6	0.007263158	1	7_Enh	1	7_Enh	NA	NA	1	ENSG00000184588.13
chr1	59180000	chr1	59980000	9	7.081307e-5	0.03376419	1	7_Enh	1	7_Enh	1	ENSG00000162601.5	NA	NA
chr1	59180000	chr1	60180000	10	3.996133e-6	0.004636563	1	7_Enh	1	7_Enh	1	ENSG00000162601.5	NA	NA
chr1	59260000	chr1	59500000	15	1.22852e-6	0.001923513	1	7_Enh	1	7_Enh	1	ENSG00000177606.5	NA	NA
chr1	59260000	chr1	59540000	14	4.370413e-6	0.004956782	1	7_Enh	1	7_Enh	1	ENSG00000177606.5	NA	NA
chr1	59260000	chr1	59580000	14	8.857205e-6	0.008220653	1	7_Enh	1	7_Enh	1	ENSG00000177606.5	NA	NA
chr1	59260000	chr1	59900000	9	2.328518e-5	0.01615318	1	7_Enh	1	7_Enh	1	ENSG00000177606.5	NA	NA
chr1	59260000	chr1	60020000	10	1.29269e-5	0.01074687	1	7_Enh	1	7_Enh	1	ENSG00000177606.5	NA	NA
chr1	59260000	chr1	60060000	9	3.823552e-6	0.004498585	1	7_Enh	1	7_Enh	1	ENSG00000177606.5	NA	NA
chr1	59260000	chr1	60140000	10	1.003794e-5	0.008978948	1	7_Enh	1	7_Enh	1	ENSG00000177606.5	NA	NA
chr1	59260000	chr1	60180000	11	4.866597e-8	1.529743e-4	1	7_Enh	1	7_Enh	1	ENSG00000177606.5	NA	NA
chr1	59260000	chr1	60220000	16	2.739168e-12	3.406464e-8	1	7_Enh	1	7_Enh	1	ENSG00000177606.5	NA	NA
chr1	59300000	chr1	66980000	4	9.168106e-6	0.008418843	1	7_Enh	1	7_Enh	NA	NA	1	ENSG00000118473.17
chr1	59340000	chr1	60260000	11	6.596952e-5	0.03223871	1	7_Enh	1	7_Enh	NA	NA	1	ENSG00000134709.6
chr1	59780000	chr1	60100000	15	6.270789e-5	0.03121464	1	7_Enh	1	7_Enh	1	ENSG00000172456.12	NA	NA
chr1	59780000	chr1	60140000	20	3.000851e-7	6.468231e-4	1	7_Enh	1	7_Enh	1	ENSG00000172456.12	NA	NA
chr1	60260000	chr1	64940000	7	6.710785e-8	1.992166e-4	1	7_Enh	1	7_Enh	1	ENSG00000134709.6	1	ENSG00000158966.9
chr1	60380000	chr1	61660000	7	8.747043e-5	0.0387113	NA	NA	1	7_Enh	1	ENSG00000134716.5	NA	NA
chr1	62900000	chr1	65460000	7	6.784443e-7	0.001219485	1	7_Enh	1	7_Enh	1	ENSG00000162607.8	NA	NA
chr1	63820000	chr1	67500000	5	6.766141e-5	0.03279162	NA	NA	1	7_Enh	1	ENSG00000088035.11	1	ENSG00000116704.6
chr1	63900000	chr1	65620000	8	4.317006e-6	0.004909524	1	7_Enh	1	7_Enh	NA	NA	1	ENSG00000162433.10
chr1	63980000	chr1	65340000	7	1.01749e-4	0.04264981	NA	NA	1	7_Enh	1	ENSG00000203965.8	NA	NA
chr1	63980000	chr1	68260000	5	4.0178e-5	0.02329632	NA	NA	1	7_Enh	1	ENSG00000203965.8	NA	NA
chr1	64020000	chr1	64660000	11	1.844632e-6	0.002610267	1	7_Enh	1	7_Enh	1	ENSG00000116652.5	1	ENSG00000177414.9
chr1	64060000	chr1	64540000	15	1.244539e-5	0.0104674	1	7_Enh	1	7_Enh	1	ENSG00000142856.12	NA	NA
chr1	64060000	chr1	64580000	14	1.334854e-5	0.01099775	1	7_Enh	1	7_Enh	1	ENSG00000142856.12	NA	NA
chr1	64060000	chr1	64700000	9	7.160089e-5	0.03400826	1	7_Enh	1	7_Enh	1	ENSG00000142856.12	NA	NA
chr1	64180000	chr1	64660000	11	7.859373e-7	0.001365442	1	7_Enh	1	7_Enh	NA	NA	1	ENSG00000177414.9
chr1	64780000	chr1	65700000	9	7.967708e-5	0.036451	1	7_Enh	NA	NA	NA	NA	1	ENSG00000116675.11
chr1	65620000	chr1	66140000	11	7.112012e-5	0.03386074	1	7_Enh	1	7_Enh	1	ENSG00000162433.10	NA	NA
chr1	66820000	chr1	66980000	19	1.878455e-5	0.01394355	1	7_Enh	1	7_Enh	NA	NA	1	ENSG00000118473.17
chr1	67500000	chr1	67620000	20	1.03339e-5	0.009168205	1	7_Enh	1	7_Enh	1	ENSG00000116704.6	1	ENSG00000162594.10
chr1	67700000	chr1	67900000	16	8.618638e-5	0.0383406	NA	NA	1	7_Enh	1	ENSG00000203963.7	1	ENSG00000142864.10
chr1	67980000	chr1	76180000	4	6.07318e-5	0.03055773	1	7_Enh	1	7_Enh	NA	NA	1	ENSG00000117054.9
chr1	68020000	chr1	68140000	50	5.135346e-12	5.972616e-8	1	7_Enh	1	7_Enh	NA	NA	1	ENSG00000116717.7
chr1	68140000	chr1	68700000	19	4.987705e-6	0.00545496	1	7_Enh	1	7_Enh	1	ENSG00000116717.7	1	ENSG00000116729.9
chr1	68260000	chr1	68900000	9	1.202926e-4	0.04742661	1	7_Enh	NA	NA	NA	NA	1	ENSG00000116745.6
chr1	68340000	chr1	68700000	13	6.938767e-5	0.03332605	1	7_Enh	1	7_Enh	NA	NA	1	ENSG00000116729.9
chr1	68580000	chr1	68700000	20	3.486816e-5	0.02124765	1	7_Enh	1	7_Enh	NA	NA	1	ENSG00000116729.9
chr1	68820000	chr1	75180000	6	3.091469e-8	1.057773e-4	1	7_Enh	1	7_Enh	NA	NA	1	ENSG00000116791.9
chr1	70500000	chr1	74660000	6	4.923567e-5	0.02662876	1	7_Enh	1	7_Enh	NA	NA	1	ENSG00000162620.11
chr1	70620000	chr1	78220000	5	2.544322e-5	0.0171601	1	7_Enh	1	7_Enh	NA	NA	1	ENSG00000077254.10
chr1	71540000	chr1	75180000	8	6.602735e-9	2.990821e-5	1	7_Enh	1	7_Enh	1	ENSG00000132485.8	1	ENSG00000116791.9
chr1	72740000	chr1	75180000	6	9.435122e-5	0.04059892	1	7_Enh	1	7_Enh	1	ENSG00000172260.9	1	ENSG00000116791.9
chr1	75300000	chr1	76060000	9	4.865462e-5	0.0264079	1	7_Enh	NA	NA	NA	NA	1	ENSG00000137968.12
chr1	76180000	chr1	79820000	5	8.695116e-5	0.03856727	1	7_Enh	1	7_Enh	1	ENSG00000117054.9	NA	NA
chr1	76540000	chr1	77500000	16	3.154385e-5	0.01983673	1	7_Enh	1	7_Enh	1	ENSG00000184005.9	NA	NA
chr1	77660000	chr1	78220000	12	1.177392e-4	0.04677322	1	7_Enh	1	7_Enh	NA	NA	1	ENSG00000077254.10
chr1	77700000	chr1	78020000	13	6.733301e-5	0.03269194	1	7_Enh	1	7_Enh	1	ENSG00000142892.10	NA	NA
chr1	77700000	chr1	78140000	18	3.566929e-9	1.793802e-5	1	7_Enh	1	7_Enh	1	ENSG00000142892.10	1	ENSG00000036549.8
chr1	77780000	chr1	78260000	13	5.550629e-6	0.005901983	1	7_Enh	1	7_Enh	NA	NA	1	ENSG00000180488.10
chr1	77820000	chr1	84940000	4	7.282533e-5	0.03436764	1	7_Enh	1	7_Enh	NA	NA	1	ENSG00000117133.6
chr1	77860000	chr1	78140000	19	1.098728e-5	0.009587195	1	7_Enh	1	7_Enh	NA	NA	1	ENSG00000036549.8
chr1	78260000	chr1	85180000	4	4.504613e-5	0.02510844	1	7_Enh	1	7_Enh	1	ENSG00000180488.10	NA	NA
chr1	78620000	chr1	78780000	24	6.85649e-5	0.03307082	1	7_Enh	1	7_Enh	NA	NA	1	ENSG00000122420.5
chr1	78620000	chr1	79100000	13	6.764164e-5	0.03278418	1	7_Enh	1	7_Enh	NA	NA	1	ENSG00000137965.6
chr1	78660000	chr1	79100000	13	6.050383e-5	0.03048611	1	7_Enh	1	7_Enh	NA	NA	1	ENSG00000137965.6
chr1	78780000	chr1	82300000	7	5.601353e-5	0.02896466	1	7_Enh	1	7_Enh	1	ENSG00000122420.5	NA	NA
chr1	79020000	chr1	85100000	5	1.586482e-5	0.01239816	1	7_Enh	1	7_Enh	NA	NA	1	ENSG00000180869.3
chr1	80300000	chr1	87020000	6	7.737028e-6	0.007463255	1	7_Enh	NA	NA	NA	NA	1	ENSG00000016602.8
chr1	84460000	chr1	84820000	18	3.83636e-6	0.004507553	1	7_Enh	1	7_Enh	1	ENSG00000137941.12	NA	NA
chr1	84460000	chr1	85140000	13	1.096424e-5	0.009573162	1	7_Enh	1	7_Enh	1	ENSG00000137941.12	1	ENSG00000117155.12
chr1	84540000	chr1	84940000	17	2.16669e-7	5.023624e-4	NA	NA	1	7_Enh	1	ENSG00000142875.15	1	ENSG00000117133.6
chr1	84620000	chr1	85060000	22	7.014623e-6	0.006945308	1	7_Enh	1	7_Enh	NA	NA	1	ENSG00000117151.8
chr1	84620000	chr1	85100000	21	5.824154e-5	0.02974711	1	7_Enh	1	7_Enh	NA	NA	1	ENSG00000180869.3
chr1	84780000	chr1	85420000	11	7.454228e-5	0.03489749	1	7_Enh	1	7_Enh	1	ENSG00000203943.4	NA	NA
chr1	84900000	chr1	85340000	14	7.429715e-6	0.00724553	1	7_Enh	1	7_Enh	NA	NA	1	ENSG00000171517.5
chr1	84940000	chr1	85220000	24	1.797775e-9	1.002657e-5	1	7_Enh	1	7_Enh	1	ENSG00000117133.6	NA	NA
chr1	84940000	chr1	86540000	7	9.410237e-5	0.04053514	1	7_Enh	1	7_Enh	1	ENSG00000117133.6	NA	NA
chr1	84980000	chr1	85220000	21	1.073655e-7	2.888186e-4	NA	NA	1	7_Enh	1	ENSG00000174021.6	NA	NA
chr1	85060000	chr1	85700000	13	8.665498e-5	0.03848137	1	7_Enh	1	7_Enh	1	ENSG00000117151.8	NA	NA
chr1	85100000	chr1	85220000	31	2.746891e-5	0.01805177	1	7_Enh	1	7_Enh	1	ENSG00000180869.3	NA	NA
chr1	85140000	chr1	94260000	5	4.020673e-5	0.02330553	1	7_Enh	1	7_Enh	1	ENSG00000117155.12	NA	NA
chr1	85420000	chr1	85740000	14	4.113366e-7	8.303749e-4	1	7_Enh	1	7_Enh	NA	NA	1	ENSG00000142867.8
chr1	85460000	chr1	85580000	25	1.401368e-7	3.572683e-4	NA	NA	1	7_Enh	1	ENSG00000162643.8	NA	NA
chr1	85580000	chr1	85740000	16	2.49317e-5	0.01692548	1	7_Enh	1	7_Enh	NA	NA	1	ENSG00000142867.8
chr1	85780000	chr1	86060000	27	6.194273e-13	8.934455e-9	1	7_Enh	1	7_Enh	NA	NA	1	ENSG00000142871.11
chr1	85780000	chr1	86180000	18	2.07856e-5	0.01496546	1	7_Enh	1	7_Enh	NA	NA	1	ENSG00000117174.6
chr1	86060000	chr1	86180000	24	8.522261e-6	0.00800015	1	7_Enh	1	7_Enh	1	ENSG00000142871.11	1	ENSG00000117174.6
chr1	86060000	chr1	86300000	11	8.332907e-5	0.03754554	1	7_Enh	1	7_Enh	1	ENSG00000142871.11	NA	NA
chr1	86500000	chr1	91980000	6	3.392121e-5	0.02085373	1	7_Enh	1	7_Enh	NA	NA	1	ENSG00000097046.8
chr1	87580000	chr1	89140000	12	4.628972e-5	0.02554919	1	7_Enh	1	7_Enh	NA	NA	1	ENSG00000065243.14
chr1	87660000	chr1	89140000	13	5.992665e-7	0.001108782	1	7_Enh	1	7_Enh	NA	NA	1	ENSG00000065243.14
chr1	87780000	chr1	88380000	25	1.669831e-6	0.002420995	NA	NA	1	7_Enh	1	ENSG00000143013.8	NA	NA
chr1	87780000	chr1	88420000	19	5.414779e-6	0.005798169	NA	NA	1	7_Enh	1	ENSG00000143013.8	NA	NA
chr1	89460000	chr1	89820000	16	3.082904e-6	0.003826734	1	7_Enh	NA	NA	1	ENSG00000213516.5	1	ENSG00000183347.13
chr1	89460000	chr1	90380000	9	2.466383e-5	0.01680186	1	7_Enh	1	7_Enh	1	ENSG00000213516.5	NA	NA
chr1	89460000	chr1	91420000	7	2.562797e-5	0.01724545	1	7_Enh	1	7_Enh	1	ENSG00000213516.5	NA	NA
chr1	89500000	chr1	90220000	8	1.186013e-4	0.04699454	1	7_Enh	1	7_Enh	1	ENSG00000117226.7	NA	NA
chr1	89980000	chr1	91380000	9	3.533476e-8	1.179624e-4	1	7_Enh	1	7_Enh	1	ENSG00000197147.8	NA	NA
chr1	90060000	chr1	90460000	17	4.431361e-7	8.787789e-4	1	7_Enh	1	7_Enh	NA	NA	1	ENSG00000162664.12
chr1	90140000	chr1	92540000	5	1.029584e-4	0.04296159	1	7_Enh	NA	NA	NA	NA	1	ENSG00000189195.5
chr1	90260000	chr1	90460000	15	2.976473e-7	6.43416e-4	1	7_Enh	1	7_Enh	NA	NA	1	ENSG00000162664.12
chr1	90300000	chr1	90420000	25	2.259998e-6	0.003037209	1	7_Enh	1	7_Enh	1	ENSG00000171492.10	NA	NA
chr1	91980000	chr1	92100000	33	5.198819e-7	9.959332e-4	1	7_Enh	1	7_Enh	1	ENSG00000097046.8	NA	NA
chr1	91980000	chr1	92220000	22	2.632224e-5	0.01754807	1	7_Enh	1	7_Enh	1	ENSG00000097046.8	NA	NA
chr1	91980000	chr1	92260000	21	1.888787e-5	0.01399506	1	7_Enh	1	7_Enh	1	ENSG00000097046.8	NA	NA
chr1	91980000	chr1	92300000	16	4.006402e-6	0.004643584	1	7_Enh	1	7_Enh	1	ENSG00000097046.8	NA	NA
chr1	91980000	chr1	92340000	13	7.010988e-5	0.03356652	1	7_Enh	1	7_Enh	1	ENSG00000097046.8	NA	NA
chr1	91980000	chr1	92380000	19	4.366434e-9	2.119084e-5	1	7_Enh	1	7_Enh	1	ENSG00000097046.8	1	ENSG00000069702.6
chr1	91980000	chr1	92420000	14	9.222088e-6	0.0084527	1	7_Enh	NA	NA	1	ENSG00000097046.8	1	ENSG00000137948.14
chr1	91980000	chr1	92540000	16	5.182643e-7	9.937566e-4	1	7_Enh	NA	NA	1	ENSG00000097046.8	1	ENSG00000189195.5
chr1	92020000	chr1	92380000	12	5.39343e-6	0.005783577	1	7_Enh	1	7_Enh	NA	NA	1	ENSG00000069702.6
chr1	92020000	chr1	92420000	10	9.929722e-5	0.04197715	1	7_Enh	NA	NA	NA	NA	1	ENSG00000137948.14
chr1	92100000	chr1	92780000	11	6.73485e-5	0.03269754	1	7_Enh	NA	NA	NA	NA	1	ENSG00000174842.12
chr1	92180000	chr1	92380000	20	3.172496e-9	1.627579e-5	1	7_Enh	1	7_Enh	NA	NA	1	ENSG00000069702.6
chr1	93220000	chr1	93540000	12	5.28669e-5	0.02786628	1	7_Enh	1	7_Enh	NA	NA	1	ENSG00000143033.13
chr1	93420000	chr1	93540000	23	1.367991e-5	0.01119056	1	7_Enh	1	7_Enh	1	ENSG00000154511.7	1	ENSG00000143033.13
chr1	93820000	chr1	94100000	14	4.417824e-5	0.02479226	1	7_Enh	1	7_Enh	1	ENSG00000117505.8	NA	NA
chr1	93900000	chr1	94260000	16	1.125569e-5	0.009748092	NA	NA	1	7_Enh	1	ENSG00000137942.12	NA	NA
chr1	93900000	chr1	94300000	10	3.378346e-5	0.02080191	NA	NA	1	7_Enh	1	ENSG00000137942.12	1	ENSG00000137936.12
chr1	93980000	chr1	94300000	10	5.410818e-5	0.02829875	1	7_Enh	1	7_Enh	NA	NA	1	ENSG00000137936.12
chr1	94380000	chr1	94500000	22	3.866154e-5	0.02272007	1	7_Enh	1	7_Enh	1	ENSG00000023909.5	NA	NA
chr1	94380000	chr1	94700000	16	5.368719e-5	0.02815113	1	7_Enh	1	7_Enh	1	ENSG00000023909.5	NA	NA
chr1	94380000	chr1	94940000	14	7.918185e-5	0.03631043	1	7_Enh	1	7_Enh	1	ENSG00000023909.5	NA	NA
chr1	94500000	chr1	94740000	23	9.525759e-9	4.019407e-5	1	7_Enh	1	7_Enh	NA	NA	1	ENSG00000137962.8
chr1	94500000	chr1	94900000	14	5.700676e-7	0.00106901	1	7_Enh	1	7_Enh	NA	NA	1	ENSG00000117528.7
chr1	94540000	chr1	94740000	15	1.07805e-6	0.00173936	1	7_Enh	1	7_Enh	NA	NA	1	ENSG00000137962.8
chr1	94580000	chr1	94700000	25	3.99448e-7	8.110344e-4	1	7_Enh	1	7_Enh	1	ENSG00000198691.7	NA	NA
chr1	94580000	chr1	94740000	19	6.264377e-5	0.03119186	1	7_Enh	1	7_Enh	1	ENSG00000198691.7	1	ENSG00000137962.8
chr1	94580000	chr1	94780000	18	1.816964e-6	0.002581733	1	7_Enh	1	7_Enh	1	ENSG00000198691.7	NA	NA
chr1	94620000	chr1	94740000	23	4.118967e-8	1.334356e-4	1	7_Enh	1	7_Enh	NA	NA	1	ENSG00000137962.8
chr1	94900000	chr1	95380000	12	9.692259e-5	0.0413477	1	7_Enh	1	7_Enh	1	ENSG00000117528.7	1	ENSG00000117519.11
chr1	94940000	chr1	95300000	20	8.900759e-8	2.493598e-4	1	7_Enh	1	7_Enh	NA	NA	1	ENSG00000143036.12
chr1	94940000	chr1	95380000	21	1.525565e-6	0.002259639	1	7_Enh	1	7_Enh	NA	NA	1	ENSG00000117519.11
chr1	94980000	chr1	95300000	18	1.855922e-10	1.441716e-6	1	7_Enh	1	7_Enh	NA	NA	1	ENSG00000143036.12
chr1	95020000	chr1	95140000	16	7.912583e-5	0.03629835	1	7_Enh	1	7_Enh	1	ENSG00000117525.9	NA	NA
chr1	95020000	chr1	95180000	32	3.78032e-15	7.932993e-11	1	7_Enh	1	7_Enh	1	ENSG00000117525.9	NA	NA
chr1	95020000	chr1	95260000	34	7.208494e-14	1.233674e-9	1	7_Enh	1	7_Enh	1	ENSG00000117525.9	NA	NA
chr1	95020000	chr1	95500000	14	3.847842e-6	0.004518151	1	7_Enh	1	7_Enh	1	ENSG00000117525.9	NA	NA
chr1	95300000	chr1	95420000	22	4.193786e-5	0.02396329	1	7_Enh	1	7_Enh	1	ENSG00000143036.12	NA	NA
chr1	95300000	chr1	95460000	18	1.078517e-6	0.001739693	1	7_Enh	1	7_Enh	1	ENSG00000143036.12	NA	NA
chr1	95300000	chr1	95500000	15	9.735491e-5	0.0414733	1	7_Enh	1	7_Enh	1	ENSG00000143036.12	NA	NA
chr1	95380000	chr1	95500000	39	2.075532e-13	3.28017e-9	1	7_Enh	1	7_Enh	1	ENSG00000117519.11	NA	NA
chr1	95580000	chr1	98460000	6	3.115022e-5	0.01966783	1	7_Enh	1	7_Enh	1	ENSG00000271092.1	NA	NA
chr1	96780000	chr1	97180000	13	2.976057e-6	0.003728295	1	7_Enh	NA	NA	NA	NA	1	ENSG00000117569.14
chr1	97180000	chr1	98500000	10	1.460686e-5	0.01170503	NA	NA	1	7_Enh	1	ENSG00000117569.14	NA	NA
chr1	97340000	chr1	98380000	8	8.063874e-5	0.03672107	1	7_Enh	1	7_Enh	NA	NA	1	ENSG00000188641.8
chr1	98820000	chr1	101380000	7	3.022443e-5	0.01927042	1	7_Enh	NA	NA	NA	NA	1	ENSG00000162694.9
chr1	100340000	chr1	107580000	4	8.196859e-5	0.03712805	1	7_Enh	NA	NA	NA	NA	1	ENSG00000198890.6
chr1	100940000	chr1	101180000	24	8.461633e-7	0.001446639	1	7_Enh	1	7_Enh	NA	NA	1	ENSG00000162692.6
chr1	101020000	chr1	101340000	16	1.917212e-5	0.01414162	NA	NA	1	7_Enh	1	ENSG00000181656.6	NA	NA
chr1	101180000	chr1	101300000	23	3.378833e-5	0.02080224	1	7_Enh	1	7_Enh	1	ENSG00000162692.6	NA	NA
chr1	101180000	chr1	101340000	23	7.639812e-5	0.0354438	1	7_Enh	1	7_Enh	1	ENSG00000162692.6	NA	NA
chr1	101220000	chr1	107580000	4	8.237575e-5	0.03724811	1	7_Enh	NA	NA	NA	NA	1	ENSG00000198890.6
chr1	101300000	chr1	109260000	4	1.115188e-4	0.04522057	1	7_Enh	1	7_Enh	NA	NA	1	ENSG00000143107.4
chr1	101380000	chr1	101740000	28	4.950515e-14	8.716272e-10	NA	NA	1	7_Enh	1	ENSG00000162694.9	NA	NA
chr1	101460000	chr1	101740000	17	5.568239e-5	0.02883858	1	7_Enh	1	7_Enh	1	ENSG00000269175.1	NA	NA
chr1	109100000	chr1	118460000	6	2.343622e-6	0.003124169	1	7_Enh	NA	NA	1	ENSG00000162636.11	1	ENSG00000196505.6
chr1	109140000	chr1	117900000	3	1.014635e-4	0.04257879	1	7_Enh	1	7_Enh	NA	NA	1	ENSG00000198162.8
chr1	109220000	chr1	114300000	4	7.699852e-5	0.03564025	1	7_Enh	1	7_Enh	1	ENSG00000134186.7	1	ENSG00000116793.11
chr1	109260000	chr1	118660000	4	1.275494e-4	0.04930343	1	7_Enh	1	7_Enh	1	ENSG00000143107.4	NA	NA
chr1	109620000	chr1	109780000	16	1.127079e-5	0.009757762	1	7_Enh	1	7_Enh	1	ENSG00000215717.5	1	ENSG00000143126.7
chr1	109660000	chr1	109780000	22	2.367455e-7	5.388498e-4	1	7_Enh	1	7_Enh	1	ENSG00000179902.8	1	ENSG00000143126.7
chr1	109740000	chr1	109900000	16	9.853234e-6	0.008861245	1	7_Enh	1	7_Enh	1	ENSG00000031698.8	NA	NA
chr1	109740000	chr1	109940000	19	1.009261e-8	4.212314e-5	1	7_Enh	1	7_Enh	1	ENSG00000031698.8	1	ENSG00000134243.7
chr1	109780000	chr1	109900000	18	5.430002e-5	0.0283583	1	7_Enh	1	7_Enh	1	ENSG00000143126.7	NA	NA
chr1	109780000	chr1	109940000	22	2.109567e-8	7.776756e-5	1	7_Enh	1	7_Enh	1	ENSG00000143126.7	1	ENSG00000134243.7
chr1	109780000	chr1	110020000	22	6.720243e-8	1.993999e-4	1	7_Enh	1	7_Enh	1	ENSG00000143126.7	1	ENSG00000174151.10
chr1	109860000	chr1	118420000	4	7.295278e-5	0.03440695	1	7_Enh	1	7_Enh	1	ENSG00000221986.2	NA	NA
chr1	109940000	chr1	110340000	11	4.76902e-5	0.02605744	1	7_Enh	1	7_Enh	1	ENSG00000134243.7	NA	NA
chr1	110020000	chr1	110500000	16	9.841726e-8	2.694593e-4	1	7_Enh	1	7_Enh	1	ENSG00000174151.10	NA	NA
chr1	110020000	chr1	110540000	16	4.840557e-9	2.310481e-5	1	7_Enh	1	7_Enh	1	ENSG00000174151.10	1	ENSG00000168710.13
chr1	110060000	chr1	110180000	13	2.304134e-5	0.01603319	1	7_Enh	1	7_Enh	1	ENSG00000181754.6	1	ENSG00000168765.11
chr1	110100000	chr1	110300000	17	3.520731e-7	7.346284e-4	1	7_Enh	1	7_Enh	1	ENSG00000065135.7	1	ENSG00000198758.6
chr1	110100000	chr1	110340000	13	4.715098e-5	0.02584824	1	7_Enh	1	7_Enh	1	ENSG00000065135.7	NA	NA
chr1	110100000	chr1	110460000	12	1.899744e-6	0.00266965	1	7_Enh	1	7_Enh	1	ENSG00000065135.7	1	ENSG00000184371.9
chr1	110140000	chr1	110540000	13	1.412299e-9	8.11e-6	1	7_Enh	1	7_Enh	1	ENSG00000116337.11	1	ENSG00000168710.13
chr1	110180000	chr1	110300000	36	4.844901e-22	1.830993e-17	1	7_Enh	1	7_Enh	1	ENSG00000168765.11	1	ENSG00000198758.6
chr1	110300000	chr1	110460000	13	1.755077e-5	0.01330888	1	7_Enh	1	7_Enh	1	ENSG00000198758.6	1	ENSG00000184371.9
chr1	110300000	chr1	110540000	17	2.017352e-9	1.111676e-5	1	7_Enh	1	7_Enh	1	ENSG00000198758.6	1	ENSG00000168710.13
chr1	110340000	chr1	110460000	19	7.15699e-9	3.188639e-5	1	7_Enh	1	7_Enh	NA	NA	1	ENSG00000184371.9
chr1	110340000	chr1	110540000	15	4.752026e-7	9.264614e-4	1	7_Enh	1	7_Enh	NA	NA	1	ENSG00000168710.13
chr1	110340000	chr1	110580000	18	6.634493e-7	0.001199631	1	7_Enh	1	7_Enh	NA	NA	1	ENSG00000143093.10
chr1	110620000	chr1	112980000	5	2.57292e-5	0.01729013	NA	NA	1	7_Enh	1	ENSG00000156150.6	NA	NA
chr1	110620000	chr1	117620000	5	2.698311e-5	0.01783701	NA	NA	1	7_Enh	1	ENSG00000156150.6	1	ENSG00000116830.7
chr1	110700000	chr1	111060000	15	6.027323e-5	0.03040818	NA	NA	1	7_Enh	1	ENSG00000197106.6	1	ENSG00000143105.5
chr1	110780000	chr1	110980000	18	1.510227e-7	3.787072e-4	1	7_Enh	1	7_Enh	NA	NA	1	ENSG00000143125.5
chr1	110900000	chr1	115660000	6	1.611784e-5	0.01253256	1	7_Enh	1	7_Enh	1	ENSG00000162775.10	NA	NA
chr1	111060000	chr1	117620000	5	4.603437e-5	0.02545504	1	7_Enh	1	7_Enh	1	ENSG00000143105.5	1	ENSG00000116830.7
chr1	111700000	chr1	117740000	5	9.338136e-5	0.04034099	1	7_Enh	1	7_Enh	1	ENSG00000156171.10	1	ENSG00000134258.12
chr1	111980000	chr1	112220000	21	3.11234e-5	0.01966183	1	7_Enh	1	7_Enh	1	ENSG00000116455.9	NA	NA
chr1	112020000	chr1	112300000	24	1.034741e-6	0.001686962	1	7_Enh	1	7_Enh	1	ENSG00000143110.7	1	ENSG00000197852.8
chr1	112020000	chr1	112340000	18	4.909188e-5	0.0265671	1	7_Enh	1	7_Enh	1	ENSG00000143110.7	NA	NA
chr1	112100000	chr1	112260000	40	2.307363e-9	1.244904e-5	1	7_Enh	1	7_Enh	1	ENSG00000121933.13	NA	NA
chr1	112100000	chr1	112300000	25	1.469551e-5	0.01175753	1	7_Enh	1	7_Enh	1	ENSG00000121933.13	1	ENSG00000197852.8
chr1	112100000	chr1	120260000	5	6.280592e-5	0.03123873	1	7_Enh	1	7_Enh	1	ENSG00000121933.13	NA	NA
chr1	112900000	chr1	116940000	7	3.187254e-6	0.003917186	1	7_Enh	1	7_Enh	NA	NA	1	ENSG00000269279.1
chr1	112940000	chr1	113180000	17	2.004032e-5	0.01458831	1	7_Enh	1	7_Enh	1	ENSG00000143079.10	1	ENSG00000007341.14
chr1	113020000	chr1	113140000	21	5.844443e-6	0.006120139	1	7_Enh	1	7_Enh	1	ENSG00000134245.13	NA	NA
chr1	113140000	chr1	119700000	4	3.832508e-6	0.004504747	1	7_Enh	1	7_Enh	NA	NA	1	ENSG00000116874.7
chr1	113260000	chr1	113380000	16	3.862178e-6	0.004528866	1	7_Enh	1	7_Enh	1	ENSG00000184599.9	NA	NA
chr1	113260000	chr1	114300000	7	3.077556e-5	0.01951259	1	7_Enh	1	7_Enh	1	ENSG00000184599.9	1	ENSG00000116793.11
chr1	113660000	chr1	114460000	10	3.492691e-5	0.02127401	1	7_Enh	1	7_Enh	NA	NA	1	ENSG00000163349.17
chr1	114460000	chr1	114980000	13	2.914868e-7	6.324168e-4	1	7_Enh	1	7_Enh	1	ENSG00000163349.17	NA	NA
chr1	114900000	chr1	115220000	18	5.057047e-5	0.0271004	1	7_Enh	NA	NA	NA	NA	1	ENSG00000116748.15
chr1	115620000	chr1	116260000	10	1.176948e-5	0.01006238	1	7_Enh	1	7_Enh	1	ENSG00000134198.5	NA	NA
chr1	115740000	chr1	115900000	26	7.171788e-5	0.0340374	1	7_Enh	1	7_Enh	NA	NA	1	ENSG00000134259.3
chr1	116180000	chr1	119900000	5	7.233019e-5	0.03421294	1	7_Enh	NA	NA	1	ENSG00000173218.10	1	ENSG00000116882.10
chr1	116300000	chr1	119740000	6	3.928948e-6	0.004582921	1	7_Enh	1	7_Enh	1	ENSG00000118729.10	NA	NA
chr1	116500000	chr1	117060000	12	4.781896e-6	0.005290317	NA	NA	1	7_Enh	1	ENSG00000163393.8	NA	NA
chr1	116660000	chr1	117020000	19	2.851231e-6	0.003610192	1	7_Enh	1	7_Enh	1	ENSG00000173212.4	NA	NA
chr1	116660000	chr1	118300000	8	4.00827e-5	0.02326521	1	7_Enh	1	7_Enh	1	ENSG00000173212.4	NA	NA
chr1	117220000	chr1	117620000	17	6.554973e-5	0.03211597	NA	NA	1	7_Enh	1	ENSG00000203864.1	1	ENSG00000116830.7
chr1	117940000	chr1	118460000	15	1.52201e-5	0.01204363	1	7_Enh	NA	NA	NA	NA	1	ENSG00000196505.6
chr1	118060000	chr1	118460000	19	2.611729e-7	5.799028e-4	1	7_Enh	NA	NA	NA	NA	1	ENSG00000196505.6
chr1	118100000	chr1	118460000	26	5.381374e-8	1.663379e-4	1	7_Enh	NA	NA	NA	NA	1	ENSG00000196505.6
chr1	118140000	chr1	118260000	22	2.568959e-7	5.727162e-4	1	7_Enh	1	7_Enh	1	ENSG00000183508.4	NA	NA
chr1	118140000	chr1	118420000	27	1.54649e-11	1.612409e-7	1	7_Enh	1	7_Enh	1	ENSG00000183508.4	NA	NA
chr1	118340000	chr1	120420000	6	6.088323e-5	0.03060554	1	7_Enh	1	7_Enh	NA	NA	1	ENSG00000134249.6
chr1	120300000	chr1	120420000	18	4.317865e-6	0.004909825	1	7_Enh	1	7_Enh	1	ENSG00000134240.7	1	ENSG00000134249.6
chr1	120300000	chr1	120460000	17	1.201526e-5	0.01020459	1	7_Enh	NA	NA	1	ENSG00000134240.7	1	ENSG00000134249.6
chr1	120340000	chr1	120460000	26	2.552565e-11	2.512878e-7	1	7_Enh	NA	NA	1	ENSG00000134193.10	1	ENSG00000134249.6
chr1	144540000	chr1	148540000	12	2.677731e-14	4.886542e-10	1	7_Enh	NA	NA	NA	NA	1	ENSG00000243452.3
chr1	144580000	chr1	148540000	8	1.316101e-8	5.251424e-5	1	7_Enh	NA	NA	NA	NA	1	ENSG00000243452.3
chr1	144700000	chr1	144980000	182	1.194143e-212	7.585185e-207	1	7_Enh	1	7_Enh	NA	NA	1	ENSG00000268172.1
chr1	145300000	chr1	153540000	4	6.050891e-5	0.03048738	1	7_Enh	1	7_Enh	1	ENSG00000163386.16	1	ENSG00000196754.6
chr1	145460000	chr1	145580000	16	3.73552e-8	1.231393e-4	1	7_Enh	1	7_Enh	1	ENSG00000152022.7	1	ENSG00000186364.7
chr1	145460000	chr1	154460000	3	7.872388e-5	0.03617425	1	7_Enh	1	7_Enh	1	ENSG00000152022.7	1	ENSG00000169291.5
chr1	145820000	chr1	147380000	14	5.507599e-13	7.985861e-9	1	7_Enh	NA	NA	1	ENSG00000117262.14	1	ENSG00000188092.10
chr1	145820000	chr1	147420000	62	6.70508e-87	9.887105e-82	1	7_Enh	NA	NA	1	ENSG00000117262.14	1	ENSG00000188092.10
chr1	146620000	chr1	147380000	8	1.128563e-4	0.04554776	1	7_Enh	NA	NA	NA	NA	1	ENSG00000188092.10
chr1	146740000	chr1	152860000	4	4.216493e-5	0.02404152	1	7_Enh	NA	NA	NA	NA	1	ENSG00000163206.5
chr1	146980000	chr1	152620000	4	4.1083e-5	0.02363346	1	7_Enh	NA	NA	NA	NA	1	ENSG00000187223.3
chr1	147140000	chr1	152620000	5	9.424598e-5	0.04057583	1	7_Enh	NA	NA	1	ENSG00000162836.7	1	ENSG00000187223.3
chr1	149220000	chr1	149660000	12	1.002214e-6	0.001647431	1	7_Enh	NA	NA	NA	NA	1	ENSG00000203815.2
chr1	149860000	chr1	149980000	17	8.033754e-6	0.007660885	NA	NA	1	7_Enh	1	ENSG00000184270.3	1	ENSG00000163113.10
chr1	149860000	chr1	150020000	20	1.419875e-8	5.573922e-5	NA	NA	1	7_Enh	1	ENSG00000184270.3	1	ENSG00000136631.8
chr1	149980000	chr1	150180000	13	7.020087e-5	0.03358866	1	7_Enh	1	7_Enh	1	ENSG00000163113.10	NA	NA
chr1	149980000	chr1	156540000	4	6.199527e-5	0.0309801	1	7_Enh	1	7_Enh	1	ENSG00000163113.10	1	ENSG00000187862.7
chr1	150020000	chr1	150180000	18	1.948618e-7	4.626477e-4	1	7_Enh	1	7_Enh	1	ENSG00000136631.8	NA	NA
chr1	150100000	chr1	153740000	4	6.464903e-5	0.03181226	1	7_Enh	1	7_Enh	NA	NA	1	ENSG00000143554.9
chr1	150180000	chr1	153900000	4	1.284165e-4	0.04952412	1	7_Enh	1	7_Enh	NA	NA	1	ENSG00000198837.5
chr1	150260000	chr1	150460000	12	1.127177e-5	0.009758097	1	7_Enh	1	7_Enh	1	ENSG00000187145.10	1	ENSG00000143369.10
chr1	150500000	chr1	150700000	15	8.497376e-6	0.007982688	1	7_Enh	NA	NA	1	ENSG00000143369.10	1	ENSG00000143452.11
chr1	150500000	chr1	156860000	3	5.903748e-5	0.03001245	1	7_Enh	1	7_Enh	1	ENSG00000143369.10	1	ENSG00000187800.9
chr1	150620000	chr1	150740000	35	5.955038e-14	1.029827e-9	NA	NA	1	7_Enh	1	ENSG00000143420.13	1	ENSG00000163131.6
chr1	150620000	chr1	150780000	36	3.42216e-15	7.227311e-11	NA	NA	1	7_Enh	1	ENSG00000143420.13	1	ENSG00000143387.8
chr1	150620000	chr1	150900000	18	8.878086e-7	0.001499214	NA	NA	1	7_Enh	1	ENSG00000143420.13	1	ENSG00000143379.8
chr1	150620000	chr1	150940000	15	5.629939e-6	0.005962131	NA	NA	1	7_Enh	1	ENSG00000143420.13	1	ENSG00000143412.5
chr1	150660000	chr1	150780000	22	1.005729e-9	6.117785e-6	NA	NA	1	7_Enh	1	ENSG00000143457.6	1	ENSG00000143387.8
chr1	150660000	chr1	150900000	17	3.957876e-9	1.955865e-5	NA	NA	1	7_Enh	1	ENSG00000143457.6	1	ENSG00000143379.8
chr1	150700000	chr1	150980000	14	6.000842e-6	0.00623537	NA	NA	1	7_Enh	1	ENSG00000143452.11	1	ENSG00000143409.11
chr1	150740000	chr1	150900000	16	7.458039e-7	0.001312422	1	7_Enh	1	7_Enh	1	ENSG00000163131.6	1	ENSG00000143379.8
chr1	150780000	chr1	150940000	26	5.915705e-15	1.20765e-10	1	7_Enh	1	7_Enh	1	ENSG00000143387.8	1	ENSG00000143412.5
chr1	150940000	chr1	151220000	12	8.344643e-7	0.00143138	1	7_Enh	NA	NA	1	ENSG00000143412.5	1	ENSG00000159352.11
chr1	151100000	chr1	151220000	15	1.962541e-5	0.01437326	1	7_Enh	NA	NA	1	ENSG00000143434.11	1	ENSG00000159352.11
chr1	151340000	chr1	151500000	14	2.945421e-6	0.003698793	1	7_Enh	1	7_Enh	1	ENSG00000143416.16	1	ENSG00000143367.11
chr1	151340000	chr1	151540000	12	2.21358e-5	0.01560426	1	7_Enh	1	7_Enh	1	ENSG00000143416.16	NA	NA
chr1	151340000	chr1	151740000	14	3.899831e-6	0.004561682	1	7_Enh	NA	NA	1	ENSG00000143416.16	1	ENSG00000143436.6
chr1	151500000	chr1	151620000	13	1.067743e-5	0.009395262	1	7_Enh	1	7_Enh	1	ENSG00000143367.11	NA	NA
chr1	151500000	chr1	151700000	14	1.123832e-5	0.009737312	1	7_Enh	NA	NA	1	ENSG00000143367.11	1	ENSG00000159409.10
chr1	151500000	chr1	151740000	16	2.06791e-7	4.849057e-4	1	7_Enh	NA	NA	1	ENSG00000143367.11	1	ENSG00000143436.6
chr1	151500000	chr1	151820000	12	3.084897e-6	0.003828058	1	7_Enh	1	7_Enh	1	ENSG00000143367.11	1	ENSG00000196407.7
chr1	151740000	chr1	151980000	18	5.389262e-5	0.02822586	NA	NA	1	7_Enh	1	ENSG00000143436.6	1	ENSG00000197747.4
chr1	152060000	chr1	160100000	4	5.404042e-5	0.02827547	NA	NA	1	7_Enh	1	ENSG00000182898.3	1	ENSG00000018625.10
chr1	152420000	chr1	153140000	11	3.943142e-6	0.004593798	1	7_Enh	NA	NA	NA	NA	1	ENSG00000159516.8
chr1	152740000	chr1	160260000	5	5.4698e-8	1.685349e-4	NA	NA	1	7_Enh	1	ENSG00000186226.7	1	ENSG00000162735.14
chr1	153300000	chr1	159900000	5	2.718387e-7	5.977981e-4	NA	NA	1	7_Enh	1	ENSG00000159527.3	1	ENSG00000085552.12
chr1	153460000	chr1	157980000	5	1.301534e-6	0.002005511	1	7_Enh	1	7_Enh	NA	NA	1	ENSG00000183853.13
chr1	153540000	chr1	153940000	10	7.804914e-5	0.03595825	1	7_Enh	1	7_Enh	1	ENSG00000196754.6	1	ENSG00000143545.4
chr1	153540000	chr1	158060000	4	1.195243e-4	0.04723134	1	7_Enh	1	7_Enh	1	ENSG00000196754.6	NA	NA
chr1	153780000	chr1	153900000	16	7.699809e-6	0.007433865	1	7_Enh	1	7_Enh	NA	NA	1	ENSG00000198837.5
chr1	153780000	chr1	154140000	11	4.256322e-7	8.518071e-4	1	7_Enh	1	7_Enh	NA	NA	1	ENSG00000143552.5
chr1	153900000	chr1	154260000	10	3.958883e-5	0.02307696	1	7_Enh	NA	NA	1	ENSG00000198837.5	1	ENSG00000143575.10
chr1	153980000	chr1	154100000	18	4.015559e-8	1.307267e-4	1	7_Enh	1	7_Enh	1	ENSG00000177954.7	NA	NA
chr1	154100000	chr1	160260000	4	4.950917e-6	0.00542246	1	7_Enh	1	7_Enh	NA	NA	1	ENSG00000162735.14
chr1	154300000	chr1	154420000	14	1.309712e-6	0.002015291	1	7_Enh	1	7_Enh	1	ENSG00000143515.12	NA	NA
chr1	154420000	chr1	154580000	13	2.894097e-5	0.01869693	1	7_Enh	1	7_Enh	NA	NA	1	ENSG00000268141.1
chr1	154460000	chr1	154820000	10	9.310213e-5	0.0402734	1	7_Enh	1	7_Enh	1	ENSG00000169291.5	NA	NA
chr1	154460000	chr1	154860000	11	5.545085e-6	0.005898367	1	7_Enh	NA	NA	1	ENSG00000169291.5	1	ENSG00000143603.14
chr1	154460000	chr1	154980000	9	9.261704e-5	0.04014874	1	7_Enh	1	7_Enh	1	ENSG00000169291.5	1	ENSG00000160685.9
chr1	154540000	chr1	154700000	15	6.744386e-5	0.03273037	1	7_Enh	1	7_Enh	1	ENSG00000160716.4	NA	NA
chr1	154540000	chr1	154820000	15	1.379358e-6	0.002093781	1	7_Enh	1	7_Enh	1	ENSG00000160716.4	NA	NA
chr1	154540000	chr1	154860000	16	3.947358e-8	1.288875e-4	1	7_Enh	NA	NA	1	ENSG00000160716.4	1	ENSG00000143603.14
chr1	154580000	chr1	154860000	14	4.395264e-6	0.00497625	1	7_Enh	NA	NA	1	ENSG00000268141.1	1	ENSG00000143603.14
chr1	154820000	chr1	154980000	20	9.213649e-8	2.562995e-4	1	7_Enh	1	7_Enh	NA	NA	1	ENSG00000160685.9
chr1	154860000	chr1	154980000	20	3.275614e-7	6.939114e-4	NA	NA	1	7_Enh	1	ENSG00000143603.14	1	ENSG00000160685.9
chr1	155300000	chr1	155620000	19	3.602401e-7	7.481676e-4	NA	NA	1	7_Enh	1	ENSG00000160753.11	NA	NA
chr1	156260000	chr1	156420000	12	8.630694e-5	0.03837548	1	7_Enh	1	7_Enh	1	ENSG00000189030.8	1	ENSG00000125462.12
chr1	156420000	chr1	156540000	14	8.989829e-5	0.03937525	1	7_Enh	1	7_Enh	1	ENSG00000125462.12	1	ENSG00000187862.7
chr1	156420000	chr1	156580000	21	7.802093e-14	1.331125e-9	1	7_Enh	1	7_Enh	1	ENSG00000125462.12	1	ENSG00000132702.8
chr1	156540000	chr1	156700000	15	2.325236e-5	0.01613855	1	7_Enh	1	7_Enh	1	ENSG00000187862.7	1	ENSG00000143294.10
chr1	156580000	chr1	156700000	14	2.989811e-6	0.003743253	1	7_Enh	1	7_Enh	1	ENSG00000132702.8	1	ENSG00000143294.10
chr1	156700000	chr1	156820000	22	9.237747e-11	7.709096e-7	1	7_Enh	1	7_Enh	1	ENSG00000143294.10	1	ENSG00000027644.4
chr1	156740000	chr1	156860000	18	1.503738e-9	8.569528e-6	1	7_Enh	1	7_Enh	1	ENSG00000143321.14	1	ENSG00000187800.9
chr1	156820000	chr1	162500000	4	6.398036e-6	0.006512679	1	7_Enh	1	7_Enh	1	ENSG00000027644.4	NA	NA
chr1	156980000	chr1	157100000	12	9.364672e-5	0.04041054	1	7_Enh	1	7_Enh	NA	NA	1	ENSG00000117036.7
chr1	157780000	chr1	164500000	5	3.707163e-5	0.0221172	NA	NA	1	7_Enh	1	ENSG00000163534.10	NA	NA
chr1	157940000	chr1	158980000	10	1.358252e-6	0.002069543	1	7_Enh	1	7_Enh	NA	NA	1	ENSG00000163565.14
chr1	157980000	chr1	160300000	5	8.888065e-5	0.03909862	1	7_Enh	NA	NA	1	ENSG00000183853.13	1	ENSG00000122218.10
chr1	158020000	chr1	160380000	5	3.720792e-5	0.02216474	1	7_Enh	NA	NA	NA	NA	1	ENSG00000162738.5
chr1	158100000	chr1	158980000	12	2.058092e-8	7.615015e-5	1	7_Enh	1	7_Enh	NA	NA	1	ENSG00000163565.14
chr1	158100000	chr1	161020000	5	3.915779e-5	0.02291223	1	7_Enh	1	7_Enh	NA	NA	1	ENSG00000186517.9
chr1	158140000	chr1	159060000	14	7.143684e-7	0.001270476	NA	NA	1	7_Enh	1	ENSG00000158473.6	NA	NA
chr1	158380000	chr1	159060000	15	2.604253e-5	0.01742694	NA	NA	1	7_Enh	1	ENSG00000180708.4	NA	NA
chr1	158380000	chr1	168300000	6	2.34226e-7	5.336299e-4	NA	NA	1	7_Enh	1	ENSG00000180708.4	NA	NA
chr1	158580000	chr1	160020000	9	9.112768e-5	0.03972731	NA	NA	1	7_Enh	1	ENSG00000198967.3	1	ENSG00000177807.6
chr1	158980000	chr1	160260000	6	4.278278e-5	0.02427808	1	7_Enh	1	7_Enh	1	ENSG00000163565.14	1	ENSG00000162735.14
chr1	158980000	chr1	161060000	6	4.467236e-6	0.005036188	1	7_Enh	1	7_Enh	1	ENSG00000163565.14	1	ENSG00000162755.9
chr1	159060000	chr1	161060000	6	6.746167e-5	0.03273267	1	7_Enh	1	7_Enh	NA	NA	1	ENSG00000162755.9
chr1	159140000	chr1	159780000	10	3.120924e-5	0.01969154	1	7_Enh	1	7_Enh	1	ENSG00000162706.8	1	ENSG00000158714.6
chr1	159180000	chr1	159780000	11	3.893323e-5	0.02283038	NA	NA	1	7_Enh	1	ENSG00000213088.5	1	ENSG00000158714.6
chr1	159780000	chr1	159940000	16	1.019253e-4	0.042704	1	7_Enh	1	7_Enh	1	ENSG00000158714.6	1	ENSG00000162723.5
chr1	159900000	chr1	165620000	4	7.835167e-5	0.03605237	1	7_Enh	1	7_Enh	1	ENSG00000085552.12	1	ENSG00000143198.8
chr1	160060000	chr1	160180000	28	3.305369e-11	3.159071e-7	1	7_Enh	1	7_Enh	1	ENSG00000162729.9	1	ENSG00000162734.8
chr1	160060000	chr1	160220000	16	6.541936e-6	0.006613881	1	7_Enh	1	7_Enh	1	ENSG00000162729.9	NA	NA
chr1	160060000	chr1	160300000	14	8.100103e-5	0.03682614	1	7_Enh	NA	NA	1	ENSG00000162729.9	1	ENSG00000122218.10
chr1	160100000	chr1	160260000	12	3.746911e-5	0.02226652	1	7_Enh	1	7_Enh	1	ENSG00000018625.10	1	ENSG00000162735.14
chr1	160100000	chr1	167740000	4	9.301857e-5	0.04025699	1	7_Enh	1	7_Enh	1	ENSG00000018625.10	NA	NA
chr1	160220000	chr1	164540000	6	2.799358e-7	6.115329e-4	1	7_Enh	1	7_Enh	NA	NA	1	ENSG00000185630.14
chr1	160820000	chr1	168180000	5	2.958121e-6	0.00371061	NA	NA	1	7_Enh	1	ENSG00000122223.8	1	ENSG00000213064.5
chr1	161020000	chr1	169340000	4	1.492222e-5	0.01187588	1	7_Enh	1	7_Enh	1	ENSG00000186517.9	1	ENSG00000143156.9
chr1	161180000	chr1	161300000	17	1.840496e-8	6.944509e-5	1	7_Enh	1	7_Enh	1	ENSG00000158882.8	1	ENSG00000143252.10
chr1	161180000	chr1	164580000	5	4.02859e-5	0.02333	1	7_Enh	1	7_Enh	1	ENSG00000158882.8	NA	NA
chr1	161460000	chr1	161700000	19	8.123603e-9	3.516716e-5	1	7_Enh	1	7_Enh	1	ENSG00000143226.9	1	ENSG00000081721.7
chr1	161500000	chr1	161620000	31	2.409423e-10	1.812024e-6	1	7_Enh	NA	NA	1	ENSG00000173110.6	1	ENSG00000162747.5
chr1	161540000	chr1	161700000	19	1.055816e-4	0.04368387	NA	NA	1	7_Enh	1	ENSG00000072694.14	1	ENSG00000081721.7
chr1	161860000	chr1	162020000	13	1.15687e-4	0.0462568	1	7_Enh	1	7_Enh	NA	NA	1	ENSG00000198929.8
chr1	162020000	chr1	162300000	15	4.455574e-6	0.005026956	1	7_Enh	1	7_Enh	1	ENSG00000198929.8	NA	NA
chr1	162020000	chr1	162460000	14	1.507645e-5	0.01195861	1	7_Enh	1	7_Enh	1	ENSG00000198929.8	1	ENSG00000152332.11
chr1	162020000	chr1	167740000	5	2.559227e-5	0.01722826	1	7_Enh	1	7_Enh	1	ENSG00000198929.8	NA	NA
chr1	162060000	chr1	162380000	10	7.211814e-5	0.0341518	1	7_Enh	NA	NA	NA	NA	1	ENSG00000198574.4
chr1	162340000	chr1	165420000	6	3.459383e-6	0.004166462	1	7_Enh	NA	NA	1	ENSG00000171722.7	1	ENSG00000143171.8
chr1	162860000	chr1	163020000	19	8.414662e-5	0.03776554	1	7_Enh	1	7_Enh	NA	NA	1	ENSG00000117152.9
chr1	163060000	chr1	163300000	16	5.566847e-5	0.02883389	1	7_Enh	1	7_Enh	NA	NA	1	ENSG00000143248.8
chr1	163220000	chr1	167300000	6	9.528475e-7	0.00158394	1	7_Enh	1	7_Enh	1	ENSG00000143228.8	NA	NA
chr1	164540000	chr1	164660000	15	5.114245e-5	0.02729974	1	7_Enh	1	7_Enh	1	ENSG00000185630.14	NA	NA
chr1	164540000	chr1	164700000	36	2.585246e-14	4.749253e-10	1	7_Enh	1	7_Enh	1	ENSG00000185630.14	NA	NA
chr1	164540000	chr1	164740000	20	4.289809e-5	0.02431829	1	7_Enh	1	7_Enh	1	ENSG00000185630.14	NA	NA
chr1	165620000	chr1	169780000	5	3.624062e-5	0.02178021	1	7_Enh	NA	NA	1	ENSG00000143198.8	1	ENSG00000171806.7
chr1	167180000	chr1	168100000	11	2.182951e-6	0.002961604	NA	NA	1	7_Enh	1	ENSG00000143190.17	1	ENSG00000143147.10
chr1	167500000	chr1	174740000	4	1.626489e-5	0.01260701	1	7_Enh	1	7_Enh	1	ENSG00000198821.6	NA	NA
chr1	167700000	chr1	167860000	28	1.233804e-10	9.968928e-7	1	7_Enh	1	7_Enh	1	ENSG00000197965.7	NA	NA
chr1	167700000	chr1	168020000	18	1.320334e-8	5.264497e-5	1	7_Enh	1	7_Enh	1	ENSG00000197965.7	NA	NA
chr1	167700000	chr1	168460000	11	3.732105e-5	0.0222105	1	7_Enh	1	7_Enh	1	ENSG00000197965.7	NA	NA
chr1	168300000	chr1	169580000	10	4.803457e-6	0.005306413	1	7_Enh	NA	NA	NA	NA	1	ENSG00000174175.12
chr1	168460000	chr1	169540000	10	8.503484e-5	0.03803085	1	7_Enh	NA	NA	NA	NA	1	ENSG00000198734.6
chr1	169460000	chr1	178700000	4	2.459344e-5	0.01676611	1	7_Enh	1	7_Enh	1	ENSG00000117479.8	1	ENSG00000116191.13
chr1	169860000	chr1	170620000	9	6.833232e-6	0.00681663	1	7_Enh	1	7_Enh	1	ENSG00000000457.9	1	ENSG00000116132.7
chr1	169860000	chr1	170740000	14	1.082489e-9	6.488512e-6	1	7_Enh	1	7_Enh	1	ENSG00000000457.9	NA	NA
chr1	169900000	chr1	170900000	24	3.727764e-18	1.07819e-13	1	7_Enh	1	7_Enh	NA	NA	1	ENSG00000117501.10
chr1	170020000	chr1	170500000	14	1.503076e-5	0.01193326	1	7_Enh	1	7_Enh	NA	NA	1	ENSG00000120370.8
chr1	170100000	chr1	170580000	19	5.503021e-5	0.02860813	NA	NA	1	7_Enh	1	ENSG00000203740.3	NA	NA
chr1	170100000	chr1	170740000	19	3.835853e-7	7.857825e-4	NA	NA	1	7_Enh	1	ENSG00000203740.3	NA	NA
chr1	170100000	chr1	174500000	6	1.000926e-4	0.04220619	NA	NA	1	7_Enh	1	ENSG00000203740.3	NA	NA
chr1	170140000	chr1	170620000	12	1.170899e-4	0.04658752	1	7_Enh	1	7_Enh	NA	NA	1	ENSG00000116132.7
chr1	170500000	chr1	170620000	19	2.747846e-6	0.003513018	1	7_Enh	1	7_Enh	1	ENSG00000120370.8	1	ENSG00000116132.7
chr1	171060000	chr1	171180000	24	1.215366e-6	0.001907077	1	7_Enh	1	7_Enh	1	ENSG00000007933.8	NA	NA
chr1	171100000	chr1	180900000	4	7.78873e-6	0.0074978	1	7_Enh	1	7_Enh	1	ENSG00000117507.4	1	ENSG00000135835.6
chr1	171220000	chr1	174260000	6	8.50143e-6	0.007985589	1	7_Enh	1	7_Enh	1	ENSG00000010932.11	NA	NA
chr1	171620000	chr1	172500000	11	8.452262e-6	0.007951447	1	7_Enh	1	7_Enh	1	ENSG00000034971.10	1	ENSG00000094975.9
chr1	171740000	chr1	172420000	14	1.774012e-5	0.01339832	1	7_Enh	1	7_Enh	1	ENSG00000010165.15	1	ENSG00000135845.5
chr1	171780000	chr1	172420000	17	7.507907e-7	0.001318168	1	7_Enh	1	7_Enh	NA	NA	1	ENSG00000135845.5
chr1	171820000	chr1	172380000	16	4.912737e-5	0.0265815	NA	NA	1	7_Enh	1	ENSG00000197959.9	1	ENSG00000180999.6
chr1	171940000	chr1	172380000	20	1.564533e-5	0.01226959	1	7_Enh	1	7_Enh	NA	NA	1	ENSG00000180999.6
chr1	171980000	chr1	172380000	20	2.672134e-6	0.003442606	1	7_Enh	1	7_Enh	NA	NA	1	ENSG00000180999.6
chr1	172100000	chr1	172380000	25	1.695471e-6	0.002448924	1	7_Enh	1	7_Enh	NA	NA	1	ENSG00000180999.6
chr1	172140000	chr1	180900000	4	3.604861e-6	0.004301034	1	7_Enh	1	7_Enh	NA	NA	1	ENSG00000135835.6
chr1	172340000	chr1	179700000	4	5.057754e-5	0.02710243	1	7_Enh	NA	NA	NA	NA	1	ENSG00000143340.6
chr1	172380000	chr1	173780000	10	9.375693e-7	0.001564527	1	7_Enh	1	7_Enh	1	ENSG00000180999.6	1	ENSG00000120334.11
chr1	172380000	chr1	180460000	5	3.641254e-5	0.02184617	1	7_Enh	1	7_Enh	1	ENSG00000180999.6	1	ENSG00000135847.5
chr1	172420000	chr1	172700000	23	1.015764e-6	0.00166445	1	7_Enh	1	7_Enh	1	ENSG00000135845.5	NA	NA
chr1	172420000	chr1	173300000	12	9.244324e-6	0.008467595	1	7_Enh	1	7_Enh	1	ENSG00000135845.5	NA	NA
chr1	172500000	chr1	172620000	29	1.082765e-8	4.483967e-5	1	7_Enh	1	7_Enh	1	ENSG00000094975.9	1	ENSG00000117560.6
chr1	172540000	chr1	173180000	20	8.315529e-8	2.367483e-4	1	7_Enh	1	7_Enh	NA	NA	1	ENSG00000117586.6
chr1	172540000	chr1	173820000	8	3.834688e-5	0.02259949	1	7_Enh	1	7_Enh	NA	NA	1	ENSG00000185278.10
chr1	172700000	chr1	173820000	9	2.805678e-5	0.01829665	1	7_Enh	1	7_Enh	NA	NA	1	ENSG00000185278.10
chr1	172740000	chr1	173180000	24	3.155981e-6	0.003887929	1	7_Enh	1	7_Enh	NA	NA	1	ENSG00000117586.6
chr1	172740000	chr1	173460000	13	5.075984e-5	0.02716751	1	7_Enh	1	7_Enh	NA	NA	1	ENSG00000117592.8
chr1	172860000	chr1	173180000	24	4.971711e-7	9.619105e-4	1	7_Enh	1	7_Enh	NA	NA	1	ENSG00000117586.6
chr1	172900000	chr1	173020000	29	6.270999e-5	0.03121464	1	7_Enh	1	7_Enh	NA	NA	1	ENSG00000120337.7
chr1	172900000	chr1	173180000	49	1.42517e-15	3.117476e-11	1	7_Enh	1	7_Enh	NA	NA	1	ENSG00000117586.6
chr1	173100000	chr1	173780000	14	3.33125e-7	7.033518e-4	1	7_Enh	1	7_Enh	NA	NA	1	ENSG00000120334.11
chr1	173260000	chr1	182580000	6	2.530852e-8	9.050438e-5	1	7_Enh	1	7_Enh	NA	NA	1	ENSG00000143333.6
chr1	173420000	chr1	173780000	23	1.55638e-10	1.231619e-6	1	7_Enh	1	7_Enh	NA	NA	1	ENSG00000120334.11
chr1	173420000	chr1	173900000	15	3.933452e-6	0.004586441	1	7_Enh	NA	NA	NA	NA	1	ENSG00000117601.9
chr1	173460000	chr1	173660000	17	1.786263e-5	0.01346806	1	7_Enh	NA	NA	1	ENSG00000117592.8	1	ENSG00000183831.6
chr1	173460000	chr1	173780000	17	2.753105e-6	0.003518107	1	7_Enh	1	7_Enh	1	ENSG00000117592.8	1	ENSG00000120334.11
chr1	175860000	chr1	177140000	8	7.304974e-5	0.03443359	1	7_Enh	NA	NA	NA	NA	1	ENSG00000198797.6
chr1	176180000	chr1	181140000	4	1.217135e-4	0.04781333	1	7_Enh	1	7_Enh	1	ENSG00000143207.15	NA	NA
chr1	177940000	chr1	178260000	18	4.680881e-6	0.005210324	1	7_Enh	1	7_Enh	1	ENSG00000120341.14	NA	NA
chr1	177980000	chr1	179260000	7	3.425324e-6	0.004137944	1	7_Enh	1	7_Enh	NA	NA	1	ENSG00000057252.8
chr1	178060000	chr1	178220000	25	4.053074e-6	0.004683546	1	7_Enh	1	7_Enh	1	ENSG00000075391.12	NA	NA
chr1	178100000	chr1	182820000	6	1.08427e-6	0.001746558	1	7_Enh	NA	NA	NA	NA	1	ENSG00000135829.12
chr1	178180000	chr1	178980000	15	1.11728e-4	0.04526612	1	7_Enh	1	7_Enh	NA	NA	1	ENSG00000116199.7
chr1	178340000	chr1	178700000	15	8.659912e-7	0.001472076	1	7_Enh	1	7_Enh	NA	NA	1	ENSG00000116191.13
chr1	178500000	chr1	178700000	22	8.0075e-10	5.038535e-6	1	7_Enh	1	7_Enh	1	ENSG00000184909.8	1	ENSG00000116191.13
chr1	178500000	chr1	178980000	24	1.095903e-9	6.554478e-6	1	7_Enh	1	7_Enh	1	ENSG00000184909.8	1	ENSG00000116199.7
chr1	178540000	chr1	178860000	14	1.323387e-6	0.002030091	1	7_Enh	1	7_Enh	NA	NA	1	ENSG00000116194.8
chr1	178580000	chr1	178700000	17	1.887925e-6	0.002659225	1	7_Enh	1	7_Enh	NA	NA	1	ENSG00000116191.13
chr1	178580000	chr1	178980000	16	2.163315e-5	0.01536981	1	7_Enh	1	7_Enh	NA	NA	1	ENSG00000116199.7
chr1	178620000	chr1	178980000	26	1.986603e-8	7.402773e-5	1	7_Enh	1	7_Enh	NA	NA	1	ENSG00000116199.7
chr1	178620000	chr1	182820000	5	7.874328e-5	0.03617914	1	7_Enh	NA	NA	NA	NA	1	ENSG00000135829.12
chr1	178700000	chr1	178860000	16	1.011903e-4	0.04250032	1	7_Enh	1	7_Enh	1	ENSG00000116191.13	1	ENSG00000116194.8
chr1	178700000	chr1	178900000	15	1.037408e-5	0.009195949	1	7_Enh	1	7_Enh	1	ENSG00000116191.13	NA	NA
chr1	178740000	chr1	178980000	27	3.704898e-6	0.00438837	1	7_Enh	1	7_Enh	NA	NA	1	ENSG00000116199.7
chr1	178860000	chr1	178980000	30	6.870836e-5	0.03311052	1	7_Enh	1	7_Enh	1	ENSG00000116194.8	1	ENSG00000116199.7
chr1	179100000	chr1	179340000	12	4.513662e-5	0.0251379	1	7_Enh	1	7_Enh	NA	NA	1	ENSG00000162779.16
chr1	179820000	chr1	180140000	12	3.325777e-5	0.02057762	1	7_Enh	1	7_Enh	1	ENSG00000258664.1	1	ENSG00000116260.12
chr1	179860000	chr1	180060000	19	2.191157e-5	0.01549941	NA	NA	1	7_Enh	1	ENSG00000143337.14	NA	NA
chr1	179900000	chr1	180140000	17	2.522459e-7	5.64101e-4	1	7_Enh	1	7_Enh	NA	NA	1	ENSG00000116260.12
chr1	179980000	chr1	180140000	19	8.569621e-8	2.418882e-4	1	7_Enh	1	7_Enh	NA	NA	1	ENSG00000116260.12
chr1	180020000	chr1	180140000	29	1.769932e-10	1.379459e-6	1	7_Enh	1	7_Enh	NA	NA	1	ENSG00000116260.12
chr1	180460000	chr1	180740000	16	3.535017e-5	0.0214409	1	7_Enh	1	7_Enh	1	ENSG00000135847.5	NA	NA
chr1	180460000	chr1	181020000	11	1.787923e-5	0.01347652	1	7_Enh	1	7_Enh	1	ENSG00000135847.5	1	ENSG00000153029.10
chr1	180500000	chr1	184940000	5	3.615776e-5	0.02174265	1	7_Enh	1	7_Enh	NA	NA	1	ENSG00000135842.12
chr1	180860000	chr1	181020000	15	7.654246e-6	0.00740416	1	7_Enh	1	7_Enh	NA	NA	1	ENSG00000153029.10
chr1	180900000	chr1	181060000	16	1.00816e-8	4.20878e-5	1	7_Enh	1	7_Enh	1	ENSG00000135835.6	1	ENSG00000162783.8
chr1	180900000	chr1	181140000	13	4.550154e-6	0.005108191	1	7_Enh	1	7_Enh	1	ENSG00000135835.6	NA	NA
chr1	180940000	chr1	186980000	5	8.862469e-7	0.001497496	1	7_Enh	1	7_Enh	1	ENSG00000234237.2	NA	NA
chr1	182540000	chr1	192540000	5	1.275643e-5	0.01064722	NA	NA	1	7_Enh	1	ENSG00000135828.7	1	ENSG00000090104.7
chr1	182580000	chr1	182740000	22	2.585377e-7	5.757545e-4	1	7_Enh	1	7_Enh	1	ENSG00000143333.6	1	ENSG00000135838.9
chr1	182940000	chr1	183060000	31	1.07148e-11	1.163424e-7	1	7_Enh	1	7_Enh	1	ENSG00000157060.10	NA	NA
chr1	182940000	chr1	183140000	11	3.663984e-5	0.02195224	1	7_Enh	1	7_Enh	1	ENSG00000157060.10	1	ENSG00000058085.10
chr1	182940000	chr1	183180000	13	6.218968e-5	0.03104235	1	7_Enh	1	7_Enh	1	ENSG00000157060.10	NA	NA
chr1	182940000	chr1	183220000	17	4.301407e-5	0.02436329	1	7_Enh	1	7_Enh	1	ENSG00000157060.10	NA	NA
chr1	182940000	chr1	183300000	15	8.754526e-8	2.461171e-4	1	7_Enh	1	7_Enh	1	ENSG00000157060.10	NA	NA
chr1	182940000	chr1	183500000	11	9.584589e-6	0.00869111	1	7_Enh	1	7_Enh	1	ENSG00000157060.10	NA	NA
chr1	182980000	chr1	183100000	31	2.451439e-10	1.841945e-6	1	7_Enh	1	7_Enh	1	ENSG00000135862.5	NA	NA
chr1	182980000	chr1	183260000	15	1.293284e-4	0.04975267	1	7_Enh	1	7_Enh	1	ENSG00000135862.5	NA	NA
chr1	182980000	chr1	183500000	16	1.598439e-7	3.957797e-4	1	7_Enh	1	7_Enh	1	ENSG00000135862.5	NA	NA
chr1	183020000	chr1	183140000	12	6.436444e-5	0.03172726	1	7_Enh	1	7_Enh	NA	NA	1	ENSG00000058085.10
chr1	183140000	chr1	183260000	15	1.191379e-5	0.01014899	1	7_Enh	1	7_Enh	1	ENSG00000058085.10	NA	NA
chr1	183220000	chr1	183460000	16	6.034464e-5	0.03043264	1	7_Enh	1	7_Enh	NA	NA	1	ENSG00000116698.16
chr1	183260000	chr1	183580000	11	1.087488e-4	0.04451472	1	7_Enh	1	7_Enh	NA	NA	1	ENSG00000116701.10
chr1	183300000	chr1	183460000	20	1.875834e-9	1.042036e-5	1	7_Enh	1	7_Enh	NA	NA	1	ENSG00000116698.16
chr1	183380000	chr1	184620000	8	1.28042e-4	0.04943303	NA	NA	1	7_Enh	1	ENSG00000157064.6	NA	NA
chr1	183460000	chr1	183580000	13	2.591209e-5	0.01736922	1	7_Enh	1	7_Enh	1	ENSG00000116698.16	1	ENSG00000116701.10
chr1	183620000	chr1	183860000	23	2.756047e-10	2.028369e-6	1	7_Enh	1	7_Enh	1	ENSG00000173627.6	NA	NA
chr1	183620000	chr1	183900000	16	7.014055e-8	2.062649e-4	1	7_Enh	1	7_Enh	1	ENSG00000173627.6	NA	NA
chr1	183620000	chr1	184300000	9	3.936371e-5	0.02299199	1	7_Enh	1	7_Enh	1	ENSG00000173627.6	NA	NA
chr1	183860000	chr1	184020000	28	7.123073e-6	0.007023928	1	7_Enh	1	7_Enh	NA	NA	1	ENSG00000198860.7
chr1	183860000	chr1	184740000	9	5.275335e-5	0.02783364	1	7_Enh	1	7_Enh	NA	NA	1	ENSG00000116406.14
chr1	183900000	chr1	184020000	26	2.67991e-6	0.003450119	1	7_Enh	1	7_Enh	NA	NA	1	ENSG00000198860.7
chr1	183900000	chr1	184340000	14	3.580373e-5	0.0216136	1	7_Enh	1	7_Enh	NA	NA	1	ENSG00000116667.8
chr1	184020000	chr1	184180000	29	8.006975e-7	0.001385856	1	7_Enh	1	7_Enh	1	ENSG00000198860.7	NA	NA
chr1	184020000	chr1	184220000	30	1.304295e-5	0.01081577	1	7_Enh	1	7_Enh	1	ENSG00000198860.7	NA	NA
chr1	184020000	chr1	184420000	21	1.607643e-5	0.0125123	1	7_Enh	1	7_Enh	1	ENSG00000198860.7	NA	NA
chr1	184020000	chr1	184580000	19	3.780329e-8	1.244425e-4	1	7_Enh	1	7_Enh	1	ENSG00000198860.7	NA	NA
chr1	184020000	chr1	184620000	20	1.158863e-7	3.066764e-4	1	7_Enh	1	7_Enh	1	ENSG00000198860.7	NA	NA
chr1	184020000	chr1	184660000	21	2.003441e-9	1.105855e-5	1	7_Enh	1	7_Enh	1	ENSG00000198860.7	NA	NA
chr1	184220000	chr1	184340000	34	1.440431e-5	0.01159646	1	7_Enh	1	7_Enh	NA	NA	1	ENSG00000116667.8
chr1	184260000	chr1	184740000	12	1.379535e-6	0.002093851	1	7_Enh	1	7_Enh	NA	NA	1	ENSG00000116406.14
chr1	184340000	chr1	184580000	20	4.697757e-5	0.02579179	1	7_Enh	1	7_Enh	1	ENSG00000116667.8	NA	NA
chr1	184340000	chr1	184620000	22	3.175386e-5	0.01992403	1	7_Enh	1	7_Enh	1	ENSG00000116667.8	NA	NA
chr1	184820000	chr1	184940000	28	8.930538e-6	0.00826549	1	7_Enh	1	7_Enh	NA	NA	1	ENSG00000135842.12
chr1	185700000	chr1	186100000	13	3.814869e-5	0.02252212	1	7_Enh	1	7_Enh	1	ENSG00000143341.7	NA	NA
chr1	186260000	chr1	192620000	6	1.069907e-5	0.009407869	NA	NA	1	7_Enh	1	ENSG00000116690.7	1	ENSG00000127074.10
chr1	186340000	chr1	186940000	14	2.330713e-5	0.01616149	NA	NA	1	7_Enh	1	ENSG00000047410.9	NA	NA
chr1	186340000	chr1	192060000	5	7.034722e-5	0.03362634	NA	NA	1	7_Enh	1	ENSG00000047410.9	NA	NA
chr1	186380000	chr1	193060000	5	2.216124e-5	0.01561333	1	7_Enh	1	7_Enh	1	ENSG00000262180.1	1	ENSG00000023572.4
chr1	187540000	chr1	192300000	6	1.913422e-5	0.01411997	1	7_Enh	NA	NA	NA	NA	1	ENSG00000253148.1
chr1	190460000	chr1	196100000	5	2.62993e-5	0.01753836	NA	NA	1	7_Enh	1	ENSG00000162670.8	NA	NA
chr1	191300000	chr1	192140000	13	1.857196e-7	4.452044e-4	1	7_Enh	1	7_Enh	NA	NA	1	ENSG00000150681.5
chr1	192500000	chr1	193020000	14	4.869727e-6	0.005358616	1	7_Enh	1	7_Enh	NA	NA	1	ENSG00000116750.9
chr1	192540000	chr1	200420000	5	7.94655e-5	0.03639206	1	7_Enh	1	7_Enh	1	ENSG00000090104.7	NA	NA
chr1	193060000	chr1	195540000	6	4.465345e-5	0.02497872	1	7_Enh	1	7_Enh	1	ENSG00000023572.4	NA	NA
chr1	193140000	chr1	193660000	14	4.703071e-5	0.02581301	1	7_Enh	1	7_Enh	1	ENSG00000162630.5	NA	NA
chr1	193140000	chr1	195540000	7	1.702206e-5	0.01302457	1	7_Enh	1	7_Enh	1	ENSG00000162630.5	NA	NA
chr1	196660000	chr1	196820000	20	9.52637e-5	0.04087335	1	7_Enh	NA	NA	NA	NA	1	ENSG00000134365.8
chr1	197740000	chr1	198460000	14	3.353736e-6	0.004070518	1	7_Enh	1	7_Enh	1	ENSG00000213047.7	NA	NA
chr1	197900000	chr1	198500000	9	2.409288e-5	0.01654187	NA	NA	1	7_Enh	1	ENSG00000143355.11	1	ENSG00000151418.7
chr1	198020000	chr1	200580000	6	6.782759e-5	0.03284036	1	7_Enh	1	7_Enh	NA	NA	1	ENSG00000118193.7
chr1	198140000	chr1	198460000	28	7.267563e-6	0.007135797	1	7_Enh	1	7_Enh	1	ENSG00000151414.10	NA	NA
chr1	198500000	chr1	199980000	10	5.552374e-6	0.005903045	1	7_Enh	NA	NA	1	ENSG00000151418.7	1	ENSG00000116833.9
chr1	198500000	chr1	204780000	5	7.014324e-5	0.0335716	1	7_Enh	NA	NA	1	ENSG00000151418.7	1	ENSG00000163531.11
chr1	200140000	chr1	207020000	4	1.063942e-4	0.04387972	1	7_Enh	1	7_Enh	NA	NA	1	ENSG00000162891.6
chr1	200580000	chr1	200820000	25	2.403658e-7	5.442486e-4	1	7_Enh	1	7_Enh	1	ENSG00000118193.7	NA	NA
chr1	200700000	chr1	200820000	27	3.811787e-7	7.820314e-4	1	7_Enh	1	7_Enh	1	ENSG00000118200.10	NA	NA
chr1	200980000	chr1	205700000	4	8.732575e-5	0.03867836	1	7_Enh	1	7_Enh	1	ENSG00000116852.10	1	ENSG00000069275.12
chr1	201260000	chr1	201420000	23	1.096578e-4	0.0447408	1	7_Enh	1	7_Enh	1	ENSG00000081277.7	1	ENSG00000174307.5
chr1	201500000	chr1	201780000	28	1.124676e-15	2.496534e-11	1	7_Enh	1	7_Enh	NA	NA	1	ENSG00000198700.5
chr1	201540000	chr1	201780000	15	2.017567e-5	0.01465307	1	7_Enh	1	7_Enh	NA	NA	1	ENSG00000198700.5
chr1	201580000	chr1	201700000	24	4.111841e-9	2.013872e-5	1	7_Enh	1	7_Enh	1	ENSG00000134369.11	NA	NA
chr1	201580000	chr1	201740000	23	1.6581e-5	0.01278662	1	7_Enh	1	7_Enh	1	ENSG00000134369.11	NA	NA
chr1	201580000	chr1	201780000	16	8.153447e-6	0.007745949	1	7_Enh	1	7_Enh	1	ENSG00000134369.11	1	ENSG00000198700.5
chr1	201580000	chr1	201820000	18	1.808042e-5	0.01358328	1	7_Enh	1	7_Enh	1	ENSG00000134369.11	NA	NA
chr1	201620000	chr1	201780000	17	5.097318e-5	0.02723756	1	7_Enh	1	7_Enh	NA	NA	1	ENSG00000198700.5
chr1	201700000	chr1	206860000	4	3.597857e-5	0.02167874	1	7_Enh	1	7_Enh	NA	NA	1	ENSG00000162889.6
chr1	201820000	chr1	201980000	20	1.121747e-5	0.009730422	1	7_Enh	1	7_Enh	NA	NA	1	ENSG00000163435.11
chr1	202180000	chr1	202540000	13	1.007421e-5	0.009004624	NA	NA	1	7_Enh	1	ENSG00000133067.13	NA	NA
chr1	202260000	chr1	202660000	16	8.774815e-5	0.03878744	1	7_Enh	NA	NA	NA	NA	1	ENSG00000143858.7
chr1	202260000	chr1	202700000	17	2.024299e-5	0.01468684	1	7_Enh	NA	NA	NA	NA	1	ENSG00000143858.7
chr1	202340000	chr1	202660000	14	4.457238e-5	0.02494863	1	7_Enh	NA	NA	NA	NA	1	ENSG00000143858.7
chr1	202420000	chr1	202660000	29	2.100359e-9	1.150507e-5	1	7_Enh	NA	NA	NA	NA	1	ENSG00000143858.7
chr1	202420000	chr1	202700000	27	1.127303e-8	4.632397e-5	1	7_Enh	NA	NA	NA	NA	1	ENSG00000143858.7
chr1	202540000	chr1	202660000	35	3.932812e-6	0.004586293	1	7_Enh	NA	NA	NA	NA	1	ENSG00000143858.7
chr1	202540000	chr1	202700000	32	1.30438e-5	0.01081577	1	7_Enh	NA	NA	NA	NA	1	ENSG00000143858.7
chr1	202700000	chr1	202820000	30	1.266373e-7	3.286358e-4	NA	NA	1	7_Enh	1	ENSG00000143858.7	NA	NA
chr1	202700000	chr1	202940000	30	3.982775e-7	8.090682e-4	NA	NA	1	7_Enh	1	ENSG00000143858.7	1	ENSG00000159348.8
chr1	202740000	chr1	202940000	18	6.182335e-5	0.03091748	1	7_Enh	1	7_Enh	NA	NA	1	ENSG00000159348.8
chr1	202780000	chr1	202900000	20	1.035265e-5	0.009181387	1	7_Enh	NA	NA	1	ENSG00000184774.6	1	ENSG00000117153.11
chr1	202820000	chr1	202940000	25	2.460074e-6	0.003240433	1	7_Enh	1	7_Enh	NA	NA	1	ENSG00000159348.8
chr1	202940000	chr1	203700000	13	1.220266e-4	0.0478987	1	7_Enh	1	7_Enh	1	ENSG00000159348.8	NA	NA
chr1	202980000	chr1	203420000	10	7.34881e-6	0.007188704	1	7_Enh	1	7_Enh	1	ENSG00000143847.11	NA	NA
chr1	203020000	chr1	203140000	16	2.541463e-5	0.0171491	1	7_Enh	1	7_Enh	NA	NA	1	ENSG00000133048.8
chr1	203020000	chr1	203340000	15	1.196868e-4	0.04727265	1	7_Enh	1	7_Enh	NA	NA	1	ENSG00000122176.10
chr1	203060000	chr1	203180000	21	2.172807e-10	1.660118e-6	NA	NA	1	7_Enh	1	ENSG00000163485.11	NA	NA
chr1	203060000	chr1	203220000	15	9.819275e-6	0.008842621	NA	NA	1	7_Enh	1	ENSG00000163485.11	NA	NA
chr1	203220000	chr1	203460000	15	3.095278e-5	0.01959636	1	7_Enh	1	7_Enh	NA	NA	1	ENSG00000188770.5
chr1	203260000	chr1	203460000	16	1.004331e-6	0.001649762	1	7_Enh	1	7_Enh	1	ENSG00000159388.5	1	ENSG00000188770.5
chr1	203300000	chr1	203460000	12	2.343548e-5	0.01622218	1	7_Enh	1	7_Enh	NA	NA	1	ENSG00000188770.5
chr1	203340000	chr1	203460000	22	4.001409e-7	8.121417e-4	1	7_Enh	1	7_Enh	1	ENSG00000122176.10	1	ENSG00000188770.5
chr1	203340000	chr1	203540000	16	1.452565e-5	0.01166331	1	7_Enh	1	7_Enh	1	ENSG00000122176.10	NA	NA
chr1	203340000	chr1	203580000	16	1.536603e-6	0.002271801	1	7_Enh	1	7_Enh	1	ENSG00000122176.10	1	ENSG00000058668.10
chr1	203340000	chr1	203700000	20	8.795298e-7	0.001488341	1	7_Enh	1	7_Enh	1	ENSG00000122176.10	NA	NA
chr1	203460000	chr1	203580000	19	8.937892e-8	2.503152e-4	1	7_Enh	1	7_Enh	1	ENSG00000188770.5	1	ENSG00000058668.10
chr1	203460000	chr1	203700000	17	7.49901e-5	0.0350287	1	7_Enh	1	7_Enh	1	ENSG00000188770.5	NA	NA
chr1	203460000	chr1	203780000	14	2.348493e-6	0.003129399	1	7_Enh	1	7_Enh	1	ENSG00000188770.5	1	ENSG00000257315.1
chr1	203540000	chr1	203780000	22	1.228204e-11	1.312881e-7	1	7_Enh	1	7_Enh	NA	NA	1	ENSG00000257315.1
chr1	203580000	chr1	203700000	22	5.681024e-6	0.005997003	1	7_Enh	1	7_Enh	1	ENSG00000058668.10	NA	NA
chr1	203660000	chr1	212980000	5	2.646469e-7	5.854909e-4	1	7_Enh	1	7_Enh	NA	NA	1	ENSG00000117697.10
chr1	203780000	chr1	204180000	11	5.294547e-5	0.02789345	1	7_Enh	1	7_Enh	1	ENSG00000257315.1	1	ENSG00000174567.7
chr1	203780000	chr1	204340000	10	6.237537e-5	0.0311136	1	7_Enh	1	7_Enh	1	ENSG00000257315.1	1	ENSG00000143850.8
chr1	203820000	chr1	204100000	15	6.354437e-6	0.006479264	1	7_Enh	1	7_Enh	1	ENSG00000182004.8	NA	NA
chr1	203820000	chr1	204140000	23	7.778257e-11	6.618201e-7	1	7_Enh	1	7_Enh	1	ENSG00000182004.8	1	ENSG00000143839.12
chr1	203860000	chr1	204140000	16	3.787927e-5	0.02241108	1	7_Enh	1	7_Enh	NA	NA	1	ENSG00000143839.12
chr1	203860000	chr1	204340000	14	9.902039e-7	0.001633053	1	7_Enh	1	7_Enh	NA	NA	1	ENSG00000143850.8
chr1	204100000	chr1	204340000	18	1.330776e-7	3.423364e-4	1	7_Enh	1	7_Enh	NA	NA	1	ENSG00000143850.8
chr1	204100000	chr1	204380000	18	1.633934e-8	6.278432e-5	1	7_Enh	1	7_Enh	NA	NA	1	ENSG00000158615.8
chr1	204140000	chr1	204260000	30	8.486789e-12	9.400457e-8	1	7_Enh	1	7_Enh	1	ENSG00000143839.12	NA	NA
chr1	204140000	chr1	204340000	25	5.189216e-10	3.46629e-6	1	7_Enh	1	7_Enh	1	ENSG00000143839.12	1	ENSG00000143850.8
chr1	204140000	chr1	204420000	16	5.124093e-5	0.02732794	1	7_Enh	1	7_Enh	1	ENSG00000143839.12	NA	NA
chr1	204140000	chr1	204460000	16	3.456494e-5	0.02112054	1	7_Enh	1	7_Enh	1	ENSG00000143839.12	1	ENSG00000133056.9
chr1	204180000	chr1	204300000	22	7.486795e-7	0.00131524	1	7_Enh	1	7_Enh	1	ENSG00000174567.7	NA	NA
chr1	204180000	chr1	204340000	31	5.314957e-16	1.232829e-11	1	7_Enh	1	7_Enh	1	ENSG00000174567.7	1	ENSG00000143850.8
chr1	204220000	chr1	204340000	21	1.025372e-8	4.275233e-5	1	7_Enh	1	7_Enh	NA	NA	1	ENSG00000143850.8
chr1	204340000	chr1	207220000	6	9.34525e-5	0.04035669	1	7_Enh	1	7_Enh	1	ENSG00000143850.8	1	ENSG00000180667.6
chr1	205100000	chr1	205300000	15	9.835407e-6	0.008851478	1	7_Enh	1	7_Enh	1	ENSG00000117222.9	1	ENSG00000163545.7
chr1	205300000	chr1	205460000	19	9.676786e-10	5.912461e-6	1	7_Enh	NA	NA	1	ENSG00000163545.7	1	ENSG00000117266.11
chr1	205580000	chr1	205700000	29	8.637141e-12	9.52229e-8	1	7_Enh	1	7_Enh	NA	NA	1	ENSG00000069275.12
chr1	205580000	chr1	206700000	8	7.891776e-7	0.001369487	1	7_Enh	1	7_Enh	NA	NA	1	ENSG00000136653.15
chr1	205700000	chr1	206620000	9	4.287175e-5	0.02431174	1	7_Enh	1	7_Enh	1	ENSG00000069275.12	NA	NA
chr1	205740000	chr1	205900000	23	9.372793e-7	0.001564359	1	7_Enh	1	7_Enh	1	ENSG00000117280.8	1	ENSG00000174502.14
chr1	205740000	chr1	206220000	12	5.15796e-5	0.02744262	1	7_Enh	NA	NA	1	ENSG00000117280.8	1	ENSG00000198049.5
chr1	205780000	chr1	206220000	11	2.029008e-5	0.01470679	1	7_Enh	NA	NA	1	ENSG00000133065.6	1	ENSG00000198049.5
chr1	205780000	chr1	206300000	13	5.153141e-7	9.899386e-4	1	7_Enh	1	7_Enh	1	ENSG00000133065.6	1	ENSG00000196188.6
chr1	205780000	chr1	213500000	4	1.26455e-5	0.01058181	1	7_Enh	1	7_Enh	1	ENSG00000133065.6	NA	NA
chr1	205900000	chr1	206220000	30	1.081598e-15	2.410631e-11	1	7_Enh	NA	NA	1	ENSG00000174502.14	1	ENSG00000198049.5
chr1	206700000	chr1	206900000	14	4.566926e-5	0.02532523	1	7_Enh	1	7_Enh	1	ENSG00000136653.15	NA	NA
chr1	206780000	chr1	207060000	14	9.721613e-5	0.04143654	1	7_Enh	1	7_Enh	1	ENSG00000143486.11	1	ENSG00000162892.11
chr1	206780000	chr1	207100000	16	9.462237e-7	0.001575784	1	7_Enh	1	7_Enh	1	ENSG00000143486.11	1	ENSG00000162896.5
chr1	206820000	chr1	206980000	19	9.954169e-5	0.04204902	1	7_Enh	1	7_Enh	1	ENSG00000143479.11	1	ENSG00000142224.11
chr1	206820000	chr1	207020000	14	3.483884e-5	0.0212384	1	7_Enh	1	7_Enh	1	ENSG00000143479.11	1	ENSG00000162891.6
chr1	206820000	chr1	207100000	12	1.994567e-5	0.01453947	1	7_Enh	1	7_Enh	1	ENSG00000143479.11	1	ENSG00000162896.5
chr1	206900000	chr1	207060000	25	8.891151e-11	7.472719e-7	1	7_Enh	1	7_Enh	NA	NA	1	ENSG00000162892.11
chr1	206900000	chr1	207100000	20	1.233236e-8	4.980952e-5	1	7_Enh	1	7_Enh	NA	NA	1	ENSG00000162896.5
chr1	206940000	chr1	207060000	20	6.811586e-7	0.0012229	1	7_Enh	1	7_Enh	1	ENSG00000136634.5	1	ENSG00000162892.11
chr1	206940000	chr1	207100000	18	7.513927e-7	0.001318744	1	7_Enh	1	7_Enh	1	ENSG00000136634.5	1	ENSG00000162896.5
chr1	206980000	chr1	207100000	29	5.422888e-11	4.867388e-7	1	7_Enh	1	7_Enh	1	ENSG00000142224.11	1	ENSG00000162896.5
chr1	207140000	chr1	216900000	4	9.63399e-5	0.04118104	NA	NA	1	7_Enh	1	ENSG00000162897.10	NA	NA
chr1	207220000	chr1	207660000	18	7.154684e-6	0.007048227	1	7_Enh	NA	NA	1	ENSG00000180667.6	1	ENSG00000203710.6
chr1	207260000	chr1	207540000	17	1.089551e-5	0.009531292	NA	NA	1	7_Enh	1	ENSG00000123838.6	NA	NA
chr1	207500000	chr1	216700000	5	3.605992e-6	0.004301762	1	7_Enh	1	7_Enh	1	ENSG00000196352.9	NA	NA
chr1	207820000	chr1	207940000	53	1.341927e-28	6.819126e-24	NA	NA	1	7_Enh	1	ENSG00000197721.12	1	ENSG00000117335.14
chr1	208220000	chr1	214460000	4	1.842372e-5	0.01375671	1	7_Enh	1	7_Enh	NA	NA	1	ENSG00000143499.9
chr1	208300000	chr1	208420000	22	1.097642e-9	6.560895e-6	1	7_Enh	1	7_Enh	NA	NA	1	ENSG00000076356.6
chr1	209740000	chr1	209940000	18	8.077677e-7	0.001395231	1	7_Enh	1	7_Enh	1	ENSG00000008118.5	1	ENSG00000162757.3
chr1	209860000	chr1	218500000	4	6.490111e-5	0.03189565	1	7_Enh	1	7_Enh	1	ENSG00000117594.5	1	ENSG00000092969.7
chr1	210060000	chr1	210500000	9	7.545118e-5	0.03516352	1	7_Enh	NA	NA	NA	NA	1	ENSG00000054392.8
chr1	210580000	chr1	211300000	10	2.242203e-5	0.01574621	1	7_Enh	NA	NA	NA	NA	1	ENSG00000143473.7
chr1	210620000	chr1	211300000	9	1.22465e-4	0.04800575	1	7_Enh	NA	NA	NA	NA	1	ENSG00000143473.7
chr1	210620000	chr1	211420000	12	1.383386e-6	0.002097583	1	7_Enh	1	7_Enh	NA	NA	1	ENSG00000117625.9
chr1	210740000	chr1	211300000	13	1.245702e-8	5.022704e-5	1	7_Enh	NA	NA	NA	NA	1	ENSG00000143473.7
chr1	210860000	chr1	211300000	9	2.659907e-5	0.01767973	1	7_Enh	NA	NA	NA	NA	1	ENSG00000143473.7
chr1	211500000	chr1	211660000	18	2.812495e-6	0.003574913	1	7_Enh	NA	NA	1	ENSG00000082512.10	1	ENSG00000198570.5
chr1	211500000	chr1	211820000	13	4.645635e-5	0.02561633	1	7_Enh	1	7_Enh	1	ENSG00000082512.10	NA	NA
chr1	212220000	chr1	212500000	14	3.364527e-7	7.089276e-4	1	7_Enh	1	7_Enh	1	ENSG00000143493.8	NA	NA
chr1	212340000	chr1	212620000	19	2.350516e-8	8.496211e-5	1	7_Enh	1	7_Enh	NA	NA	1	ENSG00000117691.5
chr1	212660000	chr1	212780000	44	1.379386e-19	4.397839e-15	1	7_Enh	1	7_Enh	NA	NA	1	ENSG00000162771.6
chr1	212660000	chr1	212860000	23	8.30479e-9	3.579203e-5	1	7_Enh	1	7_Enh	NA	NA	1	ENSG00000123685.4
chr1	212660000	chr1	213140000	10	2.189882e-5	0.01549541	1	7_Enh	1	7_Enh	NA	NA	1	ENSG00000143494.11
chr1	212780000	chr1	222340000	4	6.257467e-5	0.03117253	1	7_Enh	1	7_Enh	1	ENSG00000162771.6	NA	NA
chr1	213180000	chr1	221900000	4	3.728351e-5	0.02219696	1	7_Enh	1	7_Enh	1	ENSG00000174606.8	1	ENSG00000143507.13
chr1	214420000	chr1	214780000	13	4.180217e-5	0.02391141	1	7_Enh	1	7_Enh	NA	NA	1	ENSG00000117724.8
chr1	214460000	chr1	214780000	15	2.70912e-6	0.003477506	1	7_Enh	1	7_Enh	1	ENSG00000143499.9	1	ENSG00000117724.8
chr1	214500000	chr1	214780000	19	3.6963e-5	0.02207698	1	7_Enh	1	7_Enh	NA	NA	1	ENSG00000117724.8
chr1	214500000	chr1	223860000	4	5.289082e-5	0.02787078	1	7_Enh	NA	NA	NA	NA	1	ENSG00000203697.7
chr1	214580000	chr1	214740000	29	1.467574e-12	1.940532e-8	1	7_Enh	1	7_Enh	NA	NA	1	ENSG00000152104.7
chr1	214620000	chr1	214740000	22	2.866891e-6	0.003625552	1	7_Enh	1	7_Enh	NA	NA	1	ENSG00000152104.7
chr1	214740000	chr1	219260000	5	7.968235e-5	0.0364524	1	7_Enh	1	7_Enh	1	ENSG00000152104.7	NA	NA
chr1	215020000	chr1	215180000	17	2.243926e-5	0.0157543	1	7_Enh	1	7_Enh	NA	NA	1	ENSG00000082482.9
chr1	215180000	chr1	215740000	14	1.733684e-5	0.01319877	1	7_Enh	1	7_Enh	1	ENSG00000082482.9	1	ENSG00000136636.8
chr1	215180000	chr1	218380000	6	7.567058e-6	0.007341436	1	7_Enh	1	7_Enh	1	ENSG00000082482.9	NA	NA
chr1	216700000	chr1	217820000	9	8.364953e-6	0.007892406	1	7_Enh	1	7_Enh	NA	NA	1	ENSG00000092978.6
chr1	217260000	chr1	225580000	5	5.189233e-5	0.02753978	1	7_Enh	NA	NA	NA	NA	1	ENSG00000203691.2
chr1	218460000	chr1	219260000	10	4.729695e-5	0.02589569	1	7_Enh	1	7_Enh	1	ENSG00000067533.5	NA	NA
chr1	218460000	chr1	219420000	11	7.279335e-6	0.007143591	1	7_Enh	1	7_Enh	1	ENSG00000067533.5	NA	NA
chr1	218460000	chr1	219540000	14	3.359143e-8	1.130565e-4	1	7_Enh	1	7_Enh	1	ENSG00000067533.5	NA	NA
chr1	218460000	chr1	219820000	9	1.616423e-5	0.01255373	1	7_Enh	1	7_Enh	1	ENSG00000067533.5	NA	NA
chr1	218500000	chr1	219260000	9	4.550865e-5	0.02526925	1	7_Enh	1	7_Enh	1	ENSG00000092969.7	NA	NA
chr1	218500000	chr1	219500000	8	4.295115e-5	0.02433433	1	7_Enh	1	7_Enh	1	ENSG00000092969.7	NA	NA
chr1	218580000	chr1	218700000	28	2.278565e-5	0.01591593	1	7_Enh	1	7_Enh	NA	NA	1	ENSG00000228208.2
chr1	218700000	chr1	218900000	18	2.423993e-5	0.0166152	1	7_Enh	1	7_Enh	1	ENSG00000228208.2	NA	NA
chr1	218700000	chr1	219260000	12	9.459535e-5	0.04066924	1	7_Enh	1	7_Enh	1	ENSG00000228208.2	NA	NA
chr1	218700000	chr1	219340000	15	5.72358e-6	0.006028055	1	7_Enh	1	7_Enh	1	ENSG00000228208.2	1	ENSG00000143353.7
chr1	218700000	chr1	219380000	16	6.547258e-9	2.976304e-5	1	7_Enh	1	7_Enh	1	ENSG00000228208.2	NA	NA
chr1	218820000	chr1	223900000	4	9.515847e-5	0.04085154	1	7_Enh	1	7_Enh	NA	NA	1	ENSG00000162909.13
chr1	220460000	chr1	220860000	19	3.569199e-5	0.02156822	1	7_Enh	1	7_Enh	1	ENSG00000118873.11	1	ENSG00000162817.6
chr1	220460000	chr1	222540000	8	3.265743e-5	0.02032113	1	7_Enh	1	7_Enh	1	ENSG00000118873.11	NA	NA
chr1	220620000	chr1	227940000	3	1.204729e-4	0.04747957	NA	NA	1	7_Enh	1	ENSG00000224867.2	1	ENSG00000081692.8
chr1	220900000	chr1	227900000	5	3.689423e-6	0.004375061	1	7_Enh	1	7_Enh	NA	NA	1	ENSG00000143740.10
chr1	220980000	chr1	222740000	8	1.621781e-5	0.01257996	1	7_Enh	1	7_Enh	1	ENSG00000186205.8	1	ENSG00000143512.8
chr1	220980000	chr1	227060000	4	1.002332e-4	0.04224279	1	7_Enh	1	7_Enh	1	ENSG00000186205.8	1	ENSG00000143801.12
chr1	221060000	chr1	221380000	17	3.232967e-8	1.096366e-4	1	7_Enh	1	7_Enh	1	ENSG00000136630.11	NA	NA
chr1	221060000	chr1	221500000	12	4.085525e-5	0.02354673	1	7_Enh	1	7_Enh	1	ENSG00000136630.11	NA	NA
chr1	221060000	chr1	221620000	22	6.17312e-12	7.074959e-8	1	7_Enh	1	7_Enh	1	ENSG00000136630.11	NA	NA
chr1	221260000	chr1	221900000	8	7.352484e-5	0.03458588	1	7_Enh	1	7_Enh	NA	NA	1	ENSG00000143507.13
chr1	221620000	chr1	222780000	10	2.845092e-5	0.018464	1	7_Enh	1	7_Enh	NA	NA	1	ENSG00000154305.12
chr1	221660000	chr1	221900000	12	4.822787e-5	0.0262522	1	7_Enh	1	7_Enh	NA	NA	1	ENSG00000143507.13
chr1	221740000	chr1	221900000	15	5.300282e-5	0.02791183	1	7_Enh	1	7_Enh	NA	NA	1	ENSG00000143507.13
chr1	221900000	chr1	222180000	13	1.433761e-5	0.01155597	1	7_Enh	1	7_Enh	1	ENSG00000143507.13	NA	NA
chr1	221900000	chr1	222300000	13	2.727356e-7	5.995309e-4	1	7_Enh	1	7_Enh	1	ENSG00000143507.13	NA	NA
chr1	221900000	chr1	222380000	10	1.146913e-4	0.04600348	1	7_Enh	1	7_Enh	1	ENSG00000143507.13	NA	NA
chr1	221900000	chr1	222500000	9	6.460683e-5	0.03180118	1	7_Enh	1	7_Enh	1	ENSG00000143507.13	NA	NA
chr1	221900000	chr1	222540000	9	3.361903e-5	0.02073357	1	7_Enh	1	7_Enh	1	ENSG00000143507.13	NA	NA
chr1	222900000	chr1	228260000	4	5.718167e-5	0.02938124	1	7_Enh	1	7_Enh	1	ENSG00000197520.6	1	ENSG00000143761.9
chr1	222940000	chr1	223860000	9	8.153985e-6	0.007745949	1	7_Enh	NA	NA	NA	NA	1	ENSG00000203697.7
chr1	222980000	chr1	223180000	35	7.089254e-10	4.539755e-6	1	7_Enh	1	7_Enh	1	ENSG00000154309.7	NA	NA
chr1	223300000	chr1	223500000	21	2.410379e-5	0.01654798	NA	NA	1	7_Enh	1	ENSG00000187554.7	NA	NA
chr1	223300000	chr1	231340000	4	1.253005e-4	0.04871605	NA	NA	1	7_Enh	1	ENSG00000187554.7	NA	NA
chr1	223500000	chr1	223860000	13	8.184077e-5	0.03708642	1	7_Enh	NA	NA	NA	NA	1	ENSG00000203697.7
chr1	223900000	chr1	225940000	5	4.457327e-5	0.02494863	1	7_Enh	1	7_Enh	1	ENSG00000162909.13	NA	NA
chr1	223900000	chr1	228900000	6	6.97695e-7	0.001246625	1	7_Enh	1	7_Enh	1	ENSG00000162909.13	NA	NA
chr1	224300000	chr1	229380000	4	6.882565e-5	0.03314577	1	7_Enh	1	7_Enh	1	ENSG00000143756.7	1	ENSG00000177800.2
chr1	224340000	chr1	224540000	17	1.096294e-5	0.009572529	1	7_Enh	1	7_Enh	NA	NA	1	ENSG00000143771.7
chr1	224700000	chr1	225100000	15	4.088007e-5	0.02355354	1	7_Enh	1	7_Enh	NA	NA	1	ENSG00000185842.10
chr1	224740000	chr1	225100000	10	7.953443e-5	0.03640994	1	7_Enh	1	7_Enh	NA	NA	1	ENSG00000185842.10
chr1	224740000	chr1	228260000	4	2.537174e-5	0.01713218	1	7_Enh	1	7_Enh	NA	NA	1	ENSG00000143761.9
chr1	225620000	chr1	226180000	13	5.898251e-5	0.02999558	1	7_Enh	1	7_Enh	1	ENSG00000143815.10	1	ENSG00000143751.9
chr1	225660000	chr1	225860000	11	6.681337e-5	0.03252187	1	7_Enh	1	7_Enh	NA	NA	1	ENSG00000154380.12
chr1	225660000	chr1	226060000	13	2.847173e-9	1.485204e-5	1	7_Enh	1	7_Enh	NA	NA	1	ENSG00000196187.7
chr1	225660000	chr1	226180000	10	1.161633e-4	0.04636275	1	7_Enh	1	7_Enh	NA	NA	1	ENSG00000143751.9
chr1	225700000	chr1	225980000	22	3.791503e-13	5.687315e-9	1	7_Enh	1	7_Enh	NA	NA	1	ENSG00000143819.8
chr1	225700000	chr1	226060000	14	1.083059e-8	4.484059e-5	1	7_Enh	1	7_Enh	NA	NA	1	ENSG00000196187.7
chr1	225740000	chr1	225860000	24	6.02491e-9	2.777071e-5	1	7_Enh	1	7_Enh	NA	NA	1	ENSG00000154380.12
chr1	225740000	chr1	225980000	20	2.94662e-8	1.018074e-4	1	7_Enh	1	7_Enh	NA	NA	1	ENSG00000143819.8
chr1	225740000	chr1	226060000	13	7.222868e-6	0.007102337	1	7_Enh	1	7_Enh	NA	NA	1	ENSG00000196187.7
chr1	225860000	chr1	225980000	13	2.536864e-5	0.01713079	1	7_Enh	1	7_Enh	1	ENSG00000154380.12	1	ENSG00000143819.8
chr1	225940000	chr1	226060000	15	2.321798e-7	5.301034e-4	1	7_Enh	1	7_Enh	NA	NA	1	ENSG00000196187.7
chr1	226580000	chr1	230900000	4	9.854745e-5	0.04178311	1	7_Enh	1	7_Enh	1	ENSG00000143799.8	1	ENSG00000135773.8
chr1	226820000	chr1	227060000	13	6.314931e-5	0.03133608	1	7_Enh	1	7_Enh	NA	NA	1	ENSG00000143801.12
chr1	226860000	chr1	227060000	14	1.289744e-4	0.04966969	1	7_Enh	1	7_Enh	NA	NA	1	ENSG00000143801.12
chr1	227060000	chr1	227180000	16	6.034218e-5	0.03043264	1	7_Enh	1	7_Enh	1	ENSG00000143801.12	NA	NA
chr1	227060000	chr1	230260000	5	9.292252e-5	0.04022731	1	7_Enh	1	7_Enh	1	ENSG00000143801.12	NA	NA
chr1	227940000	chr1	228180000	10	2.864777e-5	0.01856331	1	7_Enh	NA	NA	1	ENSG00000081692.8	1	ENSG00000154342.4
chr1	228620000	chr1	236220000	4	2.622708e-5	0.0175055	1	7_Enh	1	7_Enh	1	ENSG00000168148.3	1	ENSG00000116962.10
chr1	228860000	chr1	229020000	18	7.778111e-5	0.03587535	NA	NA	1	7_Enh	1	ENSG00000116574.4	NA	NA
chr1	228860000	chr1	229340000	12	7.189708e-5	0.03408546	NA	NA	1	7_Enh	1	ENSG00000116574.4	NA	NA
chr1	228860000	chr1	229380000	21	2.614778e-12	3.266529e-8	NA	NA	1	7_Enh	1	ENSG00000116574.4	1	ENSG00000177800.2
chr1	228860000	chr1	229460000	13	3.257515e-6	0.003980351	NA	NA	1	7_Enh	1	ENSG00000116574.4	1	ENSG00000154429.6
chr1	228860000	chr1	229580000	10	6.705953e-5	0.03261094	NA	NA	1	7_Enh	1	ENSG00000116574.4	1	ENSG00000143632.10
chr1	228940000	chr1	229380000	18	2.453784e-7	5.523821e-4	1	7_Enh	1	7_Enh	NA	NA	1	ENSG00000177800.2
chr1	228940000	chr1	229420000	18	3.533582e-7	7.363752e-4	1	7_Enh	1	7_Enh	NA	NA	1	ENSG00000213029.2
chr1	228940000	chr1	229580000	18	2.449283e-9	1.310769e-5	1	7_Enh	1	7_Enh	NA	NA	1	ENSG00000143632.10
chr1	228980000	chr1	229380000	15	5.146946e-6	0.005583099	1	7_Enh	1	7_Enh	NA	NA	1	ENSG00000177800.2
chr1	229020000	chr1	229380000	14	9.461369e-5	0.04066999	1	7_Enh	1	7_Enh	NA	NA	1	ENSG00000177800.2
chr1	229060000	chr1	229380000	15	5.626683e-7	0.001059103	1	7_Enh	1	7_Enh	NA	NA	1	ENSG00000177800.2
chr1	229100000	chr1	233460000	5	1.811579e-5	0.01360243	1	7_Enh	NA	NA	NA	NA	1	ENSG00000143674.6
chr1	229260000	chr1	231660000	7	8.138077e-7	0.001404261	1	7_Enh	1	7_Enh	NA	NA	1	ENSG00000270106.1
chr1	229380000	chr1	229580000	21	2.997111e-6	0.003749063	1	7_Enh	1	7_Enh	1	ENSG00000177800.2	1	ENSG00000143632.10
chr1	229420000	chr1	229580000	21	7.242896e-5	0.03424301	1	7_Enh	1	7_Enh	1	ENSG00000213029.2	1	ENSG00000143632.10
chr1	229420000	chr1	235900000	4	9.517031e-5	0.04085154	1	7_Enh	1	7_Enh	1	ENSG00000213029.2	NA	NA
chr1	229700000	chr1	236780000	4	2.236171e-5	0.01571655	1	7_Enh	NA	NA	1	ENSG00000135776.4	1	ENSG00000119285.6
chr1	229780000	chr1	230380000	15	3.247807e-6	0.003972211	1	7_Enh	1	7_Enh	1	ENSG00000135801.5	NA	NA
chr1	229780000	chr1	230540000	12	2.667723e-6	0.003438532	1	7_Enh	1	7_Enh	1	ENSG00000135801.5	NA	NA
chr1	229780000	chr1	236780000	5	6.157085e-6	0.006345815	1	7_Enh	NA	NA	1	ENSG00000135801.5	1	ENSG00000119285.6
chr1	230500000	chr1	236300000	4	1.232231e-4	0.0481921	1	7_Enh	1	7_Enh	NA	NA	1	ENSG00000077585.9
chr1	230580000	chr1	234460000	5	6.18836e-5	0.03094119	NA	NA	1	7_Enh	1	ENSG00000177614.5	NA	NA
chr1	230780000	chr1	231340000	12	9.871429e-6	0.008872096	NA	NA	1	7_Enh	1	ENSG00000135775.9	NA	NA
chr1	230780000	chr1	231420000	10	5.359253e-5	0.02811952	NA	NA	1	7_Enh	1	ENSG00000135775.9	NA	NA
chr1	230900000	chr1	231060000	26	1.89838e-8	7.123853e-5	1	7_Enh	1	7_Enh	1	ENSG00000135773.8	NA	NA
chr1	230900000	chr1	231340000	13	8.437942e-5	0.03783403	1	7_Enh	1	7_Enh	1	ENSG00000135773.8	NA	NA
chr1	231100000	chr1	237060000	7	4.219673e-7	8.464549e-4	1	7_Enh	1	7_Enh	1	ENSG00000143643.8	NA	NA
chr1	231460000	chr1	231740000	20	1.052752e-4	0.04360988	NA	NA	1	7_Enh	1	ENSG00000116903.6	NA	NA
chr1	231460000	chr1	232900000	7	1.202797e-4	0.04742494	NA	NA	1	7_Enh	1	ENSG00000116903.6	NA	NA
chr1	231500000	chr1	234500000	6	6.507518e-6	0.00658494	1	7_Enh	NA	NA	NA	NA	1	ENSG00000168275.10
chr1	231700000	chr1	233420000	5	6.770967e-5	0.03280153	1	7_Enh	1	7_Enh	NA	NA	1	ENSG00000135749.14
chr1	231820000	chr1	233100000	8	8.424262e-6	0.007934313	1	7_Enh	1	7_Enh	NA	NA	1	ENSG00000135778.7
chr1	231860000	chr1	236700000	5	9.318664e-5	0.04029096	1	7_Enh	1	7_Enh	NA	NA	1	ENSG00000116977.14
chr1	231980000	chr1	232940000	8	7.067506e-5	0.03371981	1	7_Enh	1	7_Enh	NA	NA	1	ENSG00000212916.3
chr1	232020000	chr1	232700000	15	5.421485e-7	0.001029869	1	7_Enh	1	7_Enh	NA	NA	1	ENSG00000116991.6
chr1	232940000	chr1	233060000	20	6.097493e-6	0.006303673	1	7_Enh	1	7_Enh	1	ENSG00000212916.3	NA	NA
chr1	233020000	chr1	233420000	11	4.780902e-6	0.005289572	1	7_Enh	1	7_Enh	NA	NA	1	ENSG00000135749.14
chr1	233420000	chr1	237860000	5	4.496796e-5	0.02507996	1	7_Enh	1	7_Enh	1	ENSG00000135749.14	NA	NA
chr1	233420000	chr1	238660000	5	8.755732e-6	0.008151209	1	7_Enh	1	7_Enh	1	ENSG00000135749.14	NA	NA
chr1	234060000	chr1	236900000	6	7.831931e-5	0.03604519	NA	NA	1	7_Enh	1	ENSG00000183780.8	NA	NA
chr1	234620000	chr1	235100000	12	1.858007e-6	0.002625368	1	7_Enh	1	7_Enh	1	ENSG00000059588.5	NA	NA
chr1	234620000	chr1	235260000	10	3.612125e-7	7.49751e-4	1	7_Enh	1	7_Enh	1	ENSG00000059588.5	NA	NA
chr1	234620000	chr1	235300000	10	1.706984e-5	0.01304783	1	7_Enh	1	7_Enh	1	ENSG00000059588.5	1	ENSG00000173726.6
chr1	234660000	chr1	235300000	14	1.06944e-7	2.879359e-4	1	7_Enh	1	7_Enh	NA	NA	1	ENSG00000173726.6
chr1	234740000	chr1	234860000	39	9.677506e-12	1.059852e-7	1	7_Enh	1	7_Enh	1	ENSG00000168264.6	NA	NA
chr1	234740000	chr1	234900000	20	5.909682e-6	0.00616859	1	7_Enh	1	7_Enh	1	ENSG00000168264.6	NA	NA
chr1	234740000	chr1	234980000	22	1.132685e-5	0.009788854	1	7_Enh	1	7_Enh	1	ENSG00000168264.6	NA	NA
chr1	234740000	chr1	235100000	32	7.882247e-20	2.557499e-15	1	7_Enh	1	7_Enh	1	ENSG00000168264.6	NA	NA
chr1	234740000	chr1	235180000	16	1.51493e-8	5.889673e-5	1	7_Enh	1	7_Enh	1	ENSG00000168264.6	NA	NA
chr1	234740000	chr1	235260000	14	1.548073e-8	5.993669e-5	1	7_Enh	1	7_Enh	1	ENSG00000168264.6	NA	NA
chr1	234740000	chr1	235540000	8	1.128546e-4	0.04554776	1	7_Enh	NA	NA	1	ENSG00000168264.6	1	ENSG00000116957.8
chr1	235420000	chr1	235540000	18	6.174602e-6	0.006358711	1	7_Enh	NA	NA	NA	NA	1	ENSG00000116957.8
chr1	235660000	chr1	235900000	18	6.587059e-9	2.986997e-5	1	7_Enh	1	7_Enh	1	ENSG00000162885.8	NA	NA
chr1	236260000	chr1	236700000	14	2.596664e-9	1.378475e-5	1	7_Enh	1	7_Enh	NA	NA	1	ENSG00000116977.14
chr1	236300000	chr1	236460000	23	1.047475e-5	0.009263711	1	7_Enh	NA	NA	1	ENSG00000077585.9	1	ENSG00000086619.9
chr1	236300000	chr1	236660000	17	2.35793e-6	0.003139071	1	7_Enh	1	7_Enh	1	ENSG00000077585.9	NA	NA
chr1	236300000	chr1	236940000	12	5.90155e-5	0.03000694	1	7_Enh	NA	NA	1	ENSG00000077585.9	1	ENSG00000116984.8
chr1	236300000	chr1	245660000	6	5.281925e-6	0.005693618	1	7_Enh	1	7_Enh	1	ENSG00000077585.9	NA	NA
chr1	236860000	chr1	241580000	6	3.401894e-6	0.004117771	NA	NA	1	7_Enh	1	ENSG00000077522.8	NA	NA
chr1	238100000	chr1	238820000	11	7.364392e-5	0.0346202	NA	NA	1	7_Enh	1	ENSG00000270188.1	NA	NA
chr1	238100000	chr1	240340000	7	5.701354e-6	0.006012315	NA	NA	1	7_Enh	1	ENSG00000270188.1	NA	NA
chr1	238820000	chr1	247940000	5	1.787674e-5	0.01347562	1	7_Enh	NA	NA	NA	NA	1	ENSG00000221888.2
chr1	240260000	chr1	240780000	11	2.600523e-6	0.003374301	1	7_Enh	1	7_Enh	NA	NA	1	ENSG00000180875.4
chr1	240340000	chr1	240780000	13	5.710288e-7	0.001070083	1	7_Enh	1	7_Enh	NA	NA	1	ENSG00000180875.4
chr1	240380000	chr1	240780000	12	5.327864e-5	0.02801522	1	7_Enh	1	7_Enh	NA	NA	1	ENSG00000180875.4
chr1	240620000	chr1	240780000	15	4.50919e-5	0.02512401	1	7_Enh	1	7_Enh	NA	NA	1	ENSG00000180875.4
chr1	240860000	chr1	248500000	4	1.066849e-4	0.04395437	1	7_Enh	NA	NA	NA	NA	1	ENSG00000177174.1
chr1	240980000	chr1	247580000	5	3.586027e-6	0.004283514	1	7_Enh	NA	NA	NA	NA	1	ENSG00000162711.12
chr1	241540000	chr1	244620000	5	9.20454e-5	0.0399849	NA	NA	1	7_Enh	1	ENSG00000182901.11	1	ENSG00000179397.13
chr1	241780000	chr1	241980000	26	3.548869e-5	0.02149098	1	7_Enh	1	7_Enh	1	ENSG00000203668.1	NA	NA
chr1	241780000	chr1	242020000	38	6.852502e-12	7.756702e-8	1	7_Enh	1	7_Enh	1	ENSG00000203668.1	1	ENSG00000174371.12
chr1	241820000	chr1	241980000	26	5.010844e-6	0.005470881	1	7_Enh	1	7_Enh	1	ENSG00000162843.13	NA	NA
chr1	242020000	chr1	247500000	5	3.493784e-5	0.02127662	1	7_Enh	1	7_Enh	1	ENSG00000174371.12	1	ENSG00000162714.8
chr1	242020000	chr1	247940000	5	1.028844e-4	0.04294482	1	7_Enh	NA	NA	1	ENSG00000174371.12	1	ENSG00000221888.2
chr1	243420000	chr1	244300000	8	5.27709e-5	0.02783785	1	7_Enh	1	7_Enh	1	ENSG00000143702.11	NA	NA
chr1	243420000	chr1	244980000	9	1.838307e-8	6.939421e-5	1	7_Enh	1	7_Enh	1	ENSG00000143702.11	1	ENSG00000203667.5
chr1	243500000	chr1	244220000	13	1.980415e-5	0.01446824	1	7_Enh	1	7_Enh	NA	NA	1	ENSG00000268146.1
chr1	243580000	chr1	244220000	19	1.720666e-7	4.193788e-4	1	7_Enh	1	7_Enh	NA	NA	1	ENSG00000268146.1
chr1	243700000	chr1	244220000	17	3.196825e-5	0.02001976	1	7_Enh	1	7_Enh	NA	NA	1	ENSG00000268146.1
chr1	244100000	chr1	244220000	34	3.987909e-6	0.004630925	1	7_Enh	1	7_Enh	NA	NA	1	ENSG00000268146.1
chr1	244220000	chr1	244420000	26	7.875777e-6	0.007555172	1	7_Enh	1	7_Enh	1	ENSG00000268146.1	NA	NA
chr1	244780000	chr1	244980000	22	8.053011e-8	2.308172e-4	1	7_Enh	1	7_Enh	NA	NA	1	ENSG00000203667.5
chr1	244820000	chr1	244940000	16	1.500816e-5	0.01192245	1	7_Enh	1	7_Enh	1	ENSG00000121644.14	NA	NA
chr1	244820000	chr1	246660000	6	4.625944e-5	0.02553589	1	7_Enh	1	7_Enh	1	ENSG00000121644.14	1	ENSG00000185420.14
chr1	244900000	chr1	249180000	5	4.009637e-5	0.02326832	1	7_Enh	NA	NA	NA	NA	1	ENSG00000185220.7
chr1	245020000	chr1	245140000	24	5.861834e-8	1.780236e-4	1	7_Enh	1	7_Enh	1	ENSG00000153187.12	1	ENSG00000272195.1
chr1	245020000	chr1	245820000	11	1.101788e-4	0.04486525	1	7_Enh	1	7_Enh	1	ENSG00000153187.12	NA	NA
chr1	245020000	chr1	246940000	7	1.075192e-5	0.009441876	1	7_Enh	1	7_Enh	1	ENSG00000153187.12	NA	NA
chr1	245140000	chr1	246060000	8	9.805618e-5	0.0416431	1	7_Enh	1	7_Enh	1	ENSG00000272195.1	NA	NA
chr1	245260000	chr1	246660000	7	7.324673e-6	0.007171697	1	7_Enh	1	7_Enh	NA	NA	1	ENSG00000185420.14
chr1	245300000	chr1	245740000	11	9.666571e-5	0.04126903	NA	NA	1	7_Enh	1	ENSG00000162849.11	NA	NA
chr1	245300000	chr1	245860000	7	9.590188e-5	0.04105543	NA	NA	1	7_Enh	1	ENSG00000162849.11	NA	NA
chr1	245300000	chr1	246060000	13	1.094812e-8	4.528178e-5	NA	NA	1	7_Enh	1	ENSG00000162849.11	NA	NA
chr1	245300000	chr1	246460000	15	1.84305e-9	1.024859e-5	NA	NA	1	7_Enh	1	ENSG00000162849.11	NA	NA
chr1	245300000	chr1	246540000	9	2.452778e-6	0.003233402	NA	NA	1	7_Enh	1	ENSG00000162849.11	NA	NA
chr1	245300000	chr1	246620000	9	8.004492e-9	3.480109e-5	NA	NA	1	7_Enh	1	ENSG00000162849.11	NA	NA
chr1	245340000	chr1	246660000	7	7.12699e-5	0.03390175	1	7_Enh	1	7_Enh	NA	NA	1	ENSG00000185420.14
chr1	245660000	chr1	246660000	11	1.659964e-5	0.01279561	1	7_Enh	1	7_Enh	NA	NA	1	ENSG00000185420.14
chr1	246300000	chr1	246660000	15	5.396231e-5	0.02825214	1	7_Enh	1	7_Enh	NA	NA	1	ENSG00000185420.14
chr1	247380000	chr1	247500000	22	3.581345e-8	1.19223e-4	1	7_Enh	1	7_Enh	NA	NA	1	ENSG00000162714.8
chr1	247380000	chr1	249180000	6	1.110373e-4	0.04507977	1	7_Enh	NA	NA	NA	NA	1	ENSG00000185220.7
chr2	260000	chr2	1540000	7	1.724679e-6	0.002478756	1	7_Enh	1	7_Enh	1	ENSG00000035115.17	NA	NA
chr2	300000	chr2	3180000	6	6.200357e-6	0.006376089	1	7_Enh	1	7_Enh	1	ENSG00000189292.11	NA	NA
chr2	940000	chr2	1540000	7	9.986892e-5	0.04213983	NA	NA	1	7_Enh	1	ENSG00000172554.7	NA	NA
chr2	1740000	chr2	3380000	8	3.265532e-7	6.919532e-4	1	7_Enh	1	7_Enh	1	ENSG00000130508.6	1	ENSG00000171853.11
chr2	1740000	chr2	8300000	4	4.913924e-5	0.02658476	1	7_Enh	1	7_Enh	1	ENSG00000130508.6	NA	NA
chr2	3620000	chr2	6980000	4	5.822634e-5	0.02974383	1	7_Enh	1	7_Enh	1	ENSG00000171863.8	NA	NA
chr2	3700000	chr2	6740000	4	1.074801e-4	0.04417098	1	7_Enh	1	7_Enh	1	ENSG00000151360.5	NA	NA
chr2	3740000	chr2	7020000	7	9.67847e-7	0.001602422	1	7_Enh	NA	NA	1	ENSG00000214866.3	1	ENSG00000134326.7
chr2	5820000	chr2	6900000	9	1.075295e-4	0.04417576	1	7_Enh	1	7_Enh	1	ENSG00000176887.5	NA	NA
chr2	6140000	chr2	7020000	11	2.500113e-5	0.01695744	1	7_Enh	NA	NA	NA	NA	1	ENSG00000134326.7
chr2	7060000	chr2	8900000	10	8.452063e-6	0.007951447	NA	NA	1	7_Enh	1	ENSG00000151692.10	NA	NA
chr2	7820000	chr2	8980000	10	3.41045e-5	0.02092824	1	7_Enh	1	7_Enh	NA	NA	1	ENSG00000134313.10
chr2	7940000	chr2	8820000	11	5.647852e-6	0.005973178	1	7_Enh	1	7_Enh	NA	NA	1	ENSG00000115738.5
chr2	8220000	chr2	8820000	12	2.747341e-6	0.003512655	1	7_Enh	1	7_Enh	NA	NA	1	ENSG00000115738.5
chr2	9140000	chr2	9260000	16	2.947635e-5	0.01894265	1	7_Enh	1	7_Enh	1	ENSG00000143797.7	NA	NA
chr2	9140000	chr2	9540000	12	1.375988e-6	0.002089626	1	7_Enh	1	7_Enh	1	ENSG00000143797.7	NA	NA
chr2	9340000	chr2	9460000	31	1.415704e-16	3.542514e-12	1	7_Enh	1	7_Enh	1	ENSG00000151693.5	NA	NA
chr2	9340000	chr2	9540000	12	6.085552e-6	0.006296058	1	7_Enh	1	7_Enh	1	ENSG00000151693.5	NA	NA
chr2	9340000	chr2	9580000	11	8.048484e-6	0.007673241	1	7_Enh	1	7_Enh	1	ENSG00000151693.5	1	ENSG00000119185.8
chr2	9540000	chr2	9700000	14	4.776933e-6	0.005288369	1	7_Enh	1	7_Enh	NA	NA	1	ENSG00000151694.8
chr2	9660000	chr2	9780000	22	8.083455e-9	3.505769e-5	1	7_Enh	1	7_Enh	NA	NA	1	ENSG00000134308.9
chr2	9700000	chr2	9820000	17	8.741609e-6	0.008142652	1	7_Enh	1	7_Enh	1	ENSG00000151694.8	NA	NA
chr2	9700000	chr2	9860000	13	3.97705e-5	0.02313816	1	7_Enh	1	7_Enh	1	ENSG00000151694.8	NA	NA
chr2	9700000	chr2	9900000	16	2.396202e-5	0.01647257	1	7_Enh	1	7_Enh	1	ENSG00000151694.8	NA	NA
chr2	9780000	chr2	9900000	23	8.758877e-9	3.749466e-5	1	7_Enh	1	7_Enh	1	ENSG00000134308.9	NA	NA
chr2	9780000	chr2	9940000	13	4.549647e-5	0.02526504	1	7_Enh	1	7_Enh	1	ENSG00000134308.9	NA	NA
chr2	9780000	chr2	11220000	7	5.421709e-6	0.005802636	1	7_Enh	1	7_Enh	1	ENSG00000134308.9	NA	NA
chr2	9940000	chr2	10100000	21	1.632517e-7	4.028886e-4	1	7_Enh	1	7_Enh	NA	NA	1	ENSG00000134317.13
chr2	9940000	chr2	10180000	17	4.535216e-11	4.163418e-7	1	7_Enh	1	7_Enh	NA	NA	1	ENSG00000172059.6
chr2	9940000	chr2	10260000	15	8.430726e-7	0.001442819	1	7_Enh	1	7_Enh	NA	NA	1	ENSG00000171848.9
chr2	9940000	chr2	10580000	9	3.14391e-5	0.01979347	1	7_Enh	1	7_Enh	NA	NA	1	ENSG00000115758.8
chr2	9980000	chr2	10100000	22	9.097463e-6	0.008375395	1	7_Enh	1	7_Enh	1	ENSG00000115750.12	1	ENSG00000134317.13
chr2	9980000	chr2	10180000	12	2.898647e-5	0.01871785	1	7_Enh	1	7_Enh	1	ENSG00000115750.12	1	ENSG00000172059.6
chr2	9980000	chr2	10260000	17	1.80779e-6	0.002570158	1	7_Enh	1	7_Enh	1	ENSG00000115750.12	1	ENSG00000171848.9
chr2	9980000	chr2	10660000	11	3.608675e-5	0.02171777	1	7_Enh	1	7_Enh	1	ENSG00000115750.12	NA	NA
chr2	10060000	chr2	10180000	15	4.56535e-6	0.005120084	1	7_Enh	1	7_Enh	NA	NA	1	ENSG00000172059.6
chr2	10100000	chr2	10460000	13	2.271622e-5	0.0158844	1	7_Enh	1	7_Enh	1	ENSG00000134317.13	1	ENSG00000115756.8
chr2	10260000	chr2	10380000	22	6.751613e-7	0.001214774	1	7_Enh	1	7_Enh	1	ENSG00000171848.9	NA	NA
chr2	10260000	chr2	10420000	22	1.600071e-7	3.960056e-4	1	7_Enh	1	7_Enh	1	ENSG00000171848.9	NA	NA
chr2	10260000	chr2	10460000	33	9.433639e-19	2.843033e-14	1	7_Enh	1	7_Enh	1	ENSG00000171848.9	1	ENSG00000115756.8
chr2	10260000	chr2	10540000	18	2.218716e-10	1.690151e-6	1	7_Enh	1	7_Enh	1	ENSG00000171848.9	NA	NA
chr2	10260000	chr2	10580000	21	4.485673e-10	3.05114e-6	1	7_Enh	1	7_Enh	1	ENSG00000171848.9	1	ENSG00000115758.8
chr2	10260000	chr2	10660000	14	1.019431e-4	0.04270732	1	7_Enh	1	7_Enh	1	ENSG00000171848.9	NA	NA
chr2	10260000	chr2	10820000	11	4.00167e-6	0.004640705	1	7_Enh	1	7_Enh	1	ENSG00000171848.9	1	ENSG00000115761.11
chr2	10580000	chr2	10780000	14	1.259372e-6	0.001959853	1	7_Enh	1	7_Enh	1	ENSG00000115758.8	NA	NA
chr2	10580000	chr2	10820000	15	9.120396e-7	0.001530119	1	7_Enh	1	7_Enh	1	ENSG00000115758.8	1	ENSG00000115761.11
chr2	10660000	chr2	10820000	20	5.727134e-7	0.001072266	1	7_Enh	1	7_Enh	NA	NA	1	ENSG00000115761.11
chr2	10940000	chr2	11260000	14	2.833728e-6	0.003593419	1	7_Enh	1	7_Enh	NA	NA	1	ENSG00000150873.7
chr2	10940000	chr2	11500000	12	2.691506e-5	0.01780948	1	7_Enh	1	7_Enh	NA	NA	1	ENSG00000134318.9
chr2	10980000	chr2	11100000	24	1.459499e-6	0.002184511	1	7_Enh	1	7_Enh	1	ENSG00000232056.1	NA	NA
chr2	10980000	chr2	11180000	14	5.03867e-5	0.02703591	1	7_Enh	1	7_Enh	1	ENSG00000232056.1	NA	NA
chr2	10980000	chr2	11260000	27	1.234892e-18	3.708082e-14	1	7_Enh	1	7_Enh	1	ENSG00000232056.1	1	ENSG00000150873.7
chr2	10980000	chr2	11300000	22	1.140613e-12	1.542787e-8	1	7_Enh	1	7_Enh	1	ENSG00000232056.1	1	ENSG00000162976.8
chr2	10980000	chr2	11420000	18	1.241449e-8	5.009222e-5	1	7_Enh	1	7_Enh	1	ENSG00000232056.1	NA	NA
chr2	10980000	chr2	11620000	10	6.457597e-7	0.001175729	1	7_Enh	1	7_Enh	1	ENSG00000232056.1	1	ENSG00000169016.12
chr2	11060000	chr2	11180000	18	1.82705e-5	0.01368127	1	7_Enh	1	7_Enh	1	ENSG00000162975.3	NA	NA
chr2	11060000	chr2	11220000	21	1.14962e-6	0.001825154	1	7_Enh	1	7_Enh	1	ENSG00000162975.3	NA	NA
chr2	11060000	chr2	11260000	22	4.808634e-11	4.376891e-7	1	7_Enh	1	7_Enh	1	ENSG00000162975.3	1	ENSG00000150873.7
chr2	11060000	chr2	11300000	18	2.404031e-7	5.442494e-4	1	7_Enh	1	7_Enh	1	ENSG00000162975.3	1	ENSG00000162976.8
chr2	11060000	chr2	11580000	10	1.400809e-5	0.01138066	1	7_Enh	1	7_Enh	1	ENSG00000162975.3	NA	NA
chr2	11260000	chr2	11380000	18	3.511071e-7	7.328862e-4	1	7_Enh	1	7_Enh	1	ENSG00000150873.7	NA	NA
chr2	11260000	chr2	11580000	12	3.884935e-8	1.272129e-4	1	7_Enh	1	7_Enh	1	ENSG00000150873.7	NA	NA
chr2	11300000	chr2	11420000	17	9.683172e-5	0.04132068	1	7_Enh	1	7_Enh	1	ENSG00000162976.8	NA	NA
chr2	11300000	chr2	11500000	22	4.789694e-11	4.372727e-7	1	7_Enh	1	7_Enh	1	ENSG00000162976.8	1	ENSG00000134318.9
chr2	11380000	chr2	11500000	22	2.617086e-7	5.807019e-4	1	7_Enh	1	7_Enh	NA	NA	1	ENSG00000134318.9
chr2	11620000	chr2	11740000	13	3.024549e-5	0.01927864	1	7_Enh	1	7_Enh	1	ENSG00000169016.12	NA	NA
chr2	11620000	chr2	12700000	7	6.256338e-5	0.03116785	1	7_Enh	1	7_Enh	1	ENSG00000169016.12	NA	NA
chr2	11820000	chr2	12900000	9	8.372443e-5	0.0376446	1	7_Enh	1	7_Enh	1	ENSG00000134324.7	NA	NA
chr2	12020000	chr2	12860000	10	9.804835e-6	0.00883552	1	7_Enh	1	7_Enh	NA	NA	1	ENSG00000071575.7
chr2	12140000	chr2	15700000	6	8.509542e-5	0.03804455	1	7_Enh	NA	NA	NA	NA	1	ENSG00000151779.8
chr2	12220000	chr2	12860000	16	3.40194e-5	0.02089543	1	7_Enh	1	7_Enh	NA	NA	1	ENSG00000071575.7
chr2	12260000	chr2	12860000	11	1.029621e-4	0.04296205	1	7_Enh	1	7_Enh	NA	NA	1	ENSG00000071575.7
chr2	12340000	chr2	12860000	21	1.719809e-8	6.54446e-5	1	7_Enh	1	7_Enh	NA	NA	1	ENSG00000071575.7
chr2	12500000	chr2	12860000	16	1.258196e-4	0.04886954	1	7_Enh	1	7_Enh	NA	NA	1	ENSG00000071575.7
chr2	12540000	chr2	15740000	8	6.898576e-8	2.034122e-4	1	7_Enh	1	7_Enh	NA	NA	1	ENSG00000079785.10
chr2	12860000	chr2	13060000	33	2.828475e-11	2.752667e-7	1	7_Enh	1	7_Enh	1	ENSG00000071575.7	NA	NA
chr2	12860000	chr2	13100000	21	7.761583e-5	0.03582558	1	7_Enh	1	7_Enh	1	ENSG00000071575.7	NA	NA
chr2	14780000	chr2	15260000	21	1.73579e-7	4.221017e-4	NA	NA	1	7_Enh	1	ENSG00000265629.1	NA	NA
chr2	17940000	chr2	18500000	14	2.010467e-5	0.01461926	NA	NA	1	7_Enh	1	ENSG00000178295.10	NA	NA
chr2	18060000	chr2	24140000	4	4.355687e-5	0.0245604	NA	NA	1	7_Enh	1	ENSG00000170745.7	1	ENSG00000119778.10
chr2	18140000	chr2	20540000	8	5.944981e-5	0.03014227	1	7_Enh	1	7_Enh	NA	NA	1	ENSG00000055917.11
chr2	18540000	chr2	19540000	7	3.216184e-5	0.02010324	1	7_Enh	1	7_Enh	NA	NA	1	ENSG00000143867.5
chr2	18580000	chr2	20420000	6	1.158532e-4	0.0462941	1	7_Enh	1	7_Enh	NA	NA	1	ENSG00000115884.6
chr2	18700000	chr2	19540000	16	2.154635e-8	7.900572e-5	1	7_Enh	1	7_Enh	NA	NA	1	ENSG00000143867.5
chr2	18740000	chr2	19500000	20	8.809918e-11	7.408215e-7	1	7_Enh	1	7_Enh	1	ENSG00000240857.1	NA	NA
chr2	18740000	chr2	19540000	11	7.214216e-6	0.007096554	1	7_Enh	1	7_Enh	1	ENSG00000240857.1	1	ENSG00000143867.5
chr2	18780000	chr2	19500000	12	1.411049e-5	0.01143292	1	7_Enh	1	7_Enh	1	ENSG00000185013.12	NA	NA
chr2	18780000	chr2	19540000	9	5.787352e-5	0.02961857	1	7_Enh	1	7_Enh	1	ENSG00000185013.12	1	ENSG00000143867.5
chr2	18940000	chr2	19540000	10	1.860741e-5	0.01385129	1	7_Enh	1	7_Enh	NA	NA	1	ENSG00000143867.5
chr2	19060000	chr2	19540000	12	2.705842e-5	0.01787016	1	7_Enh	1	7_Enh	NA	NA	1	ENSG00000143867.5
chr2	19140000	chr2	19540000	20	6.723837e-8	1.994707e-4	1	7_Enh	1	7_Enh	NA	NA	1	ENSG00000143867.5
chr2	19300000	chr2	19540000	15	8.896832e-5	0.0391226	1	7_Enh	1	7_Enh	NA	NA	1	ENSG00000143867.5
chr2	19340000	chr2	19540000	16	2.061569e-5	0.01487686	1	7_Enh	1	7_Enh	NA	NA	1	ENSG00000143867.5
chr2	20020000	chr2	24580000	5	3.192761e-5	0.02000418	1	7_Enh	1	7_Enh	NA	NA	1	ENSG00000198399.10
chr2	20180000	chr2	20300000	23	8.572352e-7	0.001460729	NA	NA	1	7_Enh	1	ENSG00000118965.10	NA	NA
chr2	20180000	chr2	20340000	18	1.230987e-4	0.04816844	NA	NA	1	7_Enh	1	ENSG00000118965.10	NA	NA
chr2	20220000	chr2	20420000	13	6.15881e-5	0.03083044	1	7_Enh	1	7_Enh	1	ENSG00000132031.8	1	ENSG00000115884.6
chr2	20220000	chr2	24660000	4	1.020955e-4	0.04274079	1	7_Enh	1	7_Enh	1	ENSG00000132031.8	NA	NA
chr2	20300000	chr2	20420000	21	3.40081e-8	1.142029e-4	1	7_Enh	1	7_Enh	NA	NA	1	ENSG00000115884.6
chr2	20380000	chr2	25140000	4	3.58638e-5	0.02163371	1	7_Enh	1	7_Enh	NA	NA	1	ENSG00000138031.10
chr2	20420000	chr2	20540000	22	9.184119e-6	0.008427923	1	7_Enh	1	7_Enh	1	ENSG00000115884.6	1	ENSG00000055917.11
chr2	20620000	chr2	20860000	15	1.848196e-5	0.01378649	1	7_Enh	1	7_Enh	NA	NA	1	ENSG00000143869.5
chr2	20660000	chr2	20780000	23	1.192829e-10	9.680485e-7	1	7_Enh	1	7_Enh	1	ENSG00000143878.8	NA	NA
chr2	20660000	chr2	20820000	13	6.551074e-5	0.03210354	1	7_Enh	1	7_Enh	1	ENSG00000143878.8	NA	NA
chr2	20860000	chr2	29100000	4	2.320567e-5	0.01611563	1	7_Enh	1	7_Enh	1	ENSG00000143869.5	1	ENSG00000163811.7
chr2	21260000	chr2	23580000	7	1.544791e-6	0.002279734	NA	NA	1	7_Enh	1	ENSG00000084674.9	NA	NA
chr2	21260000	chr2	23820000	5	3.151795e-5	0.01982799	NA	NA	1	7_Enh	1	ENSG00000084674.9	NA	NA
chr2	22060000	chr2	23740000	6	2.798522e-5	0.01826627	1	7_Enh	1	7_Enh	NA	NA	1	ENSG00000224361.1
chr2	23620000	chr2	30380000	5	1.877722e-5	0.01393999	1	7_Enh	1	7_Enh	1	ENSG00000119771.10	1	ENSG00000119801.8
chr2	24180000	chr2	25020000	9	1.107321e-5	0.009637821	1	7_Enh	NA	NA	NA	NA	1	ENSG00000184924.5
chr2	24300000	chr2	24580000	19	2.242444e-7	5.150814e-4	NA	NA	1	7_Enh	1	ENSG00000115129.9	1	ENSG00000198399.10
chr2	24340000	chr2	25380000	6	1.081396e-4	0.04434484	1	7_Enh	NA	NA	1	ENSG00000176732.6	1	ENSG00000115138.6
chr2	24340000	chr2	30540000	4	1.202576e-5	0.01020909	1	7_Enh	1	7_Enh	1	ENSG00000176732.6	NA	NA
chr2	24380000	chr2	24580000	14	8.545089e-5	0.03814268	1	7_Enh	1	7_Enh	1	ENSG00000186453.8	1	ENSG00000198399.10
chr2	24660000	chr2	25020000	16	7.780898e-8	2.246161e-4	1	7_Enh	NA	NA	NA	NA	1	ENSG00000184924.5
chr2	24700000	chr2	24940000	17	6.823161e-6	0.006810038	1	7_Enh	1	7_Enh	1	ENSG00000084676.11	NA	NA
chr2	25260000	chr2	27500000	6	3.059514e-5	0.01943401	1	7_Enh	1	7_Enh	1	ENSG00000084710.9	1	ENSG00000138100.9
chr2	25380000	chr2	25820000	10	9.649946e-5	0.04122555	NA	NA	1	7_Enh	1	ENSG00000115138.6	NA	NA
chr2	25580000	chr2	25700000	17	4.360747e-5	0.0245755	1	7_Enh	1	7_Enh	1	ENSG00000119772.12	NA	NA
chr2	25580000	chr2	25740000	28	2.004485e-12	2.568226e-8	1	7_Enh	1	7_Enh	1	ENSG00000119772.12	NA	NA
chr2	25900000	chr2	33540000	4	6.309101e-5	0.03131828	1	7_Enh	1	7_Enh	1	ENSG00000138101.14	NA	NA
chr2	26220000	chr2	26380000	36	5.057596e-15	1.045395e-10	1	7_Enh	NA	NA	1	ENSG00000084731.9	1	ENSG00000157833.8
chr2	26260000	chr2	26380000	25	3.252444e-11	3.113894e-7	1	7_Enh	NA	NA	1	ENSG00000084733.6	1	ENSG00000157833.8
chr2	26260000	chr2	29020000	5	5.958405e-5	0.03018994	1	7_Enh	1	7_Enh	1	ENSG00000084733.6	1	ENSG00000163806.11
chr2	26860000	chr2	26980000	17	6.209853e-5	0.03101673	1	7_Enh	1	7_Enh	1	ENSG00000157884.6	1	ENSG00000115163.10
chr2	26980000	chr2	36700000	4	3.761696e-5	0.02231835	1	7_Enh	1	7_Enh	1	ENSG00000115163.10	NA	NA
chr2	27020000	chr2	27180000	12	1.298703e-4	0.04989584	1	7_Enh	1	7_Enh	NA	NA	1	ENSG00000084764.6
chr2	27180000	chr2	27300000	19	3.111348e-5	0.01965903	1	7_Enh	1	7_Enh	1	ENSG00000084764.6	1	ENSG00000138030.8
chr2	27300000	chr2	27500000	19	3.064868e-7	6.574469e-4	1	7_Enh	1	7_Enh	1	ENSG00000138030.8	1	ENSG00000138100.9
chr2	27340000	chr2	27460000	22	3.203374e-9	1.639426e-5	NA	NA	1	7_Enh	1	ENSG00000138073.9	1	ENSG00000084774.9
chr2	27340000	chr2	27500000	20	1.617465e-7	3.997714e-4	NA	NA	1	7_Enh	1	ENSG00000138073.9	1	ENSG00000138100.9
chr2	27460000	chr2	27580000	19	2.463619e-7	5.540938e-4	1	7_Enh	1	7_Enh	1	ENSG00000084774.9	1	ENSG00000115211.11
chr2	27580000	chr2	27700000	20	9.401118e-5	0.04051171	1	7_Enh	1	7_Enh	1	ENSG00000115211.11	1	ENSG00000084734.4
chr2	27660000	chr2	27900000	11	2.370389e-5	0.01634882	1	7_Enh	1	7_Enh	1	ENSG00000157992.8	1	ENSG00000119760.11
chr2	27700000	chr2	27820000	38	5.325891e-14	9.307728e-10	1	7_Enh	1	7_Enh	1	ENSG00000084734.4	1	ENSG00000243943.5
chr2	27700000	chr2	27860000	25	2.44483e-8	8.796689e-5	1	7_Enh	1	7_Enh	1	ENSG00000084734.4	1	ENSG00000176714.9
chr2	27860000	chr2	28260000	14	1.017033e-5	0.009057469	1	7_Enh	1	7_Enh	1	ENSG00000176714.9	NA	NA
chr2	27900000	chr2	28500000	11	2.483941e-7	5.574659e-4	1	7_Enh	1	7_Enh	1	ENSG00000119760.11	NA	NA
chr2	27940000	chr2	28300000	23	2.892035e-8	1.004046e-4	1	7_Enh	1	7_Enh	1	ENSG00000205334.2	NA	NA
chr2	27940000	chr2	28380000	17	9.02626e-8	2.523194e-4	1	7_Enh	1	7_Enh	1	ENSG00000205334.2	NA	NA
chr2	27940000	chr2	28500000	21	4.425527e-13	6.549136e-9	1	7_Enh	1	7_Enh	1	ENSG00000205334.2	NA	NA
chr2	27940000	chr2	28540000	18	2.241543e-10	1.705966e-6	1	7_Enh	1	7_Enh	1	ENSG00000205334.2	NA	NA
chr2	27940000	chr2	28580000	21	2.938569e-15	6.245945e-11	1	7_Enh	1	7_Enh	1	ENSG00000205334.2	NA	NA
chr2	27940000	chr2	28620000	14	3.947544e-8	1.288875e-4	1	7_Enh	1	7_Enh	1	ENSG00000205334.2	1	ENSG00000075426.7
chr2	27940000	chr2	28660000	13	1.254134e-8	5.050242e-5	1	7_Enh	1	7_Enh	1	ENSG00000205334.2	1	ENSG00000163803.8
chr2	27940000	chr2	28700000	11	5.674574e-6	0.005993867	1	7_Enh	NA	NA	1	ENSG00000205334.2	1	ENSG00000163803.8
chr2	27940000	chr2	28780000	8	1.028764e-4	0.04294364	1	7_Enh	1	7_Enh	1	ENSG00000205334.2	NA	NA
chr2	27940000	chr2	28900000	8	1.017838e-4	0.04266028	1	7_Enh	1	7_Enh	1	ENSG00000205334.2	NA	NA
chr2	27940000	chr2	33300000	7	4.549819e-7	8.963245e-4	1	7_Enh	1	7_Enh	1	ENSG00000205334.2	NA	NA
chr2	27980000	chr2	28300000	15	1.988379e-5	0.01450717	1	7_Enh	1	7_Enh	1	ENSG00000243147.3	NA	NA
chr2	27980000	chr2	28380000	14	2.018378e-7	4.760621e-4	1	7_Enh	1	7_Enh	1	ENSG00000243147.3	NA	NA
chr2	27980000	chr2	28460000	20	4.323205e-13	6.409201e-9	1	7_Enh	1	7_Enh	1	ENSG00000243147.3	NA	NA
chr2	27980000	chr2	28540000	17	6.978563e-12	7.877798e-8	1	7_Enh	1	7_Enh	1	ENSG00000243147.3	NA	NA
chr2	27980000	chr2	28580000	9	1.125609e-5	0.009748092	1	7_Enh	1	7_Enh	1	ENSG00000243147.3	NA	NA
chr2	27980000	chr2	28620000	15	3.831281e-11	3.586977e-7	1	7_Enh	1	7_Enh	1	ENSG00000243147.3	1	ENSG00000075426.7
chr2	28020000	chr2	28460000	21	2.582744e-11	2.537446e-7	1	7_Enh	1	7_Enh	1	ENSG00000268656.1	NA	NA
chr2	28020000	chr2	28580000	13	9.102119e-8	2.537099e-4	1	7_Enh	1	7_Enh	1	ENSG00000268656.1	NA	NA
chr2	28020000	chr2	28620000	18	4.7572e-12	5.568108e-8	1	7_Enh	1	7_Enh	1	ENSG00000268656.1	1	ENSG00000075426.7
chr2	28020000	chr2	28660000	9	2.688934e-5	0.01779981	1	7_Enh	1	7_Enh	1	ENSG00000268656.1	1	ENSG00000163803.8
chr2	28020000	chr2	28700000	9	1.234738e-4	0.04826031	1	7_Enh	NA	NA	1	ENSG00000268656.1	1	ENSG00000163803.8
chr2	28060000	chr2	28620000	22	6.619002e-12	7.518156e-8	1	7_Enh	1	7_Enh	NA	NA	1	ENSG00000075426.7
chr2	28060000	chr2	28660000	13	1.888477e-6	0.002659225	1	7_Enh	1	7_Enh	NA	NA	1	ENSG00000163803.8
chr2	28100000	chr2	28460000	14	8.97323e-5	0.03933287	1	7_Enh	1	7_Enh	1	ENSG00000171174.9	NA	NA
chr2	28100000	chr2	28500000	13	2.770246e-5	0.01815039	1	7_Enh	1	7_Enh	1	ENSG00000171174.9	NA	NA
chr2	28100000	chr2	28620000	13	2.076663e-6	0.00285447	1	7_Enh	1	7_Enh	1	ENSG00000171174.9	1	ENSG00000075426.7
chr2	28100000	chr2	28660000	12	6.508603e-7	0.001182776	1	7_Enh	1	7_Enh	1	ENSG00000171174.9	1	ENSG00000163803.8
chr2	28140000	chr2	28620000	13	6.454997e-6	0.006547842	1	7_Enh	1	7_Enh	NA	NA	1	ENSG00000075426.7
chr2	28180000	chr2	28620000	10	1.245308e-4	0.04853217	1	7_Enh	1	7_Enh	NA	NA	1	ENSG00000075426.7
chr2	28180000	chr2	28660000	12	2.375823e-7	5.400845e-4	1	7_Enh	1	7_Enh	NA	NA	1	ENSG00000163803.8
chr2	28220000	chr2	28620000	18	3.68183e-8	1.21807e-4	1	7_Enh	1	7_Enh	NA	NA	1	ENSG00000075426.7
chr2	28340000	chr2	28620000	14	2.791953e-7	6.105614e-4	1	7_Enh	1	7_Enh	NA	NA	1	ENSG00000075426.7
chr2	28380000	chr2	28620000	24	1.19938e-10	9.724091e-7	1	7_Enh	1	7_Enh	NA	NA	1	ENSG00000075426.7
chr2	28420000	chr2	28660000	11	2.425983e-5	0.01662263	1	7_Enh	1	7_Enh	NA	NA	1	ENSG00000163803.8
chr2	28460000	chr2	28620000	19	3.46926e-5	0.02117191	1	7_Enh	1	7_Enh	NA	NA	1	ENSG00000075426.7
chr2	28500000	chr2	28620000	19	2.058501e-5	0.01486576	1	7_Enh	1	7_Enh	NA	NA	1	ENSG00000075426.7
chr2	28820000	chr2	28980000	26	4.609671e-10	3.126598e-6	1	7_Enh	1	7_Enh	NA	NA	1	ENSG00000213639.5
chr2	28820000	chr2	29020000	20	5.350386e-8	1.654905e-4	1	7_Enh	1	7_Enh	NA	NA	1	ENSG00000163806.11
chr2	28860000	chr2	28980000	17	7.697634e-6	0.007432555	1	7_Enh	1	7_Enh	NA	NA	1	ENSG00000213639.5
chr2	29180000	chr2	29340000	28	6.669574e-10	4.307751e-6	1	7_Enh	1	7_Enh	1	ENSG00000189350.8	1	ENSG00000115295.15
chr2	29180000	chr2	29380000	18	3.491724e-5	0.02127363	1	7_Enh	1	7_Enh	1	ENSG00000189350.8	NA	NA
chr2	29220000	chr2	29340000	15	6.259684e-5	0.03117981	1	7_Enh	1	7_Enh	NA	NA	1	ENSG00000115295.15
chr2	29220000	chr2	30660000	7	5.814916e-5	0.02971848	1	7_Enh	1	7_Enh	NA	NA	1	ENSG00000172954.9
chr2	29300000	chr2	29420000	25	3.396255e-6	0.004112754	1	7_Enh	1	7_Enh	1	ENSG00000115295.15	NA	NA
chr2	30380000	chr2	30780000	14	9.503258e-5	0.04081235	1	7_Enh	1	7_Enh	1	ENSG00000119801.8	NA	NA
chr2	30380000	chr2	30900000	17	4.299987e-8	1.382961e-4	1	7_Enh	1	7_Enh	1	ENSG00000119801.8	NA	NA
chr2	30380000	chr2	31060000	13	1.013134e-4	0.04254279	1	7_Enh	NA	NA	1	ENSG00000119801.8	1	ENSG00000162949.12
chr2	30380000	chr2	31700000	10	9.802046e-6	0.008833489	1	7_Enh	1	7_Enh	1	ENSG00000119801.8	NA	NA
chr2	30460000	chr2	30740000	11	1.247326e-4	0.04858905	1	7_Enh	1	7_Enh	1	ENSG00000213626.7	NA	NA
chr2	30460000	chr2	30860000	21	4.637784e-11	4.2552119999999997e-07	1	7_Enh	1	7_Enh	1	ENSG00000213626.7	NA	NA
chr2	30460000	chr2	30900000	17	3.248666e-10	2.32967e-6	1	7_Enh	1	7_Enh	1	ENSG00000213626.7	NA	NA
chr2	30460000	chr2	31460000	8	3.408674e-7	7.161284e-4	1	7_Enh	1	7_Enh	1	ENSG00000213626.7	1	ENSG00000214711.5
chr2	30460000	chr2	31580000	9	1.675466e-6	0.002427223	1	7_Enh	1	7_Enh	1	ENSG00000213626.7	NA	NA
chr2	30540000	chr2	32300000	5	6.457351e-5	0.03179046	1	7_Enh	1	7_Enh	NA	NA	1	ENSG00000021574.7
chr2	30660000	chr2	30900000	23	1.8617689999999999e-06	0.002628458	1	7_Enh	1	7_Enh	1	ENSG00000172954.9	NA	NA
chr2	32060000	chr2	32300000	15	7.961388e-5	0.03643318	1	7_Enh	1	7_Enh	NA	NA	1	ENSG00000021574.7
chr2	32100000	chr2	32300000	16	1.078044e-6	0.00173936	1	7_Enh	1	7_Enh	NA	NA	1	ENSG00000021574.7
chr2	32260000	chr2	36580000	4	6.467784e-5	0.03182286	1	7_Enh	1	7_Enh	1	ENSG00000162961.9	1	ENSG00000150938.5
chr2	32580000	chr2	37300000	4	1.081127e-4	0.04433712	1	7_Enh	1	7_Enh	1	ENSG00000115760.9	1	ENSG00000008869.7
chr2	32860000	chr2	33180000	16	4.174242e-5	0.02388716	1	7_Enh	1	7_Enh	1	ENSG00000018699.7	1	ENSG00000049323.11
chr2	32940000	chr2	33660000	12	6.231147e-7	0.001142666	1	7_Enh	1	7_Enh	NA	NA	1	ENSG00000152689.13
chr2	32980000	chr2	33180000	18	7.164571e-5	0.03401977	1	7_Enh	1	7_Enh	NA	NA	1	ENSG00000049323.11
chr2	33300000	chr2	37580000	6	2.321223e-5	0.01611747	1	7_Enh	1	7_Enh	NA	NA	1	ENSG00000115828.11
chr2	33540000	chr2	33660000	17	8.365723e-5	0.0376277	1	7_Enh	1	7_Enh	NA	NA	1	ENSG00000152689.13
chr2	36620000	chr2	36780000	13	8.9057320000000007e-05	0.03914962	1	7_Enh	1	7_Enh	NA	NA	1	ENSG00000217075.1
chr2	36780000	chr2	36900000	23	2.957355e-8	1.021142e-4	1	7_Enh	1	7_Enh	1	ENSG00000217075.1	NA	NA
chr2	36820000	chr2	39900000	6	4.222563e-5	0.02406628	1	7_Enh	1	7_Enh	NA	NA	1	ENSG00000152154.6
chr2	36860000	chr2	44100000	4	4.449282e-5	0.02491884	1	7_Enh	1	7_Enh	1	ENSG00000171055.10	NA	NA
chr2	37580000	chr2	38020000	14	5.301064e-5	0.02791264	1	7_Enh	1	7_Enh	1	ENSG00000115828.11	NA	NA
chr2	37580000	chr2	38060000	10	8.152782e-5	0.03699369	1	7_Enh	1	7_Enh	1	ENSG00000115828.11	NA	NA
chr2	37580000	chr2	38100000	15	4.473937e-8	1.431072e-4	1	7_Enh	1	7_Enh	1	ENSG00000115828.11	NA	NA
chr2	37620000	chr2	37980000	21	4.444393e-6	0.005018112	1	7_Enh	1	7_Enh	NA	NA	1	ENSG00000163171.6
chr2	37620000	chr2	38140000	23	6.944346e-10	4.456686e-6	1	7_Enh	1	7_Enh	NA	NA	1	ENSG00000115841.15
chr2	37700000	chr2	38140000	13	2.776952e-5	0.01817117	1	7_Enh	1	7_Enh	NA	NA	1	ENSG00000115841.15
chr2	37700000	chr2	47180000	4	3.09985e-5	0.01961215	1	7_Enh	1	7_Enh	NA	NA	1	ENSG00000180398.7
chr2	38140000	chr2	38540000	16	1.14333e-7	3.035739e-4	1	7_Enh	1	7_Enh	1	ENSG00000115841.15	NA	NA
chr2	38340000	chr2	38500000	31	1.423313e-9	8.1619e-6	1	7_Enh	1	7_Enh	1	ENSG00000138061.7	NA	NA
chr2	38500000	chr2	38980000	15	1.955785e-6	0.002729282	1	7_Enh	1	7_Enh	NA	NA	1	ENSG00000115875.14
chr2	38540000	chr2	38820000	17	1.216539e-6	0.001908554	1	7_Enh	1	7_Enh	NA	NA	1	ENSG00000143889.11
chr2	38540000	chr2	39100000	10	4.401781e-6	0.004980897	1	7_Enh	NA	NA	NA	NA	1	ENSG00000214694.6
chr2	38620000	chr2	38740000	21	8.348804e-8	2.37441e-4	1	7_Enh	1	7_Enh	1	ENSG00000119787.9	NA	NA
chr2	38780000	chr2	38980000	18	2.794049e-7	6.10858e-4	1	7_Enh	1	7_Enh	NA	NA	1	ENSG00000115875.14
chr2	38820000	chr2	38940000	19	1.959684e-5	0.01435871	1	7_Enh	1	7_Enh	1	ENSG00000143889.11	NA	NA
chr2	38980000	chr2	43780000	5	4.498255e-6	0.00506335	1	7_Enh	1	7_Enh	1	ENSG00000115875.14	NA	NA
chr2	39020000	chr2	39180000	18	2.706114e-6	0.003474558	1	7_Enh	1	7_Enh	NA	NA	1	ENSG00000269210.1
chr2	39180000	chr2	39460000	36	1.032486e-12	1.40923e-8	1	7_Enh	1	7_Enh	1	ENSG00000269210.1	1	ENSG00000205111.4
chr2	39180000	chr2	44260000	5	1.519254e-5	0.01202874	1	7_Enh	1	7_Enh	1	ENSG00000269210.1	NA	NA
chr2	39300000	chr2	39460000	35	4.140547e-9	2.024929e-5	1	7_Enh	1	7_Enh	NA	NA	1	ENSG00000205111.4
chr2	39660000	chr2	39940000	25	9.392559e-12	1.03116e-7	1	7_Enh	1	7_Enh	1	ENSG00000011566.10	NA	NA
chr2	39660000	chr2	39980000	16	4.385649e-5	0.02466893	1	7_Enh	1	7_Enh	1	ENSG00000011566.10	NA	NA
chr2	39660000	chr2	40580000	8	6.16546e-5	0.03085285	1	7_Enh	1	7_Enh	1	ENSG00000011566.10	NA	NA
chr2	39740000	chr2	39900000	23	8.106217e-5	0.03684481	1	7_Enh	1	7_Enh	NA	NA	1	ENSG00000152154.6
chr2	39780000	chr2	39900000	23	2.264637e-5	0.01585253	1	7_Enh	1	7_Enh	NA	NA	1	ENSG00000152154.6
chr2	39860000	chr2	42380000	6	5.515176e-5	0.0286473	1	7_Enh	1	7_Enh	NA	NA	1	ENSG00000143924.14
chr2	39900000	chr2	42580000	8	5.356834e-7	0.001020287	1	7_Enh	1	7_Enh	1	ENSG00000152154.6	NA	NA
chr2	39980000	chr2	42180000	11	2.814281e-9	1.4713e-5	1	7_Enh	1	7_Enh	NA	NA	1	ENSG00000205086.5
chr2	40060000	chr2	44020000	5	7.328105e-5	0.03450954	1	7_Enh	1	7_Enh	NA	NA	1	ENSG00000138036.14
chr2	40100000	chr2	42380000	7	3.750559e-5	0.02227944	1	7_Enh	1	7_Enh	NA	NA	1	ENSG00000143924.14
chr2	40140000	chr2	40820000	10	7.484663e-5	0.0349892	1	7_Enh	NA	NA	NA	NA	1	ENSG00000183023.14
chr2	40180000	chr2	40500000	17	8.5205e-5	0.0380787	1	7_Enh	1	7_Enh	NA	NA	1	ENSG00000268898.1
chr2	40180000	chr2	42660000	6	1.118358e-4	0.04529042	1	7_Enh	1	7_Enh	NA	NA	1	ENSG00000115944.10
chr2	40340000	chr2	40500000	21	6.956064e-5	0.0333776	1	7_Enh	1	7_Enh	NA	NA	1	ENSG00000268898.1
chr2	42100000	chr2	42260000	20	1.797324e-6	0.002559331	1	7_Enh	1	7_Enh	NA	NA	1	ENSG00000162878.8
chr2	42140000	chr2	42260000	17	5.161748e-5	0.02745481	1	7_Enh	1	7_Enh	NA	NA	1	ENSG00000162878.8
chr2	42380000	chr2	42500000	27	8.435606e-7	0.001442979	1	7_Enh	1	7_Enh	1	ENSG00000143924.14	NA	NA
chr2	42380000	chr2	42540000	22	3.746662e-5	0.02226626	1	7_Enh	1	7_Enh	1	ENSG00000143924.14	NA	NA
chr2	42660000	chr2	42860000	17	2.138737e-6	0.002917695	1	7_Enh	1	7_Enh	1	ENSG00000115944.10	NA	NA
chr2	42740000	chr2	42900000	29	1.38568e-8	5.464362e-5	NA	NA	1	7_Enh	1	ENSG00000171126.7	NA	NA
chr2	42740000	chr2	47380000	5	2.233029e-5	0.01570115	NA	NA	1	7_Enh	1	ENSG00000171126.7	1	ENSG00000239605.4
chr2	42980000	chr2	43820000	15	1.551364e-7	3.866292e-4	NA	NA	1	7_Enh	1	ENSG00000162881.5	1	ENSG00000115970.14
chr2	43020000	chr2	43540000	9	3.121969e-5	0.01969663	1	7_Enh	1	7_Enh	1	ENSG00000162882.10	NA	NA
chr2	43020000	chr2	43780000	11	4.485285e-7	8.862799e-4	1	7_Enh	1	7_Enh	1	ENSG00000162882.10	NA	NA
chr2	43060000	chr2	43820000	12	1.068631e-6	0.001728055	1	7_Enh	1	7_Enh	NA	NA	1	ENSG00000115970.14
chr2	43140000	chr2	43460000	13	1.060224e-5	0.00934276	1	7_Enh	1	7_Enh	NA	NA	1	ENSG00000152518.5
chr2	43140000	chr2	43820000	11	2.765652e-6	0.003531681	1	7_Enh	1	7_Enh	NA	NA	1	ENSG00000115970.14
chr2	43180000	chr2	43460000	21	2.917706e-11	2.827842e-7	1	7_Enh	1	7_Enh	NA	NA	1	ENSG00000152518.5
chr2	43220000	chr2	43460000	19	5.073062e-10	3.405793e-6	1	7_Enh	1	7_Enh	NA	NA	1	ENSG00000152518.5
chr2	43260000	chr2	43460000	22	1.212897e-7	3.180566e-4	1	7_Enh	1	7_Enh	NA	NA	1	ENSG00000152518.5
chr2	43300000	chr2	43460000	16	8.647382e-7	0.001470934	1	7_Enh	1	7_Enh	NA	NA	1	ENSG00000152518.5
chr2	43340000	chr2	43460000	22	3.317806e-7	7.010329e-4	1	7_Enh	1	7_Enh	NA	NA	1	ENSG00000152518.5
chr2	43460000	chr2	43700000	29	7.721919e-11	6.577042e-7	1	7_Enh	1	7_Enh	1	ENSG00000152518.5	NA	NA
chr2	43460000	chr2	43780000	17	1.464697e-6	0.002191298	1	7_Enh	1	7_Enh	1	ENSG00000152518.5	NA	NA
chr2	43460000	chr2	46940000	7	1.728732e-7	4.20972e-4	1	7_Enh	1	7_Enh	1	ENSG00000152518.5	1	ENSG00000171150.7
chr2	43860000	chr2	44060000	20	1.843569e-6	0.00260921	1	7_Enh	1	7_Enh	1	ENSG00000152527.9	1	ENSG00000138075.7
chr2	44260000	chr2	47780000	6	5.561218e-6	0.005909263	1	7_Enh	1	7_Enh	NA	NA	1	ENSG00000269563.1
chr2	44300000	chr2	44580000	14	5.429517e-6	0.005807188	1	7_Enh	1	7_Enh	NA	NA	1	ENSG00000138078.11
chr2	44380000	chr2	46100000	7	9.94945e-6	0.008922024	1	7_Enh	1	7_Enh	1	ENSG00000138032.16	NA	NA
chr2	45180000	chr2	45540000	15	6.884883e-8	2.031536e-4	1	7_Enh	1	7_Enh	1	ENSG00000138083.3	NA	NA
chr2	45180000	chr2	45780000	14	1.498431e-8	5.83377e-5	1	7_Enh	1	7_Enh	1	ENSG00000138083.3	NA	NA
chr2	45220000	chr2	45340000	28	7.397217e-10	4.713208e-6	NA	NA	1	7_Enh	1	ENSG00000170577.7	NA	NA
chr2	45220000	chr2	45420000	17	7.505046e-5	0.03504698	NA	NA	1	7_Enh	1	ENSG00000170577.7	NA	NA
chr2	45220000	chr2	45540000	19	7.3224e-7	0.001295178	NA	NA	1	7_Enh	1	ENSG00000170577.7	NA	NA
chr2	45220000	chr2	45660000	19	1.681275e-6	0.002433528	NA	NA	1	7_Enh	1	ENSG00000170577.7	NA	NA
chr2	45220000	chr2	45700000	26	7.098312e-13	1.008438e-8	NA	NA	1	7_Enh	1	ENSG00000170577.7	NA	NA
chr2	45220000	chr2	45780000	14	1.980788e-5	0.01446905	NA	NA	1	7_Enh	1	ENSG00000170577.7	NA	NA
chr2	45860000	chr2	46020000	16	2.440367e-5	0.01668588	1	7_Enh	1	7_Enh	1	ENSG00000171132.9	NA	NA
chr2	45860000	chr2	46100000	17	2.736812e-5	0.01801017	1	7_Enh	1	7_Enh	1	ENSG00000171132.9	NA	NA
chr2	45860000	chr2	46140000	21	4.585371e-10	3.113825e-6	1	7_Enh	1	7_Enh	1	ENSG00000171132.9	NA	NA
chr2	45860000	chr2	46180000	12	1.059416e-4	0.04377285	1	7_Enh	1	7_Enh	1	ENSG00000171132.9	NA	NA
chr2	45860000	chr2	46220000	11	2.801325e-5	0.01827653	1	7_Enh	1	7_Enh	1	ENSG00000171132.9	NA	NA
chr2	45860000	chr2	46620000	14	7.929658e-8	2.279146e-4	1	7_Enh	1	7_Enh	1	ENSG00000171132.9	NA	NA
chr2	45980000	chr2	46780000	10	5.848265e-6	0.00612267	1	7_Enh	1	7_Enh	NA	NA	1	ENSG00000250565.2
chr2	46180000	chr2	46540000	12	5.079114e-5	0.02717545	1	7_Enh	1	7_Enh	NA	NA	1	ENSG00000116016.9
chr2	46220000	chr2	46540000	18	2.353456e-10	1.779778e-6	1	7_Enh	1	7_Enh	NA	NA	1	ENSG00000116016.9
chr2	46220000	chr2	46660000	9	9.332167e-5	0.04033121	1	7_Enh	1	7_Enh	NA	NA	1	ENSG00000187600.8
chr2	46220000	chr2	46860000	11	2.194473e-6	0.002972207	1	7_Enh	1	7_Enh	NA	NA	1	ENSG00000151665.8
chr2	46260000	chr2	46500000	23	4.137104e-8	1.338132e-4	1	7_Enh	1	7_Enh	NA	NA	1	ENSG00000116016.9
chr2	46260000	chr2	46860000	13	1.692631e-5	0.01297773	1	7_Enh	1	7_Enh	NA	NA	1	ENSG00000151665.8
chr2	46300000	chr2	46500000	19	7.854021e-7	0.00136523	1	7_Enh	1	7_Enh	NA	NA	1	ENSG00000116016.9
chr2	46300000	chr2	46540000	22	1.34106e-10	1.07566e-6	1	7_Enh	1	7_Enh	NA	NA	1	ENSG00000116016.9
chr2	46340000	chr2	46500000	26	2.782728e-8	9.749095e-5	1	7_Enh	1	7_Enh	NA	NA	1	ENSG00000116016.9
chr2	46340000	chr2	46540000	19	5.125791e-6	0.005566003	1	7_Enh	1	7_Enh	NA	NA	1	ENSG00000116016.9
chr2	46420000	chr2	46540000	22	6.539459e-7	0.001186165	1	7_Enh	1	7_Enh	NA	NA	1	ENSG00000116016.9
chr2	46420000	chr2	46660000	21	8.496793e-10	5.299321e-6	1	7_Enh	1	7_Enh	NA	NA	1	ENSG00000187600.8
chr2	46500000	chr2	46740000	16	5.747039e-6	0.006046928	1	7_Enh	1	7_Enh	1	ENSG00000116016.9	NA	NA
chr2	46540000	chr2	46980000	11	3.008353e-5	0.01920877	1	7_Enh	1	7_Enh	1	ENSG00000116016.9	NA	NA
chr2	46620000	chr2	46860000	20	1.977668e-5	0.01445457	1	7_Enh	1	7_Enh	NA	NA	1	ENSG00000151665.8
chr2	46660000	chr2	46820000	20	2.25344e-5	0.01580094	1	7_Enh	1	7_Enh	1	ENSG00000187600.8	NA	NA
chr2	46700000	chr2	46860000	26	1.486365e-7	3.7403e-4	1	7_Enh	1	7_Enh	NA	NA	1	ENSG00000151665.8
chr2	46740000	chr2	46860000	25	1.423774e-8	5.586571e-5	1	7_Enh	1	7_Enh	NA	NA	1	ENSG00000151665.8
chr2	46860000	chr2	46980000	29	3.727591e-11	3.503804e-7	1	7_Enh	1	7_Enh	1	ENSG00000151665.8	NA	NA
chr2	46860000	chr2	47020000	19	1.1845e-5	0.01010811	1	7_Enh	1	7_Enh	1	ENSG00000151665.8	NA	NA
chr2	46860000	chr2	47100000	30	6.492884e-15	1.312498e-10	1	7_Enh	1	7_Enh	1	ENSG00000151665.8	NA	NA
chr2	46860000	chr2	47140000	22	7.957058e-12	8.868921e-8	1	7_Enh	1	7_Enh	1	ENSG00000151665.8	1	ENSG00000068724.11
chr2	46860000	chr2	47300000	12	1.536747e-5	0.01212307	1	7_Enh	1	7_Enh	1	ENSG00000151665.8	NA	NA
chr2	46860000	chr2	53980000	5	3.747765e-5	0.02226999	1	7_Enh	1	7_Enh	1	ENSG00000151665.8	1	ENSG00000143942.4
chr2	46900000	chr2	47180000	18	5.239831e-6	0.005658954	1	7_Enh	1	7_Enh	NA	NA	1	ENSG00000180398.7
chr2	46900000	chr2	47380000	12	7.914122e-5	0.03630164	1	7_Enh	1	7_Enh	NA	NA	1	ENSG00000239605.4
chr2	46900000	chr2	47420000	12	1.076584e-4	0.04420994	1	7_Enh	1	7_Enh	NA	NA	1	ENSG00000143933.12
chr2	46940000	chr2	47100000	25	1.967856e-11	1.99751e-7	1	7_Enh	1	7_Enh	1	ENSG00000171150.7	NA	NA
chr2	47140000	chr2	47580000	8	5.857043e-5	0.02985773	1	7_Enh	1	7_Enh	1	ENSG00000068724.11	1	ENSG00000119888.6
chr2	47140000	chr2	54140000	6	2.177675e-7	5.042013e-4	1	7_Enh	1	7_Enh	1	ENSG00000068724.11	NA	NA
chr2	47180000	chr2	47380000	26	1.948314e-11	1.980108e-7	1	7_Enh	1	7_Enh	1	ENSG00000180398.7	1	ENSG00000239605.4
chr2	47180000	chr2	47500000	13	7.601479e-6	0.007366492	1	7_Enh	1	7_Enh	1	ENSG00000180398.7	NA	NA
chr2	47220000	chr2	47380000	18	4.551357e-7	8.964395e-4	1	7_Enh	1	7_Enh	NA	NA	1	ENSG00000239605.4
chr2	47220000	chr2	47420000	18	3.259867e-7	6.909301e-4	1	7_Enh	1	7_Enh	NA	NA	1	ENSG00000143933.12
chr2	47260000	chr2	47380000	25	4.263729e-9	2.078401e-5	1	7_Enh	1	7_Enh	NA	NA	1	ENSG00000239605.4
chr2	47260000	chr2	47420000	27	1.078894e-10	8.860333e-7	1	7_Enh	1	7_Enh	NA	NA	1	ENSG00000143933.12
chr2	47380000	chr2	47500000	20	7.602126e-8	2.203026e-4	1	7_Enh	1	7_Enh	1	ENSG00000239605.4	NA	NA
chr2	47380000	chr2	47540000	25	4.008601e-12	4.766217e-8	1	7_Enh	1	7_Enh	1	ENSG00000239605.4	NA	NA
chr2	47380000	chr2	56180000	4	1.172607e-4	0.04663875	1	7_Enh	1	7_Enh	1	ENSG00000239605.4	NA	NA
chr2	47420000	chr2	47540000	21	1.902542e-7	0.00045410650000000003	1	7_Enh	1	7_Enh	1	ENSG00000143933.12	NA	NA
chr2	47780000	chr2	47980000	21	4.205253e-6	0.004816929	1	7_Enh	1	7_Enh	1	ENSG00000269563.1	NA	NA
chr2	48100000	chr2	48660000	23	2.016973e-8	7.495648e-5	1	7_Enh	1	7_Enh	NA	NA	1	ENSG00000162869.11
chr2	48340000	chr2	48660000	25	2.700058e-8	9.51802e-5	1	7_Enh	1	7_Enh	NA	NA	1	ENSG00000162869.11
chr2	48380000	chr2	48660000	17	5.109303e-6	0.005551384	1	7_Enh	1	7_Enh	NA	NA	1	ENSG00000162869.11
chr2	48420000	chr2	48660000	19	5.250588e-5	0.02775926	1	7_Enh	1	7_Enh	NA	NA	1	ENSG00000162869.11
chr2	48940000	chr2	53980000	5	5.21729e-5	0.02764606	1	7_Enh	1	7_Enh	NA	NA	1	ENSG00000143942.4
chr2	50860000	chr2	51260000	16	7.456778e-5	0.03490509	1	7_Enh	1	7_Enh	NA	NA	1	ENSG00000179915.16
chr2	51620000	chr2	53980000	7	9.625117e-5	0.04115163	1	7_Enh	1	7_Enh	NA	NA	1	ENSG00000143942.4
chr2	52580000	chr2	53980000	9	3.977578e-5	0.0231402	1	7_Enh	1	7_Enh	NA	NA	1	ENSG00000143942.4
chr2	53020000	chr2	61100000	4	3.152913e-5	0.01983183	1	7_Enh	NA	NA	NA	NA	1	ENSG00000162924.9
chr2	54100000	chr2	61420000	4	8.53826e-5	0.03812959	NA	NA	1	7_Enh	1	ENSG00000270898.1	1	ENSG00000173209.18
chr2	54260000	chr2	54940000	10	1.157846e-5	0.009944373	1	7_Enh	1	7_Enh	NA	NA	1	ENSG00000214595.7
chr2	54340000	chr2	54540000	20	2.710262e-6	0.00347832	1	7_Enh	1	7_Enh	NA	NA	1	ENSG00000177994.11
chr2	54340000	chr2	54700000	16	1.326723e-8	5.286143e-5	1	7_Enh	1	7_Enh	NA	NA	1	ENSG00000115306.11
chr2	54340000	chr2	54940000	15	3.213554e-9	1.643108e-5	1	7_Enh	1	7_Enh	NA	NA	1	ENSG00000214595.7
chr2	54420000	chr2	55500000	11	8.004967e-6	0.007643585	1	7_Enh	1	7_Enh	NA	NA	1	ENSG00000085760.10
chr2	54500000	chr2	54940000	14	2.259851e-5	0.01582842	1	7_Enh	1	7_Enh	1	ENSG00000178021.9	1	ENSG00000214595.7
chr2	54580000	chr2	54940000	17	1.041198e-7	2.818021e-4	1	7_Enh	1	7_Enh	NA	NA	1	ENSG00000214595.7
chr2	54700000	chr2	54900000	20	1.072907e-4	0.04413091	1	7_Enh	1	7_Enh	1	ENSG00000115306.11	NA	NA
chr2	54700000	chr2	54940000	15	2.671133e-5	0.01771798	1	7_Enh	1	7_Enh	1	ENSG00000115306.11	1	ENSG00000214595.7
chr2	55140000	chr2	55460000	17	5.705515e-5	0.02933793	1	7_Enh	1	7_Enh	NA	NA	1	ENSG00000162994.11
chr2	55220000	chr2	55340000	16	4.603801e-6	0.005146726	1	7_Enh	1	7_Enh	NA	NA	1	ENSG00000115310.13
chr2	55220000	chr2	55460000	15	6.271927e-6	0.006420901	1	7_Enh	1	7_Enh	NA	NA	1	ENSG00000162994.11
chr2	55300000	chr2	55460000	17	8.908209e-6	0.008254075	1	7_Enh	1	7_Enh	NA	NA	1	ENSG00000162994.11
chr2	55460000	chr2	55740000	15	1.757371e-5	0.01332261	1	7_Enh	1	7_Enh	1	ENSG00000162994.11	1	ENSG00000163001.7
chr2	55500000	chr2	55660000	15	7.700207e-5	0.03564068	1	7_Enh	1	7_Enh	1	ENSG00000085760.10	1	ENSG00000115355.11
chr2	60980000	chr2	61140000	21	5.258167e-5	0.0277817	NA	NA	1	7_Enh	1	ENSG00000115421.8	NA	NA
chr2	60980000	chr2	67460000	5	3.337856e-5	0.02062731	NA	NA	1	7_Enh	1	ENSG00000115421.8	NA	NA
chr2	61020000	chr2	70140000	4	4.814738e-5	0.02622048	1	7_Enh	1	7_Enh	NA	NA	1	ENSG00000268328.1
chr2	61300000	chr2	64620000	5	8.352661e-6	0.007883527	1	7_Enh	1	7_Enh	1	ENSG00000162929.9	NA	NA
chr2	61420000	chr2	61580000	19	5.935293e-6	0.006187893	1	7_Enh	1	7_Enh	1	ENSG00000173209.18	NA	NA
chr2	61540000	chr2	61700000	17	3.237671e-5	0.02018981	1	7_Enh	1	7_Enh	NA	NA	1	ENSG00000115464.10
chr2	61580000	chr2	61700000	16	2.65049e-5	0.01763702	1	7_Enh	1	7_Enh	NA	NA	1	ENSG00000115464.10
chr2	61580000	chr2	69260000	4	3.84939e-5	0.02265506	1	7_Enh	1	7_Enh	NA	NA	1	ENSG00000169604.15
chr2	61780000	chr2	61980000	13	2.843387e-6	0.003602981	1	7_Enh	1	7_Enh	1	ENSG00000082898.12	NA	NA
chr2	62100000	chr2	71300000	5	2.645691e-7	5.854619e-4	1	7_Enh	1	7_Enh	1	ENSG00000115484.10	1	ENSG00000124357.8
chr2	62860000	chr2	70980000	4	9.071298e-5	0.03960088	1	7_Enh	NA	NA	NA	NA	1	ENSG00000075340.18
chr2	63220000	chr2	68860000	5	7.114665e-5	0.03386968	1	7_Enh	NA	NA	NA	NA	1	ENSG00000169618.4
chr2	63900000	chr2	64060000	36	1.163738e-4	0.04641569	1	7_Enh	1	7_Enh	NA	NA	1	ENSG00000169764.10
chr2	63940000	chr2	64060000	30	1.753085e-6	0.002511277	1	7_Enh	1	7_Enh	NA	NA	1	ENSG00000169764.10
chr2	64260000	chr2	64740000	18	4.547577e-6	0.005107034	1	7_Enh	NA	NA	1	ENSG00000143952.15	1	ENSG00000119844.10
chr2	64260000	chr2	64780000	14	1.277686e-4	0.04936285	1	7_Enh	1	7_Enh	1	ENSG00000143952.15	NA	NA
chr2	64300000	chr2	64740000	13	4.932708e-5	0.02666073	1	7_Enh	NA	NA	NA	NA	1	ENSG00000119844.10
chr2	64380000	chr2	64700000	17	1.039513e-4	0.04323822	1	7_Enh	NA	NA	1	ENSG00000197329.7	1	ENSG00000119862.8
chr2	64860000	chr2	64980000	23	1.282119e-4	0.04947411	1	7_Enh	1	7_Enh	NA	NA	1	ENSG00000179833.4
chr2	64860000	chr2	65300000	15	1.173358e-5	0.01003897	1	7_Enh	1	7_Enh	NA	NA	1	ENSG00000011523.9
chr2	64980000	chr2	65260000	13	9.657025e-5	0.04124806	1	7_Enh	1	7_Enh	1	ENSG00000179833.4	NA	NA
chr2	65060000	chr2	70180000	5	8.086716e-5	0.03678249	1	7_Enh	1	7_Enh	NA	NA	1	ENSG00000244617.1
chr2	65140000	chr2	65300000	24	5.896438e-9	2.730811e-5	1	7_Enh	1	7_Enh	NA	NA	1	ENSG00000011523.9
chr2	65140000	chr2	70180000	4	1.032509e-4	0.04303061	1	7_Enh	1	7_Enh	NA	NA	1	ENSG00000244617.1
chr2	65300000	chr2	65660000	17	8.020138e-6	0.007652762	1	7_Enh	1	7_Enh	1	ENSG00000011523.9	1	ENSG00000198369.5
chr2	65340000	chr2	69060000	5	3.683363e-5	0.02203317	1	7_Enh	1	7_Enh	1	ENSG00000138069.12	NA	NA
chr2	65660000	chr2	65780000	25	3.978407e-8	1.29645e-4	1	7_Enh	1	7_Enh	1	ENSG00000198369.5	NA	NA
chr2	65940000	chr2	71020000	9	1.276281e-8	5.123482e-5	1	7_Enh	NA	NA	NA	NA	1	ENSG00000183733.6
chr2	66660000	chr2	66780000	24	3.102536e-5	0.01962254	1	7_Enh	1	7_Enh	1	ENSG00000143995.15	NA	NA
chr2	66660000	chr2	67100000	27	5.869165e-12	6.754725e-8	1	7_Enh	1	7_Enh	1	ENSG00000143995.15	NA	NA
chr2	66660000	chr2	67300000	18	1.740042e-7	4.227288e-4	1	7_Enh	1	7_Enh	1	ENSG00000143995.15	NA	NA
chr2	66660000	chr2	67380000	12	3.116282e-5	0.01967278	1	7_Enh	1	7_Enh	1	ENSG00000143995.15	NA	NA
chr2	66660000	chr2	67460000	12	6.4983e-6	0.006580303	1	7_Enh	1	7_Enh	1	ENSG00000143995.15	NA	NA
chr2	66660000	chr2	67500000	11	3.256616e-5	0.02027886	1	7_Enh	1	7_Enh	1	ENSG00000143995.15	NA	NA
chr2	66660000	chr2	67540000	13	1.071947e-6	0.00173231	1	7_Enh	1	7_Enh	1	ENSG00000143995.15	NA	NA
chr2	66660000	chr2	67660000	12	8.090747e-6	0.007699529	1	7_Enh	1	7_Enh	1	ENSG00000143995.15	NA	NA
chr2	66660000	chr2	67700000	12	5.524588e-6	0.005883007	1	7_Enh	1	7_Enh	1	ENSG00000143995.15	NA	NA
chr2	66660000	chr2	67740000	8	7.464034e-6	0.007271318	1	7_Enh	1	7_Enh	1	ENSG00000143995.15	NA	NA
chr2	66660000	chr2	67820000	13	2.535614e-6	0.003313778	1	7_Enh	1	7_Enh	1	ENSG00000143995.15	NA	NA
chr2	66660000	chr2	67860000	11	1.466331e-5	0.01173802	1	7_Enh	1	7_Enh	1	ENSG00000143995.15	NA	NA
chr2	66660000	chr2	67900000	11	7.583585e-7	0.001328736	1	7_Enh	1	7_Enh	1	ENSG00000143995.15	NA	NA
chr2	66660000	chr2	67940000	10	6.092899e-7	0.001123552	1	7_Enh	1	7_Enh	1	ENSG00000143995.15	NA	NA
chr2	66660000	chr2	68060000	14	1.789013e-9	9.985082e-6	1	7_Enh	1	7_Enh	1	ENSG00000143995.15	NA	NA
chr2	66780000	chr2	67620000	15	3.708547e-9	1.850372e-5	1	7_Enh	1	7_Enh	NA	NA	1	ENSG00000143971.7
chr2	66820000	chr2	67620000	9	1.247382e-5	0.0104833	1	7_Enh	1	7_Enh	NA	NA	1	ENSG00000143971.7
chr2	68340000	chr2	68500000	23	9.341196e-5	0.04034508	1	7_Enh	1	7_Enh	1	ENSG00000197223.7	1	ENSG00000273398.1
chr2	68340000	chr2	68660000	13	5.295374e-5	0.02789691	1	7_Enh	1	7_Enh	1	ENSG00000197223.7	NA	NA
chr2	68700000	chr2	68980000	25	1.256998e-4	0.04883793	1	7_Enh	1	7_Enh	1	ENSG00000204923.3	NA	NA
chr2	68700000	chr2	69140000	18	2.577102e-7	5.742214e-4	1	7_Enh	1	7_Enh	1	ENSG00000204923.3	NA	NA
chr2	68700000	chr2	69220000	22	2.68997e-7	5.929702e-4	1	7_Enh	1	7_Enh	1	ENSG00000204923.3	1	ENSG00000169604.15
chr2	68780000	chr2	69620000	6	3.219021e-5	0.02011377	1	7_Enh	1	7_Enh	NA	NA	1	ENSG00000198380.8
chr2	68980000	chr2	69100000	45	1.521602e-10	1.208731e-6	1	7_Enh	1	7_Enh	NA	NA	1	ENSG00000163217.1
chr2	68980000	chr2	69180000	26	1.500593e-5	0.01192173	1	7_Enh	1	7_Enh	NA	NA	1	ENSG00000183607.5
chr2	69180000	chr2	69540000	16	4.144107e-7	8.350494e-4	1	7_Enh	1	7_Enh	1	ENSG00000183607.5	NA	NA
chr2	69220000	chr2	69460000	23	4.523588e-7	8.921406e-4	1	7_Enh	1	7_Enh	1	ENSG00000169604.15	NA	NA
chr2	69220000	chr2	69540000	18	6.559055e-7	0.001188897	1	7_Enh	1	7_Enh	1	ENSG00000169604.15	NA	NA
chr2	69260000	chr2	69420000	21	1.284538e-5	0.01069721	1	7_Enh	1	7_Enh	1	ENSG00000169604.15	NA	NA
chr2	69260000	chr2	69540000	23	7.74805e-13	1.088099e-8	1	7_Enh	1	7_Enh	1	ENSG00000169604.15	NA	NA
chr2	69660000	chr2	69820000	11	6.498645e-5	0.03192429	1	7_Enh	1	7_Enh	1	ENSG00000169599.8	NA	NA
chr2	69660000	chr2	70380000	6	1.288495e-4	0.04964009	1	7_Enh	1	7_Enh	1	ENSG00000169599.8	NA	NA
chr2	69860000	chr2	70060000	20	1.243425e-4	0.04849198	1	7_Enh	1	7_Enh	1	ENSG00000196975.10	1	ENSG00000087338.4
chr2	69940000	chr2	70060000	17	7.662584e-5	0.03551607	1	7_Enh	1	7_Enh	NA	NA	1	ENSG00000087338.4
chr2	70100000	chr2	70380000	10	4.551623e-5	0.02527064	NA	NA	1	7_Enh	1	ENSG00000124380.6	NA	NA
chr2	70140000	chr2	70300000	20	2.349357e-8	8.493881e-5	1	7_Enh	1	7_Enh	1	ENSG00000268328.1	1	ENSG00000169564.5
chr2	70140000	chr2	70340000	13	1.175384e-4	0.04671656	1	7_Enh	1	7_Enh	1	ENSG00000268328.1	NA	NA
chr2	70140000	chr2	70380000	12	1.368734e-5	0.01119497	1	7_Enh	1	7_Enh	1	ENSG00000268328.1	NA	NA
chr2	70140000	chr2	70420000	14	6.670687e-7	0.001203228	1	7_Enh	1	7_Enh	1	ENSG00000268328.1	NA	NA
chr2	70180000	chr2	70300000	19	2.772673e-6	0.003537637	1	7_Enh	1	7_Enh	1	ENSG00000244617.1	1	ENSG00000169564.5
chr2	70180000	chr2	70420000	12	1.152962e-4	0.04616761	1	7_Enh	1	7_Enh	1	ENSG00000244617.1	NA	NA
chr2	71340000	chr2	71620000	17	1.013235e-4	0.04254379	1	7_Enh	1	7_Enh	1	ENSG00000124370.6	NA	NA
chr2	71500000	chr2	73660000	5	5.923226e-5	0.03007998	NA	NA	1	7_Enh	1	ENSG00000075292.14	NA	NA
chr2	71740000	chr2	72380000	13	1.909573e-5	0.01410228	1	7_Enh	NA	NA	NA	NA	1	ENSG00000003137.4
chr2	72100000	chr2	73060000	7	1.184899e-4	0.04697102	1	7_Enh	1	7_Enh	NA	NA	1	ENSG00000144036.10
chr2	72340000	chr2	73540000	9	3.018341e-5	0.0192553	1	7_Enh	NA	NA	NA	NA	1	ENSG00000135625.6
chr2	72380000	chr2	72940000	11	4.348704e-5	0.02453275	NA	NA	1	7_Enh	1	ENSG00000003137.4	NA	NA
chr2	73060000	chr2	73420000	11	4.332875e-5	0.02448695	1	7_Enh	1	7_Enh	1	ENSG00000144036.10	1	ENSG00000214513.3
chr2	73140000	chr2	73300000	18	7.971304e-5	0.03645956	1	7_Enh	1	7_Enh	1	ENSG00000135638.9	1	ENSG00000144040.8
chr2	73140000	chr2	73380000	15	1.688889e-6	0.002441766	1	7_Enh	NA	NA	1	ENSG00000135638.9	1	ENSG00000135631.11
chr2	73140000	chr2	73420000	17	5.085831e-8	1.588377e-4	1	7_Enh	1	7_Enh	1	ENSG00000135638.9	1	ENSG00000214513.3
chr2	73140000	chr2	73460000	17	1.923863e-5	0.01418047	1	7_Enh	1	7_Enh	1	ENSG00000135638.9	1	ENSG00000135617.3
chr2	74060000	chr2	74300000	11	9.828312e-5	0.04170701	1	7_Enh	1	7_Enh	1	ENSG00000124356.11	NA	NA
chr2	74060000	chr2	74420000	14	1.188181e-6	0.001872314	1	7_Enh	1	7_Enh	1	ENSG00000124356.11	1	ENSG00000065911.7
chr2	74060000	chr2	74460000	11	3.370207e-5	0.0207654	1	7_Enh	1	7_Enh	1	ENSG00000124356.11	NA	NA
chr2	74180000	chr2	74420000	19	5.595566e-9	2.616414e-5	1	7_Enh	1	7_Enh	NA	NA	1	ENSG00000065911.7
chr2	74420000	chr2	74620000	14	6.443683e-5	0.03174873	1	7_Enh	1	7_Enh	1	ENSG00000065911.7	1	ENSG00000204843.8
chr2	74580000	chr2	74740000	18	4.986453e-5	0.02685367	NA	NA	1	7_Enh	1	ENSG00000264324.1	1	ENSG00000115307.12
chr2	74660000	chr2	74780000	15	2.312895e-5	0.01607925	1	7_Enh	1	7_Enh	1	ENSG00000114993.11	1	ENSG00000115318.7
chr2	74700000	chr2	74820000	21	7.633181e-10	4.841142e-6	1	7_Enh	1	7_Enh	1	ENSG00000135637.9	NA	NA
chr2	74740000	chr2	74900000	18	2.925482e-6	0.003682254	1	7_Enh	1	7_Enh	1	ENSG00000115307.12	1	ENSG00000135622.8
chr2	74740000	chr2	75780000	8	3.318976e-5	0.02054786	1	7_Enh	1	7_Enh	1	ENSG00000115307.12	1	ENSG00000115363.9
chr2	74900000	chr2	75060000	15	5.968283e-5	0.03022237	1	7_Enh	1	7_Enh	1	ENSG00000135622.8	1	ENSG00000159399.5
chr2	74900000	chr2	75300000	11	1.29604e-4	0.04981997	1	7_Enh	1	7_Enh	1	ENSG00000135622.8	NA	NA
chr2	74900000	chr2	75460000	11	1.659703e-5	0.01279539	1	7_Enh	1	7_Enh	1	ENSG00000135622.8	NA	NA
chr2	80540000	chr2	80740000	22	1.00114e-5	0.008961033	NA	NA	1	7_Enh	1	ENSG00000162951.6	NA	NA
chr2	84900000	chr2	88340000	6	8.586518e-6	0.008045836	1	7_Enh	1	7_Enh	NA	NA	1	ENSG00000172086.7
chr2	85140000	chr2	85260000	21	4.111493e-5	0.02364651	1	7_Enh	1	7_Enh	1	ENSG00000186854.6	NA	NA
chr2	85260000	chr2	85540000	17	6.020367e-6	0.006249759	1	7_Enh	1	7_Enh	NA	NA	1	ENSG00000152291.9
chr2	85380000	chr2	85500000	15	1.905548e-5	0.01408395	1	7_Enh	1	7_Enh	1	ENSG00000152284.4	NA	NA
chr2	85420000	chr2	85540000	18	9.165031e-8	2.552481e-4	1	7_Enh	1	7_Enh	NA	NA	1	ENSG00000152291.9
chr2	85540000	chr2	85820000	17	1.096987e-6	0.001761966	1	7_Enh	1	7_Enh	1	ENSG00000152291.9	1	ENSG00000168887.6
chr2	85580000	chr2	85780000	12	9.093609e-5	0.03966831	1	7_Enh	1	7_Enh	1	ENSG00000042445.9	1	ENSG00000115486.7
chr2	85820000	chr2	86020000	13	8.521282e-5	0.03807952	1	7_Enh	1	7_Enh	1	ENSG00000168887.6	NA	NA
chr2	85900000	chr2	86020000	13	6.632272e-5	0.03235743	1	7_Enh	1	7_Enh	1	ENSG00000115523.12	NA	NA
chr2	86100000	chr2	86220000	14	2.70979e-5	0.01788962	1	7_Enh	1	7_Enh	1	ENSG00000115525.12	NA	NA
chr2	86100000	chr2	86300000	20	2.972556e-11	2.869889e-7	1	7_Enh	1	7_Enh	1	ENSG00000115525.12	NA	NA
chr2	86100000	chr2	86340000	22	2.773747e-10	2.037763e-6	1	7_Enh	NA	NA	1	ENSG00000115525.12	1	ENSG00000068654.11
chr2	86460000	chr2	86660000	14	1.131883e-4	0.04563225	1	7_Enh	NA	NA	NA	NA	1	ENSG00000115548.12
chr2	87020000	chr2	88340000	8	1.135049e-5	0.009800263	NA	NA	1	7_Enh	1	ENSG00000153563.11	1	ENSG00000172086.7
chr2	95820000	chr2	99220000	6	9.330276e-6	0.008527457	NA	NA	1	7_Enh	1	ENSG00000144026.7	1	ENSG00000183513.4
chr2	96180000	chr2	97700000	10	6.457199e-8	1.931217e-4	1	7_Enh	NA	NA	NA	NA	1	ENSG00000168754.9
chr2	96220000	chr2	97700000	20	1.557012e-19	4.945064e-15	1	7_Enh	NA	NA	NA	NA	1	ENSG00000168754.9
chr2	96340000	chr2	106060000	4	2.340576e-5	0.01621096	1	7_Enh	1	7_Enh	NA	NA	1	ENSG00000115641.14
chr2	96940000	chr2	97060000	19	2.366759e-5	0.0163293	NA	NA	1	7_Enh	1	ENSG00000135956.4	NA	NA
chr2	96980000	chr2	97180000	15	2.986543e-7	6.449173e-4	1	7_Enh	1	7_Enh	1	ENSG00000198885.5	NA	NA
chr2	97060000	chr2	97220000	13	4.484728e-5	0.02504432	1	7_Enh	1	7_Enh	NA	NA	1	ENSG00000196843.11
chr2	97220000	chr2	97420000	12	5.183129e-5	0.02752415	1	7_Enh	1	7_Enh	1	ENSG00000196843.11	1	ENSG00000158158.7
chr2	98380000	chr2	98620000	17	3.92973e-5	0.02296443	1	7_Enh	1	7_Enh	NA	NA	1	ENSG00000075568.12
chr2	98380000	chr2	98980000	12	1.164214e-5	0.009983487	1	7_Enh	NA	NA	NA	NA	1	ENSG00000222000.3
chr2	99100000	chr2	99220000	19	1.215909e-4	0.04777489	1	7_Enh	1	7_Enh	NA	NA	1	ENSG00000183513.4
chr2	99500000	chr2	105660000	4	6.395716e-5	0.03159534	1	7_Enh	NA	NA	NA	NA	1	ENSG00000135972.4
chr2	100300000	chr2	100980000	12	4.000686e-6	0.00463989	1	7_Enh	NA	NA	NA	NA	1	ENSG00000269383.1
chr2	100900000	chr2	101020000	19	8.931879e-5	0.039215	1	7_Enh	1	7_Enh	NA	NA	1	ENSG00000115526.6
chr2	101340000	chr2	101620000	13	2.770583e-6	0.003536758	1	7_Enh	NA	NA	NA	NA	1	ENSG00000071082.6
chr2	101420000	chr2	101540000	12	2.918776e-5	0.01880769	1	7_Enh	1	7_Enh	1	ENSG00000170485.12	NA	NA
chr2	101620000	chr2	101820000	12	5.771205e-5	0.029568	NA	NA	1	7_Enh	1	ENSG00000071082.6	NA	NA
chr2	101660000	chr2	101860000	23	1.842704e-7	4.426534e-4	1	7_Enh	1	7_Enh	NA	NA	1	ENSG00000204634.8
chr2	101660000	chr2	110380000	5	4.599136e-6	0.005142556	1	7_Enh	1	7_Enh	NA	NA	1	ENSG00000186522.10
chr2	101740000	chr2	101860000	17	2.884118e-5	0.0186535	1	7_Enh	1	7_Enh	NA	NA	1	ENSG00000204634.8
chr2	101940000	chr2	102380000	8	1.089189e-4	0.04455601	1	7_Enh	1	7_Enh	1	ENSG00000163162.4	NA	NA
chr2	101980000	chr2	102300000	21	3.092157e-6	0.003833792	1	7_Enh	1	7_Enh	NA	NA	1	ENSG00000071054.11
chr2	101980000	chr2	102500000	17	3.856837e-5	0.02268792	1	7_Enh	NA	NA	NA	NA	1	ENSG00000233404.2
chr2	102020000	chr2	102140000	20	1.918189e-5	0.01414693	1	7_Enh	1	7_Enh	1	ENSG00000175874.5	NA	NA
chr2	102020000	chr2	102180000	21	9.251223e-5	0.04011857	1	7_Enh	1	7_Enh	1	ENSG00000175874.5	NA	NA
chr2	102020000	chr2	102300000	18	3.666141e-6	0.004354018	1	7_Enh	1	7_Enh	1	ENSG00000175874.5	1	ENSG00000071054.11
chr2	102020000	chr2	102340000	24	8.660169e-12	9.534948e-8	1	7_Enh	1	7_Enh	1	ENSG00000175874.5	NA	NA
chr2	102020000	chr2	102380000	17	1.280988e-8	5.134889e-5	1	7_Enh	1	7_Enh	1	ENSG00000175874.5	NA	NA
chr2	102020000	chr2	102420000	24	4.340505e-12	5.118339e-8	1	7_Enh	1	7_Enh	1	ENSG00000175874.5	NA	NA
chr2	102020000	chr2	102460000	35	6.969739e-20	2.270345e-15	1	7_Enh	1	7_Enh	1	ENSG00000175874.5	NA	NA
chr2	102060000	chr2	102300000	19	9.451179e-10	5.803708e-6	1	7_Enh	1	7_Enh	NA	NA	1	ENSG00000071054.11
chr2	102060000	chr2	102500000	14	3.06959e-7	6.581179e-4	1	7_Enh	NA	NA	NA	NA	1	ENSG00000233404.2
chr2	102060000	chr2	102820000	8	1.03572e-4	0.04313477	1	7_Enh	NA	NA	NA	NA	1	ENSG00000115598.5
chr2	102100000	chr2	102260000	22	6.361973e-6	0.006485529	1	7_Enh	1	7_Enh	1	ENSG00000196460.8	NA	NA
chr2	102100000	chr2	102340000	22	6.22382e-7	0.001141703	1	7_Enh	1	7_Enh	1	ENSG00000196460.8	NA	NA
chr2	102100000	chr2	102420000	24	1.172742e-8	4.772805e-5	1	7_Enh	1	7_Enh	1	ENSG00000196460.8	NA	NA
chr2	102100000	chr2	102460000	33	2.303133e-13	3.595146e-9	1	7_Enh	1	7_Enh	1	ENSG00000196460.8	NA	NA
chr2	102100000	chr2	102500000	26	6.82623e-10	4.388337e-6	1	7_Enh	NA	NA	1	ENSG00000196460.8	1	ENSG00000233404.2
chr2	102100000	chr2	102740000	14	5.092965e-5	0.02722516	1	7_Enh	1	7_Enh	1	ENSG00000196460.8	NA	NA
chr2	102140000	chr2	102300000	25	1.293866e-7	3.342996e-4	1	7_Enh	1	7_Enh	NA	NA	1	ENSG00000071054.11
chr2	102180000	chr2	102300000	31	7.831775e-7	0.001362367	1	7_Enh	1	7_Enh	NA	NA	1	ENSG00000071054.11
chr2	102300000	chr2	102460000	31	4.362017e-7	8.680502e-4	1	7_Enh	1	7_Enh	1	ENSG00000071054.11	NA	NA
chr2	102500000	chr2	102860000	32	1.314226e-10	1.056703e-6	NA	NA	1	7_Enh	1	ENSG00000233404.2	NA	NA
chr2	102500000	chr2	103060000	13	1.114689e-4	0.04520612	NA	NA	1	7_Enh	1	ENSG00000233404.2	NA	NA
chr2	102620000	chr2	102740000	26	2.951095e-6	0.003704192	1	7_Enh	1	7_Enh	1	ENSG00000115590.9	NA	NA
chr2	102620000	chr2	102860000	25	6.515503e-8	1.946539e-4	1	7_Enh	1	7_Enh	1	ENSG00000115590.9	NA	NA
chr2	102620000	chr2	102900000	19	3.28282e-5	0.02039435	1	7_Enh	1	7_Enh	1	ENSG00000115590.9	NA	NA
chr2	102620000	chr2	102940000	13	1.231152e-4	0.04817159	1	7_Enh	1	7_Enh	1	ENSG00000115590.9	1	ENSG00000115604.6
chr2	102620000	chr2	103060000	13	9.162678e-6	0.008414641	1	7_Enh	1	7_Enh	1	ENSG00000115590.9	NA	NA
chr2	102620000	chr2	103140000	11	9.629763e-6	0.008720997	1	7_Enh	1	7_Enh	1	ENSG00000115590.9	NA	NA
chr2	102620000	chr2	111860000	4	2.057757e-5	0.01486103	1	7_Enh	NA	NA	1	ENSG00000115590.9	1	ENSG00000153094.17
chr2	102700000	chr2	102860000	26	3.387555e-7	7.128703e-4	1	7_Enh	1	7_Enh	1	ENSG00000115594.7	NA	NA
chr2	106020000	chr2	113340000	4	1.75847e-5	0.01332849	1	7_Enh	1	7_Enh	NA	NA	1	ENSG00000125611.11
chr2	106060000	chr2	114500000	4	3.663975e-6	0.004352697	1	7_Enh	1	7_Enh	1	ENSG00000115641.14	1	ENSG00000115084.8
chr2	106180000	chr2	106380000	22	1.3386e-5	0.01102054	1	7_Enh	1	7_Enh	NA	NA	1	ENSG00000071051.9
chr2	106180000	chr2	106660000	22	7.742698e-12	8.655333e-8	1	7_Enh	1	7_Enh	NA	NA	1	ENSG00000119147.5
chr2	106260000	chr2	106660000	14	1.404994e-7	3.58082e-4	1	7_Enh	1	7_Enh	NA	NA	1	ENSG00000119147.5
chr2	109140000	chr2	113100000	14	8.132296e-18	2.291916e-13	1	7_Enh	1	7_Enh	1	ENSG00000169756.12	NA	NA
chr2	109340000	chr2	113180000	5	7.728497e-5	0.03572178	1	7_Enh	NA	NA	1	ENSG00000153201.11	1	ENSG00000169629.7
chr2	109420000	chr2	110060000	11	5.221307e-5	0.02765581	1	7_Enh	1	7_Enh	1	ENSG00000163006.7	NA	NA
chr2	109620000	chr2	110460000	7	8.647865e-5	0.03843044	NA	NA	1	7_Enh	1	ENSG00000135960.5	NA	NA
chr2	109740000	chr2	109900000	19	1.250106e-6	0.001949549	1	7_Enh	1	7_Enh	1	ENSG00000172985.8	NA	NA
chr2	109740000	chr2	109940000	27	2.201029e-12	2.802651e-8	1	7_Enh	1	7_Enh	1	ENSG00000172985.8	NA	NA
chr2	109740000	chr2	109980000	17	6.637303e-6	0.006680251	1	7_Enh	1	7_Enh	1	ENSG00000172985.8	NA	NA
chr2	109740000	chr2	110020000	16	5.387734e-6	0.005779758	1	7_Enh	1	7_Enh	1	ENSG00000172985.8	NA	NA
chr2	109740000	chr2	110060000	21	2.722162e-10	2.007904e-6	1	7_Enh	1	7_Enh	1	ENSG00000172985.8	NA	NA
chr2	109740000	chr2	110100000	17	1.343407e-9	7.776588e-6	1	7_Enh	1	7_Enh	1	ENSG00000172985.8	NA	NA
chr2	109740000	chr2	110300000	14	1.27111e-7	3.297095e-4	1	7_Enh	1	7_Enh	1	ENSG00000172985.8	NA	NA
chr2	111820000	chr2	113660000	7	6.573272e-5	0.03216842	1	7_Enh	1	7_Enh	NA	NA	1	ENSG00000125571.5
chr2	111860000	chr2	113580000	6	1.699696e-5	0.01301079	NA	NA	1	7_Enh	1	ENSG00000153094.17	1	ENSG00000125538.7
chr2	112660000	chr2	112820000	18	4.619938e-7	9.072424e-4	1	7_Enh	1	7_Enh	1	ENSG00000153208.12	1	ENSG00000153214.5
chr2	113500000	chr2	113660000	27	9.423241e-9	3.985313e-5	1	7_Enh	1	7_Enh	NA	NA	1	ENSG00000125571.5
chr2	114500000	chr2	114660000	16	4.740577e-9	2.26866e-5	1	7_Enh	1	7_Enh	1	ENSG00000115084.8	1	ENSG00000115091.7
chr2	114540000	chr2	114660000	14	1.267787e-6	0.0019685	1	7_Enh	1	7_Enh	NA	NA	1	ENSG00000115091.7
chr2	118580000	chr2	118700000	24	1.058431e-5	0.009332488	1	7_Enh	1	7_Enh	1	ENSG00000088205.8	NA	NA
chr2	120420000	chr2	120580000	17	1.457478e-5	0.01168717	NA	NA	1	7_Enh	1	ENSG00000144120.8	NA	NA
chr2	120500000	chr2	120860000	17	5.005236e-5	0.02691796	1	7_Enh	1	7_Enh	1	ENSG00000088179.4	NA	NA
chr2	121220000	chr2	121340000	19	5.868684e-6	0.006138211	1	7_Enh	1	7_Enh	1	ENSG00000268194.1	NA	NA
chr2	121220000	chr2	121380000	33	3.311266e-11	3.162877e-7	1	7_Enh	1	7_Enh	1	ENSG00000268194.1	NA	NA
chr2	122220000	chr2	128300000	4	1.064939e-4	0.04391037	1	7_Enh	NA	NA	NA	NA	1	ENSG00000169994.14
chr2	127900000	chr2	136500000	4	1.119998e-4	0.04533459	1	7_Enh	1	7_Enh	NA	NA	1	ENSG00000144224.12
chr2	128060000	chr2	128220000	26	4.670318e-5	0.02570952	1	7_Enh	1	7_Enh	1	ENSG00000163161.8	NA	NA
chr2	128060000	chr2	128500000	13	8.7148e-5	0.03862968	1	7_Enh	1	7_Enh	1	ENSG00000163161.8	NA	NA
chr2	128100000	chr2	128460000	12	2.699761e-5	0.01784409	1	7_Enh	1	7_Enh	NA	NA	1	ENSG00000173349.4
chr2	128140000	chr2	128260000	17	5.50148e-5	0.02860495	1	7_Enh	1	7_Enh	1	ENSG00000169967.12	NA	NA
chr2	128340000	chr2	128460000	27	1.766171e-10	1.377828e-6	1	7_Enh	1	7_Enh	NA	NA	1	ENSG00000173349.4
chr2	128940000	chr2	129060000	23	2.220146e-6	0.002999027	1	7_Enh	1	7_Enh	NA	NA	1	ENSG00000136720.6
chr2	129060000	chr2	129340000	11	1.143283e-4	0.04592478	1	7_Enh	1	7_Enh	1	ENSG00000136720.6	NA	NA
chr2	129060000	chr2	129380000	14	6.218342e-9	2.849529e-5	1	7_Enh	1	7_Enh	1	ENSG00000136720.6	NA	NA
chr2	129500000	chr2	131100000	6	7.784293e-5	0.03588816	1	7_Enh	1	7_Enh	NA	NA	1	ENSG00000072135.8
chr2	130900000	chr2	132260000	15	3.549392e-12	4.291276e-8	NA	NA	1	7_Enh	1	ENSG00000152076.14	1	ENSG00000173272.9
chr2	130900000	chr2	132300000	10	4.102998e-7	8.286349e-4	NA	NA	1	7_Enh	1	ENSG00000152076.14	1	ENSG00000163040.10
chr2	130940000	chr2	132260000	22	2.75634e-20	9.385865e-16	1	7_Enh	1	7_Enh	1	ENSG00000152086.7	1	ENSG00000173272.9
chr2	131860000	chr2	133420000	8	8.678326e-6	0.008104024	1	7_Enh	1	7_Enh	1	ENSG00000115762.12	1	ENSG00000150551.10
chr2	131860000	chr2	135700000	5	1.031916e-4	0.04301491	1	7_Enh	1	7_Enh	1	ENSG00000115762.12	NA	NA
chr2	131900000	chr2	136740000	4	8.207038e-5	0.03715785	1	7_Enh	1	7_Enh	NA	NA	1	ENSG00000115866.6
chr2	133180000	chr2	133820000	14	7.480322e-5	0.03497306	1	7_Enh	1	7_Enh	1	ENSG00000183840.5	NA	NA
chr2	133420000	chr2	133860000	16	5.815645e-6	0.006101636	1	7_Enh	1	7_Enh	1	ENSG00000150551.10	1	ENSG00000269686.1
chr2	133660000	chr2	136300000	5	7.58202e-5	0.03527104	1	7_Enh	1	7_Enh	NA	NA	1	ENSG00000121988.13
chr2	133860000	chr2	134580000	13	2.111626e-5	0.01511917	1	7_Enh	1	7_Enh	1	ENSG00000269686.1	NA	NA
chr2	134340000	chr2	134580000	18	5.513108e-7	0.001043809	1	7_Enh	1	7_Enh	1	ENSG00000176771.11	NA	NA
chr2	134660000	chr2	134860000	27	5.271985e-11	4.747424e-7	1	7_Enh	1	7_Enh	NA	NA	1	ENSG00000152127.4
chr2	134860000	chr2	135100000	16	1.096165e-5	0.009571912	1	7_Enh	1	7_Enh	1	ENSG00000152127.4	NA	NA
chr2	134860000	chr2	135140000	17	5.249775e-6	0.005666558	1	7_Enh	1	7_Enh	1	ENSG00000152127.4	NA	NA
chr2	143860000	chr2	146420000	8	2.516706e-6	0.003296887	1	7_Enh	1	7_Enh	1	ENSG00000075884.8	NA	NA
chr2	145100000	chr2	146500000	9	1.918473e-5	0.0141484	1	7_Enh	1	7_Enh	1	ENSG00000121964.10	NA	NA
chr2	145100000	chr2	152940000	4	6.399766e-5	0.03160684	1	7_Enh	1	7_Enh	1	ENSG00000121964.10	1	ENSG00000182389.14
chr2	145300000	chr2	146100000	17	2.733518e-7	6.007255e-4	1	7_Enh	1	7_Enh	1	ENSG00000169554.12	NA	NA
chr2	145300000	chr2	146140000	10	3.019793e-5	0.01925912	1	7_Enh	1	7_Enh	1	ENSG00000169554.12	NA	NA
chr2	149180000	chr2	149620000	12	4.29519e-7	8.578524e-4	1	7_Enh	NA	NA	NA	NA	1	ENSG00000168280.12
chr2	150460000	chr2	150940000	13	1.295226e-5	0.01076054	1	7_Enh	1	7_Enh	1	ENSG00000168288.8	NA	NA
chr2	150460000	chr2	151020000	10	3.99587e-5	0.02321064	1	7_Enh	1	7_Enh	1	ENSG00000168288.8	NA	NA
chr2	150460000	chr2	151100000	10	1.269233e-4	0.04914104	1	7_Enh	1	7_Enh	1	ENSG00000168288.8	NA	NA
chr2	150460000	chr2	151140000	10	1.127885e-5	0.009760219	1	7_Enh	1	7_Enh	1	ENSG00000168288.8	NA	NA
chr2	150460000	chr2	151300000	19	3.941725e-10	2.739826e-6	1	7_Enh	1	7_Enh	1	ENSG00000168288.8	NA	NA
chr2	150460000	chr2	151500000	10	5.252804e-5	0.02776547	1	7_Enh	1	7_Enh	1	ENSG00000168288.8	NA	NA
chr2	150460000	chr2	152140000	8	5.44788e-6	0.005820085	1	7_Enh	1	7_Enh	1	ENSG00000168288.8	1	ENSG00000123609.6
chr2	150500000	chr2	152140000	10	1.737115e-7	4.222039e-4	1	7_Enh	1	7_Enh	NA	NA	1	ENSG00000123609.6
chr2	150580000	chr2	152140000	10	1.333832e-6	0.002042321	1	7_Enh	1	7_Enh	NA	NA	1	ENSG00000123609.6
chr2	150700000	chr2	152140000	14	3.801403e-10	2.660205e-6	1	7_Enh	1	7_Enh	NA	NA	1	ENSG00000123609.6
chr2	150780000	chr2	152140000	10	1.14917e-5	0.00988837	1	7_Enh	1	7_Enh	NA	NA	1	ENSG00000123609.6
chr2	150980000	chr2	152100000	9	2.477665e-5	0.0168523	1	7_Enh	1	7_Enh	NA	NA	1	ENSG00000184898.6
chr2	151100000	chr2	151900000	13	1.501606e-5	0.01192446	1	7_Enh	1	7_Enh	NA	NA	1	ENSG00000222031.1
chr2	151100000	chr2	152220000	8	1.387018e-6	0.002101614	1	7_Enh	1	7_Enh	NA	NA	1	ENSG00000123610.3
chr2	151260000	chr2	152100000	11	8.265718e-5	0.03732835	1	7_Enh	1	7_Enh	NA	NA	1	ENSG00000184898.6
chr2	151300000	chr2	152100000	13	2.50193e-5	0.01696623	1	7_Enh	1	7_Enh	NA	NA	1	ENSG00000184898.6
chr2	151340000	chr2	152100000	10	6.95763e-6	0.006902042	1	7_Enh	1	7_Enh	NA	NA	1	ENSG00000184898.6
chr2	151380000	chr2	151500000	31	4.559459e-6	0.005115507	1	7_Enh	1	7_Enh	1	ENSG00000115963.9	NA	NA
chr2	151380000	chr2	151540000	26	9.81354e-5	0.04166706	1	7_Enh	1	7_Enh	1	ENSG00000115963.9	NA	NA
chr2	151380000	chr2	151780000	18	2.929396e-5	0.01885258	1	7_Enh	1	7_Enh	1	ENSG00000115963.9	NA	NA
chr2	151380000	chr2	151900000	21	1.114855e-6	0.001783029	1	7_Enh	1	7_Enh	1	ENSG00000115963.9	1	ENSG00000222031.1
chr2	151380000	chr2	151940000	16	3.117063e-8	1.065117e-4	1	7_Enh	1	7_Enh	1	ENSG00000115963.9	NA	NA
chr2	151380000	chr2	152100000	12	3.793321e-5	0.02243495	1	7_Enh	1	7_Enh	1	ENSG00000115963.9	1	ENSG00000184898.6
chr2	151420000	chr2	151900000	24	3.376668e-7	7.110322e-4	1	7_Enh	1	7_Enh	NA	NA	1	ENSG00000222031.1
chr2	151420000	chr2	152100000	13	3.653815e-5	0.02190561	1	7_Enh	1	7_Enh	NA	NA	1	ENSG00000184898.6
chr2	151460000	chr2	151900000	20	3.57662e-7	7.438422e-4	1	7_Enh	1	7_Enh	NA	NA	1	ENSG00000222031.1
chr2	151500000	chr2	151900000	22	1.809321e-5	0.01359042	1	7_Enh	1	7_Enh	NA	NA	1	ENSG00000222031.1
chr2	151500000	chr2	160580000	6	5.208152e-6	0.00563137	1	7_Enh	1	7_Enh	NA	NA	1	ENSG00000136536.10
chr2	151900000	chr2	152100000	24	1.005294e-4	0.04232226	1	7_Enh	1	7_Enh	1	ENSG00000222031.1	1	ENSG00000184898.6
chr2	152940000	chr2	153500000	10	8.145781e-5	0.03697172	1	7_Enh	1	7_Enh	1	ENSG00000182389.14	NA	NA
chr2	153020000	chr2	162940000	5	1.311485e-6	0.00201708	1	7_Enh	1	7_Enh	1	ENSG00000115145.5	1	ENSG00000197635.5
chr2	153060000	chr2	158740000	4	3.906437e-5	0.02288189	1	7_Enh	1	7_Enh	NA	NA	1	ENSG00000115170.9
chr2	153180000	chr2	153420000	16	4.796986e-5	0.02615227	1	7_Enh	1	7_Enh	1	ENSG00000157827.15	NA	NA
chr2	153180000	chr2	153460000	15	1.546778e-5	0.01216987	1	7_Enh	1	7_Enh	1	ENSG00000157827.15	NA	NA
chr2	153180000	chr2	153500000	16	1.625423e-6	0.002369716	1	7_Enh	1	7_Enh	1	ENSG00000157827.15	NA	NA
chr2	157180000	chr2	157940000	11	3.879022e-5	0.02277219	1	7_Enh	1	7_Enh	1	ENSG00000153234.9	NA	NA
chr2	157180000	chr2	158020000	15	3.744967e-7	7.707975e-4	1	7_Enh	1	7_Enh	1	ENSG00000153234.9	NA	NA
chr2	157220000	chr2	161980000	5	1.349066e-5	0.01108058	1	7_Enh	1	7_Enh	NA	NA	1	ENSG00000136560.9
chr2	157300000	chr2	158020000	13	4.322297e-5	0.02444724	1	7_Enh	1	7_Enh	1	ENSG00000115159.11	NA	NA
chr2	157340000	chr2	158100000	12	6.663573e-7	0.001202425	1	7_Enh	1	7_Enh	1	ENSG00000268857.1	1	ENSG00000136542.4
chr2	157420000	chr2	158100000	17	8.460529e-6	0.007956672	1	7_Enh	1	7_Enh	NA	NA	1	ENSG00000136542.4
chr2	158180000	chr2	159580000	8	6.039321e-5	0.03044952	1	7_Enh	1	7_Enh	1	ENSG00000136541.10	NA	NA
chr2	158180000	chr2	161380000	7	1.334476e-5	0.01099545	1	7_Enh	1	7_Enh	1	ENSG00000136541.10	NA	NA
chr2	158180000	chr2	162060000	6	6.218679e-5	0.03104204	1	7_Enh	1	7_Enh	1	ENSG00000136541.10	NA	NA
chr2	159660000	chr2	169540000	4	8.348374e-5	0.03758447	NA	NA	1	7_Enh	1	ENSG00000163331.6	NA	NA
chr2	159740000	chr2	161980000	8	1.386557e-6	0.002101426	1	7_Enh	1	7_Enh	NA	NA	1	ENSG00000136560.9
chr2	159820000	chr2	159940000	31	5.395829e-9	2.53378e-5	1	7_Enh	1	7_Enh	1	ENSG00000115183.9	NA	NA
chr2	159820000	chr2	159980000	16	4.90312e-5	0.02654759	1	7_Enh	1	7_Enh	1	ENSG00000115183.9	NA	NA
chr2	159900000	chr2	160580000	15	1.353311e-6	0.002064052	1	7_Enh	1	7_Enh	NA	NA	1	ENSG00000136536.10
chr2	160020000	chr2	160580000	16	4.669369e-5	0.02570515	1	7_Enh	1	7_Enh	NA	NA	1	ENSG00000136536.10
chr2	160060000	chr2	160580000	15	1.495664e-5	0.01189442	1	7_Enh	1	7_Enh	NA	NA	1	ENSG00000136536.10
chr2	160900000	chr2	161900000	9	2.215821e-5	0.01561268	1	7_Enh	1	7_Enh	1	ENSG00000153246.7	NA	NA
chr2	160900000	chr2	161980000	9	6.845936e-6	0.006826315	1	7_Enh	1	7_Enh	1	ENSG00000153246.7	1	ENSG00000136560.9
chr2	160940000	chr2	161100000	24	1.430339e-5	0.01154052	NA	NA	1	7_Enh	1	ENSG00000153246.7	NA	NA
chr2	160940000	chr2	161740000	11	4.609039e-6	0.005151187	NA	NA	1	7_Enh	1	ENSG00000153246.7	NA	NA
chr2	160940000	chr2	161820000	12	2.661111e-6	0.00343108	NA	NA	1	7_Enh	1	ENSG00000153246.7	NA	NA
chr2	160940000	chr2	161860000	14	8.015577e-9	3.483649e-5	NA	NA	1	7_Enh	1	ENSG00000153246.7	NA	NA
chr2	160940000	chr2	161900000	13	3.293551e-7	6.969962e-4	NA	NA	1	7_Enh	1	ENSG00000153246.7	NA	NA
chr2	160940000	chr2	162020000	10	3.863932e-5	0.02271429	NA	NA	1	7_Enh	1	ENSG00000153246.7	NA	NA
chr2	161100000	chr2	161980000	14	5.51382e-7	0.001043809	1	7_Enh	1	7_Enh	NA	NA	1	ENSG00000136560.9
chr2	161140000	chr2	161460000	23	5.114515e-14	8.966785e-10	1	7_Enh	1	7_Enh	1	ENSG00000115221.6	NA	NA
chr2	161140000	chr2	161500000	12	7.244078e-6	0.007118298	1	7_Enh	1	7_Enh	1	ENSG00000115221.6	NA	NA
chr2	161140000	chr2	161780000	15	3.314117e-10	2.36633e-6	1	7_Enh	1	7_Enh	1	ENSG00000115221.6	NA	NA
chr2	161140000	chr2	161820000	13	2.646653e-8	9.387746e-5	1	7_Enh	1	7_Enh	1	ENSG00000115221.6	NA	NA
chr2	161140000	chr2	161900000	12	1.354744e-7	3.474737e-4	1	7_Enh	1	7_Enh	1	ENSG00000115221.6	NA	NA
chr2	161340000	chr2	161540000	17	8.071173e-5	0.03673884	1	7_Enh	1	7_Enh	1	ENSG00000153250.13	NA	NA
chr2	161340000	chr2	161580000	17	1.118953e-5	0.009713384	1	7_Enh	1	7_Enh	1	ENSG00000153250.13	NA	NA
chr2	161340000	chr2	161740000	11	6.286369e-5	0.03125241	1	7_Enh	1	7_Enh	1	ENSG00000153250.13	NA	NA
chr2	161340000	chr2	161780000	16	3.742209e-8	1.233105e-4	1	7_Enh	1	7_Enh	1	ENSG00000153250.13	NA	NA
chr2	161340000	chr2	161820000	15	1.829719e-7	4.401766e-4	1	7_Enh	1	7_Enh	1	ENSG00000153250.13	NA	NA
chr2	161340000	chr2	161860000	10	1.089687e-4	0.04457196	1	7_Enh	1	7_Enh	1	ENSG00000153250.13	NA	NA
chr2	161340000	chr2	161900000	13	2.599528e-6	0.003373274	1	7_Enh	1	7_Enh	1	ENSG00000153250.13	NA	NA
chr2	161900000	chr2	167220000	5	1.295976e-4	0.04981997	1	7_Enh	1	7_Enh	NA	NA	1	ENSG00000169432.10
chr2	163100000	chr2	166700000	4	2.459709e-5	0.01676746	1	7_Enh	1	7_Enh	1	ENSG00000078098.9	NA	NA
chr2	163700000	chr2	169020000	5	1.06291e-4	0.0438437	NA	NA	1	7_Enh	1	ENSG00000184611.7	NA	NA
chr2	167740000	chr2	170740000	10	9.513361e-8	2.622637e-4	1	7_Enh	1	7_Enh	1	ENSG00000163092.15	NA	NA
chr2	170220000	chr2	171380000	13	1.705872e-5	0.01304295	NA	NA	1	7_Enh	1	ENSG00000081479.8	NA	NA
chr2	170220000	chr2	179380000	7	1.56877e-6	0.002305644	NA	NA	1	7_Enh	1	ENSG00000081479.8	NA	NA
chr2	170380000	chr2	170580000	19	2.271341e-5	0.01588427	1	7_Enh	1	7_Enh	1	ENSG00000239474.2	NA	NA
chr2	170420000	chr2	170740000	16	2.100381e-5	0.01507067	NA	NA	1	7_Enh	1	ENSG00000138398.11	NA	NA
chr2	170540000	chr2	178060000	5	1.984597e-6	0.002759994	NA	NA	1	7_Enh	1	ENSG00000154479.8	1	ENSG00000170144.14
chr2	171620000	chr2	179340000	3	1.045938e-4	0.04341035	1	7_Enh	1	7_Enh	1	ENSG00000204334.7	1	ENSG00000116095.6
chr2	171660000	chr2	177140000	5	8.471094e-5	0.03793684	NA	NA	1	7_Enh	1	ENSG00000128683.9	1	ENSG00000128654.9
chr2	171860000	chr2	172100000	19	4.062164e-6	0.00469108	1	7_Enh	1	7_Enh	NA	NA	1	ENSG00000198586.9
chr2	171860000	chr2	172300000	11	6.067002e-5	0.03053694	1	7_Enh	1	7_Enh	NA	NA	1	ENSG00000123600.14
chr2	171860000	chr2	172380000	11	7.634201e-6	0.007389531	1	7_Enh	1	7_Enh	NA	NA	1	ENSG00000071967.7
chr2	171940000	chr2	172300000	13	1.249055e-4	0.04862658	1	7_Enh	1	7_Enh	NA	NA	1	ENSG00000123600.14
chr2	172020000	chr2	172300000	18	1.935981e-5	0.01423936	1	7_Enh	1	7_Enh	NA	NA	1	ENSG00000123600.14
chr2	172060000	chr2	172300000	20	2.23285e-5	0.01570056	1	7_Enh	1	7_Enh	NA	NA	1	ENSG00000123600.14
chr2	172100000	chr2	172260000	25	4.697437e-5	0.02579106	1	7_Enh	1	7_Enh	1	ENSG00000198586.9	NA	NA
chr2	172380000	chr2	172660000	16	2.870273e-5	0.0185909	1	7_Enh	1	7_Enh	1	ENSG00000071967.7	NA	NA
chr2	172380000	chr2	172980000	9	5.434771e-5	0.02837602	1	7_Enh	1	7_Enh	1	ENSG00000071967.7	1	ENSG00000115844.6
chr2	172420000	chr2	172940000	22	3.988783e-9	1.964086e-5	1	7_Enh	NA	NA	NA	NA	1	ENSG00000144355.10
chr2	172420000	chr2	172980000	11	4.937019e-6	0.005412263	1	7_Enh	1	7_Enh	NA	NA	1	ENSG00000115844.6
chr2	172460000	chr2	172980000	10	9.994907e-6	0.008954036	1	7_Enh	1	7_Enh	NA	NA	1	ENSG00000115844.6
chr2	172540000	chr2	172980000	20	1.363501e-10	1.091011e-6	NA	NA	1	7_Enh	1	ENSG00000077380.11	1	ENSG00000115844.6
chr2	172540000	chr2	173340000	16	4.257123e-8	1.37051e-4	NA	NA	1	7_Enh	1	ENSG00000077380.11	NA	NA
chr2	172540000	chr2	173380000	9	6.546694e-5	0.0320916	NA	NA	1	7_Enh	1	ENSG00000077380.11	NA	NA
chr2	172580000	chr2	172980000	11	6.275637e-5	0.03122349	NA	NA	1	7_Enh	1	ENSG00000268821.1	1	ENSG00000115844.6
chr2	172580000	chr2	173140000	12	9.998522e-5	0.0421792	NA	NA	1	7_Enh	1	ENSG00000268821.1	NA	NA
chr2	172660000	chr2	172980000	13	1.169198e-5	0.01001635	1	7_Enh	1	7_Enh	NA	NA	1	ENSG00000115844.6
chr2	172740000	chr2	172940000	23	3.620939e-5	0.02176699	1	7_Enh	NA	NA	NA	NA	1	ENSG00000144355.10
chr2	172820000	chr2	172940000	26	7.302213e-5	0.03442687	1	7_Enh	NA	NA	NA	NA	1	ENSG00000144355.10
chr2	173020000	chr2	173300000	25	1.716878e-9	9.628028e-6	1	7_Enh	1	7_Enh	NA	NA	1	ENSG00000091409.10
chr2	173060000	chr2	173300000	28	1.008039e-9	6.127325e-6	1	7_Enh	1	7_Enh	NA	NA	1	ENSG00000091409.10
chr2	173100000	chr2	173300000	22	6.484155e-9	2.954123e-5	1	7_Enh	1	7_Enh	NA	NA	1	ENSG00000091409.10
chr2	173140000	chr2	173300000	31	2.661176e-9	1.405494e-5	1	7_Enh	1	7_Enh	NA	NA	1	ENSG00000091409.10
chr2	173460000	chr2	173620000	20	4.287569e-7	8.567447e-4	1	7_Enh	1	7_Enh	NA	NA	1	ENSG00000091428.13
chr2	173780000	chr2	175100000	11	1.874087e-5	0.01392052	1	7_Enh	1	7_Enh	NA	NA	1	ENSG00000138430.11
chr2	173860000	chr2	175220000	11	1.49977e-6	0.002231805	1	7_Enh	NA	NA	NA	NA	1	ENSG00000268241.1
chr2	173940000	chr2	175660000	6	1.546689e-5	0.01216987	1	7_Enh	1	7_Enh	1	ENSG00000091436.12	NA	NA
chr2	174220000	chr2	174900000	14	5.60832e-6	0.005945718	1	7_Enh	1	7_Enh	1	ENSG00000144354.9	NA	NA
chr2	174220000	chr2	175260000	9	9.115078e-5	0.03973421	1	7_Enh	1	7_Enh	1	ENSG00000144354.9	1	ENSG00000138433.11
chr2	174260000	chr2	175100000	10	7.057352e-5	0.03368441	1	7_Enh	1	7_Enh	NA	NA	1	ENSG00000138430.11
chr2	174260000	chr2	175220000	11	2.912871e-7	6.321495e-4	1	7_Enh	NA	NA	NA	NA	1	ENSG00000268241.1
chr2	174540000	chr2	175220000	12	1.700032e-6	0.002453795	1	7_Enh	NA	NA	NA	NA	1	ENSG00000268241.1
chr2	174740000	chr2	175180000	10	6.089311e-5	0.03060626	1	7_Enh	NA	NA	NA	NA	1	ENSG00000217236.1
chr2	175340000	chr2	175580000	17	3.809409e-5	0.02249868	1	7_Enh	1	7_Enh	1	ENSG00000163328.9	NA	NA
chr2	175460000	chr2	175620000	18	2.144949e-6	0.00292303	1	7_Enh	1	7_Enh	NA	NA	1	ENSG00000138435.10
chr2	175500000	chr2	179340000	4	6.716998e-5	0.03264542	1	7_Enh	1	7_Enh	NA	NA	1	ENSG00000116095.6
chr2	175580000	chr2	175860000	19	1.908609e-5	0.01409705	1	7_Enh	1	7_Enh	NA	NA	1	ENSG00000128656.9
chr2	175620000	chr2	175820000	23	5.128794e-9	2.427018e-5	1	7_Enh	1	7_Enh	1	ENSG00000138435.10	NA	NA
chr2	175620000	chr2	175860000	27	7.076299e-11	6.10268e-7	1	7_Enh	1	7_Enh	1	ENSG00000138435.10	1	ENSG00000128656.9
chr2	175660000	chr2	175860000	32	1.84516e-11	1.892718e-7	1	7_Enh	1	7_Enh	NA	NA	1	ENSG00000128656.9
chr2	176020000	chr2	179300000	8	6.654279e-7	0.001201569	1	7_Enh	NA	NA	1	ENSG00000115966.12	1	ENSG00000180228.8
chr2	176100000	chr2	176940000	6	1.096121e-4	0.04472658	1	7_Enh	NA	NA	NA	NA	1	ENSG00000128714.5
chr2	176980000	chr2	178140000	10	4.099587e-7	8.285048e-4	NA	NA	1	7_Enh	1	ENSG00000175879.7	NA	NA
chr2	177020000	chr2	177420000	16	1.961991e-8	7.325939e-5	NA	NA	1	7_Enh	1	ENSG00000170166.5	NA	NA
chr2	177060000	chr2	177340000	18	3.26608e-6	0.003989047	NA	NA	1	7_Enh	1	ENSG00000128645.11	NA	NA
chr2	178180000	chr2	178420000	14	1.282885e-5	0.01068704	1	7_Enh	1	7_Enh	NA	NA	1	ENSG00000196659.9
chr2	178260000	chr2	181860000	6	4.687347e-5	0.02576376	1	7_Enh	1	7_Enh	1	ENSG00000116044.11	NA	NA
chr2	178980000	chr2	179260000	22	1.009936e-5	0.009020701	1	7_Enh	1	7_Enh	1	ENSG00000155636.10	NA	NA
chr2	179140000	chr2	179300000	36	1.249792e-5	0.01049501	1	7_Enh	NA	NA	NA	NA	1	ENSG00000180228.8
chr2	179140000	chr2	183580000	5	8.775949e-5	0.03879141	1	7_Enh	1	7_Enh	NA	NA	1	ENSG00000077232.12
chr2	180860000	chr2	182340000	10	1.680094e-5	0.0129068	NA	NA	1	7_Enh	1	ENSG00000163510.9	1	ENSG00000115232.9
chr2	180980000	chr2	182540000	9	2.081374e-5	0.01497985	1	7_Enh	NA	NA	NA	NA	1	ENSG00000162992.3
chr2	181100000	chr2	182740000	7	1.266249e-4	0.04906925	1	7_Enh	1	7_Enh	NA	NA	1	ENSG00000138434.12
chr2	181860000	chr2	182340000	18	1.087446e-6	0.001750084	1	7_Enh	1	7_Enh	NA	NA	1	ENSG00000115232.9
chr2	182620000	chr2	182740000	32	1.162861e-7	3.075237e-4	1	7_Enh	1	7_Enh	NA	NA	1	ENSG00000138434.12
chr2	182820000	chr2	182940000	27	1.825415e-5	0.01367399	1	7_Enh	1	7_Enh	1	ENSG00000150722.6	NA	NA
chr2	183100000	chr2	183900000	8	8.831716e-5	0.03894865	1	7_Enh	1	7_Enh	NA	NA	1	ENSG00000061676.10
chr2	183780000	chr2	187540000	6	3.696447e-6	0.004381486	1	7_Enh	1	7_Enh	NA	NA	1	ENSG00000144369.8
chr2	183900000	chr2	187380000	6	2.358022e-6	0.003139071	1	7_Enh	1	7_Enh	1	ENSG00000061676.10	1	ENSG00000268846.1
chr2	185500000	chr2	187340000	7	4.791709e-6	0.005297071	1	7_Enh	1	7_Enh	NA	NA	1	ENSG00000065548.13
chr2	187380000	chr2	187540000	20	1.192163e-4	0.04714745	1	7_Enh	1	7_Enh	1	ENSG00000268846.1	1	ENSG00000144369.8
chr2	187500000	chr2	190620000	6	1.263068e-6	0.001964014	1	7_Enh	NA	NA	NA	NA	1	ENSG00000128694.7
chr2	187700000	chr2	188340000	13	6.196338e-7	0.001138432	1	7_Enh	1	7_Enh	1	ENSG00000163012.3	NA	NA
chr2	188420000	chr2	189380000	9	1.110558e-5	0.009658778	1	7_Enh	1	7_Enh	1	ENSG00000003436.10	NA	NA
chr2	188460000	chr2	190300000	7	8.591359e-5	0.03827694	1	7_Enh	1	7_Enh	NA	NA	1	ENSG00000115368.5
chr2	188500000	chr2	189820000	9	4.617795e-5	0.02550881	1	7_Enh	1	7_Enh	NA	NA	1	ENSG00000168542.8
chr2	188940000	chr2	189820000	11	2.565906e-5	0.01725957	1	7_Enh	1	7_Enh	NA	NA	1	ENSG00000168542.8
chr2	188940000	chr2	190620000	8	1.520823e-5	0.0120377	1	7_Enh	NA	NA	NA	NA	1	ENSG00000128694.7
chr2	189380000	chr2	189820000	13	1.09678e-4	0.04474795	1	7_Enh	1	7_Enh	NA	NA	1	ENSG00000168542.8
chr2	189500000	chr2	189820000	36	1.326588e-15	2.921178e-11	1	7_Enh	1	7_Enh	NA	NA	1	ENSG00000168542.8
chr2	189500000	chr2	190300000	12	9.191541e-5	0.03994524	1	7_Enh	1	7_Enh	NA	NA	1	ENSG00000115368.5
chr2	189540000	chr2	190300000	15	1.135318e-8	4.647985e-5	1	7_Enh	1	7_Enh	NA	NA	1	ENSG00000115368.5
chr2	189580000	chr2	189820000	15	4.38765e-6	0.004969674	1	7_Enh	1	7_Enh	NA	NA	1	ENSG00000168542.8
chr2	189660000	chr2	189780000	17	7.349283e-5	0.03457476	1	7_Enh	1	7_Enh	1	ENSG00000174325.4	NA	NA
chr2	189660000	chr2	189820000	23	2.490155e-8	8.934466e-5	1	7_Enh	1	7_Enh	1	ENSG00000174325.4	1	ENSG00000168542.8
chr2	189660000	chr2	189860000	21	3.1485149999999998e-06	0.003882207	1	7_Enh	1	7_Enh	1	ENSG00000174325.4	NA	NA
chr2	190060000	chr2	190180000	21	3.981608e-7	8.090177e-4	1	7_Enh	1	7_Enh	1	ENSG00000204262.7	NA	NA
chr2	190380000	chr2	191900000	11	2.753009e-8	9.657269e-5	1	7_Enh	1	7_Enh	NA	NA	1	ENSG00000115415.14
chr2	190580000	chr2	190940000	10	8.501743e-5	0.03802616	1	7_Enh	1	7_Enh	NA	NA	1	ENSG00000138379.4
chr2	190580000	chr2	192020000	6	1.062025e-4	0.04382839	1	7_Enh	1	7_Enh	NA	NA	1	ENSG00000138378.13
chr2	190620000	chr2	190940000	16	7.258803e-6	0.00712895	NA	NA	1	7_Enh	1	ENSG00000128694.7	1	ENSG00000138379.4
chr2	190620000	chr2	191820000	9	1.133182e-5	0.009790074	NA	NA	1	7_Enh	1	ENSG00000128694.7	NA	NA
chr2	190660000	chr2	190900000	15	1.053426e-5	0.009297022	1	7_Enh	1	7_Enh	1	ENSG00000128699.9	NA	NA
chr2	190660000	chr2	190940000	24	3.826143e-10	2.675251e-6	1	7_Enh	1	7_Enh	1	ENSG00000128699.9	1	ENSG00000138379.4
chr2	190660000	chr2	191100000	12	8.67831e-6	0.008104024	1	7_Enh	1	7_Enh	1	ENSG00000128699.9	NA	NA
chr2	190700000	chr2	190940000	26	1.110632e-9	6.624156e-6	1	7_Enh	1	7_Enh	NA	NA	1	ENSG00000138379.4
chr2	190940000	chr2	191140000	21	1.75648e-7	4.259078e-4	1	7_Enh	1	7_Enh	1	ENSG00000138379.4	NA	NA
chr2	190980000	chr2	191260000	18	4.853632e-7	9.431532e-4	1	7_Enh	1	7_Enh	NA	NA	1	ENSG00000151690.10
chr2	191260000	chr2	191580000	16	2.745298e-5	0.01804492	1	7_Enh	1	7_Enh	1	ENSG00000151690.10	NA	NA
chr2	191260000	chr2	191660000	14	3.403412e-5	0.0208996	1	7_Enh	1	7_Enh	1	ENSG00000151690.10	NA	NA
chr2	191260000	chr2	191820000	12	1.357994e-5	0.01113249	1	7_Enh	1	7_Enh	1	ENSG00000151690.10	NA	NA
chr2	191380000	chr2	191660000	19	7.019207e-5	0.03358608	1	7_Enh	1	7_Enh	1	ENSG00000189362.7	NA	NA
chr2	191380000	chr2	191740000	20	2.445283e-6	0.003226354	1	7_Enh	1	7_Enh	1	ENSG00000189362.7	1	ENSG00000115419.8
chr2	191420000	chr2	191860000	20	3.152883e-6	0.003885852	1	7_Enh	1	7_Enh	1	ENSG00000189362.7	NA	NA
chr2	191500000	chr2	191700000	21	7.529846e-5	0.03512108	1	7_Enh	1	7_Enh	1	ENSG00000138386.12	NA	NA
chr2	191740000	chr2	201660000	4	1.129009e-4	0.04555864	1	7_Enh	1	7_Enh	1	ENSG00000115419.8	1	ENSG00000082153.13
chr2	191900000	chr2	192100000	21	5.515561e-6	0.005875288	1	7_Enh	1	7_Enh	1	ENSG00000115415.14	1	ENSG00000128641.13
chr2	192020000	chr2	192140000	21	4.256948e-5	0.02419779	1	7_Enh	1	7_Enh	1	ENSG00000138378.13	NA	NA
chr2	192020000	chr2	192300000	23	4.295949e-6	0.004892653	1	7_Enh	1	7_Enh	1	ENSG00000138378.13	NA	NA
chr2	192020000	chr2	192340000	23	1.775867e-9	9.918416e-6	1	7_Enh	1	7_Enh	1	ENSG00000138378.13	NA	NA
chr2	192020000	chr2	192380000	26	2.992035e-9	1.549028e-5	1	7_Enh	1	7_Enh	1	ENSG00000138378.13	NA	NA
chr2	192100000	chr2	192340000	19	1.733587e-7	4.21843e-4	1	7_Enh	1	7_Enh	1	ENSG00000128641.13	NA	NA
chr2	192100000	chr2	196300000	6	3.115676e-6	0.003853882	1	7_Enh	1	7_Enh	1	ENSG00000128641.13	NA	NA
chr2	192100000	chr2	200860000	4	6.686774e-5	0.03254258	1	7_Enh	1	7_Enh	1	ENSG00000128641.13	NA	NA
chr2	192420000	chr2	192540000	25	6.58249e-7	0.001192268	1	7_Enh	1	7_Enh	NA	NA	1	ENSG00000173559.8
chr2	192420000	chr2	196420000	5	4.199619e-5	0.02398501	1	7_Enh	1	7_Enh	NA	NA	1	ENSG00000196950.9
chr2	192420000	chr2	196460000	7	9.85848e-6	0.008864514	1	7_Enh	1	7_Enh	NA	NA	1	ENSG00000196950.9
chr2	192420000	chr2	197060000	5	3.137514e-5	0.0197645	1	7_Enh	1	7_Enh	NA	NA	1	ENSG00000081320.6
chr2	192460000	chr2	196460000	5	9.654106e-5	0.04123927	1	7_Enh	1	7_Enh	NA	NA	1	ENSG00000196950.9
chr2	192500000	chr2	197060000	4	1.085656e-4	0.04446875	1	7_Enh	1	7_Enh	NA	NA	1	ENSG00000081320.6
chr2	192540000	chr2	196380000	7	5.762088e-9	2.679107e-5	1	7_Enh	1	7_Enh	1	ENSG00000173559.8	NA	NA
chr2	192700000	chr2	193020000	14	1.04871e-5	0.009267535	1	7_Enh	1	7_Enh	1	ENSG00000168497.4	NA	NA
chr2	193020000	chr2	196460000	6	8.608533e-5	0.03831185	1	7_Enh	1	7_Enh	NA	NA	1	ENSG00000196950.9
chr2	196940000	chr2	197140000	22	1.256097e-7	3.264306e-4	1	7_Enh	1	7_Enh	1	ENSG00000118997.9	NA	NA
chr2	196940000	chr2	201380000	5	1.624243e-5	0.0125939	1	7_Enh	NA	NA	1	ENSG00000118997.9	1	ENSG00000155729.8
chr2	197500000	chr2	204380000	4	1.221214e-4	0.04792225	NA	NA	1	7_Enh	1	ENSG00000144395.13	NA	NA
chr2	197900000	chr2	198300000	11	5.394889e-5	0.02824727	1	7_Enh	1	7_Enh	NA	NA	1	ENSG00000115520.4
chr2	200140000	chr2	200340000	18	5.014211e-5	0.02695181	1	7_Enh	1	7_Enh	NA	NA	1	ENSG00000119042.12
chr2	200300000	chr2	207300000	4	4.531579e-5	0.02520623	1	7_Enh	1	7_Enh	NA	NA	1	ENSG00000114948.8
chr2	200700000	chr2	208780000	4	1.238032e-4	0.04834674	1	7_Enh	1	7_Enh	1	ENSG00000226124.2	NA	NA
chr2	200820000	chr2	201340000	11	1.120412e-4	0.04534579	1	7_Enh	1	7_Enh	1	ENSG00000162971.6	NA	NA
chr2	200820000	chr2	201460000	10	2.009979e-5	0.01461712	1	7_Enh	1	7_Enh	1	ENSG00000162971.6	1	ENSG00000138356.9
chr2	200820000	chr2	201500000	9	2.78736e-5	0.01821748	1	7_Enh	1	7_Enh	1	ENSG00000162971.6	NA	NA
chr2	200860000	chr2	201180000	26	1.054061e-11	1.146772e-7	1	7_Enh	1	7_Enh	NA	NA	1	ENSG00000196141.8
chr2	200900000	chr2	201180000	35	6.354875e-11	5.541282e-7	1	7_Enh	1	7_Enh	NA	NA	1	ENSG00000196141.8
chr2	200900000	chr2	201380000	19	4.282359e-6	0.004880204	1	7_Enh	NA	NA	NA	NA	1	ENSG00000155729.8
chr2	200980000	chr2	201380000	13	3.78378e-6	0.004461963	1	7_Enh	NA	NA	NA	NA	1	ENSG00000155729.8
chr2	201100000	chr2	201380000	19	1.446867e-5	0.01163239	1	7_Enh	NA	NA	NA	NA	1	ENSG00000155729.8
chr2	201180000	chr2	201340000	29	3.414147e-7	7.169134e-4	1	7_Enh	1	7_Enh	1	ENSG00000196141.8	NA	NA
chr2	201180000	chr2	201580000	13	2.545017e-5	0.01716268	1	7_Enh	1	7_Enh	1	ENSG00000196141.8	NA	NA
chr2	201460000	chr2	201580000	22	9.445158e-8	2.608939e-4	1	7_Enh	1	7_Enh	1	ENSG00000138356.9	NA	NA
chr2	201500000	chr2	201660000	17	5.956262e-5	0.03018464	1	7_Enh	1	7_Enh	NA	NA	1	ENSG00000082153.13
chr2	202060000	chr2	202500000	13	1.26788e-6	0.0019685	1	7_Enh	1	7_Enh	1	ENSG00000003400.10	1	ENSG00000155755.14
chr2	202100000	chr2	202500000	11	1.72541e-5	0.01315154	1	7_Enh	1	7_Enh	1	ENSG00000064012.17	1	ENSG00000155755.14
chr2	202220000	chr2	202580000	17	2.810312e-5	0.01831674	1	7_Enh	1	7_Enh	1	ENSG00000155749.8	1	ENSG00000082126.13
chr2	202220000	chr2	208660000	4	1.258732e-4	0.04888463	1	7_Enh	1	7_Enh	1	ENSG00000155749.8	NA	NA
chr2	202260000	chr2	202380000	19	7.840173e-5	0.03606536	1	7_Enh	1	7_Enh	1	ENSG00000082146.8	NA	NA
chr2	202300000	chr2	202500000	21	6.333564e-6	0.006465566	1	7_Enh	1	7_Enh	1	ENSG00000115993.7	1	ENSG00000155755.14
chr2	202300000	chr2	202540000	18	7.380357e-5	0.03466861	1	7_Enh	1	7_Enh	1	ENSG00000115993.7	NA	NA
chr2	202660000	chr2	202900000	14	1.265353e-4	0.04904027	1	7_Enh	1	7_Enh	1	ENSG00000138395.10	1	ENSG00000155760.1
chr2	202660000	chr2	202940000	20	4.255934e-8	1.370394e-4	1	7_Enh	1	7_Enh	1	ENSG00000138395.10	1	ENSG00000182329.6
chr2	202660000	chr2	203020000	32	1.341213e-16	3.371441e-12	1	7_Enh	1	7_Enh	1	ENSG00000138395.10	NA	NA
chr2	202660000	chr2	203060000	17	8.231141e-10	5.160924e-6	1	7_Enh	1	7_Enh	1	ENSG00000138395.10	NA	NA
chr2	202660000	chr2	203100000	14	1.802665e-5	0.0135509	1	7_Enh	1	7_Enh	1	ENSG00000138395.10	1	ENSG00000267889.1
chr2	202660000	chr2	203340000	10	7.583732e-5	0.03527683	1	7_Enh	1	7_Enh	1	ENSG00000138395.10	NA	NA
chr2	202700000	chr2	202900000	25	2.781958e-10	2.042887e-6	1	7_Enh	1	7_Enh	NA	NA	1	ENSG00000155760.1
chr2	202700000	chr2	202940000	20	8.264695e-7	0.001420026	1	7_Enh	1	7_Enh	NA	NA	1	ENSG00000182329.6
chr2	202700000	chr2	203100000	14	9.838029e-5	0.04173562	1	7_Enh	1	7_Enh	NA	NA	1	ENSG00000267889.1
chr2	202740000	chr2	202900000	15	1.832057e-6	0.002597368	1	7_Enh	1	7_Enh	NA	NA	1	ENSG00000155760.1
chr2	202780000	chr2	202900000	17	3.010376e-5	0.01921722	1	7_Enh	1	7_Enh	NA	NA	1	ENSG00000155760.1
chr2	202820000	chr2	202940000	25	2.150072e-6	0.002928563	1	7_Enh	1	7_Enh	NA	NA	1	ENSG00000182329.6
chr2	202900000	chr2	203020000	27	7.435341e-9	3.28683e-5	1	7_Enh	1	7_Enh	1	ENSG00000155760.1	NA	NA
chr2	202900000	chr2	203060000	15	2.890106e-6	0.003648908	1	7_Enh	1	7_Enh	1	ENSG00000155760.1	NA	NA
chr2	202940000	chr2	203060000	15	6.790152e-5	0.03287037	1	7_Enh	1	7_Enh	1	ENSG00000182329.6	NA	NA
chr2	202940000	chr2	203100000	21	2.174658e-6	0.00295355	1	7_Enh	1	7_Enh	1	ENSG00000182329.6	1	ENSG00000267889.1
chr2	203100000	chr2	203300000	17	7.875602e-5	0.03618197	1	7_Enh	1	7_Enh	1	ENSG00000267889.1	NA	NA
chr2	203100000	chr2	203340000	16	4.117918e-5	0.023669	1	7_Enh	1	7_Enh	1	ENSG00000267889.1	NA	NA
chr2	203100000	chr2	203700000	15	3.538784e-6	0.004239655	1	7_Enh	1	7_Enh	1	ENSG00000267889.1	NA	NA
chr2	203140000	chr2	203300000	19	5.70248e-7	0.001069105	1	7_Enh	1	7_Enh	1	ENSG00000055044.6	NA	NA
chr2	203460000	chr2	203900000	12	3.692987e-5	0.02206836	1	7_Enh	1	7_Enh	NA	NA	1	ENSG00000138442.5
chr2	203500000	chr2	203660000	18	8.188902e-6	0.007770874	1	7_Enh	1	7_Enh	1	ENSG00000138439.10	NA	NA
chr2	203620000	chr2	203740000	16	6.002778e-5	0.03034495	1	7_Enh	NA	NA	NA	NA	1	ENSG00000163596.12
chr2	204020000	chr2	204740000	11	9.9016e-6	0.008891668	1	7_Enh	NA	NA	NA	NA	1	ENSG00000163599.10
chr2	204180000	chr2	206340000	5	1.058249e-4	0.04374431	1	7_Enh	1	7_Enh	1	ENSG00000138443.11	NA	NA
chr2	204260000	chr2	214140000	4	7.630426e-5	0.03541319	1	7_Enh	NA	NA	NA	NA	1	ENSG00000144451.14
chr2	204340000	chr2	204740000	23	1.02415e-5	0.009103836	1	7_Enh	NA	NA	NA	NA	1	ENSG00000163599.10
chr2	204380000	chr2	204580000	25	1.861626e-6	0.002628458	1	7_Enh	1	7_Enh	NA	NA	1	ENSG00000178562.13
chr2	204460000	chr2	204580000	26	1.825418e-6	0.00259018	1	7_Enh	1	7_Enh	NA	NA	1	ENSG00000178562.13
chr2	205140000	chr2	206540000	13	1.006099e-6	0.001651681	1	7_Enh	1	7_Enh	NA	NA	1	ENSG00000118257.12
chr2	205180000	chr2	206540000	19	1.915337e-13	3.038629e-9	1	7_Enh	1	7_Enh	NA	NA	1	ENSG00000118257.12
chr2	205220000	chr2	206540000	8	1.694412e-5	0.01298358	1	7_Enh	1	7_Enh	NA	NA	1	ENSG00000118257.12
chr2	205340000	chr2	206540000	15	4.772298e-11	4.359255e-7	1	7_Enh	1	7_Enh	NA	NA	1	ENSG00000118257.12
chr2	205380000	chr2	206540000	10	1.358968e-5	0.0111366	1	7_Enh	1	7_Enh	NA	NA	1	ENSG00000118257.12
chr2	205420000	chr2	206460000	13	6.2262e-9	2.852041e-5	1	7_Enh	1	7_Enh	1	ENSG00000116117.13	NA	NA
chr2	205420000	chr2	206540000	11	1.507142e-7	3.78106e-4	1	7_Enh	1	7_Enh	1	ENSG00000116117.13	1	ENSG00000118257.12
chr2	205420000	chr2	206660000	9	3.132761e-6	0.003868558	1	7_Enh	1	7_Enh	1	ENSG00000116117.13	NA	NA
chr2	205420000	chr2	206820000	8	1.261968e-5	0.01056721	1	7_Enh	1	7_Enh	1	ENSG00000116117.13	NA	NA
chr2	205500000	chr2	206540000	13	5.166522e-7	9.913282e-4	1	7_Enh	1	7_Enh	NA	NA	1	ENSG00000118257.12
chr2	205700000	chr2	206540000	11	2.494286e-7	5.595251e-4	1	7_Enh	1	7_Enh	NA	NA	1	ENSG00000118257.12
chr2	205740000	chr2	206540000	15	2.080984e-8	7.690272e-5	1	7_Enh	1	7_Enh	NA	NA	1	ENSG00000118257.12
chr2	205780000	chr2	206540000	24	2.182631e-11	2.185963e-7	1	7_Enh	1	7_Enh	NA	NA	1	ENSG00000118257.12
chr2	205820000	chr2	206540000	13	5.730359e-7	0.001072627	1	7_Enh	1	7_Enh	NA	NA	1	ENSG00000118257.12
chr2	205900000	chr2	206540000	15	6.840855e-7	0.001227087	1	7_Enh	1	7_Enh	NA	NA	1	ENSG00000118257.12
chr2	206180000	chr2	206540000	17	1.632665e-5	0.01264242	1	7_Enh	1	7_Enh	NA	NA	1	ENSG00000118257.12
chr2	207580000	chr2	208740000	8	2.298439e-5	0.01600773	NA	NA	1	7_Enh	1	ENSG00000232125.2	NA	NA
chr2	207620000	chr2	208540000	9	5.075692e-5	0.02716682	NA	NA	1	7_Enh	1	ENSG00000138400.8	NA	NA
chr2	207620000	chr2	208900000	11	1.449683e-7	3.664744e-4	NA	NA	1	7_Enh	1	ENSG00000138400.8	1	ENSG00000178385.9
chr2	207660000	chr2	208580000	11	4.206398e-6	0.004817573	1	7_Enh	1	7_Enh	NA	NA	1	ENSG00000163249.5
chr2	207860000	chr2	208580000	13	8.32948e-8	2.36973e-4	1	7_Enh	1	7_Enh	NA	NA	1	ENSG00000163249.5
chr2	207860000	chr2	209140000	7	1.263033e-4	0.04898828	1	7_Enh	1	7_Enh	NA	NA	1	ENSG00000138413.9
chr2	207860000	chr2	215660000	4	1.123066e-4	0.04541759	1	7_Enh	1	7_Enh	NA	NA	1	ENSG00000138376.6
chr2	207940000	chr2	208380000	18	1.420288e-7	3.610885e-4	1	7_Enh	1	7_Enh	NA	NA	1	ENSG00000118260.10
chr2	207980000	chr2	208380000	16	4.574309e-5	0.02534489	1	7_Enh	1	7_Enh	NA	NA	1	ENSG00000118260.10
chr2	208020000	chr2	208140000	22	9.856267e-5	0.04178583	1	7_Enh	1	7_Enh	1	ENSG00000118263.10	NA	NA
chr2	208020000	chr2	208300000	22	8.631224e-8	2.432114e-4	1	7_Enh	1	7_Enh	1	ENSG00000118263.10	NA	NA
chr2	208020000	chr2	208340000	23	1.758784e-8	6.674928e-5	1	7_Enh	1	7_Enh	1	ENSG00000118263.10	NA	NA
chr2	208020000	chr2	208380000	22	5.742932e-7	0.001074232	1	7_Enh	1	7_Enh	1	ENSG00000118263.10	1	ENSG00000118260.10
chr2	208580000	chr2	208940000	19	5.683342e-7	0.001066122	1	7_Enh	1	7_Enh	1	ENSG00000163249.5	NA	NA
chr2	208620000	chr2	208860000	20	2.628369e-5	0.0175322	1	7_Enh	1	7_Enh	1	ENSG00000163251.3	NA	NA
chr2	208620000	chr2	208900000	28	2.56642e-10	1.914289e-6	1	7_Enh	1	7_Enh	1	ENSG00000163251.3	1	ENSG00000178385.9
chr2	208620000	chr2	208940000	24	2.102245e-6	0.002878852	1	7_Enh	1	7_Enh	1	ENSG00000163251.3	NA	NA
chr2	208660000	chr2	208900000	15	6.315019e-5	0.03133608	1	7_Enh	1	7_Enh	NA	NA	1	ENSG00000178385.9
chr2	208700000	chr2	208900000	21	2.608914e-6	0.003381203	1	7_Enh	1	7_Enh	NA	NA	1	ENSG00000178385.9
chr2	213580000	chr2	214020000	17	1.734048e-5	0.01319972	1	7_Enh	1	7_Enh	NA	NA	1	ENSG00000030419.12
chr2	214060000	chr2	215660000	8	3.627714e-5	0.02179264	1	7_Enh	1	7_Enh	NA	NA	1	ENSG00000138376.6
chr2	214140000	chr2	215460000	11	8.847218e-8	2.482388e-4	NA	NA	1	7_Enh	1	ENSG00000144451.14	NA	NA
chr2	214140000	chr2	215660000	12	2.208235e-8	8.061314e-5	NA	NA	1	7_Enh	1	ENSG00000144451.14	1	ENSG00000138376.6
chr2	214140000	chr2	216180000	7	1.42455e-5	0.0115135	NA	NA	1	7_Enh	1	ENSG00000144451.14	1	ENSG00000138363.10
chr2	214140000	chr2	216220000	8	4.21274e-5	0.0240292	NA	NA	1	7_Enh	1	ENSG00000144451.14	NA	NA
chr2	214140000	chr2	216300000	7	9.794631e-5	0.04161244	NA	NA	1	7_Enh	1	ENSG00000144451.14	1	ENSG00000115414.14
chr2	214180000	chr2	223180000	4	9.968583e-5	0.04208961	1	7_Enh	NA	NA	NA	NA	1	ENSG00000135903.14
chr2	214700000	chr2	216020000	12	4.479405e-7	8.855419e-4	1	7_Enh	1	7_Enh	NA	NA	1	ENSG00000144452.10
chr2	216300000	chr2	216420000	32	9.976555e-9	4.174425e-5	1	7_Enh	1	7_Enh	1	ENSG00000115414.14	NA	NA
chr2	216300000	chr2	216460000	37	4.814151e-9	2.299206e-5	1	7_Enh	1	7_Enh	1	ENSG00000115414.14	NA	NA
chr2	216300000	chr2	216540000	25	8.570457e-8	2.418882e-4	1	7_Enh	1	7_Enh	1	ENSG00000115414.14	NA	NA
chr2	216300000	chr2	216580000	20	1.058588e-7	2.855728e-4	1	7_Enh	1	7_Enh	1	ENSG00000115414.14	NA	NA
chr2	216300000	chr2	216620000	42	3.581437e-17	9.49407e-13	1	7_Enh	1	7_Enh	1	ENSG00000115414.14	NA	NA
chr2	216300000	chr2	216660000	33	1.011058e-14	1.987833e-10	1	7_Enh	1	7_Enh	1	ENSG00000115414.14	NA	NA
chr2	216300000	chr2	216740000	26	1.411956e-13	2.29741e-9	1	7_Enh	1	7_Enh	1	ENSG00000115414.14	NA	NA
chr2	216300000	chr2	216780000	35	2.338291e-21	8.524787e-17	1	7_Enh	1	7_Enh	1	ENSG00000115414.14	NA	NA
chr2	217060000	chr2	217220000	36	6.062441e-14	1.044028e-9	1	7_Enh	1	7_Enh	NA	NA	1	ENSG00000144583.4
chr2	217060000	chr2	217260000	32	9.680035e-12	1.059852e-7	1	7_Enh	1	7_Enh	NA	NA	1	ENSG00000138375.8
chr2	217100000	chr2	217220000	21	1.468268e-8	5.735264e-5	1	7_Enh	1	7_Enh	NA	NA	1	ENSG00000144583.4
chr2	217100000	chr2	217260000	26	1.133179e-12	1.534135e-8	1	7_Enh	1	7_Enh	NA	NA	1	ENSG00000138375.8
chr2	217140000	chr2	217260000	30	3.159414e-8	1.076913e-4	1	7_Enh	1	7_Enh	NA	NA	1	ENSG00000138375.8
chr2	217380000	chr2	217500000	51	1.02652e-17	2.854066e-13	1	7_Enh	1	7_Enh	1	ENSG00000197756.5	1	ENSG00000115457.5
chr2	217380000	chr2	217540000	18	4.117695e-7	8.307274e-4	1	7_Enh	1	7_Enh	1	ENSG00000197756.5	NA	NA
chr2	217380000	chr2	218060000	14	3.079393e-6	0.003822663	1	7_Enh	1	7_Enh	1	ENSG00000197756.5	NA	NA
chr2	217380000	chr2	218100000	11	3.616037e-5	0.02174306	1	7_Enh	1	7_Enh	1	ENSG00000197756.5	NA	NA
chr2	217380000	chr2	218140000	11	5.20051e-5	0.02758103	1	7_Enh	1	7_Enh	1	ENSG00000197756.5	NA	NA
chr2	217380000	chr2	218380000	11	8.849253e-6	0.008215581	1	7_Enh	1	7_Enh	1	ENSG00000197756.5	NA	NA
chr2	217380000	chr2	218420000	9	5.543766e-5	0.02875421	1	7_Enh	1	7_Enh	1	ENSG00000197756.5	NA	NA
chr2	217380000	chr2	218540000	9	7.564847e-5	0.03522411	1	7_Enh	1	7_Enh	1	ENSG00000197756.5	NA	NA
chr2	217380000	chr2	218580000	10	7.223249e-7	0.00128162	1	7_Enh	1	7_Enh	1	ENSG00000197756.5	NA	NA
chr2	217380000	chr2	218620000	15	1.270095e-10	1.023711e-6	1	7_Enh	1	7_Enh	1	ENSG00000197756.5	1	ENSG00000231672.2
chr2	217420000	chr2	218620000	8	8.957795e-5	0.03929755	1	7_Enh	1	7_Enh	NA	NA	1	ENSG00000231672.2
chr2	217500000	chr2	217900000	19	1.169493e-5	0.01001761	1	7_Enh	1	7_Enh	1	ENSG00000115457.5	NA	NA
chr2	217500000	chr2	218420000	15	1.383431e-8	5.462016e-5	1	7_Enh	1	7_Enh	1	ENSG00000115457.5	NA	NA
chr2	217500000	chr2	218500000	13	8.679559e-6	0.00810405	1	7_Enh	1	7_Enh	1	ENSG00000115457.5	NA	NA
chr2	217500000	chr2	218540000	11	2.626874e-5	0.01752506	1	7_Enh	1	7_Enh	1	ENSG00000115457.5	NA	NA
chr2	217580000	chr2	217740000	22	1.212878e-5	0.01027278	1	7_Enh	1	7_Enh	1	ENSG00000115461.4	1	ENSG00000223874.1
chr2	217580000	chr2	217780000	24	7.807449e-7	0.001359424	1	7_Enh	1	7_Enh	1	ENSG00000115461.4	NA	NA
chr2	217580000	chr2	217900000	17	6.356893e-5	0.03147416	1	7_Enh	1	7_Enh	1	ENSG00000115461.4	NA	NA
chr2	217580000	chr2	217940000	24	2.63e-9	1.392591e-5	1	7_Enh	1	7_Enh	1	ENSG00000115461.4	NA	NA
chr2	217580000	chr2	217980000	23	7.620861e-13	1.072349e-8	1	7_Enh	1	7_Enh	1	ENSG00000115461.4	NA	NA
[truncated: 8,706 more rows]
