# Supplementary material for: Generative modeling of multi-mapping reads with mHi-C advances analysis of Hi-C studies
Source: eLife. 2019 Jan 31;8:e38070. doi: 10.7554/eLife.38070 (PMC6450682; doi:10.7554/eLife.38070)
Supplement: Figure 4—source data 2. [file elife-38070-fig4-data2.zip › Figure4-sourceData2_promoterEnhancer/rep4_proEnh_Uni.csv]

chr1	1500000	chr1	6740000	5	1.911761e-4	0.01160798	1	7_Enh	1	7_Enh	1	ENSG00000160075.10	NA	NA
chr1	1500000	chr1	9020000	3	0.001006351	0.03843613	1	7_Enh	1	7_Enh	1	ENSG00000160075.10	1	ENSG00000131686.10
chr1	1500000	chr1	9620000	4	5.438434e-4	0.02474969	1	7_Enh	1	7_Enh	1	ENSG00000160075.10	NA	NA
chr1	1620000	chr1	9980000	5	3.256058e-5	0.003115321	NA	NA	1	7_Enh	1	ENSG00000189339.7	1	ENSG00000178585.10
chr1	1940000	chr1	2100000	12	1.480781e-4	0.009621975	NA	NA	1	7_Enh	1	ENSG00000187730.6	NA	NA
chr1	1940000	chr1	3460000	5	4.003212e-4	0.01985855	NA	NA	1	7_Enh	1	ENSG00000187730.6	NA	NA
chr1	1940000	chr1	6260000	3	0.001452468	0.04982392	NA	NA	1	7_Enh	1	ENSG00000187730.6	1	ENSG00000116251.5
chr1	1940000	chr1	6340000	4	6.217696e-5	0.005061076	NA	NA	1	7_Enh	1	ENSG00000187730.6	1	ENSG00000158292.6
chr1	1940000	chr1	6660000	3	7.2206e-4	0.03032171	NA	NA	1	7_Enh	1	ENSG00000187730.6	1	ENSG00000162413.12
chr1	1940000	chr1	6740000	5	4.170636e-5	0.003750243	NA	NA	1	7_Enh	1	ENSG00000187730.6	NA	NA
chr1	1940000	chr1	6940000	4	6.544016e-4	0.02826402	NA	NA	1	7_Enh	1	ENSG00000187730.6	NA	NA
chr1	1940000	chr1	9900000	3	2.668572e-4	0.01479878	NA	NA	1	7_Enh	1	ENSG00000187730.6	1	ENSG00000171603.12
chr1	1940000	chr1	10620000	3	6.422575e-4	0.02788528	NA	NA	1	7_Enh	1	ENSG00000187730.6	NA	NA
chr1	2140000	chr1	2340000	16	2.881856e-5	0.002839674	1	7_Enh	1	7_Enh	1	ENSG00000157933.9	1	ENSG00000149527.13
chr1	2140000	chr1	3540000	8	2.757348e-6	4.678105e-4	1	7_Enh	1	7_Enh	1	ENSG00000157933.9	1	ENSG00000158109.10
chr1	2140000	chr1	6260000	4	2.856404e-4	0.01554974	1	7_Enh	1	7_Enh	1	ENSG00000157933.9	1	ENSG00000116251.5
chr1	2140000	chr1	7260000	4	8.332393e-4	0.03360031	1	7_Enh	1	7_Enh	1	ENSG00000157933.9	NA	NA
chr1	2140000	chr1	7300000	4	6.020236e-4	0.02661731	1	7_Enh	1	7_Enh	1	ENSG00000157933.9	NA	NA
chr1	2140000	chr1	7820000	4	6.271631e-4	0.02741763	1	7_Enh	NA	NA	1	ENSG00000157933.9	1	ENSG00000049245.8
chr1	2140000	chr1	11220000	3	0.001378333	0.0480184	1	7_Enh	1	7_Enh	1	ENSG00000157933.9	NA	NA
chr1	2140000	chr1	11340000	4	2.633368e-4	0.01465571	1	7_Enh	1	7_Enh	1	ENSG00000157933.9	1	ENSG00000120942.9
chr1	2340000	chr1	3220000	7	2.1148e-4	0.01249575	1	7_Enh	1	7_Enh	1	ENSG00000149527.13	NA	NA
chr1	2340000	chr1	5900000	5	8.743494e-5	0.006520132	1	7_Enh	1	7_Enh	1	ENSG00000149527.13	NA	NA
chr1	2340000	chr1	6060000	7	4.052515e-7	1.023925e-4	1	7_Enh	1	7_Enh	1	ENSG00000149527.13	1	ENSG00000131697.13
chr1	2340000	chr1	6740000	5	1.803779e-4	0.01112804	1	7_Enh	1	7_Enh	1	ENSG00000149527.13	NA	NA
chr1	2340000	chr1	9020000	4	2.993597e-5	0.002922607	1	7_Enh	1	7_Enh	1	ENSG00000149527.13	1	ENSG00000131686.10
chr1	2340000	chr1	10580000	5	1.826215e-5	0.002011169	1	7_Enh	1	7_Enh	1	ENSG00000149527.13	NA	NA
chr1	2340000	chr1	10620000	5	3.026145e-6	5.032561e-4	1	7_Enh	1	7_Enh	1	ENSG00000149527.13	NA	NA
chr1	2340000	chr1	11140000	5	1.896435e-6	3.488053e-4	1	7_Enh	1	7_Enh	1	ENSG00000149527.13	1	ENSG00000171824.9
chr1	2340000	chr1	11780000	3	0.001176898	0.04295988	1	7_Enh	1	7_Enh	1	ENSG00000149527.13	1	ENSG00000177674.11
chr1	2540000	chr1	3580000	9	5.025697e-7	1.216921e-4	1	7_Enh	NA	NA	NA	NA	1	ENSG00000116213.11
chr1	2540000	chr1	11860000	5	5.414758e-7	1.292146e-4	1	7_Enh	1	7_Enh	NA	NA	1	ENSG00000177000.6
chr1	2940000	chr1	3540000	10	4.180459e-5	0.003756788	NA	NA	1	7_Enh	1	ENSG00000169717.5	1	ENSG00000158109.10
chr1	2940000	chr1	11820000	3	0.00120163	0.04359271	NA	NA	1	7_Enh	1	ENSG00000169717.5	1	ENSG00000215910.3
chr1	3220000	chr1	11260000	4	1.290322e-4	0.008689795	1	7_Enh	1	7_Enh	NA	NA	1	ENSG00000171819.4
chr1	3220000	chr1	12220000	3	3.906481e-4	0.0195113	1	7_Enh	1	7_Enh	NA	NA	1	ENSG00000028137.12
chr1	3220000	chr1	12780000	3	0.00110044	0.0409544	1	7_Enh	NA	NA	NA	NA	1	ENSG00000188984.7
chr1	3460000	chr1	3580000	13	6.492583e-4	0.02810431	1	7_Enh	NA	NA	NA	NA	1	ENSG00000116213.11
chr1	3460000	chr1	11540000	4	4.462313e-5	0.003946787	1	7_Enh	NA	NA	NA	NA	1	ENSG00000204624.6
chr1	3460000	chr1	11820000	10	6.704133e-15	1.973615e-11	1	7_Enh	1	7_Enh	NA	NA	1	ENSG00000215910.3
chr1	3540000	chr1	5900000	6	2.242547e-5	0.002350963	1	7_Enh	1	7_Enh	1	ENSG00000158109.10	NA	NA
chr1	3540000	chr1	5940000	6	4.012146e-6	6.264496e-4	1	7_Enh	1	7_Enh	1	ENSG00000158109.10	NA	NA
chr1	3540000	chr1	11220000	3	0.001096639	0.04085359	1	7_Enh	1	7_Enh	1	ENSG00000158109.10	NA	NA
chr1	3540000	chr1	11260000	4	1.73015e-4	0.01079324	1	7_Enh	1	7_Enh	1	ENSG00000158109.10	1	ENSG00000171819.4
chr1	3540000	chr1	11340000	4	2.004331e-4	0.01201426	1	7_Enh	1	7_Enh	1	ENSG00000158109.10	1	ENSG00000120942.9
chr1	3540000	chr1	11700000	5	1.545426e-6	2.967542e-4	1	7_Enh	NA	NA	1	ENSG00000158109.10	1	ENSG00000116661.9
chr1	3540000	chr1	11820000	3	6.740644e-4	0.02887087	1	7_Enh	1	7_Enh	1	ENSG00000158109.10	1	ENSG00000215910.3
chr1	3540000	chr1	12540000	3	4.7555e-4	0.02247538	1	7_Enh	1	7_Enh	1	ENSG00000158109.10	NA	NA
chr1	3540000	chr1	12780000	4	8.085074e-5	0.006153196	1	7_Enh	NA	NA	1	ENSG00000158109.10	1	ENSG00000188984.7
chr1	3580000	chr1	6060000	7	1.235248e-6	2.489593e-4	NA	NA	1	7_Enh	1	ENSG00000116213.11	1	ENSG00000131697.13
chr1	3580000	chr1	6260000	4	4.865945e-4	0.02285513	NA	NA	1	7_Enh	1	ENSG00000116213.11	1	ENSG00000116251.5
chr1	3580000	chr1	7540000	6	1.431498e-6	2.794905e-4	NA	NA	1	7_Enh	1	ENSG00000116213.11	NA	NA
chr1	3580000	chr1	8460000	4	5.277153e-4	0.0242209	NA	NA	1	7_Enh	1	ENSG00000116213.11	NA	NA
chr1	3580000	chr1	9900000	3	4.215178e-4	0.020607	NA	NA	1	7_Enh	1	ENSG00000116213.11	1	ENSG00000171603.12
chr1	3580000	chr1	12180000	5	1.840356e-6	3.407273e-4	NA	NA	1	7_Enh	1	ENSG00000116213.11	NA	NA
chr1	3740000	chr1	6060000	8	2.629496e-5	0.00264874	1	7_Enh	1	7_Enh	NA	NA	1	ENSG00000131697.13
chr1	3740000	chr1	6260000	11	7.36498e-10	5.544423e-7	1	7_Enh	1	7_Enh	NA	NA	1	ENSG00000116251.5
chr1	3740000	chr1	11140000	4	5.714203e-4	0.02563374	1	7_Enh	1	7_Enh	NA	NA	1	ENSG00000171824.9
chr1	3740000	chr1	11260000	8	1.007348e-7	3.329595e-5	1	7_Enh	1	7_Enh	NA	NA	1	ENSG00000171819.4
chr1	3740000	chr1	11540000	4	4.865909e-4	0.02285509	1	7_Enh	NA	NA	NA	NA	1	ENSG00000204624.6
chr1	3740000	chr1	12820000	7	1.902239e-6	3.4962e-4	1	7_Enh	NA	NA	NA	NA	1	ENSG00000116726.4
chr1	3740000	chr1	13020000	4	0.001459606	0.04999586	1	7_Enh	NA	NA	NA	NA	1	ENSG00000204508.3
chr1	3820000	chr1	5900000	8	1.420518e-6	2.778424e-4	NA	NA	1	7_Enh	1	ENSG00000198912.6	NA	NA
chr1	3820000	chr1	6380000	8	2.113417e-8	9.268836e-6	NA	NA	1	7_Enh	1	ENSG00000198912.6	NA	NA
chr1	3820000	chr1	12460000	4	5.782741e-4	0.025854	NA	NA	1	7_Enh	1	ENSG00000198912.6	NA	NA
chr1	3820000	chr1	12540000	3	9.55562e-4	0.03704212	NA	NA	1	7_Enh	1	ENSG00000198912.6	NA	NA
chr1	4700000	chr1	5900000	8	2.76875e-4	0.0152006	NA	NA	1	7_Enh	1	ENSG00000196581.6	NA	NA
chr1	4700000	chr1	6020000	12	1.08442e-7	3.536685e-5	NA	NA	1	7_Enh	1	ENSG00000196581.6	NA	NA
chr1	4700000	chr1	6980000	8	2.799684e-5	0.002777992	NA	NA	1	7_Enh	1	ENSG00000196581.6	NA	NA
chr1	4700000	chr1	12580000	5	3.92748e-5	0.003586508	NA	NA	1	7_Enh	1	ENSG00000196581.6	NA	NA
chr1	4700000	chr1	13940000	10	1.714014e-11	2.154449e-8	NA	NA	1	7_Enh	1	ENSG00000196581.6	NA	NA
chr1	4700000	chr1	14060000	8	5.392614e-8	2.001371e-5	NA	NA	1	7_Enh	1	ENSG00000196581.6	NA	NA
chr1	5900000	chr1	6260000	11	7.204273e-4	0.03027475	1	7_Enh	1	7_Enh	NA	NA	1	ENSG00000116251.5
chr1	5900000	chr1	12940000	4	7.098739e-4	0.0299579	1	7_Enh	NA	NA	NA	NA	1	ENSG00000187545.5
chr1	5900000	chr1	14020000	4	2.201949e-4	0.01286838	1	7_Enh	1	7_Enh	NA	NA	1	ENSG00000116731.18
chr1	5940000	chr1	11700000	4	9.045366e-5	0.006684455	1	7_Enh	NA	NA	NA	NA	1	ENSG00000116661.9
chr1	6020000	chr1	11340000	9	3.897972e-9	2.262717e-6	1	7_Enh	1	7_Enh	NA	NA	1	ENSG00000120942.9
chr1	6020000	chr1	13860000	5	2.898478e-6	4.863345e-4	1	7_Enh	NA	NA	NA	NA	1	ENSG00000162494.5
chr1	6020000	chr1	14020000	4	2.921333e-4	0.01580355	1	7_Enh	1	7_Enh	NA	NA	1	ENSG00000116731.18
chr1	6060000	chr1	12140000	5	1.093047e-5	0.001358936	1	7_Enh	1	7_Enh	1	ENSG00000131697.13	1	ENSG00000120949.10
chr1	6060000	chr1	12300000	4	2.957899e-4	0.01594507	1	7_Enh	1	7_Enh	1	ENSG00000131697.13	1	ENSG00000048707.9
chr1	6060000	chr1	15780000	3	0.001351413	0.0473478	1	7_Enh	1	7_Enh	1	ENSG00000131697.13	1	ENSG00000215704.5
chr1	6180000	chr1	13900000	4	4.934092e-5	0.004253412	1	7_Enh	NA	NA	NA	NA	1	ENSG00000162493.12
chr1	6260000	chr1	6380000	18	8.547466e-7	1.859635e-4	1	7_Enh	1	7_Enh	1	ENSG00000116251.5	NA	NA
chr1	6260000	chr1	7500000	5	0.001019956	0.03880118	1	7_Enh	1	7_Enh	1	ENSG00000116251.5	NA	NA
chr1	6260000	chr1	8580000	5	3.297265e-4	0.01725892	1	7_Enh	1	7_Enh	1	ENSG00000116251.5	NA	NA
chr1	6260000	chr1	11780000	4	1.570983e-4	0.01005096	1	7_Enh	1	7_Enh	1	ENSG00000116251.5	1	ENSG00000177674.11
chr1	6260000	chr1	12140000	4	6.397623e-5	0.00516923	1	7_Enh	1	7_Enh	1	ENSG00000116251.5	1	ENSG00000120949.10
chr1	6260000	chr1	15300000	4	4.339709e-5	0.003863443	1	7_Enh	1	7_Enh	1	ENSG00000116251.5	NA	NA
chr1	6260000	chr1	15580000	4	5.726936e-5	0.004757669	1	7_Enh	1	7_Enh	1	ENSG00000116251.5	1	ENSG00000142621.15
chr1	6340000	chr1	6820000	9	0.00104955	0.03959766	1	7_Enh	1	7_Enh	1	ENSG00000158292.6	NA	NA
chr1	6340000	chr1	7180000	7	1.092472e-4	0.007690646	1	7_Enh	1	7_Enh	1	ENSG00000158292.6	NA	NA
chr1	6340000	chr1	11860000	4	5.680981e-5	0.004729593	1	7_Enh	1	7_Enh	1	ENSG00000158292.6	1	ENSG00000177000.6
chr1	6340000	chr1	12140000	6	7.424754e-8	2.598753e-5	1	7_Enh	1	7_Enh	1	ENSG00000158292.6	1	ENSG00000120949.10
chr1	6340000	chr1	12380000	5	2.757686e-5	0.002746443	1	7_Enh	1	7_Enh	1	ENSG00000158292.6	NA	NA
chr1	6340000	chr1	15460000	3	7.928469e-4	0.0324147	1	7_Enh	1	7_Enh	1	ENSG00000158292.6	1	ENSG00000171729.9
chr1	6340000	chr1	15660000	6	2.640518e-7	7.26364e-5	1	7_Enh	1	7_Enh	1	ENSG00000158292.6	NA	NA
chr1	6380000	chr1	10260000	4	1.336769e-4	0.008921122	1	7_Enh	1	7_Enh	NA	NA	1	ENSG00000054523.12
chr1	6660000	chr1	7300000	11	1.12199e-5	0.00138633	1	7_Enh	1	7_Enh	1	ENSG00000162413.12	NA	NA
chr1	6660000	chr1	7540000	11	2.509966e-7	6.972963e-5	1	7_Enh	1	7_Enh	1	ENSG00000162413.12	NA	NA
chr1	6660000	chr1	7580000	7	4.865463e-5	0.004209425	1	7_Enh	1	7_Enh	1	ENSG00000162413.12	NA	NA
chr1	6660000	chr1	7980000	10	1.635582e-6	3.103319e-4	1	7_Enh	1	7_Enh	1	ENSG00000162413.12	NA	NA
chr1	6660000	chr1	8460000	6	2.789167e-4	0.01528493	1	7_Enh	1	7_Enh	1	ENSG00000162413.12	NA	NA
chr1	6660000	chr1	8540000	5	4.597644e-4	0.02193443	1	7_Enh	1	7_Enh	1	ENSG00000162413.12	NA	NA
chr1	6660000	chr1	9660000	4	5.181016e-4	0.02390818	1	7_Enh	1	7_Enh	1	ENSG00000162413.12	1	ENSG00000188807.8
chr1	6660000	chr1	11140000	4	1.074725e-4	0.007597706	1	7_Enh	1	7_Enh	1	ENSG00000162413.12	1	ENSG00000171824.9
chr1	6660000	chr1	11260000	5	2.688906e-5	0.002694382	1	7_Enh	1	7_Enh	1	ENSG00000162413.12	1	ENSG00000171819.4
chr1	6660000	chr1	12140000	8	2.85056e-11	3.36603e-8	1	7_Enh	1	7_Enh	1	ENSG00000162413.12	1	ENSG00000120949.10
chr1	6660000	chr1	12300000	5	2.486064e-6	4.314182e-4	1	7_Enh	1	7_Enh	1	ENSG00000162413.12	1	ENSG00000048707.9
chr1	6660000	chr1	14060000	4	5.052462e-4	0.0234805	1	7_Enh	1	7_Enh	1	ENSG00000162413.12	NA	NA
chr1	6660000	chr1	14140000	4	3.894898e-5	0.003564357	1	7_Enh	1	7_Enh	1	ENSG00000162413.12	NA	NA
chr1	6660000	chr1	14940000	4	1.028497e-4	0.007355063	1	7_Enh	1	7_Enh	1	ENSG00000162413.12	1	ENSG00000189337.11
chr1	6700000	chr1	7500000	8	2.705438e-5	0.002706881	NA	NA	1	7_Enh	1	ENSG00000041988.11	NA	NA
chr1	6700000	chr1	7620000	10	5.021226e-6	7.45144e-4	NA	NA	1	7_Enh	1	ENSG00000041988.11	NA	NA
chr1	6700000	chr1	10540000	7	2.035326e-8	8.988104e-6	NA	NA	1	7_Enh	1	ENSG00000041988.11	1	ENSG00000160049.7
chr1	6700000	chr1	15780000	4	3.190396e-5	0.003067294	NA	NA	1	7_Enh	1	ENSG00000041988.11	1	ENSG00000215704.5
chr1	6740000	chr1	11140000	6	1.931788e-5	0.002098568	1	7_Enh	1	7_Enh	NA	NA	1	ENSG00000171824.9
chr1	6740000	chr1	11860000	7	2.922454e-7	7.881058e-5	1	7_Enh	1	7_Enh	NA	NA	1	ENSG00000177000.6
chr1	6740000	chr1	16580000	7	5.31494e-8	1.978095e-5	1	7_Enh	1	7_Enh	NA	NA	1	ENSG00000132881.7
chr1	6780000	chr1	6940000	53	4.960494e-17	2.2605e-13	1	7_Enh	1	7_Enh	1	ENSG00000007923.11	NA	NA
chr1	6780000	chr1	7180000	18	4.235832e-9	2.425541e-6	1	7_Enh	1	7_Enh	1	ENSG00000007923.11	NA	NA
chr1	6780000	chr1	7260000	15	2.225269e-4	0.01296746	1	7_Enh	1	7_Enh	1	ENSG00000007923.11	NA	NA
chr1	6780000	chr1	7300000	18	7.123743e-7	1.608318e-4	1	7_Enh	1	7_Enh	1	ENSG00000007923.11	NA	NA
chr1	6780000	chr1	7460000	16	1.843523e-8	8.287415e-6	1	7_Enh	1	7_Enh	1	ENSG00000007923.11	NA	NA
chr1	6780000	chr1	7580000	16	1.399242e-10	1.335647e-7	1	7_Enh	1	7_Enh	1	ENSG00000007923.11	NA	NA
chr1	6780000	chr1	7620000	16	8.413711e-9	4.305907e-6	1	7_Enh	1	7_Enh	1	ENSG00000007923.11	NA	NA
chr1	6780000	chr1	10620000	5	1.86784e-4	0.01141374	1	7_Enh	1	7_Enh	1	ENSG00000007923.11	NA	NA
chr1	6780000	chr1	10900000	8	1.638473e-8	7.508334e-6	1	7_Enh	1	7_Enh	1	ENSG00000007923.11	NA	NA
chr1	6780000	chr1	11140000	6	5.744948e-6	8.266333e-4	1	7_Enh	1	7_Enh	1	ENSG00000007923.11	1	ENSG00000171824.9
chr1	6820000	chr1	12820000	4	0.00131001	0.04631582	1	7_Enh	NA	NA	NA	NA	1	ENSG00000116726.4
chr1	6860000	chr1	6980000	26	0.001136277	0.04189604	1	7_Enh	1	7_Enh	1	ENSG00000171735.14	NA	NA
chr1	6860000	chr1	7180000	15	3.808653e-6	6.016641e-4	1	7_Enh	1	7_Enh	1	ENSG00000171735.14	NA	NA
chr1	6860000	chr1	7500000	8	0.001050549	0.03962514	1	7_Enh	1	7_Enh	1	ENSG00000171735.14	NA	NA
chr1	6860000	chr1	7580000	11	6.70035e-6	9.312009e-4	1	7_Enh	1	7_Enh	1	ENSG00000171735.14	NA	NA
chr1	6860000	chr1	7820000	17	3.86255e-9	2.24541e-6	1	7_Enh	NA	NA	1	ENSG00000171735.14	1	ENSG00000049245.8
chr1	6860000	chr1	11140000	6	5.318613e-6	7.791767e-4	1	7_Enh	1	7_Enh	1	ENSG00000171735.14	1	ENSG00000171824.9
chr1	6900000	chr1	7900000	6	0.001121158	0.0414998	1	7_Enh	1	7_Enh	NA	NA	1	ENSG00000049247.9
chr1	6940000	chr1	7820000	17	1.181602e-6	2.403978e-4	1	7_Enh	NA	NA	NA	NA	1	ENSG00000049245.8
chr1	6940000	chr1	10540000	5	3.551194e-4	0.0182135	1	7_Enh	1	7_Enh	NA	NA	1	ENSG00000160049.7
chr1	6940000	chr1	11140000	6	3.67927e-5	0.003414331	1	7_Enh	1	7_Enh	NA	NA	1	ENSG00000171824.9
chr1	6940000	chr1	16940000	9	2.273063e-9	1.438805e-6	1	7_Enh	1	7_Enh	NA	NA	1	ENSG00000219481.6
chr1	7140000	chr1	11340000	5	4.887122e-4	0.0229255	1	7_Enh	1	7_Enh	NA	NA	1	ENSG00000120942.9
chr1	7180000	chr1	7820000	10	1.30488e-4	0.008763272	1	7_Enh	NA	NA	NA	NA	1	ENSG00000049245.8
chr1	7180000	chr1	8380000	5	0.001331757	0.04685911	1	7_Enh	1	7_Enh	NA	NA	1	ENSG00000162426.10
chr1	7180000	chr1	12300000	4	8.498541e-5	0.006384638	1	7_Enh	1	7_Enh	NA	NA	1	ENSG00000048707.9
chr1	7180000	chr1	12780000	4	1.637098e-4	0.01036076	1	7_Enh	NA	NA	NA	NA	1	ENSG00000188984.7
chr1	7260000	chr1	7820000	19	8.35796e-7	1.826675e-4	1	7_Enh	NA	NA	NA	NA	1	ENSG00000049245.8
chr1	7260000	chr1	11820000	4	8.898622e-4	0.03521339	1	7_Enh	1	7_Enh	NA	NA	1	ENSG00000215910.3
chr1	7300000	chr1	7820000	20	1.44941e-7	4.472344e-5	1	7_Enh	NA	NA	NA	NA	1	ENSG00000049245.8
chr1	7380000	chr1	11340000	6	5.348523e-4	0.02445312	1	7_Enh	1	7_Enh	NA	NA	1	ENSG00000120942.9
chr1	7460000	chr1	10540000	9	3.251176e-10	2.744337e-7	1	7_Enh	1	7_Enh	NA	NA	1	ENSG00000160049.7
chr1	7460000	chr1	11700000	5	2.935411e-5	0.002879899	1	7_Enh	NA	NA	NA	NA	1	ENSG00000116661.9
chr1	7460000	chr1	17340000	4	2.242847e-5	0.002351202	1	7_Enh	1	7_Enh	NA	NA	1	ENSG00000159363.13
chr1	7500000	chr1	7900000	10	6.787911e-5	0.005403065	1	7_Enh	1	7_Enh	NA	NA	1	ENSG00000049247.9
chr1	7500000	chr1	16860000	4	7.2629e-5	0.005683596	1	7_Enh	NA	NA	NA	NA	1	ENSG00000268674.1
chr1	7500000	chr1	17460000	3	2.759404e-4	0.01516303	1	7_Enh	1	7_Enh	NA	NA	1	ENSG00000117115.8
chr1	7540000	chr1	11540000	4	8.060993e-4	0.03280232	1	7_Enh	NA	NA	NA	NA	1	ENSG00000204624.6
chr1	7540000	chr1	11860000	4	4.523312e-4	0.02167519	1	7_Enh	1	7_Enh	NA	NA	1	ENSG00000177000.6
chr1	7540000	chr1	14940000	4	6.730434e-4	0.02883995	1	7_Enh	1	7_Enh	NA	NA	1	ENSG00000189337.11
chr1	7540000	chr1	15940000	5	1.080274e-4	0.007626237	1	7_Enh	1	7_Enh	NA	NA	1	ENSG00000197312.7
chr1	7580000	chr1	15780000	3	6.976595e-4	0.02958576	1	7_Enh	1	7_Enh	NA	NA	1	ENSG00000215704.5
chr1	7580000	chr1	15900000	3	0.001346825	0.04723559	1	7_Enh	NA	NA	NA	NA	1	ENSG00000116771.5
chr1	7580000	chr1	17540000	4	9.436564e-6	0.00121409	1	7_Enh	1	7_Enh	NA	NA	1	ENSG00000142623.8
chr1	7620000	chr1	11540000	8	1.119257e-8	5.45903e-6	1	7_Enh	NA	NA	NA	NA	1	ENSG00000204624.6
chr1	7620000	chr1	11700000	4	8.115586e-4	0.03296152	1	7_Enh	NA	NA	NA	NA	1	ENSG00000116661.9
chr1	7820000	chr1	7940000	26	3.480995e-6	5.611854e-4	NA	NA	1	7_Enh	1	ENSG00000049245.8	NA	NA
chr1	7820000	chr1	7980000	28	3.936582e-4	0.01961909	NA	NA	1	7_Enh	1	ENSG00000049245.8	NA	NA
chr1	7820000	chr1	8260000	14	6.931492e-4	0.02945145	NA	NA	1	7_Enh	1	ENSG00000049245.8	NA	NA
chr1	7820000	chr1	12380000	6	1.083627e-4	0.007643936	NA	NA	1	7_Enh	1	ENSG00000049245.8	NA	NA
chr1	7820000	chr1	15140000	5	4.061632e-4	0.02006542	NA	NA	1	7_Enh	1	ENSG00000049245.8	NA	NA
chr1	7900000	chr1	8260000	12	4.773066e-4	0.02253708	1	7_Enh	1	7_Enh	1	ENSG00000049247.9	NA	NA
chr1	7900000	chr1	8620000	10	3.225105e-4	0.01698064	1	7_Enh	1	7_Enh	1	ENSG00000049247.9	NA	NA
chr1	7900000	chr1	9980000	7	5.47105e-6	7.965373e-4	1	7_Enh	1	7_Enh	1	ENSG00000049247.9	1	ENSG00000178585.10
chr1	7900000	chr1	11700000	4	4.702765e-4	0.02229664	1	7_Enh	NA	NA	1	ENSG00000049247.9	1	ENSG00000116661.9
chr1	7900000	chr1	11820000	4	2.892676e-4	0.01569026	1	7_Enh	1	7_Enh	1	ENSG00000049247.9	1	ENSG00000215910.3
chr1	7900000	chr1	14940000	4	2.885433e-4	0.01566171	1	7_Enh	1	7_Enh	1	ENSG00000049247.9	1	ENSG00000189337.11
chr1	7940000	chr1	17340000	4	2.858666e-5	0.002822392	1	7_Enh	1	7_Enh	NA	NA	1	ENSG00000159363.13
chr1	8060000	chr1	8380000	49	5.464395e-37	1.825088e-32	1	7_Enh	1	7_Enh	NA	NA	1	ENSG00000162426.10
chr1	8060000	chr1	15940000	5	1.182779e-4	0.008152403	1	7_Enh	1	7_Enh	NA	NA	1	ENSG00000197312.7
chr1	8060000	chr1	16580000	4	1.602371e-4	0.01019857	1	7_Enh	1	7_Enh	NA	NA	1	ENSG00000132881.7
chr1	8100000	chr1	8220000	30	1.77777e-9	1.169121e-6	1	7_Enh	1	7_Enh	1	ENSG00000116285.8	NA	NA
chr1	8100000	chr1	8260000	33	5.944244e-13	1.117906e-9	1	7_Enh	1	7_Enh	1	ENSG00000116285.8	NA	NA
chr1	8100000	chr1	8340000	17	8.710519e-8	2.95999e-5	1	7_Enh	1	7_Enh	1	ENSG00000116285.8	NA	NA
chr1	8100000	chr1	8380000	15	6.015007e-6	8.56524e-4	1	7_Enh	1	7_Enh	1	ENSG00000116285.8	1	ENSG00000162426.10
chr1	8100000	chr1	8420000	21	5.707499e-12	8.25267e-9	1	7_Enh	1	7_Enh	1	ENSG00000116285.8	NA	NA
chr1	8100000	chr1	8460000	22	3.635653e-8	1.448341e-5	1	7_Enh	1	7_Enh	1	ENSG00000116285.8	NA	NA
chr1	8100000	chr1	8500000	16	4.721616e-6	7.107035e-4	1	7_Enh	1	7_Enh	1	ENSG00000116285.8	NA	NA
chr1	8100000	chr1	8620000	17	4.127643e-7	1.03908e-4	1	7_Enh	1	7_Enh	1	ENSG00000116285.8	NA	NA
chr1	8100000	chr1	8780000	12	7.239657e-5	0.005670023	1	7_Enh	1	7_Enh	1	ENSG00000116285.8	NA	NA
chr1	8100000	chr1	8900000	20	1.275011e-14	3.546352e-11	1	7_Enh	1	7_Enh	1	ENSG00000116285.8	NA	NA
chr1	8100000	chr1	12220000	6	8.178312e-7	1.795052e-4	1	7_Enh	1	7_Enh	1	ENSG00000116285.8	1	ENSG00000028137.12
chr1	8140000	chr1	8380000	44	1.627679e-30	3.833349e-26	1	7_Enh	1	7_Enh	NA	NA	1	ENSG00000162426.10
chr1	8140000	chr1	8940000	9	4.302372e-4	0.02091152	1	7_Enh	1	7_Enh	NA	NA	1	ENSG00000074800.9
chr1	8140000	chr1	10540000	4	0.001418377	0.04899853	1	7_Enh	1	7_Enh	NA	NA	1	ENSG00000160049.7
chr1	8220000	chr1	8380000	35	1.105136e-15	3.84087e-12	1	7_Enh	1	7_Enh	NA	NA	1	ENSG00000162426.10
chr1	8220000	chr1	9660000	8	4.656762e-5	0.004074073	1	7_Enh	1	7_Enh	NA	NA	1	ENSG00000188807.8
chr1	8220000	chr1	16940000	4	6.571652e-4	0.0283509	1	7_Enh	1	7_Enh	NA	NA	1	ENSG00000219481.6
chr1	8260000	chr1	8380000	34	1.11285e-13	2.496411e-10	1	7_Enh	1	7_Enh	NA	NA	1	ENSG00000162426.10
chr1	8260000	chr1	16580000	6	5.22587e-7	1.25575e-4	1	7_Enh	1	7_Enh	NA	NA	1	ENSG00000132881.7
chr1	8340000	chr1	15900000	5	2.354494e-6	4.134203e-4	1	7_Enh	NA	NA	NA	NA	1	ENSG00000116771.5
chr1	8340000	chr1	16060000	3	2.806827e-4	0.01535534	1	7_Enh	1	7_Enh	NA	NA	1	ENSG00000162460.6
chr1	8340000	chr1	17460000	4	1.162295e-5	0.001424824	1	7_Enh	1	7_Enh	NA	NA	1	ENSG00000117115.8
chr1	8380000	chr1	8540000	23	5.048794e-8	1.896244e-5	1	7_Enh	1	7_Enh	1	ENSG00000162426.10	NA	NA
chr1	8380000	chr1	8580000	17	2.08863e-5	0.00222661	1	7_Enh	1	7_Enh	1	ENSG00000162426.10	NA	NA
chr1	8380000	chr1	8780000	12	0.00107314	0.04023346	1	7_Enh	1	7_Enh	1	ENSG00000162426.10	NA	NA
chr1	8380000	chr1	8820000	15	2.955045e-5	0.002894112	1	7_Enh	1	7_Enh	1	ENSG00000162426.10	NA	NA
chr1	8380000	chr1	10420000	4	0.001357659	0.04750279	1	7_Enh	1	7_Enh	1	ENSG00000162426.10	NA	NA
chr1	8380000	chr1	12540000	5	8.858031e-6	0.001156051	1	7_Enh	1	7_Enh	1	ENSG00000162426.10	NA	NA
chr1	8380000	chr1	12580000	5	7.467601e-5	0.005802469	1	7_Enh	1	7_Enh	1	ENSG00000162426.10	NA	NA
chr1	8420000	chr1	17540000	6	6.957728e-9	3.672173e-6	1	7_Enh	1	7_Enh	NA	NA	1	ENSG00000142623.8
chr1	8540000	chr1	9300000	13	3.08486e-6	5.109083e-4	1	7_Enh	1	7_Enh	NA	NA	1	ENSG00000049239.8
chr1	8540000	chr1	12300000	4	0.00127443	0.045429	1	7_Enh	1	7_Enh	NA	NA	1	ENSG00000048707.9
chr1	8540000	chr1	15980000	4	0.001053429	0.03970196	1	7_Enh	NA	NA	NA	NA	1	ENSG00000215695.1
chr1	8580000	chr1	9020000	15	5.704073e-8	2.094473e-5	1	7_Enh	1	7_Enh	NA	NA	1	ENSG00000131686.10
chr1	8580000	chr1	10060000	7	3.724814e-4	0.01885513	1	7_Enh	1	7_Enh	NA	NA	1	ENSG00000162444.11
chr1	8580000	chr1	16060000	3	0.001012122	0.03858524	1	7_Enh	1	7_Enh	NA	NA	1	ENSG00000162460.6
chr1	8580000	chr1	17460000	3	0.001314013	0.04641567	1	7_Enh	1	7_Enh	NA	NA	1	ENSG00000117115.8
chr1	8620000	chr1	8940000	28	6.073781e-10	4.695221e-7	1	7_Enh	1	7_Enh	NA	NA	1	ENSG00000074800.9
chr1	8620000	chr1	9140000	12	6.199384e-4	0.02718864	1	7_Enh	1	7_Enh	NA	NA	1	ENSG00000142583.13
chr1	8660000	chr1	8940000	21	1.772953e-8	8.020552e-6	1	7_Enh	1	7_Enh	NA	NA	1	ENSG00000074800.9
chr1	8660000	chr1	15980000	5	3.032915e-5	0.002951702	1	7_Enh	NA	NA	NA	NA	1	ENSG00000215695.1
chr1	8660000	chr1	16180000	4	3.906951e-5	0.003572419	1	7_Enh	1	7_Enh	NA	NA	1	ENSG00000065526.6
chr1	8700000	chr1	9140000	18	3.228345e-6	5.291253e-4	1	7_Enh	1	7_Enh	NA	NA	1	ENSG00000142583.13
chr1	8700000	chr1	9980000	8	9.824334e-4	0.03777783	1	7_Enh	1	7_Enh	NA	NA	1	ENSG00000178585.10
chr1	8740000	chr1	9020000	18	7.373882e-6	0.001002851	1	7_Enh	1	7_Enh	NA	NA	1	ENSG00000131686.10
chr1	8740000	chr1	9340000	13	1.944711e-4	0.01175357	1	7_Enh	1	7_Enh	NA	NA	1	ENSG00000171621.9
chr1	8780000	chr1	9700000	8	0.001100873	0.04096606	1	7_Enh	1	7_Enh	NA	NA	1	ENSG00000179840.5
chr1	8780000	chr1	15900000	4	8.862077e-4	0.03511227	1	7_Enh	NA	NA	NA	NA	1	ENSG00000116771.5
chr1	8820000	chr1	8940000	36	8.193103e-8	2.814943e-5	1	7_Enh	1	7_Enh	NA	NA	1	ENSG00000074800.9
chr1	8820000	chr1	9300000	17	3.765234e-5	0.003474583	1	7_Enh	1	7_Enh	NA	NA	1	ENSG00000049239.8
chr1	8820000	chr1	9700000	10	1.360278e-4	0.009038023	1	7_Enh	1	7_Enh	NA	NA	1	ENSG00000179840.5
chr1	8900000	chr1	17340000	4	4.879551e-5	0.004218887	1	7_Enh	1	7_Enh	NA	NA	1	ENSG00000159363.13
chr1	8940000	chr1	9060000	26	7.444721e-10	5.594137e-7	1	7_Enh	1	7_Enh	1	ENSG00000074800.9	NA	NA
chr1	8940000	chr1	9140000	26	5.620278e-9	3.072821e-6	1	7_Enh	1	7_Enh	1	ENSG00000074800.9	1	ENSG00000142583.13
chr1	8940000	chr1	9300000	19	1.689845e-6	3.185101e-4	1	7_Enh	1	7_Enh	1	ENSG00000074800.9	1	ENSG00000049239.8
chr1	8940000	chr1	9380000	13	1.907569e-5	0.002078664	1	7_Enh	1	7_Enh	1	ENSG00000074800.9	NA	NA
chr1	8940000	chr1	10900000	5	0.001291897	0.04586179	1	7_Enh	1	7_Enh	1	ENSG00000074800.9	NA	NA
chr1	9020000	chr1	9260000	14	1.49282e-6	2.887287e-4	1	7_Enh	1	7_Enh	1	ENSG00000131686.10	NA	NA
chr1	9020000	chr1	9620000	11	6.008446e-5	0.004932521	1	7_Enh	1	7_Enh	1	ENSG00000131686.10	NA	NA
chr1	9020000	chr1	15580000	3	0.001335494	0.04695344	1	7_Enh	1	7_Enh	1	ENSG00000131686.10	1	ENSG00000142621.15
chr1	9020000	chr1	16540000	3	3.6934e-4	0.01873807	1	7_Enh	1	7_Enh	1	ENSG00000131686.10	1	ENSG00000204377.3
chr1	9020000	chr1	18180000	4	8.481381e-6	0.001117861	1	7_Enh	1	7_Enh	1	ENSG00000131686.10	NA	NA
chr1	9060000	chr1	9300000	17	1.047356e-6	2.184964e-4	1	7_Enh	1	7_Enh	NA	NA	1	ENSG00000049239.8
chr1	9060000	chr1	9980000	9	6.364366e-6	8.943856e-4	1	7_Enh	1	7_Enh	NA	NA	1	ENSG00000178585.10
chr1	9140000	chr1	9260000	26	2.191233e-10	1.954427e-7	1	7_Enh	1	7_Enh	1	ENSG00000142583.13	NA	NA
chr1	9140000	chr1	9300000	22	5.188294e-6	7.644269e-4	1	7_Enh	1	7_Enh	1	ENSG00000142583.13	1	ENSG00000049239.8
chr1	9140000	chr1	9340000	14	0.001164656	0.04264174	1	7_Enh	1	7_Enh	1	ENSG00000142583.13	1	ENSG00000171621.9
chr1	9140000	chr1	9620000	14	1.070374e-4	0.007575501	1	7_Enh	1	7_Enh	1	ENSG00000142583.13	NA	NA
chr1	9140000	chr1	9900000	10	2.036623e-6	3.68756e-4	1	7_Enh	1	7_Enh	1	ENSG00000142583.13	1	ENSG00000171603.12
chr1	9140000	chr1	16180000	4	7.174988e-5	0.005633007	1	7_Enh	1	7_Enh	1	ENSG00000142583.13	1	ENSG00000065526.6
chr1	9260000	chr1	9660000	10	4.277956e-4	0.02082585	1	7_Enh	1	7_Enh	NA	NA	1	ENSG00000188807.8
chr1	9300000	chr1	9420000	38	6.351663e-11	6.750721e-8	1	7_Enh	1	7_Enh	1	ENSG00000049239.8	NA	NA
chr1	9300000	chr1	9860000	17	2.191884e-7	6.25549e-5	1	7_Enh	1	7_Enh	1	ENSG00000049239.8	NA	NA
chr1	9300000	chr1	12540000	5	1.149214e-4	0.007981506	1	7_Enh	1	7_Enh	1	ENSG00000049239.8	NA	NA
chr1	9300000	chr1	15300000	5	2.175075e-5	0.00229672	1	7_Enh	1	7_Enh	1	ENSG00000049239.8	NA	NA
chr1	9340000	chr1	9620000	44	2.934412e-23	3.448052e-19	1	7_Enh	1	7_Enh	1	ENSG00000171621.9	NA	NA
chr1	9340000	chr1	9660000	25	6.106327e-13	1.144872e-9	1	7_Enh	1	7_Enh	1	ENSG00000171621.9	1	ENSG00000188807.8
chr1	9340000	chr1	9700000	11	3.190995e-4	0.01685026	1	7_Enh	1	7_Enh	1	ENSG00000171621.9	1	ENSG00000179840.5
chr1	9340000	chr1	9980000	11	4.029896e-5	0.00365496	1	7_Enh	1	7_Enh	1	ENSG00000171621.9	1	ENSG00000178585.10
chr1	9380000	chr1	9660000	15	4.283806e-6	6.592513e-4	1	7_Enh	1	7_Enh	NA	NA	1	ENSG00000188807.8
chr1	9380000	chr1	9900000	9	3.749543e-5	0.003463601	1	7_Enh	1	7_Enh	NA	NA	1	ENSG00000171603.12
chr1	9380000	chr1	10100000	8	8.157277e-5	0.006193513	1	7_Enh	1	7_Enh	NA	NA	1	ENSG00000130939.14
chr1	9380000	chr1	10500000	8	1.148431e-5	0.001411784	1	7_Enh	1	7_Enh	NA	NA	1	ENSG00000241563.2
chr1	9380000	chr1	17540000	3	5.763166e-4	0.02579138	1	7_Enh	1	7_Enh	NA	NA	1	ENSG00000142623.8
chr1	9420000	chr1	9700000	15	1.85481e-4	0.01135535	1	7_Enh	1	7_Enh	NA	NA	1	ENSG00000179840.5
chr1	9620000	chr1	9980000	18	1.787353e-5	0.001979258	1	7_Enh	1	7_Enh	NA	NA	1	ENSG00000178585.10
chr1	9660000	chr1	9860000	21	3.055463e-6	5.070301e-4	1	7_Enh	1	7_Enh	1	ENSG00000188807.8	NA	NA
chr1	9660000	chr1	10100000	10	2.295661e-4	0.01326488	1	7_Enh	1	7_Enh	1	ENSG00000188807.8	1	ENSG00000130939.14
chr1	9660000	chr1	10260000	10	3.861563e-5	0.003541376	1	7_Enh	1	7_Enh	1	ENSG00000188807.8	1	ENSG00000054523.12
chr1	9660000	chr1	10900000	10	2.137611e-7	6.13163e-5	1	7_Enh	1	7_Enh	1	ENSG00000188807.8	NA	NA
chr1	9660000	chr1	15300000	4	2.141513e-4	0.01260845	1	7_Enh	1	7_Enh	1	ENSG00000188807.8	NA	NA
chr1	9700000	chr1	9860000	29	2.075692e-11	2.544076e-8	1	7_Enh	1	7_Enh	1	ENSG00000179840.5	NA	NA
chr1	9700000	chr1	9900000	14	7.302907e-6	9.953144e-4	1	7_Enh	1	7_Enh	1	ENSG00000179840.5	1	ENSG00000171603.12
chr1	9700000	chr1	9980000	25	1.004305e-12	1.780971e-9	1	7_Enh	1	7_Enh	1	ENSG00000179840.5	1	ENSG00000178585.10
chr1	9700000	chr1	10060000	12	3.196351e-4	0.0168718	1	7_Enh	1	7_Enh	1	ENSG00000179840.5	1	ENSG00000162444.11
chr1	9700000	chr1	16060000	4	2.431561e-5	0.002496975	1	7_Enh	1	7_Enh	1	ENSG00000179840.5	1	ENSG00000162460.6
chr1	9700000	chr1	16580000	5	3.692155e-6	5.874592e-4	1	7_Enh	1	7_Enh	1	ENSG00000179840.5	1	ENSG00000132881.7
chr1	9860000	chr1	9980000	23	3.67811e-5	0.003413446	1	7_Enh	1	7_Enh	NA	NA	1	ENSG00000178585.10
chr1	9860000	chr1	10260000	11	5.919865e-4	0.026294	1	7_Enh	1	7_Enh	NA	NA	1	ENSG00000054523.12
chr1	9860000	chr1	11340000	8	4.566482e-4	0.02182531	1	7_Enh	1	7_Enh	NA	NA	1	ENSG00000120942.9
chr1	9900000	chr1	10300000	16	1.213878e-7	3.875262e-5	1	7_Enh	1	7_Enh	1	ENSG00000171603.12	NA	NA
chr1	9900000	chr1	10460000	7	0.001031657	0.0391191	1	7_Enh	1	7_Enh	1	ENSG00000171603.12	1	ENSG00000142657.16
chr1	9900000	chr1	15940000	5	2.491104e-5	0.002542786	1	7_Enh	1	7_Enh	1	ENSG00000171603.12	1	ENSG00000197312.7
chr1	9900000	chr1	16540000	5	3.676556e-7	9.474379e-5	1	7_Enh	1	7_Enh	1	ENSG00000171603.12	1	ENSG00000204377.3
chr1	9900000	chr1	16580000	3	9.204521e-4	0.03607013	1	7_Enh	1	7_Enh	1	ENSG00000171603.12	1	ENSG00000132881.7
chr1	9900000	chr1	19660000	4	1.64798e-5	0.001861392	1	7_Enh	1	7_Enh	1	ENSG00000171603.12	NA	NA
chr1	9980000	chr1	10100000	15	9.85595e-4	0.03786454	1	7_Enh	1	7_Enh	1	ENSG00000178585.10	1	ENSG00000130939.14
chr1	9980000	chr1	10180000	26	2.743196e-7	7.491618e-5	1	7_Enh	1	7_Enh	1	ENSG00000178585.10	NA	NA
chr1	9980000	chr1	10260000	14	4.208531e-5	0.003775756	1	7_Enh	1	7_Enh	1	ENSG00000178585.10	1	ENSG00000054523.12
chr1	9980000	chr1	10420000	13	2.615832e-6	4.4875e-4	1	7_Enh	1	7_Enh	1	ENSG00000178585.10	NA	NA
chr1	9980000	chr1	16780000	5	1.610579e-5	0.001828692	1	7_Enh	1	7_Enh	1	ENSG00000178585.10	1	ENSG00000157191.15
chr1	10060000	chr1	10180000	34	1.66024e-8	7.59251e-6	1	7_Enh	1	7_Enh	1	ENSG00000162444.11	NA	NA
chr1	10060000	chr1	10420000	17	4.921409e-8	1.857659e-5	1	7_Enh	1	7_Enh	1	ENSG00000162444.11	NA	NA
chr1	10060000	chr1	10500000	15	1.666494e-6	3.149466e-4	1	7_Enh	1	7_Enh	1	ENSG00000162444.11	1	ENSG00000241563.2
chr1	10060000	chr1	11220000	8	1.924549e-4	0.01166472	1	7_Enh	1	7_Enh	1	ENSG00000162444.11	NA	NA
chr1	10060000	chr1	15580000	6	2.694623e-6	4.594031e-4	1	7_Enh	1	7_Enh	1	ENSG00000162444.11	1	ENSG00000142621.15
chr1	10060000	chr1	17380000	4	4.185243e-4	0.02050243	1	7_Enh	1	7_Enh	1	ENSG00000162444.11	1	ENSG00000117118.5
chr1	10100000	chr1	10300000	35	2.832268e-17	1.359621e-13	1	7_Enh	1	7_Enh	1	ENSG00000130939.14	NA	NA
chr1	10100000	chr1	10420000	10	2.033114e-4	0.01214169	1	7_Enh	1	7_Enh	1	ENSG00000130939.14	NA	NA
chr1	10100000	chr1	10460000	9	0.001013298	0.03861744	1	7_Enh	1	7_Enh	1	ENSG00000130939.14	1	ENSG00000142657.16
chr1	10100000	chr1	15580000	4	1.541643e-4	0.009911489	1	7_Enh	1	7_Enh	1	ENSG00000130939.14	1	ENSG00000142621.15
chr1	10100000	chr1	16780000	4	9.378182e-5	0.006865381	1	7_Enh	1	7_Enh	1	ENSG00000130939.14	1	ENSG00000157191.15
chr1	10140000	chr1	10260000	20	7.797155e-7	1.727515e-4	1	7_Enh	1	7_Enh	NA	NA	1	ENSG00000054523.12
chr1	10140000	chr1	15940000	5	1.087372e-4	0.00766336	1	7_Enh	1	7_Enh	NA	NA	1	ENSG00000197312.7
chr1	10140000	chr1	16060000	3	9.096686e-4	0.03576939	1	7_Enh	1	7_Enh	NA	NA	1	ENSG00000162460.6
chr1	10140000	chr1	16540000	4	4.402499e-5	0.003905909	1	7_Enh	1	7_Enh	NA	NA	1	ENSG00000204377.3
chr1	10180000	chr1	10460000	16	8.987294e-5	0.006653648	1	7_Enh	1	7_Enh	NA	NA	1	ENSG00000142657.16
chr1	10260000	chr1	10460000	14	4.017424e-5	0.003646664	1	7_Enh	1	7_Enh	1	ENSG00000054523.12	1	ENSG00000142657.16
chr1	10260000	chr1	10540000	10	7.748182e-4	0.03188603	1	7_Enh	1	7_Enh	1	ENSG00000054523.12	1	ENSG00000160049.7
chr1	10260000	chr1	15620000	5	1.039013e-5	0.00130761	1	7_Enh	1	7_Enh	1	ENSG00000054523.12	NA	NA
chr1	10260000	chr1	19580000	4	4.802511e-5	0.004169416	1	7_Enh	1	7_Enh	1	ENSG00000054523.12	1	ENSG00000127463.9
chr1	10300000	chr1	10460000	19	5.79161e-5	0.004799003	1	7_Enh	1	7_Enh	NA	NA	1	ENSG00000142657.16
chr1	10300000	chr1	15940000	5	4.841059e-4	0.02276858	1	7_Enh	1	7_Enh	NA	NA	1	ENSG00000197312.7
chr1	10300000	chr1	19300000	4	1.956855e-4	0.01180677	1	7_Enh	1	7_Enh	NA	NA	1	ENSG00000169991.6
chr1	10460000	chr1	11140000	8	4.591962e-4	0.02191529	1	7_Enh	1	7_Enh	1	ENSG00000142657.16	1	ENSG00000171824.9
chr1	10460000	chr1	11700000	8	1.225039e-5	0.001483566	1	7_Enh	NA	NA	1	ENSG00000142657.16	1	ENSG00000116661.9
chr1	10460000	chr1	14060000	5	9.884852e-4	0.03794194	1	7_Enh	1	7_Enh	1	ENSG00000142657.16	NA	NA
chr1	10460000	chr1	17500000	4	5.03896e-5	0.004319508	1	7_Enh	1	7_Enh	1	ENSG00000142657.16	NA	NA
chr1	10460000	chr1	19300000	4	4.484178e-5	0.003960928	1	7_Enh	1	7_Enh	1	ENSG00000142657.16	1	ENSG00000169991.6
chr1	10500000	chr1	10900000	11	1.094608e-4	0.007701958	1	7_Enh	1	7_Enh	1	ENSG00000241563.2	NA	NA
chr1	10500000	chr1	11860000	6	2.787056e-4	0.01527604	1	7_Enh	1	7_Enh	1	ENSG00000241563.2	1	ENSG00000177000.6
chr1	10500000	chr1	17580000	3	0.001112646	0.04127552	1	7_Enh	1	7_Enh	1	ENSG00000241563.2	1	ENSG00000142619.4
chr1	10500000	chr1	19300000	6	7.671975e-8	2.667831e-5	1	7_Enh	1	7_Enh	1	ENSG00000241563.2	1	ENSG00000169991.6
chr1	10500000	chr1	19940000	4	4.762309e-5	0.004142628	1	7_Enh	1	7_Enh	1	ENSG00000241563.2	1	ENSG00000173436.9
chr1	10540000	chr1	11020000	11	6.380757e-5	0.005159169	1	7_Enh	1	7_Enh	1	ENSG00000160049.7	NA	NA
chr1	10540000	chr1	11780000	6	7.88245e-4	0.0322795	1	7_Enh	1	7_Enh	1	ENSG00000160049.7	1	ENSG00000177674.11
chr1	10540000	chr1	20140000	5	2.922114e-6	4.894758e-4	1	7_Enh	1	7_Enh	1	ENSG00000160049.7	1	ENSG00000178828.5
chr1	10580000	chr1	11540000	9	3.583937e-4	0.01833611	1	7_Enh	NA	NA	NA	NA	1	ENSG00000204624.6
chr1	10580000	chr1	16940000	12	7.826689e-13	1.427595e-9	1	7_Enh	1	7_Enh	NA	NA	1	ENSG00000219481.6
chr1	10620000	chr1	11780000	12	3.357247e-8	1.356653e-5	1	7_Enh	1	7_Enh	NA	NA	1	ENSG00000177674.11
chr1	10620000	chr1	11820000	11	3.207157e-8	1.30741e-5	1	7_Enh	1	7_Enh	NA	NA	1	ENSG00000215910.3
chr1	10620000	chr1	16060000	3	0.001298439	0.0460253	1	7_Enh	1	7_Enh	NA	NA	1	ENSG00000162460.6
chr1	10620000	chr1	16580000	4	2.062957e-4	0.01227227	1	7_Enh	1	7_Enh	NA	NA	1	ENSG00000132881.7
chr1	10900000	chr1	11540000	9	1.364533e-4	0.009059669	1	7_Enh	NA	NA	NA	NA	1	ENSG00000204624.6
chr1	10900000	chr1	15780000	5	7.895957e-6	0.001057558	1	7_Enh	1	7_Enh	NA	NA	1	ENSG00000215704.5
chr1	10900000	chr1	20900000	3	8.166954e-4	0.03311166	1	7_Enh	1	7_Enh	NA	NA	1	ENSG00000158825.5
chr1	11020000	chr1	12220000	6	0.001115835	0.04136156	1	7_Enh	1	7_Enh	NA	NA	1	ENSG00000028137.12
chr1	11020000	chr1	15460000	6	2.908763e-6	4.877483e-4	1	7_Enh	1	7_Enh	NA	NA	1	ENSG00000171729.9
chr1	11020000	chr1	15980000	7	1.695713e-6	3.194098e-4	1	7_Enh	NA	NA	NA	NA	1	ENSG00000215695.1
chr1	11140000	chr1	11260000	21	3.658851e-4	0.01861092	1	7_Enh	1	7_Enh	1	ENSG00000171824.9	1	ENSG00000171819.4
chr1	11140000	chr1	11340000	17	0.001398552	0.04851265	1	7_Enh	1	7_Enh	1	ENSG00000171824.9	1	ENSG00000120942.9
chr1	11140000	chr1	11780000	16	3.19935e-9	1.917501e-6	1	7_Enh	1	7_Enh	1	ENSG00000171824.9	1	ENSG00000177674.11
chr1	11140000	chr1	11820000	12	4.614326e-7	1.136047e-4	1	7_Enh	1	7_Enh	1	ENSG00000171824.9	1	ENSG00000215910.3
chr1	11140000	chr1	15460000	4	4.180438e-4	0.02048484	1	7_Enh	1	7_Enh	1	ENSG00000171824.9	1	ENSG00000171729.9
chr1	11140000	chr1	16140000	3	0.001410516	0.04880161	1	7_Enh	1	7_Enh	1	ENSG00000171824.9	NA	NA
chr1	11140000	chr1	17540000	3	0.001173115	0.04285891	1	7_Enh	1	7_Enh	1	ENSG00000171824.9	1	ENSG00000142623.8
chr1	11220000	chr1	11700000	14	1.80373e-6	3.35479e-4	1	7_Enh	NA	NA	NA	NA	1	ENSG00000116661.9
chr1	11220000	chr1	11780000	11	1.335414e-4	0.008914307	1	7_Enh	1	7_Enh	NA	NA	1	ENSG00000177674.11
chr1	11220000	chr1	15900000	4	7.155145e-4	0.03012772	1	7_Enh	NA	NA	NA	NA	1	ENSG00000116771.5
chr1	11260000	chr1	11700000	18	4.145986e-7	1.042872e-4	1	7_Enh	NA	NA	1	ENSG00000171819.4	1	ENSG00000116661.9
chr1	11260000	chr1	11780000	18	2.166911e-7	6.199053e-5	1	7_Enh	1	7_Enh	1	ENSG00000171819.4	1	ENSG00000177674.11
chr1	11260000	chr1	13860000	5	3.321348e-4	0.01735051	1	7_Enh	NA	NA	1	ENSG00000171819.4	1	ENSG00000162494.5
chr1	11260000	chr1	16860000	5	2.791309e-4	0.01529306	1	7_Enh	NA	NA	1	ENSG00000171819.4	1	ENSG00000268674.1
chr1	11340000	chr1	11540000	19	1.544315e-4	0.00992431	1	7_Enh	NA	NA	1	ENSG00000120942.9	1	ENSG00000204624.6
chr1	11340000	chr1	11700000	15	2.494003e-4	0.01409017	1	7_Enh	NA	NA	1	ENSG00000120942.9	1	ENSG00000116661.9
chr1	11340000	chr1	11780000	24	2.824871e-10	2.430426e-7	1	7_Enh	1	7_Enh	1	ENSG00000120942.9	1	ENSG00000177674.11
chr1	11340000	chr1	11820000	13	1.15142e-4	0.007992936	1	7_Enh	1	7_Enh	1	ENSG00000120942.9	1	ENSG00000215910.3
chr1	11340000	chr1	12540000	8	1.819636e-4	0.01119844	1	7_Enh	1	7_Enh	1	ENSG00000120942.9	NA	NA
chr1	11340000	chr1	13900000	7	5.070132e-5	0.00433912	1	7_Enh	NA	NA	1	ENSG00000120942.9	1	ENSG00000162493.12
chr1	11340000	chr1	17940000	5	2.355003e-5	0.002438685	1	7_Enh	1	7_Enh	1	ENSG00000120942.9	NA	NA
chr1	11340000	chr1	18100000	4	0.00133796	0.04701363	1	7_Enh	1	7_Enh	1	ENSG00000120942.9	1	ENSG00000117148.6
chr1	11340000	chr1	20140000	4	9.037902e-4	0.03560401	1	7_Enh	1	7_Enh	1	ENSG00000120942.9	1	ENSG00000178828.5
chr1	11540000	chr1	13940000	7	4.004988e-5	0.003638547	NA	NA	1	7_Enh	1	ENSG00000204624.6	NA	NA
chr1	11540000	chr1	15580000	5	5.852141e-5	0.004835926	NA	NA	1	7_Enh	1	ENSG00000204624.6	1	ENSG00000142621.15
chr1	11700000	chr1	15380000	4	2.645459e-4	0.01470464	NA	NA	1	7_Enh	1	ENSG00000116661.9	NA	NA
chr1	11700000	chr1	15420000	10	3.89363e-9	2.260723e-6	NA	NA	1	7_Enh	1	ENSG00000116661.9	NA	NA
chr1	11700000	chr1	19540000	4	1.047469e-4	0.007455394	NA	NA	1	7_Enh	1	ENSG00000116661.9	1	ENSG00000127481.10
chr1	11700000	chr1	20140000	4	2.365823e-4	0.01355799	NA	NA	1	7_Enh	1	ENSG00000116661.9	1	ENSG00000178828.5
chr1	11780000	chr1	12140000	11	7.822507e-4	0.03210177	1	7_Enh	1	7_Enh	1	ENSG00000177674.11	1	ENSG00000120949.10
chr1	11780000	chr1	15380000	10	3.573713e-12	5.469685e-9	1	7_Enh	1	7_Enh	1	ENSG00000177674.11	NA	NA
chr1	11780000	chr1	15780000	4	6.298315e-4	0.02750055	1	7_Enh	1	7_Enh	1	ENSG00000177674.11	1	ENSG00000215704.5
chr1	11780000	chr1	18220000	8	1.028489e-8	5.081987e-6	1	7_Enh	1	7_Enh	1	ENSG00000177674.11	NA	NA
chr1	11820000	chr1	16060000	4	9.689955e-5	0.007035486	1	7_Enh	1	7_Enh	1	ENSG00000215910.3	1	ENSG00000162460.6
chr1	11820000	chr1	18100000	4	2.515767e-4	0.01417674	1	7_Enh	1	7_Enh	1	ENSG00000215910.3	1	ENSG00000117148.6
chr1	11820000	chr1	19380000	4	2.760106e-5	0.002748306	1	7_Enh	1	7_Enh	1	ENSG00000215910.3	NA	NA
chr1	11860000	chr1	15300000	5	4.92407e-5	0.004246917	1	7_Enh	1	7_Enh	1	ENSG00000177000.6	NA	NA
chr1	11860000	chr1	15660000	5	1.721742e-4	0.01075398	1	7_Enh	1	7_Enh	1	ENSG00000177000.6	NA	NA
chr1	11860000	chr1	19340000	3	0.001114051	0.04131306	1	7_Enh	1	7_Enh	1	ENSG00000177000.6	NA	NA
chr1	11860000	chr1	20820000	6	7.54136e-9	3.930021e-6	1	7_Enh	1	7_Enh	1	ENSG00000177000.6	1	ENSG00000090432.5
chr1	12140000	chr1	12300000	16	1.266508e-4	0.00857205	1	7_Enh	1	7_Enh	1	ENSG00000120949.10	1	ENSG00000048707.9
chr1	12140000	chr1	14060000	7	4.8303e-4	0.02273167	1	7_Enh	1	7_Enh	1	ENSG00000120949.10	NA	NA
chr1	12140000	chr1	15900000	6	5.365972e-6	7.845506e-4	1	7_Enh	NA	NA	1	ENSG00000120949.10	1	ENSG00000116771.5
chr1	12140000	chr1	16940000	5	6.472505e-5	0.00521386	1	7_Enh	1	7_Enh	1	ENSG00000120949.10	1	ENSG00000219481.6
chr1	12140000	chr1	17340000	4	8.327875e-5	0.006290094	1	7_Enh	1	7_Enh	1	ENSG00000120949.10	1	ENSG00000159363.13
chr1	12140000	chr1	17940000	5	3.282459e-6	5.359091e-4	1	7_Enh	1	7_Enh	1	ENSG00000120949.10	NA	NA
chr1	12140000	chr1	19300000	9	2.267732e-12	3.662042e-9	1	7_Enh	1	7_Enh	1	ENSG00000120949.10	1	ENSG00000169991.6
chr1	12180000	chr1	12300000	29	1.941159e-9	1.258641e-6	1	7_Enh	1	7_Enh	NA	NA	1	ENSG00000048707.9
chr1	12180000	chr1	15580000	10	4.771965e-10	3.81813e-7	1	7_Enh	1	7_Enh	NA	NA	1	ENSG00000142621.15
chr1	12180000	chr1	15780000	4	0.001038047	0.03928893	1	7_Enh	1	7_Enh	NA	NA	1	ENSG00000215704.5
chr1	12180000	chr1	19180000	4	5.574766e-4	0.02518798	1	7_Enh	NA	NA	NA	NA	1	ENSG00000179002.5
chr1	12180000	chr1	19980000	3	0.001429518	0.04926651	1	7_Enh	1	7_Enh	NA	NA	1	ENSG00000158748.3
chr1	12180000	chr1	21980000	4	5.912113e-5	0.004872889	1	7_Enh	1	7_Enh	NA	NA	1	ENSG00000076864.15
chr1	12220000	chr1	12500000	11	3.469437e-4	0.0179045	1	7_Enh	1	7_Enh	1	ENSG00000028137.12	NA	NA
chr1	12220000	chr1	15300000	9	5.836663e-10	4.536101e-7	1	7_Enh	1	7_Enh	1	ENSG00000028137.12	NA	NA
chr1	12220000	chr1	17860000	4	1.260652e-4	0.008542487	1	7_Enh	1	7_Enh	1	ENSG00000028137.12	1	ENSG00000074964.12
chr1	12220000	chr1	19220000	10	1.430232e-15	4.868388e-12	1	7_Enh	1	7_Enh	1	ENSG00000028137.12	1	ENSG00000159423.12
chr1	12220000	chr1	19340000	4	5.14258e-5	0.00438564	1	7_Enh	1	7_Enh	1	ENSG00000028137.12	NA	NA
chr1	12220000	chr1	19380000	3	5.84274e-4	0.02604885	1	7_Enh	1	7_Enh	1	ENSG00000028137.12	NA	NA
chr1	12220000	chr1	19820000	3	9.508681e-4	0.03691504	1	7_Enh	1	7_Enh	1	ENSG00000028137.12	1	ENSG00000077549.13
chr1	12220000	chr1	21740000	5	5.336985e-6	7.812452e-4	1	7_Enh	1	7_Enh	1	ENSG00000028137.12	NA	NA
chr1	12300000	chr1	14020000	10	5.677569e-8	2.086194e-5	1	7_Enh	1	7_Enh	1	ENSG00000048707.9	1	ENSG00000116731.18
chr1	12300000	chr1	14140000	16	7.832108e-16	2.806389e-12	1	7_Enh	1	7_Enh	1	ENSG00000048707.9	NA	NA
chr1	12300000	chr1	15220000	6	1.637785e-4	0.01036388	1	7_Enh	1	7_Enh	1	ENSG00000048707.9	NA	NA
chr1	12300000	chr1	15300000	6	1.475533e-5	0.001710458	1	7_Enh	1	7_Enh	1	ENSG00000048707.9	NA	NA
chr1	12300000	chr1	15980000	6	6.555982e-5	0.005263934	1	7_Enh	NA	NA	1	ENSG00000048707.9	1	ENSG00000215695.1
chr1	12300000	chr1	18220000	4	6.897918e-4	0.02935293	1	7_Enh	1	7_Enh	1	ENSG00000048707.9	NA	NA
chr1	12300000	chr1	19980000	3	0.001081092	0.04044465	1	7_Enh	1	7_Enh	1	ENSG00000048707.9	1	ENSG00000158748.3
chr1	12300000	chr1	21420000	3	0.001170345	0.04278785	1	7_Enh	1	7_Enh	1	ENSG00000048707.9	NA	NA
chr1	12380000	chr1	16940000	6	1.186652e-4	0.008171291	1	7_Enh	1	7_Enh	NA	NA	1	ENSG00000219481.6
chr1	12380000	chr1	17460000	5	6.541275e-5	0.00525525	1	7_Enh	1	7_Enh	NA	NA	1	ENSG00000117115.8
chr1	12460000	chr1	16780000	5	5.556738e-4	0.02513138	1	7_Enh	1	7_Enh	NA	NA	1	ENSG00000157191.15
chr1	12460000	chr1	17340000	7	3.677355e-7	9.475699e-5	1	7_Enh	1	7_Enh	NA	NA	1	ENSG00000159363.13
chr1	12460000	chr1	18100000	5	3.474734e-4	0.01792506	1	7_Enh	1	7_Enh	NA	NA	1	ENSG00000117148.6
chr1	12500000	chr1	14020000	6	4.064706e-4	0.02007547	1	7_Enh	1	7_Enh	NA	NA	1	ENSG00000116731.18
chr1	12500000	chr1	15460000	4	0.001087822	0.0406247	1	7_Enh	1	7_Enh	NA	NA	1	ENSG00000171729.9
chr1	12500000	chr1	20260000	4	4.535948e-5	0.003995354	1	7_Enh	NA	NA	NA	NA	1	ENSG00000188784.4
chr1	12500000	chr1	20340000	3	0.001014434	0.03864836	1	7_Enh	NA	NA	NA	NA	1	ENSG00000127472.6
chr1	12500000	chr1	20860000	4	1.360629e-4	0.009039667	1	7_Enh	NA	NA	NA	NA	1	ENSG00000183114.6
chr1	12500000	chr1	22100000	3	4.097568e-4	0.02019139	1	7_Enh	1	7_Enh	NA	NA	1	ENSG00000090686.11
chr1	12540000	chr1	14020000	6	3.826074e-4	0.01921809	1	7_Enh	1	7_Enh	NA	NA	1	ENSG00000116731.18
chr1	12540000	chr1	15580000	8	3.382085e-8	1.365055e-5	1	7_Enh	1	7_Enh	NA	NA	1	ENSG00000142621.15
chr1	12540000	chr1	15900000	7	4.251741e-7	1.063872e-4	1	7_Enh	NA	NA	NA	NA	1	ENSG00000116771.5
chr1	12540000	chr1	15940000	5	5.451417e-4	0.02478973	1	7_Enh	1	7_Enh	NA	NA	1	ENSG00000197312.7
chr1	12540000	chr1	16580000	5	2.298075e-5	0.002394402	1	7_Enh	1	7_Enh	NA	NA	1	ENSG00000132881.7
chr1	12540000	chr1	19220000	3	5.520646e-4	0.02501341	1	7_Enh	1	7_Enh	NA	NA	1	ENSG00000159423.12
chr1	12540000	chr1	19820000	4	4.854924e-5	0.004202606	1	7_Enh	1	7_Enh	NA	NA	1	ENSG00000077549.13
chr1	12540000	chr1	20940000	5	4.144893e-7	1.042692e-4	1	7_Enh	1	7_Enh	NA	NA	1	ENSG00000158828.5
chr1	12580000	chr1	17060000	7	5.15136e-6	7.602047e-4	1	7_Enh	1	7_Enh	NA	NA	1	ENSG00000058453.12
chr1	12580000	chr1	17380000	6	1.57335e-5	0.001796735	1	7_Enh	1	7_Enh	NA	NA	1	ENSG00000117118.5
chr1	12580000	chr1	17460000	4	5.295865e-4	0.02428153	1	7_Enh	1	7_Enh	NA	NA	1	ENSG00000117115.8
chr1	12580000	chr1	19180000	7	4.777594e-7	1.168085e-4	1	7_Enh	NA	NA	NA	NA	1	ENSG00000179002.5
chr1	12580000	chr1	19220000	6	2.510697e-7	6.974408e-5	1	7_Enh	1	7_Enh	NA	NA	1	ENSG00000159423.12
chr1	12580000	chr1	19300000	4	3.800868e-4	0.01912834	1	7_Enh	1	7_Enh	NA	NA	1	ENSG00000169991.6
chr1	12780000	chr1	13940000	11	1.027065e-4	0.007347426	NA	NA	1	7_Enh	1	ENSG00000188984.7	NA	NA
chr1	12780000	chr1	14140000	9	2.232194e-5	0.002342557	NA	NA	1	7_Enh	1	ENSG00000188984.7	NA	NA
chr1	12780000	chr1	14940000	6	0.001345204	0.04719565	NA	NA	1	7_Enh	1	ENSG00000188984.7	1	ENSG00000189337.11
chr1	12780000	chr1	15100000	8	1.210761e-4	0.008293236	NA	NA	1	7_Enh	1	ENSG00000188984.7	NA	NA
chr1	12780000	chr1	15300000	5	0.001004802	0.03839357	NA	NA	1	7_Enh	1	ENSG00000188984.7	NA	NA
chr1	12780000	chr1	15620000	10	8.230679e-9	4.228467e-6	NA	NA	1	7_Enh	1	ENSG00000188984.7	NA	NA
chr1	12780000	chr1	17340000	4	5.150027e-4	0.02380431	NA	NA	1	7_Enh	1	ENSG00000188984.7	1	ENSG00000159363.13
chr1	12820000	chr1	14860000	7	0.001314476	0.04642772	NA	NA	1	7_Enh	1	ENSG00000116726.4	NA	NA
chr1	12820000	chr1	15100000	8	5.928506e-4	0.02632333	NA	NA	1	7_Enh	1	ENSG00000116726.4	NA	NA
chr1	12820000	chr1	15220000	9	2.326847e-5	0.002416916	NA	NA	1	7_Enh	1	ENSG00000116726.4	NA	NA
chr1	12820000	chr1	15420000	12	9.54696e-8	3.187426e-5	NA	NA	1	7_Enh	1	ENSG00000116726.4	NA	NA
chr1	12820000	chr1	15620000	9	7.723712e-7	1.714782e-4	NA	NA	1	7_Enh	1	ENSG00000116726.4	NA	NA
chr1	12820000	chr1	17460000	6	8.605446e-6	0.001130661	NA	NA	1	7_Enh	1	ENSG00000116726.4	1	ENSG00000117115.8
chr1	12860000	chr1	18180000	5	2.30516e-5	0.002399908	NA	NA	1	7_Enh	1	ENSG00000116721.9	NA	NA
chr1	12900000	chr1	15820000	5	3.1498e-4	0.01669286	NA	NA	1	7_Enh	1	ENSG00000120952.4	NA	NA
chr1	12900000	chr1	20820000	4	1.155297e-4	0.008012785	NA	NA	1	7_Enh	1	ENSG00000120952.4	1	ENSG00000090432.5
chr1	13860000	chr1	14100000	12	0.001047179	0.03953213	NA	NA	1	7_Enh	1	ENSG00000162494.5	NA	NA
chr1	13860000	chr1	14140000	13	3.960301e-5	0.003608527	NA	NA	1	7_Enh	1	ENSG00000162494.5	NA	NA
chr1	13860000	chr1	19700000	3	6.243016e-4	0.02732657	NA	NA	1	7_Enh	1	ENSG00000162494.5	NA	NA
chr1	13900000	chr1	15380000	6	2.269728e-4	0.01315669	NA	NA	1	7_Enh	1	ENSG00000162493.12	NA	NA
chr1	13900000	chr1	15420000	8	7.764571e-4	0.03193337	NA	NA	1	7_Enh	1	ENSG00000162493.12	NA	NA
chr1	13900000	chr1	20500000	5	4.33217e-4	0.02101317	NA	NA	1	7_Enh	1	ENSG00000162493.12	1	ENSG00000162543.5
chr1	13900000	chr1	23420000	6	2.352183e-6	4.130992e-4	NA	NA	1	7_Enh	1	ENSG00000162493.12	NA	NA
chr1	13940000	chr1	18420000	5	2.532436e-4	0.01424368	1	7_Enh	NA	NA	NA	NA	1	ENSG00000117154.7
chr1	13940000	chr1	20820000	4	2.276861e-4	0.01318616	1	7_Enh	1	7_Enh	NA	NA	1	ENSG00000090432.5
chr1	14020000	chr1	14140000	22	1.685765e-5	0.001894158	1	7_Enh	1	7_Enh	1	ENSG00000116731.18	NA	NA
chr1	14020000	chr1	14780000	13	1.810464e-4	0.01115923	1	7_Enh	1	7_Enh	1	ENSG00000116731.18	NA	NA
chr1	14020000	chr1	14820000	11	4.94761e-4	0.02312531	1	7_Enh	1	7_Enh	1	ENSG00000116731.18	NA	NA
chr1	14020000	chr1	15060000	10	3.660426e-5	0.003401158	1	7_Enh	1	7_Enh	1	ENSG00000116731.18	NA	NA
chr1	14020000	chr1	15420000	12	1.53882e-6	2.957846e-4	1	7_Enh	1	7_Enh	1	ENSG00000116731.18	NA	NA
chr1	14020000	chr1	15460000	6	0.00113699	0.04191472	1	7_Enh	1	7_Enh	1	ENSG00000116731.18	1	ENSG00000171729.9
chr1	14020000	chr1	15620000	7	1.831636e-4	0.01125232	1	7_Enh	1	7_Enh	1	ENSG00000116731.18	NA	NA
chr1	14020000	chr1	17940000	5	4.669454e-5	0.004082232	1	7_Enh	1	7_Enh	1	ENSG00000116731.18	NA	NA
chr1	14020000	chr1	19180000	8	2.283704e-8	9.880422e-6	1	7_Enh	NA	NA	1	ENSG00000116731.18	1	ENSG00000179002.5
chr1	14060000	chr1	22460000	4	4.559115e-4	0.02180025	1	7_Enh	1	7_Enh	NA	NA	1	ENSG00000162552.10
chr1	14100000	chr1	17460000	4	0.0011823	0.04309542	1	7_Enh	1	7_Enh	NA	NA	1	ENSG00000117115.8
chr1	14100000	chr1	19180000	4	0.001385791	0.04819974	1	7_Enh	NA	NA	NA	NA	1	ENSG00000179002.5
chr1	14100000	chr1	19300000	4	4.357885e-4	0.02110057	1	7_Enh	1	7_Enh	NA	NA	1	ENSG00000169991.6
chr1	14100000	chr1	19580000	6	2.441784e-6	4.253547e-4	1	7_Enh	1	7_Enh	NA	NA	1	ENSG00000127463.9
chr1	14140000	chr1	16540000	4	0.00140746	0.04873004	1	7_Enh	1	7_Enh	NA	NA	1	ENSG00000204377.3
chr1	14140000	chr1	17340000	5	6.414398e-5	0.00517919	1	7_Enh	1	7_Enh	NA	NA	1	ENSG00000159363.13
chr1	14140000	chr1	17460000	4	8.148162e-4	0.03305639	1	7_Enh	1	7_Enh	NA	NA	1	ENSG00000117115.8
chr1	14140000	chr1	19180000	4	9.425363e-4	0.0366828	1	7_Enh	NA	NA	NA	NA	1	ENSG00000179002.5
chr1	14140000	chr1	21980000	4	9.23001e-5	0.006784673	1	7_Enh	1	7_Enh	NA	NA	1	ENSG00000076864.15
chr1	14700000	chr1	14940000	20	6.415094e-4	0.02786268	1	7_Enh	1	7_Enh	NA	NA	1	ENSG00000189337.11
chr1	14700000	chr1	16780000	6	6.026485e-4	0.0266376	1	7_Enh	1	7_Enh	NA	NA	1	ENSG00000157191.15
chr1	14780000	chr1	19220000	4	0.001262684	0.04513866	1	7_Enh	1	7_Enh	NA	NA	1	ENSG00000159423.12
chr1	14940000	chr1	15060000	30	4.056388e-6	6.317508e-4	1	7_Enh	1	7_Enh	1	ENSG00000189337.11	NA	NA
chr1	14940000	chr1	16940000	8	1.101239e-4	0.007736976	1	7_Enh	1	7_Enh	1	ENSG00000189337.11	1	ENSG00000219481.6
chr1	14940000	chr1	17460000	5	7.217144e-4	0.03031183	1	7_Enh	1	7_Enh	1	ENSG00000189337.11	1	ENSG00000117115.8
chr1	15060000	chr1	17860000	5	7.103141e-4	0.02997173	1	7_Enh	1	7_Enh	NA	NA	1	ENSG00000074964.12
chr1	15060000	chr1	20220000	7	1.842667e-7	5.43436e-5	1	7_Enh	1	7_Enh	NA	NA	1	ENSG00000169914.5
chr1	15100000	chr1	15580000	23	5.263168e-8	1.961918e-5	1	7_Enh	1	7_Enh	NA	NA	1	ENSG00000142621.15
chr1	15100000	chr1	19180000	7	4.303516e-5	0.00383943	1	7_Enh	NA	NA	NA	NA	1	ENSG00000179002.5
chr1	15100000	chr1	19300000	6	6.08492e-5	0.004980265	1	7_Enh	1	7_Enh	NA	NA	1	ENSG00000169991.6
chr1	15140000	chr1	15460000	26	1.99921e-8	8.857716e-6	1	7_Enh	1	7_Enh	NA	NA	1	ENSG00000171729.9
chr1	15140000	chr1	15580000	16	5.77321e-4	0.02582368	1	7_Enh	1	7_Enh	NA	NA	1	ENSG00000142621.15
chr1	15140000	chr1	17380000	9	1.221829e-5	0.001480628	1	7_Enh	1	7_Enh	NA	NA	1	ENSG00000117118.5
chr1	15140000	chr1	17580000	6	3.664744e-4	0.01863289	1	7_Enh	1	7_Enh	NA	NA	1	ENSG00000142619.4
chr1	15140000	chr1	17620000	7	1.51013e-4	0.009762037	1	7_Enh	1	7_Enh	NA	NA	1	ENSG00000159339.9
chr1	15140000	chr1	19180000	6	3.214381e-4	0.01693991	1	7_Enh	NA	NA	NA	NA	1	ENSG00000179002.5
chr1	15140000	chr1	22100000	4	4.907038e-4	0.02299177	1	7_Enh	1	7_Enh	NA	NA	1	ENSG00000090686.11
chr1	15140000	chr1	22460000	4	3.499699e-4	0.01801921	1	7_Enh	1	7_Enh	NA	NA	1	ENSG00000162552.10
chr1	15140000	chr1	23020000	5	9.241271e-5	0.006790833	1	7_Enh	1	7_Enh	NA	NA	1	ENSG00000133216.12
chr1	15300000	chr1	17860000	8	2.553709e-7	7.070328e-5	1	7_Enh	1	7_Enh	NA	NA	1	ENSG00000074964.12
chr1	15300000	chr1	23860000	4	7.327426e-5	0.005720958	1	7_Enh	1	7_Enh	NA	NA	1	ENSG00000007968.6
chr1	15380000	chr1	19300000	5	1.192919e-5	0.001453911	1	7_Enh	1	7_Enh	NA	NA	1	ENSG00000169991.6
chr1	15420000	chr1	15580000	29	1.068017e-5	0.001335168	1	7_Enh	1	7_Enh	NA	NA	1	ENSG00000142621.15
chr1	15420000	chr1	20140000	5	9.485802e-4	0.03685382	1	7_Enh	1	7_Enh	NA	NA	1	ENSG00000178828.5
chr1	15460000	chr1	15580000	27	3.315538e-8	1.343048e-5	1	7_Enh	1	7_Enh	1	ENSG00000171729.9	1	ENSG00000142621.15
chr1	15460000	chr1	15620000	29	1.651963e-10	1.540938e-7	1	7_Enh	1	7_Enh	1	ENSG00000171729.9	NA	NA
chr1	15460000	chr1	15660000	35	4.84463e-13	9.306923e-10	1	7_Enh	1	7_Enh	1	ENSG00000171729.9	NA	NA
chr1	15460000	chr1	15780000	15	5.237577e-6	7.700754e-4	1	7_Enh	1	7_Enh	1	ENSG00000171729.9	1	ENSG00000215704.5
chr1	15460000	chr1	17260000	9	3.120544e-6	5.155426e-4	1	7_Enh	1	7_Enh	1	ENSG00000171729.9	NA	NA
chr1	15460000	chr1	17940000	5	1.924943e-4	0.01166638	1	7_Enh	1	7_Enh	1	ENSG00000171729.9	NA	NA
chr1	15460000	chr1	19220000	4	2.54429e-4	0.01429124	1	7_Enh	1	7_Enh	1	ENSG00000171729.9	1	ENSG00000159423.12
chr1	15460000	chr1	20820000	3	0.001329682	0.04680674	1	7_Enh	1	7_Enh	1	ENSG00000171729.9	1	ENSG00000090432.5
chr1	15580000	chr1	15780000	25	8.625534e-10	6.337409e-7	1	7_Enh	1	7_Enh	1	ENSG00000142621.15	1	ENSG00000215704.5
chr1	15580000	chr1	19380000	6	1.867251e-6	3.446223e-4	1	7_Enh	1	7_Enh	1	ENSG00000142621.15	NA	NA
chr1	15580000	chr1	19660000	5	9.341216e-5	0.006844714	1	7_Enh	1	7_Enh	1	ENSG00000142621.15	NA	NA
chr1	15580000	chr1	19700000	7	6.316174e-8	2.276474e-5	1	7_Enh	1	7_Enh	1	ENSG00000142621.15	NA	NA
chr1	15580000	chr1	19820000	8	7.919946e-9	4.093954e-6	1	7_Enh	1	7_Enh	1	ENSG00000142621.15	1	ENSG00000077549.13
chr1	15580000	chr1	21020000	5	2.247738e-5	0.002354687	1	7_Enh	1	7_Enh	1	ENSG00000142621.15	NA	NA
chr1	15580000	chr1	21260000	4	7.517558e-4	0.03120649	1	7_Enh	1	7_Enh	1	ENSG00000142621.15	NA	NA
chr1	15620000	chr1	15780000	18	8.000308e-5	0.00610496	1	7_Enh	1	7_Enh	NA	NA	1	ENSG00000215704.5
chr1	15620000	chr1	24460000	5	2.386033e-5	0.00246232	1	7_Enh	NA	NA	NA	NA	1	ENSG00000142677.3
chr1	15660000	chr1	15780000	49	1.246935e-20	1.031799e-16	1	7_Enh	1	7_Enh	NA	NA	1	ENSG00000215704.5
chr1	15780000	chr1	21860000	3	9.308175e-4	0.03635783	1	7_Enh	1	7_Enh	1	ENSG00000215704.5	NA	NA
chr1	15780000	chr1	23700000	3	0.0010428	0.03941497	1	7_Enh	1	7_Enh	1	ENSG00000215704.5	1	ENSG00000125945.10
chr1	15780000	chr1	25100000	4	4.189324e-5	0.00376277	1	7_Enh	1	7_Enh	1	ENSG00000215704.5	NA	NA
chr1	15820000	chr1	16060000	11	1.085659e-4	0.007654751	1	7_Enh	1	7_Enh	NA	NA	1	ENSG00000162460.6
chr1	15820000	chr1	16580000	11	8.505875e-7	1.852537e-4	1	7_Enh	1	7_Enh	NA	NA	1	ENSG00000132881.7
chr1	15900000	chr1	16060000	27	4.509949e-12	6.704024e-9	NA	NA	1	7_Enh	1	ENSG00000116771.5	1	ENSG00000162460.6
chr1	15900000	chr1	19380000	4	7.354279e-4	0.03072072	NA	NA	1	7_Enh	1	ENSG00000116771.5	NA	NA
chr1	15900000	chr1	19940000	4	0.001161067	0.04254563	NA	NA	1	7_Enh	1	ENSG00000116771.5	1	ENSG00000173436.9
chr1	15900000	chr1	20900000	4	5.681601e-4	0.02553099	NA	NA	1	7_Enh	1	ENSG00000116771.5	1	ENSG00000158825.5
chr1	15900000	chr1	22780000	4	1.441384e-4	0.009433569	NA	NA	1	7_Enh	1	ENSG00000116771.5	1	ENSG00000184677.12
chr1	15940000	chr1	16060000	38	5.663246e-14	1.361684e-10	1	7_Enh	1	7_Enh	1	ENSG00000197312.7	1	ENSG00000162460.6
chr1	15940000	chr1	16220000	23	3.275189e-5	0.003129206	1	7_Enh	1	7_Enh	1	ENSG00000197312.7	NA	NA
chr1	15940000	chr1	16540000	11	4.031371e-4	0.01995967	1	7_Enh	1	7_Enh	1	ENSG00000197312.7	1	ENSG00000204377.3
chr1	15940000	chr1	19300000	6	1.486546e-4	0.00965027	1	7_Enh	1	7_Enh	1	ENSG00000197312.7	1	ENSG00000169991.6
chr1	15940000	chr1	19660000	5	9.935581e-4	0.03808117	1	7_Enh	1	7_Enh	1	ENSG00000197312.7	NA	NA
chr1	15940000	chr1	19820000	5	5.304831e-4	0.0243104	1	7_Enh	1	7_Enh	1	ENSG00000197312.7	1	ENSG00000077549.13
chr1	15940000	chr1	22780000	6	3.015387e-6	5.018557e-4	1	7_Enh	1	7_Enh	1	ENSG00000197312.7	1	ENSG00000184677.12
chr1	15980000	chr1	16260000	20	2.022449e-4	0.01209374	NA	NA	1	7_Enh	1	ENSG00000215695.1	NA	NA
chr1	15980000	chr1	16740000	11	5.757013e-5	0.004777261	NA	NA	1	7_Enh	1	ENSG00000215695.1	NA	NA
chr1	15980000	chr1	19580000	5	9.923077e-4	0.03804621	NA	NA	1	7_Enh	1	ENSG00000215695.1	1	ENSG00000127463.9
chr1	16060000	chr1	16260000	18	8.944692e-7	1.927692e-4	1	7_Enh	1	7_Enh	1	ENSG00000162460.6	NA	NA
chr1	16060000	chr1	19980000	7	5.118575e-9	2.841559e-6	1	7_Enh	1	7_Enh	1	ENSG00000162460.6	1	ENSG00000158748.3
chr1	16060000	chr1	21500000	4	1.823501e-5	0.002009104	1	7_Enh	1	7_Enh	1	ENSG00000162460.6	1	ENSG00000075151.15
chr1	16060000	chr1	23700000	5	6.076886e-7	1.41606e-4	1	7_Enh	1	7_Enh	1	ENSG00000162460.6	1	ENSG00000125945.10
chr1	16140000	chr1	16540000	14	9.044211e-9	4.572249e-6	1	7_Enh	1	7_Enh	NA	NA	1	ENSG00000204377.3
chr1	16140000	chr1	16780000	10	2.105648e-5	0.002240318	1	7_Enh	1	7_Enh	NA	NA	1	ENSG00000157191.15
chr1	16140000	chr1	19540000	6	1.261036e-6	2.530616e-4	1	7_Enh	1	7_Enh	NA	NA	1	ENSG00000127481.10
chr1	16180000	chr1	21020000	4	1.765936e-4	0.01095736	1	7_Enh	1	7_Enh	1	ENSG00000065526.6	NA	NA
chr1	16220000	chr1	23900000	4	7.197275e-5	0.005646084	1	7_Enh	1	7_Enh	NA	NA	1	ENSG00000197880.4
chr1	16260000	chr1	16540000	18	1.031683e-7	3.394218e-5	1	7_Enh	1	7_Enh	NA	NA	1	ENSG00000204377.3
chr1	16260000	chr1	16580000	14	3.248345e-4	0.01707013	1	7_Enh	1	7_Enh	NA	NA	1	ENSG00000132881.7
chr1	16260000	chr1	17860000	6	0.001094642	0.04080119	1	7_Enh	1	7_Enh	NA	NA	1	ENSG00000074964.12
chr1	16260000	chr1	20260000	5	6.40309e-5	0.00517251	1	7_Enh	NA	NA	NA	NA	1	ENSG00000188784.4
chr1	16260000	chr1	23500000	4	3.575866e-4	0.01830472	1	7_Enh	1	7_Enh	NA	NA	1	ENSG00000169641.9
chr1	16540000	chr1	16700000	34	7.151636e-17	3.165641e-13	1	7_Enh	1	7_Enh	1	ENSG00000204377.3	NA	NA
chr1	16540000	chr1	17260000	9	4.449343e-4	0.02142055	1	7_Enh	1	7_Enh	1	ENSG00000204377.3	NA	NA
chr1	16540000	chr1	18940000	4	6.166965e-4	0.02708576	1	7_Enh	NA	NA	1	ENSG00000204377.3	1	ENSG00000009709.7
chr1	16540000	chr1	19940000	4	4.374032e-4	0.02115775	1	7_Enh	1	7_Enh	1	ENSG00000204377.3	1	ENSG00000173436.9
chr1	16540000	chr1	20900000	4	1.839117e-4	0.01128532	1	7_Enh	1	7_Enh	1	ENSG00000204377.3	1	ENSG00000158825.5
chr1	16580000	chr1	16700000	44	1.057907e-18	6.610044e-15	1	7_Enh	1	7_Enh	1	ENSG00000132881.7	NA	NA
chr1	16580000	chr1	16740000	36	1.817482e-19	1.275386e-15	1	7_Enh	1	7_Enh	1	ENSG00000132881.7	NA	NA
chr1	16580000	chr1	16780000	23	1.09469e-7	3.564274e-5	1	7_Enh	1	7_Enh	1	ENSG00000132881.7	1	ENSG00000157191.15
chr1	16580000	chr1	19540000	6	1.757403e-5	0.00195429	1	7_Enh	1	7_Enh	1	ENSG00000132881.7	1	ENSG00000127481.10
chr1	16580000	chr1	21380000	4	0.001289312	0.04579921	1	7_Enh	1	7_Enh	1	ENSG00000132881.7	NA	NA
chr1	16580000	chr1	25300000	4	2.274557e-4	0.01317655	1	7_Enh	1	7_Enh	1	ENSG00000132881.7	1	ENSG00000020633.14
chr1	16580000	chr1	26380000	4	6.687203e-5	0.005342917	1	7_Enh	1	7_Enh	1	ENSG00000132881.7	1	ENSG00000158022.6
chr1	16700000	chr1	20980000	5	3.348147e-5	0.003181263	1	7_Enh	NA	NA	NA	NA	1	ENSG00000244038.5
chr1	16700000	chr1	24820000	4	1.186022e-4	0.008168177	1	7_Enh	1	7_Enh	NA	NA	1	ENSG00000117602.7
chr1	16740000	chr1	16940000	17	1.821947e-4	0.01120834	1	7_Enh	1	7_Enh	NA	NA	1	ENSG00000219481.6
chr1	16780000	chr1	17220000	20	1.907778e-7	5.590879e-5	1	7_Enh	1	7_Enh	1	ENSG00000157191.15	NA	NA
chr1	16780000	chr1	17260000	16	1.955756e-5	0.002117967	1	7_Enh	1	7_Enh	1	ENSG00000157191.15	NA	NA
chr1	16780000	chr1	19340000	5	3.985456e-4	0.01979678	1	7_Enh	1	7_Enh	1	ENSG00000157191.15	NA	NA
chr1	16780000	chr1	19700000	5	1.047033e-4	0.00745328	1	7_Enh	1	7_Enh	1	ENSG00000157191.15	NA	NA
chr1	16820000	chr1	16940000	37	9.543921e-8	3.186733e-5	1	7_Enh	1	7_Enh	NA	NA	1	ENSG00000219481.6
chr1	16820000	chr1	22460000	4	2.547172e-4	0.01430301	1	7_Enh	1	7_Enh	NA	NA	1	ENSG00000162552.10
chr1	16820000	chr1	23900000	4	1.713864e-4	0.01071749	1	7_Enh	1	7_Enh	NA	NA	1	ENSG00000197880.4
chr1	16860000	chr1	17220000	312	0	0	NA	NA	1	7_Enh	1	ENSG00000268674.1	NA	NA
chr1	16860000	chr1	17260000	24	1.293266e-7	4.080016e-5	NA	NA	1	7_Enh	1	ENSG00000268674.1	NA	NA
chr1	16860000	chr1	17460000	10	8.061674e-4	0.03280372	NA	NA	1	7_Enh	1	ENSG00000268674.1	1	ENSG00000117115.8
chr1	16860000	chr1	26060000	5	4.8641e-5	0.004208543	NA	NA	1	7_Enh	1	ENSG00000268674.1	NA	NA
chr1	16940000	chr1	17060000	33	4.902441e-6	7.316672e-4	1	7_Enh	1	7_Enh	1	ENSG00000219481.6	1	ENSG00000058453.12
chr1	16940000	chr1	17220000	69	2.040499e-38	7.147287e-34	1	7_Enh	1	7_Enh	1	ENSG00000219481.6	NA	NA
chr1	16940000	chr1	17460000	11	5.451641e-4	0.02479044	1	7_Enh	1	7_Enh	1	ENSG00000219481.6	1	ENSG00000117115.8
chr1	16940000	chr1	17620000	11	5.257721e-4	0.0241589	1	7_Enh	1	7_Enh	1	ENSG00000219481.6	1	ENSG00000159339.9
chr1	16940000	chr1	19220000	5	5.497507e-4	0.02493731	1	7_Enh	1	7_Enh	1	ENSG00000219481.6	1	ENSG00000159423.12
chr1	16940000	chr1	19340000	6	1.904173e-4	0.01157522	1	7_Enh	1	7_Enh	1	ENSG00000219481.6	NA	NA
chr1	16940000	chr1	19700000	6	3.758107e-5	0.003469594	1	7_Enh	1	7_Enh	1	ENSG00000219481.6	NA	NA
chr1	16940000	chr1	20740000	5	7.095999e-4	0.02994931	1	7_Enh	1	7_Enh	1	ENSG00000219481.6	NA	NA
chr1	16940000	chr1	21740000	8	4.211233e-7	1.055942e-4	1	7_Enh	1	7_Enh	1	ENSG00000219481.6	NA	NA
chr1	16940000	chr1	21780000	9	2.813094e-8	1.173831e-5	1	7_Enh	1	7_Enh	1	ENSG00000219481.6	1	ENSG00000142794.14
chr1	16940000	chr1	24700000	5	9.897808e-6	0.001260155	1	7_Enh	1	7_Enh	1	ENSG00000219481.6	NA	NA
chr1	16940000	chr1	25300000	4	8.340028e-4	0.03362175	1	7_Enh	1	7_Enh	1	ENSG00000219481.6	1	ENSG00000020633.14
chr1	16940000	chr1	26540000	4	2.489566e-4	0.01407251	1	7_Enh	NA	NA	1	ENSG00000219481.6	1	ENSG00000130695.9
chr1	16980000	chr1	17100000	29	1.593639e-4	0.01015696	1	7_Enh	1	7_Enh	1	ENSG00000237847.2	NA	NA
chr1	16980000	chr1	24700000	4	1.851221e-4	0.01133917	1	7_Enh	1	7_Enh	1	ENSG00000237847.2	NA	NA
chr1	17060000	chr1	19220000	6	7.719597e-5	0.005946081	1	7_Enh	1	7_Enh	1	ENSG00000058453.12	1	ENSG00000159423.12
chr1	17220000	chr1	20260000	8	3.628961e-7	9.374961e-5	1	7_Enh	NA	NA	NA	NA	1	ENSG00000188784.4
chr1	17340000	chr1	17540000	14	2.199291e-5	0.00231591	1	7_Enh	1	7_Enh	1	ENSG00000159363.13	1	ENSG00000142623.8
chr1	17340000	chr1	17580000	11	8.155439e-4	0.03307837	1	7_Enh	1	7_Enh	1	ENSG00000159363.13	1	ENSG00000142619.4
chr1	17340000	chr1	17620000	18	1.044412e-7	3.42757e-5	1	7_Enh	1	7_Enh	1	ENSG00000159363.13	1	ENSG00000159339.9
chr1	17340000	chr1	19180000	7	3.165785e-5	0.003048781	1	7_Enh	NA	NA	1	ENSG00000159363.13	1	ENSG00000179002.5
chr1	17340000	chr1	20860000	7	4.880739e-7	1.188138e-4	1	7_Enh	NA	NA	1	ENSG00000159363.13	1	ENSG00000183114.6
chr1	17340000	chr1	22740000	3	8.508972e-4	0.03409722	1	7_Enh	1	7_Enh	1	ENSG00000159363.13	NA	NA
chr1	17340000	chr1	23140000	3	0.00116975	0.04277263	1	7_Enh	1	7_Enh	1	ENSG00000159363.13	NA	NA
chr1	17340000	chr1	23660000	4	1.222869e-4	0.008354703	1	7_Enh	1	7_Enh	1	ENSG00000159363.13	1	ENSG00000125944.14
chr1	17340000	chr1	24100000	4	8.366069e-5	0.00631107	1	7_Enh	1	7_Enh	1	ENSG00000159363.13	1	ENSG00000011009.6
chr1	17380000	chr1	17540000	23	5.184617e-8	1.937924e-5	1	7_Enh	1	7_Enh	1	ENSG00000117118.5	1	ENSG00000142623.8
chr1	17380000	chr1	17580000	23	2.096816e-8	9.206778e-6	1	7_Enh	1	7_Enh	1	ENSG00000117118.5	1	ENSG00000142619.4
chr1	17380000	chr1	17620000	18	5.959747e-5	0.004902304	1	7_Enh	1	7_Enh	1	ENSG00000117118.5	1	ENSG00000159339.9
chr1	17380000	chr1	17860000	12	3.5955e-4	0.01837707	1	7_Enh	1	7_Enh	1	ENSG00000117118.5	1	ENSG00000074964.12
chr1	17380000	chr1	18220000	14	3.279672e-6	5.355651e-4	1	7_Enh	1	7_Enh	1	ENSG00000117118.5	NA	NA
chr1	17380000	chr1	20140000	7	2.502674e-5	0.002552043	1	7_Enh	1	7_Enh	1	ENSG00000117118.5	1	ENSG00000178828.5
chr1	17380000	chr1	22020000	5	7.186066e-4	0.03022143	1	7_Enh	1	7_Enh	1	ENSG00000117118.5	NA	NA
chr1	17380000	chr1	24700000	5	4.92989e-6	7.346831e-4	1	7_Enh	1	7_Enh	1	ENSG00000117118.5	NA	NA
chr1	17460000	chr1	17580000	26	3.504506e-11	4.029442e-8	1	7_Enh	1	7_Enh	1	ENSG00000117115.8	1	ENSG00000142619.4
chr1	17460000	chr1	17620000	25	8.913397e-10	6.521954e-7	1	7_Enh	1	7_Enh	1	ENSG00000117115.8	1	ENSG00000159339.9
chr1	17460000	chr1	19780000	6	2.466934e-5	0.0025243	1	7_Enh	1	7_Enh	1	ENSG00000117115.8	NA	NA
chr1	17500000	chr1	17620000	21	5.052952e-6	7.488678e-4	1	7_Enh	1	7_Enh	NA	NA	1	ENSG00000159339.9
chr1	17500000	chr1	18940000	5	0.001229913	0.04430987	1	7_Enh	NA	NA	NA	NA	1	ENSG00000009709.7
chr1	17500000	chr1	19580000	5	6.940191e-4	0.02947683	1	7_Enh	1	7_Enh	NA	NA	1	ENSG00000127463.9
chr1	17500000	chr1	22980000	6	1.044918e-6	2.180829e-4	1	7_Enh	NA	NA	NA	NA	1	ENSG00000173369.11
chr1	17500000	chr1	26140000	5	1.267601e-6	2.541106e-4	1	7_Enh	1	7_Enh	NA	NA	1	ENSG00000223474.2
chr1	17540000	chr1	18220000	9	0.001027152	0.03899505	1	7_Enh	1	7_Enh	1	ENSG00000142623.8	NA	NA
chr1	17540000	chr1	19660000	6	2.870815e-5	0.002831242	1	7_Enh	1	7_Enh	1	ENSG00000142623.8	NA	NA
chr1	17540000	chr1	27100000	4	3.101252e-5	0.003002404	1	7_Enh	1	7_Enh	1	ENSG00000142623.8	1	ENSG00000060642.6
chr1	17580000	chr1	19180000	7	1.164194e-4	0.008058131	1	7_Enh	NA	NA	1	ENSG00000142619.4	1	ENSG00000179002.5
chr1	17580000	chr1	20220000	5	1.750405e-4	0.01088691	1	7_Enh	1	7_Enh	1	ENSG00000142619.4	1	ENSG00000169914.5
chr1	17580000	chr1	20900000	9	5.364137e-10	4.221052e-7	1	7_Enh	1	7_Enh	1	ENSG00000142619.4	1	ENSG00000158825.5
chr1	17580000	chr1	21140000	4	0.001455571	0.049899110000000003	1	7_Enh	1	7_Enh	1	ENSG00000142619.4	NA	NA
chr1	17580000	chr1	26100000	3	0.001113043	0.04128606	1	7_Enh	1	7_Enh	1	ENSG00000142619.4	NA	NA
chr1	17620000	chr1	19980000	5	2.205829e-4	0.01288478	1	7_Enh	1	7_Enh	1	ENSG00000159339.9	1	ENSG00000158748.3
chr1	17860000	chr1	18220000	19	3.41546e-6	5.5298e-4	1	7_Enh	1	7_Enh	1	ENSG00000074964.12	NA	NA
chr1	17940000	chr1	18420000	12	1.180933e-5	0.001442621	1	7_Enh	NA	NA	NA	NA	1	ENSG00000117154.7
chr1	18100000	chr1	18220000	38	2.127786e-9	1.361389e-6	1	7_Enh	1	7_Enh	1	ENSG00000117148.6	NA	NA
chr1	18100000	chr1	18940000	8	6.623037e-4	0.02850752	1	7_Enh	NA	NA	1	ENSG00000117148.6	1	ENSG00000009709.7
chr1	18100000	chr1	20740000	6	2.427194e-4	0.01381564	1	7_Enh	1	7_Enh	1	ENSG00000117148.6	NA	NA
chr1	18100000	chr1	22380000	4	9.421671e-4	0.03667257	1	7_Enh	1	7_Enh	1	ENSG00000117148.6	1	ENSG00000070831.11
chr1	18180000	chr1	18420000	20	2.156435e-9	1.377161e-6	1	7_Enh	NA	NA	NA	NA	1	ENSG00000117154.7
chr1	18180000	chr1	23900000	3	6.669042e-4	0.02864693	1	7_Enh	1	7_Enh	NA	NA	1	ENSG00000197880.4
chr1	18180000	chr1	27940000	3	2.588203e-4	0.01447016	1	7_Enh	1	7_Enh	NA	NA	1	ENSG00000126705.9
chr1	18420000	chr1	25300000	4	3.034722e-4	0.01624715	NA	NA	1	7_Enh	1	ENSG00000117154.7	1	ENSG00000020633.14
chr1	19220000	chr1	19340000	23	1.122944e-9	7.939711e-7	1	7_Enh	1	7_Enh	1	ENSG00000159423.12	NA	NA
chr1	19220000	chr1	19380000	16	5.256983e-7	1.261777e-4	1	7_Enh	1	7_Enh	1	ENSG00000159423.12	NA	NA
chr1	19220000	chr1	19540000	13	9.168067e-6	0.00118683	1	7_Enh	1	7_Enh	1	ENSG00000159423.12	1	ENSG00000127481.10
chr1	19220000	chr1	20500000	11	3.545414e-6	5.691284e-4	1	7_Enh	1	7_Enh	1	ENSG00000159423.12	1	ENSG00000162543.5
chr1	19220000	chr1	24100000	4	1.228319e-4	0.00838148	1	7_Enh	1	7_Enh	1	ENSG00000159423.12	1	ENSG00000011009.6
chr1	19220000	chr1	28140000	3	3.869772e-4	0.01937795	1	7_Enh	1	7_Enh	1	ENSG00000159423.12	1	ENSG00000117751.13
chr1	19300000	chr1	24700000	4	9.803011e-5	0.007096038	1	7_Enh	1	7_Enh	1	ENSG00000169991.6	NA	NA
chr1	19300000	chr1	28740000	4	2.159864e-4	0.01268887	1	7_Enh	1	7_Enh	1	ENSG00000169991.6	NA	NA
chr1	19300000	chr1	29260000	4	9.887815e-5	0.007142258	1	7_Enh	1	7_Enh	1	ENSG00000169991.6	NA	NA
chr1	19340000	chr1	19540000	19	1.575115e-6	3.012645e-4	1	7_Enh	1	7_Enh	NA	NA	1	ENSG00000127481.10
chr1	19340000	chr1	19980000	8	4.486357e-4	0.02154775	1	7_Enh	1	7_Enh	NA	NA	1	ENSG00000158748.3
chr1	19340000	chr1	20900000	8	5.321742e-6	7.795177e-4	1	7_Enh	1	7_Enh	NA	NA	1	ENSG00000158825.5
chr1	19340000	chr1	24820000	5	5.789822e-6	8.31527e-4	1	7_Enh	1	7_Enh	NA	NA	1	ENSG00000117602.7
chr1	19380000	chr1	23900000	3	0.001160556	0.04253195	1	7_Enh	1	7_Enh	NA	NA	1	ENSG00000197880.4
chr1	19540000	chr1	19740000	24	5.831573e-5	0.004823414	1	7_Enh	1	7_Enh	1	ENSG00000127481.10	NA	NA
chr1	19540000	chr1	20020000	15	1.496307e-7	4.588024e-5	1	7_Enh	1	7_Enh	1	ENSG00000127481.10	NA	NA
chr1	19540000	chr1	20740000	8	1.82574e-4	0.01122589	1	7_Enh	1	7_Enh	1	ENSG00000127481.10	NA	NA
chr1	19540000	chr1	24940000	4	1.165077e-4	0.008062455	1	7_Enh	1	7_Enh	1	ENSG00000127481.10	1	ENSG00000133226.12
chr1	19540000	chr1	28740000	4	2.652147e-4	0.01473211	1	7_Enh	1	7_Enh	1	ENSG00000127481.10	NA	NA
chr1	19540000	chr1	28820000	4	1.893116e-5	0.002066578	1	7_Enh	1	7_Enh	1	ENSG00000127481.10	1	ENSG00000180198.11
chr1	19580000	chr1	19980000	14	2.650719e-6	4.53527e-4	1	7_Enh	1	7_Enh	1	ENSG00000127463.9	1	ENSG00000158748.3
chr1	19580000	chr1	20580000	9	7.750515e-4	0.03189309	1	7_Enh	1	7_Enh	1	ENSG00000127463.9	NA	NA
chr1	19580000	chr1	21100000	6	8.007077e-4	0.03264697	1	7_Enh	1	7_Enh	1	ENSG00000127463.9	1	ENSG00000127483.13
chr1	19580000	chr1	28300000	3	0.001324613	0.04668211	1	7_Enh	1	7_Enh	1	ENSG00000127463.9	1	ENSG00000158156.7
chr1	19580000	chr1	28940000	5	1.201804e-6	2.436056e-4	1	7_Enh	1	7_Enh	1	ENSG00000127463.9	NA	NA
chr1	19580000	chr1	29260000	5	7.936028e-6	0.001061606	1	7_Enh	1	7_Enh	1	ENSG00000127463.9	NA	NA
chr1	19660000	chr1	19820000	26	6.416955e-10	4.923899e-7	1	7_Enh	1	7_Enh	NA	NA	1	ENSG00000077549.13
chr1	19660000	chr1	19940000	27	4.259269e-13	8.283462e-10	1	7_Enh	1	7_Enh	NA	NA	1	ENSG00000173436.9
chr1	19660000	chr1	19980000	25	2.125652e-14	5.631894e-11	1	7_Enh	1	7_Enh	NA	NA	1	ENSG00000158748.3
chr1	19660000	chr1	20860000	8	2.973825e-4	0.01600706	1	7_Enh	NA	NA	NA	NA	1	ENSG00000183114.6
chr1	19660000	chr1	27300000	4	1.135572e-4	0.007911924	1	7_Enh	1	7_Enh	NA	NA	1	ENSG00000253368.3
chr1	19660000	chr1	29500000	4	6.255801e-5	0.005084116	1	7_Enh	1	7_Enh	NA	NA	1	ENSG00000116350.11
chr1	19700000	chr1	19820000	25	1.4999680000000001e-10	1.418231e-7	1	7_Enh	1	7_Enh	NA	NA	1	ENSG00000077549.13
chr1	19700000	chr1	19940000	19	1.962335e-8	8.72614e-6	1	7_Enh	1	7_Enh	NA	NA	1	ENSG00000173436.9
chr1	19700000	chr1	19980000	17	5.769956e-9	3.1426e-6	1	7_Enh	1	7_Enh	NA	NA	1	ENSG00000158748.3
chr1	19700000	chr1	20820000	5	0.001138136	0.04194536	1	7_Enh	1	7_Enh	NA	NA	1	ENSG00000090432.5
chr1	19700000	chr1	28580000	4	1.738227e-4	0.0108301	1	7_Enh	1	7_Enh	NA	NA	1	ENSG00000130766.4
chr1	19700000	chr1	28820000	3	2.670315e-4	0.01480596	1	7_Enh	1	7_Enh	NA	NA	1	ENSG00000180198.11
chr1	19700000	chr1	29060000	4	4.914877e-5	0.004241268	1	7_Enh	1	7_Enh	NA	NA	1	ENSG00000198492.10
chr1	19740000	chr1	19940000	55	5.708903e-24	7.333662e-20	1	7_Enh	1	7_Enh	NA	NA	1	ENSG00000173436.9
chr1	19740000	chr1	19980000	36	5.375566e-15	1.620296e-11	1	7_Enh	1	7_Enh	NA	NA	1	ENSG00000158748.3
chr1	19740000	chr1	20900000	10	1.808108e-4	0.01114786	1	7_Enh	1	7_Enh	NA	NA	1	ENSG00000158825.5
chr1	19740000	chr1	29060000	6	7.020406e-6	9.65769e-4	1	7_Enh	1	7_Enh	NA	NA	1	ENSG00000198492.10
chr1	19780000	chr1	19940000	30	7.004313e-12	9.873535e-9	1	7_Enh	1	7_Enh	NA	NA	1	ENSG00000173436.9
chr1	19780000	chr1	19980000	25	1.715278e-11	2.155711e-8	1	7_Enh	1	7_Enh	NA	NA	1	ENSG00000158748.3
chr1	19780000	chr1	20980000	8	2.02871e-5	0.002177665	1	7_Enh	NA	NA	NA	NA	1	ENSG00000244038.5
chr1	19780000	chr1	28820000	3	6.166993e-4	0.02708581	1	7_Enh	1	7_Enh	NA	NA	1	ENSG00000180198.11
chr1	19820000	chr1	19940000	24	7.327029e-8	2.570425e-5	1	7_Enh	1	7_Enh	1	ENSG00000077549.13	1	ENSG00000173436.9
chr1	19820000	chr1	19980000	21	1.628177e-8	7.468193e-6	1	7_Enh	1	7_Enh	1	ENSG00000077549.13	1	ENSG00000158748.3
chr1	19820000	chr1	20740000	8	6.181922e-4	0.02713325	1	7_Enh	1	7_Enh	1	ENSG00000077549.13	NA	NA
chr1	19820000	chr1	20860000	8	3.789601e-4	0.01908871	1	7_Enh	NA	NA	1	ENSG00000077549.13	1	ENSG00000183114.6
chr1	19820000	chr1	23260000	5	1.54502e-5	0.001772015	1	7_Enh	1	7_Enh	1	ENSG00000077549.13	NA	NA
chr1	19900000	chr1	20900000	7	1.412794e-4	0.009294952	1	7_Enh	1	7_Enh	NA	NA	1	ENSG00000158825.5
chr1	19900000	chr1	22100000	4	5.872604e-4	0.02614477	1	7_Enh	1	7_Enh	NA	NA	1	ENSG00000090686.11
chr1	19900000	chr1	26140000	3	6.532825e-4	0.02822904	1	7_Enh	1	7_Enh	NA	NA	1	ENSG00000223474.2
chr1	19900000	chr1	29060000	7	1.035839e-9	7.418514e-7	1	7_Enh	1	7_Enh	NA	NA	1	ENSG00000198492.10
chr1	19940000	chr1	20820000	7	2.816634e-4	0.01539286	1	7_Enh	1	7_Enh	1	ENSG00000173436.9	1	ENSG00000090432.5
chr1	19940000	chr1	26580000	4	5.737318e-4	0.02570871	1	7_Enh	1	7_Enh	1	ENSG00000173436.9	1	ENSG00000130695.9
chr1	19940000	chr1	29260000	5	7.001521e-6	9.637966e-4	1	7_Enh	1	7_Enh	1	ENSG00000173436.9	NA	NA
chr1	19980000	chr1	20180000	13	9.188461e-5	0.006762923	1	7_Enh	1	7_Enh	1	ENSG00000158748.3	NA	NA
chr1	19980000	chr1	20220000	13	2.735715e-4	0.01506969	1	7_Enh	1	7_Enh	1	ENSG00000158748.3	1	ENSG00000169914.5
chr1	19980000	chr1	26140000	3	9.55597e-4	0.03704306	1	7_Enh	1	7_Enh	1	ENSG00000158748.3	1	ENSG00000223474.2
chr1	19980000	chr1	26340000	5	3.919628e-6	6.149993e-4	1	7_Enh	1	7_Enh	1	ENSG00000158748.3	1	ENSG00000158008.5
chr1	20020000	chr1	20500000	18	2.524431e-5	0.002568461	1	7_Enh	1	7_Enh	NA	NA	1	ENSG00000162543.5
chr1	20020000	chr1	24740000	5	3.441616e-4	0.01779926	1	7_Enh	1	7_Enh	NA	NA	1	ENSG00000001460.13
chr1	20100000	chr1	20220000	33	1.539631e-12	2.606968e-9	1	7_Enh	1	7_Enh	NA	NA	1	ENSG00000169914.5
chr1	20100000	chr1	20500000	18	4.191136e-4	0.02052284	1	7_Enh	1	7_Enh	NA	NA	1	ENSG00000162543.5
chr1	20100000	chr1	20940000	9	1.000092e-5	0.001270221	1	7_Enh	1	7_Enh	NA	NA	1	ENSG00000158828.5
chr1	20100000	chr1	28060000	4	6.35915e-5	0.005146847	1	7_Enh	1	7_Enh	NA	NA	1	ENSG00000009780.11
chr1	20140000	chr1	20700000	14	1.245546e-5	0.001502581	1	7_Enh	1	7_Enh	1	ENSG00000178828.5	NA	NA
chr1	20140000	chr1	20740000	12	4.434471e-4	0.02136851	1	7_Enh	1	7_Enh	1	ENSG00000178828.5	NA	NA
chr1	20140000	chr1	20780000	16	1.740631e-6	3.260467e-4	1	7_Enh	1	7_Enh	1	ENSG00000178828.5	NA	NA
chr1	20140000	chr1	25820000	5	1.043661e-4	0.00743533	1	7_Enh	1	7_Enh	1	ENSG00000178828.5	NA	NA
chr1	20140000	chr1	27580000	4	4.147114e-4	0.02036748	1	7_Enh	1	7_Enh	1	ENSG00000178828.5	1	ENSG00000142784.11
chr1	20140000	chr1	29380000	5	1.179723e-4	0.008137111	1	7_Enh	1	7_Enh	1	ENSG00000178828.5	NA	NA
chr1	20180000	chr1	25940000	4	1.217654e-4	0.008328575	1	7_Enh	NA	NA	NA	NA	1	ENSG00000117643.10
chr1	20180000	chr1	28300000	3	6.766918e-4	0.02895317	1	7_Enh	1	7_Enh	NA	NA	1	ENSG00000158156.7
chr1	20220000	chr1	20380000	25	9.371622e-5	0.006861885	1	7_Enh	1	7_Enh	1	ENSG00000169914.5	NA	NA
chr1	20220000	chr1	20500000	39	5.135328e-13	9.804993e-10	1	7_Enh	1	7_Enh	1	ENSG00000169914.5	1	ENSG00000162543.5
chr1	20220000	chr1	20580000	17	4.342365e-5	0.00386514	1	7_Enh	1	7_Enh	1	ENSG00000169914.5	NA	NA
chr1	20220000	chr1	20660000	14	6.434104e-4	0.02792082	1	7_Enh	1	7_Enh	1	ENSG00000169914.5	NA	NA
chr1	20220000	chr1	20700000	11	3.702942e-4	0.01877409	1	7_Enh	1	7_Enh	1	ENSG00000169914.5	NA	NA
chr1	20220000	chr1	20740000	16	4.953668e-7	1.202668e-4	1	7_Enh	1	7_Enh	1	ENSG00000169914.5	NA	NA
chr1	20220000	chr1	20860000	16	8.872663e-8	3.003975e-5	1	7_Enh	NA	NA	1	ENSG00000169914.5	1	ENSG00000183114.6
chr1	20220000	chr1	21980000	5	0.001338215	0.04701969	1	7_Enh	1	7_Enh	1	ENSG00000169914.5	1	ENSG00000076864.15
chr1	20220000	chr1	24100000	5	8.910398e-5	0.006611077	1	7_Enh	1	7_Enh	1	ENSG00000169914.5	1	ENSG00000011009.6
chr1	20220000	chr1	27020000	6	7.267373e-7	1.633984e-4	1	7_Enh	1	7_Enh	1	ENSG00000169914.5	1	ENSG00000117713.13
chr1	20260000	chr1	20420000	17	2.808836e-6	4.748016e-4	NA	NA	1	7_Enh	1	ENSG00000188784.4	NA	NA
chr1	20260000	chr1	20500000	29	1.162808e-7	3.743742e-5	NA	NA	1	7_Enh	1	ENSG00000188784.4	1	ENSG00000162543.5
chr1	20260000	chr1	20940000	8	1.175968e-4	0.008117839	NA	NA	1	7_Enh	1	ENSG00000188784.4	1	ENSG00000158828.5
chr1	20260000	chr1	21100000	7	0.001274931	0.04544087	NA	NA	1	7_Enh	1	ENSG00000188784.4	1	ENSG00000127483.13
chr1	20260000	chr1	21980000	6	9.474125e-5	0.006918492	NA	NA	1	7_Enh	1	ENSG00000188784.4	1	ENSG00000076864.15
chr1	20300000	chr1	24860000	6	4.044946e-5	0.003664951	NA	NA	1	7_Enh	1	ENSG00000188257.6	NA	NA
chr1	20340000	chr1	20500000	30	5.319467e-6	7.792673e-4	NA	NA	1	7_Enh	1	ENSG00000127472.6	1	ENSG00000162543.5
chr1	20340000	chr1	20580000	21	2.904987e-6	4.87219e-4	NA	NA	1	7_Enh	1	ENSG00000127472.6	NA	NA
chr1	20340000	chr1	20820000	11	4.89807e-6	7.311204e-4	NA	NA	1	7_Enh	1	ENSG00000127472.6	1	ENSG00000090432.5
chr1	20340000	chr1	25660000	4	6.808429e-4	0.0290781	NA	NA	1	7_Enh	1	ENSG00000127472.6	1	ENSG00000117616.13
chr1	20380000	chr1	20820000	22	8.480174e-11	8.660808e-8	1	7_Enh	1	7_Enh	NA	NA	1	ENSG00000090432.5
chr1	20420000	chr1	20820000	20	2.045156e-14	5.443001e-11	1	7_Enh	1	7_Enh	NA	NA	1	ENSG00000090432.5
chr1	20420000	chr1	24140000	4	5.201941e-4	0.02397436	1	7_Enh	1	7_Enh	NA	NA	1	ENSG00000117308.10
chr1	20420000	chr1	28420000	4	2.798014e-5	0.00277669	1	7_Enh	1	7_Enh	NA	NA	1	ENSG00000158161.11
chr1	20500000	chr1	20740000	25	7.306697e-4	0.0305774	1	7_Enh	1	7_Enh	1	ENSG00000162543.5	NA	NA
chr1	20500000	chr1	23100000	6	0.00136556	0.04770353	1	7_Enh	1	7_Enh	1	ENSG00000162543.5	NA	NA
chr1	20580000	chr1	20820000	21	5.347379e-8	1.987439e-5	1	7_Enh	1	7_Enh	NA	NA	1	ENSG00000090432.5
chr1	20580000	chr1	28100000	4	4.502239e-4	0.0216022	1	7_Enh	1	7_Enh	NA	NA	1	ENSG00000117758.9
chr1	20660000	chr1	24820000	5	1.891092e-4	0.01151831	1	7_Enh	1	7_Enh	NA	NA	1	ENSG00000117602.7
chr1	20660000	chr1	28060000	5	2.34778e-5	0.002433172	1	7_Enh	1	7_Enh	NA	NA	1	ENSG00000009780.11
chr1	20700000	chr1	20820000	20	3.820559e-7	9.769915e-5	1	7_Enh	1	7_Enh	NA	NA	1	ENSG00000090432.5
chr1	20700000	chr1	24660000	4	9.181988e-4	0.03600693	1	7_Enh	1	7_Enh	NA	NA	1	ENSG00000158055.11
chr1	20740000	chr1	28420000	4	1.452837e-4	0.009488919	1	7_Enh	1	7_Enh	NA	NA	1	ENSG00000158161.11
chr1	20780000	chr1	21980000	7	8.255954e-4	0.03337086	1	7_Enh	1	7_Enh	NA	NA	1	ENSG00000076864.15
chr1	20780000	chr1	23020000	6	2.359398e-4	0.01353205	1	7_Enh	1	7_Enh	NA	NA	1	ENSG00000133216.12
chr1	20780000	chr1	27100000	4	4.450334e-4	0.02142347	1	7_Enh	1	7_Enh	NA	NA	1	ENSG00000060642.6
chr1	20780000	chr1	28060000	4	1.719794e-4	0.01074514	1	7_Enh	1	7_Enh	NA	NA	1	ENSG00000009780.11
chr1	20820000	chr1	21860000	5	0.001269331	0.04530367	1	7_Enh	1	7_Enh	1	ENSG00000090432.5	NA	NA
chr1	20820000	chr1	23940000	8	7.758761e-10	5.791682e-7	1	7_Enh	1	7_Enh	1	ENSG00000090432.5	NA	NA
chr1	20820000	chr1	24140000	5	3.730444e-5	0.00345103	1	7_Enh	1	7_Enh	1	ENSG00000090432.5	1	ENSG00000117308.10
chr1	20820000	chr1	24300000	4	5.870374e-4	0.02613704	1	7_Enh	1	7_Enh	1	ENSG00000090432.5	1	ENSG00000188529.10
chr1	20820000	chr1	25340000	5	7.733593e-6	0.001040571	1	7_Enh	1	7_Enh	1	ENSG00000090432.5	NA	NA
chr1	20820000	chr1	26060000	6	4.281518e-7	1.069818e-4	1	7_Enh	1	7_Enh	1	ENSG00000090432.5	NA	NA
chr1	20820000	chr1	27060000	3	9.110811e-4	0.03580858	1	7_Enh	1	7_Enh	1	ENSG00000090432.5	NA	NA
chr1	20820000	chr1	27220000	4	7.068322e-5	0.005569475	1	7_Enh	NA	NA	1	ENSG00000090432.5	1	ENSG00000198746.8
chr1	20860000	chr1	21500000	11	9.051383e-6	0.001175123	NA	NA	1	7_Enh	1	ENSG00000183114.6	1	ENSG00000075151.15
chr1	20860000	chr1	23500000	9	1.57603e-7	4.782186e-5	NA	NA	1	7_Enh	1	ENSG00000183114.6	1	ENSG00000169641.9
chr1	20860000	chr1	27060000	5	2.232191e-5	0.002342557	NA	NA	1	7_Enh	1	ENSG00000183114.6	NA	NA
chr1	20860000	chr1	28060000	4	1.653453e-4	0.01043842	NA	NA	1	7_Enh	1	ENSG00000183114.6	1	ENSG00000009780.11
chr1	20900000	chr1	21100000	14	0.001203751	0.04364838	1	7_Enh	1	7_Enh	1	ENSG00000158825.5	1	ENSG00000127483.13
chr1	20900000	chr1	23820000	5	1.402775e-4	0.00924582	1	7_Enh	1	7_Enh	1	ENSG00000158825.5	1	ENSG00000088280.14
chr1	20900000	chr1	24980000	7	9.434742e-6	0.00121389	1	7_Enh	1	7_Enh	1	ENSG00000158825.5	NA	NA
chr1	20900000	chr1	25820000	4	7.468015e-4	0.03105979	1	7_Enh	1	7_Enh	1	ENSG00000158825.5	NA	NA
chr1	20940000	chr1	21300000	12	7.581445e-6	0.001024451	1	7_Enh	1	7_Enh	1	ENSG00000158828.5	NA	NA
chr1	20940000	chr1	23540000	4	0.001442356	0.04958168	1	7_Enh	1	7_Enh	1	ENSG00000158828.5	1	ENSG00000179546.3
chr1	20980000	chr1	21100000	16	2.446626e-4	0.01389577	NA	NA	1	7_Enh	1	ENSG00000244038.5	1	ENSG00000127483.13
chr1	20980000	chr1	21180000	13	2.999659e-4	0.01611004	NA	NA	1	7_Enh	1	ENSG00000244038.5	NA	NA
chr1	20980000	chr1	21300000	12	6.20031e-5	0.005050312	NA	NA	1	7_Enh	1	ENSG00000244038.5	NA	NA
chr1	20980000	chr1	21380000	12	6.345513e-4	0.0276477	NA	NA	1	7_Enh	1	ENSG00000244038.5	NA	NA
chr1	20980000	chr1	21420000	12	7.947278e-6	0.001062724	NA	NA	1	7_Enh	1	ENSG00000244038.5	NA	NA
chr1	20980000	chr1	21820000	9	1.65974e-6	3.139284e-4	NA	NA	1	7_Enh	1	ENSG00000244038.5	1	ENSG00000162551.9
chr1	20980000	chr1	22020000	8	0.00144127	0.04955569	NA	NA	1	7_Enh	1	ENSG00000244038.5	NA	NA
chr1	20980000	chr1	23140000	6	1.216281e-5	0.001475518	NA	NA	1	7_Enh	1	ENSG00000244038.5	NA	NA
chr1	20980000	chr1	24980000	5	3.83927e-4	0.01926751	NA	NA	1	7_Enh	1	ENSG00000244038.5	NA	NA
chr1	20980000	chr1	25980000	4	4.628015e-5	0.004055447	NA	NA	1	7_Enh	1	ENSG00000244038.5	NA	NA
chr1	20980000	chr1	26380000	4	1.384509e-4	0.009158863	NA	NA	1	7_Enh	1	ENSG00000244038.5	1	ENSG00000158022.6
chr1	20980000	chr1	28380000	5	2.433258e-5	0.002498144	NA	NA	1	7_Enh	1	ENSG00000244038.5	NA	NA
chr1	20980000	chr1	28500000	3	5.672984e-4	0.02550239	NA	NA	1	7_Enh	1	ENSG00000244038.5	NA	NA
chr1	20980000	chr1	29500000	4	4.847307e-5	0.004197858	NA	NA	1	7_Enh	1	ENSG00000244038.5	1	ENSG00000116350.11
chr1	21020000	chr1	21500000	10	5.30113e-5	0.004489106	1	7_Enh	1	7_Enh	NA	NA	1	ENSG00000075151.15
chr1	21020000	chr1	21660000	14	1.079715e-7	3.523356e-5	1	7_Enh	1	7_Enh	NA	NA	1	ENSG00000117298.10
chr1	21020000	chr1	21980000	10	2.627645e-6	4.503807e-4	1	7_Enh	1	7_Enh	NA	NA	1	ENSG00000076864.15
chr1	21020000	chr1	27180000	3	0.001021362	0.03883999	1	7_Enh	1	7_Enh	NA	NA	1	ENSG00000175793.10
chr1	21100000	chr1	21260000	21	3.31323e-5	0.00315652	1	7_Enh	1	7_Enh	1	ENSG00000127483.13	NA	NA
chr1	21100000	chr1	21300000	14	4.277918e-4	0.02082585	1	7_Enh	1	7_Enh	1	ENSG00000127483.13	NA	NA
chr1	21100000	chr1	21340000	30	2.33716e-11	2.823311e-8	1	7_Enh	1	7_Enh	1	ENSG00000127483.13	NA	NA
chr1	21100000	chr1	21380000	27	1.799157e-10	1.653609e-7	1	7_Enh	1	7_Enh	1	ENSG00000127483.13	NA	NA
chr1	21100000	chr1	21420000	13	9.421557e-5	0.006889111	1	7_Enh	1	7_Enh	1	ENSG00000127483.13	NA	NA
chr1	21100000	chr1	21460000	26	1.940054e-12	3.196587e-9	1	7_Enh	1	7_Enh	1	ENSG00000127483.13	NA	NA
chr1	21100000	chr1	21500000	12	6.65824e-6	9.265479e-4	1	7_Enh	1	7_Enh	1	ENSG00000127483.13	1	ENSG00000075151.15
chr1	21100000	chr1	23020000	5	0.001176965	0.04296157	1	7_Enh	1	7_Enh	1	ENSG00000127483.13	1	ENSG00000133216.12
chr1	21140000	chr1	21500000	19	2.096969e-9	1.34469e-6	1	7_Enh	1	7_Enh	NA	NA	1	ENSG00000075151.15
chr1	21140000	chr1	21660000	23	2.428736e-12	3.893896e-9	1	7_Enh	1	7_Enh	NA	NA	1	ENSG00000117298.10
chr1	21140000	chr1	26180000	5	1.994084e-4	0.01196975	1	7_Enh	1	7_Enh	NA	NA	1	ENSG00000182749.5
chr1	21180000	chr1	21500000	13	2.841444e-6	4.791085e-4	1	7_Enh	1	7_Enh	NA	NA	1	ENSG00000075151.15
chr1	21180000	chr1	21660000	11	8.516557e-5	0.006395034	1	7_Enh	1	7_Enh	NA	NA	1	ENSG00000117298.10
chr1	21180000	chr1	21820000	11	3.997416e-7	1.012898e-4	1	7_Enh	1	7_Enh	NA	NA	1	ENSG00000162551.9
chr1	21180000	chr1	23860000	4	0.001340963	0.04708984	1	7_Enh	1	7_Enh	NA	NA	1	ENSG00000007968.6
chr1	21260000	chr1	21500000	33	1.179309e-18	7.321554e-15	1	7_Enh	1	7_Enh	NA	NA	1	ENSG00000075151.15
chr1	21260000	chr1	21660000	15	2.90954e-5	0.002860305	1	7_Enh	1	7_Enh	NA	NA	1	ENSG00000117298.10
chr1	21260000	chr1	26660000	8	2.083736e-8	9.161265e-6	1	7_Enh	1	7_Enh	NA	NA	1	ENSG00000158062.16
chr1	21260000	chr1	27580000	4	4.989929e-4	0.0232693	1	7_Enh	1	7_Enh	NA	NA	1	ENSG00000142784.11
chr1	21300000	chr1	21500000	38	1.700863e-26	2.917018e-22	1	7_Enh	1	7_Enh	NA	NA	1	ENSG00000075151.15
chr1	21300000	chr1	21660000	11	5.346972e-4	0.02444777	1	7_Enh	1	7_Enh	NA	NA	1	ENSG00000117298.10
chr1	21340000	chr1	21500000	22	3.948397e-7	1.003198e-4	1	7_Enh	1	7_Enh	NA	NA	1	ENSG00000075151.15
chr1	21420000	chr1	21820000	12	3.081492e-6	5.105449e-4	1	7_Enh	1	7_Enh	NA	NA	1	ENSG00000162551.9
chr1	21420000	chr1	24420000	4	0.001000586	0.03827591	1	7_Enh	1	7_Enh	NA	NA	1	ENSG00000142661.14
chr1	21420000	chr1	31220000	6	9.265041e-8	3.111461e-5	1	7_Enh	1	7_Enh	NA	NA	1	ENSG00000162511.7
chr1	21460000	chr1	21820000	11	4.287882e-4	0.0208598	1	7_Enh	1	7_Enh	NA	NA	1	ENSG00000162551.9
chr1	21460000	chr1	22980000	8	1.466166e-4	0.009552121	1	7_Enh	NA	NA	NA	NA	1	ENSG00000173369.11
chr1	21500000	chr1	21660000	16	1.069987e-5	0.001337004	1	7_Enh	1	7_Enh	1	ENSG00000075151.15	1	ENSG00000117298.10
chr1	21500000	chr1	21900000	12	2.310297e-7	6.524165e-5	1	7_Enh	1	7_Enh	1	ENSG00000075151.15	NA	NA
chr1	21500000	chr1	25300000	4	5.324039e-4	0.02437183	1	7_Enh	1	7_Enh	1	ENSG00000075151.15	1	ENSG00000020633.14
chr1	21500000	chr1	25700000	4	5.921748e-4	0.02630003	1	7_Enh	1	7_Enh	1	ENSG00000075151.15	NA	NA
chr1	21500000	chr1	29060000	3	0.001189016	0.04326838	1	7_Enh	1	7_Enh	1	ENSG00000075151.15	1	ENSG00000198492.10
chr1	21500000	chr1	31500000	3	6.231791e-4	0.02729174	1	7_Enh	1	7_Enh	1	ENSG00000075151.15	NA	NA
chr1	21660000	chr1	21820000	15	3.486563e-5	0.003279018	1	7_Enh	1	7_Enh	1	ENSG00000117298.10	1	ENSG00000162551.9
chr1	21660000	chr1	21900000	27	5.918927e-16	2.178462e-12	1	7_Enh	1	7_Enh	1	ENSG00000117298.10	NA	NA
chr1	21660000	chr1	21980000	27	2.440281e-15	7.937561e-12	1	7_Enh	1	7_Enh	1	ENSG00000117298.10	1	ENSG00000076864.15
chr1	21660000	chr1	22020000	16	6.399776e-4	0.02781624	1	7_Enh	1	7_Enh	1	ENSG00000117298.10	NA	NA
chr1	21660000	chr1	22100000	9	9.406094e-4	0.03662746	1	7_Enh	1	7_Enh	1	ENSG00000117298.10	1	ENSG00000090686.11
chr1	21660000	chr1	22460000	8	9.248196e-5	0.006794834	1	7_Enh	1	7_Enh	1	ENSG00000117298.10	1	ENSG00000162552.10
chr1	21660000	chr1	24180000	4	0.001104488	0.04106168	1	7_Enh	NA	NA	1	ENSG00000117298.10	1	ENSG00000179163.11
chr1	21660000	chr1	25140000	5	1.456192e-4	0.009504672	1	7_Enh	1	7_Enh	1	ENSG00000117298.10	NA	NA
chr1	21660000	chr1	25780000	6	9.200029e-7	1.97122e-4	1	7_Enh	1	7_Enh	1	ENSG00000117298.10	NA	NA
chr1	21660000	chr1	28820000	3	7.789356e-4	0.03200282	1	7_Enh	1	7_Enh	1	ENSG00000117298.10	1	ENSG00000180198.11
chr1	21700000	chr1	21820000	24	1.71543e-9	1.134481e-6	1	7_Enh	1	7_Enh	NA	NA	1	ENSG00000162551.9
chr1	21700000	chr1	21980000	25	6.473935e-12	9.203919e-9	1	7_Enh	1	7_Enh	NA	NA	1	ENSG00000076864.15
chr1	21700000	chr1	22100000	10	7.694935e-4	0.03172985	1	7_Enh	1	7_Enh	NA	NA	1	ENSG00000090686.11
chr1	21700000	chr1	27140000	4	2.50275e-4	0.01412534	1	7_Enh	1	7_Enh	NA	NA	1	ENSG00000204160.7
chr1	21700000	chr1	28300000	4	1.112585e-4	0.007794795	1	7_Enh	1	7_Enh	NA	NA	1	ENSG00000158156.7
chr1	21740000	chr1	21980000	21	2.11458e-6	3.79879e-4	1	7_Enh	1	7_Enh	NA	NA	1	ENSG00000076864.15
chr1	21780000	chr1	29420000	4	4.069288e-4	0.02009048	1	7_Enh	1	7_Enh	1	ENSG00000142794.14	NA	NA
chr1	21820000	chr1	21980000	20	6.12441e-9	3.300963e-6	1	7_Enh	1	7_Enh	1	ENSG00000162551.9	1	ENSG00000076864.15
chr1	21820000	chr1	22020000	16	0.001066649	0.04006214	1	7_Enh	1	7_Enh	1	ENSG00000162551.9	NA	NA
chr1	21860000	chr1	21980000	17	8.566041e-6	0.001126697	1	7_Enh	1	7_Enh	NA	NA	1	ENSG00000076864.15
chr1	21860000	chr1	22380000	10	2.56803e-5	0.002601789	1	7_Enh	1	7_Enh	NA	NA	1	ENSG00000070831.11
chr1	21860000	chr1	27300000	3	0.001313023	0.04639118	1	7_Enh	1	7_Enh	NA	NA	1	ENSG00000253368.3
chr1	21860000	chr1	28100000	3	0.001102338	0.04100697	1	7_Enh	1	7_Enh	NA	NA	1	ENSG00000117758.9
chr1	21900000	chr1	24020000	6	7.35122e-5	0.00573466	1	7_Enh	NA	NA	NA	NA	1	ENSG00000142676.8
chr1	21900000	chr1	24420000	4	6.286457e-4	0.02746436	1	7_Enh	1	7_Enh	NA	NA	1	ENSG00000142661.14
chr1	21900000	chr1	26420000	5	9.85644e-6	0.001255942	1	7_Enh	1	7_Enh	NA	NA	1	ENSG00000175087.5
chr1	21980000	chr1	22100000	25	1.269109e-10	1.227733e-7	1	7_Enh	1	7_Enh	1	ENSG00000076864.15	1	ENSG00000090686.11
chr1	21980000	chr1	22340000	16	2.874624e-5	0.002834103	1	7_Enh	1	7_Enh	1	ENSG00000076864.15	1	ENSG00000142789.15
chr1	21980000	chr1	27100000	4	2.352093e-4	0.01350182	1	7_Enh	1	7_Enh	1	ENSG00000076864.15	1	ENSG00000060642.6
chr1	21980000	chr1	28220000	3	0.0012313	0.04434275	1	7_Enh	1	7_Enh	1	ENSG00000076864.15	NA	NA
chr1	21980000	chr1	31980000	3	0.001347124	0.04724316	1	7_Enh	1	7_Enh	1	ENSG00000076864.15	NA	NA
chr1	22020000	chr1	22300000	22	0.001128838	0.04170223	1	7_Enh	1	7_Enh	NA	NA	1	ENSG00000219073.3
chr1	22020000	chr1	27220000	6	3.480553e-5	0.003274737	1	7_Enh	NA	NA	NA	NA	1	ENSG00000198746.8
chr1	22020000	chr1	28060000	4	7.65794e-4	0.03162084	1	7_Enh	1	7_Enh	NA	NA	1	ENSG00000009780.11
chr1	22100000	chr1	22740000	7	4.695969e-4	0.02227379	1	7_Enh	1	7_Enh	1	ENSG00000090686.11	NA	NA
chr1	22100000	chr1	23340000	7	1.124254e-4	0.007854017	1	7_Enh	1	7_Enh	1	ENSG00000090686.11	1	ENSG00000004487.11
chr1	22100000	chr1	23860000	5	4.28504e-4	0.02085039	1	7_Enh	1	7_Enh	1	ENSG00000090686.11	1	ENSG00000007968.6
chr1	22100000	chr1	26700000	6	5.545432e-7	1.31681e-4	1	7_Enh	1	7_Enh	1	ENSG00000090686.11	1	ENSG00000176083.13
chr1	22100000	chr1	27020000	5	1.200144e-5	0.001460757	1	7_Enh	1	7_Enh	1	ENSG00000090686.11	1	ENSG00000117713.13
chr1	22100000	chr1	31660000	3	4.271821e-4	0.02080408	1	7_Enh	1	7_Enh	1	ENSG00000090686.11	NA	NA
chr1	22340000	chr1	26900000	4	0.001373426	0.04789807	1	7_Enh	1	7_Enh	1	ENSG00000142789.15	NA	NA
chr1	22380000	chr1	22740000	15	5.552162e-8	2.049085e-5	1	7_Enh	1	7_Enh	1	ENSG00000070831.11	NA	NA
chr1	22380000	chr1	24420000	5	3.883015e-4	0.01942556	1	7_Enh	1	7_Enh	1	ENSG00000070831.11	1	ENSG00000142661.14
chr1	22380000	chr1	26420000	4	7.283512e-4	0.03050841	1	7_Enh	1	7_Enh	1	ENSG00000070831.11	1	ENSG00000175087.5
chr1	22380000	chr1	27940000	4	6.279977e-5	0.005098618	1	7_Enh	1	7_Enh	1	ENSG00000070831.11	1	ENSG00000126705.9
chr1	22380000	chr1	28220000	5	3.19388e-6	5.247742e-4	1	7_Enh	1	7_Enh	1	ENSG00000070831.11	NA	NA
chr1	22380000	chr1	31460000	4	2.453392e-5	0.002513851	1	7_Enh	1	7_Enh	1	ENSG00000070831.11	NA	NA
chr1	22380000	chr1	31940000	3	0.001092322	0.04074205	1	7_Enh	1	7_Enh	1	ENSG00000070831.11	NA	NA
chr1	22460000	chr1	22980000	20	1.601021e-12	2.701785e-9	1	7_Enh	NA	NA	1	ENSG00000162552.10	1	ENSG00000173369.11
chr1	22460000	chr1	23260000	7	7.755116e-5	0.005966101	1	7_Enh	1	7_Enh	1	ENSG00000162552.10	NA	NA
chr1	22460000	chr1	24420000	5	1.733584e-4	0.01080863	1	7_Enh	1	7_Enh	1	ENSG00000162552.10	1	ENSG00000142661.14
chr1	22460000	chr1	24500000	10	1.814298e-10	1.664565e-7	1	7_Enh	1	7_Enh	1	ENSG00000162552.10	1	ENSG00000185436.7
chr1	22460000	chr1	27660000	4	4.542593e-5	0.003999588	1	7_Enh	1	7_Enh	1	ENSG00000162552.10	1	ENSG00000142765.13
chr1	22460000	chr1	28220000	4	3.330036e-5	0.003168589	1	7_Enh	1	7_Enh	1	ENSG00000162552.10	NA	NA
chr1	22460000	chr1	31420000	3	0.001388511	0.04826804	1	7_Enh	1	7_Enh	1	ENSG00000162552.10	NA	NA
chr1	22740000	chr1	22980000	38	2.281692e-23	2.71974e-19	1	7_Enh	NA	NA	NA	NA	1	ENSG00000173369.11
chr1	22740000	chr1	23300000	7	0.001138136	0.04194536	1	7_Enh	1	7_Enh	NA	NA	1	ENSG00000215906.4
chr1	22740000	chr1	23540000	8	2.450054e-4	0.01390912	1	7_Enh	1	7_Enh	NA	NA	1	ENSG00000179546.3
chr1	22740000	chr1	24460000	6	2.128375e-4	0.01255393	1	7_Enh	NA	NA	NA	NA	1	ENSG00000142677.3
chr1	22780000	chr1	22980000	22	1.069864e-7	3.495486e-5	1	7_Enh	NA	NA	1	ENSG00000184677.12	1	ENSG00000173369.11
chr1	22780000	chr1	23100000	12	1.899584e-4	0.01155536	1	7_Enh	1	7_Enh	1	ENSG00000184677.12	NA	NA
chr1	22780000	chr1	23300000	8	8.813939e-4	0.03497608	1	7_Enh	1	7_Enh	1	ENSG00000184677.12	1	ENSG00000215906.4
chr1	22780000	chr1	23420000	16	1.855068e-7	5.464207e-5	1	7_Enh	1	7_Enh	1	ENSG00000184677.12	NA	NA
chr1	22780000	chr1	23820000	11	4.537465e-8	1.736667e-5	1	7_Enh	1	7_Enh	1	ENSG00000184677.12	1	ENSG00000088280.14
chr1	22780000	chr1	23900000	6	3.262177e-4	0.01712321	1	7_Enh	1	7_Enh	1	ENSG00000184677.12	1	ENSG00000197880.4
chr1	22780000	chr1	26620000	6	6.454627e-7	1.486836e-4	1	7_Enh	1	7_Enh	1	ENSG00000184677.12	1	ENSG00000142669.9
chr1	22780000	chr1	27380000	4	8.843899e-4	0.03505977	1	7_Enh	1	7_Enh	1	ENSG00000184677.12	NA	NA
chr1	22780000	chr1	29020000	3	0.001127234	0.04166101	1	7_Enh	1	7_Enh	1	ENSG00000184677.12	NA	NA
chr1	22820000	chr1	22980000	45	7.758867e-9	4.02409e-6	1	7_Enh	NA	NA	NA	NA	1	ENSG00000173369.11
chr1	22820000	chr1	24140000	11	2.290372e-4	0.01324205	1	7_Enh	1	7_Enh	NA	NA	1	ENSG00000117308.10
chr1	22980000	chr1	23100000	25	1.274121e-6	2.551268e-4	NA	NA	1	7_Enh	1	ENSG00000173369.11	NA	NA
chr1	22980000	chr1	23140000	23	2.352908e-7	6.621647e-5	NA	NA	1	7_Enh	1	ENSG00000173369.11	NA	NA
chr1	22980000	chr1	23260000	12	4.741767e-4	0.02242861	NA	NA	1	7_Enh	1	ENSG00000173369.11	NA	NA
chr1	22980000	chr1	23340000	14	3.522766e-4	0.01810561	NA	NA	1	7_Enh	1	ENSG00000173369.11	1	ENSG00000004487.11
chr1	22980000	chr1	23540000	16	8.778179e-7	1.898414e-4	NA	NA	1	7_Enh	1	ENSG00000173369.11	1	ENSG00000179546.3
chr1	22980000	chr1	23820000	9	2.132096e-4	0.01256978	NA	NA	1	7_Enh	1	ENSG00000173369.11	1	ENSG00000088280.14
chr1	22980000	chr1	23860000	10	3.033261e-5	0.002951934	NA	NA	1	7_Enh	1	ENSG00000173369.11	1	ENSG00000007968.6
chr1	22980000	chr1	23940000	11	6.77115e-7	1.54498e-4	NA	NA	1	7_Enh	1	ENSG00000173369.11	NA	NA
chr1	22980000	chr1	23980000	9	4.086889e-5	0.003693197	NA	NA	1	7_Enh	1	ENSG00000173369.11	NA	NA
chr1	22980000	chr1	24420000	6	0.001235285	0.04444605	NA	NA	1	7_Enh	1	ENSG00000173369.11	1	ENSG00000142661.14
chr1	22980000	chr1	25100000	6	1.550816e-4	0.009955987	NA	NA	1	7_Enh	1	ENSG00000173369.11	NA	NA
chr1	22980000	chr1	27580000	6	6.554776e-6	9.151079e-4	NA	NA	1	7_Enh	1	ENSG00000173369.11	1	ENSG00000142784.11
chr1	23020000	chr1	23140000	26	2.088339e-9	1.339988e-6	1	7_Enh	1	7_Enh	1	ENSG00000133216.12	NA	NA
chr1	23020000	chr1	23260000	28	2.271108e-16	9.080487e-13	1	7_Enh	1	7_Enh	1	ENSG00000133216.12	NA	NA
chr1	23020000	chr1	23620000	16	3.615749e-6	5.780113e-4	1	7_Enh	1	7_Enh	1	ENSG00000133216.12	NA	NA
chr1	23020000	chr1	23980000	11	2.989768e-7	8.024632e-5	1	7_Enh	1	7_Enh	1	ENSG00000133216.12	NA	NA
chr1	23020000	chr1	24620000	11	3.800971e-7	9.731889e-5	1	7_Enh	1	7_Enh	1	ENSG00000133216.12	NA	NA
chr1	23020000	chr1	26580000	8	3.732574e-7	9.590333e-5	1	7_Enh	1	7_Enh	1	ENSG00000133216.12	1	ENSG00000130695.9
chr1	23020000	chr1	26980000	5	4.889344e-5	0.004225013	1	7_Enh	1	7_Enh	1	ENSG00000133216.12	NA	NA
chr1	23020000	chr1	27460000	4	7.548629e-4	0.03129744	1	7_Enh	1	7_Enh	1	ENSG00000133216.12	NA	NA
chr1	23020000	chr1	27780000	4	6.003558e-4	0.02656484	1	7_Enh	1	7_Enh	1	ENSG00000133216.12	NA	NA
chr1	23020000	chr1	29380000	4	0.001232566	0.04437565	1	7_Enh	1	7_Enh	1	ENSG00000133216.12	NA	NA
chr1	23060000	chr1	23540000	13	2.155337e-4	0.0126684	1	7_Enh	1	7_Enh	NA	NA	1	ENSG00000179546.3
chr1	23060000	chr1	26380000	5	2.886024e-4	0.01566405	1	7_Enh	1	7_Enh	NA	NA	1	ENSG00000158022.6
chr1	23060000	chr1	27180000	5	2.204967e-5	0.002320564	1	7_Enh	1	7_Enh	NA	NA	1	ENSG00000175793.10
chr1	23060000	chr1	27660000	9	1.136508e-10	1.11485e-7	1	7_Enh	1	7_Enh	NA	NA	1	ENSG00000142765.13
chr1	23100000	chr1	23540000	15	3.937668e-6	6.172266e-4	1	7_Enh	1	7_Enh	NA	NA	1	ENSG00000179546.3
chr1	23100000	chr1	23700000	12	2.005708e-6	3.643838e-4	1	7_Enh	1	7_Enh	NA	NA	1	ENSG00000125945.10
chr1	23100000	chr1	24140000	8	2.272953e-4	0.01317026	1	7_Enh	1	7_Enh	NA	NA	1	ENSG00000117308.10
chr1	23140000	chr1	23500000	11	0.001148139	0.04220731	1	7_Enh	1	7_Enh	NA	NA	1	ENSG00000169641.9
chr1	23140000	chr1	33020000	3	5.698572e-4	0.02558438	1	7_Enh	1	7_Enh	NA	NA	1	ENSG00000160062.10
chr1	23260000	chr1	23540000	17	2.119025e-7	6.08875e-5	1	7_Enh	1	7_Enh	NA	NA	1	ENSG00000179546.3
chr1	23260000	chr1	23820000	10	1.032112e-5	0.001300898	1	7_Enh	1	7_Enh	NA	NA	1	ENSG00000088280.14
chr1	23260000	chr1	23860000	9	4.288806e-5	0.003829654	1	7_Enh	1	7_Enh	NA	NA	1	ENSG00000007968.6
chr1	23260000	chr1	23900000	10	7.214437e-7	1.624712e-4	1	7_Enh	1	7_Enh	NA	NA	1	ENSG00000197880.4
chr1	23300000	chr1	23420000	50	1.307882e-21	1.238429e-17	1	7_Enh	1	7_Enh	1	ENSG00000215906.4	NA	NA
chr1	23300000	chr1	23540000	14	2.634827e-4	0.01466146	1	7_Enh	1	7_Enh	1	ENSG00000215906.4	1	ENSG00000179546.3
chr1	23300000	chr1	23580000	26	7.490078e-10	5.623702e-7	1	7_Enh	1	7_Enh	1	ENSG00000215906.4	NA	NA
chr1	23300000	chr1	23620000	15	2.928289e-4	0.01582994	1	7_Enh	1	7_Enh	1	ENSG00000215906.4	NA	NA
chr1	23300000	chr1	23660000	22	1.17396e-11	1.551592e-8	1	7_Enh	1	7_Enh	1	ENSG00000215906.4	1	ENSG00000125944.14
chr1	23300000	chr1	23860000	12	1.008561e-6	2.121391e-4	1	7_Enh	1	7_Enh	1	ENSG00000215906.4	1	ENSG00000007968.6
chr1	23300000	chr1	24020000	10	1.866648e-4	0.01140822	1	7_Enh	NA	NA	1	ENSG00000215906.4	1	ENSG00000142676.8
chr1	23300000	chr1	25340000	7	3.811761e-6	6.020918e-4	1	7_Enh	1	7_Enh	1	ENSG00000215906.4	NA	NA
chr1	23300000	chr1	28220000	5	3.671143e-6	5.848647e-4	1	7_Enh	1	7_Enh	1	ENSG00000215906.4	NA	NA
chr1	23340000	chr1	23500000	34	6.962944e-13	1.287231e-9	1	7_Enh	1	7_Enh	1	ENSG00000004487.11	1	ENSG00000169641.9
chr1	23340000	chr1	23540000	22	1.747227e-6	3.270339e-4	1	7_Enh	1	7_Enh	1	ENSG00000004487.11	1	ENSG00000179546.3
chr1	23340000	chr1	23580000	19	0.001168425	0.04273913	1	7_Enh	1	7_Enh	1	ENSG00000004487.11	NA	NA
chr1	23340000	chr1	23620000	24	8.775215e-7	1.897921e-4	1	7_Enh	1	7_Enh	1	ENSG00000004487.11	NA	NA
chr1	23340000	chr1	23820000	18	1.659649e-9	1.103728e-6	1	7_Enh	1	7_Enh	1	ENSG00000004487.11	1	ENSG00000088280.14
chr1	23340000	chr1	23940000	12	2.162863e-6	3.868054e-4	1	7_Enh	1	7_Enh	1	ENSG00000004487.11	NA	NA
chr1	23340000	chr1	24020000	12	1.508839e-4	0.009755982	1	7_Enh	NA	NA	1	ENSG00000004487.11	1	ENSG00000142676.8
chr1	23340000	chr1	24460000	10	3.035177e-5	0.002953386	1	7_Enh	NA	NA	1	ENSG00000004487.11	1	ENSG00000142677.3
chr1	23340000	chr1	25820000	5	0.001268923	0.04529314	1	7_Enh	1	7_Enh	1	ENSG00000004487.11	NA	NA
chr1	23420000	chr1	23540000	38	3.048767e-9	1.840999e-6	1	7_Enh	1	7_Enh	NA	NA	1	ENSG00000179546.3
chr1	23420000	chr1	23660000	19	0.001142994	0.0420725	1	7_Enh	1	7_Enh	NA	NA	1	ENSG00000125944.14
chr1	23420000	chr1	23700000	29	1.157315e-11	1.532901e-8	1	7_Enh	1	7_Enh	NA	NA	1	ENSG00000125945.10
chr1	23420000	chr1	23820000	26	1.323808e-11	1.724462e-8	1	7_Enh	1	7_Enh	NA	NA	1	ENSG00000088280.14
chr1	23420000	chr1	26580000	7	1.32776e-4	0.008877394	1	7_Enh	1	7_Enh	NA	NA	1	ENSG00000130695.9
chr1	23420000	chr1	26780000	6	7.524021e-4	0.03122516	1	7_Enh	1	7_Enh	NA	NA	1	ENSG00000198830.6
chr1	23500000	chr1	23620000	49	1.66169e-15	5.570238e-12	1	7_Enh	1	7_Enh	1	ENSG00000169641.9	NA	NA
chr1	23500000	chr1	23660000	18	9.167603e-4	0.03596773	1	7_Enh	1	7_Enh	1	ENSG00000169641.9	1	ENSG00000125944.14
chr1	23500000	chr1	23700000	16	1.375115e-4	0.009112834	1	7_Enh	1	7_Enh	1	ENSG00000169641.9	1	ENSG00000125945.10
chr1	23500000	chr1	23860000	12	5.438712e-4	0.02475043	1	7_Enh	1	7_Enh	1	ENSG00000169641.9	1	ENSG00000007968.6
chr1	23500000	chr1	23980000	16	5.509282e-8	2.036123e-5	1	7_Enh	1	7_Enh	1	ENSG00000169641.9	NA	NA
chr1	23500000	chr1	24140000	11	1.64731e-4	0.01040945	1	7_Enh	1	7_Enh	1	ENSG00000169641.9	1	ENSG00000117308.10
chr1	23500000	chr1	24300000	12	1.161792e-5	0.001424417	1	7_Enh	1	7_Enh	1	ENSG00000169641.9	1	ENSG00000188529.10
chr1	23500000	chr1	27180000	4	4.365636e-4	0.02112802	1	7_Enh	1	7_Enh	1	ENSG00000169641.9	1	ENSG00000175793.10
chr1	23500000	chr1	27860000	4	4.319868e-4	0.0209698	1	7_Enh	1	7_Enh	1	ENSG00000169641.9	NA	NA
chr1	23500000	chr1	31460000	3	0.001415255	0.04892103	1	7_Enh	1	7_Enh	1	ENSG00000169641.9	NA	NA
chr1	23500000	chr1	31900000	4	9.214459e-5	0.006776341	1	7_Enh	1	7_Enh	1	ENSG00000169641.9	1	ENSG00000268950.1
chr1	23540000	chr1	23660000	30	1.436797e-8	6.721458e-6	1	7_Enh	1	7_Enh	1	ENSG00000179546.3	1	ENSG00000125944.14
chr1	23540000	chr1	23700000	17	1.987909e-4	0.01194119	1	7_Enh	1	7_Enh	1	ENSG00000179546.3	1	ENSG00000125945.10
chr1	23540000	chr1	23860000	16	7.782891e-6	0.001045771	1	7_Enh	1	7_Enh	1	ENSG00000179546.3	1	ENSG00000007968.6
chr1	23540000	chr1	23980000	24	4.111844e-14	1.021647e-10	1	7_Enh	1	7_Enh	1	ENSG00000179546.3	NA	NA
chr1	23540000	chr1	27100000	7	1.140412e-6	2.337116e-4	1	7_Enh	1	7_Enh	1	ENSG00000179546.3	1	ENSG00000060642.6
chr1	23540000	chr1	29260000	4	0.00066320630000000005	0.02853554	1	7_Enh	1	7_Enh	1	ENSG00000179546.3	NA	NA
chr1	23540000	chr1	32180000	4	8.800908e-5	0.006551244	1	7_Enh	1	7_Enh	1	ENSG00000179546.3	1	ENSG00000084636.13
chr1	23540000	chr1	32460000	4	3.922357e-4	0.01956872	1	7_Enh	1	7_Enh	1	ENSG00000179546.3	1	ENSG00000121774.13
chr1	23540000	chr1	32900000	5	2.884386e-6	4.845355e-4	1	7_Enh	1	7_Enh	1	ENSG00000179546.3	NA	NA
chr1	23580000	chr1	23820000	18	4.860971e-4	0.02283696	1	7_Enh	1	7_Enh	NA	NA	1	ENSG00000088280.14
chr1	23580000	chr1	32380000	4	0.00126439	0.04518196	1	7_Enh	1	7_Enh	NA	NA	1	ENSG00000212673.1
chr1	23620000	chr1	23820000	23	7.006174e-6	9.642123e-4	1	7_Enh	1	7_Enh	NA	NA	1	ENSG00000088280.14
chr1	23620000	chr1	23860000	25	1.026944e-7	3.381251e-5	1	7_Enh	1	7_Enh	NA	NA	1	ENSG00000007968.6
chr1	23620000	chr1	26140000	5	0.001341889	0.04711304	1	7_Enh	1	7_Enh	NA	NA	1	ENSG00000223474.2
chr1	23620000	chr1	27580000	5	6.12154e-4	0.02693785	1	7_Enh	1	7_Enh	NA	NA	1	ENSG00000142784.11
chr1	23620000	chr1	32300000	4	2.405149e-4	0.01372332	1	7_Enh	1	7_Enh	NA	NA	1	ENSG00000134668.8
chr1	23660000	chr1	23820000	36	2.047534e-16	8.25848e-13	1	7_Enh	1	7_Enh	1	ENSG00000125944.14	1	ENSG00000088280.14
chr1	23660000	chr1	23860000	15	6.297014e-4	0.02749689	1	7_Enh	1	7_Enh	1	ENSG00000125944.14	1	ENSG00000007968.6
chr1	23660000	chr1	23900000	12	0.001002992	0.03834178	1	7_Enh	1	7_Enh	1	ENSG00000125944.14	1	ENSG00000197880.4
chr1	23660000	chr1	23980000	12	6.029294e-4	0.0266466	1	7_Enh	1	7_Enh	1	ENSG00000125944.14	NA	NA
chr1	23660000	chr1	24020000	17	8.50564e-5	0.006388594	1	7_Enh	NA	NA	1	ENSG00000125944.14	1	ENSG00000142676.8
chr1	23660000	chr1	24100000	13	1.072328e-4	0.007585673	1	7_Enh	1	7_Enh	1	ENSG00000125944.14	1	ENSG00000011009.6
chr1	23660000	chr1	26820000	4	0.001320147	0.04657221	1	7_Enh	1	7_Enh	1	ENSG00000125944.14	NA	NA
chr1	23700000	chr1	23820000	33	1.679014e-15	5.620332e-12	1	7_Enh	1	7_Enh	1	ENSG00000125945.10	1	ENSG00000088280.14
chr1	23700000	chr1	23860000	26	2.012998e-11	2.476414e-8	1	7_Enh	1	7_Enh	1	ENSG00000125945.10	1	ENSG00000007968.6
chr1	23700000	chr1	23980000	12	1.684525e-4	0.01058314	1	7_Enh	1	7_Enh	1	ENSG00000125945.10	NA	NA
chr1	23700000	chr1	24020000	14	5.108118e-4	0.02366644	1	7_Enh	NA	NA	1	ENSG00000125945.10	1	ENSG00000142676.8
chr1	23700000	chr1	24980000	8	8.880168e-4	0.03516162	1	7_Enh	1	7_Enh	1	ENSG00000125945.10	NA	NA
chr1	23700000	chr1	27020000	6	8.437515e-6	0.001113322	1	7_Enh	1	7_Enh	1	ENSG00000125945.10	1	ENSG00000117713.13
chr1	23700000	chr1	29020000	5	4.088762e-6	6.356671e-4	1	7_Enh	1	7_Enh	1	ENSG00000125945.10	NA	NA
chr1	23700000	chr1	31980000	8	2.179174e-10	1.94493e-7	1	7_Enh	1	7_Enh	1	ENSG00000125945.10	NA	NA
chr1	23700000	chr1	32540000	3	0.001090476	0.04069361	1	7_Enh	1	7_Enh	1	ENSG00000125945.10	1	ENSG00000121775.13
chr1	23820000	chr1	23940000	17	2.379313e-5	0.00245744	1	7_Enh	1	7_Enh	1	ENSG00000088280.14	NA	NA
chr1	23820000	chr1	23980000	34	4.497146e-18	2.511841e-14	1	7_Enh	1	7_Enh	1	ENSG00000088280.14	NA	NA
chr1	23820000	chr1	24020000	30	6.365987e-11	6.762687e-8	1	7_Enh	NA	NA	1	ENSG00000088280.14	1	ENSG00000142676.8
chr1	23820000	chr1	24300000	10	0.001434087	0.04938162	1	7_Enh	1	7_Enh	1	ENSG00000088280.14	1	ENSG00000188529.10
chr1	23820000	chr1	24700000	10	8.671577e-7	1.880303e-4	1	7_Enh	1	7_Enh	1	ENSG00000088280.14	NA	NA
chr1	23820000	chr1	25300000	6	0.001265455	0.04520822	1	7_Enh	1	7_Enh	1	ENSG00000088280.14	1	ENSG00000020633.14
chr1	23860000	chr1	23980000	51	1.284426e-31	3.24697e-27	1	7_Enh	1	7_Enh	1	ENSG00000007968.6	NA	NA
chr1	23860000	chr1	24020000	27	6.080226e-8	2.20719e-5	1	7_Enh	NA	NA	1	ENSG00000007968.6	1	ENSG00000142676.8
chr1	23860000	chr1	24100000	15	1.011033e-4	0.007262737	1	7_Enh	1	7_Enh	1	ENSG00000007968.6	1	ENSG00000011009.6
chr1	23860000	chr1	24300000	18	1.933243e-8	8.617173e-6	1	7_Enh	1	7_Enh	1	ENSG00000007968.6	1	ENSG00000188529.10
chr1	23860000	chr1	24460000	10	8.011608e-4	0.03265916	1	7_Enh	NA	NA	1	ENSG00000007968.6	1	ENSG00000142677.3
chr1	23860000	chr1	32380000	4	1.649709e-4	0.01042067	1	7_Enh	1	7_Enh	1	ENSG00000007968.6	1	ENSG00000212673.1
chr1	23860000	chr1	33060000	4	1.062033e-4	0.007532138	1	7_Enh	1	7_Enh	1	ENSG00000007968.6	NA	NA
chr1	23860000	chr1	33100000	3	0.001349807	0.04730655	1	7_Enh	NA	NA	1	ENSG00000007968.6	1	ENSG00000176261.11
chr1	23900000	chr1	24020000	24	6.514869e-7	1.498047e-4	1	7_Enh	NA	NA	1	ENSG00000197880.4	1	ENSG00000142676.8
chr1	23900000	chr1	26660000	8	4.506369e-8	1.726804e-5	1	7_Enh	1	7_Enh	1	ENSG00000197880.4	1	ENSG00000158062.16
chr1	23900000	chr1	27220000	5	5.67848e-5	0.004727986	1	7_Enh	NA	NA	1	ENSG00000197880.4	1	ENSG00000198746.8
chr1	23900000	chr1	27380000	4	0.001419322	0.04902167	1	7_Enh	1	7_Enh	1	ENSG00000197880.4	NA	NA
chr1	23900000	chr1	27460000	5	3.724286e-5	0.003446681	1	7_Enh	1	7_Enh	1	ENSG00000197880.4	NA	NA
chr1	23900000	chr1	27620000	5	1.313101e-5	0.001563989	1	7_Enh	1	7_Enh	1	ENSG00000197880.4	NA	NA
chr1	23900000	chr1	28820000	5	1.02484e-6	2.147866e-4	1	7_Enh	1	7_Enh	1	ENSG00000197880.4	1	ENSG00000180198.11
chr1	23900000	chr1	32020000	4	1.506587e-4	0.00974546	1	7_Enh	1	7_Enh	1	ENSG00000197880.4	NA	NA
chr1	23900000	chr1	32180000	3	5.224517e-4	0.02404984	1	7_Enh	1	7_Enh	1	ENSG00000197880.4	1	ENSG00000084636.13
chr1	23900000	chr1	33060000	5	1.924305e-6	3.528401e-4	1	7_Enh	1	7_Enh	1	ENSG00000197880.4	NA	NA
chr1	23900000	chr1	33500000	3	3.919789e-4	0.01955998	1	7_Enh	1	7_Enh	1	ENSG00000197880.4	NA	NA
chr1	23940000	chr1	24100000	17	2.587232e-5	0.002616257	1	7_Enh	1	7_Enh	NA	NA	1	ENSG00000011009.6
chr1	23940000	chr1	24460000	10	7.187766e-4	0.03022641	1	7_Enh	NA	NA	NA	NA	1	ENSG00000142677.3
chr1	23940000	chr1	28140000	4	1.411888e-4	0.00929043	1	7_Enh	1	7_Enh	NA	NA	1	ENSG00000117751.13
chr1	23940000	chr1	32860000	6	4.169373e-8	1.62062e-5	1	7_Enh	1	7_Enh	NA	NA	1	ENSG00000160058.14
chr1	23940000	chr1	33020000	3	6.028264e-4	0.02664356	1	7_Enh	1	7_Enh	NA	NA	1	ENSG00000160062.10
chr1	23980000	chr1	24460000	13	3.493217e-5	0.003283681	1	7_Enh	NA	NA	NA	NA	1	ENSG00000142677.3
chr1	24020000	chr1	26780000	8	2.049078e-5	0.00219452	NA	NA	1	7_Enh	1	ENSG00000142676.8	1	ENSG00000198830.6
chr1	24020000	chr1	26820000	5	5.280892e-4	0.02423378	NA	NA	1	7_Enh	1	ENSG00000142676.8	NA	NA
chr1	24020000	chr1	26900000	5	8.367623e-4	0.03370193	NA	NA	1	7_Enh	1	ENSG00000142676.8	NA	NA
chr1	24020000	chr1	31500000	4	7.033503e-4	0.02975657	NA	NA	1	7_Enh	1	ENSG00000142676.8	NA	NA
chr1	24020000	chr1	31940000	5	3.222926e-5	0.003091008	NA	NA	1	7_Enh	1	ENSG00000142676.8	NA	NA
chr1	24020000	chr1	32180000	4	2.141251e-4	0.01260726	NA	NA	1	7_Enh	1	ENSG00000142676.8	1	ENSG00000084636.13
chr1	24020000	chr1	33660000	4	6.241297e-4	0.02732158	NA	NA	1	7_Enh	1	ENSG00000142676.8	1	ENSG00000116525.9
chr1	24100000	chr1	24300000	23	4.805928e-7	1.173562e-4	1	7_Enh	1	7_Enh	1	ENSG00000011009.6	1	ENSG00000188529.10
chr1	24100000	chr1	24340000	22	5.724014e-9	3.120559e-6	1	7_Enh	1	7_Enh	1	ENSG00000011009.6	NA	NA
chr1	24100000	chr1	24420000	20	3.943014e-9	2.283492e-6	1	7_Enh	1	7_Enh	1	ENSG00000011009.6	1	ENSG00000142661.14
chr1	24100000	chr1	24660000	14	1.255273e-6	2.521591e-4	1	7_Enh	1	7_Enh	1	ENSG00000011009.6	1	ENSG00000158055.11
chr1	24100000	chr1	24700000	8	0.001129159	0.04171016	1	7_Enh	1	7_Enh	1	ENSG00000011009.6	NA	NA
chr1	24100000	chr1	24740000	19	3.29483e-7	8.678575e-5	1	7_Enh	1	7_Enh	1	ENSG00000011009.6	1	ENSG00000001460.13
chr1	24100000	chr1	26100000	6	1.300035e-4	0.008738086	1	7_Enh	1	7_Enh	1	ENSG00000011009.6	NA	NA
chr1	24100000	chr1	26620000	5	1.82079e-4	0.01120304	1	7_Enh	1	7_Enh	1	ENSG00000011009.6	1	ENSG00000142669.9
chr1	24100000	chr1	26780000	6	2.479196e-4	0.01402981	1	7_Enh	1	7_Enh	1	ENSG00000011009.6	1	ENSG00000198830.6
chr1	24100000	chr1	26980000	6	1.716025e-5	0.001919269	1	7_Enh	1	7_Enh	1	ENSG00000011009.6	NA	NA
chr1	24100000	chr1	31860000	3	9.731684e-4	0.0375193	1	7_Enh	1	7_Enh	1	ENSG00000011009.6	1	ENSG00000121769.3
chr1	24100000	chr1	32300000	3	0.00115802	0.0424675	1	7_Enh	1	7_Enh	1	ENSG00000011009.6	1	ENSG00000134668.8
chr1	24140000	chr1	24340000	20	1.249131e-6	2.51145e-4	1	7_Enh	1	7_Enh	1	ENSG00000117308.10	NA	NA
chr1	24140000	chr1	24420000	16	1.233332e-5	0.001491347	1	7_Enh	1	7_Enh	1	ENSG00000117308.10	1	ENSG00000142661.14
chr1	24140000	chr1	24460000	24	5.827097e-9	3.167565e-6	1	7_Enh	NA	NA	1	ENSG00000117308.10	1	ENSG00000142677.3
chr1	24140000	chr1	24660000	22	2.069799e-12	3.380382e-9	1	7_Enh	1	7_Enh	1	ENSG00000117308.10	1	ENSG00000158055.11
chr1	24140000	chr1	24740000	14	6.618916e-4	0.02849573	1	7_Enh	1	7_Enh	1	ENSG00000117308.10	1	ENSG00000001460.13
chr1	24140000	chr1	26580000	7	5.217073e-5	0.004434893	1	7_Enh	1	7_Enh	1	ENSG00000117308.10	1	ENSG00000130695.9
chr1	24140000	chr1	27380000	5	9.255581e-4	0.03621451	1	7_Enh	1	7_Enh	1	ENSG00000117308.10	NA	NA
chr1	24140000	chr1	27900000	4	9.737445e-4	0.03753722	1	7_Enh	1	7_Enh	1	ENSG00000117308.10	NA	NA
chr1	24140000	chr1	33780000	3	0.001044483	0.03946083	1	7_Enh	1	7_Enh	1	ENSG00000117308.10	1	ENSG00000184389.8
chr1	24180000	chr1	24300000	20	6.636232e-6	9.240532e-4	NA	NA	1	7_Enh	1	ENSG00000179163.11	1	ENSG00000188529.10
chr1	24180000	chr1	24780000	10	2.785871e-4	0.01527122	NA	NA	1	7_Enh	1	ENSG00000179163.11	NA	NA
chr1	24300000	chr1	24420000	25	2.557424e-7	7.07852e-5	1	7_Enh	1	7_Enh	1	ENSG00000188529.10	1	ENSG00000142661.14
chr1	24300000	chr1	24460000	21	5.40374e-4	0.02463574	1	7_Enh	NA	NA	1	ENSG00000188529.10	1	ENSG00000142677.3
chr1	24300000	chr1	24500000	25	6.549956e-9	3.493088e-6	1	7_Enh	1	7_Enh	1	ENSG00000188529.10	1	ENSG00000185436.7
chr1	24300000	chr1	24540000	18	1.313847e-4	0.008808154	1	7_Enh	1	7_Enh	1	ENSG00000188529.10	NA	NA
chr1	24300000	chr1	24620000	25	9.123459e-8	3.072283e-5	1	7_Enh	1	7_Enh	1	ENSG00000188529.10	NA	NA
chr1	24300000	chr1	24820000	12	3.641379e-5	0.003387401	1	7_Enh	1	7_Enh	1	ENSG00000188529.10	1	ENSG00000117602.7
chr1	24300000	chr1	25140000	15	2.407529e-8	1.033072e-5	1	7_Enh	1	7_Enh	1	ENSG00000188529.10	NA	NA
chr1	24300000	chr1	26140000	5	0.001422592	0.0490996	1	7_Enh	1	7_Enh	1	ENSG00000188529.10	1	ENSG00000223474.2
chr1	24300000	chr1	26220000	7	2.925561e-4	0.01581943	1	7_Enh	1	7_Enh	1	ENSG00000188529.10	1	ENSG00000117632.16
chr1	24300000	chr1	27940000	4	6.738458e-4	0.0288636	1	7_Enh	1	7_Enh	1	ENSG00000188529.10	1	ENSG00000126705.9
chr1	24300000	chr1	28380000	6	1.00165e-4	0.007211674	1	7_Enh	1	7_Enh	1	ENSG00000188529.10	NA	NA
chr1	24340000	chr1	24460000	19	9.203657e-4	0.03606769	1	7_Enh	NA	NA	NA	NA	1	ENSG00000142677.3
chr1	24340000	chr1	24820000	9	7.916207e-4	0.03237916	1	7_Enh	1	7_Enh	NA	NA	1	ENSG00000117602.7
chr1	24340000	chr1	26620000	5	1.592489e-4	0.01015182	1	7_Enh	1	7_Enh	NA	NA	1	ENSG00000142669.9
chr1	24340000	chr1	27100000	6	1.749069e-5	0.001947289	1	7_Enh	1	7_Enh	NA	NA	1	ENSG00000060642.6
chr1	24340000	chr1	27220000	9	7.701058e-9	3.998624e-6	1	7_Enh	NA	NA	NA	NA	1	ENSG00000198746.8
chr1	24340000	chr1	28060000	5	2.521394e-5	0.002566219	1	7_Enh	1	7_Enh	NA	NA	1	ENSG00000009780.11
chr1	24340000	chr1	28580000	6	1.806202e-5	0.00199479	1	7_Enh	1	7_Enh	NA	NA	1	ENSG00000130766.4
chr1	24340000	chr1	29500000	4	2.186363e-4	0.01280323	1	7_Enh	1	7_Enh	NA	NA	1	ENSG00000116350.11
chr1	24420000	chr1	24540000	21	1.993913e-5	0.002149853	1	7_Enh	1	7_Enh	1	ENSG00000142661.14	NA	NA
chr1	24420000	chr1	24700000	13	2.738956e-5	0.002732177	1	7_Enh	1	7_Enh	1	ENSG00000142661.14	NA	NA
chr1	24420000	chr1	24740000	19	9.640375e-5	0.007007551	1	7_Enh	1	7_Enh	1	ENSG00000142661.14	1	ENSG00000001460.13
chr1	24420000	chr1	24780000	14	2.619441e-4	0.0145982	1	7_Enh	1	7_Enh	1	ENSG00000142661.14	NA	NA
chr1	24420000	chr1	24940000	8	0.001188513	0.0432557	1	7_Enh	1	7_Enh	1	ENSG00000142661.14	1	ENSG00000133226.12
chr1	24420000	chr1	26060000	9	1.523477e-6	2.934462e-4	1	7_Enh	1	7_Enh	1	ENSG00000142661.14	NA	NA
chr1	24420000	chr1	27300000	4	0.001262535	0.04513519	1	7_Enh	1	7_Enh	1	ENSG00000142661.14	1	ENSG00000253368.3
chr1	24460000	chr1	24660000	22	6.133039e-6	8.694822e-4	NA	NA	1	7_Enh	1	ENSG00000142677.3	1	ENSG00000158055.11
chr1	24460000	chr1	24700000	15	2.016766e-4	0.01206823	NA	NA	1	7_Enh	1	ENSG00000142677.3	NA	NA
chr1	24460000	chr1	24740000	29	2.36367e-6	4.146615e-4	NA	NA	1	7_Enh	1	ENSG00000142677.3	1	ENSG00000001460.13
chr1	24460000	chr1	24780000	25	9.457773e-8	3.165127e-5	NA	NA	1	7_Enh	1	ENSG00000142677.3	NA	NA
chr1	24460000	chr1	24820000	18	3.644602e-7	9.409035e-5	NA	NA	1	7_Enh	1	ENSG00000142677.3	1	ENSG00000117602.7
chr1	24460000	chr1	24860000	20	1.277672e-6	2.556677e-4	NA	NA	1	7_Enh	1	ENSG00000142677.3	NA	NA
chr1	24460000	chr1	24940000	19	7.468958e-10	5.610564e-7	NA	NA	1	7_Enh	1	ENSG00000142677.3	1	ENSG00000133226.12
chr1	24460000	chr1	24980000	24	8.960184e-8	3.028088e-5	NA	NA	1	7_Enh	1	ENSG00000142677.3	NA	NA
chr1	24460000	chr1	28060000	5	1.342197e-4	0.008948167	NA	NA	1	7_Enh	1	ENSG00000142677.3	1	ENSG00000009780.11
chr1	24500000	chr1	24620000	35	4.344908e-10	3.524536e-7	1	7_Enh	1	7_Enh	1	ENSG00000185436.7	NA	NA
chr1	24500000	chr1	24660000	26	1.220668e-9	8.517383e-7	1	7_Enh	1	7_Enh	1	ENSG00000185436.7	1	ENSG00000158055.11
chr1	24500000	chr1	24700000	19	7.648046e-8	2.661102e-5	1	7_Enh	1	7_Enh	1	ENSG00000185436.7	NA	NA
chr1	24500000	chr1	24740000	29	4.984331e-8	1.876632e-5	1	7_Enh	1	7_Enh	1	ENSG00000185436.7	1	ENSG00000001460.13
chr1	24500000	chr1	24780000	17	9.0925e-5	0.006710082	1	7_Enh	1	7_Enh	1	ENSG00000185436.7	NA	NA
chr1	24500000	chr1	24820000	19	2.905335e-9	1.767557e-6	1	7_Enh	1	7_Enh	1	ENSG00000185436.7	1	ENSG00000117602.7
chr1	24500000	chr1	24860000	21	9.10391e-9	4.597509e-6	1	7_Enh	1	7_Enh	1	ENSG00000185436.7	NA	NA
chr1	24500000	chr1	24940000	11	4.846029e-5	0.004197082	1	7_Enh	1	7_Enh	1	ENSG00000185436.7	1	ENSG00000133226.12
chr1	24500000	chr1	24980000	22	2.619118e-8	1.106717e-5	1	7_Enh	1	7_Enh	1	ENSG00000185436.7	NA	NA
chr1	24500000	chr1	27460000	5	2.430193e-4	0.01382829	1	7_Enh	1	7_Enh	1	ENSG00000185436.7	NA	NA
chr1	24540000	chr1	24740000	39	2.121169e-10	1.901578e-7	1	7_Enh	1	7_Enh	NA	NA	1	ENSG00000001460.13
chr1	24540000	chr1	24820000	20	3.890035e-8	1.531085e-5	1	7_Enh	1	7_Enh	NA	NA	1	ENSG00000117602.7
chr1	24540000	chr1	24940000	16	2.064066e-7	5.958273e-5	1	7_Enh	1	7_Enh	NA	NA	1	ENSG00000133226.12
chr1	24620000	chr1	24740000	38	1.319545e-4	0.008836957	1	7_Enh	1	7_Enh	NA	NA	1	ENSG00000001460.13
chr1	24620000	chr1	24820000	20	5.192078e-5	0.004418621	1	7_Enh	1	7_Enh	NA	NA	1	ENSG00000117602.7
chr1	24620000	chr1	24940000	19	8.631875e-7	1.873801e-4	1	7_Enh	1	7_Enh	NA	NA	1	ENSG00000133226.12
chr1	24620000	chr1	25540000	11	2.766749e-4	0.01519284	1	7_Enh	NA	NA	NA	NA	1	ENSG00000117614.5
chr1	24620000	chr1	29580000	4	9.39036e-4	0.03658214	1	7_Enh	1	7_Enh	NA	NA	1	ENSG00000060656.15
chr1	24660000	chr1	24860000	19	1.234078e-4	0.008410638	1	7_Enh	1	7_Enh	1	ENSG00000158055.11	NA	NA
chr1	24660000	chr1	24940000	11	0.001388904	0.04827764	1	7_Enh	1	7_Enh	1	ENSG00000158055.11	1	ENSG00000133226.12
chr1	24660000	chr1	26380000	11	3.689104e-9	2.159136e-6	1	7_Enh	1	7_Enh	1	ENSG00000158055.11	1	ENSG00000158022.6
chr1	24660000	chr1	27940000	4	5.955658e-4	0.02641068	1	7_Enh	1	7_Enh	1	ENSG00000158055.11	1	ENSG00000126705.9
chr1	24660000	chr1	31220000	4	2.703548e-4	0.01494097	1	7_Enh	1	7_Enh	1	ENSG00000158055.11	1	ENSG00000162511.7
chr1	24660000	chr1	32300000	5	2.466262e-6	4.287513e-4	1	7_Enh	1	7_Enh	1	ENSG00000158055.11	1	ENSG00000134668.8
chr1	24660000	chr1	32980000	4	3.963285e-5	0.00361055	1	7_Enh	1	7_Enh	1	ENSG00000158055.11	NA	NA
chr1	24700000	chr1	24940000	16	2.116135e-7	6.081819e-5	1	7_Enh	1	7_Enh	NA	NA	1	ENSG00000133226.12
chr1	24700000	chr1	31220000	4	1.037318e-4	0.00740172	1	7_Enh	1	7_Enh	NA	NA	1	ENSG00000162511.7
chr1	24740000	chr1	24860000	39	1.42637e-6	2.787658e-4	1	7_Enh	1	7_Enh	1	ENSG00000001460.13	NA	NA
chr1	24740000	chr1	24940000	27	2.10904e-7	6.064276e-5	1	7_Enh	1	7_Enh	1	ENSG00000001460.13	1	ENSG00000133226.12
chr1	24740000	chr1	24980000	69	1.05752e-21	1.013552e-17	1	7_Enh	1	7_Enh	1	ENSG00000001460.13	NA	NA
chr1	24740000	chr1	31860000	4	4.929526e-4	0.02306896	1	7_Enh	1	7_Enh	1	ENSG00000001460.13	1	ENSG00000121769.3
chr1	24780000	chr1	24940000	23	7.097075e-7	1.603545e-4	1	7_Enh	1	7_Enh	NA	NA	1	ENSG00000133226.12
chr1	24780000	chr1	25540000	13	3.431758e-5	0.003240112	1	7_Enh	NA	NA	NA	NA	1	ENSG00000117614.5
chr1	24780000	chr1	31780000	5	8.479169e-6	0.001117641	1	7_Enh	1	7_Enh	NA	NA	1	ENSG00000060688.8
chr1	24820000	chr1	24940000	22	1.343209e-8	6.35558e-6	1	7_Enh	1	7_Enh	1	ENSG00000117602.7	1	ENSG00000133226.12
chr1	24820000	chr1	24980000	35	3.26831e-10	2.755731e-7	1	7_Enh	1	7_Enh	1	ENSG00000117602.7	NA	NA
chr1	24820000	chr1	25140000	24	3.331586e-12	5.140504e-9	1	7_Enh	1	7_Enh	1	ENSG00000117602.7	NA	NA
chr1	24820000	chr1	26140000	6	2.948344e-4	0.01590881	1	7_Enh	1	7_Enh	1	ENSG00000117602.7	1	ENSG00000223474.2
chr1	24820000	chr1	27060000	5	2.64302e-4	0.0146947	1	7_Enh	1	7_Enh	1	ENSG00000117602.7	NA	NA
chr1	24820000	chr1	27140000	5	1.882584e-4	0.01148016	1	7_Enh	1	7_Enh	1	ENSG00000117602.7	1	ENSG00000204160.7
chr1	24820000	chr1	27780000	6	1.341827e-5	0.001590613	1	7_Enh	1	7_Enh	1	ENSG00000117602.7	NA	NA
chr1	24860000	chr1	25540000	12	1.683872e-4	0.01058	1	7_Enh	NA	NA	NA	NA	1	ENSG00000117614.5
chr1	24940000	chr1	25820000	8	4.217839e-4	0.02061648	1	7_Enh	1	7_Enh	1	ENSG00000133226.12	NA	NA
chr1	24940000	chr1	32860000	4	5.302331e-5	0.004489824	1	7_Enh	1	7_Enh	1	ENSG00000133226.12	1	ENSG00000160058.14
chr1	24980000	chr1	26740000	7	6.944278e-4	0.02948972	1	7_Enh	1	7_Enh	NA	NA	1	ENSG00000117682.12
chr1	25100000	chr1	25540000	17	2.147997e-7	6.155629e-5	1	7_Enh	NA	NA	NA	NA	1	ENSG00000117614.5
chr1	25100000	chr1	27300000	5	3.737948e-4	0.01890255	1	7_Enh	1	7_Enh	NA	NA	1	ENSG00000253368.3
chr1	25140000	chr1	25860000	13	3.15879e-6	5.204102e-4	1	7_Enh	1	7_Enh	NA	NA	1	ENSG00000157978.7
chr1	25140000	chr1	27940000	5	1.090775e-4	0.007681513	1	7_Enh	1	7_Enh	NA	NA	1	ENSG00000126705.9
chr1	25140000	chr1	28420000	4	0.001206094	0.04370849	1	7_Enh	1	7_Enh	NA	NA	1	ENSG00000158161.11
chr1	25220000	chr1	25540000	27	1.410886e-11	1.820562e-8	1	7_Enh	NA	NA	NA	NA	1	ENSG00000117614.5
chr1	25220000	chr1	31860000	3	0.001349302	0.04729439	1	7_Enh	1	7_Enh	NA	NA	1	ENSG00000121769.3
chr1	25260000	chr1	25540000	23	6.48846e-9	3.466218e-6	1	7_Enh	NA	NA	NA	NA	1	ENSG00000117614.5
chr1	25260000	chr1	26420000	11	3.833269e-7	9.796681e-5	1	7_Enh	1	7_Enh	NA	NA	1	ENSG00000175087.5
chr1	25300000	chr1	25540000	20	5.927627e-5	0.004882709	1	7_Enh	NA	NA	1	ENSG00000020633.14	1	ENSG00000117614.5
chr1	25340000	chr1	25540000	26	1.426888e-8	6.681907e-6	1	7_Enh	NA	NA	NA	NA	1	ENSG00000117614.5
chr1	25340000	chr1	25860000	11	5.266869e-4	0.02418877	1	7_Enh	1	7_Enh	NA	NA	1	ENSG00000157978.7
chr1	25340000	chr1	31220000	5	2.35673e-5	0.002440091	1	7_Enh	1	7_Enh	NA	NA	1	ENSG00000162511.7
chr1	25540000	chr1	25660000	27	7.323133e-5	0.005718524	NA	NA	1	7_Enh	1	ENSG00000117614.5	1	ENSG00000117616.13
chr1	25540000	chr1	25740000	26	3.270381e-6	5.343329e-4	NA	NA	1	7_Enh	1	ENSG00000117614.5	1	ENSG00000188672.12
chr1	25540000	chr1	25980000	10	4.873423e-4	0.02287849	NA	NA	1	7_Enh	1	ENSG00000117614.5	NA	NA
chr1	25540000	chr1	27020000	8	9.339691e-5	0.006843991	NA	NA	1	7_Enh	1	ENSG00000117614.5	1	ENSG00000117713.13
chr1	25540000	chr1	31420000	4	0.001058909	0.03985309	NA	NA	1	7_Enh	1	ENSG00000117614.5	NA	NA
chr1	25660000	chr1	25860000	20	5.723094e-4	0.02566262	1	7_Enh	1	7_Enh	1	ENSG00000117616.13	1	ENSG00000157978.7
chr1	25700000	chr1	26700000	10	1.155376e-4	0.008013195	1	7_Enh	1	7_Enh	NA	NA	1	ENSG00000176083.13
chr1	25740000	chr1	26300000	13	4.492767e-4	0.02156967	1	7_Enh	1	7_Enh	1	ENSG00000188672.12	NA	NA
chr1	25780000	chr1	25940000	14	0.001011206	0.03856163	1	7_Enh	NA	NA	NA	NA	1	ENSG00000117643.10
chr1	25780000	chr1	26140000	19	3.976197e-11	4.497348e-8	1	7_Enh	1	7_Enh	NA	NA	1	ENSG00000223474.2
chr1	25780000	chr1	26180000	11	0.001199132	0.04352722	1	7_Enh	1	7_Enh	NA	NA	1	ENSG00000182749.5
chr1	25780000	chr1	26220000	16	1.019965e-6	2.140424e-4	1	7_Enh	1	7_Enh	NA	NA	1	ENSG00000117632.16
chr1	25780000	chr1	28580000	5	6.516831e-4	0.02817945	1	7_Enh	1	7_Enh	NA	NA	1	ENSG00000130766.4
chr1	25780000	chr1	32540000	3	0.001301959	0.04611372	1	7_Enh	1	7_Enh	NA	NA	1	ENSG00000121775.13
chr1	25780000	chr1	33100000	5	3.335852e-6	5.427771e-4	1	7_Enh	NA	NA	NA	NA	1	ENSG00000176261.11
chr1	25820000	chr1	25940000	23	4.831102e-5	0.004187741	1	7_Enh	NA	NA	NA	NA	1	ENSG00000117643.10
chr1	25820000	chr1	26140000	17	1.866037e-6	3.444598e-4	1	7_Enh	1	7_Enh	NA	NA	1	ENSG00000223474.2
chr1	25820000	chr1	26180000	22	2.081784e-7	5.999536e-5	1	7_Enh	1	7_Enh	NA	NA	1	ENSG00000182749.5
chr1	25820000	chr1	26740000	8	7.267945e-4	0.03046125	1	7_Enh	1	7_Enh	NA	NA	1	ENSG00000117682.12
chr1	25820000	chr1	31180000	4	4.551686e-4	0.02177419	1	7_Enh	1	7_Enh	NA	NA	1	ENSG00000162510.5
chr1	25820000	chr1	33420000	4	5.39824e-4	0.02461759	1	7_Enh	1	7_Enh	NA	NA	1	ENSG00000267885.1
chr1	25860000	chr1	25980000	39	3.19713e-20	2.500358e-16	1	7_Enh	1	7_Enh	1	ENSG00000157978.7	NA	NA
chr1	25860000	chr1	26020000	23	9.319973e-7	1.992029e-4	1	7_Enh	1	7_Enh	1	ENSG00000157978.7	NA	NA
chr1	25860000	chr1	26060000	26	1.399374e-7	4.346589e-5	1	7_Enh	1	7_Enh	1	ENSG00000157978.7	NA	NA
chr1	25860000	chr1	26100000	24	3.240657e-9	1.938319e-6	1	7_Enh	1	7_Enh	1	ENSG00000157978.7	NA	NA
chr1	25860000	chr1	26140000	19	1.182742e-7	3.794692e-5	1	7_Enh	1	7_Enh	1	ENSG00000157978.7	1	ENSG00000223474.2
chr1	25860000	chr1	26180000	15	0.001053371	0.03970033	1	7_Enh	1	7_Enh	1	ENSG00000157978.7	1	ENSG00000182749.5
chr1	25860000	chr1	26260000	16	6.854586e-6	9.479128e-4	1	7_Enh	1	7_Enh	1	ENSG00000157978.7	NA	NA
chr1	25860000	chr1	26300000	15	3.105204e-5	0.003005196	1	7_Enh	1	7_Enh	1	ENSG00000157978.7	NA	NA
chr1	25860000	chr1	26700000	13	4.309153e-7	1.075406e-4	1	7_Enh	1	7_Enh	1	ENSG00000157978.7	1	ENSG00000176083.13
chr1	25940000	chr1	26060000	63	7.202527e-32	1.857692e-27	NA	NA	1	7_Enh	1	ENSG00000117643.10	NA	NA
chr1	25940000	chr1	26100000	55	9.592701e-33	2.60846e-28	NA	NA	1	7_Enh	1	ENSG00000117643.10	NA	NA
chr1	25940000	chr1	26140000	24	4.081913e-10	3.339049e-7	NA	NA	1	7_Enh	1	ENSG00000117643.10	1	ENSG00000223474.2
chr1	25940000	chr1	26180000	31	4.223146e-12	6.323175e-9	NA	NA	1	7_Enh	1	ENSG00000117643.10	1	ENSG00000182749.5
chr1	25940000	chr1	26220000	25	1.398203e-8	6.569166e-6	NA	NA	1	7_Enh	1	ENSG00000117643.10	1	ENSG00000117632.16
chr1	25940000	chr1	26340000	13	1.184917e-4	0.008162609	NA	NA	1	7_Enh	1	ENSG00000117643.10	1	ENSG00000158008.5
chr1	25940000	chr1	26660000	12	1.398399e-5	0.001641833	NA	NA	1	7_Enh	1	ENSG00000117643.10	1	ENSG00000158062.16
chr1	25940000	chr1	33860000	5	5.482015e-6	7.977849e-4	NA	NA	1	7_Enh	1	ENSG00000117643.10	NA	NA
chr1	25980000	chr1	26140000	25	3.648565e-13	7.214574e-10	1	7_Enh	1	7_Enh	NA	NA	1	ENSG00000223474.2
chr1	25980000	chr1	26580000	10	2.453649e-4	0.01392447	1	7_Enh	1	7_Enh	NA	NA	1	ENSG00000130695.9
chr1	25980000	chr1	26700000	11	7.877241e-7	1.741944e-4	1	7_Enh	1	7_Enh	NA	NA	1	ENSG00000176083.13
chr1	25980000	chr1	27300000	6	1.758358e-4	0.01092309	1	7_Enh	1	7_Enh	NA	NA	1	ENSG00000253368.3
chr1	26020000	chr1	26140000	40	2.124033e-20	1.706329e-16	1	7_Enh	1	7_Enh	NA	NA	1	ENSG00000223474.2
chr1	26020000	chr1	26220000	18	6.783134e-4	0.02900289	1	7_Enh	1	7_Enh	NA	NA	1	ENSG00000117632.16
chr1	26020000	chr1	26340000	13	3.518576e-4	0.01808903	1	7_Enh	1	7_Enh	NA	NA	1	ENSG00000158008.5
chr1	26020000	chr1	31780000	4	7.422972e-5	0.005776759	1	7_Enh	1	7_Enh	NA	NA	1	ENSG00000060688.8
chr1	26060000	chr1	27020000	12	3.682902e-6	5.863087e-4	1	7_Enh	1	7_Enh	NA	NA	1	ENSG00000117713.13
chr1	26100000	chr1	26220000	27	1.904678e-6	3.5001e-4	1	7_Enh	1	7_Enh	NA	NA	1	ENSG00000117632.16
chr1	26100000	chr1	26340000	16	6.150129e-5	0.00502062	1	7_Enh	1	7_Enh	NA	NA	1	ENSG00000158008.5
chr1	26100000	chr1	26380000	18	8.543699e-7	1.859131e-4	1	7_Enh	1	7_Enh	NA	NA	1	ENSG00000158022.6
chr1	26100000	chr1	26780000	11	3.936333e-4	0.01961796	1	7_Enh	1	7_Enh	NA	NA	1	ENSG00000198830.6
chr1	26100000	chr1	33340000	4	1.35359e-4	0.009003901	1	7_Enh	NA	NA	NA	NA	1	ENSG00000121905.5
chr1	26140000	chr1	26380000	14	1.302691e-4	0.008752102	1	7_Enh	1	7_Enh	1	ENSG00000223474.2	1	ENSG00000158022.6
chr1	26140000	chr1	28500000	4	8.081335e-4	0.03286116	1	7_Enh	1	7_Enh	1	ENSG00000223474.2	NA	NA
chr1	26180000	chr1	26300000	44	1.168738e-14	3.271123e-11	1	7_Enh	1	7_Enh	1	ENSG00000182749.5	NA	NA
chr1	26180000	chr1	26340000	29	1.40847e-8	6.608198e-6	1	7_Enh	1	7_Enh	1	ENSG00000182749.5	1	ENSG00000158008.5
chr1	26180000	chr1	26380000	21	1.903311e-5	0.002075172	1	7_Enh	1	7_Enh	1	ENSG00000182749.5	1	ENSG00000158022.6
chr1	26180000	chr1	26660000	15	5.742964e-5	0.004768332	1	7_Enh	1	7_Enh	1	ENSG00000182749.5	1	ENSG00000158062.16
chr1	26180000	chr1	28580000	12	6.343943e-9	3.400442e-6	1	7_Enh	1	7_Enh	1	ENSG00000182749.5	1	ENSG00000130766.4
chr1	26220000	chr1	26340000	66	5.742952e-32	1.49288e-27	1	7_Enh	1	7_Enh	1	ENSG00000117632.16	1	ENSG00000158008.5
chr1	26220000	chr1	26380000	23	3.114739e-5	0.003011727	1	7_Enh	1	7_Enh	1	ENSG00000117632.16	1	ENSG00000158022.6
chr1	26220000	chr1	26420000	26	5.914403e-7	1.386365e-4	1	7_Enh	1	7_Enh	1	ENSG00000117632.16	1	ENSG00000175087.5
chr1	26220000	chr1	26460000	17	1.229966e-4	0.008389891	1	7_Enh	1	7_Enh	1	ENSG00000117632.16	NA	NA
chr1	26220000	chr1	26620000	12	6.353986e-4	0.02767419	1	7_Enh	1	7_Enh	1	ENSG00000117632.16	1	ENSG00000142669.9
chr1	26220000	chr1	26660000	17	2.076211e-5	0.002216873	1	7_Enh	1	7_Enh	1	ENSG00000117632.16	1	ENSG00000158062.16
chr1	26220000	chr1	26900000	10	8.753887e-4	0.03480389	1	7_Enh	1	7_Enh	1	ENSG00000117632.16	NA	NA
chr1	26220000	chr1	28580000	7	4.010699e-4	0.0198865	1	7_Enh	1	7_Enh	1	ENSG00000117632.16	1	ENSG00000130766.4
chr1	26260000	chr1	26380000	19	3.423869e-4	0.01773449	1	7_Enh	1	7_Enh	NA	NA	1	ENSG00000158022.6
chr1	26260000	chr1	26540000	16	4.36737e-5	0.003882194	1	7_Enh	NA	NA	NA	NA	1	ENSG00000130695.9
chr1	26260000	chr1	27220000	8	8.6334e-4	0.03445693	1	7_Enh	NA	NA	NA	NA	1	ENSG00000198746.8
chr1	26300000	chr1	26700000	14	1.064025e-4	0.007541896	1	7_Enh	1	7_Enh	NA	NA	1	ENSG00000176083.13
chr1	26300000	chr1	27660000	8	2.107352e-5	0.002241683	1	7_Enh	1	7_Enh	NA	NA	1	ENSG00000142765.13
chr1	26340000	chr1	26460000	24	5.615041e-8	2.067492e-5	1	7_Enh	1	7_Enh	1	ENSG00000158008.5	NA	NA
chr1	26340000	chr1	26580000	22	5.898717e-6	8.437362e-4	1	7_Enh	1	7_Enh	1	ENSG00000158008.5	1	ENSG00000130695.9
chr1	26340000	chr1	26740000	11	5.487866e-4	0.02490602	1	7_Enh	1	7_Enh	1	ENSG00000158008.5	1	ENSG00000117682.12
chr1	26340000	chr1	26780000	20	1.415128e-7	4.386293e-5	1	7_Enh	1	7_Enh	1	ENSG00000158008.5	1	ENSG00000198830.6
chr1	26340000	chr1	26820000	9	0.001428521	0.04924307	1	7_Enh	1	7_Enh	1	ENSG00000158008.5	NA	NA
chr1	26340000	chr1	26900000	12	1.738747e-5	0.001938547	1	7_Enh	1	7_Enh	1	ENSG00000158008.5	NA	NA
chr1	26340000	chr1	35580000	3	7.944457e-4	0.03246127	1	7_Enh	1	7_Enh	1	ENSG00000158008.5	NA	NA
chr1	26340000	chr1	36220000	3	0.00124347	0.04466127	1	7_Enh	1	7_Enh	1	ENSG00000158008.5	1	ENSG00000092853.9
chr1	26380000	chr1	26540000	19	3.601055e-5	0.003359498	1	7_Enh	NA	NA	1	ENSG00000158022.6	1	ENSG00000130695.9
chr1	26380000	chr1	26580000	24	2.364715e-6	4.147922e-4	1	7_Enh	1	7_Enh	1	ENSG00000158022.6	1	ENSG00000130695.9
chr1	26380000	chr1	26660000	22	3.274119e-8	1.329789e-5	1	7_Enh	1	7_Enh	1	ENSG00000158022.6	1	ENSG00000158062.16
chr1	26380000	chr1	26700000	21	4.841757e-9	2.712568e-6	1	7_Enh	1	7_Enh	1	ENSG00000158022.6	1	ENSG00000176083.13
chr1	26380000	chr1	26740000	37	1.610181e-25	2.476158e-21	1	7_Enh	1	7_Enh	1	ENSG00000158022.6	1	ENSG00000117682.12
chr1	26380000	chr1	27100000	9	4.183544e-4	0.02049651	1	7_Enh	1	7_Enh	1	ENSG00000158022.6	1	ENSG00000060642.6
chr1	26380000	chr1	28420000	5	5.226079e-4	0.02405488	1	7_Enh	1	7_Enh	1	ENSG00000158022.6	1	ENSG00000158161.11
chr1	26420000	chr1	26540000	31	2.787312e-10	2.402488e-7	1	7_Enh	NA	NA	1	ENSG00000175087.5	1	ENSG00000130695.9
chr1	26420000	chr1	26580000	42	7.9657e-15	2.313694e-11	1	7_Enh	1	7_Enh	1	ENSG00000175087.5	1	ENSG00000130695.9
chr1	26420000	chr1	26620000	26	2.214827e-11	2.693086e-8	1	7_Enh	1	7_Enh	1	ENSG00000175087.5	1	ENSG00000142669.9
chr1	26420000	chr1	26700000	31	5.209744e-15	1.575773e-11	1	7_Enh	1	7_Enh	1	ENSG00000175087.5	1	ENSG00000176083.13
chr1	26420000	chr1	26740000	20	1.235221e-8	5.926201e-6	1	7_Enh	1	7_Enh	1	ENSG00000175087.5	1	ENSG00000117682.12
chr1	26420000	chr1	26780000	26	7.488627e-10	5.62304e-7	1	7_Enh	1	7_Enh	1	ENSG00000175087.5	1	ENSG00000198830.6
chr1	26420000	chr1	27780000	9	1.339669e-5	0.001588606	1	7_Enh	1	7_Enh	1	ENSG00000175087.5	NA	NA
chr1	26420000	chr1	28220000	5	0.001104019	0.0410496	1	7_Enh	1	7_Enh	1	ENSG00000175087.5	NA	NA
chr1	26420000	chr1	32380000	4	6.27363e-4	0.02742411	1	7_Enh	1	7_Enh	1	ENSG00000175087.5	1	ENSG00000212673.1
chr1	26420000	chr1	33180000	6	2.017955e-7	5.848756e-5	1	7_Enh	1	7_Enh	1	ENSG00000175087.5	1	ENSG00000162520.10
chr1	26460000	chr1	26580000	36	2.14087e-12	3.480638e-9	1	7_Enh	1	7_Enh	NA	NA	1	ENSG00000130695.9
chr1	26460000	chr1	26620000	17	3.7941e-6	5.999039e-4	1	7_Enh	1	7_Enh	NA	NA	1	ENSG00000142669.9
chr1	26460000	chr1	26660000	20	1.429394e-6	2.791785e-4	1	7_Enh	1	7_Enh	NA	NA	1	ENSG00000158062.16
chr1	26460000	chr1	26700000	20	4.814139e-8	1.823982e-5	1	7_Enh	1	7_Enh	NA	NA	1	ENSG00000176083.13
chr1	26460000	chr1	27100000	8	0.001288093	0.04576742	1	7_Enh	1	7_Enh	NA	NA	1	ENSG00000060642.6
chr1	26460000	chr1	36220000	3	7.504666e-4	0.03116949	1	7_Enh	1	7_Enh	NA	NA	1	ENSG00000092853.9
chr1	26540000	chr1	26660000	40	1.50402e-15	5.08917e-12	NA	NA	1	7_Enh	1	ENSG00000130695.9	1	ENSG00000158062.16
chr1	26540000	chr1	26700000	35	4.746809e-15	1.449273e-11	NA	NA	1	7_Enh	1	ENSG00000130695.9	1	ENSG00000176083.13
chr1	26540000	chr1	26740000	40	1.651886e-22	1.756291e-18	NA	NA	1	7_Enh	1	ENSG00000130695.9	1	ENSG00000117682.12
chr1	26540000	chr1	26780000	23	1.926431e-6	3.53132e-4	NA	NA	1	7_Enh	1	ENSG00000130695.9	1	ENSG00000198830.6
chr1	26540000	chr1	35660000	4	5.293387e-5	0.004484479	NA	NA	1	7_Enh	1	ENSG00000130695.9	1	ENSG00000116560.6
chr1	26580000	chr1	26700000	39	4.919366e-12	7.226851e-9	1	7_Enh	1	7_Enh	1	ENSG00000130695.9	1	ENSG00000176083.13
chr1	26580000	chr1	26740000	26	3.103905e-7	8.270019e-5	1	7_Enh	1	7_Enh	1	ENSG00000130695.9	1	ENSG00000117682.12
chr1	26620000	chr1	26740000	22	4.256489e-8	1.648334e-5	1	7_Enh	1	7_Enh	1	ENSG00000142669.9	1	ENSG00000117682.12
chr1	26620000	chr1	26780000	22	8.169297e-6	0.001085773	1	7_Enh	1	7_Enh	1	ENSG00000142669.9	1	ENSG00000198830.6
chr1	26620000	chr1	31700000	4	5.743307e-5	0.004768514	1	7_Enh	NA	NA	1	ENSG00000142669.9	1	ENSG00000084628.5
chr1	26620000	chr1	31780000	5	1.954372e-6	3.571096e-4	1	7_Enh	1	7_Enh	1	ENSG00000142669.9	1	ENSG00000060688.8
chr1	26660000	chr1	26780000	49	3.105312e-16	1.211696e-12	1	7_Enh	1	7_Enh	1	ENSG00000158062.16	1	ENSG00000198830.6
chr1	26660000	chr1	26820000	22	4.209509e-7	1.055686e-4	1	7_Enh	1	7_Enh	1	ENSG00000158062.16	NA	NA
chr1	26660000	chr1	26900000	21	3.090673e-7	8.240873e-5	1	7_Enh	1	7_Enh	1	ENSG00000158062.16	NA	NA
chr1	26660000	chr1	27220000	12	1.947249e-4	0.01176398	1	7_Enh	NA	NA	1	ENSG00000158062.16	1	ENSG00000198746.8
chr1	26660000	chr1	32860000	4	3.157738e-4	0.01672244	1	7_Enh	1	7_Enh	1	ENSG00000158062.16	1	ENSG00000160058.14
chr1	26700000	chr1	27060000	12	4.251311e-4	0.0207346	1	7_Enh	1	7_Enh	1	ENSG00000176083.13	NA	NA
chr1	26740000	chr1	26900000	16	1.715292e-4	0.01072382	1	7_Enh	1	7_Enh	1	ENSG00000117682.12	NA	NA
chr1	26740000	chr1	27220000	11	3.02853e-4	0.01622335	1	7_Enh	NA	NA	1	ENSG00000117682.12	1	ENSG00000198746.8
chr1	26740000	chr1	27780000	7	9.009771e-4	0.03552539	1	7_Enh	1	7_Enh	1	ENSG00000117682.12	NA	NA
chr1	26740000	chr1	31900000	4	1.238446e-4	0.008432274	1	7_Enh	1	7_Enh	1	ENSG00000117682.12	1	ENSG00000268950.1
chr1	26740000	chr1	32260000	4	1.230543e-4	0.008392742	1	7_Enh	1	7_Enh	1	ENSG00000117682.12	NA	NA
chr1	26740000	chr1	36180000	4	7.405419e-5	0.005766161	1	7_Enh	1	7_Enh	1	ENSG00000117682.12	1	ENSG00000142686.7
chr1	26780000	chr1	26900000	29	3.751331e-7	9.629052e-5	1	7_Enh	1	7_Enh	1	ENSG00000198830.6	NA	NA
chr1	26780000	chr1	27060000	31	6.733992e-13	1.249095e-9	1	7_Enh	1	7_Enh	1	ENSG00000198830.6	NA	NA
chr1	26780000	chr1	27100000	18	4.392016e-5	0.00389882	1	7_Enh	1	7_Enh	1	ENSG00000198830.6	1	ENSG00000060642.6
chr1	26780000	chr1	27140000	15	1.709414e-4	0.01069698	1	7_Enh	1	7_Enh	1	ENSG00000198830.6	1	ENSG00000204160.7
chr1	26780000	chr1	27220000	14	7.960839e-4	0.03250943	1	7_Enh	NA	NA	1	ENSG00000198830.6	1	ENSG00000198746.8
chr1	26820000	chr1	27020000	15	2.859144e-4	0.01556051	1	7_Enh	1	7_Enh	NA	NA	1	ENSG00000117713.13
chr1	26820000	chr1	27100000	16	2.521711e-6	4.363646e-4	1	7_Enh	1	7_Enh	NA	NA	1	ENSG00000060642.6
chr1	26820000	chr1	27140000	13	2.370293e-5	0.00245062	1	7_Enh	1	7_Enh	NA	NA	1	ENSG00000204160.7
chr1	26820000	chr1	27220000	14	7.1674e-6	9.813604e-4	1	7_Enh	NA	NA	NA	NA	1	ENSG00000198746.8
chr1	26820000	chr1	27580000	8	5.441545e-4	0.02475941	1	7_Enh	1	7_Enh	NA	NA	1	ENSG00000142784.11
chr1	26900000	chr1	27020000	34	9.614182e-13	1.714296e-9	1	7_Enh	1	7_Enh	NA	NA	1	ENSG00000117713.13
chr1	26900000	chr1	27100000	26	1.174939e-10	1.147036e-7	1	7_Enh	1	7_Enh	NA	NA	1	ENSG00000060642.6
chr1	26900000	chr1	27140000	23	2.410676e-10	2.117933e-7	1	7_Enh	1	7_Enh	NA	NA	1	ENSG00000204160.7
chr1	26900000	chr1	27180000	14	3.685224e-6	5.865992e-4	1	7_Enh	1	7_Enh	NA	NA	1	ENSG00000175793.10
chr1	26900000	chr1	27220000	21	6.391536e-9	3.422624e-6	1	7_Enh	NA	NA	NA	NA	1	ENSG00000198746.8
chr1	26900000	chr1	27300000	17	3.147723e-8	1.287213e-5	1	7_Enh	1	7_Enh	NA	NA	1	ENSG00000253368.3
chr1	26980000	chr1	27100000	33	2.297313e-13	4.783508e-10	1	7_Enh	1	7_Enh	NA	NA	1	ENSG00000060642.6
chr1	26980000	chr1	27140000	32	2.898495e-15	9.288676e-12	1	7_Enh	1	7_Enh	NA	NA	1	ENSG00000204160.7
chr1	26980000	chr1	27180000	21	3.734808e-10	3.094307e-7	1	7_Enh	1	7_Enh	NA	NA	1	ENSG00000175793.10
chr1	26980000	chr1	27220000	33	1.666673e-16	6.828945e-13	1	7_Enh	NA	NA	NA	NA	1	ENSG00000198746.8
chr1	26980000	chr1	27300000	12	3.131844e-4	0.01662206	1	7_Enh	1	7_Enh	NA	NA	1	ENSG00000253368.3
chr1	26980000	chr1	32540000	5	9.541902e-6	0.001224859	1	7_Enh	1	7_Enh	NA	NA	1	ENSG00000121775.13
chr1	26980000	chr1	36260000	6	2.64111e-8	1.114272e-5	1	7_Enh	1	7_Enh	NA	NA	1	ENSG00000134698.10
chr1	27020000	chr1	27140000	30	1.277089e-10	1.234441e-7	1	7_Enh	1	7_Enh	1	ENSG00000117713.13	1	ENSG00000204160.7
chr1	27020000	chr1	27180000	22	1.102604e-8	5.392679e-6	1	7_Enh	1	7_Enh	1	ENSG00000117713.13	1	ENSG00000175793.10
chr1	27020000	chr1	27220000	17	6.28574e-4	0.02746181	1	7_Enh	NA	NA	1	ENSG00000117713.13	1	ENSG00000198746.8
chr1	27020000	chr1	27740000	10	7.831675e-4	0.0321291	1	7_Enh	1	7_Enh	1	ENSG00000117713.13	NA	NA
chr1	27020000	chr1	31980000	4	8.542275e-4	0.03419288	1	7_Enh	1	7_Enh	1	ENSG00000117713.13	NA	NA
chr1	27020000	chr1	32460000	6	5.895043e-6	8.433055e-4	1	7_Enh	1	7_Enh	1	ENSG00000117713.13	1	ENSG00000121774.13
chr1	27060000	chr1	27180000	22	7.679646e-9	3.989886e-6	1	7_Enh	1	7_Enh	NA	NA	1	ENSG00000175793.10
chr1	27100000	chr1	27220000	43	2.809942e-18	1.62719e-14	1	7_Enh	NA	NA	1	ENSG00000060642.6	1	ENSG00000198746.8
chr1	27140000	chr1	27300000	14	0.00123741	0.04450316	1	7_Enh	1	7_Enh	1	ENSG00000204160.7	1	ENSG00000253368.3
chr1	27140000	chr1	36620000	3	8.001474e-4	0.03262983	1	7_Enh	1	7_Enh	1	ENSG00000204160.7	1	ENSG00000116871.11
chr1	27140000	chr1	36940000	3	8.114903e-4	0.03296001	1	7_Enh	1	7_Enh	1	ENSG00000204160.7	1	ENSG00000119535.13
chr1	27180000	chr1	27380000	19	4.50438e-6	6.853559e-4	1	7_Enh	1	7_Enh	1	ENSG00000175793.10	NA	NA
chr1	27180000	chr1	27460000	11	8.370985e-4	0.0337113	1	7_Enh	1	7_Enh	1	ENSG00000175793.10	NA	NA
chr1	27180000	chr1	27820000	11	3.205054e-7	8.488326e-5	1	7_Enh	1	7_Enh	1	ENSG00000175793.10	1	ENSG00000158195.6
chr1	27180000	chr1	28100000	6	0.001299194	0.04604443	1	7_Enh	1	7_Enh	1	ENSG00000175793.10	1	ENSG00000117758.9
chr1	27180000	chr1	36180000	4	3.485812e-5	0.003278546	1	7_Enh	1	7_Enh	1	ENSG00000175793.10	1	ENSG00000142686.7
chr1	27220000	chr1	27660000	11	2.319397e-4	0.01336429	NA	NA	1	7_Enh	1	ENSG00000198746.8	1	ENSG00000142765.13
chr1	27220000	chr1	28100000	8	7.854386e-4	0.03219783	NA	NA	1	7_Enh	1	ENSG00000198746.8	1	ENSG00000117758.9
chr1	27220000	chr1	28740000	7	0.001081473	0.04045488	NA	NA	1	7_Enh	1	ENSG00000198746.8	NA	NA
chr1	27220000	chr1	33060000	4	5.760232e-4	0.02578105	NA	NA	1	7_Enh	1	ENSG00000198746.8	NA	NA
chr1	27300000	chr1	27620000	20	8.116597e-10	6.020198e-7	1	7_Enh	1	7_Enh	1	ENSG00000253368.3	NA	NA
chr1	27300000	chr1	27660000	11	2.067887e-4	0.01229267	1	7_Enh	1	7_Enh	1	ENSG00000253368.3	1	ENSG00000142765.13
chr1	27300000	chr1	27820000	9	5.064193e-4	0.02352107	1	7_Enh	1	7_Enh	1	ENSG00000253368.3	1	ENSG00000158195.6
chr1	27300000	chr1	27900000	12	3.020332e-6	5.025169e-4	1	7_Enh	1	7_Enh	1	ENSG00000253368.3	NA	NA
chr1	27300000	chr1	27940000	13	2.738372e-8	1.147488e-5	1	7_Enh	1	7_Enh	1	ENSG00000253368.3	1	ENSG00000126705.9
chr1	27300000	chr1	32100000	4	6.029771e-4	0.02664786	1	7_Enh	1	7_Enh	1	ENSG00000253368.3	1	ENSG00000162517.8
chr1	27300000	chr1	33740000	5	6.517297e-6	9.11014e-4	1	7_Enh	1	7_Enh	1	ENSG00000253368.3	1	ENSG00000160094.10
chr1	27380000	chr1	27580000	38	1.967914e-14	5.249301e-11	1	7_Enh	1	7_Enh	NA	NA	1	ENSG00000142784.11
chr1	27380000	chr1	27660000	19	1.82672e-6	3.387983e-4	1	7_Enh	1	7_Enh	NA	NA	1	ENSG00000142765.13
chr1	27380000	chr1	27940000	17	6.648085e-9	3.536977e-6	1	7_Enh	1	7_Enh	NA	NA	1	ENSG00000126705.9
chr1	27460000	chr1	27580000	28	2.880282e-8	1.196492e-5	1	7_Enh	1	7_Enh	NA	NA	1	ENSG00000142784.11
chr1	27460000	chr1	27660000	20	2.646023e-7	7.275152e-5	1	7_Enh	1	7_Enh	NA	NA	1	ENSG00000142765.13
chr1	27460000	chr1	27820000	13	5.995735e-5	0.004924776	1	7_Enh	1	7_Enh	NA	NA	1	ENSG00000158195.6
chr1	27460000	chr1	27940000	10	2.304813e-4	0.01330316	1	7_Enh	1	7_Enh	NA	NA	1	ENSG00000126705.9
chr1	27460000	chr1	28100000	13	1.966198e-6	3.588224e-4	1	7_Enh	1	7_Enh	NA	NA	1	ENSG00000117758.9
chr1	27460000	chr1	33020000	4	2.174856e-4	0.01275261	1	7_Enh	1	7_Enh	NA	NA	1	ENSG00000160062.10
chr1	27460000	chr1	33340000	4	3.02418e-4	0.01620567	1	7_Enh	NA	NA	NA	NA	1	ENSG00000121905.5
chr1	27580000	chr1	27780000	17	2.943382e-4	0.01588909	1	7_Enh	1	7_Enh	1	ENSG00000142784.11	NA	NA
chr1	27580000	chr1	27860000	15	1.491105e-5	0.001723987	1	7_Enh	1	7_Enh	1	ENSG00000142784.11	NA	NA
chr1	27580000	chr1	27940000	12	6.555056e-5	0.005263457	1	7_Enh	1	7_Enh	1	ENSG00000142784.11	1	ENSG00000126705.9
chr1	27580000	chr1	29060000	8	5.160684e-5	0.004397472	1	7_Enh	1	7_Enh	1	ENSG00000142784.11	1	ENSG00000198492.10
chr1	27580000	chr1	32100000	4	0.001128518	0.0416945	1	7_Enh	1	7_Enh	1	ENSG00000142784.11	1	ENSG00000162517.8
chr1	27620000	chr1	27940000	10	6.253863e-4	0.0273605	1	7_Enh	1	7_Enh	NA	NA	1	ENSG00000126705.9
chr1	27620000	chr1	32300000	4	1.301129e-4	0.008743875	1	7_Enh	1	7_Enh	NA	NA	1	ENSG00000134668.8
chr1	27660000	chr1	27820000	16	1.393451e-5	0.001637361	1	7_Enh	1	7_Enh	1	ENSG00000142765.13	1	ENSG00000158195.6
chr1	27660000	chr1	27860000	22	1.287922e-10	1.243418e-7	1	7_Enh	1	7_Enh	1	ENSG00000142765.13	NA	NA
chr1	27660000	chr1	27900000	21	7.659332e-10	5.72936e-7	1	7_Enh	1	7_Enh	1	ENSG00000142765.13	NA	NA
chr1	27660000	chr1	27940000	10	6.446347e-4	0.02795947	1	7_Enh	1	7_Enh	1	ENSG00000142765.13	1	ENSG00000126705.9
chr1	27660000	chr1	32420000	4	1.160597e-4	0.008040517	1	7_Enh	1	7_Enh	1	ENSG00000142765.13	1	ENSG00000184007.13
chr1	27740000	chr1	27940000	37	9.749153e-20	7.091111e-16	1	7_Enh	1	7_Enh	NA	NA	1	ENSG00000126705.9
chr1	27740000	chr1	28060000	20	1.980918e-8	8.79435e-6	1	7_Enh	1	7_Enh	NA	NA	1	ENSG00000009780.11
chr1	27740000	chr1	28100000	24	7.201518e-11	7.523625e-8	1	7_Enh	1	7_Enh	NA	NA	1	ENSG00000117758.9
chr1	27740000	chr1	31860000	4	4.697134e-4	0.0222778	1	7_Enh	1	7_Enh	NA	NA	1	ENSG00000121769.3
chr1	27780000	chr1	27940000	30	4.882272e-14	1.192864e-10	1	7_Enh	1	7_Enh	NA	NA	1	ENSG00000126705.9
chr1	27780000	chr1	28060000	18	2.906399e-7	7.847106e-5	1	7_Enh	1	7_Enh	NA	NA	1	ENSG00000009780.11
chr1	27780000	chr1	28300000	12	1.353168e-5	0.001600773	1	7_Enh	1	7_Enh	NA	NA	1	ENSG00000158156.7
chr1	27820000	chr1	27940000	27	6.743381e-13	1.250488e-9	1	7_Enh	1	7_Enh	1	ENSG00000158195.6	1	ENSG00000126705.9
chr1	27820000	chr1	28060000	15	4.583407e-6	6.946679e-4	1	7_Enh	1	7_Enh	1	ENSG00000158195.6	1	ENSG00000009780.11
chr1	27820000	chr1	31260000	6	2.264059e-6	4.010036e-4	1	7_Enh	1	7_Enh	1	ENSG00000158195.6	NA	NA
chr1	27860000	chr1	28060000	19	2.905215e-8	1.204911e-5	1	7_Enh	1	7_Enh	NA	NA	1	ENSG00000009780.11
chr1	27860000	chr1	28100000	12	8.78521e-4	0.03489456	1	7_Enh	1	7_Enh	NA	NA	1	ENSG00000117758.9
chr1	27860000	chr1	28140000	13	2.155298e-5	0.002280077	1	7_Enh	1	7_Enh	NA	NA	1	ENSG00000117751.13
chr1	27860000	chr1	28420000	11	4.961485e-6	7.382283e-4	1	7_Enh	1	7_Enh	NA	NA	1	ENSG00000158161.11
chr1	27860000	chr1	33940000	4	1.774714e-4	0.01099767	1	7_Enh	1	7_Enh	NA	NA	1	ENSG00000121903.10
chr1	27900000	chr1	28140000	12	6.278323e-4	0.02743869	1	7_Enh	1	7_Enh	NA	NA	1	ENSG00000117751.13
chr1	27900000	chr1	28420000	11	2.416263e-5	0.002485651	1	7_Enh	1	7_Enh	NA	NA	1	ENSG00000158161.11
chr1	27940000	chr1	28060000	17	5.071157e-6	7.509562e-4	1	7_Enh	1	7_Enh	1	ENSG00000126705.9	1	ENSG00000009780.11
chr1	27940000	chr1	28340000	12	4.55296e-5	0.004006418	1	7_Enh	1	7_Enh	1	ENSG00000126705.9	NA	NA
chr1	27940000	chr1	32260000	4	1.389935e-4	0.009184722	1	7_Enh	1	7_Enh	1	ENSG00000126705.9	NA	NA
chr1	28060000	chr1	28340000	12	0.00109999	0.04094244	1	7_Enh	1	7_Enh	1	ENSG00000009780.11	NA	NA
chr1	28060000	chr1	28580000	11	0.001034476	0.03919472	1	7_Enh	1	7_Enh	1	ENSG00000009780.11	1	ENSG00000130766.4
chr1	28060000	chr1	35380000	3	0.001128683	0.04169826	1	7_Enh	NA	NA	1	ENSG00000009780.11	1	ENSG00000116544.7
chr1	28100000	chr1	28220000	21	5.256707e-7	1.261751e-4	1	7_Enh	1	7_Enh	1	ENSG00000117758.9	NA	NA
chr1	28100000	chr1	28300000	15	6.654857e-5	0.005323092	1	7_Enh	1	7_Enh	1	ENSG00000117758.9	1	ENSG00000158156.7
chr1	28100000	chr1	28420000	18	2.348285e-8	1.011668e-5	1	7_Enh	1	7_Enh	1	ENSG00000117758.9	1	ENSG00000158161.11
chr1	28100000	chr1	32860000	4	3.546907e-4	0.018197	1	7_Enh	1	7_Enh	1	ENSG00000117758.9	1	ENSG00000160058.14
chr1	28140000	chr1	28300000	16	1.225832e-5	0.001484342	1	7_Enh	1	7_Enh	1	ENSG00000117751.13	1	ENSG00000158156.7
chr1	28140000	chr1	28340000	23	4.30254e-9	2.457696e-6	1	7_Enh	1	7_Enh	1	ENSG00000117751.13	NA	NA
chr1	28140000	chr1	28580000	17	1.072355e-6	2.225478e-4	1	7_Enh	1	7_Enh	1	ENSG00000117751.13	1	ENSG00000130766.4
chr1	28220000	chr1	28420000	14	6.474451e-5	0.005214944	1	7_Enh	1	7_Enh	NA	NA	1	ENSG00000158161.11
chr1	28300000	chr1	28420000	28	1.483827e-12	2.522555e-9	1	7_Enh	1	7_Enh	1	ENSG00000158156.7	1	ENSG00000158161.11
chr1	28300000	chr1	28500000	13	6.818573e-5	0.005421025	1	7_Enh	1	7_Enh	1	ENSG00000158156.7	NA	NA
chr1	28300000	chr1	28580000	18	2.224869e-5	0.002336756	1	7_Enh	1	7_Enh	1	ENSG00000158156.7	1	ENSG00000130766.4
chr1	28300000	chr1	28820000	8	2.704443e-4	0.01494402	1	7_Enh	1	7_Enh	1	ENSG00000158156.7	1	ENSG00000180198.11
chr1	28300000	chr1	31500000	5	1.156187e-4	0.008017544	1	7_Enh	1	7_Enh	1	ENSG00000158156.7	NA	NA
chr1	28340000	chr1	28580000	20	2.954763e-4	0.01593356	1	7_Enh	1	7_Enh	NA	NA	1	ENSG00000130766.4
chr1	28340000	chr1	32460000	5	2.57712e-4	0.01442532	1	7_Enh	1	7_Enh	NA	NA	1	ENSG00000121774.13
chr1	28340000	chr1	36620000	4	1.117809e-4	0.007821702	1	7_Enh	1	7_Enh	NA	NA	1	ENSG00000116871.11
chr1	28380000	chr1	28580000	37	4.019126e-8	1.572274e-5	1	7_Enh	1	7_Enh	NA	NA	1	ENSG00000130766.4
chr1	28380000	chr1	32060000	5	8.358398e-4	0.033675	1	7_Enh	1	7_Enh	NA	NA	1	ENSG00000142910.11
chr1	28420000	chr1	28580000	36	4.741753e-13	9.136891e-10	1	7_Enh	1	7_Enh	1	ENSG00000158161.11	1	ENSG00000130766.4
chr1	28420000	chr1	32620000	5	8.391127e-5	0.006325054	1	7_Enh	1	7_Enh	1	ENSG00000158161.11	NA	NA
chr1	28420000	chr1	32900000	4	1.683883e-4	0.01058	1	7_Enh	1	7_Enh	1	ENSG00000158161.11	NA	NA
chr1	28420000	chr1	33460000	4	3.208577e-4	0.01691862	1	7_Enh	1	7_Enh	1	ENSG00000158161.11	NA	NA
chr1	28580000	chr1	28740000	31	1.02206e-5	0.001291452	1	7_Enh	1	7_Enh	1	ENSG00000130766.4	NA	NA
chr1	28580000	chr1	28780000	19	3.032997e-5	0.002951764	1	7_Enh	1	7_Enh	1	ENSG00000130766.4	NA	NA
chr1	28580000	chr1	28820000	21	1.189706e-7	3.812892e-5	1	7_Enh	1	7_Enh	1	ENSG00000130766.4	1	ENSG00000180198.11
chr1	28580000	chr1	28940000	20	2.011787e-8	8.904611e-6	1	7_Enh	1	7_Enh	1	ENSG00000130766.4	NA	NA
chr1	28580000	chr1	31460000	12	4.86102e-12	7.155123e-9	1	7_Enh	1	7_Enh	1	ENSG00000130766.4	NA	NA
chr1	28580000	chr1	31660000	8	4.714925e-7	1.155788e-4	1	7_Enh	1	7_Enh	1	ENSG00000130766.4	NA	NA
chr1	28580000	chr1	31780000	6	2.529844e-5	0.002572781	1	7_Enh	1	7_Enh	1	ENSG00000130766.4	1	ENSG00000060688.8
chr1	28580000	chr1	32180000	6	2.625425e-5	0.002645606	1	7_Enh	1	7_Enh	1	ENSG00000130766.4	1	ENSG00000084636.13
chr1	28580000	chr1	33020000	5	1.433463e-4	0.009395188	1	7_Enh	1	7_Enh	1	ENSG00000130766.4	1	ENSG00000160062.10
chr1	28580000	chr1	33740000	4	0.001349011	0.04728858	1	7_Enh	1	7_Enh	1	ENSG00000130766.4	1	ENSG00000160094.10
chr1	28740000	chr1	29060000	22	8.698206e-7	1.884891e-4	1	7_Enh	1	7_Enh	NA	NA	1	ENSG00000198492.10
chr1	28740000	chr1	31220000	13	2.228071e-11	2.706759e-8	1	7_Enh	1	7_Enh	NA	NA	1	ENSG00000162511.7
chr1	28740000	chr1	31900000	5	3.303844e-4	0.0172843	1	7_Enh	1	7_Enh	NA	NA	1	ENSG00000268950.1
chr1	28740000	chr1	32460000	9	1.064293e-7	3.480588e-5	1	7_Enh	1	7_Enh	NA	NA	1	ENSG00000121774.13
chr1	28740000	chr1	33180000	5	6.537611e-5	0.005253021	1	7_Enh	1	7_Enh	NA	NA	1	ENSG00000162520.10
chr1	28740000	chr1	33420000	6	2.650139e-5	0.002664485	1	7_Enh	1	7_Enh	NA	NA	1	ENSG00000267885.1
chr1	28740000	chr1	36380000	7	3.527172e-8	1.412203e-5	1	7_Enh	1	7_Enh	NA	NA	1	ENSG00000126070.14
chr1	28780000	chr1	31900000	5	2.242766e-5	0.002351147	1	7_Enh	1	7_Enh	NA	NA	1	ENSG00000268950.1
chr1	28780000	chr1	32380000	4	8.295527e-4	0.03348914	1	7_Enh	1	7_Enh	NA	NA	1	ENSG00000212673.1
chr1	28780000	chr1	32460000	6	5.326318e-6	7.800185e-4	1	7_Enh	1	7_Enh	NA	NA	1	ENSG00000121774.13
chr1	28780000	chr1	35660000	4	3.09029e-5	0.002994426	1	7_Enh	1	7_Enh	NA	NA	1	ENSG00000116560.6
chr1	28780000	chr1	36340000	7	8.194818e-9	4.213055e-6	1	7_Enh	1	7_Enh	NA	NA	1	ENSG00000092847.6
chr1	28820000	chr1	28940000	15	6.803862e-6	0.00094245729999999995	1	7_Enh	1	7_Enh	1	ENSG00000180198.11	NA	NA
chr1	28820000	chr1	31700000	5	1.251437e-5	0.00150799	1	7_Enh	NA	NA	1	ENSG00000180198.11	1	ENSG00000084628.5
chr1	28820000	chr1	35660000	3	5.706087e-4	0.02560768	1	7_Enh	1	7_Enh	1	ENSG00000180198.11	1	ENSG00000116560.6
chr1	28820000	chr1	38220000	3	0.0011928659999999999	0.04336688	1	7_Enh	NA	NA	1	ENSG00000180198.11	1	ENSG00000183317.12
chr1	28940000	chr1	36020000	10	9.4592e-13	1.691038e-9	1	7_Enh	1	7_Enh	NA	NA	1	ENSG00000116819.6
chr1	28940000	chr1	38140000	3	9.448018e-4	0.03674735	1	7_Enh	1	7_Enh	NA	NA	1	ENSG00000116922.10
chr1	29020000	chr1	31780000	4	4.95162e-4	0.02313961	1	7_Enh	1	7_Enh	NA	NA	1	ENSG00000060688.8
chr1	29020000	chr1	31900000	4	6.839213e-4	0.02917286	1	7_Enh	1	7_Enh	NA	NA	1	ENSG00000268950.1
chr1	29060000	chr1	29420000	19	7.32103e-8	2.568811e-5	1	7_Enh	1	7_Enh	1	ENSG00000198492.10	NA	NA
chr1	29060000	chr1	29500000	15	5.216827e-6	7.677825e-4	1	7_Enh	1	7_Enh	1	ENSG00000198492.10	1	ENSG00000116350.11
chr1	29060000	chr1	29540000	23	2.45717e-9	1.536717e-6	1	7_Enh	1	7_Enh	1	ENSG00000198492.10	1	ENSG00000116353.11
chr1	29060000	chr1	31260000	5	8.324419e-4	0.03357807	1	7_Enh	1	7_Enh	1	ENSG00000198492.10	NA	NA
chr1	29060000	chr1	31300000	11	2.445846e-8	1.046147e-5	1	7_Enh	1	7_Enh	1	ENSG00000198492.10	NA	NA
chr1	29060000	chr1	31500000	6	1.648223e-4	0.01041393	1	7_Enh	1	7_Enh	1	ENSG00000198492.10	NA	NA
chr1	29060000	chr1	31700000	7	1.06408e-6	2.211904e-4	1	7_Enh	NA	NA	1	ENSG00000198492.10	1	ENSG00000084628.5
chr1	29060000	chr1	33740000	5	5.160105e-5	0.004397161	1	7_Enh	1	7_Enh	1	ENSG00000198492.10	1	ENSG00000160094.10
chr1	29060000	chr1	36740000	4	5.439959e-4	0.02475444	1	7_Enh	1	7_Enh	1	ENSG00000198492.10	NA	NA
chr1	29060000	chr1	38020000	7	5.515664e-8	2.03796e-5	1	7_Enh	1	7_Enh	1	ENSG00000198492.10	1	ENSG00000163879.9
chr1	29060000	chr1	38220000	4	4.470644e-4	0.02149414	1	7_Enh	NA	NA	1	ENSG00000198492.10	1	ENSG00000183317.12
chr1	29260000	chr1	31180000	8	3.145634e-6	5.187185e-4	1	7_Enh	1	7_Enh	NA	NA	1	ENSG00000162510.5
chr1	29300000	chr1	29500000	20	3.416745e-4	0.01770869	1	7_Enh	1	7_Enh	NA	NA	1	ENSG00000116350.11
chr1	29380000	chr1	29500000	28	2.003241e-5	0.002157242	1	7_Enh	1	7_Enh	NA	NA	1	ENSG00000116350.11
chr1	29380000	chr1	29540000	35	4.373362e-6	6.696612e-4	1	7_Enh	1	7_Enh	NA	NA	1	ENSG00000116353.11
chr1	29380000	chr1	33780000	7	1.232105e-6	2.484348e-4	1	7_Enh	1	7_Enh	NA	NA	1	ENSG00000184389.8
chr1	29380000	chr1	36180000	12	1.544869e-13	3.347887e-10	1	7_Enh	1	7_Enh	NA	NA	1	ENSG00000142686.7
chr1	29420000	chr1	29540000	26	1.193989e-5	0.001454919	1	7_Enh	1	7_Enh	NA	NA	1	ENSG00000116353.11
chr1	29500000	chr1	31180000	9	2.439486e-7	6.816334e-5	1	7_Enh	1	7_Enh	1	ENSG00000116350.11	1	ENSG00000162510.5
chr1	29500000	chr1	31260000	6	1.553668e-4	0.009969224	1	7_Enh	1	7_Enh	1	ENSG00000116350.11	NA	NA
chr1	29500000	chr1	31300000	7	2.311887e-4	0.01333287	1	7_Enh	1	7_Enh	1	ENSG00000116350.11	NA	NA
chr1	29500000	chr1	31500000	10	1.697957e-8	7.736535e-6	1	7_Enh	1	7_Enh	1	ENSG00000116350.11	NA	NA
chr1	29500000	chr1	33940000	5	6.870279e-5	0.005451725	1	7_Enh	1	7_Enh	1	ENSG00000116350.11	1	ENSG00000121903.10
chr1	29500000	chr1	35820000	5	6.421136e-5	0.005183244	1	7_Enh	1	7_Enh	1	ENSG00000116350.11	NA	NA
chr1	29500000	chr1	35900000	6	2.222592e-6	3.951576e-4	1	7_Enh	1	7_Enh	1	ENSG00000116350.11	NA	NA
chr1	29500000	chr1	38420000	3	8.743354e-4	0.03477514	1	7_Enh	NA	NA	1	ENSG00000116350.11	1	ENSG00000204084.8
chr1	29540000	chr1	31180000	19	1.801202e-16	7.318492e-13	1	7_Enh	1	7_Enh	1	ENSG00000116353.11	1	ENSG00000162510.5
chr1	29540000	chr1	31260000	19	5.178829e-17	2.352861e-13	1	7_Enh	1	7_Enh	1	ENSG00000116353.11	NA	NA
chr1	29540000	chr1	31300000	12	4.18573e-7	1.050742e-4	1	7_Enh	1	7_Enh	1	ENSG00000116353.11	NA	NA
chr1	29540000	chr1	31420000	16	5.730074e-12	8.279451e-9	1	7_Enh	1	7_Enh	1	ENSG00000116353.11	NA	NA
chr1	29540000	chr1	31460000	8	4.039394e-6	6.297686e-4	1	7_Enh	1	7_Enh	1	ENSG00000116353.11	NA	NA
chr1	29540000	chr1	32860000	6	7.37383e-5	0.005747281	1	7_Enh	1	7_Enh	1	ENSG00000116353.11	1	ENSG00000160058.14
chr1	29540000	chr1	33340000	5	4.160665e-4	0.02041427	1	7_Enh	NA	NA	1	ENSG00000116353.11	1	ENSG00000121905.5
chr1	29540000	chr1	34340000	5	3.922847e-4	0.01957069	1	7_Enh	NA	NA	1	ENSG00000116353.11	1	ENSG00000176256.6
chr1	29540000	chr1	36260000	4	3.021322e-4	0.01619471	1	7_Enh	1	7_Enh	1	ENSG00000116353.11	1	ENSG00000134698.10
chr1	29580000	chr1	30140000	17	1.394516e-10	1.331521e-7	1	7_Enh	1	7_Enh	1	ENSG00000060656.15	NA	NA
chr1	29580000	chr1	30180000	19	6.256056e-9	3.361289e-6	1	7_Enh	1	7_Enh	1	ENSG00000060656.15	NA	NA
chr1	29580000	chr1	30540000	21	5.363731e-14	1.297404e-10	1	7_Enh	1	7_Enh	1	ENSG00000060656.15	NA	NA
chr1	29580000	chr1	31180000	6	1.590004e-4	0.01014044	1	7_Enh	1	7_Enh	1	ENSG00000060656.15	1	ENSG00000162510.5
chr1	29580000	chr1	31220000	13	1.670661e-11	2.104442e-8	1	7_Enh	1	7_Enh	1	ENSG00000060656.15	1	ENSG00000162511.7
chr1	29580000	chr1	31460000	5	2.510166e-4	0.01415507	1	7_Enh	1	7_Enh	1	ENSG00000060656.15	NA	NA
chr1	29580000	chr1	31500000	5	0.001098125	0.04089375	1	7_Enh	1	7_Enh	1	ENSG00000060656.15	NA	NA
chr1	29580000	chr1	31860000	6	5.023075e-6	7.453515e-4	1	7_Enh	1	7_Enh	1	ENSG00000060656.15	1	ENSG00000121769.3
chr1	29580000	chr1	36260000	3	9.624281e-4	0.03722469	1	7_Enh	1	7_Enh	1	ENSG00000060656.15	1	ENSG00000134698.10
chr1	29580000	chr1	36940000	3	0.001294318	0.04592117	1	7_Enh	1	7_Enh	1	ENSG00000060656.15	1	ENSG00000119535.13
chr1	29580000	chr1	37980000	3	6.584217e-4	0.02839022	1	7_Enh	1	7_Enh	1	ENSG00000060656.15	1	ENSG00000163875.11
chr1	29580000	chr1	38020000	5	7.590519e-6	0.001025384	1	7_Enh	1	7_Enh	1	ENSG00000060656.15	1	ENSG00000163879.9
chr1	29580000	chr1	38260000	3	0.001152704	0.04232845	1	7_Enh	1	7_Enh	1	ENSG00000060656.15	1	ENSG00000196449.3
chr1	29580000	chr1	38500000	5	6.129548e-6	8.691289e-4	1	7_Enh	1	7_Enh	1	ENSG00000060656.15	1	ENSG00000185668.5
chr1	30060000	chr1	31180000	10	3.246415e-7	8.57578e-5	1	7_Enh	1	7_Enh	NA	NA	1	ENSG00000162510.5
chr1	30060000	chr1	33100000	4	0.001324039	0.04666901	1	7_Enh	NA	NA	NA	NA	1	ENSG00000176261.11
chr1	30060000	chr1	36700000	3	0.00139007	0.04830474	1	7_Enh	1	7_Enh	NA	NA	1	ENSG00000054118.9
chr1	30100000	chr1	31180000	10	3.209203e-5	0.003081029	1	7_Enh	1	7_Enh	NA	NA	1	ENSG00000162510.5
chr1	30100000	chr1	35380000	5	6.487744e-5	0.005223056	1	7_Enh	NA	NA	NA	NA	1	ENSG00000116544.7
chr1	30140000	chr1	31180000	11	1.517913e-7	4.640503e-5	1	7_Enh	1	7_Enh	NA	NA	1	ENSG00000162510.5
chr1	30140000	chr1	31220000	8	1.69925e-4	0.01065002	1	7_Enh	1	7_Enh	NA	NA	1	ENSG00000162511.7
chr1	30180000	chr1	31180000	15	3.530974e-8	1.413314e-5	1	7_Enh	1	7_Enh	NA	NA	1	ENSG00000162510.5
chr1	30180000	chr1	31220000	17	4.922488e-9	2.751178e-6	1	7_Enh	1	7_Enh	NA	NA	1	ENSG00000162511.7
chr1	30180000	chr1	33420000	6	4.328944e-4	0.02100286	1	7_Enh	1	7_Enh	NA	NA	1	ENSG00000267885.1
chr1	30180000	chr1	33940000	6	1.807423e-4	0.01114485	1	7_Enh	1	7_Enh	NA	NA	1	ENSG00000121903.10
chr1	30180000	chr1	35340000	6	4.990219e-5	0.00428902	1	7_Enh	1	7_Enh	NA	NA	1	ENSG00000163866.8
chr1	30180000	chr1	36940000	5	6.446997e-5	0.005198216	1	7_Enh	1	7_Enh	NA	NA	1	ENSG00000119535.13
chr1	30180000	chr1	38140000	4	0.001182243	0.04309422	1	7_Enh	1	7_Enh	NA	NA	1	ENSG00000116922.10
chr1	30540000	chr1	38020000	6	1.371879e-5	0.001617992	1	7_Enh	1	7_Enh	NA	NA	1	ENSG00000163879.9
chr1	30980000	chr1	31180000	16	3.638926e-5	0.003385633	1	7_Enh	1	7_Enh	NA	NA	1	ENSG00000162510.5
chr1	30980000	chr1	37980000	3	9.751001e-4	0.03757511	1	7_Enh	1	7_Enh	NA	NA	1	ENSG00000163875.11
chr1	30980000	chr1	39340000	4	2.55938e-4	0.01435412	1	7_Enh	1	7_Enh	NA	NA	1	ENSG00000214114.4
chr1	31180000	chr1	35900000	4	0.001027261	0.03899802	1	7_Enh	1	7_Enh	1	ENSG00000162510.5	NA	NA
chr1	31180000	chr1	38380000	8	5.18512e-11	5.650932e-8	1	7_Enh	1	7_Enh	1	ENSG00000162510.5	NA	NA
chr1	31180000	chr1	38540000	4	8.667509e-5	0.006478195	1	7_Enh	1	7_Enh	1	ENSG00000162510.5	NA	NA
chr1	31220000	chr1	31420000	29	4.576929e-9	2.586816e-6	1	7_Enh	1	7_Enh	1	ENSG00000162511.7	NA	NA
chr1	31220000	chr1	31660000	11	3.086899e-4	0.01645096	1	7_Enh	1	7_Enh	1	ENSG00000162511.7	NA	NA
chr1	31220000	chr1	33020000	7	2.406291e-5	0.002477797	1	7_Enh	1	7_Enh	1	ENSG00000162511.7	1	ENSG00000160062.10
chr1	31220000	chr1	33860000	9	1.612018e-8	7.405989e-6	1	7_Enh	1	7_Enh	1	ENSG00000162511.7	NA	NA
chr1	31260000	chr1	37980000	3	0.001025059	0.03893774	1	7_Enh	1	7_Enh	NA	NA	1	ENSG00000163875.11
chr1	31260000	chr1	39940000	4	3.121674e-5	0.003016563	1	7_Enh	1	7_Enh	NA	NA	1	ENSG00000183682.7
chr1	31260000	chr1	40140000	4	9.241467e-5	0.006790947	1	7_Enh	NA	NA	NA	NA	1	ENSG00000116983.8
chr1	31300000	chr1	35660000	5	1.137692e-4	0.007923422	1	7_Enh	1	7_Enh	NA	NA	1	ENSG00000116560.6
chr1	31300000	chr1	36900000	7	6.603317e-7	1.51465e-4	1	7_Enh	1	7_Enh	NA	NA	1	ENSG00000116885.14
chr1	31300000	chr1	37940000	9	7.174337e-11	7.498857e-8	1	7_Enh	1	7_Enh	NA	NA	1	ENSG00000163874.8
chr1	31300000	chr1	40140000	4	5.10746e-4	0.02366399	1	7_Enh	NA	NA	NA	NA	1	ENSG00000116983.8
chr1	31300000	chr1	40260000	4	1.146869e-4	0.007970111	1	7_Enh	1	7_Enh	NA	NA	1	ENSG00000116985.6
chr1	31300000	chr1	40900000	4	9.05897e-5	0.006691744	1	7_Enh	NA	NA	NA	NA	1	ENSG00000187801.10
chr1	31420000	chr1	36180000	5	1.315245e-4	0.008814732	1	7_Enh	1	7_Enh	NA	NA	1	ENSG00000142686.7
chr1	31420000	chr1	36620000	4	5.338999e-4	0.0244216	1	7_Enh	1	7_Enh	NA	NA	1	ENSG00000116871.11
chr1	31420000	chr1	40580000	4	4.77093e-4	0.02253001	1	7_Enh	NA	NA	NA	NA	1	ENSG00000131238.12
chr1	31460000	chr1	31860000	9	2.109744e-4	0.01247323	1	7_Enh	1	7_Enh	NA	NA	1	ENSG00000121769.3
chr1	31460000	chr1	33340000	5	4.837282e-4	0.02275526	1	7_Enh	NA	NA	NA	NA	1	ENSG00000121905.5
chr1	31460000	chr1	35740000	5	6.72356e-5	0.005364731	1	7_Enh	1	7_Enh	NA	NA	1	ENSG00000146463.7
chr1	31460000	chr1	39420000	3	8.588502e-4	0.03432932	1	7_Enh	1	7_Enh	NA	NA	1	ENSG00000158315.6
chr1	31460000	chr1	40580000	3	0.001420582	0.04905142	1	7_Enh	NA	NA	NA	NA	1	ENSG00000131238.12
chr1	31660000	chr1	31860000	17	1.567144e-7	4.760026e-5	1	7_Enh	1	7_Enh	NA	NA	1	ENSG00000121769.3
chr1	31660000	chr1	32060000	16	1.660132e-7	4.988123e-5	1	7_Enh	1	7_Enh	NA	NA	1	ENSG00000142910.11
chr1	31660000	chr1	32460000	11	1.403329e-5	0.00164623	1	7_Enh	1	7_Enh	NA	NA	1	ENSG00000121774.13
chr1	31700000	chr1	31860000	19	5.846841e-9	3.17694e-6	NA	NA	1	7_Enh	1	ENSG00000084628.5	1	ENSG00000121769.3
chr1	31700000	chr1	31900000	16	1.209174e-6	2.447873e-4	NA	NA	1	7_Enh	1	ENSG00000084628.5	1	ENSG00000268950.1
chr1	31700000	chr1	32020000	19	2.071072e-7	5.974639e-5	NA	NA	1	7_Enh	1	ENSG00000084628.5	NA	NA
chr1	31700000	chr1	32060000	15	5.77566e-7	1.360479e-4	NA	NA	1	7_Enh	1	ENSG00000084628.5	1	ENSG00000142910.11
chr1	31700000	chr1	33020000	8	2.142815e-6	3.83951e-4	NA	NA	1	7_Enh	1	ENSG00000084628.5	1	ENSG00000160062.10
chr1	31700000	chr1	33420000	5	0.001439992	0.04952413	NA	NA	1	7_Enh	1	ENSG00000084628.5	1	ENSG00000267885.1
chr1	31700000	chr1	37900000	5	4.823448e-6	7.225979e-4	NA	NA	1	7_Enh	1	ENSG00000084628.5	NA	NA
chr1	31700000	chr1	39660000	3	7.455208e-4	0.03101996	NA	NA	1	7_Enh	1	ENSG00000084628.5	NA	NA
chr1	31700000	chr1	40980000	3	0.001259407	0.04505577	NA	NA	1	7_Enh	1	ENSG00000084628.5	1	ENSG00000117010.11
chr1	31780000	chr1	31900000	18	1.209113e-6	2.447811e-4	1	7_Enh	1	7_Enh	1	ENSG00000060688.8	1	ENSG00000268950.1
chr1	31780000	chr1	31980000	17	9.429417e-6	0.001213378	1	7_Enh	1	7_Enh	1	ENSG00000060688.8	NA	NA
chr1	31780000	chr1	32020000	15	3.663119e-4	0.01862674	1	7_Enh	1	7_Enh	1	ENSG00000060688.8	NA	NA
chr1	31780000	chr1	32060000	12	2.743409e-4	0.01509917	1	7_Enh	1	7_Enh	1	ENSG00000060688.8	1	ENSG00000142910.11
chr1	31780000	chr1	32380000	12	4.690015e-6	7.070741e-4	1	7_Enh	1	7_Enh	1	ENSG00000060688.8	1	ENSG00000212673.1
chr1	31780000	chr1	32900000	7	4.341149e-5	0.003864309	1	7_Enh	1	7_Enh	1	ENSG00000060688.8	NA	NA
chr1	31780000	chr1	33060000	6	8.3278e-4	0.03358728	1	7_Enh	1	7_Enh	1	ENSG00000060688.8	NA	NA
chr1	31780000	chr1	33340000	5	0.001035579	0.039224	1	7_Enh	NA	NA	1	ENSG00000060688.8	1	ENSG00000121905.5
chr1	31780000	chr1	36340000	4	4.188819e-4	0.02051533	1	7_Enh	1	7_Enh	1	ENSG00000060688.8	1	ENSG00000092847.6
chr1	31780000	chr1	38140000	4	9.528345e-5	0.006947775	1	7_Enh	1	7_Enh	1	ENSG00000060688.8	1	ENSG00000116922.10
chr1	31780000	chr1	40380000	3	6.618622e-4	0.02849477	1	7_Enh	1	7_Enh	1	ENSG00000060688.8	1	ENSG00000116990.9
chr1	31780000	chr1	41260000	3	9.29671e-4	0.03632653	1	7_Enh	NA	NA	1	ENSG00000060688.8	1	ENSG00000117013.10
chr1	31860000	chr1	32020000	21	4.125395e-6	6.401704e-4	1	7_Enh	1	7_Enh	1	ENSG00000121769.3	NA	NA
chr1	31860000	chr1	32060000	23	1.520279e-10	1.434092e-7	1	7_Enh	1	7_Enh	1	ENSG00000121769.3	1	ENSG00000142910.11
chr1	31860000	chr1	32100000	14	1.457229e-4	0.009509754	1	7_Enh	1	7_Enh	1	ENSG00000121769.3	1	ENSG00000162517.8
chr1	31860000	chr1	32420000	8	3.161941e-4	0.01673923	1	7_Enh	1	7_Enh	1	ENSG00000121769.3	1	ENSG00000184007.13
chr1	31860000	chr1	32460000	12	6.043186e-6	8.597147e-4	1	7_Enh	1	7_Enh	1	ENSG00000121769.3	1	ENSG00000121774.13
chr1	31860000	chr1	39740000	8	1.901444e-9	1.236332e-6	1	7_Enh	1	7_Enh	1	ENSG00000121769.3	NA	NA
chr1	31900000	chr1	32020000	48	6.131724e-21	5.307574e-17	1	7_Enh	1	7_Enh	1	ENSG00000268950.1	NA	NA
chr1	31900000	chr1	32060000	27	4.249358e-11	4.760069e-8	1	7_Enh	1	7_Enh	1	ENSG00000268950.1	1	ENSG00000142910.11
chr1	31900000	chr1	32100000	19	5.646344e-6	8.156326e-4	1	7_Enh	1	7_Enh	1	ENSG00000268950.1	1	ENSG00000162517.8
chr1	31900000	chr1	32260000	12	3.958736e-5	0.003607579	1	7_Enh	1	7_Enh	1	ENSG00000268950.1	NA	NA
chr1	31900000	chr1	39940000	3	6.613752e-4	0.02848047	1	7_Enh	1	7_Enh	1	ENSG00000268950.1	1	ENSG00000183682.7
chr1	31940000	chr1	32180000	15	3.843295e-5	0.003528537	1	7_Enh	1	7_Enh	NA	NA	1	ENSG00000084636.13
chr1	31940000	chr1	32460000	11	0.00140748	0.04873043	1	7_Enh	1	7_Enh	NA	NA	1	ENSG00000121774.13
chr1	31940000	chr1	32540000	11	5.442418e-5	0.004578708	1	7_Enh	1	7_Enh	NA	NA	1	ENSG00000121775.13
chr1	31940000	chr1	39460000	4	1.300968e-4	0.008743108	1	7_Enh	1	7_Enh	NA	NA	1	ENSG00000174574.11
chr1	31980000	chr1	32100000	21	8.147239e-4	0.0330537	1	7_Enh	1	7_Enh	NA	NA	1	ENSG00000162517.8
chr1	31980000	chr1	32380000	15	1.343306e-4	0.008953394	1	7_Enh	1	7_Enh	NA	NA	1	ENSG00000212673.1
chr1	31980000	chr1	32860000	11	7.503761e-6	0.001016438	1	7_Enh	1	7_Enh	NA	NA	1	ENSG00000160058.14
chr1	31980000	chr1	33180000	9	5.725493e-6	8.245341e-4	1	7_Enh	1	7_Enh	NA	NA	1	ENSG00000162520.10
chr1	31980000	chr1	40580000	4	3.773733e-4	0.01903192	1	7_Enh	NA	NA	NA	NA	1	ENSG00000131238.12
chr1	32060000	chr1	32180000	22	6.092946e-7	1.419162e-4	1	7_Enh	1	7_Enh	1	ENSG00000142910.11	1	ENSG00000084636.13
chr1	32060000	chr1	32260000	16	9.26368e-5	0.006802734	1	7_Enh	1	7_Enh	1	ENSG00000142910.11	NA	NA
chr1	32060000	chr1	32460000	13	9.493849e-4	0.03687564	1	7_Enh	1	7_Enh	1	ENSG00000142910.11	1	ENSG00000121774.13
chr1	32060000	chr1	40380000	5	4.772333e-6	7.165051e-4	1	7_Enh	1	7_Enh	1	ENSG00000142910.11	1	ENSG00000116990.9
chr1	32060000	chr1	40540000	4	7.083998e-4	0.02991225	1	7_Enh	1	7_Enh	1	ENSG00000142910.11	NA	NA
chr1	32060000	chr1	40660000	4	5.041626e-4	0.02344333	1	7_Enh	1	7_Enh	1	ENSG00000142910.11	NA	NA
chr1	32100000	chr1	32260000	24	1.218847e-7	3.888049e-5	1	7_Enh	1	7_Enh	1	ENSG00000162517.8	NA	NA
chr1	32100000	chr1	32300000	18	8.852081e-6	0.001155418	1	7_Enh	1	7_Enh	1	ENSG00000162517.8	1	ENSG00000134668.8
chr1	32100000	chr1	32380000	24	7.87591e-8	2.724991e-5	1	7_Enh	1	7_Enh	1	ENSG00000162517.8	1	ENSG00000212673.1
chr1	32100000	chr1	32420000	19	7.840569e-8	2.714972e-5	1	7_Enh	1	7_Enh	1	ENSG00000162517.8	1	ENSG00000184007.13
chr1	32100000	chr1	32460000	22	1.345298e-7	4.21154e-5	1	7_Enh	1	7_Enh	1	ENSG00000162517.8	1	ENSG00000121774.13
chr1	32100000	chr1	36220000	5	1.001852e-4	0.007212809	1	7_Enh	1	7_Enh	1	ENSG00000162517.8	1	ENSG00000092853.9
chr1	32100000	chr1	40500000	4	2.49376e-4	0.01408922	1	7_Enh	1	7_Enh	1	ENSG00000162517.8	1	ENSG00000131236.12
chr1	32100000	chr1	40980000	4	3.959438e-4	0.01970361	1	7_Enh	1	7_Enh	1	ENSG00000162517.8	1	ENSG00000117010.11
chr1	32100000	chr1	41180000	8	1.090583e-8	5.343035e-6	1	7_Enh	1	7_Enh	1	ENSG00000162517.8	NA	NA
chr1	32180000	chr1	32300000	23	1.344073e-9	9.236176e-7	1	7_Enh	1	7_Enh	1	ENSG00000084636.13	1	ENSG00000134668.8
chr1	32180000	chr1	32380000	16	2.650546e-4	0.01472627	1	7_Enh	1	7_Enh	1	ENSG00000084636.13	1	ENSG00000212673.1
chr1	32180000	chr1	32420000	26	1.840724e-14	4.945937e-11	1	7_Enh	1	7_Enh	1	ENSG00000084636.13	1	ENSG00000184007.13
chr1	32180000	chr1	32460000	29	6.186278e-14	1.473302e-10	1	7_Enh	1	7_Enh	1	ENSG00000084636.13	1	ENSG00000121774.13
chr1	32180000	chr1	32540000	11	3.331449e-4	0.01738798	1	7_Enh	1	7_Enh	1	ENSG00000084636.13	1	ENSG00000121775.13
chr1	32180000	chr1	32620000	12	2.662348e-4	0.01477358	1	7_Enh	1	7_Enh	1	ENSG00000084636.13	NA	NA
chr1	32180000	chr1	39980000	4	2.350847e-4	0.0134966	1	7_Enh	1	7_Enh	1	ENSG00000084636.13	NA	NA
chr1	32180000	chr1	41620000	3	7.454726e-4	0.03101849	1	7_Enh	1	7_Enh	1	ENSG00000084636.13	NA	NA
chr1	32260000	chr1	32380000	37	2.144801e-14	5.678988e-11	1	7_Enh	1	7_Enh	NA	NA	1	ENSG00000212673.1
chr1	32260000	chr1	32420000	41	1.864571e-24	2.518514e-20	1	7_Enh	1	7_Enh	NA	NA	1	ENSG00000184007.13
chr1	32260000	chr1	32460000	25	1.547036e-8	7.147568e-6	1	7_Enh	1	7_Enh	NA	NA	1	ENSG00000121774.13
chr1	32260000	chr1	32540000	16	3.296256e-6	5.377156e-4	1	7_Enh	1	7_Enh	NA	NA	1	ENSG00000121775.13
chr1	32260000	chr1	32860000	9	4.353742e-4	0.02108687	1	7_Enh	1	7_Enh	NA	NA	1	ENSG00000160058.14
chr1	32260000	chr1	41340000	3	5.748294e-4	0.02574343	1	7_Enh	1	7_Enh	NA	NA	1	ENSG00000179862.5
chr1	32300000	chr1	32420000	26	1.388733e-11	1.796296e-8	1	7_Enh	1	7_Enh	1	ENSG00000134668.8	1	ENSG00000184007.13
chr1	32300000	chr1	32460000	33	7.270653e-14	1.701888e-10	1	7_Enh	1	7_Enh	1	ENSG00000134668.8	1	ENSG00000121774.13
chr1	32300000	chr1	32540000	24	4.073353e-12	6.131658e-9	1	7_Enh	1	7_Enh	1	ENSG00000134668.8	1	ENSG00000121775.13
chr1	32300000	chr1	32620000	14	1.172901e-4	0.008102961	1	7_Enh	1	7_Enh	1	ENSG00000134668.8	NA	NA
chr1	32300000	chr1	32860000	12	1.797961e-6	3.346131e-4	1	7_Enh	1	7_Enh	1	ENSG00000134668.8	1	ENSG00000160058.14
chr1	32300000	chr1	36300000	6	1.707503e-5	0.001912318	1	7_Enh	1	7_Enh	1	ENSG00000134668.8	NA	NA
chr1	32380000	chr1	32540000	23	3.049488e-6	5.062381e-4	1	7_Enh	1	7_Enh	1	ENSG00000212673.1	1	ENSG00000121775.13
chr1	32380000	chr1	41300000	4	1.279861e-4	0.008638234	1	7_Enh	1	7_Enh	1	ENSG00000212673.1	NA	NA
chr1	32420000	chr1	32540000	15	0.001173427	0.04286698	1	7_Enh	1	7_Enh	1	ENSG00000184007.13	1	ENSG00000121775.13
chr1	32420000	chr1	32620000	17	2.198115e-4	0.0128523	1	7_Enh	1	7_Enh	1	ENSG00000184007.13	NA	NA
chr1	32420000	chr1	40220000	6	7.341727e-8	2.574871e-5	1	7_Enh	1	7_Enh	1	ENSG00000184007.13	1	ENSG00000198754.5
chr1	32420000	chr1	40940000	9	7.926728e-14	1.838282e-10	1	7_Enh	1	7_Enh	1	ENSG00000184007.13	1	ENSG00000187815.5
chr1	32460000	chr1	32620000	27	1.029526e-5	0.001298537	1	7_Enh	1	7_Enh	1	ENSG00000121774.13	NA	NA
chr1	32460000	chr1	32780000	15	5.811304e-4	0.02594813	1	7_Enh	1	7_Enh	1	ENSG00000121774.13	NA	NA
chr1	32460000	chr1	41340000	5	4.426141e-6	6.761148e-4	1	7_Enh	1	7_Enh	1	ENSG00000121774.13	1	ENSG00000179862.5
chr1	32540000	chr1	36620000	4	4.434957e-4	0.02137029	1	7_Enh	1	7_Enh	1	ENSG00000121775.13	1	ENSG00000116871.11
chr1	32540000	chr1	40540000	4	6.187072e-4	0.02714991	1	7_Enh	1	7_Enh	1	ENSG00000121775.13	NA	NA
chr1	32540000	chr1	41940000	4	3.594392e-4	0.01837265	1	7_Enh	1	7_Enh	1	ENSG00000121775.13	1	ENSG00000127129.5
chr1	32540000	chr1	42180000	4	4.295931e-5	0.003834339	1	7_Enh	1	7_Enh	1	ENSG00000121775.13	NA	NA
chr1	32620000	chr1	40060000	5	2.27726e-4	0.01318787	1	7_Enh	1	7_Enh	NA	NA	1	ENSG00000090621.9
chr1	32620000	chr1	40940000	5	3.959996e-6	6.200505e-4	1	7_Enh	1	7_Enh	NA	NA	1	ENSG00000187815.5
chr1	32780000	chr1	33100000	21	1.298221e-8	6.177007e-6	1	7_Enh	NA	NA	NA	NA	1	ENSG00000176261.11
chr1	32780000	chr1	36700000	4	7.958795e-4	0.03250414	1	7_Enh	1	7_Enh	NA	NA	1	ENSG00000054118.9
chr1	32780000	chr1	40500000	6	4.715277e-7	1.155857e-4	1	7_Enh	1	7_Enh	NA	NA	1	ENSG00000131236.12
chr1	32860000	chr1	33020000	19	4.132978e-6	6.410945e-4	1	7_Enh	1	7_Enh	1	ENSG00000160058.14	1	ENSG00000160062.10
chr1	32860000	chr1	33060000	18	9.90235e-5	0.007149727	1	7_Enh	1	7_Enh	1	ENSG00000160058.14	NA	NA
chr1	32860000	chr1	33100000	16	8.130848e-5	0.006178955	1	7_Enh	NA	NA	1	ENSG00000160058.14	1	ENSG00000176261.11
chr1	32860000	chr1	33180000	21	5.464438e-11	5.911696e-8	1	7_Enh	1	7_Enh	1	ENSG00000160058.14	1	ENSG00000162520.10
chr1	32860000	chr1	33900000	9	8.907282e-4	0.03523726	1	7_Enh	1	7_Enh	1	ENSG00000160058.14	1	ENSG00000134686.12
chr1	32860000	chr1	38420000	4	1.072497e-4	0.007586405	1	7_Enh	NA	NA	1	ENSG00000160058.14	1	ENSG00000204084.8
chr1	32860000	chr1	39860000	4	1.01693e-4	0.007294999	1	7_Enh	1	7_Enh	1	ENSG00000160058.14	1	ENSG00000255103.1
chr1	32900000	chr1	33020000	18	1.184812e-5	0.001446377	1	7_Enh	1	7_Enh	NA	NA	1	ENSG00000160062.10
chr1	32900000	chr1	33100000	16	5.717126e-5	0.004751573	1	7_Enh	NA	NA	NA	NA	1	ENSG00000176261.11
chr1	32900000	chr1	33420000	13	8.670019e-6	0.001137085	1	7_Enh	1	7_Enh	NA	NA	1	ENSG00000267885.1
chr1	32900000	chr1	40820000	4	1.237551e-4	0.008427814	1	7_Enh	1	7_Enh	NA	NA	1	ENSG00000084070.7
chr1	32980000	chr1	33100000	28	7.125408e-12	1.002068e-8	1	7_Enh	NA	NA	NA	NA	1	ENSG00000176261.11
chr1	32980000	chr1	33180000	13	4.871385e-5	0.004213479	1	7_Enh	1	7_Enh	NA	NA	1	ENSG00000162520.10
chr1	32980000	chr1	33340000	22	3.300334e-13	6.589038e-10	1	7_Enh	NA	NA	NA	NA	1	ENSG00000121905.5
chr1	33020000	chr1	33180000	28	8.226489e-14	1.90193e-10	1	7_Enh	1	7_Enh	1	ENSG00000160062.10	1	ENSG00000162520.10
chr1	33020000	chr1	33340000	17	2.669814e-7	7.329472e-5	1	7_Enh	NA	NA	1	ENSG00000160062.10	1	ENSG00000121905.5
chr1	33020000	chr1	41660000	4	4.531458e-5	0.003992377	1	7_Enh	1	7_Enh	1	ENSG00000160062.10	NA	NA
chr1	33060000	chr1	33340000	16	1.005036e-4	0.007229879	1	7_Enh	NA	NA	NA	NA	1	ENSG00000121905.5
chr1	33060000	chr1	40140000	4	3.397319e-4	0.01763526	1	7_Enh	NA	NA	NA	NA	1	ENSG00000116983.8
chr1	33060000	chr1	40580000	4	5.111934e-4	0.02367851	1	7_Enh	NA	NA	NA	NA	1	ENSG00000131238.12
chr1	33060000	chr1	40940000	4	6.429629e-5	0.005187991	1	7_Enh	1	7_Enh	NA	NA	1	ENSG00000187815.5
chr1	33100000	chr1	33420000	14	7.400776e-4	0.0308601	NA	NA	1	7_Enh	1	ENSG00000176261.11	1	ENSG00000267885.1
chr1	33100000	chr1	36740000	6	3.274121e-5	0.003128511	NA	NA	1	7_Enh	1	ENSG00000176261.11	NA	NA
chr1	33100000	chr1	41900000	3	0.001302717	0.04613215	NA	NA	1	7_Enh	1	ENSG00000176261.11	NA	NA
chr1	33100000	chr1	42340000	5	5.386963e-5	0.004543097	NA	NA	1	7_Enh	1	ENSG00000176261.11	NA	NA
chr1	33180000	chr1	33340000	22	2.628031e-8	1.109774e-5	1	7_Enh	NA	NA	1	ENSG00000162520.10	1	ENSG00000121905.5
chr1	33180000	chr1	33460000	14	1.013095e-4	0.007274434	1	7_Enh	1	7_Enh	1	ENSG00000162520.10	NA	NA
chr1	33180000	chr1	40060000	4	4.644659e-4	0.02209605	1	7_Enh	1	7_Enh	1	ENSG00000162520.10	1	ENSG00000090621.9
chr1	33180000	chr1	40900000	3	5.302752e-4	0.02430354	1	7_Enh	NA	NA	1	ENSG00000162520.10	1	ENSG00000187801.10
chr1	33340000	chr1	33460000	52	3.616803e-25	5.33416e-21	NA	NA	1	7_Enh	1	ENSG00000121905.5	NA	NA
chr1	33340000	chr1	33500000	20	1.328517e-6	2.636213e-4	NA	NA	1	7_Enh	1	ENSG00000121905.5	NA	NA
chr1	33340000	chr1	41500000	4	3.524236e-4	0.0181112	NA	NA	1	7_Enh	1	ENSG00000121905.5	1	ENSG00000171790.11
chr1	33420000	chr1	33660000	23	5.853742e-6	8.386573e-4	1	7_Enh	1	7_Enh	1	ENSG00000267885.1	1	ENSG00000116525.9
chr1	33420000	chr1	33860000	23	6.108439e-12	8.755826e-9	1	7_Enh	1	7_Enh	1	ENSG00000267885.1	NA	NA
chr1	33420000	chr1	39580000	4	5.568839e-4	0.02516849	1	7_Enh	1	7_Enh	1	ENSG00000267885.1	NA	NA
chr1	33420000	chr1	41340000	5	4.278089e-6	6.585954e-4	1	7_Enh	1	7_Enh	1	ENSG00000267885.1	1	ENSG00000179862.5
chr1	33420000	chr1	42860000	5	5.490155e-5	0.004608552	1	7_Enh	NA	NA	1	ENSG00000267885.1	1	ENSG00000177181.10
chr1	33460000	chr1	35260000	6	5.375377e-4	0.02454054	1	7_Enh	1	7_Enh	NA	NA	1	ENSG00000187513.8
chr1	33460000	chr1	36540000	6	4.433893e-5	0.00392758	1	7_Enh	1	7_Enh	NA	NA	1	ENSG00000116863.10
chr1	33460000	chr1	38140000	4	0.001052668	0.03968172	1	7_Enh	1	7_Enh	NA	NA	1	ENSG00000116922.10
chr1	33460000	chr1	40820000	6	1.438508e-6	2.805642e-4	1	7_Enh	1	7_Enh	NA	NA	1	ENSG00000084070.7
chr1	33660000	chr1	33780000	18	0.001433065	0.04935568	1	7_Enh	1	7_Enh	1	ENSG00000116525.9	1	ENSG00000184389.8
chr1	33660000	chr1	33900000	34	6.770346e-9	3.59093e-6	1	7_Enh	1	7_Enh	1	ENSG00000116525.9	1	ENSG00000134686.12
chr1	33660000	chr1	33940000	22	2.421584e-6	4.22584e-4	1	7_Enh	1	7_Enh	1	ENSG00000116525.9	1	ENSG00000121903.10
chr1	33660000	chr1	42740000	4	7.645391e-4	0.03158433	1	7_Enh	1	7_Enh	1	ENSG00000116525.9	NA	NA
chr1	33660000	chr1	43380000	4	6.098371e-4	0.02686485	1	7_Enh	1	7_Enh	1	ENSG00000116525.9	NA	NA
chr1	33700000	chr1	33940000	15	4.481902e-5	0.003959562	1	7_Enh	1	7_Enh	NA	NA	1	ENSG00000121903.10
chr1	33700000	chr1	36380000	5	4.822711e-5	0.004182187	1	7_Enh	1	7_Enh	NA	NA	1	ENSG00000126070.14
chr1	33700000	chr1	39340000	4	2.588042e-4	0.0144695	1	7_Enh	1	7_Enh	NA	NA	1	ENSG00000214114.4
chr1	33740000	chr1	33900000	43	6.701221e-15	1.973109e-11	1	7_Enh	1	7_Enh	1	ENSG00000160094.10	1	ENSG00000134686.12
chr1	33740000	chr1	33940000	20	9.060014e-6	0.001175976	1	7_Enh	1	7_Enh	1	ENSG00000160094.10	1	ENSG00000121903.10
chr1	33740000	chr1	35220000	8	2.460681e-5	0.002519382	1	7_Enh	NA	NA	1	ENSG00000160094.10	1	ENSG00000189433.5
chr1	33740000	chr1	35260000	6	7.10033e-4	0.02996285	1	7_Enh	1	7_Enh	1	ENSG00000160094.10	1	ENSG00000187513.8
chr1	33740000	chr1	35900000	6	3.704089e-4	0.01877873	1	7_Enh	1	7_Enh	1	ENSG00000160094.10	NA	NA
chr1	33740000	chr1	37100000	4	7.532534e-4	0.03125121	1	7_Enh	1	7_Enh	1	ENSG00000160094.10	NA	NA
chr1	33740000	chr1	39540000	5	2.925131e-6	4.898919e-4	1	7_Enh	1	7_Enh	1	ENSG00000160094.10	1	ENSG00000127603.19
chr1	33740000	chr1	41940000	4	5.627379e-4	0.02535633	1	7_Enh	1	7_Enh	1	ENSG00000160094.10	1	ENSG00000127129.5
chr1	33780000	chr1	33900000	32	1.706078e-8	7.768825e-6	1	7_Enh	1	7_Enh	1	ENSG00000184389.8	1	ENSG00000134686.12
chr1	33780000	chr1	33940000	17	2.399981e-4	0.01370244	1	7_Enh	1	7_Enh	1	ENSG00000184389.8	1	ENSG00000121903.10
chr1	33780000	chr1	36060000	5	1.733895e-4	0.01081	1	7_Enh	1	7_Enh	1	ENSG00000184389.8	NA	NA
chr1	33780000	chr1	36940000	5	6.38278e-5	0.005160541	1	7_Enh	1	7_Enh	1	ENSG00000184389.8	1	ENSG00000119535.13
chr1	33780000	chr1	37500000	5	1.544845e-4	0.009926904	1	7_Enh	NA	NA	1	ENSG00000184389.8	1	ENSG00000163873.5
chr1	33780000	chr1	39460000	5	5.692921e-6	8.208971e-4	1	7_Enh	1	7_Enh	1	ENSG00000184389.8	1	ENSG00000174574.11
chr1	33780000	chr1	39580000	5	1.049103e-5	0.001317211	1	7_Enh	1	7_Enh	1	ENSG00000184389.8	NA	NA
chr1	33860000	chr1	40220000	4	1.108431e-4	0.007774115	1	7_Enh	1	7_Enh	NA	NA	1	ENSG00000198754.5
chr1	33860000	chr1	41500000	4	3.04885e-4	0.01630252	1	7_Enh	1	7_Enh	NA	NA	1	ENSG00000171790.11
chr1	33900000	chr1	36860000	6	3.324227e-4	0.01736108	1	7_Enh	1	7_Enh	1	ENSG00000134686.12	1	ENSG00000181817.5
chr1	33900000	chr1	38340000	6	6.32587e-5	0.005126845	1	7_Enh	NA	NA	1	ENSG00000134686.12	1	ENSG00000188786.9
chr1	33900000	chr1	42140000	4	0.001260997	0.04509555	1	7_Enh	1	7_Enh	1	ENSG00000134686.12	NA	NA
chr1	33940000	chr1	36020000	7	3.108731e-4	0.01653431	1	7_Enh	1	7_Enh	1	ENSG00000121903.10	1	ENSG00000116819.6
chr1	33940000	chr1	37980000	6	2.260992e-6	4.005847e-4	1	7_Enh	1	7_Enh	1	ENSG00000121903.10	1	ENSG00000163875.11
chr1	33940000	chr1	38340000	5	1.296059e-4	0.008718558	1	7_Enh	NA	NA	1	ENSG00000121903.10	1	ENSG00000188786.9
chr1	33940000	chr1	39580000	7	1.545469e-7	4.707338e-5	1	7_Enh	1	7_Enh	1	ENSG00000121903.10	NA	NA
chr1	33940000	chr1	39660000	4	2.87483e-4	0.01562083	1	7_Enh	1	7_Enh	1	ENSG00000121903.10	NA	NA
chr1	33940000	chr1	42060000	4	0.001306831	0.04623491	1	7_Enh	1	7_Enh	1	ENSG00000121903.10	NA	NA
chr1	33940000	chr1	42140000	4	3.601488e-4	0.01839931	1	7_Enh	1	7_Enh	1	ENSG00000121903.10	NA	NA
chr1	33940000	chr1	42220000	4	6.576185e-4	0.02836431	1	7_Enh	1	7_Enh	1	ENSG00000121903.10	NA	NA
chr1	33980000	chr1	38060000	7	3.016378e-4	0.01617613	1	7_Enh	NA	NA	NA	NA	1	ENSG00000134697.8
chr1	33980000	chr1	38300000	7	3.437347e-5	0.003244092	1	7_Enh	NA	NA	NA	NA	1	ENSG00000230610.1
chr1	33980000	chr1	43140000	5	2.071232e-4	0.01230738	1	7_Enh	1	7_Enh	NA	NA	1	ENSG00000065978.13
chr1	34340000	chr1	36620000	5	9.266659e-4	0.03624508	NA	NA	1	7_Enh	1	ENSG00000176256.6	1	ENSG00000116871.11
chr1	34340000	chr1	36940000	5	6.94862e-4	0.02950277	NA	NA	1	7_Enh	1	ENSG00000176256.6	1	ENSG00000119535.13
chr1	34340000	chr1	37940000	5	1.112899e-4	0.007796238	NA	NA	1	7_Enh	1	ENSG00000176256.6	1	ENSG00000163874.8
chr1	34340000	chr1	42300000	7	1.52219e-6	2.932632e-4	NA	NA	1	7_Enh	1	ENSG00000176256.6	NA	NA
chr1	34340000	chr1	42420000	6	1.529389e-5	0.0017584880000000001	NA	NA	1	7_Enh	1	ENSG00000176256.6	NA	NA
chr1	34620000	chr1	37980000	6	3.778094e-5	0.003483787	NA	NA	1	7_Enh	1	ENSG00000142698.10	1	ENSG00000163875.11
chr1	34620000	chr1	42420000	7	6.620642e-6	9.223563e-4	NA	NA	1	7_Enh	1	ENSG00000142698.10	NA	NA
chr1	35220000	chr1	37980000	7	8.097399e-7	1.780626e-4	NA	NA	1	7_Enh	1	ENSG00000189433.5	1	ENSG00000163875.11
chr1	35220000	chr1	38260000	5	2.769111e-4	0.01520213	NA	NA	1	7_Enh	1	ENSG00000189433.5	1	ENSG00000196449.3
chr1	35220000	chr1	38620000	5	5.053379e-4	0.02348397	NA	NA	1	7_Enh	1	ENSG00000189433.5	NA	NA
chr1	35220000	chr1	43140000	5	4.307195e-5	0.003841965	NA	NA	1	7_Enh	1	ENSG00000189433.5	1	ENSG00000065978.13
chr1	35260000	chr1	35580000	13	3.298634e-5	0.003146152	1	7_Enh	1	7_Enh	1	ENSG00000187513.8	NA	NA
chr1	35260000	chr1	37900000	7	6.233175e-6	8.799705e-4	1	7_Enh	1	7_Enh	1	ENSG00000187513.8	NA	NA
chr1	35260000	chr1	42500000	5	1.752988e-6	3.279267e-4	1	7_Enh	1	7_Enh	1	ENSG00000187513.8	1	ENSG00000127124.9
chr1	35260000	chr1	43140000	4	4.757337e-4	0.02248201	1	7_Enh	1	7_Enh	1	ENSG00000187513.8	1	ENSG00000065978.13
chr1	35340000	chr1	35460000	31	4.365181e-5	0.003880665	1	7_Enh	NA	NA	1	ENSG00000163866.8	1	ENSG00000243749.1
chr1	35340000	chr1	36060000	11	3.009318e-5	0.002933996	1	7_Enh	1	7_Enh	1	ENSG00000163866.8	NA	NA
chr1	35340000	chr1	37980000	5	2.816477e-4	0.01539255	1	7_Enh	1	7_Enh	1	ENSG00000163866.8	1	ENSG00000163875.11
chr1	35340000	chr1	38060000	10	9.960137e-7	2.100157e-4	1	7_Enh	NA	NA	1	ENSG00000163866.8	1	ENSG00000134697.8
chr1	35340000	chr1	38540000	5	3.000212e-4	0.01611222	1	7_Enh	1	7_Enh	1	ENSG00000163866.8	NA	NA
chr1	35340000	chr1	42060000	6	1.928146e-5	0.002095492	1	7_Enh	1	7_Enh	1	ENSG00000163866.8	NA	NA
chr1	35340000	chr1	42100000	5	1.47379e-4	0.009588152	1	7_Enh	1	7_Enh	1	ENSG00000163866.8	NA	NA
chr1	35340000	chr1	42780000	8	1.276272e-7	4.036032e-5	1	7_Enh	1	7_Enh	1	ENSG00000163866.8	NA	NA
chr1	35340000	chr1	44660000	4	3.752874e-4	0.01895836	1	7_Enh	NA	NA	1	ENSG00000163866.8	1	ENSG00000178028.9
chr1	35380000	chr1	35660000	11	0.001124288	0.04158097	NA	NA	1	7_Enh	1	ENSG00000116544.7	1	ENSG00000116560.6
chr1	35380000	chr1	35740000	13	0.001368724	0.04778265	NA	NA	1	7_Enh	1	ENSG00000116544.7	1	ENSG00000146463.7
chr1	35380000	chr1	39500000	5	1.962369e-5	0.002123455	NA	NA	1	7_Enh	1	ENSG00000116544.7	1	ENSG00000168653.6
chr1	35380000	chr1	40660000	4	8.81443e-4	0.03497747	NA	NA	1	7_Enh	1	ENSG00000116544.7	NA	NA
chr1	35380000	chr1	42700000	3	9.72314e-4	0.03749647	NA	NA	1	7_Enh	1	ENSG00000116544.7	NA	NA
chr1	35380000	chr1	43140000	5	1.98928e-5	0.002146272	NA	NA	1	7_Enh	1	ENSG00000116544.7	1	ENSG00000065978.13
chr1	35420000	chr1	38220000	6	2.983843e-4	0.01604738	1	7_Enh	NA	NA	NA	NA	1	ENSG00000183317.12
chr1	35420000	chr1	39540000	5	2.934984e-5	0.002879565	1	7_Enh	1	7_Enh	NA	NA	1	ENSG00000127603.19
chr1	35420000	chr1	40420000	4	8.962535e-4	0.03539071	1	7_Enh	1	7_Enh	NA	NA	1	ENSG00000168389.13
chr1	35460000	chr1	36100000	16	1.770596e-5	0.001965312	NA	NA	1	7_Enh	1	ENSG00000243749.1	1	ENSG00000126067.7
chr1	35460000	chr1	36220000	15	1.107501e-6	2.283597e-4	NA	NA	1	7_Enh	1	ENSG00000243749.1	1	ENSG00000092853.9
chr1	35460000	chr1	36260000	11	6.405924e-5	0.005174041	NA	NA	1	7_Enh	1	ENSG00000243749.1	1	ENSG00000134698.10
chr1	35460000	chr1	38260000	6	2.77365e-4	0.01522053	NA	NA	1	7_Enh	1	ENSG00000243749.1	1	ENSG00000196449.3
chr1	35460000	chr1	43140000	5	2.585049e-4	0.01445775	NA	NA	1	7_Enh	1	ENSG00000243749.1	1	ENSG00000065978.13
chr1	35460000	chr1	44740000	5	1.688685e-4	0.01060194	NA	NA	1	7_Enh	1	ENSG00000243749.1	NA	NA
chr1	35580000	chr1	36340000	11	7.467639e-6	0.001012715	1	7_Enh	1	7_Enh	NA	NA	1	ENSG00000092847.6
chr1	35660000	chr1	35820000	23	1.242836e-5	0.001500262	1	7_Enh	1	7_Enh	1	ENSG00000116560.6	NA	NA
chr1	35660000	chr1	36020000	17	1.225973e-5	0.001484479	1	7_Enh	1	7_Enh	1	ENSG00000116560.6	1	ENSG00000116819.6
chr1	35660000	chr1	36740000	7	0.001283582	0.04565672	1	7_Enh	1	7_Enh	1	ENSG00000116560.6	NA	NA
chr1	35660000	chr1	40580000	5	3.102249e-5	0.003003058	1	7_Enh	NA	NA	1	ENSG00000116560.6	1	ENSG00000131238.12
chr1	35660000	chr1	41940000	4	5.405786e-4	0.02464296	1	7_Enh	1	7_Enh	1	ENSG00000116560.6	1	ENSG00000127129.5
chr1	35660000	chr1	45100000	4	8.460123e-5	0.006363671	1	7_Enh	1	7_Enh	1	ENSG00000116560.6	NA	NA
chr1	35740000	chr1	36020000	22	2.687019e-4	0.01487359	1	7_Enh	1	7_Enh	1	ENSG00000146463.7	1	ENSG00000116819.6
chr1	35740000	chr1	36180000	19	7.814379e-7	1.730474e-4	1	7_Enh	1	7_Enh	1	ENSG00000146463.7	1	ENSG00000142686.7
chr1	35900000	chr1	36020000	44	2.31062e-10	2.043165e-7	1	7_Enh	1	7_Enh	NA	NA	1	ENSG00000116819.6
chr1	35900000	chr1	36180000	20	1.679972e-5	0.001889317	1	7_Enh	1	7_Enh	NA	NA	1	ENSG00000142686.7
chr1	35900000	chr1	36220000	18	1.148502e-5	0.00141184	1	7_Enh	1	7_Enh	NA	NA	1	ENSG00000092853.9
chr1	35900000	chr1	36340000	16	2.008129e-4	0.01203061	1	7_Enh	1	7_Enh	NA	NA	1	ENSG00000092847.6
chr1	35900000	chr1	45140000	4	0.001077799	0.04035587	1	7_Enh	1	7_Enh	NA	NA	1	ENSG00000126106.9
chr1	35980000	chr1	36260000	22	1.706016e-8	7.768821e-6	1	7_Enh	1	7_Enh	NA	NA	1	ENSG00000134698.10
chr1	35980000	chr1	38340000	6	5.122079e-4	0.02371196	1	7_Enh	NA	NA	NA	NA	1	ENSG00000188786.9
chr1	36020000	chr1	36180000	26	2.162854e-5	0.002286321	1	7_Enh	1	7_Enh	1	ENSG00000116819.6	1	ENSG00000142686.7
chr1	36020000	chr1	36220000	20	2.59089e-4	0.01448069	1	7_Enh	1	7_Enh	1	ENSG00000116819.6	1	ENSG00000092853.9
chr1	36020000	chr1	36260000	18	6.110075e-5	0.00499613	1	7_Enh	1	7_Enh	1	ENSG00000116819.6	1	ENSG00000134698.10
chr1	36020000	chr1	36900000	10	9.007152e-4	0.03551692	1	7_Enh	1	7_Enh	1	ENSG00000116819.6	1	ENSG00000116885.14
chr1	36020000	chr1	37980000	8	4.97822e-6	7.401703e-4	1	7_Enh	1	7_Enh	1	ENSG00000116819.6	1	ENSG00000163875.11
chr1	36020000	chr1	39500000	5	3.906387e-4	0.01951101	1	7_Enh	1	7_Enh	1	ENSG00000116819.6	1	ENSG00000168653.6
chr1	36020000	chr1	40060000	9	8.473122e-7	1.84662e-4	1	7_Enh	1	7_Enh	1	ENSG00000116819.6	1	ENSG00000090621.9
chr1	36020000	chr1	41620000	4	9.396653e-4	0.03660044	1	7_Enh	1	7_Enh	1	ENSG00000116819.6	NA	NA
chr1	36020000	chr1	42260000	5	1.266228e-4	0.008570645	1	7_Enh	1	7_Enh	1	ENSG00000116819.6	NA	NA
chr1	36060000	chr1	36180000	21	9.17709e-6	0.001187722	1	7_Enh	1	7_Enh	NA	NA	1	ENSG00000142686.7
chr1	36060000	chr1	36220000	16	1.439819e-4	0.00942631	1	7_Enh	1	7_Enh	NA	NA	1	ENSG00000092853.9
chr1	36060000	chr1	39940000	4	2.336014e-4	0.0134356	1	7_Enh	1	7_Enh	NA	NA	1	ENSG00000183682.7
chr1	36100000	chr1	36220000	26	4.098189e-7	1.033096e-4	1	7_Enh	1	7_Enh	1	ENSG00000126067.7	1	ENSG00000092853.9
chr1	36100000	chr1	36260000	17	1.7067e-4	0.01068429	1	7_Enh	1	7_Enh	1	ENSG00000126067.7	1	ENSG00000134698.10
chr1	36100000	chr1	36380000	16	2.948717e-5	0.002889558	1	7_Enh	1	7_Enh	1	ENSG00000126067.7	1	ENSG00000126070.14
chr1	36100000	chr1	38340000	9	3.890928e-7	9.916449e-5	1	7_Enh	NA	NA	1	ENSG00000126067.7	1	ENSG00000188786.9
chr1	36100000	chr1	41460000	5	1.915244e-4	0.01162367	1	7_Enh	1	7_Enh	1	ENSG00000126067.7	1	ENSG00000171793.9
chr1	36180000	chr1	36300000	28	9.013566e-5	0.006667217	1	7_Enh	1	7_Enh	1	ENSG00000142686.7	NA	NA
chr1	36180000	chr1	36700000	14	1.675025e-6	3.162583e-4	1	7_Enh	1	7_Enh	1	ENSG00000142686.7	1	ENSG00000054118.9
chr1	36180000	chr1	40260000	4	2.988958e-4	0.01606755	1	7_Enh	1	7_Enh	1	ENSG00000142686.7	1	ENSG00000116985.6
chr1	36180000	chr1	40460000	5	5.401472e-5	0.004552601	1	7_Enh	1	7_Enh	1	ENSG00000142686.7	NA	NA
chr1	36180000	chr1	42180000	5	1.126528e-5	0.001390441	1	7_Enh	1	7_Enh	1	ENSG00000142686.7	NA	NA
chr1	36180000	chr1	43420000	4	1.99879e-4	0.01199001	1	7_Enh	1	7_Enh	1	ENSG00000142686.7	1	ENSG00000117394.15
chr1	36180000	chr1	45820000	4	1.574259e-4	0.01006553	1	7_Enh	1	7_Enh	1	ENSG00000142686.7	1	ENSG00000132781.13
chr1	36180000	chr1	46100000	6	3.190174e-8	1.301707e-5	1	7_Enh	NA	NA	1	ENSG00000142686.7	1	ENSG00000159588.10
chr1	36220000	chr1	36340000	22	1.06419e-4	0.007542749	1	7_Enh	1	7_Enh	1	ENSG00000092853.9	1	ENSG00000092847.6
chr1	36220000	chr1	38500000	5	0.001247524	0.04476201	1	7_Enh	1	7_Enh	1	ENSG00000092853.9	1	ENSG00000185668.5
chr1	36220000	chr1	43380000	4	4.566104e-4	0.02182387	1	7_Enh	1	7_Enh	1	ENSG00000092853.9	NA	NA
chr1	36220000	chr1	44860000	4	3.800553e-4	0.01912733	1	7_Enh	NA	NA	1	ENSG00000092853.9	1	ENSG00000187147.13
chr1	36260000	chr1	36380000	23	4.537176e-9	2.56798e-6	1	7_Enh	1	7_Enh	1	ENSG00000134698.10	1	ENSG00000126070.14
chr1	36260000	chr1	38300000	8	2.313922e-6	4.07947e-4	1	7_Enh	NA	NA	1	ENSG00000134698.10	1	ENSG00000230610.1
chr1	36260000	chr1	38380000	4	0.001445115	0.04964885	1	7_Enh	1	7_Enh	1	ENSG00000134698.10	NA	NA
chr1	36260000	chr1	41340000	3	0.001186691	0.04320841	1	7_Enh	1	7_Enh	1	ENSG00000134698.10	1	ENSG00000179862.5
chr1	36260000	chr1	41420000	4	9.34175e-5	0.006844984	1	7_Enh	1	7_Enh	1	ENSG00000134698.10	NA	NA
chr1	36260000	chr1	42340000	4	6.526335e-4	0.02820846	1	7_Enh	1	7_Enh	1	ENSG00000134698.10	NA	NA
chr1	36260000	chr1	43140000	4	2.360829e-4	0.01353697	1	7_Enh	1	7_Enh	1	ENSG00000134698.10	1	ENSG00000065978.13
chr1	36260000	chr1	43740000	3	0.001380178	0.04806409	1	7_Enh	1	7_Enh	1	ENSG00000134698.10	1	ENSG00000253313.1
chr1	36260000	chr1	45380000	3	0.001323294	0.04665129	1	7_Enh	1	7_Enh	1	ENSG00000134698.10	NA	NA
chr1	36260000	chr1	46100000	3	3.298575e-4	0.01726395	1	7_Enh	NA	NA	1	ENSG00000134698.10	1	ENSG00000159588.10
chr1	36300000	chr1	36540000	20	5.685979e-4	0.02554491	1	7_Enh	1	7_Enh	NA	NA	1	ENSG00000116863.10
chr1	36300000	chr1	43900000	4	6.1968e-4	0.02718037	1	7_Enh	NA	NA	NA	NA	1	ENSG00000178922.12
chr1	36340000	chr1	38900000	6	2.052017e-4	0.01222457	1	7_Enh	1	7_Enh	1	ENSG00000092847.6	NA	NA
chr1	36340000	chr1	44420000	6	2.716455e-6	4.623719e-4	1	7_Enh	1	7_Enh	1	ENSG00000092847.6	1	ENSG00000117410.9
chr1	36340000	chr1	45340000	4	4.015127e-4	0.01990217	1	7_Enh	1	7_Enh	1	ENSG00000092847.6	NA	NA
chr1	36340000	chr1	46060000	3	0.00123368	0.04440445	1	7_Enh	1	7_Enh	1	ENSG00000092847.6	1	ENSG00000132780.12
chr1	36380000	chr1	36540000	20	3.573634e-6	5.727576e-4	1	7_Enh	1	7_Enh	1	ENSG00000126070.14	1	ENSG00000116863.10
chr1	36380000	chr1	36700000	11	6.828411e-4	0.02913891	1	7_Enh	1	7_Enh	1	ENSG00000126070.14	1	ENSG00000054118.9
chr1	36380000	chr1	42700000	3	0.001024008	0.03891051	1	7_Enh	1	7_Enh	1	ENSG00000126070.14	NA	NA
chr1	36380000	chr1	44780000	4	2.522435e-4	0.01420365	1	7_Enh	1	7_Enh	1	ENSG00000126070.14	NA	NA
chr1	36540000	chr1	36700000	16	7.105697e-4	0.02997999	1	7_Enh	1	7_Enh	1	ENSG00000116863.10	1	ENSG00000054118.9
chr1	36540000	chr1	37980000	6	3.69092e-4	0.01872951	1	7_Enh	1	7_Enh	1	ENSG00000116863.10	1	ENSG00000163875.11
chr1	36540000	chr1	38140000	6	0.001200389	0.0435605	1	7_Enh	1	7_Enh	1	ENSG00000116863.10	1	ENSG00000116922.10
chr1	36540000	chr1	39500000	5	1.588135e-4	0.01013152	1	7_Enh	1	7_Enh	1	ENSG00000116863.10	1	ENSG00000168653.6
chr1	36540000	chr1	39860000	6	9.249409e-6	0.001195042	1	7_Enh	1	7_Enh	1	ENSG00000116863.10	1	ENSG00000255103.1
chr1	36540000	chr1	40220000	4	0.001023126	0.038886	1	7_Enh	1	7_Enh	1	ENSG00000116863.10	1	ENSG00000198754.5
chr1	36620000	chr1	36740000	52	5.06701e-25	7.335546e-21	1	7_Enh	1	7_Enh	1	ENSG00000116871.11	NA	NA
chr1	36620000	chr1	36860000	14	3.28371e-4	0.01720685	1	7_Enh	1	7_Enh	1	ENSG00000116871.11	1	ENSG00000181817.5
chr1	36620000	chr1	36900000	18	9.268732e-7	1.983307e-4	1	7_Enh	1	7_Enh	1	ENSG00000116871.11	1	ENSG00000116885.14
chr1	36620000	chr1	38020000	9	6.235997e-6	8.802891e-4	1	7_Enh	1	7_Enh	1	ENSG00000116871.11	1	ENSG00000163879.9
chr1	36620000	chr1	38380000	7	5.080803e-6	7.519738e-4	1	7_Enh	1	7_Enh	1	ENSG00000116871.11	NA	NA
chr1	36620000	chr1	38620000	6	2.209791e-4	0.01290163	1	7_Enh	1	7_Enh	1	ENSG00000116871.11	NA	NA
chr1	36620000	chr1	39500000	4	9.46105e-4	0.03678501	1	7_Enh	1	7_Enh	1	ENSG00000116871.11	1	ENSG00000168653.6
chr1	36620000	chr1	40860000	4	0.001146168	0.04215357	1	7_Enh	1	7_Enh	1	ENSG00000116871.11	NA	NA
chr1	36620000	chr1	43620000	4	1.36375e-4	0.009055781	1	7_Enh	NA	NA	1	ENSG00000116871.11	1	ENSG00000243710.3
chr1	36620000	chr1	44180000	5	1.738505e-6	3.257526e-4	1	7_Enh	1	7_Enh	1	ENSG00000116871.11	1	ENSG00000126091.15
chr1	36620000	chr1	46260000	3	0.00104178	0.03938747	1	7_Enh	1	7_Enh	1	ENSG00000116871.11	1	ENSG00000086015.16
chr1	36620000	chr1	46620000	5	9.724684e-7	2.061104e-4	1	7_Enh	1	7_Enh	1	ENSG00000116871.11	1	ENSG00000117472.5
chr1	36700000	chr1	36860000	18	6.249116e-5	0.005079849	1	7_Enh	1	7_Enh	1	ENSG00000054118.9	1	ENSG00000181817.5
chr1	36700000	chr1	38020000	9	1.383407e-5	0.001628545	1	7_Enh	1	7_Enh	1	ENSG00000054118.9	1	ENSG00000163879.9
chr1	36700000	chr1	39420000	5	1.595549e-4	0.01016599	1	7_Enh	1	7_Enh	1	ENSG00000054118.9	1	ENSG00000158315.6
chr1	36700000	chr1	40060000	5	8.490289e-4	0.03404504	1	7_Enh	1	7_Enh	1	ENSG00000054118.9	1	ENSG00000090621.9
chr1	36700000	chr1	42740000	5	3.386744e-5	0.003208845	1	7_Enh	1	7_Enh	1	ENSG00000054118.9	NA	NA
chr1	36700000	chr1	44020000	3	0.001057438	0.03981179	1	7_Enh	1	7_Enh	1	ENSG00000054118.9	NA	NA
chr1	36700000	chr1	46620000	3	7.786743e-4	0.03199535	1	7_Enh	1	7_Enh	1	ENSG00000054118.9	1	ENSG00000117472.5
chr1	36740000	chr1	36860000	21	6.817551e-4	0.02910486	1	7_Enh	1	7_Enh	NA	NA	1	ENSG00000181817.5
chr1	36740000	chr1	46100000	3	0.001406328	0.04870268	1	7_Enh	NA	NA	NA	NA	1	ENSG00000159588.10
chr1	36860000	chr1	39580000	5	5.755839e-4	0.02576775	1	7_Enh	1	7_Enh	1	ENSG00000181817.5	NA	NA
chr1	36860000	chr1	40220000	4	0.001272895	0.04539024	1	7_Enh	1	7_Enh	1	ENSG00000181817.5	1	ENSG00000198754.5
chr1	36860000	chr1	41580000	6	1.800111e-5	0.001990084	1	7_Enh	1	7_Enh	1	ENSG00000181817.5	NA	NA
chr1	36860000	chr1	41660000	4	3.292162e-4	0.0172401	1	7_Enh	1	7_Enh	1	ENSG00000181817.5	NA	NA
chr1	36860000	chr1	43140000	5	5.470772e-5	0.004596621	1	7_Enh	1	7_Enh	1	ENSG00000181817.5	1	ENSG00000065978.13
chr1	36860000	chr1	43300000	5	2.037614e-4	0.01216164	1	7_Enh	1	7_Enh	1	ENSG00000181817.5	1	ENSG00000164011.13
chr1	36860000	chr1	46380000	4	4.229001e-5	0.003789494	1	7_Enh	1	7_Enh	1	ENSG00000181817.5	NA	NA
chr1	36860000	chr1	46780000	3	9.347978e-4	0.03646876	1	7_Enh	1	7_Enh	1	ENSG00000181817.5	1	ENSG00000132128.12
chr1	36900000	chr1	39500000	7	2.114496e-6	0.00037987300000000003	1	7_Enh	1	7_Enh	1	ENSG00000116885.14	1	ENSG00000168653.6
chr1	36940000	chr1	38260000	7	1.455411e-4	0.009500963	1	7_Enh	1	7_Enh	1	ENSG00000119535.13	1	ENSG00000196449.3
chr1	36940000	chr1	38420000	5	0.001375843	0.04795739	1	7_Enh	NA	NA	1	ENSG00000119535.13	1	ENSG00000204084.8
chr1	36940000	chr1	38620000	6	7.82865e-4	0.03212012	1	7_Enh	1	7_Enh	1	ENSG00000119535.13	NA	NA
chr1	36940000	chr1	41260000	5	6.344924e-5	0.005138226	1	7_Enh	NA	NA	1	ENSG00000119535.13	1	ENSG00000117013.10
chr1	36940000	chr1	41940000	5	1.285744e-4	0.008666763	1	7_Enh	1	7_Enh	1	ENSG00000119535.13	1	ENSG00000127129.5
chr1	36940000	chr1	42500000	3	0.001144793	0.04211875	1	7_Enh	1	7_Enh	1	ENSG00000119535.13	1	ENSG00000127124.9
chr1	36940000	chr1	42660000	6	1.113261e-6	2.292815e-4	1	7_Enh	1	7_Enh	1	ENSG00000119535.13	NA	NA
chr1	36940000	chr1	45780000	5	2.166426e-6	3.872875e-4	1	7_Enh	1	7_Enh	1	ENSG00000119535.13	1	ENSG00000186603.4
chr1	36940000	chr1	45900000	6	3.990936e-7	1.011588e-4	1	7_Enh	1	7_Enh	1	ENSG00000119535.13	NA	NA
chr1	37100000	chr1	38220000	10	8.035162e-6	0.001071883	1	7_Enh	NA	NA	NA	NA	1	ENSG00000183317.12
chr1	37100000	chr1	42940000	6	8.248739e-6	0.00109372	1	7_Enh	NA	NA	NA	NA	1	ENSG00000186409.10
chr1	37100000	chr1	43220000	3	8.943199e-4	0.03533579	1	7_Enh	1	7_Enh	NA	NA	1	ENSG00000117385.11
chr1	37100000	chr1	43860000	4	1.559826e-4	0.009997135	1	7_Enh	1	7_Enh	NA	NA	1	ENSG00000159479.12
chr1	37100000	chr1	46060000	4	2.049615e-5	0.002194982	1	7_Enh	1	7_Enh	NA	NA	1	ENSG00000132780.12
chr1	37100000	chr1	46660000	4	9.09073e-5	0.006709243	1	7_Enh	1	7_Enh	NA	NA	1	ENSG00000171357.5
chr1	37100000	chr1	46980000	4	9.493707e-5	0.006929151	1	7_Enh	1	7_Enh	NA	NA	1	ENSG00000197587.6
chr1	37500000	chr1	42300000	5	0.001243783	0.04466869	NA	NA	1	7_Enh	1	ENSG00000163873.5	NA	NA
chr1	37500000	chr1	42340000	5	0.001007638	0.03847012	NA	NA	1	7_Enh	1	ENSG00000163873.5	NA	NA
chr1	37500000	chr1	42380000	6	6.939783e-5	0.005493221	NA	NA	1	7_Enh	1	ENSG00000163873.5	NA	NA
chr1	37500000	chr1	46860000	3	0.001412239	0.04884508	NA	NA	1	7_Enh	1	ENSG00000163873.5	1	ENSG00000117480.11
chr1	37900000	chr1	38220000	16	5.295057e-4	0.02427884	1	7_Enh	NA	NA	NA	NA	1	ENSG00000183317.12
chr1	37900000	chr1	47700000	3	6.070199e-4	0.02677825	1	7_Enh	NA	NA	NA	NA	1	ENSG00000162367.7
chr1	37940000	chr1	38140000	15	2.876811e-4	0.01562864	1	7_Enh	1	7_Enh	1	ENSG00000163874.8	1	ENSG00000116922.10
chr1	37940000	chr1	38340000	11	4.70386e-4	0.02230042	1	7_Enh	NA	NA	1	ENSG00000163874.8	1	ENSG00000188786.9
chr1	37940000	chr1	40900000	6	1.262864e-6	2.533484e-4	1	7_Enh	NA	NA	1	ENSG00000163874.8	1	ENSG00000187801.10
chr1	37940000	chr1	41420000	4	4.058041e-4	0.02005267	1	7_Enh	1	7_Enh	1	ENSG00000163874.8	NA	NA
chr1	37940000	chr1	42100000	5	1.415525e-4	0.009307062	1	7_Enh	1	7_Enh	1	ENSG00000163874.8	NA	NA
chr1	37940000	chr1	45180000	6	4.563687e-7	1.125876e-4	1	7_Enh	1	7_Enh	1	ENSG00000163874.8	NA	NA
chr1	37940000	chr1	46820000	4	1.196644e-4	0.008222629	1	7_Enh	1	7_Enh	1	ENSG00000163874.8	1	ENSG00000117481.6
chr1	37940000	chr1	47780000	3	0.001064586	0.04000554	1	7_Enh	1	7_Enh	1	ENSG00000163874.8	1	ENSG00000162368.9
chr1	37980000	chr1	38300000	13	6.138595e-4	0.02699199	1	7_Enh	NA	NA	1	ENSG00000163875.11	1	ENSG00000230610.1
chr1	37980000	chr1	40140000	7	2.631582e-6	4.509245e-4	1	7_Enh	NA	NA	1	ENSG00000163875.11	1	ENSG00000116983.8
chr1	37980000	chr1	41460000	5	1.833041e-4	0.01125868	1	7_Enh	1	7_Enh	1	ENSG00000163875.11	1	ENSG00000171793.9
chr1	37980000	chr1	42140000	4	4.790232e-4	0.02259632	1	7_Enh	1	7_Enh	1	ENSG00000163875.11	NA	NA
chr1	37980000	chr1	45380000	6	1.681337e-7	5.040023e-5	1	7_Enh	1	7_Enh	1	ENSG00000163875.11	NA	NA
chr1	37980000	chr1	47140000	6	3.909914e-7	9.955015e-5	1	7_Enh	1	7_Enh	1	ENSG00000163875.11	1	ENSG00000123472.8
chr1	37980000	chr1	47780000	3	9.144744e-4	0.03590456	1	7_Enh	1	7_Enh	1	ENSG00000163875.11	1	ENSG00000162368.9
chr1	38020000	chr1	38140000	46	3.471619e-17	1.636602e-13	1	7_Enh	1	7_Enh	1	ENSG00000163879.9	1	ENSG00000116922.10
chr1	38020000	chr1	38380000	15	1.138613e-5	0.001402216	1	7_Enh	1	7_Enh	1	ENSG00000163879.9	NA	NA
chr1	38020000	chr1	39500000	8	2.418465e-5	0.002487281	1	7_Enh	1	7_Enh	1	ENSG00000163879.9	1	ENSG00000168653.6
chr1	38020000	chr1	41500000	11	4.864682e-10	3.880857e-7	1	7_Enh	1	7_Enh	1	ENSG00000163879.9	1	ENSG00000171790.11
chr1	38020000	chr1	42140000	6	2.533874e-5	0.002575866	1	7_Enh	1	7_Enh	1	ENSG00000163879.9	NA	NA
chr1	38020000	chr1	43740000	4	5.964748e-4	0.02643967	1	7_Enh	1	7_Enh	1	ENSG00000163879.9	1	ENSG00000253313.1
chr1	38020000	chr1	47060000	7	1.673116e-8	7.642095e-6	1	7_Enh	1	7_Enh	1	ENSG00000163879.9	NA	NA
chr1	38020000	chr1	47820000	7	7.161495e-8	2.5229530000000002e-05	1	7_Enh	1	7_Enh	1	ENSG00000163879.9	NA	NA
chr1	38020000	chr1	47860000	3	0.001270176	0.04532407	1	7_Enh	1	7_Enh	1	ENSG00000163879.9	NA	NA
chr1	38060000	chr1	41420000	7	1.649654e-5	0.001862854	NA	NA	1	7_Enh	1	ENSG00000134697.8	NA	NA
chr1	38060000	chr1	44780000	5	7.119727e-4	0.03002263	NA	NA	1	7_Enh	1	ENSG00000134697.8	NA	NA
chr1	38060000	chr1	47060000	4	8.295634e-4	0.03348933	NA	NA	1	7_Enh	1	ENSG00000134697.8	NA	NA
chr1	38060000	chr1	47100000	5	1.133103e-4	0.007899834	NA	NA	1	7_Enh	1	ENSG00000134697.8	1	ENSG00000142961.10
chr1	38060000	chr1	47860000	4	3.016591e-4	0.01617679	NA	NA	1	7_Enh	1	ENSG00000134697.8	NA	NA
chr1	38140000	chr1	39420000	9	8.165725e-6	0.001085447	1	7_Enh	1	7_Enh	1	ENSG00000116922.10	1	ENSG00000158315.6
chr1	38140000	chr1	41340000	6	5.845779e-6	8.377368e-4	1	7_Enh	1	7_Enh	1	ENSG00000116922.10	1	ENSG00000179862.5
chr1	38140000	chr1	44580000	5	6.600359e-5	0.00529102	1	7_Enh	1	7_Enh	1	ENSG00000116922.10	1	ENSG00000171872.4
chr1	38140000	chr1	44820000	5	4.678132e-5	0.00408788	1	7_Enh	1	7_Enh	1	ENSG00000116922.10	1	ENSG00000117419.10
chr1	38220000	chr1	43540000	4	9.816016e-4	0.03775491	NA	NA	1	7_Enh	1	ENSG00000183317.12	NA	NA
chr1	38260000	chr1	38500000	22	3.239212e-7	8.560445e-5	1	7_Enh	1	7_Enh	1	ENSG00000196449.3	1	ENSG00000185668.5
chr1	38260000	chr1	40900000	4	9.381978e-4	0.03655939	1	7_Enh	NA	NA	1	ENSG00000196449.3	1	ENSG00000187801.10
chr1	38260000	chr1	42940000	5	4.610821e-4	0.021981	1	7_Enh	NA	NA	1	ENSG00000196449.3	1	ENSG00000186409.10
chr1	38260000	chr1	43140000	4	0.001123554	0.04156166	1	7_Enh	1	7_Enh	1	ENSG00000196449.3	1	ENSG00000065978.13
chr1	38260000	chr1	46980000	6	7.419832e-7	1.660877e-4	1	7_Enh	1	7_Enh	1	ENSG00000196449.3	1	ENSG00000197587.6
chr1	38300000	chr1	39580000	9	1.408296e-4	0.009272887	NA	NA	1	7_Enh	1	ENSG00000230610.1	NA	NA
chr1	38300000	chr1	40260000	5	0.001115384	0.04134998	NA	NA	1	7_Enh	1	ENSG00000230610.1	1	ENSG00000116985.6
chr1	38300000	chr1	47060000	7	4.027676e-8	1.575135e-5	NA	NA	1	7_Enh	1	ENSG00000230610.1	NA	NA
chr1	38300000	chr1	47140000	6	1.096382e-5	0.001362089	NA	NA	1	7_Enh	1	ENSG00000230610.1	1	ENSG00000123472.8
chr1	38300000	chr1	47860000	4	1.075488e-4	0.007601838	NA	NA	1	7_Enh	1	ENSG00000230610.1	NA	NA
chr1	38340000	chr1	39340000	20	1.007985e-12	1.786922e-9	NA	NA	1	7_Enh	1	ENSG00000188786.9	1	ENSG00000214114.4
chr1	38340000	chr1	41900000	4	9.865331e-4	0.03789053	NA	NA	1	7_Enh	1	ENSG00000188786.9	NA	NA
chr1	38340000	chr1	43740000	4	4.773636e-4	0.02253919	NA	NA	1	7_Enh	1	ENSG00000188786.9	1	ENSG00000253313.1
chr1	38340000	chr1	45140000	5	8.35731e-5	0.006306362	NA	NA	1	7_Enh	1	ENSG00000188786.9	1	ENSG00000126106.9
chr1	38340000	chr1	46260000	4	2.15407e-4	0.01266317	NA	NA	1	7_Enh	1	ENSG00000188786.9	1	ENSG00000086015.16
chr1	38340000	chr1	47100000	6	5.561391e-7	1.319918e-4	NA	NA	1	7_Enh	1	ENSG00000188786.9	1	ENSG00000142961.10
chr1	38340000	chr1	47820000	7	4.72679e-8	1.796321e-5	NA	NA	1	7_Enh	1	ENSG00000188786.9	NA	NA
chr1	38340000	chr1	47860000	3	0.001045636	0.03949054	NA	NA	1	7_Enh	1	ENSG00000188786.9	NA	NA
chr1	38380000	chr1	39340000	20	1.006562e-14	2.853935e-11	1	7_Enh	1	7_Enh	NA	NA	1	ENSG00000214114.4
chr1	38380000	chr1	39460000	7	2.036088e-4	0.01215521	1	7_Enh	1	7_Enh	NA	NA	1	ENSG00000174574.11
chr1	38380000	chr1	39860000	5	0.001344062	0.0471682	1	7_Enh	1	7_Enh	NA	NA	1	ENSG00000255103.1
chr1	38380000	chr1	48220000	4	4.229119e-5	0.003789538	1	7_Enh	NA	NA	NA	NA	1	ENSG00000273395.1
chr1	38420000	chr1	39340000	11	3.540618e-6	5.685462e-4	NA	NA	1	7_Enh	1	ENSG00000204084.8	1	ENSG00000214114.4
chr1	38420000	chr1	41460000	12	1.927785e-12	3.177822e-9	NA	NA	1	7_Enh	1	ENSG00000204084.8	1	ENSG00000171793.9
chr1	38420000	chr1	42300000	5	3.354084e-4	0.01747343	NA	NA	1	7_Enh	1	ENSG00000204084.8	NA	NA
chr1	38420000	chr1	45380000	5	5.51974e-6	8.019035e-4	NA	NA	1	7_Enh	1	ENSG00000204084.8	NA	NA
chr1	38420000	chr1	47820000	5	4.54648e-6	6.904081e-4	NA	NA	1	7_Enh	1	ENSG00000204084.8	NA	NA
chr1	38500000	chr1	39340000	18	4.206746e-9	2.412228e-6	1	7_Enh	1	7_Enh	1	ENSG00000185668.5	1	ENSG00000214114.4
chr1	38500000	chr1	41620000	5	3.530717e-4	0.01813656	1	7_Enh	1	7_Enh	1	ENSG00000185668.5	NA	NA
chr1	38500000	chr1	41940000	6	2.886973e-4	0.01566766	1	7_Enh	1	7_Enh	1	ENSG00000185668.5	1	ENSG00000127129.5
chr1	38540000	chr1	41340000	4	7.853023e-4	0.03219352	1	7_Enh	1	7_Enh	NA	NA	1	ENSG00000179862.5
chr1	38540000	chr1	44420000	5	2.124274e-5	0.002255186	1	7_Enh	1	7_Enh	NA	NA	1	ENSG00000117410.9
chr1	38620000	chr1	43220000	6	1.38501e-6	2.723502e-4	1	7_Enh	1	7_Enh	NA	NA	1	ENSG00000117385.11
chr1	38620000	chr1	46980000	5	5.140186e-5	0.004384164	1	7_Enh	1	7_Enh	NA	NA	1	ENSG00000197587.6
chr1	38900000	chr1	44820000	6	3.543751e-6	5.689112e-4	1	7_Enh	1	7_Enh	NA	NA	1	ENSG00000117419.10
chr1	38900000	chr1	47540000	4	4.889572e-4	0.02293336	1	7_Enh	NA	NA	NA	NA	1	ENSG00000186160.4
chr1	38900000	chr1	47660000	5	6.354556e-6	8.933259e-4	1	7_Enh	1	7_Enh	NA	NA	1	ENSG00000162366.3
chr1	39340000	chr1	39460000	37	2.643813e-12	4.194385e-9	1	7_Enh	1	7_Enh	1	ENSG00000214114.4	1	ENSG00000174574.11
chr1	39340000	chr1	39500000	21	2.328292e-5	0.002418114	1	7_Enh	1	7_Enh	1	ENSG00000214114.4	1	ENSG00000168653.6
chr1	39340000	chr1	40060000	14	3.069717e-4	0.01638484	1	7_Enh	1	7_Enh	1	ENSG00000214114.4	1	ENSG00000090621.9
chr1	39340000	chr1	41460000	7	4.467332e-4	0.02148228	1	7_Enh	1	7_Enh	1	ENSG00000214114.4	1	ENSG00000171793.9
chr1	39340000	chr1	42260000	7	2.144106e-5	0.00227083	1	7_Enh	1	7_Enh	1	ENSG00000214114.4	NA	NA
chr1	39340000	chr1	42780000	10	2.509647e-7	6.972313e-5	1	7_Enh	1	7_Enh	1	ENSG00000214114.4	NA	NA
chr1	39340000	chr1	45140000	5	2.95207e-4	0.01592306	1	7_Enh	1	7_Enh	1	ENSG00000214114.4	1	ENSG00000126106.9
chr1	39340000	chr1	45180000	6	1.297302e-5	0.001549759	1	7_Enh	1	7_Enh	1	ENSG00000214114.4	NA	NA
chr1	39340000	chr1	46820000	7	3.62661e-7	9.369912e-5	1	7_Enh	1	7_Enh	1	ENSG00000214114.4	1	ENSG00000117481.6
chr1	39420000	chr1	45980000	3	0.001054715	0.03973542	1	7_Enh	1	7_Enh	1	ENSG00000158315.6	1	ENSG00000117450.9
chr1	39420000	chr1	46300000	4	3.818417e-4	0.01919188	1	7_Enh	1	7_Enh	1	ENSG00000158315.6	NA	NA
chr1	39420000	chr1	46820000	8	1.254463e-9	8.717138e-7	1	7_Enh	1	7_Enh	1	ENSG00000158315.6	1	ENSG00000117481.6
chr1	39420000	chr1	47820000	4	2.54544e-4	0.01429591	1	7_Enh	1	7_Enh	1	ENSG00000158315.6	NA	NA
chr1	39460000	chr1	39860000	10	0.001088537	0.04064342	1	7_Enh	1	7_Enh	1	ENSG00000174574.11	1	ENSG00000255103.1
chr1	39460000	chr1	40540000	11	1.862607e-5	0.002041646	1	7_Enh	1	7_Enh	1	ENSG00000174574.11	NA	NA
chr1	39460000	chr1	40700000	10	3.483564e-5	0.003276821	1	7_Enh	1	7_Enh	1	ENSG00000174574.11	1	ENSG00000188800.5
chr1	39460000	chr1	44500000	9	2.375449e-11	2.864333e-8	1	7_Enh	1	7_Enh	1	ENSG00000174574.11	1	ENSG00000196517.7
chr1	39460000	chr1	46140000	4	3.902848e-5	0.003569516	1	7_Enh	1	7_Enh	1	ENSG00000174574.11	1	ENSG00000159592.6
chr1	39460000	chr1	46420000	3	0.001274082	0.04542011	1	7_Enh	1	7_Enh	1	ENSG00000174574.11	NA	NA
chr1	39460000	chr1	46980000	6	1.020696e-6	2.141448e-4	1	7_Enh	1	7_Enh	1	ENSG00000174574.11	1	ENSG00000197587.6
chr1	39460000	chr1	47700000	3	6.523539e-4	0.02820063	1	7_Enh	NA	NA	1	ENSG00000174574.11	1	ENSG00000162367.7
chr1	39500000	chr1	39620000	22	3.728901e-5	0.00344997	1	7_Enh	1	7_Enh	1	ENSG00000168653.6	NA	NA
chr1	39500000	chr1	39860000	11	2.479263e-4	0.0140301	1	7_Enh	1	7_Enh	1	ENSG00000168653.6	1	ENSG00000255103.1
chr1	39500000	chr1	41340000	6	2.475888e-5	0.00253141	1	7_Enh	1	7_Enh	1	ENSG00000168653.6	1	ENSG00000179862.5
chr1	39500000	chr1	44300000	6	5.006635e-6	7.435307e-4	1	7_Enh	1	7_Enh	1	ENSG00000168653.6	NA	NA
chr1	39500000	chr1	45980000	3	8.823621e-4	0.03500353	1	7_Enh	1	7_Enh	1	ENSG00000168653.6	1	ENSG00000117450.9
chr1	39500000	chr1	46340000	4	6.120331e-4	0.02693469	1	7_Enh	1	7_Enh	1	ENSG00000168653.6	NA	NA
chr1	39500000	chr1	46860000	3	6.659817e-4	0.02861988	1	7_Enh	1	7_Enh	1	ENSG00000168653.6	1	ENSG00000117480.11
chr1	39540000	chr1	39660000	16	3.929752e-5	0.003587989	1	7_Enh	1	7_Enh	1	ENSG00000127603.19	NA	NA
chr1	39540000	chr1	39700000	12	7.058723e-4	0.0298309	1	7_Enh	1	7_Enh	1	ENSG00000127603.19	NA	NA
chr1	39540000	chr1	39740000	28	2.910286e-9	1.769748e-6	1	7_Enh	1	7_Enh	1	ENSG00000127603.19	NA	NA
chr1	39540000	chr1	39940000	9	2.571622e-4	0.01440317	1	7_Enh	1	7_Enh	1	ENSG00000127603.19	1	ENSG00000183682.7
chr1	39540000	chr1	40060000	14	1.185653e-5	0.001447123	1	7_Enh	1	7_Enh	1	ENSG00000127603.19	1	ENSG00000090621.9
chr1	39540000	chr1	40140000	11	7.144384e-6	9.789225e-4	1	7_Enh	NA	NA	1	ENSG00000127603.19	1	ENSG00000116983.8
chr1	39540000	chr1	40220000	9	3.446864e-5	0.003250974	1	7_Enh	1	7_Enh	1	ENSG00000127603.19	1	ENSG00000198754.5
chr1	39540000	chr1	40260000	10	3.857597e-7	9.846984e-5	1	7_Enh	1	7_Enh	1	ENSG00000127603.19	1	ENSG00000116985.6
chr1	39540000	chr1	43220000	4	1.277768e-4	0.008628018	1	7_Enh	1	7_Enh	1	ENSG00000127603.19	1	ENSG00000117385.11
chr1	39540000	chr1	43700000	4	8.846515e-4	0.03506734	1	7_Enh	1	7_Enh	1	ENSG00000127603.19	NA	NA
chr1	39540000	chr1	45180000	4	2.073557e-4	0.01231618	1	7_Enh	1	7_Enh	1	ENSG00000127603.19	NA	NA
chr1	39580000	chr1	39860000	26	2.790537e-12	4.398459e-9	1	7_Enh	1	7_Enh	NA	NA	1	ENSG00000255103.1
chr1	39580000	chr1	39940000	17	6.759409e-8	2.406582e-5	1	7_Enh	1	7_Enh	NA	NA	1	ENSG00000183682.7
chr1	39580000	chr1	40060000	20	9.048962e-7	1.945775e-4	1	7_Enh	1	7_Enh	NA	NA	1	ENSG00000090621.9
chr1	39580000	chr1	40100000	13	1.700488e-4	0.01065524	1	7_Enh	1	7_Enh	NA	NA	1	ENSG00000163909.6
chr1	39580000	chr1	45260000	4	1.776162e-4	0.01100401	1	7_Enh	1	7_Enh	NA	NA	1	ENSG00000222009.4
chr1	39620000	chr1	39860000	41	3.612027e-21	3.226201e-17	1	7_Enh	1	7_Enh	NA	NA	1	ENSG00000255103.1
chr1	39620000	chr1	39940000	15	3.542143e-5	0.003318728	1	7_Enh	1	7_Enh	NA	NA	1	ENSG00000183682.7
chr1	39620000	chr1	40100000	21	4.522735e-8	1.732041e-5	1	7_Enh	1	7_Enh	NA	NA	1	ENSG00000163909.6
chr1	39620000	chr1	40140000	20	7.052654e-9	3.715276e-6	1	7_Enh	NA	NA	NA	NA	1	ENSG00000116983.8
chr1	39620000	chr1	40940000	7	1.703088e-4	0.01066753	1	7_Enh	1	7_Enh	NA	NA	1	ENSG00000187815.5
chr1	39620000	chr1	43140000	6	1.959834e-4	0.01181961	1	7_Enh	1	7_Enh	NA	NA	1	ENSG00000065978.13
chr1	39660000	chr1	39860000	16	2.303341e-5	0.002398544	1	7_Enh	1	7_Enh	NA	NA	1	ENSG00000255103.1
chr1	39660000	chr1	40060000	15	2.520079e-4	0.01419437	1	7_Enh	1	7_Enh	NA	NA	1	ENSG00000090621.9
chr1	39660000	chr1	40100000	19	9.093564e-9	4.593688e-6	1	7_Enh	1	7_Enh	NA	NA	1	ENSG00000163909.6
chr1	39660000	chr1	46100000	3	9.985366e-4	0.03822116	1	7_Enh	NA	NA	NA	NA	1	ENSG00000159588.10
chr1	39660000	chr1	46780000	5	2.444512e-6	4.257268e-4	1	7_Enh	1	7_Enh	NA	NA	1	ENSG00000132128.12
chr1	39700000	chr1	40140000	12	4.504131e-5	0.003974125	1	7_Enh	NA	NA	NA	NA	1	ENSG00000116983.8
chr1	39700000	chr1	40700000	8	0.001398926	0.04852122	1	7_Enh	1	7_Enh	NA	NA	1	ENSG00000188800.5
chr1	39740000	chr1	39860000	36	2.706672e-9	1.665882e-6	1	7_Enh	1	7_Enh	NA	NA	1	ENSG00000255103.1
chr1	39740000	chr1	39940000	27	3.766521e-8	1.491276e-5	1	7_Enh	1	7_Enh	NA	NA	1	ENSG00000183682.7
chr1	39740000	chr1	40060000	29	9.465021e-6	0.001216937	1	7_Enh	1	7_Enh	NA	NA	1	ENSG00000090621.9
chr1	39740000	chr1	40100000	19	6.462971e-4	0.02801205	1	7_Enh	1	7_Enh	NA	NA	1	ENSG00000163909.6
chr1	39740000	chr1	40140000	17	3.58113e-4	0.01832597	1	7_Enh	NA	NA	NA	NA	1	ENSG00000116983.8
chr1	39740000	chr1	43740000	6	1.063972e-4	0.007541715	1	7_Enh	1	7_Enh	NA	NA	1	ENSG00000253313.1
chr1	39740000	chr1	46620000	7	2.953043e-7	7.947601e-5	1	7_Enh	1	7_Enh	NA	NA	1	ENSG00000117472.5
chr1	39860000	chr1	40060000	26	4.467743e-7	1.10708e-4	1	7_Enh	1	7_Enh	1	ENSG00000255103.1	1	ENSG00000090621.9
chr1	39860000	chr1	40100000	23	2.35291e-8	1.013449e-5	1	7_Enh	1	7_Enh	1	ENSG00000255103.1	1	ENSG00000163909.6
chr1	39860000	chr1	40140000	13	5.481281e-4	0.02488487	1	7_Enh	NA	NA	1	ENSG00000255103.1	1	ENSG00000116983.8
chr1	39860000	chr1	40220000	15	1.160857e-6	2.371198e-4	1	7_Enh	1	7_Enh	1	ENSG00000255103.1	1	ENSG00000198754.5
chr1	39860000	chr1	40380000	13	1.190326e-6	2.418039e-4	1	7_Enh	1	7_Enh	1	ENSG00000255103.1	1	ENSG00000116990.9
chr1	39860000	chr1	41940000	11	9.805235e-9	4.888518e-6	1	7_Enh	1	7_Enh	1	ENSG00000255103.1	1	ENSG00000127129.5
chr1	39860000	chr1	45260000	4	9.67818e-5	0.007028943	1	7_Enh	1	7_Enh	1	ENSG00000255103.1	1	ENSG00000222009.4
chr1	39860000	chr1	45820000	6	7.347993e-7	1.648188e-4	1	7_Enh	1	7_Enh	1	ENSG00000255103.1	1	ENSG00000132781.13
chr1	39860000	chr1	46620000	4	7.927339e-5	0.006064538	1	7_Enh	1	7_Enh	1	ENSG00000255103.1	1	ENSG00000117472.5
chr1	39860000	chr1	46660000	6	7.496405e-7	1.67473e-4	1	7_Enh	1	7_Enh	1	ENSG00000255103.1	1	ENSG00000171357.5
chr1	39940000	chr1	40060000	20	0.00105243	0.03967538	1	7_Enh	1	7_Enh	1	ENSG00000183682.7	1	ENSG00000090621.9
chr1	39940000	chr1	40100000	17	1.927798e-4	0.01167925	1	7_Enh	1	7_Enh	1	ENSG00000183682.7	1	ENSG00000163909.6
[truncated: 88,693 more rows]
