# Supplementary material for: Generative modeling of multi-mapping reads with mHi-C advances analysis of Hi-C studies
Source: eLife. 2019 Jan 31;8:e38070. doi: 10.7554/eLife.38070 (PMC6450682; doi:10.7554/eLife.38070)
Supplement: Figure 4—source data 2. [file elife-38070-fig4-data2.zip › Figure4-sourceData2_promoterEnhancer/rep3_proEnh_Uni.csv]

chr1	820000	chr1	9420000	5	1.540234e-4	0.01324578	1	7_Enh	1	7_Enh	1	ENSG00000269308.1	NA	NA
chr1	1500000	chr1	1700000	15	1.793613e-4	0.01480323	1	7_Enh	1	7_Enh	1	ENSG00000160075.10	1	ENSG00000008130.11
chr1	1500000	chr1	10140000	8	2.176298e-9	1.685979e-6	1	7_Enh	1	7_Enh	1	ENSG00000160075.10	NA	NA
chr1	1500000	chr1	10260000	4	1.789762e-4	0.01478012	1	7_Enh	1	7_Enh	1	ENSG00000160075.10	1	ENSG00000054523.12
chr1	1500000	chr1	10300000	5	3.250585e-5	0.004180112	1	7_Enh	1	7_Enh	1	ENSG00000160075.10	NA	NA
chr1	1540000	chr1	1660000	27	5.559182e-7	1.741723e-4	1	7_Enh	NA	NA	1	ENSG00000197530.8	1	ENSG00000215790.2
chr1	1540000	chr1	1700000	13	3.318403e-4	0.02303733	1	7_Enh	1	7_Enh	1	ENSG00000197530.8	1	ENSG00000008130.11
chr1	1540000	chr1	10660000	4	1.333331e-4	0.01192369	1	7_Enh	1	7_Enh	1	ENSG00000197530.8	NA	NA
chr1	1580000	chr1	1700000	21	3.419693e-5	0.004342479	1	7_Enh	1	7_Enh	1	ENSG00000248333.3	1	ENSG00000008130.11
chr1	1700000	chr1	1820000	18	7.054365e-7	2.108699e-4	1	7_Enh	1	7_Enh	1	ENSG00000008130.11	1	ENSG00000078369.13
chr1	1700000	chr1	1980000	10	3.427341e-4	0.02357188	1	7_Enh	NA	NA	1	ENSG00000008130.11	1	ENSG00000067606.11
chr1	1700000	chr1	6340000	5	1.044922e-5	0.001763706	1	7_Enh	1	7_Enh	1	ENSG00000008130.11	1	ENSG00000158292.6
chr1	1700000	chr1	9860000	4	9.797326e-5	0.009513644	1	7_Enh	1	7_Enh	1	ENSG00000008130.11	NA	NA
chr1	1700000	chr1	10060000	4	1.103551e-4	0.01038361	1	7_Enh	1	7_Enh	1	ENSG00000008130.11	1	ENSG00000162444.11
chr1	1700000	chr1	10540000	4	2.380018e-5	0.003307671	1	7_Enh	1	7_Enh	1	ENSG00000008130.11	1	ENSG00000160049.7
chr1	1700000	chr1	10580000	4	2.492257e-4	0.01875833	1	7_Enh	1	7_Enh	1	ENSG00000008130.11	NA	NA
chr1	1820000	chr1	8500000	4	5.076519e-4	0.03114935	1	7_Enh	1	7_Enh	1	ENSG00000078369.13	NA	NA
chr1	1820000	chr1	9460000	3	6.060862e-4	0.03529564	1	7_Enh	1	7_Enh	1	ENSG00000078369.13	NA	NA
chr1	1940000	chr1	2100000	13	2.580636e-4	0.01923296	NA	NA	1	7_Enh	1	ENSG00000187730.6	NA	NA
chr1	1940000	chr1	7180000	4	5.170453e-5	0.005917456	NA	NA	1	7_Enh	1	ENSG00000187730.6	NA	NA
chr1	1940000	chr1	11340000	5	8.619946e-6	0.001519127	NA	NA	1	7_Enh	1	ENSG00000187730.6	1	ENSG00000120942.9
chr1	1980000	chr1	6660000	7	2.690635e-9	2.023288e-6	NA	NA	1	7_Enh	1	ENSG00000067606.11	1	ENSG00000162413.12
chr1	1980000	chr1	8620000	6	6.167622e-7	1.894464e-4	NA	NA	1	7_Enh	1	ENSG00000067606.11	NA	NA
chr1	1980000	chr1	9380000	3	7.787352e-4	0.04207003	NA	NA	1	7_Enh	1	ENSG00000067606.11	NA	NA
chr1	1980000	chr1	9420000	5	1.290579e-5	0.002075619	NA	NA	1	7_Enh	1	ENSG00000067606.11	NA	NA
chr1	2060000	chr1	2340000	14	1.605927e-4	0.01365535	1	7_Enh	1	7_Enh	NA	NA	1	ENSG00000149527.13
chr1	2060000	chr1	3580000	5	7.423929e-4	0.04068394	1	7_Enh	NA	NA	NA	NA	1	ENSG00000116213.11
chr1	2060000	chr1	11820000	7	6.018266e-10	5.53446e-7	1	7_Enh	1	7_Enh	NA	NA	1	ENSG00000215910.3
chr1	2100000	chr1	3540000	6	1.737646e-4	0.01446897	1	7_Enh	1	7_Enh	NA	NA	1	ENSG00000158109.10
chr1	2100000	chr1	6340000	5	3.005892e-5	0.003942563	1	7_Enh	1	7_Enh	NA	NA	1	ENSG00000158292.6
chr1	2140000	chr1	2300000	42	7.26133e-21	5.408821e-17	1	7_Enh	1	7_Enh	1	ENSG00000157933.9	NA	NA
chr1	2140000	chr1	2340000	23	9.463195e-6	0.001633559	1	7_Enh	1	7_Enh	1	ENSG00000157933.9	1	ENSG00000149527.13
chr1	2140000	chr1	6340000	6	1.086013e-5	0.001816899	1	7_Enh	1	7_Enh	1	ENSG00000157933.9	1	ENSG00000158292.6
chr1	2140000	chr1	11540000	6	5.436351e-7	1.710886e-4	1	7_Enh	NA	NA	1	ENSG00000157933.9	1	ENSG00000204624.6
chr1	2140000	chr1	12060000	5	1.343697e-6	3.53365e-4	1	7_Enh	1	7_Enh	1	ENSG00000157933.9	1	ENSG00000116691.6
chr1	2140000	chr1	12100000	4	6.132683e-5	0.006717948	1	7_Enh	1	7_Enh	1	ENSG00000157933.9	NA	NA
chr1	2140000	chr1	12140000	6	2.037106e-7	7.710237e-5	1	7_Enh	1	7_Enh	1	ENSG00000157933.9	1	ENSG00000120949.10
chr1	2340000	chr1	2940000	12	4.847654e-4	0.03015698	1	7_Enh	NA	NA	1	ENSG00000149527.13	1	ENSG00000169717.5
chr1	2340000	chr1	3220000	13	2.426826e-8	1.317913e-5	1	7_Enh	1	7_Enh	1	ENSG00000149527.13	NA	NA
chr1	2340000	chr1	3740000	11	1.220829e-5	0.001988268	1	7_Enh	1	7_Enh	1	ENSG00000149527.13	NA	NA
chr1	2340000	chr1	3820000	10	7.324368e-7	2.17288e-4	1	7_Enh	NA	NA	1	ENSG00000149527.13	1	ENSG00000198912.6
chr1	2340000	chr1	6660000	4	4.632321e-4	0.02920428	1	7_Enh	1	7_Enh	1	ENSG00000149527.13	1	ENSG00000162413.12
chr1	2340000	chr1	10500000	4	3.881748e-4	0.02577648	1	7_Enh	1	7_Enh	1	ENSG00000149527.13	1	ENSG00000241563.2
chr1	2340000	chr1	11780000	5	3.308206e-5	0.004235188	1	7_Enh	1	7_Enh	1	ENSG00000149527.13	1	ENSG00000177674.11
chr1	2340000	chr1	12180000	5	2.147888e-5	0.003061473	1	7_Enh	1	7_Enh	1	ENSG00000149527.13	NA	NA
chr1	2540000	chr1	6660000	4	2.706337e-4	0.01989994	1	7_Enh	1	7_Enh	NA	NA	1	ENSG00000162413.12
chr1	2540000	chr1	11780000	7	3.173967e-8	1.648338e-5	1	7_Enh	1	7_Enh	NA	NA	1	ENSG00000177674.11
chr1	2940000	chr1	11220000	5	8.051286e-5	0.00822433	NA	NA	1	7_Enh	1	ENSG00000169717.5	NA	NA
chr1	2940000	chr1	12220000	5	6.563319e-6	0.001230811	NA	NA	1	7_Enh	1	ENSG00000169717.5	1	ENSG00000028137.12
chr1	3220000	chr1	3540000	10	6.313714e-4	0.03631788	1	7_Enh	1	7_Enh	NA	NA	1	ENSG00000158109.10
chr1	3460000	chr1	3580000	17	2.823696e-4	0.02051603	1	7_Enh	NA	NA	NA	NA	1	ENSG00000116213.11
chr1	3540000	chr1	6020000	10	1.29431e-9	1.07629e-6	1	7_Enh	1	7_Enh	1	ENSG00000158109.10	NA	NA
chr1	3540000	chr1	6060000	8	2.955684e-7	1.04506e-4	1	7_Enh	1	7_Enh	1	ENSG00000158109.10	1	ENSG00000131697.13
chr1	3540000	chr1	6700000	5	1.181537e-4	0.01091718	1	7_Enh	NA	NA	1	ENSG00000158109.10	1	ENSG00000041988.11
chr1	3540000	chr1	11140000	13	4.746135e-19	2.791292e-15	1	7_Enh	1	7_Enh	1	ENSG00000158109.10	1	ENSG00000171824.9
chr1	3540000	chr1	11260000	5	4.771527e-5	0.005570392	1	7_Enh	1	7_Enh	1	ENSG00000158109.10	1	ENSG00000171819.4
chr1	3540000	chr1	12140000	4	5.669316e-5	0.006334318	1	7_Enh	1	7_Enh	1	ENSG00000158109.10	1	ENSG00000120949.10
chr1	3580000	chr1	5900000	5	8.099899e-4	0.04323925	NA	NA	1	7_Enh	1	ENSG00000116213.11	NA	NA
chr1	3580000	chr1	6060000	6	4.720038e-5	0.005525372	NA	NA	1	7_Enh	1	ENSG00000116213.11	1	ENSG00000131697.13
chr1	3580000	chr1	6260000	6	1.075025e-5	0.001802121	NA	NA	1	7_Enh	1	ENSG00000116213.11	1	ENSG00000116251.5
chr1	3580000	chr1	7500000	6	4.884005e-7	1.569774e-4	NA	NA	1	7_Enh	1	ENSG00000116213.11	NA	NA
chr1	3580000	chr1	8900000	5	7.168242e-6	0.001317812	NA	NA	1	7_Enh	1	ENSG00000116213.11	NA	NA
chr1	3740000	chr1	12220000	9	1.115358e-10	1.262728e-7	1	7_Enh	1	7_Enh	NA	NA	1	ENSG00000028137.12
chr1	3820000	chr1	5900000	8	4.636461e-6	9.389377e-4	NA	NA	1	7_Enh	1	ENSG00000198912.6	NA	NA
chr1	3820000	chr1	5940000	5	3.118789e-4	0.02203768	NA	NA	1	7_Enh	1	ENSG00000198912.6	NA	NA
chr1	3820000	chr1	6020000	8	1.775488e-6	4.407428e-4	NA	NA	1	7_Enh	1	ENSG00000198912.6	NA	NA
chr1	3820000	chr1	6060000	9	1.410803e-7	5.704518e-5	NA	NA	1	7_Enh	1	ENSG00000198912.6	1	ENSG00000131697.13
chr1	3820000	chr1	6900000	4	9.592985e-4	0.04861985	NA	NA	1	7_Enh	1	ENSG00000198912.6	NA	NA
chr1	3820000	chr1	12100000	4	5.629808e-5	0.006300796	NA	NA	1	7_Enh	1	ENSG00000198912.6	NA	NA
chr1	3820000	chr1	12180000	4	2.781723e-4	0.02030043	NA	NA	1	7_Enh	1	ENSG00000198912.6	NA	NA
chr1	4700000	chr1	5940000	10	1.011639e-5	0.001720018	NA	NA	1	7_Enh	1	ENSG00000196581.6	NA	NA
chr1	4700000	chr1	10460000	6	4.337828e-6	8.916901e-4	NA	NA	1	7_Enh	1	ENSG00000196581.6	1	ENSG00000142657.16
chr1	4700000	chr1	13940000	8	9.481631e-7	2.675641e-4	NA	NA	1	7_Enh	1	ENSG00000196581.6	NA	NA
chr1	5900000	chr1	11700000	11	4.067905e-13	8.38925e-10	1	7_Enh	NA	NA	NA	NA	1	ENSG00000116661.9
chr1	5900000	chr1	11820000	6	2.448422e-6	5.685796e-4	1	7_Enh	1	7_Enh	NA	NA	1	ENSG00000215910.3
chr1	5900000	chr1	12140000	4	4.477359e-4	0.02851574	1	7_Enh	1	7_Enh	NA	NA	1	ENSG00000120949.10
chr1	5900000	chr1	12780000	6	2.622151e-5	0.003558097	1	7_Enh	NA	NA	NA	NA	1	ENSG00000188984.7
chr1	5900000	chr1	12820000	6	4.253851e-5	0.005111955	1	7_Enh	NA	NA	NA	NA	1	ENSG00000116726.4
chr1	5900000	chr1	13860000	4	1.205632e-4	0.0110812	1	7_Enh	NA	NA	NA	NA	1	ENSG00000162494.5
chr1	5940000	chr1	11780000	6	1.113698e-6	3.041699e-4	1	7_Enh	1	7_Enh	NA	NA	1	ENSG00000177674.11
chr1	5940000	chr1	11820000	4	1.118224e-4	0.01048412	1	7_Enh	1	7_Enh	NA	NA	1	ENSG00000215910.3
chr1	6020000	chr1	11540000	5	5.383632e-5	0.006095796	1	7_Enh	NA	NA	NA	NA	1	ENSG00000204624.6
chr1	6020000	chr1	12780000	7	1.335283e-6	3.515659e-4	1	7_Enh	NA	NA	NA	NA	1	ENSG00000188984.7
chr1	6020000	chr1	12820000	7	2.366999e-6	5.534625e-4	1	7_Enh	NA	NA	NA	NA	1	ENSG00000116726.4
chr1	6020000	chr1	13900000	4	7.967827e-4	0.04274436	1	7_Enh	NA	NA	NA	NA	1	ENSG00000162493.12
chr1	6060000	chr1	6340000	15	8.431662e-4	0.04447565	1	7_Enh	1	7_Enh	1	ENSG00000131697.13	1	ENSG00000158292.6
chr1	6060000	chr1	9620000	6	3.94335e-4	0.02606318	1	7_Enh	1	7_Enh	1	ENSG00000131697.13	NA	NA
chr1	6060000	chr1	10100000	4	8.559975e-4	0.04494954	1	7_Enh	1	7_Enh	1	ENSG00000131697.13	1	ENSG00000130939.14
chr1	6060000	chr1	11140000	5	5.891826e-5	0.006520099	1	7_Enh	1	7_Enh	1	ENSG00000131697.13	1	ENSG00000171824.9
chr1	6060000	chr1	11860000	8	1.836589e-9	1.454204e-6	1	7_Enh	1	7_Enh	1	ENSG00000131697.13	1	ENSG00000177000.6
chr1	6060000	chr1	12500000	4	2.70419e-4	0.01988954	1	7_Enh	1	7_Enh	1	ENSG00000131697.13	NA	NA
chr1	6060000	chr1	13900000	6	4.439195e-6	9.078784e-4	1	7_Enh	NA	NA	1	ENSG00000131697.13	1	ENSG00000162493.12
chr1	6060000	chr1	14020000	4	4.138306e-4	0.02696562	1	7_Enh	1	7_Enh	1	ENSG00000131697.13	1	ENSG00000116731.18
chr1	6060000	chr1	14060000	5	4.687724e-4	0.02945144	1	7_Enh	1	7_Enh	1	ENSG00000131697.13	NA	NA
chr1	6060000	chr1	14140000	5	5.719102e-5	0.00637636	1	7_Enh	1	7_Enh	1	ENSG00000131697.13	NA	NA
chr1	6060000	chr1	15140000	5	3.324899e-4	0.0230702	1	7_Enh	1	7_Enh	1	ENSG00000131697.13	NA	NA
chr1	6060000	chr1	15220000	6	1.577972e-5	0.002423899	1	7_Enh	1	7_Enh	1	ENSG00000131697.13	NA	NA
chr1	6060000	chr1	15780000	6	4.262486e-7	1.406359e-4	1	7_Enh	1	7_Enh	1	ENSG00000131697.13	1	ENSG00000215704.5
chr1	6060000	chr1	15820000	4	5.550384e-5	0.006236429	1	7_Enh	1	7_Enh	1	ENSG00000131697.13	NA	NA
chr1	6260000	chr1	11540000	6	1.357999e-6	3.563953e-4	1	7_Enh	NA	NA	1	ENSG00000116251.5	1	ENSG00000204624.6
chr1	6260000	chr1	11780000	5	5.383646e-5	0.006095796	1	7_Enh	1	7_Enh	1	ENSG00000116251.5	1	ENSG00000177674.11
chr1	6260000	chr1	12140000	4	1.840149e-4	0.01507462	1	7_Enh	1	7_Enh	1	ENSG00000116251.5	1	ENSG00000120949.10
chr1	6260000	chr1	12380000	8	3.817023e-8	1.924365e-5	1	7_Enh	1	7_Enh	1	ENSG00000116251.5	NA	NA
chr1	6260000	chr1	12460000	6	1.123175e-5	0.001865115	1	7_Enh	1	7_Enh	1	ENSG00000116251.5	NA	NA
chr1	6260000	chr1	12540000	5	7.47371e-6	0.001360334	1	7_Enh	1	7_Enh	1	ENSG00000116251.5	NA	NA
chr1	6260000	chr1	12580000	6	3.908963e-6	8.2157e-4	1	7_Enh	1	7_Enh	1	ENSG00000116251.5	NA	NA
chr1	6260000	chr1	12820000	6	1.074012e-5	0.00180081	1	7_Enh	NA	NA	1	ENSG00000116251.5	1	ENSG00000116726.4
chr1	6260000	chr1	15940000	4	8.116348e-4	0.04330297	1	7_Enh	1	7_Enh	1	ENSG00000116251.5	1	ENSG00000197312.7
chr1	6340000	chr1	11860000	7	2.543717e-8	1.371221e-5	1	7_Enh	1	7_Enh	1	ENSG00000158292.6	1	ENSG00000177000.6
chr1	6340000	chr1	15460000	4	1.705842e-4	0.01427305	1	7_Enh	1	7_Enh	1	ENSG00000158292.6	1	ENSG00000171729.9
chr1	6340000	chr1	15580000	4	4.45174e-4	0.02840118	1	7_Enh	1	7_Enh	1	ENSG00000158292.6	1	ENSG00000142621.15
chr1	6340000	chr1	15620000	5	3.417608e-5	0.004340532	1	7_Enh	1	7_Enh	1	ENSG00000158292.6	NA	NA
chr1	6380000	chr1	11700000	5	9.682983e-6	0.001662325	1	7_Enh	NA	NA	NA	NA	1	ENSG00000116661.9
chr1	6380000	chr1	11820000	5	8.105252e-6	0.001449911	1	7_Enh	1	7_Enh	NA	NA	1	ENSG00000215910.3
chr1	6380000	chr1	12220000	4	8.480306e-5	0.0085458	1	7_Enh	1	7_Enh	NA	NA	1	ENSG00000028137.12
chr1	6380000	chr1	15580000	4	2.090437e-4	0.0165217	1	7_Enh	1	7_Enh	NA	NA	1	ENSG00000142621.15
chr1	6380000	chr1	16380000	3	3.471926e-4	0.02379677	1	7_Enh	NA	NA	NA	NA	1	ENSG00000184908.13
chr1	6660000	chr1	6780000	23	4.952256e-5	0.005727378	1	7_Enh	1	7_Enh	1	ENSG00000162413.12	1	ENSG00000007923.11
chr1	6660000	chr1	8460000	7	1.379531e-4	0.01222352	1	7_Enh	1	7_Enh	1	ENSG00000162413.12	NA	NA
chr1	6660000	chr1	9700000	4	6.333173e-4	0.03639716	1	7_Enh	1	7_Enh	1	ENSG00000162413.12	1	ENSG00000179840.5
chr1	6660000	chr1	10180000	6	1.163794e-5	0.001916463	1	7_Enh	1	7_Enh	1	ENSG00000162413.12	NA	NA
chr1	6660000	chr1	12100000	5	2.027635e-6	4.89433e-4	1	7_Enh	1	7_Enh	1	ENSG00000162413.12	NA	NA
chr1	6660000	chr1	16540000	4	1.808705e-5	0.002690128	1	7_Enh	1	7_Enh	1	ENSG00000162413.12	1	ENSG00000204377.3
chr1	6700000	chr1	7580000	8	8.6006e-4	0.04510017	NA	NA	1	7_Enh	1	ENSG00000041988.11	NA	NA
chr1	6700000	chr1	7940000	7	8.527551e-4	0.04482865	NA	NA	1	7_Enh	1	ENSG00000041988.11	NA	NA
chr1	6700000	chr1	11140000	5	6.130358e-5	0.006715927	NA	NA	1	7_Enh	1	ENSG00000041988.11	1	ENSG00000171824.9
chr1	6700000	chr1	11860000	4	2.968494e-4	0.02126617	NA	NA	1	7_Enh	1	ENSG00000041988.11	1	ENSG00000177000.6
chr1	6700000	chr1	15660000	4	6.608504e-4	0.03749767	NA	NA	1	7_Enh	1	ENSG00000041988.11	NA	NA
chr1	6700000	chr1	15940000	8	3.979933e-8	1.992629e-5	NA	NA	1	7_Enh	1	ENSG00000041988.11	1	ENSG00000197312.7
chr1	6740000	chr1	7900000	8	3.445305e-4	0.02366306	1	7_Enh	1	7_Enh	NA	NA	1	ENSG00000049247.9
chr1	6740000	chr1	11780000	10	4.641321e-9	3.228161e-6	1	7_Enh	1	7_Enh	NA	NA	1	ENSG00000177674.11
chr1	6740000	chr1	12140000	7	8.819411e-7	2.524203e-4	1	7_Enh	1	7_Enh	NA	NA	1	ENSG00000120949.10
chr1	6780000	chr1	6940000	57	1.21669e-13	2.806954e-10	1	7_Enh	1	7_Enh	1	ENSG00000007923.11	NA	NA
chr1	6780000	chr1	6980000	40	1.114167e-6	3.042628e-4	1	7_Enh	1	7_Enh	1	ENSG00000007923.11	NA	NA
chr1	6780000	chr1	7180000	23	8.882026e-10	7.755852e-7	1	7_Enh	1	7_Enh	1	ENSG00000007923.11	NA	NA
chr1	6780000	chr1	7260000	27	2.74569e-9	2.058277e-6	1	7_Enh	1	7_Enh	1	ENSG00000007923.11	NA	NA
chr1	6780000	chr1	7300000	37	2.367513e-16	9.110872e-13	1	7_Enh	1	7_Enh	1	ENSG00000007923.11	NA	NA
chr1	6780000	chr1	7380000	24	7.112209e-7	2.122768e-4	1	7_Enh	1	7_Enh	1	ENSG00000007923.11	NA	NA
chr1	6780000	chr1	7460000	16	4.9665e-7	1.590829e-4	1	7_Enh	1	7_Enh	1	ENSG00000007923.11	NA	NA
chr1	6780000	chr1	7500000	11	9.355544e-5	0.00919464	1	7_Enh	1	7_Enh	1	ENSG00000007923.11	NA	NA
chr1	6780000	chr1	7540000	30	4.771958e-16	1.741206e-12	1	7_Enh	1	7_Enh	1	ENSG00000007923.11	NA	NA
chr1	6780000	chr1	7580000	15	1.116475e-6	3.047516e-4	1	7_Enh	1	7_Enh	1	ENSG00000007923.11	NA	NA
chr1	6780000	chr1	7620000	17	2.34249e-7	8.64439e-5	1	7_Enh	1	7_Enh	1	ENSG00000007923.11	NA	NA
chr1	6780000	chr1	7820000	19	1.724069e-9	1.378837e-6	1	7_Enh	NA	NA	1	ENSG00000007923.11	1	ENSG00000049245.8
chr1	6780000	chr1	7940000	10	1.689192e-4	0.01416963	1	7_Enh	1	7_Enh	1	ENSG00000007923.11	NA	NA
chr1	6780000	chr1	10580000	7	1.838212e-4	0.01506323	1	7_Enh	1	7_Enh	1	ENSG00000007923.11	NA	NA
chr1	6780000	chr1	12100000	6	4.749675e-6	9.567586e-4	1	7_Enh	1	7_Enh	1	ENSG00000007923.11	NA	NA
chr1	6780000	chr1	12580000	7	7.856985e-6	0.001415655	1	7_Enh	1	7_Enh	1	ENSG00000007923.11	NA	NA
chr1	6820000	chr1	7820000	13	1.739868e-6	4.337162e-4	1	7_Enh	NA	NA	NA	NA	1	ENSG00000049245.8
chr1	6820000	chr1	11820000	4	6.214824e-4	0.03591459	1	7_Enh	1	7_Enh	NA	NA	1	ENSG00000215910.3
chr1	6820000	chr1	14020000	4	4.249182e-4	0.02747169	1	7_Enh	1	7_Enh	NA	NA	1	ENSG00000116731.18
chr1	6820000	chr1	15460000	4	2.814659e-4	0.02047098	1	7_Enh	1	7_Enh	NA	NA	1	ENSG00000171729.9
chr1	6860000	chr1	6980000	34	1.74658e-4	0.01452152	1	7_Enh	1	7_Enh	1	ENSG00000171735.14	NA	NA
chr1	6860000	chr1	7180000	15	4.28764e-5	0.00514257	1	7_Enh	1	7_Enh	1	ENSG00000171735.14	NA	NA
chr1	6860000	chr1	7260000	21	1.746139e-6	4.349256e-4	1	7_Enh	1	7_Enh	1	ENSG00000171735.14	NA	NA
chr1	6860000	chr1	7300000	27	2.408105e-10	2.484204e-7	1	7_Enh	1	7_Enh	1	ENSG00000171735.14	NA	NA
chr1	6860000	chr1	7540000	18	8.152354e-8	3.620499e-5	1	7_Enh	1	7_Enh	1	ENSG00000171735.14	NA	NA
chr1	6860000	chr1	7820000	14	1.157676e-6	3.137362e-4	1	7_Enh	NA	NA	1	ENSG00000171735.14	1	ENSG00000049245.8
chr1	6860000	chr1	7900000	8	1.10082e-4	0.0103646	1	7_Enh	1	7_Enh	1	ENSG00000171735.14	1	ENSG00000049247.9
chr1	6860000	chr1	10500000	8	2.913727e-7	1.033048e-4	1	7_Enh	1	7_Enh	1	ENSG00000171735.14	1	ENSG00000241563.2
chr1	6940000	chr1	7820000	14	1.216673e-4	0.01115523	1	7_Enh	NA	NA	NA	NA	1	ENSG00000049245.8
chr1	6940000	chr1	11780000	11	8.672156e-10	7.594639e-7	1	7_Enh	1	7_Enh	NA	NA	1	ENSG00000177674.11
chr1	6980000	chr1	7820000	18	2.171539e-6	5.16973e-4	1	7_Enh	NA	NA	NA	NA	1	ENSG00000049245.8
chr1	6980000	chr1	7900000	12	7.933916e-6	0.001426164	1	7_Enh	1	7_Enh	NA	NA	1	ENSG00000049247.9
chr1	6980000	chr1	10540000	6	1.521499e-4	0.01312711	1	7_Enh	1	7_Enh	NA	NA	1	ENSG00000160049.7
chr1	7140000	chr1	7820000	26	2.7527e-13	5.879935e-10	1	7_Enh	NA	NA	NA	NA	1	ENSG00000049245.8
chr1	7180000	chr1	7820000	10	4.384208e-4	0.0280927	1	7_Enh	NA	NA	NA	NA	1	ENSG00000049245.8
chr1	7180000	chr1	15780000	4	7.118774e-5	0.007501478	1	7_Enh	1	7_Enh	NA	NA	1	ENSG00000215704.5
chr1	7260000	chr1	16780000	5	6.320156e-5	0.00686842	1	7_Enh	1	7_Enh	NA	NA	1	ENSG00000157191.15
chr1	7300000	chr1	8380000	9	2.021885e-4	0.01613057	1	7_Enh	1	7_Enh	NA	NA	1	ENSG00000162426.10
chr1	7380000	chr1	7820000	19	6.432688e-4	0.0367997	1	7_Enh	NA	NA	NA	NA	1	ENSG00000049245.8
chr1	7380000	chr1	12860000	6	1.654264e-4	0.01395391	1	7_Enh	NA	NA	NA	NA	1	ENSG00000116721.9
chr1	7380000	chr1	14020000	5	2.903289e-4	0.0209361	1	7_Enh	1	7_Enh	NA	NA	1	ENSG00000116731.18
chr1	7460000	chr1	12300000	4	2.664438e-4	0.0196795	1	7_Enh	1	7_Enh	NA	NA	1	ENSG00000048707.9
chr1	7500000	chr1	7820000	19	1.665656e-7	6.532861e-5	1	7_Enh	NA	NA	NA	NA	1	ENSG00000049245.8
chr1	7500000	chr1	12140000	6	3.74715e-7	1.268473e-4	1	7_Enh	1	7_Enh	NA	NA	1	ENSG00000120949.10
chr1	7500000	chr1	12860000	5	2.793983e-5	0.003731489	1	7_Enh	NA	NA	NA	NA	1	ENSG00000116721.9
chr1	7540000	chr1	7820000	20	3.053762e-4	0.02171007	1	7_Enh	NA	NA	NA	NA	1	ENSG00000049245.8
chr1	7540000	chr1	12300000	7	3.728882e-7	1.26354e-4	1	7_Enh	1	7_Enh	NA	NA	1	ENSG00000048707.9
chr1	7540000	chr1	17380000	4	0.00041385150000000003	0.026966650000000002	1	7_Enh	1	7_Enh	NA	NA	1	ENSG00000117118.5
chr1	7580000	chr1	11540000	5	1.049163e-4	0.009999792	1	7_Enh	NA	NA	NA	NA	1	ENSG00000204624.6
chr1	7620000	chr1	11780000	6	4.810081e-5	0.005604762	1	7_Enh	1	7_Enh	NA	NA	1	ENSG00000177674.11
chr1	7820000	chr1	7980000	39	1.322814e-6	3.489105e-4	NA	NA	1	7_Enh	1	ENSG00000049245.8	NA	NA
chr1	7820000	chr1	16820000	5	9.483123e-5	0.009284451	NA	NA	1	7_Enh	1	ENSG00000049245.8	NA	NA
chr1	7900000	chr1	8060000	20	1.924005e-6	4.693218e-4	1	7_Enh	1	7_Enh	1	ENSG00000049247.9	NA	NA
chr1	7900000	chr1	8380000	12	1.938022e-6	4.721491e-4	1	7_Enh	1	7_Enh	1	ENSG00000049247.9	1	ENSG00000162426.10
chr1	7900000	chr1	10580000	8	9.678495e-7	2.719643e-4	1	7_Enh	1	7_Enh	1	ENSG00000049247.9	NA	NA
chr1	7980000	chr1	12060000	5	2.6321e-4	0.01950638	1	7_Enh	1	7_Enh	NA	NA	1	ENSG00000116691.6
chr1	8060000	chr1	8380000	57	2.070814e-42	6.921031e-38	1	7_Enh	1	7_Enh	NA	NA	1	ENSG00000162426.10
chr1	8060000	chr1	10260000	6	1.413409e-4	0.01244194	1	7_Enh	1	7_Enh	NA	NA	1	ENSG00000054523.12
chr1	8100000	chr1	8220000	59	2.314315e-25	2.913816e-21	1	7_Enh	1	7_Enh	1	ENSG00000116285.8	NA	NA
chr1	8100000	chr1	8260000	43	1.135784e-16	4.589687e-13	1	7_Enh	1	7_Enh	1	ENSG00000116285.8	NA	NA
chr1	8100000	chr1	8300000	21	6.998992e-8	3.192353e-5	1	7_Enh	1	7_Enh	1	ENSG00000116285.8	NA	NA
chr1	8100000	chr1	8340000	32	3.343524e-19	2.01217e-15	1	7_Enh	1	7_Enh	1	ENSG00000116285.8	NA	NA
chr1	8100000	chr1	8380000	56	1.398112e-42	4.691697e-38	1	7_Enh	1	7_Enh	1	ENSG00000116285.8	1	ENSG00000162426.10
chr1	8100000	chr1	8420000	19	1.441815e-8	8.508322e-6	1	7_Enh	1	7_Enh	1	ENSG00000116285.8	NA	NA
chr1	8100000	chr1	8460000	25	2.227356e-8	1.227495e-5	1	7_Enh	1	7_Enh	1	ENSG00000116285.8	NA	NA
chr1	8100000	chr1	8500000	17	1.027887e-4	0.009851316	1	7_Enh	1	7_Enh	1	ENSG00000116285.8	NA	NA
chr1	8100000	chr1	8580000	12	5.294437e-4	0.03208145	1	7_Enh	1	7_Enh	1	ENSG00000116285.8	NA	NA
chr1	8100000	chr1	8900000	9	1.201086e-4	0.01105102	1	7_Enh	1	7_Enh	1	ENSG00000116285.8	NA	NA
chr1	8100000	chr1	12220000	4	4.776538e-4	0.02984475	1	7_Enh	1	7_Enh	1	ENSG00000116285.8	1	ENSG00000028137.12
chr1	8140000	chr1	8380000	31	1.953123e-15	6.426424e-12	1	7_Enh	1	7_Enh	NA	NA	1	ENSG00000162426.10
chr1	8140000	chr1	9340000	7	8.113772e-4	0.04329272	1	7_Enh	1	7_Enh	NA	NA	1	ENSG00000171621.9
chr1	8140000	chr1	11820000	5	1.089748e-4	0.01028649	1	7_Enh	1	7_Enh	NA	NA	1	ENSG00000215910.3
chr1	8220000	chr1	8380000	25	2.234544e-6	5.288597e-4	1	7_Enh	1	7_Enh	NA	NA	1	ENSG00000162426.10
chr1	8220000	chr1	16580000	6	6.134154e-6	0.001167562	1	7_Enh	1	7_Enh	NA	NA	1	ENSG00000132881.7
chr1	8260000	chr1	8380000	60	4.589704e-29	8.307703e-25	1	7_Enh	1	7_Enh	NA	NA	1	ENSG00000162426.10
chr1	8260000	chr1	11820000	5	4.180842e-4	0.02716093	1	7_Enh	1	7_Enh	NA	NA	1	ENSG00000215910.3
chr1	8260000	chr1	16540000	5	1.800159e-5	0.002680209	1	7_Enh	1	7_Enh	NA	NA	1	ENSG00000204377.3
chr1	8260000	chr1	17540000	4	2.907433e-4	0.02095631	1	7_Enh	1	7_Enh	NA	NA	1	ENSG00000142623.8
chr1	8300000	chr1	9700000	7	5.259756e-5	0.005990548	1	7_Enh	1	7_Enh	NA	NA	1	ENSG00000179840.5
chr1	8340000	chr1	8940000	11	1.327047e-5	0.002120889	1	7_Enh	1	7_Enh	NA	NA	1	ENSG00000074800.9
chr1	8340000	chr1	16540000	3	7.168845e-4	0.0396995	1	7_Enh	1	7_Enh	NA	NA	1	ENSG00000204377.3
chr1	8380000	chr1	8540000	28	2.094646e-9	1.631823e-6	1	7_Enh	1	7_Enh	1	ENSG00000162426.10	NA	NA
chr1	8380000	chr1	8620000	16	9.375524e-4	0.04785619	1	7_Enh	1	7_Enh	1	ENSG00000162426.10	NA	NA
chr1	8380000	chr1	8940000	10	5.431461e-4	0.03266741	1	7_Enh	1	7_Enh	1	ENSG00000162426.10	1	ENSG00000074800.9
chr1	8380000	chr1	11140000	5	2.029046e-4	0.01617319	1	7_Enh	1	7_Enh	1	ENSG00000162426.10	1	ENSG00000171824.9
chr1	8380000	chr1	17860000	4	1.229036e-4	0.01123962	1	7_Enh	1	7_Enh	1	ENSG00000162426.10	1	ENSG00000074964.12
chr1	8420000	chr1	12220000	4	3.947011e-4	0.02607946	1	7_Enh	1	7_Enh	NA	NA	1	ENSG00000028137.12
chr1	8460000	chr1	8940000	24	1.098458e-8	6.745772e-6	1	7_Enh	1	7_Enh	NA	NA	1	ENSG00000074800.9
chr1	8460000	chr1	9300000	13	5.976657e-4	0.03495291	1	7_Enh	1	7_Enh	NA	NA	1	ENSG00000049239.8
chr1	8460000	chr1	15900000	5	3.145678e-4	0.02217625	1	7_Enh	NA	NA	NA	NA	1	ENSG00000116771.5
chr1	8460000	chr1	16060000	4	4.038843e-4	0.02650794	1	7_Enh	1	7_Enh	NA	NA	1	ENSG00000162460.6
chr1	8540000	chr1	8940000	18	2.716068e-6	6.170566e-4	1	7_Enh	1	7_Enh	NA	NA	1	ENSG00000074800.9
chr1	8540000	chr1	9300000	14	1.429109e-5	0.002245287	1	7_Enh	1	7_Enh	NA	NA	1	ENSG00000049239.8
chr1	8580000	chr1	8940000	31	1.796686e-14	4.874385e-11	1	7_Enh	1	7_Enh	NA	NA	1	ENSG00000074800.9
chr1	8620000	chr1	8940000	23	3.132872e-7	1.095902e-4	1	7_Enh	1	7_Enh	NA	NA	1	ENSG00000074800.9
chr1	8620000	chr1	9300000	13	5.497571e-4	0.03294002	1	7_Enh	1	7_Enh	NA	NA	1	ENSG00000049239.8
chr1	8700000	chr1	16580000	6	4.018764e-5	0.004898331	1	7_Enh	1	7_Enh	NA	NA	1	ENSG00000132881.7
chr1	8740000	chr1	8940000	26	9.377442e-5	0.009210144	1	7_Enh	1	7_Enh	NA	NA	1	ENSG00000074800.9
chr1	8780000	chr1	8940000	32	1.492081e-7	5.970846e-5	1	7_Enh	1	7_Enh	NA	NA	1	ENSG00000074800.9
chr1	8900000	chr1	9140000	17	1.145061e-4	0.01066779	1	7_Enh	1	7_Enh	NA	NA	1	ENSG00000142583.13
chr1	8900000	chr1	9300000	15	8.748343e-5	0.008745219	1	7_Enh	1	7_Enh	NA	NA	1	ENSG00000049239.8
chr1	8900000	chr1	9660000	9	5.356738e-4	0.0323489	1	7_Enh	1	7_Enh	NA	NA	1	ENSG00000188807.8
chr1	8940000	chr1	9060000	20	3.094579e-6	6.83797e-4	1	7_Enh	1	7_Enh	1	ENSG00000074800.9	NA	NA
chr1	8940000	chr1	9260000	15	4.000941e-5	0.004881791	1	7_Enh	1	7_Enh	1	ENSG00000074800.9	NA	NA
chr1	8940000	chr1	9620000	16	1.273452e-5	0.002054365	1	7_Enh	1	7_Enh	1	ENSG00000074800.9	NA	NA
chr1	8940000	chr1	9660000	12	4.101425e-5	0.004975955	1	7_Enh	1	7_Enh	1	ENSG00000074800.9	1	ENSG00000188807.8
chr1	8940000	chr1	17940000	6	2.792977e-7	9.976343e-5	1	7_Enh	1	7_Enh	1	ENSG00000074800.9	NA	NA
chr1	9060000	chr1	9300000	18	5.330624e-6	0.001047198	1	7_Enh	1	7_Enh	NA	NA	1	ENSG00000049239.8
chr1	9060000	chr1	9340000	14	1.517343e-5	0.002351885	1	7_Enh	1	7_Enh	NA	NA	1	ENSG00000171621.9
chr1	9140000	chr1	9260000	20	3.023476e-4	0.02155123	1	7_Enh	1	7_Enh	1	ENSG00000142583.13	NA	NA
chr1	9140000	chr1	9300000	35	5.032226e-9	3.461647e-6	1	7_Enh	1	7_Enh	1	ENSG00000142583.13	1	ENSG00000049239.8
chr1	9140000	chr1	9420000	22	3.704808e-5	0.004609116	1	7_Enh	1	7_Enh	1	ENSG00000142583.13	NA	NA
chr1	9140000	chr1	9460000	22	2.405315e-10	2.48148e-7	1	7_Enh	1	7_Enh	1	ENSG00000142583.13	NA	NA
chr1	9140000	chr1	16260000	5	6.673259e-5	0.007149074	1	7_Enh	1	7_Enh	1	ENSG00000142583.13	NA	NA
chr1	9260000	chr1	9660000	18	1.066683e-7	4.519419e-5	1	7_Enh	1	7_Enh	NA	NA	1	ENSG00000188807.8
chr1	9260000	chr1	9700000	15	3.271924e-7	1.135647e-4	1	7_Enh	1	7_Enh	NA	NA	1	ENSG00000179840.5
chr1	9260000	chr1	9980000	10	9.401314e-5	0.009226565	1	7_Enh	1	7_Enh	NA	NA	1	ENSG00000178585.10
chr1	9260000	chr1	11340000	8	1.427125e-5	0.002242983	1	7_Enh	1	7_Enh	NA	NA	1	ENSG00000120942.9
chr1	9300000	chr1	9420000	37	7.209522e-7	2.145195e-4	1	7_Enh	1	7_Enh	1	ENSG00000049239.8	NA	NA
chr1	9300000	chr1	9460000	36	5.576834e-15	1.672018e-11	1	7_Enh	1	7_Enh	1	ENSG00000049239.8	NA	NA
chr1	9300000	chr1	9660000	27	6.513643e-10	5.931132e-7	1	7_Enh	1	7_Enh	1	ENSG00000049239.8	1	ENSG00000188807.8
chr1	9300000	chr1	9940000	11	1.278588e-4	0.01156794	1	7_Enh	1	7_Enh	1	ENSG00000049239.8	NA	NA
chr1	9300000	chr1	17340000	4	1.800471e-4	0.01484541	1	7_Enh	1	7_Enh	1	ENSG00000049239.8	1	ENSG00000159363.13
chr1	9340000	chr1	9460000	34	2.889923e-15	9.203134e-12	1	7_Enh	1	7_Enh	1	ENSG00000171621.9	NA	NA
chr1	9340000	chr1	9620000	40	2.227251e-15	7.239129e-12	1	7_Enh	1	7_Enh	1	ENSG00000171621.9	NA	NA
chr1	9340000	chr1	9660000	25	3.370157e-10	3.335039e-7	1	7_Enh	1	7_Enh	1	ENSG00000171621.9	1	ENSG00000188807.8
chr1	9340000	chr1	9700000	24	4.533012e-12	7.341479e-9	1	7_Enh	1	7_Enh	1	ENSG00000171621.9	1	ENSG00000179840.5
chr1	9340000	chr1	9900000	15	9.74382e-9	6.097735e-6	1	7_Enh	1	7_Enh	1	ENSG00000171621.9	1	ENSG00000171603.12
chr1	9380000	chr1	9660000	21	3.015161e-8	1.57855e-5	1	7_Enh	1	7_Enh	NA	NA	1	ENSG00000188807.8
chr1	9420000	chr1	9660000	28	1.334215e-7	5.445278e-5	1	7_Enh	1	7_Enh	NA	NA	1	ENSG00000188807.8
chr1	9460000	chr1	9700000	16	2.112981e-6	0.00050578350000000005	1	7_Enh	1	7_Enh	NA	NA	1	ENSG00000179840.5
chr1	9460000	chr1	16180000	5	1.472271e-6	3.799302e-4	1	7_Enh	1	7_Enh	NA	NA	1	ENSG00000065526.6
chr1	9660000	chr1	9860000	25	2.532398e-6	5.840636e-4	1	7_Enh	1	7_Enh	1	ENSG00000188807.8	NA	NA
chr1	9660000	chr1	9900000	19	3.257202e-7	1.131664e-4	1	7_Enh	1	7_Enh	1	ENSG00000188807.8	1	ENSG00000171603.12
chr1	9660000	chr1	10060000	17	5.06258e-5	0.005824736	1	7_Enh	1	7_Enh	1	ENSG00000188807.8	1	ENSG00000162444.11
chr1	9660000	chr1	10300000	19	5.999444e-9	4.026676e-6	1	7_Enh	1	7_Enh	1	ENSG00000188807.8	NA	NA
chr1	9660000	chr1	17220000	5	7.789807e-5	0.008022469	1	7_Enh	1	7_Enh	1	ENSG00000188807.8	NA	NA
chr1	9700000	chr1	9860000	34	2.227108e-12	3.871879e-9	1	7_Enh	1	7_Enh	1	ENSG00000179840.5	NA	NA
chr1	9700000	chr1	9900000	21	2.93971e-9	2.181579e-6	1	7_Enh	1	7_Enh	1	ENSG00000179840.5	1	ENSG00000171603.12
chr1	9700000	chr1	9940000	23	5.184146e-11	6.408056e-8	1	7_Enh	1	7_Enh	1	ENSG00000179840.5	NA	NA
chr1	9700000	chr1	9980000	22	1.066368e-8	6.580296e-6	1	7_Enh	1	7_Enh	1	ENSG00000179840.5	1	ENSG00000178585.10
chr1	9700000	chr1	10100000	14	1.910096e-6	4.665686e-4	1	7_Enh	1	7_Enh	1	ENSG00000179840.5	1	ENSG00000130939.14
chr1	9740000	chr1	9900000	25	1.084307e-13	2.529762e-10	1	7_Enh	1	7_Enh	NA	NA	1	ENSG00000171603.12
chr1	9740000	chr1	10060000	14	6.50268e-5	0.007012729	1	7_Enh	1	7_Enh	NA	NA	1	ENSG00000162444.11
chr1	9860000	chr1	9980000	37	7.204144e-11	8.583022e-8	1	7_Enh	1	7_Enh	NA	NA	1	ENSG00000178585.10
chr1	9860000	chr1	10100000	23	1.655733e-8	9.571968e-6	1	7_Enh	1	7_Enh	NA	NA	1	ENSG00000130939.14
chr1	9860000	chr1	10500000	12	1.719381e-4	0.01435562	1	7_Enh	1	7_Enh	NA	NA	1	ENSG00000241563.2
chr1	9860000	chr1	15780000	4	6.734622e-4	0.03799344	1	7_Enh	1	7_Enh	NA	NA	1	ENSG00000215704.5
chr1	9860000	chr1	19580000	4	4.926353e-4	0.03049736	1	7_Enh	1	7_Enh	NA	NA	1	ENSG00000127463.9
chr1	9900000	chr1	10060000	19	3.788885e-5	0.004686465	1	7_Enh	1	7_Enh	1	ENSG00000171603.12	1	ENSG00000162444.11
chr1	9900000	chr1	10100000	23	1.153756e-11	1.686472e-8	1	7_Enh	1	7_Enh	1	ENSG00000171603.12	1	ENSG00000130939.14
chr1	9900000	chr1	10140000	18	8.591892e-7	2.472387e-4	1	7_Enh	1	7_Enh	1	ENSG00000171603.12	NA	NA
chr1	9900000	chr1	10300000	11	6.677706e-4	0.03777011	1	7_Enh	1	7_Enh	1	ENSG00000171603.12	NA	NA
chr1	9900000	chr1	15940000	5	7.82773e-5	0.0080519	1	7_Enh	1	7_Enh	1	ENSG00000171603.12	1	ENSG00000197312.7
chr1	9900000	chr1	16060000	3	6.863786e-4	0.03850548	1	7_Enh	1	7_Enh	1	ENSG00000171603.12	1	ENSG00000162460.6
chr1	9940000	chr1	10060000	29	5.121483e-9	3.513966e-6	1	7_Enh	1	7_Enh	NA	NA	1	ENSG00000162444.11
chr1	9940000	chr1	10100000	29	1.295745e-14	3.610058e-11	1	7_Enh	1	7_Enh	NA	NA	1	ENSG00000130939.14
chr1	9940000	chr1	10500000	10	2.237643e-4	0.01735924	1	7_Enh	1	7_Enh	NA	NA	1	ENSG00000241563.2
chr1	9980000	chr1	10180000	25	5.056967e-6	0.001005256	1	7_Enh	1	7_Enh	1	ENSG00000178585.10	NA	NA
chr1	9980000	chr1	10260000	17	1.513699e-5	0.002347556	1	7_Enh	1	7_Enh	1	ENSG00000178585.10	1	ENSG00000054523.12
chr1	9980000	chr1	10420000	13	7.65362e-6	0.001386931	1	7_Enh	1	7_Enh	1	ENSG00000178585.10	NA	NA
chr1	10060000	chr1	10180000	33	2.81222e-6	6.343884e-4	1	7_Enh	1	7_Enh	1	ENSG00000162444.11	NA	NA
chr1	10060000	chr1	10300000	19	9.397368e-4	0.04793309	1	7_Enh	1	7_Enh	1	ENSG00000162444.11	NA	NA
chr1	10060000	chr1	15780000	5	6.992962e-5	0.007402082	1	7_Enh	1	7_Enh	1	ENSG00000162444.11	1	ENSG00000215704.5
chr1	10100000	chr1	10260000	29	5.575126e-13	1.113665e-9	1	7_Enh	1	7_Enh	1	ENSG00000130939.14	1	ENSG00000054523.12
chr1	10100000	chr1	10300000	26	1.524687e-9	1.240855e-6	1	7_Enh	1	7_Enh	1	ENSG00000130939.14	NA	NA
chr1	10100000	chr1	10420000	17	5.3416e-9	3.641283e-6	1	7_Enh	1	7_Enh	1	ENSG00000130939.14	NA	NA
chr1	10100000	chr1	10500000	14	1.066865e-5	0.001791485	1	7_Enh	1	7_Enh	1	ENSG00000130939.14	1	ENSG00000241563.2
chr1	10100000	chr1	11020000	9	7.07736e-5	0.007467909	1	7_Enh	1	7_Enh	1	ENSG00000130939.14	NA	NA
chr1	10100000	chr1	15620000	4	6.829924e-4	0.03837195	1	7_Enh	1	7_Enh	1	ENSG00000130939.14	NA	NA
chr1	10100000	chr1	19300000	4	8.232147e-5	0.008359629	1	7_Enh	1	7_Enh	1	ENSG00000130939.14	1	ENSG00000169991.6
chr1	10100000	chr1	19740000	7	3.868596e-7	1.301526e-4	1	7_Enh	1	7_Enh	1	ENSG00000130939.14	NA	NA
chr1	10140000	chr1	15460000	4	7.298242e-4	0.04020262	1	7_Enh	1	7_Enh	NA	NA	1	ENSG00000171729.9
chr1	10140000	chr1	15780000	5	3.802564e-5	0.004699212	1	7_Enh	1	7_Enh	NA	NA	1	ENSG00000215704.5
chr1	10140000	chr1	16060000	4	1.476784e-4	0.01284535	1	7_Enh	1	7_Enh	NA	NA	1	ENSG00000162460.6
chr1	10140000	chr1	16580000	5	5.311398e-5	0.006034949	1	7_Enh	1	7_Enh	NA	NA	1	ENSG00000132881.7
chr1	10140000	chr1	17540000	6	6.578265e-7	1.994758e-4	1	7_Enh	1	7_Enh	NA	NA	1	ENSG00000142623.8
chr1	10180000	chr1	12060000	6	1.803658e-4	0.01486297	1	7_Enh	1	7_Enh	NA	NA	1	ENSG00000116691.6
chr1	10180000	chr1	16580000	9	2.073865e-9	1.618072e-6	1	7_Enh	1	7_Enh	NA	NA	1	ENSG00000132881.7
chr1	10260000	chr1	10460000	15	1.120775e-4	0.01050174	1	7_Enh	1	7_Enh	1	ENSG00000054523.12	1	ENSG00000142657.16
chr1	10260000	chr1	15780000	4	3.02167e-4	0.02154253	1	7_Enh	1	7_Enh	1	ENSG00000054523.12	1	ENSG00000215704.5
chr1	10260000	chr1	19900000	3	5.747298e-4	0.0339953	1	7_Enh	1	7_Enh	1	ENSG00000054523.12	NA	NA
chr1	10300000	chr1	10500000	23	8.641434e-6	0.00152212	1	7_Enh	1	7_Enh	NA	NA	1	ENSG00000241563.2
chr1	10300000	chr1	16180000	5	2.100275e-5	0.003010441	1	7_Enh	1	7_Enh	NA	NA	1	ENSG00000065526.6
chr1	10300000	chr1	16780000	6	7.778717e-6	0.0014046	1	7_Enh	1	7_Enh	NA	NA	1	ENSG00000157191.15
chr1	10420000	chr1	10540000	19	1.760985e-6	4.378784e-4	1	7_Enh	1	7_Enh	NA	NA	1	ENSG00000160049.7
chr1	10420000	chr1	15940000	7	5.411186e-7	1.704231e-4	1	7_Enh	1	7_Enh	NA	NA	1	ENSG00000197312.7
chr1	10420000	chr1	20140000	5	1.059319e-5	0.001782243	1	7_Enh	1	7_Enh	NA	NA	1	ENSG00000178828.5
chr1	10460000	chr1	16300000	6	8.785744e-8	3.852461e-5	1	7_Enh	1	7_Enh	1	ENSG00000142657.16	1	ENSG00000116809.7
chr1	10460000	chr1	17900000	5	1.21187e-5	0.001977367	1	7_Enh	1	7_Enh	1	ENSG00000142657.16	NA	NA
chr1	10500000	chr1	10900000	16	3.322462e-6	7.2301e-4	1	7_Enh	1	7_Enh	1	ENSG00000241563.2	NA	NA
chr1	10500000	chr1	11020000	22	7.575126e-11	8.980304e-8	1	7_Enh	1	7_Enh	1	ENSG00000241563.2	NA	NA
chr1	10500000	chr1	15380000	4	4.009179e-4	0.02636739	1	7_Enh	1	7_Enh	1	ENSG00000241563.2	NA	NA
chr1	10500000	chr1	20100000	4	1.586675e-4	0.01353547	1	7_Enh	1	7_Enh	1	ENSG00000241563.2	NA	NA
chr1	10540000	chr1	11020000	13	3.286444e-5	0.004214682	1	7_Enh	1	7_Enh	1	ENSG00000160049.7	NA	NA
chr1	10580000	chr1	11140000	19	3.373566e-7	1.164512e-4	1	7_Enh	1	7_Enh	NA	NA	1	ENSG00000171824.9
chr1	10580000	chr1	11780000	15	4.28619e-7	1.4128e-4	1	7_Enh	1	7_Enh	NA	NA	1	ENSG00000177674.11
chr1	10580000	chr1	16940000	5	5.774468e-4	0.03410844	1	7_Enh	1	7_Enh	NA	NA	1	ENSG00000219481.6
chr1	10620000	chr1	16180000	4	1.731969e-4	0.01443417	1	7_Enh	1	7_Enh	NA	NA	1	ENSG00000065526.6
chr1	10660000	chr1	19220000	5	9.910478e-6	0.001692822	1	7_Enh	1	7_Enh	NA	NA	1	ENSG00000159423.12
chr1	10660000	chr1	19980000	4	1.308051e-4	0.01176061	1	7_Enh	1	7_Enh	NA	NA	1	ENSG00000158748.3
chr1	10900000	chr1	16580000	5	4.150182e-5	0.005019574	1	7_Enh	1	7_Enh	NA	NA	1	ENSG00000132881.7
chr1	10900000	chr1	16940000	7	2.23458e-7	8.323034e-5	1	7_Enh	1	7_Enh	NA	NA	1	ENSG00000219481.6
chr1	10900000	chr1	20460000	4	3.024608e-5	0.003960479	1	7_Enh	1	7_Enh	NA	NA	1	ENSG00000158786.4
chr1	11020000	chr1	11140000	25	4.283981e-6	8.829802e-4	1	7_Enh	1	7_Enh	NA	NA	1	ENSG00000171824.9
chr1	11020000	chr1	14020000	5	7.357372e-4	0.04043197	1	7_Enh	1	7_Enh	NA	NA	1	ENSG00000116731.18
chr1	11020000	chr1	16060000	4	2.635978e-4	0.01952709	1	7_Enh	1	7_Enh	NA	NA	1	ENSG00000162460.6
chr1	11140000	chr1	11780000	14	5.635349e-6	0.001093107	1	7_Enh	1	7_Enh	1	ENSG00000171824.9	1	ENSG00000177674.11
chr1	11140000	chr1	11860000	11	6.10042e-6	0.001162679	1	7_Enh	1	7_Enh	1	ENSG00000171824.9	1	ENSG00000177000.6
chr1	11140000	chr1	15220000	6	1.302713e-4	0.01172543	1	7_Enh	1	7_Enh	1	ENSG00000171824.9	NA	NA
chr1	11140000	chr1	16140000	4	1.878636e-4	0.01530126	1	7_Enh	1	7_Enh	1	ENSG00000171824.9	NA	NA
chr1	11140000	chr1	16700000	5	4.85436e-5	0.00564332	1	7_Enh	1	7_Enh	1	ENSG00000171824.9	NA	NA
chr1	11140000	chr1	17860000	6	1.354339e-6	3.556106e-4	1	7_Enh	1	7_Enh	1	ENSG00000171824.9	1	ENSG00000074964.12
chr1	11140000	chr1	18940000	6	2.856169e-7	1.016387e-4	1	7_Enh	NA	NA	1	ENSG00000171824.9	1	ENSG00000009709.7
chr1	11140000	chr1	19700000	4	7.192441e-5	0.007560072	1	7_Enh	1	7_Enh	1	ENSG00000171824.9	NA	NA
chr1	11140000	chr1	19780000	4	1.91491e-4	0.0155133	1	7_Enh	1	7_Enh	1	ENSG00000171824.9	NA	NA
chr1	11140000	chr1	20660000	5	4.995559e-5	0.00576646	1	7_Enh	1	7_Enh	1	ENSG00000171824.9	NA	NA
chr1	11140000	chr1	20980000	4	4.011887e-5	0.004891683	1	7_Enh	NA	NA	1	ENSG00000171824.9	1	ENSG00000244038.5
chr1	11220000	chr1	11780000	22	8.806605e-9	5.591811e-6	1	7_Enh	1	7_Enh	NA	NA	1	ENSG00000177674.11
chr1	11220000	chr1	11820000	16	6.321198e-7	1.932738e-4	1	7_Enh	1	7_Enh	NA	NA	1	ENSG00000215910.3
chr1	11220000	chr1	16060000	5	4.022746e-5	0.004902235	1	7_Enh	1	7_Enh	NA	NA	1	ENSG00000162460.6
chr1	11220000	chr1	19300000	5	5.267653e-5	0.005997229	1	7_Enh	1	7_Enh	NA	NA	1	ENSG00000169991.6
chr1	11260000	chr1	11700000	27	7.050225e-11	8.420588e-8	1	7_Enh	NA	NA	1	ENSG00000171819.4	1	ENSG00000116661.9
chr1	11260000	chr1	11780000	20	1.222611e-5	0.001990436	1	7_Enh	1	7_Enh	1	ENSG00000171819.4	1	ENSG00000177674.11
chr1	11260000	chr1	12060000	9	9.074484e-4	0.0467953	1	7_Enh	1	7_Enh	1	ENSG00000171819.4	1	ENSG00000116691.6
chr1	11260000	chr1	16700000	6	6.462389e-5	0.006980803	1	7_Enh	1	7_Enh	1	ENSG00000171819.4	NA	NA
chr1	11260000	chr1	20780000	5	3.782759e-4	0.02530485	1	7_Enh	1	7_Enh	1	ENSG00000171819.4	NA	NA
chr1	11340000	chr1	11540000	27	3.792706e-6	8.023648e-4	1	7_Enh	NA	NA	1	ENSG00000120942.9	1	ENSG00000204624.6
chr1	11340000	chr1	11700000	31	6.942423e-13	1.357452e-9	1	7_Enh	NA	NA	1	ENSG00000120942.9	1	ENSG00000116661.9
chr1	11340000	chr1	11780000	30	4.890652e-11	6.087115e-8	1	7_Enh	1	7_Enh	1	ENSG00000120942.9	1	ENSG00000177674.11
chr1	11340000	chr1	11820000	14	4.298008e-4	0.0276973	1	7_Enh	1	7_Enh	1	ENSG00000120942.9	1	ENSG00000215910.3
chr1	11340000	chr1	12540000	11	7.462752e-6	0.001358893	1	7_Enh	1	7_Enh	1	ENSG00000120942.9	NA	NA
chr1	11340000	chr1	17740000	4	3.375797e-4	0.02332209	1	7_Enh	1	7_Enh	1	ENSG00000120942.9	NA	NA
chr1	11340000	chr1	17860000	5	2.229247e-4	0.01731383	1	7_Enh	1	7_Enh	1	ENSG00000120942.9	1	ENSG00000074964.12
chr1	11340000	chr1	18940000	4	7.882397e-4	0.04242694	1	7_Enh	NA	NA	1	ENSG00000120942.9	1	ENSG00000009709.7
chr1	11700000	chr1	15420000	8	5.454443e-6	0.001065852	NA	NA	1	7_Enh	1	ENSG00000116661.9	NA	NA
chr1	11700000	chr1	16740000	6	9.020022e-7	2.570192e-4	NA	NA	1	7_Enh	1	ENSG00000116661.9	NA	NA
chr1	11780000	chr1	16180000	5	8.06791e-5	0.008237242	1	7_Enh	1	7_Enh	1	ENSG00000177674.11	1	ENSG00000065526.6
chr1	11780000	chr1	17460000	4	7.310832e-4	0.04024934	1	7_Enh	1	7_Enh	1	ENSG00000177674.11	1	ENSG00000117115.8
chr1	11780000	chr1	19580000	5	9.052591e-5	0.008970707	1	7_Enh	1	7_Enh	1	ENSG00000177674.11	1	ENSG00000127463.9
chr1	11780000	chr1	19660000	4	4.864164e-4	0.03022797	1	7_Enh	1	7_Enh	1	ENSG00000177674.11	NA	NA
chr1	11820000	chr1	12300000	11	1.52949e-4	0.01317688	1	7_Enh	1	7_Enh	1	ENSG00000215910.3	1	ENSG00000048707.9
chr1	11820000	chr1	15620000	6	4.56592e-5	0.005391132	1	7_Enh	1	7_Enh	1	ENSG00000215910.3	NA	NA
chr1	11820000	chr1	17340000	6	1.838466e-7	7.088414e-5	1	7_Enh	1	7_Enh	1	ENSG00000215910.3	1	ENSG00000159363.13
chr1	11820000	chr1	17380000	7	1.126216e-7	4.727584e-5	1	7_Enh	1	7_Enh	1	ENSG00000215910.3	1	ENSG00000117118.5
chr1	11820000	chr1	17940000	5	8.992987e-6	0.001569985	1	7_Enh	1	7_Enh	1	ENSG00000215910.3	NA	NA
chr1	11820000	chr1	20740000	4	2.663979e-4	0.01967663	1	7_Enh	1	7_Enh	1	ENSG00000215910.3	NA	NA
chr1	11860000	chr1	12060000	12	4.314487e-4	0.02776953	1	7_Enh	1	7_Enh	1	ENSG00000177000.6	1	ENSG00000116691.6
chr1	11860000	chr1	16780000	4	7.261723e-4	0.04006083	1	7_Enh	1	7_Enh	1	ENSG00000177000.6	1	ENSG00000157191.15
chr1	11860000	chr1	16820000	4	8.959372e-4	0.04638651	1	7_Enh	1	7_Enh	1	ENSG00000177000.6	NA	NA
chr1	11860000	chr1	17500000	4	1.284178e-4	0.01160437	1	7_Enh	1	7_Enh	1	ENSG00000177000.6	NA	NA
chr1	11860000	chr1	17740000	3	9.663829e-4	0.04887059	1	7_Enh	1	7_Enh	1	ENSG00000177000.6	NA	NA
chr1	12060000	chr1	12180000	17	5.162287e-4	0.03151362	1	7_Enh	1	7_Enh	1	ENSG00000116691.6	NA	NA
chr1	12060000	chr1	14020000	5	4.592083e-4	0.02902427	1	7_Enh	1	7_Enh	1	ENSG00000116691.6	1	ENSG00000116731.18
chr1	12060000	chr1	15780000	5	2.517379e-5	0.003450855	1	7_Enh	1	7_Enh	1	ENSG00000116691.6	1	ENSG00000215704.5
chr1	12060000	chr1	15820000	5	5.767759e-6	0.001113179	1	7_Enh	1	7_Enh	1	ENSG00000116691.6	NA	NA
chr1	12060000	chr1	16140000	4	1.049082e-4	0.009999531	1	7_Enh	1	7_Enh	1	ENSG00000116691.6	NA	NA
chr1	12060000	chr1	19740000	5	8.589884e-5	0.008628422	1	7_Enh	1	7_Enh	1	ENSG00000116691.6	NA	NA
chr1	12100000	chr1	15460000	4	9.966684e-4	0.04994978	1	7_Enh	1	7_Enh	NA	NA	1	ENSG00000171729.9
chr1	12100000	chr1	15580000	5	2.501302e-4	0.01880733	1	7_Enh	1	7_Enh	NA	NA	1	ENSG00000142621.15
chr1	12100000	chr1	15900000	5	1.141522e-4	0.01064324	1	7_Enh	NA	NA	NA	NA	1	ENSG00000116771.5
chr1	12100000	chr1	16180000	4	2.219824e-4	0.01726009	1	7_Enh	1	7_Enh	NA	NA	1	ENSG00000065526.6
chr1	12100000	chr1	18100000	4	7.02406e-4	0.03913112	1	7_Enh	1	7_Enh	NA	NA	1	ENSG00000117148.6
chr1	12140000	chr1	12260000	22	1.777953e-8	1.016452e-5	1	7_Enh	1	7_Enh	1	ENSG00000120949.10	NA	NA
chr1	12140000	chr1	12300000	24	1.032553e-8	6.402676e-6	1	7_Enh	1	7_Enh	1	ENSG00000120949.10	1	ENSG00000048707.9
chr1	12140000	chr1	15100000	7	5.583017e-4	0.03329966	1	7_Enh	1	7_Enh	1	ENSG00000120949.10	NA	NA
chr1	12140000	chr1	15660000	7	6.476634e-6	0.001217827	1	7_Enh	1	7_Enh	1	ENSG00000120949.10	NA	NA
chr1	12140000	chr1	15940000	7	1.868787e-5	0.002756468	1	7_Enh	1	7_Enh	1	ENSG00000120949.10	1	ENSG00000197312.7
chr1	12140000	chr1	17380000	4	5.636517e-4	0.03352906	1	7_Enh	1	7_Enh	1	ENSG00000120949.10	1	ENSG00000117118.5
chr1	12140000	chr1	22140000	3	7.214916e-4	0.03988027	1	7_Enh	1	7_Enh	1	ENSG00000120949.10	1	ENSG00000187942.7
chr1	12180000	chr1	12300000	35	9.798534e-12	1.458171e-8	1	7_Enh	1	7_Enh	NA	NA	1	ENSG00000048707.9
chr1	12180000	chr1	15580000	7	2.969804e-5	0.003906979	1	7_Enh	1	7_Enh	NA	NA	1	ENSG00000142621.15
chr1	12180000	chr1	17620000	5	1.364298e-4	0.0121247	1	7_Enh	1	7_Enh	NA	NA	1	ENSG00000159339.9
chr1	12220000	chr1	12500000	12	4.271081e-4	0.02757458	1	7_Enh	1	7_Enh	1	ENSG00000028137.12	NA	NA
chr1	12220000	chr1	15660000	5	4.780254e-4	0.02986211	1	7_Enh	1	7_Enh	1	ENSG00000028137.12	NA	NA
chr1	12220000	chr1	16060000	7	2.536258e-8	1.367912e-5	1	7_Enh	1	7_Enh	1	ENSG00000028137.12	1	ENSG00000162460.6
chr1	12220000	chr1	16140000	6	7.325973e-7	2.1732e-4	1	7_Enh	1	7_Enh	1	ENSG00000028137.12	NA	NA
chr1	12220000	chr1	16580000	4	8.327963e-4	0.04408722	1	7_Enh	1	7_Enh	1	ENSG00000028137.12	1	ENSG00000132881.7
chr1	12220000	chr1	17860000	6	1.127886e-6	3.071932e-4	1	7_Enh	1	7_Enh	1	ENSG00000028137.12	1	ENSG00000074964.12
chr1	12220000	chr1	18100000	4	9.547124e-4	0.04846191	1	7_Enh	1	7_Enh	1	ENSG00000028137.12	1	ENSG00000117148.6
chr1	12220000	chr1	18180000	5	3.94183e-6	8.269965e-4	1	7_Enh	1	7_Enh	1	ENSG00000028137.12	NA	NA
chr1	12260000	chr1	12780000	11	6.61673e-4	0.03753044	1	7_Enh	NA	NA	NA	NA	1	ENSG00000188984.7
chr1	12260000	chr1	16380000	4	6.441003e-5	0.006963642	1	7_Enh	NA	NA	NA	NA	1	ENSG00000184908.13
chr1	12260000	chr1	16580000	4	4.023957e-4	0.026438	1	7_Enh	1	7_Enh	NA	NA	1	ENSG00000132881.7
chr1	12260000	chr1	16780000	4	4.270509e-4	0.02757268	1	7_Enh	1	7_Enh	NA	NA	1	ENSG00000157191.15
chr1	12260000	chr1	19620000	3	5.242712e-4	0.03185942	1	7_Enh	1	7_Enh	NA	NA	1	ENSG00000053371.8
chr1	12260000	chr1	20900000	4	6.331569e-5	0.00687771	1	7_Enh	1	7_Enh	NA	NA	1	ENSG00000158825.5
chr1	12260000	chr1	22100000	4	7.345837e-6	0.001342302	1	7_Enh	1	7_Enh	NA	NA	1	ENSG00000090686.11
chr1	12300000	chr1	12540000	13	7.221026e-4	0.03990378	1	7_Enh	1	7_Enh	1	ENSG00000048707.9	NA	NA
chr1	12300000	chr1	12580000	18	9.057221e-5	0.008974123	1	7_Enh	1	7_Enh	1	ENSG00000048707.9	NA	NA
chr1	12300000	chr1	14940000	7	3.958747e-5	0.004843273	1	7_Enh	1	7_Enh	1	ENSG00000048707.9	1	ENSG00000189337.11
chr1	12300000	chr1	16300000	4	2.976921e-4	0.02131056	1	7_Enh	1	7_Enh	1	ENSG00000048707.9	1	ENSG00000116809.7
chr1	12300000	chr1	17260000	6	6.500432e-6	0.001221289	1	7_Enh	1	7_Enh	1	ENSG00000048707.9	NA	NA
chr1	12300000	chr1	17460000	6	8.371491e-7	2.421389e-4	1	7_Enh	1	7_Enh	1	ENSG00000048707.9	1	ENSG00000117115.8
chr1	12300000	chr1	18220000	8	3.082103e-8	1.608609e-5	1	7_Enh	1	7_Enh	1	ENSG00000048707.9	NA	NA
chr1	12300000	chr1	19900000	3	8.486196e-4	0.0446757	1	7_Enh	1	7_Enh	1	ENSG00000048707.9	NA	NA
chr1	12380000	chr1	15580000	11	6.284639e-8	2.916949e-5	1	7_Enh	1	7_Enh	NA	NA	1	ENSG00000142621.15
chr1	12380000	chr1	15780000	6	2.365044e-4	0.01806825	1	7_Enh	1	7_Enh	NA	NA	1	ENSG00000215704.5
chr1	12380000	chr1	15900000	11	1.098218e-8	6.74504e-6	1	7_Enh	NA	NA	NA	NA	1	ENSG00000116771.5
chr1	12380000	chr1	20620000	4	2.818539e-4	0.0204901	1	7_Enh	1	7_Enh	NA	NA	1	ENSG00000158816.11
chr1	12460000	chr1	19300000	6	1.862112e-5	0.002749392	1	7_Enh	1	7_Enh	NA	NA	1	ENSG00000169991.6
chr1	12500000	chr1	22460000	3	4.127641e-4	0.02691617	1	7_Enh	1	7_Enh	NA	NA	1	ENSG00000162552.10
chr1	12540000	chr1	15460000	10	4.286203e-10	4.118606e-7	1	7_Enh	1	7_Enh	NA	NA	1	ENSG00000171729.9
chr1	12540000	chr1	15580000	6	8.76959e-5	0.008761429	1	7_Enh	1	7_Enh	NA	NA	1	ENSG00000142621.15
chr1	12540000	chr1	16780000	6	1.035654e-5	0.001750992	1	7_Enh	1	7_Enh	NA	NA	1	ENSG00000157191.15
chr1	12580000	chr1	16580000	5	9.624109e-4	0.04873278	1	7_Enh	1	7_Enh	NA	NA	1	ENSG00000132881.7
chr1	12780000	chr1	14140000	12	1.202517e-5	0.001965363	NA	NA	1	7_Enh	1	ENSG00000188984.7	NA	NA
chr1	12820000	chr1	14820000	11	7.841359e-5	0.008062661	NA	NA	1	7_Enh	1	ENSG00000116726.4	NA	NA
chr1	12820000	chr1	15660000	10	3.851194e-6	8.122145e-4	NA	NA	1	7_Enh	1	ENSG00000116726.4	NA	NA
chr1	12820000	chr1	20100000	6	1.440734e-5	0.002259603	NA	NA	1	7_Enh	1	ENSG00000116726.4	NA	NA
chr1	12860000	chr1	14700000	10	2.771578e-5	0.003709685	NA	NA	1	7_Enh	1	ENSG00000116721.9	NA	NA
chr1	12860000	chr1	15340000	5	3.686312e-4	0.02484676	NA	NA	1	7_Enh	1	ENSG00000116721.9	NA	NA
chr1	12860000	chr1	19940000	5	1.502947e-4	0.0130097	NA	NA	1	7_Enh	1	ENSG00000116721.9	1	ENSG00000173436.9
chr1	12900000	chr1	14700000	9	1.807386e-4	0.01488539	NA	NA	1	7_Enh	1	ENSG00000120952.4	NA	NA
chr1	12900000	chr1	14940000	9	6.07037e-5	0.006666197	NA	NA	1	7_Enh	1	ENSG00000120952.4	1	ENSG00000189337.11
chr1	13860000	chr1	14700000	11	3.108133e-5	0.004042603	NA	NA	1	7_Enh	1	ENSG00000162494.5	NA	NA
chr1	13860000	chr1	14820000	9	7.987565e-4	0.04281928	NA	NA	1	7_Enh	1	ENSG00000162494.5	NA	NA
chr1	13860000	chr1	15060000	13	3.102522e-9	2.283657e-6	NA	NA	1	7_Enh	1	ENSG00000162494.5	NA	NA
chr1	13860000	chr1	15660000	6	5.005719e-4	0.03084154	NA	NA	1	7_Enh	1	ENSG00000162494.5	NA	NA
chr1	13900000	chr1	15100000	16	4.221047e-5	0.005083506	NA	NA	1	7_Enh	1	ENSG00000162493.12	NA	NA
chr1	13900000	chr1	15660000	8	4.928902e-4	0.03050801	NA	NA	1	7_Enh	1	ENSG00000162493.12	NA	NA
chr1	13900000	chr1	15780000	7	1.746073e-4	0.0145192	NA	NA	1	7_Enh	1	ENSG00000162493.12	1	ENSG00000215704.5
chr1	14020000	chr1	14140000	31	3.904798e-7	1.311306e-4	1	7_Enh	1	7_Enh	1	ENSG00000116731.18	NA	NA
chr1	14020000	chr1	14940000	13	2.441987e-5	0.00337263	1	7_Enh	1	7_Enh	1	ENSG00000116731.18	1	ENSG00000189337.11
chr1	14020000	chr1	15140000	15	1.988632e-6	4.820301e-4	1	7_Enh	1	7_Enh	1	ENSG00000116731.18	NA	NA
chr1	14020000	chr1	15340000	10	6.187849e-8	2.879377e-5	1	7_Enh	1	7_Enh	1	ENSG00000116731.18	NA	NA
chr1	14140000	chr1	24140000	6	1.913418e-6	4.672422e-4	1	7_Enh	1	7_Enh	NA	NA	1	ENSG00000117308.10
chr1	14700000	chr1	18940000	5	4.677582e-4	0.0294066	1	7_Enh	NA	NA	NA	NA	1	ENSG00000009709.7
chr1	14820000	chr1	18100000	8	1.960415e-4	0.01577765	1	7_Enh	1	7_Enh	NA	NA	1	ENSG00000117148.6
chr1	14940000	chr1	15340000	15	2.10784e-5	0.003018878	1	7_Enh	1	7_Enh	1	ENSG00000189337.11	NA	NA
chr1	14940000	chr1	15420000	27	1.267424e-5	0.002047036	1	7_Enh	1	7_Enh	1	ENSG00000189337.11	NA	NA
chr1	14940000	chr1	17220000	7	8.851316e-4	0.04599703	1	7_Enh	1	7_Enh	1	ENSG00000189337.11	NA	NA
chr1	14940000	chr1	18420000	8	4.007683e-6	8.375728e-4	1	7_Enh	NA	NA	1	ENSG00000189337.11	1	ENSG00000117154.7
chr1	14940000	chr1	19660000	5	4.288817e-4	0.0276552	1	7_Enh	1	7_Enh	1	ENSG00000189337.11	NA	NA
chr1	15060000	chr1	15580000	17	8.355579e-5	0.008451927	1	7_Enh	1	7_Enh	NA	NA	1	ENSG00000142621.15
chr1	15100000	chr1	17660000	8	3.157933e-5	0.00409025	1	7_Enh	NA	NA	NA	NA	1	ENSG00000269468.1
chr1	15140000	chr1	17860000	7	6.512235e-4	0.03711563	1	7_Enh	1	7_Enh	NA	NA	1	ENSG00000074964.12
chr1	15220000	chr1	18100000	8	3.033178e-4	0.02160456	1	7_Enh	1	7_Enh	NA	NA	1	ENSG00000117148.6
chr1	15300000	chr1	17860000	7	2.92188e-5	0.003858782	1	7_Enh	1	7_Enh	NA	NA	1	ENSG00000074964.12
chr1	15300000	chr1	20980000	5	1.639127e-5	0.002495841	1	7_Enh	NA	NA	NA	NA	1	ENSG00000244038.5
chr1	15340000	chr1	15460000	16	2.275681e-4	0.01757259	1	7_Enh	1	7_Enh	NA	NA	1	ENSG00000171729.9
chr1	15340000	chr1	15780000	11	4.137728e-5	0.005008134	1	7_Enh	1	7_Enh	NA	NA	1	ENSG00000215704.5
chr1	15460000	chr1	15580000	47	2.318409e-15	7.504455e-12	1	7_Enh	1	7_Enh	1	ENSG00000171729.9	1	ENSG00000142621.15
chr1	15460000	chr1	15620000	65	3.254356e-30	6.41709e-26	1	7_Enh	1	7_Enh	1	ENSG00000171729.9	NA	NA
chr1	15460000	chr1	15660000	32	6.482257e-9	4.303415e-6	1	7_Enh	1	7_Enh	1	ENSG00000171729.9	NA	NA
chr1	15460000	chr1	15780000	25	5.768674e-11	7.033883e-8	1	7_Enh	1	7_Enh	1	ENSG00000171729.9	1	ENSG00000215704.5
chr1	15460000	chr1	18220000	6	6.609711e-4	0.03750171	1	7_Enh	1	7_Enh	1	ENSG00000171729.9	NA	NA
chr1	15460000	chr1	20740000	6	7.744867e-6	0.001399863	1	7_Enh	1	7_Enh	1	ENSG00000171729.9	NA	NA
chr1	15580000	chr1	15780000	21	2.12135e-4	0.0166979	1	7_Enh	1	7_Enh	1	ENSG00000142621.15	1	ENSG00000215704.5
chr1	15580000	chr1	19300000	6	8.727554e-5	0.008730398	1	7_Enh	1	7_Enh	1	ENSG00000142621.15	1	ENSG00000169991.6
chr1	15580000	chr1	23100000	6	5.434522e-6	0.001062851	1	7_Enh	1	7_Enh	1	ENSG00000142621.15	NA	NA
chr1	15620000	chr1	16940000	11	4.892388e-5	0.005676041	1	7_Enh	1	7_Enh	NA	NA	1	ENSG00000219481.6
chr1	15660000	chr1	15780000	38	7.344978e-10	6.577557e-7	1	7_Enh	1	7_Enh	NA	NA	1	ENSG00000215704.5
chr1	15660000	chr1	20940000	6	1.835313e-6	4.52147e-4	1	7_Enh	1	7_Enh	NA	NA	1	ENSG00000158828.5
chr1	15780000	chr1	17860000	7	4.429479e-5	0.005267005	1	7_Enh	1	7_Enh	1	ENSG00000215704.5	1	ENSG00000074964.12
chr1	15780000	chr1	23980000	4	1.127269e-4	0.01054586	1	7_Enh	1	7_Enh	1	ENSG00000215704.5	NA	NA
chr1	15820000	chr1	16060000	12	8.135715e-5	0.008287445	1	7_Enh	1	7_Enh	NA	NA	1	ENSG00000162460.6
chr1	15820000	chr1	20940000	3	8.86147e-4	0.04603472	1	7_Enh	1	7_Enh	NA	NA	1	ENSG00000158828.5
chr1	15900000	chr1	16060000	39	3.296371e-18	1.707938e-14	NA	NA	1	7_Enh	1	ENSG00000116771.5	1	ENSG00000162460.6
chr1	15900000	chr1	16180000	19	2.218221e-6	5.258499e-4	NA	NA	1	7_Enh	1	ENSG00000116771.5	1	ENSG00000065526.6
chr1	15900000	chr1	16700000	12	9.741954e-5	0.009474223	NA	NA	1	7_Enh	1	ENSG00000116771.5	NA	NA
chr1	15900000	chr1	19340000	5	4.285482e-4	0.02764048	NA	NA	1	7_Enh	1	ENSG00000116771.5	NA	NA
chr1	15900000	chr1	19820000	7	2.99223e-6	6.6605e-4	NA	NA	1	7_Enh	1	ENSG00000116771.5	1	ENSG00000077549.13
chr1	15900000	chr1	22140000	4	2.912106e-4	0.02098067	NA	NA	1	7_Enh	1	ENSG00000116771.5	1	ENSG00000187942.7
chr1	15940000	chr1	16060000	68	1.949402e-31	4.145307e-27	1	7_Enh	1	7_Enh	1	ENSG00000197312.7	1	ENSG00000162460.6
chr1	15940000	chr1	16140000	29	6.511935e-8	3.005718e-5	1	7_Enh	1	7_Enh	1	ENSG00000197312.7	NA	NA
chr1	15940000	chr1	16220000	23	5.618676e-4	0.03345336	1	7_Enh	1	7_Enh	1	ENSG00000197312.7	NA	NA
chr1	15940000	chr1	16260000	26	1.974728e-5	0.002873393	1	7_Enh	1	7_Enh	1	ENSG00000197312.7	NA	NA
chr1	15940000	chr1	16300000	20	4.37738e-6	8.980462e-4	1	7_Enh	1	7_Enh	1	ENSG00000197312.7	1	ENSG00000116809.7
chr1	15940000	chr1	16820000	14	4.109354e-4	0.02683064	1	7_Enh	1	7_Enh	1	ENSG00000197312.7	NA	NA
chr1	15940000	chr1	19220000	6	2.442701e-4	0.01849312	1	7_Enh	1	7_Enh	1	ENSG00000197312.7	1	ENSG00000159423.12
chr1	15940000	chr1	19540000	6	5.682562e-4	0.0337204	1	7_Enh	1	7_Enh	1	ENSG00000197312.7	1	ENSG00000127481.10
chr1	15940000	chr1	19700000	6	1.015001e-4	0.009761914	1	7_Enh	1	7_Enh	1	ENSG00000197312.7	NA	NA
chr1	15940000	chr1	22100000	4	9.547576e-4	0.048464	1	7_Enh	1	7_Enh	1	ENSG00000197312.7	1	ENSG00000090686.11
chr1	15980000	chr1	23900000	4	7.558075e-4	0.04120125	NA	NA	1	7_Enh	1	ENSG00000215695.1	1	ENSG00000197880.4
chr1	16060000	chr1	17460000	6	2.787962e-4	0.02033249	1	7_Enh	1	7_Enh	1	ENSG00000162460.6	1	ENSG00000117115.8
chr1	16060000	chr1	17860000	6	1.59642e-4	0.01359771	1	7_Enh	1	7_Enh	1	ENSG00000162460.6	1	ENSG00000074964.12
chr1	16060000	chr1	19300000	5	8.122285e-5	0.008277382	1	7_Enh	1	7_Enh	1	ENSG00000162460.6	1	ENSG00000169991.6
chr1	16060000	chr1	19980000	4	2.11592e-4	0.01666817	1	7_Enh	1	7_Enh	1	ENSG00000162460.6	1	ENSG00000158748.3
chr1	16060000	chr1	20940000	3	9.751561e-4	0.04918712	1	7_Enh	1	7_Enh	1	ENSG00000162460.6	1	ENSG00000158828.5
chr1	16060000	chr1	21900000	3	6.803656e-4	0.03826612	1	7_Enh	1	7_Enh	1	ENSG00000162460.6	NA	NA
chr1	16060000	chr1	23980000	3	8.317095e-4	0.04404518	1	7_Enh	1	7_Enh	1	ENSG00000162460.6	NA	NA
chr1	16060000	chr1	25300000	5	1.284203e-5	0.002067938	1	7_Enh	1	7_Enh	1	ENSG00000162460.6	1	ENSG00000020633.14
chr1	16140000	chr1	16300000	33	7.681397e-19	4.374506e-15	1	7_Enh	1	7_Enh	NA	NA	1	ENSG00000116809.7
chr1	16140000	chr1	16380000	27	3.183609e-17	1.409635e-13	1	7_Enh	NA	NA	NA	NA	1	ENSG00000184908.13
chr1	16140000	chr1	16540000	13	3.452905e-6	7.453145e-4	1	7_Enh	1	7_Enh	NA	NA	1	ENSG00000204377.3
chr1	16140000	chr1	16580000	13	3.485433e-5	0.004404289	1	7_Enh	1	7_Enh	NA	NA	1	ENSG00000132881.7
chr1	16180000	chr1	16300000	20	5.115444e-7	1.629168e-4	1	7_Enh	1	7_Enh	1	ENSG00000065526.6	1	ENSG00000116809.7
chr1	16180000	chr1	16380000	33	6.582885e-21	4.930098e-17	1	7_Enh	NA	NA	1	ENSG00000065526.6	1	ENSG00000184908.13
chr1	16180000	chr1	21100000	4	2.899856e-4	0.0209171	1	7_Enh	1	7_Enh	1	ENSG00000065526.6	1	ENSG00000127483.13
chr1	16180000	chr1	21140000	4	8.790273e-4	0.04577875	1	7_Enh	1	7_Enh	1	ENSG00000065526.6	NA	NA
chr1	16180000	chr1	22580000	4	3.661861e-5	0.004569217	1	7_Enh	1	7_Enh	1	ENSG00000065526.6	NA	NA
chr1	16220000	chr1	16380000	17	7.0521e-5	0.007448714	1	7_Enh	NA	NA	NA	NA	1	ENSG00000184908.13
chr1	16220000	chr1	16540000	13	8.26964e-4	0.04387491	1	7_Enh	1	7_Enh	NA	NA	1	ENSG00000204377.3
chr1	16260000	chr1	16380000	30	3.105992e-11	4.072347e-8	1	7_Enh	NA	NA	NA	NA	1	ENSG00000184908.13
chr1	16260000	chr1	16580000	20	1.37397e-5	0.00217854	1	7_Enh	1	7_Enh	NA	NA	1	ENSG00000132881.7
chr1	16260000	chr1	19940000	5	9.648654e-4	0.04881941	1	7_Enh	1	7_Enh	NA	NA	1	ENSG00000173436.9
chr1	16300000	chr1	16540000	14	3.797698e-5	0.004694882	1	7_Enh	1	7_Enh	1	ENSG00000116809.7	1	ENSG00000204377.3
chr1	16300000	chr1	16580000	15	8.188108e-5	0.008328025	1	7_Enh	1	7_Enh	1	ENSG00000116809.7	1	ENSG00000132881.7
chr1	16300000	chr1	20020000	5	4.384984e-5	0.005227623	1	7_Enh	1	7_Enh	1	ENSG00000116809.7	NA	NA
chr1	16300000	chr1	26060000	4	1.465926e-4	0.01277758	1	7_Enh	1	7_Enh	1	ENSG00000116809.7	NA	NA
chr1	16380000	chr1	16540000	38	1.988437e-23	2.063757e-19	NA	NA	1	7_Enh	1	ENSG00000184908.13	1	ENSG00000204377.3
chr1	16380000	chr1	16580000	32	9.36889e-16	3.237872e-12	NA	NA	1	7_Enh	1	ENSG00000184908.13	1	ENSG00000132881.7
chr1	16380000	chr1	16740000	16	1.434399e-8	8.470588e-6	NA	NA	1	7_Enh	1	ENSG00000184908.13	NA	NA
chr1	16380000	chr1	19380000	4	5.315772e-4	0.03217066	NA	NA	1	7_Enh	1	ENSG00000184908.13	NA	NA
chr1	16380000	chr1	19900000	4	1.303156e-4	0.01172833	NA	NA	1	7_Enh	1	ENSG00000184908.13	NA	NA
chr1	16380000	chr1	24820000	3	7.190747e-4	0.0397854	NA	NA	1	7_Enh	1	ENSG00000184908.13	1	ENSG00000117602.7
chr1	16540000	chr1	16700000	35	7.980656e-14	1.921279e-10	1	7_Enh	1	7_Enh	1	ENSG00000204377.3	NA	NA
chr1	16540000	chr1	16740000	15	1.444273e-4	0.01263685	1	7_Enh	1	7_Enh	1	ENSG00000204377.3	NA	NA
chr1	16540000	chr1	16780000	18	5.715885e-5	0.006374019	1	7_Enh	1	7_Enh	1	ENSG00000204377.3	1	ENSG00000157191.15
chr1	16540000	chr1	19620000	6	3.041789e-6	6.746669e-4	1	7_Enh	1	7_Enh	1	ENSG00000204377.3	1	ENSG00000053371.8
chr1	16580000	chr1	16700000	47	6.847234e-16	2.434018e-12	1	7_Enh	1	7_Enh	1	ENSG00000132881.7	NA	NA
chr1	16580000	chr1	16740000	22	8.487977e-6	0.001501147	1	7_Enh	1	7_Enh	1	ENSG00000132881.7	NA	NA
chr1	16580000	chr1	16780000	22	1.93305e-4	0.01562003	1	7_Enh	1	7_Enh	1	ENSG00000132881.7	1	ENSG00000157191.15
chr1	16580000	chr1	19820000	6	6.567174e-5	0.007063371	1	7_Enh	1	7_Enh	1	ENSG00000132881.7	1	ENSG00000077549.13
chr1	16580000	chr1	19900000	6	7.195759e-6	0.001321446	1	7_Enh	1	7_Enh	1	ENSG00000132881.7	NA	NA
chr1	16580000	chr1	21340000	5	4.569426e-4	0.02892264	1	7_Enh	1	7_Enh	1	ENSG00000132881.7	NA	NA
chr1	16580000	chr1	26300000	4	7.719931e-4	0.04181285	1	7_Enh	1	7_Enh	1	ENSG00000132881.7	NA	NA
chr1	16700000	chr1	24660000	4	8.095212e-4	0.04322227	1	7_Enh	1	7_Enh	NA	NA	1	ENSG00000158055.11
chr1	16700000	chr1	26420000	5	1.879466e-5	0.002768397	1	7_Enh	1	7_Enh	NA	NA	1	ENSG00000175087.5
chr1	16740000	chr1	24420000	4	1.266774e-4	0.0114889	1	7_Enh	1	7_Enh	NA	NA	1	ENSG00000142661.14
chr1	16780000	chr1	17220000	30	1.489189e-12	2.698744e-9	1	7_Enh	1	7_Enh	1	ENSG00000157191.15	NA	NA
chr1	16780000	chr1	21460000	9	1.537306e-8	8.984973e-6	1	7_Enh	1	7_Enh	1	ENSG00000157191.15	NA	NA
chr1	16860000	chr1	17220000	488	0	0	NA	NA	1	7_Enh	1	ENSG00000268674.1	NA	NA
chr1	16860000	chr1	17260000	23	7.386472e-7	2.187655e-4	NA	NA	1	7_Enh	1	ENSG00000268674.1	NA	NA
chr1	16860000	chr1	17340000	11	5.559149e-4	0.03320003	NA	NA	1	7_Enh	1	ENSG00000268674.1	1	ENSG00000159363.13
chr1	16940000	chr1	17060000	41	3.64033e-9	2.621322e-6	1	7_Enh	1	7_Enh	1	ENSG00000219481.6	1	ENSG00000058453.12
chr1	16940000	chr1	17220000	65	4.414994e-34	1.086916e-29	1	7_Enh	1	7_Enh	1	ENSG00000219481.6	NA	NA
chr1	16940000	chr1	17260000	24	3.540306e-6	7.599497e-4	1	7_Enh	1	7_Enh	1	ENSG00000219481.6	NA	NA
chr1	16940000	chr1	17340000	14	3.975372e-5	0.004857866	1	7_Enh	1	7_Enh	1	ENSG00000219481.6	1	ENSG00000159363.13
chr1	16940000	chr1	17900000	15	4.073062e-7	1.356686e-4	1	7_Enh	1	7_Enh	1	ENSG00000219481.6	NA	NA
chr1	16940000	chr1	18940000	6	6.319743e-4	0.03634132	1	7_Enh	NA	NA	1	ENSG00000219481.6	1	ENSG00000009709.7
chr1	16940000	chr1	21740000	10	2.542738e-9	1.927623e-6	1	7_Enh	1	7_Enh	1	ENSG00000219481.6	NA	NA
chr1	16940000	chr1	21780000	12	7.756918e-12	1.1879e-8	1	7_Enh	1	7_Enh	1	ENSG00000219481.6	1	ENSG00000142794.14
chr1	16940000	chr1	26380000	4	5.988237e-4	0.03500022	1	7_Enh	1	7_Enh	1	ENSG00000219481.6	1	ENSG00000158022.6
chr1	16980000	chr1	17100000	35	1.699107e-6	4.256655e-4	1	7_Enh	1	7_Enh	1	ENSG00000237847.2	NA	NA
chr1	17060000	chr1	17220000	40	3.296449e-10	3.270707e-7	1	7_Enh	1	7_Enh	1	ENSG00000058453.12	NA	NA
chr1	17060000	chr1	22260000	5	2.620954e-5	0.003556793	1	7_Enh	1	7_Enh	1	ENSG00000058453.12	1	ENSG00000142798.12
chr1	17220000	chr1	19980000	6	7.92976e-5	0.008130494	1	7_Enh	1	7_Enh	NA	NA	1	ENSG00000158748.3
chr1	17220000	chr1	21660000	5	3.741741e-4	0.02510705	1	7_Enh	1	7_Enh	NA	NA	1	ENSG00000117298.10
chr1	17220000	chr1	22340000	5	4.869963e-4	0.03025322	1	7_Enh	1	7_Enh	NA	NA	1	ENSG00000142789.15
chr1	17260000	chr1	21780000	7	9.019052e-6	0.001573512	1	7_Enh	1	7_Enh	NA	NA	1	ENSG00000142794.14
chr1	17340000	chr1	17620000	23	2.230754e-10	2.321224e-7	1	7_Enh	1	7_Enh	1	ENSG00000159363.13	1	ENSG00000159339.9
chr1	17340000	chr1	17740000	10	3.670034e-5	0.004576478	1	7_Enh	1	7_Enh	1	ENSG00000159363.13	NA	NA
chr1	17340000	chr1	18940000	5	9.23569e-4	0.04736514	1	7_Enh	NA	NA	1	ENSG00000159363.13	1	ENSG00000009709.7
chr1	17340000	chr1	19300000	5	6.050039e-4	0.03525297	1	7_Enh	1	7_Enh	1	ENSG00000159363.13	1	ENSG00000169991.6
chr1	17340000	chr1	20380000	5	5.631906e-4	0.03351127	1	7_Enh	1	7_Enh	1	ENSG00000159363.13	NA	NA
chr1	17380000	chr1	17580000	19	5.903829e-5	0.006530865	1	7_Enh	1	7_Enh	1	ENSG00000117118.5	1	ENSG00000142619.4
chr1	17380000	chr1	17660000	20	9.468188e-9	5.949775e-6	1	7_Enh	NA	NA	1	ENSG00000117118.5	1	ENSG00000269468.1
chr1	17380000	chr1	17740000	16	3.706756e-7	1.257253e-4	1	7_Enh	1	7_Enh	1	ENSG00000117118.5	NA	NA
chr1	17380000	chr1	19220000	6	3.110429e-4	0.02199567	1	7_Enh	1	7_Enh	1	ENSG00000117118.5	1	ENSG00000159423.12
chr1	17460000	chr1	17580000	35	5.173114e-14	1.286574e-10	1	7_Enh	1	7_Enh	1	ENSG00000117115.8	1	ENSG00000142619.4
chr1	17460000	chr1	17620000	22	2.288011e-5	0.003210974	1	7_Enh	1	7_Enh	1	ENSG00000117115.8	1	ENSG00000159339.9
chr1	17460000	chr1	17660000	22	6.482923e-10	5.905954e-7	1	7_Enh	NA	NA	1	ENSG00000117115.8	1	ENSG00000269468.1
chr1	17460000	chr1	17740000	14	8.95623e-6	0.001565005	1	7_Enh	1	7_Enh	1	ENSG00000117115.8	NA	NA
chr1	17460000	chr1	18180000	11	4.512488e-6	9.195158e-4	1	7_Enh	1	7_Enh	1	ENSG00000117115.8	NA	NA
chr1	17460000	chr1	20180000	7	1.280167e-6	3.400963e-4	1	7_Enh	1	7_Enh	1	ENSG00000117115.8	NA	NA
chr1	17460000	chr1	20900000	6	2.484109e-5	0.003416916	1	7_Enh	1	7_Enh	1	ENSG00000117115.8	1	ENSG00000158825.5
chr1	17500000	chr1	17620000	27	1.336913e-7	5.454941e-5	1	7_Enh	1	7_Enh	NA	NA	1	ENSG00000159339.9
chr1	17500000	chr1	19220000	6	1.129142e-4	0.01055783	1	7_Enh	1	7_Enh	NA	NA	1	ENSG00000159423.12
chr1	17500000	chr1	19620000	5	2.123113e-4	0.01670813	1	7_Enh	1	7_Enh	NA	NA	1	ENSG00000053371.8
chr1	17500000	chr1	27140000	4	7.65212e-5	0.0079160500000000009	1	7_Enh	1	7_Enh	NA	NA	1	ENSG00000204160.7
chr1	17540000	chr1	18220000	12	4.597296e-4	0.02904768	1	7_Enh	1	7_Enh	1	ENSG00000142623.8	NA	NA
chr1	17540000	chr1	19220000	7	2.172148e-5	0.00308738	1	7_Enh	1	7_Enh	1	ENSG00000142623.8	1	ENSG00000159423.12
chr1	17540000	chr1	25980000	3	9.404665e-4	0.04795877	1	7_Enh	1	7_Enh	1	ENSG00000142623.8	NA	NA
chr1	17580000	chr1	17740000	15	6.554813e-5	0.007053561	1	7_Enh	1	7_Enh	1	ENSG00000142619.4	NA	NA
chr1	17580000	chr1	17860000	15	4.122003e-4	0.02689031	1	7_Enh	1	7_Enh	1	ENSG00000142619.4	1	ENSG00000074964.12
chr1	17620000	chr1	19220000	6	7.800298e-4	0.04211892	1	7_Enh	1	7_Enh	1	ENSG00000159339.9	1	ENSG00000159423.12
chr1	17620000	chr1	26740000	5	1.537124e-5	0.002375401	1	7_Enh	1	7_Enh	1	ENSG00000159339.9	1	ENSG00000117682.12
chr1	17660000	chr1	19700000	5	1.172505e-4	0.01085901	NA	NA	1	7_Enh	1	ENSG00000269468.1	NA	NA
chr1	17660000	chr1	24100000	4	1.45779e-4	0.01272403	NA	NA	1	7_Enh	1	ENSG00000269468.1	1	ENSG00000011009.6
chr1	17740000	chr1	18100000	17	4.651899e-6	9.415454e-4	1	7_Enh	1	7_Enh	NA	NA	1	ENSG00000117148.6
chr1	17740000	chr1	19180000	6	9.398198e-4	0.04793555	1	7_Enh	NA	NA	NA	NA	1	ENSG00000179002.5
chr1	17740000	chr1	20940000	5	7.453215e-6	0.001357619	1	7_Enh	1	7_Enh	NA	NA	1	ENSG00000158828.5
chr1	17860000	chr1	18420000	12	4.605791e-4	0.02908591	1	7_Enh	NA	NA	1	ENSG00000074964.12	1	ENSG00000117154.7
chr1	17860000	chr1	19220000	8	4.823216e-5	0.005616111	1	7_Enh	1	7_Enh	1	ENSG00000074964.12	1	ENSG00000159423.12
chr1	17860000	chr1	19340000	10	9.333881e-7	2.641065e-4	1	7_Enh	1	7_Enh	1	ENSG00000074964.12	NA	NA
chr1	17860000	chr1	19820000	6	5.966744e-4	0.03491531	1	7_Enh	1	7_Enh	1	ENSG00000074964.12	1	ENSG00000077549.13
chr1	17860000	chr1	20700000	7	2.668319e-5	0.003605161	1	7_Enh	1	7_Enh	1	ENSG00000074964.12	NA	NA
chr1	17860000	chr1	26140000	4	1.469689e-4	0.01280208	1	7_Enh	1	7_Enh	1	ENSG00000074964.12	1	ENSG00000223474.2
chr1	17900000	chr1	19180000	10	1.02412e-4	0.009824721	1	7_Enh	NA	NA	NA	NA	1	ENSG00000179002.5
chr1	17900000	chr1	19300000	8	2.538602e-4	0.01900736	1	7_Enh	1	7_Enh	NA	NA	1	ENSG00000169991.6
chr1	17940000	chr1	19180000	14	3.857955e-9	2.754292e-6	1	7_Enh	NA	NA	NA	NA	1	ENSG00000179002.5
chr1	18020000	chr1	18420000	35	1.095051e-16	4.444627e-13	1	7_Enh	NA	NA	NA	NA	1	ENSG00000117154.7
chr1	18020000	chr1	18940000	10	1.581994e-4	0.01350585	1	7_Enh	NA	NA	NA	NA	1	ENSG00000009709.7
chr1	18100000	chr1	18220000	49	2.480206e-8	1.342275e-5	1	7_Enh	1	7_Enh	1	ENSG00000117148.6	NA	NA
chr1	18100000	chr1	18940000	10	9.890894e-4	0.04968735	1	7_Enh	NA	NA	1	ENSG00000117148.6	1	ENSG00000009709.7
chr1	18220000	chr1	18940000	12	2.740302e-4	0.02008131	1	7_Enh	NA	NA	NA	NA	1	ENSG00000009709.7
chr1	18420000	chr1	19380000	8	5.4478e-4	0.03273724	NA	NA	1	7_Enh	1	ENSG00000117154.7	NA	NA
chr1	18940000	chr1	20780000	7	3.080706e-4	0.02184581	NA	NA	1	7_Enh	1	ENSG00000009709.7	NA	NA
chr1	19220000	chr1	19340000	27	2.001131e-9	1.56783e-6	1	7_Enh	1	7_Enh	1	ENSG00000159423.12	NA	NA
chr1	19220000	chr1	19380000	21	3.418078e-7	1.176979e-4	1	7_Enh	1	7_Enh	1	ENSG00000159423.12	NA	NA
chr1	19300000	chr1	19540000	23	3.901342e-7	1.310384e-4	1	7_Enh	1	7_Enh	1	ENSG00000169991.6	1	ENSG00000127481.10
chr1	19300000	chr1	20740000	8	2.244126e-4	0.01739485	1	7_Enh	1	7_Enh	1	ENSG00000169991.6	NA	NA
chr1	19340000	chr1	19540000	21	5.260863e-6	0.001036645	1	7_Enh	1	7_Enh	NA	NA	1	ENSG00000127481.10
chr1	19340000	chr1	19620000	15	8.721763e-6	0.001533151	1	7_Enh	1	7_Enh	NA	NA	1	ENSG00000053371.8
chr1	19380000	chr1	19540000	17	9.189168e-4	0.04720194	1	7_Enh	1	7_Enh	NA	NA	1	ENSG00000127481.10
chr1	19380000	chr1	27180000	3	8.266918e-4	0.04386441	1	7_Enh	1	7_Enh	NA	NA	1	ENSG00000175793.10
chr1	19380000	chr1	28140000	3	8.414136e-4	0.04440996	1	7_Enh	1	7_Enh	NA	NA	1	ENSG00000117751.13
chr1	19540000	chr1	19660000	24	2.004815e-5	0.002906705	1	7_Enh	1	7_Enh	1	ENSG00000127481.10	NA	NA
chr1	19540000	chr1	19780000	19	5.144288e-5	0.005894626	1	7_Enh	1	7_Enh	1	ENSG00000127481.10	NA	NA
chr1	19540000	chr1	19980000	13	4.01878e-5	0.004898331	1	7_Enh	1	7_Enh	1	ENSG00000127481.10	1	ENSG00000158748.3
chr1	19540000	chr1	26140000	4	1.816989e-4	0.0149427	1	7_Enh	1	7_Enh	1	ENSG00000127481.10	1	ENSG00000223474.2
chr1	19580000	chr1	19820000	22	7.425791e-6	0.001353846	1	7_Enh	1	7_Enh	1	ENSG00000127463.9	1	ENSG00000077549.13
chr1	19580000	chr1	19940000	19	5.655646e-5	0.006322893	1	7_Enh	1	7_Enh	1	ENSG00000127463.9	1	ENSG00000173436.9
chr1	19580000	chr1	19980000	19	5.871417e-8	2.756946e-5	1	7_Enh	1	7_Enh	1	ENSG00000127463.9	1	ENSG00000158748.3
chr1	19580000	chr1	20060000	11	3.394399e-4	0.02341228	1	7_Enh	1	7_Enh	1	ENSG00000127463.9	NA	NA
chr1	19580000	chr1	28300000	4	1.999408e-4	0.01600318	1	7_Enh	1	7_Enh	1	ENSG00000127463.9	1	ENSG00000158156.7
chr1	19580000	chr1	29060000	4	4.90008e-4	0.03038452	1	7_Enh	1	7_Enh	1	ENSG00000127463.9	1	ENSG00000198492.10
chr1	19620000	chr1	19740000	27	9.908231e-4	0.04974816	1	7_Enh	1	7_Enh	1	ENSG00000053371.8	NA	NA
chr1	19620000	chr1	19820000	14	7.471421e-4	0.04087231	1	7_Enh	1	7_Enh	1	ENSG00000053371.8	1	ENSG00000077549.13
chr1	19620000	chr1	19940000	13	7.248687e-4	0.0400095	1	7_Enh	1	7_Enh	1	ENSG00000053371.8	1	ENSG00000173436.9
chr1	19660000	chr1	19820000	31	9.764804e-11	1.120686e-7	1	7_Enh	1	7_Enh	NA	NA	1	ENSG00000077549.13
chr1	19660000	chr1	19940000	19	4.176327e-5	0.005043047	1	7_Enh	1	7_Enh	NA	NA	1	ENSG00000173436.9
chr1	19660000	chr1	19980000	16	3.367355e-6	7.307991e-4	1	7_Enh	1	7_Enh	NA	NA	1	ENSG00000158748.3
chr1	19660000	chr1	20940000	6	4.356791e-4	0.02796574	1	7_Enh	1	7_Enh	NA	NA	1	ENSG00000158828.5
chr1	19660000	chr1	20980000	7	1.287946e-4	0.01162953	1	7_Enh	NA	NA	NA	NA	1	ENSG00000244038.5
chr1	19700000	chr1	19820000	38	1.368934e-16	5.467736e-13	1	7_Enh	1	7_Enh	NA	NA	1	ENSG00000077549.13
chr1	19700000	chr1	19940000	33	5.344517e-15	1.609073e-11	1	7_Enh	1	7_Enh	NA	NA	1	ENSG00000173436.9
chr1	19700000	chr1	19980000	26	9.048033e-15	2.589771e-11	1	7_Enh	1	7_Enh	NA	NA	1	ENSG00000158748.3
chr1	19700000	chr1	20900000	9	1.163396e-5	0.001915942	1	7_Enh	1	7_Enh	NA	NA	1	ENSG00000158825.5
chr1	19700000	chr1	25940000	4	1.772156e-4	0.01467252	1	7_Enh	NA	NA	NA	NA	1	ENSG00000117643.10
chr1	19700000	chr1	27580000	5	6.770478e-6	0.001260817	1	7_Enh	1	7_Enh	NA	NA	1	ENSG00000142784.11
chr1	19740000	chr1	19940000	74	6.235621e-24	6.859096e-20	1	7_Enh	1	7_Enh	NA	NA	1	ENSG00000173436.9
chr1	19740000	chr1	19980000	77	3.285075e-40	1.002723e-35	1	7_Enh	1	7_Enh	NA	NA	1	ENSG00000158748.3
chr1	19780000	chr1	19940000	47	2.861771e-18	1.496351e-14	1	7_Enh	1	7_Enh	NA	NA	1	ENSG00000173436.9
chr1	19780000	chr1	19980000	48	2.573064e-28	4.304169e-24	1	7_Enh	1	7_Enh	NA	NA	1	ENSG00000158748.3
chr1	19780000	chr1	20900000	9	1.425971e-4	0.01252201	1	7_Enh	1	7_Enh	NA	NA	1	ENSG00000158825.5
chr1	19780000	chr1	20940000	8	1.945427e-5	0.002842095	1	7_Enh	1	7_Enh	NA	NA	1	ENSG00000158828.5
chr1	19820000	chr1	19940000	38	4.437129e-11	5.579302e-8	1	7_Enh	1	7_Enh	1	ENSG00000077549.13	1	ENSG00000173436.9
chr1	19820000	chr1	19980000	52	3.217634e-30	6.35984e-26	1	7_Enh	1	7_Enh	1	ENSG00000077549.13	1	ENSG00000158748.3
chr1	19820000	chr1	20020000	18	1.582813e-4	0.01351117	1	7_Enh	1	7_Enh	1	ENSG00000077549.13	NA	NA
chr1	19820000	chr1	20100000	16	1.434066e-4	0.01257361	1	7_Enh	1	7_Enh	1	ENSG00000077549.13	NA	NA
chr1	19820000	chr1	20740000	10	1.961759e-4	0.01578423	1	7_Enh	1	7_Enh	1	ENSG00000077549.13	NA	NA
chr1	19820000	chr1	20980000	12	1.020973e-8	6.339662e-6	1	7_Enh	NA	NA	1	ENSG00000077549.13	1	ENSG00000244038.5
chr1	19820000	chr1	21980000	9	2.145007e-7	8.047479e-5	1	7_Enh	1	7_Enh	1	ENSG00000077549.13	1	ENSG00000076864.15
chr1	19820000	chr1	23540000	6	2.060575e-5	0.002967291	1	7_Enh	1	7_Enh	1	ENSG00000077549.13	1	ENSG00000179546.3
chr1	19820000	chr1	27780000	4	3.923283e-4	0.02596644	1	7_Enh	1	7_Enh	1	ENSG00000077549.13	NA	NA
chr1	19820000	chr1	27940000	4	1.052677e-4	0.01002469	1	7_Enh	1	7_Enh	1	ENSG00000077549.13	1	ENSG00000126705.9
chr1	19940000	chr1	20940000	8	1.599665e-4	0.01361722	1	7_Enh	1	7_Enh	1	ENSG00000173436.9	1	ENSG00000158828.5
chr1	19940000	chr1	29260000	5	5.474031e-5	0.006171837	1	7_Enh	1	7_Enh	1	ENSG00000173436.9	NA	NA
chr1	19980000	chr1	29540000	7	5.564537e-8	2.637478e-5	1	7_Enh	1	7_Enh	1	ENSG00000158748.3	1	ENSG00000116353.11
chr1	20020000	chr1	20140000	35	2.061246e-7	7.785044e-5	1	7_Enh	1	7_Enh	NA	NA	1	ENSG00000178828.5
chr1	20020000	chr1	20940000	8	5.940528e-5	0.006560802	1	7_Enh	1	7_Enh	NA	NA	1	ENSG00000158828.5
chr1	20020000	chr1	28140000	4	6.552068e-5	0.007051525	1	7_Enh	1	7_Enh	NA	NA	1	ENSG00000117751.13
chr1	20060000	chr1	23300000	4	6.446926e-4	0.03685642	1	7_Enh	1	7_Enh	NA	NA	1	ENSG00000215906.4
chr1	20100000	chr1	20220000	22	6.408751e-5	0.006937585	1	7_Enh	1	7_Enh	NA	NA	1	ENSG00000169914.5
chr1	20100000	chr1	20500000	22	7.202706e-4	0.03983234	1	7_Enh	1	7_Enh	NA	NA	1	ENSG00000162543.5
chr1	20100000	chr1	20900000	12	1.07014e-5	0.00179581	1	7_Enh	1	7_Enh	NA	NA	1	ENSG00000158825.5
chr1	20100000	chr1	22260000	5	2.697324e-4	0.01985449	1	7_Enh	1	7_Enh	NA	NA	1	ENSG00000142798.12
chr1	20140000	chr1	20660000	20	2.526645e-4	0.01894347	1	7_Enh	1	7_Enh	1	ENSG00000178828.5	NA	NA
chr1	20140000	chr1	27740000	5	4.349364e-4	0.02793131	1	7_Enh	1	7_Enh	1	ENSG00000178828.5	NA	NA
chr1	20180000	chr1	20620000	10	8.634341e-5	0.008660248	1	7_Enh	1	7_Enh	NA	NA	1	ENSG00000158816.11
chr1	20180000	chr1	20860000	19	3.950642e-10	3.832e-7	1	7_Enh	NA	NA	NA	NA	1	ENSG00000183114.6
chr1	20180000	chr1	26540000	4	2.013098e-4	0.01608141	1	7_Enh	NA	NA	NA	NA	1	ENSG00000130695.9
chr1	20180000	chr1	26740000	4	1.672095e-4	0.01406501	1	7_Enh	1	7_Enh	NA	NA	1	ENSG00000117682.12
chr1	20220000	chr1	20420000	20	1.138085e-6	3.093951e-4	1	7_Enh	1	7_Enh	1	ENSG00000169914.5	NA	NA
chr1	20220000	chr1	20460000	13	4.283357e-4	0.02763266	1	7_Enh	1	7_Enh	1	ENSG00000169914.5	1	ENSG00000158786.4
chr1	20220000	chr1	20660000	16	4.565041e-4	0.0289036	1	7_Enh	1	7_Enh	1	ENSG00000169914.5	NA	NA
chr1	20220000	chr1	20700000	24	1.776189e-11	2.471603e-8	1	7_Enh	1	7_Enh	1	ENSG00000169914.5	NA	NA
chr1	20220000	chr1	20740000	17	8.64942e-7	2.485094e-4	1	7_Enh	1	7_Enh	1	ENSG00000169914.5	NA	NA
chr1	20220000	chr1	20940000	9	5.699949e-5	0.006359618	1	7_Enh	1	7_Enh	1	ENSG00000169914.5	1	ENSG00000158828.5
chr1	20220000	chr1	24100000	5	3.099546e-4	0.02194157	1	7_Enh	1	7_Enh	1	ENSG00000169914.5	1	ENSG00000011009.6
chr1	20220000	chr1	28700000	3	9.304025e-4	0.04760801	1	7_Enh	1	7_Enh	1	ENSG00000169914.5	1	ENSG00000204138.8
chr1	20220000	chr1	29420000	4	2.58309e-4	0.01924717	1	7_Enh	1	7_Enh	1	ENSG00000169914.5	NA	NA
chr1	20220000	chr1	29580000	4	1.104241e-4	0.01038864	1	7_Enh	1	7_Enh	1	ENSG00000169914.5	1	ENSG00000060656.15
chr1	20260000	chr1	20380000	35	2.426108e-7	8.899166e-5	NA	NA	1	7_Enh	1	ENSG00000188784.4	NA	NA
chr1	20260000	chr1	20420000	24	4.382105e-8	2.158794e-5	NA	NA	1	7_Enh	1	ENSG00000188784.4	NA	NA
chr1	20260000	chr1	20460000	19	6.998157e-7	2.095304e-4	NA	NA	1	7_Enh	1	ENSG00000188784.4	1	ENSG00000158786.4
chr1	20260000	chr1	20500000	41	1.361459e-8	8.100008e-6	NA	NA	1	7_Enh	1	ENSG00000188784.4	1	ENSG00000162543.5
chr1	20260000	chr1	20580000	21	1.57405e-5	0.002419268	NA	NA	1	7_Enh	1	ENSG00000188784.4	NA	NA
chr1	20260000	chr1	20660000	17	4.231129e-4	0.02738901	NA	NA	1	7_Enh	1	ENSG00000188784.4	NA	NA
chr1	20260000	chr1	20700000	17	5.007303e-6	9.974687e-4	NA	NA	1	7_Enh	1	ENSG00000188784.4	NA	NA
chr1	20260000	chr1	20780000	17	1.135114e-5	0.00188041	NA	NA	1	7_Enh	1	ENSG00000188784.4	NA	NA
chr1	20260000	chr1	27020000	4	5.665149e-4	0.03364953	NA	NA	1	7_Enh	1	ENSG00000188784.4	1	ENSG00000117713.13
chr1	20300000	chr1	20420000	27	4.290697e-9	3.017274e-6	NA	NA	1	7_Enh	1	ENSG00000188257.6	NA	NA
chr1	20300000	chr1	20460000	17	3.3395030000000003e-05	0.004265566	NA	NA	1	7_Enh	1	ENSG00000188257.6	1	ENSG00000158786.4
chr1	20300000	chr1	20500000	55	1.90881e-14	5.15743e-11	NA	NA	1	7_Enh	1	ENSG00000188257.6	1	ENSG00000162543.5
chr1	20300000	chr1	20580000	30	5.054632e-10	4.754265e-7	NA	NA	1	7_Enh	1	ENSG00000188257.6	NA	NA
chr1	20300000	chr1	20620000	13	2.827907e-5	0.003764449	NA	NA	1	7_Enh	1	ENSG00000188257.6	1	ENSG00000158816.11
chr1	20300000	chr1	20660000	18	2.664246e-4	0.01967834	NA	NA	1	7_Enh	1	ENSG00000188257.6	NA	NA
chr1	20300000	chr1	20780000	26	2.53299e-11	3.398642e-8	NA	NA	1	7_Enh	1	ENSG00000188257.6	NA	NA
chr1	20300000	chr1	20940000	8	5.567513e-4	0.03323426	NA	NA	1	7_Enh	1	ENSG00000188257.6	1	ENSG00000158828.5
chr1	20340000	chr1	20460000	15	1.220256e-4	0.01117871	NA	NA	1	7_Enh	1	ENSG00000127472.6	1	ENSG00000158786.4
chr1	20340000	chr1	20500000	30	2.025729e-4	0.01615463	NA	NA	1	7_Enh	1	ENSG00000127472.6	1	ENSG00000162543.5
chr1	20340000	chr1	20620000	10	6.168149e-4	0.03572977	NA	NA	1	7_Enh	1	ENSG00000127472.6	1	ENSG00000158816.11
chr1	20340000	chr1	20660000	24	1.929335e-8	1.088106e-5	NA	NA	1	7_Enh	1	ENSG00000127472.6	NA	NA
chr1	20340000	chr1	24300000	4	5.05717e-4	0.03106438	NA	NA	1	7_Enh	1	ENSG00000127472.6	1	ENSG00000188529.10
chr1	20380000	chr1	20940000	16	1.856302e-7	7.144581e-5	1	7_Enh	1	7_Enh	NA	NA	1	ENSG00000158828.5
chr1	20420000	chr1	20620000	19	1.269365e-8	7.637516e-6	1	7_Enh	1	7_Enh	NA	NA	1	ENSG00000158816.11
chr1	20460000	chr1	20580000	20	7.763101e-4	0.04197702	1	7_Enh	1	7_Enh	1	ENSG00000158786.4	NA	NA
chr1	20460000	chr1	20660000	22	1.162308e-5	0.001914684	1	7_Enh	1	7_Enh	1	ENSG00000158786.4	NA	NA
chr1	20460000	chr1	20700000	14	6.36976e-4	0.03654497	1	7_Enh	1	7_Enh	1	ENSG00000158786.4	NA	NA
chr1	20460000	chr1	20780000	22	1.612481e-8	9.357238e-6	1	7_Enh	1	7_Enh	1	ENSG00000158786.4	NA	NA
chr1	20460000	chr1	23860000	5	1.936046e-5	0.002831265	1	7_Enh	1	7_Enh	1	ENSG00000158786.4	1	ENSG00000007968.6
chr1	20460000	chr1	28380000	4	2.079286e-4	0.01645772	1	7_Enh	1	7_Enh	1	ENSG00000158786.4	NA	NA
chr1	20460000	chr1	29300000	4	3.559246e-4	0.02422209	1	7_Enh	1	7_Enh	1	ENSG00000158786.4	NA	NA
chr1	20500000	chr1	20740000	41	1.042567e-6	2.884671e-4	1	7_Enh	1	7_Enh	1	ENSG00000162543.5	NA	NA
chr1	20500000	chr1	20860000	33	1.963462e-5	0.002861519	1	7_Enh	NA	NA	1	ENSG00000162543.5	1	ENSG00000183114.6
chr1	20620000	chr1	20780000	24	6.365549e-7	1.94382e-4	1	7_Enh	1	7_Enh	1	ENSG00000158816.11	NA	NA
chr1	20620000	chr1	20900000	17	8.356987e-7	2.417863e-4	1	7_Enh	1	7_Enh	1	ENSG00000158816.11	1	ENSG00000158825.5
chr1	20620000	chr1	26660000	4	2.336316e-4	0.01791122	1	7_Enh	1	7_Enh	1	ENSG00000158816.11	1	ENSG00000158062.16
chr1	20740000	chr1	20980000	22	9.918482e-8	4.260399e-5	1	7_Enh	NA	NA	NA	NA	1	ENSG00000244038.5
chr1	20780000	chr1	20980000	25	3.297143e-7	1.14271e-4	1	7_Enh	NA	NA	NA	NA	1	ENSG00000244038.5
chr1	20780000	chr1	23900000	6	7.554193e-5	0.007840043	1	7_Enh	1	7_Enh	NA	NA	1	ENSG00000197880.4
chr1	20860000	chr1	21660000	13	3.006866e-5	0.003943631	NA	NA	1	7_Enh	1	ENSG00000183114.6	1	ENSG00000117298.10
chr1	20900000	chr1	21500000	11	1.73423e-5	0.002605193	1	7_Enh	1	7_Enh	1	ENSG00000158825.5	1	ENSG00000075151.15
chr1	20900000	chr1	21660000	12	3.445658e-5	0.004366861	1	7_Enh	1	7_Enh	1	ENSG00000158825.5	1	ENSG00000117298.10
chr1	20900000	chr1	25820000	5	1.461171e-4	0.01274689	1	7_Enh	1	7_Enh	1	ENSG00000158825.5	NA	NA
chr1	20900000	chr1	26460000	4	2.39466e-4	0.01823186	1	7_Enh	1	7_Enh	1	ENSG00000158825.5	NA	NA
chr1	20940000	chr1	28220000	4	2.632083e-5	0.003568238	1	7_Enh	1	7_Enh	1	ENSG00000158828.5	NA	NA
chr1	20980000	chr1	21380000	22	1.596031e-9	1.290222e-6	NA	NA	1	7_Enh	1	ENSG00000244038.5	NA	NA
chr1	20980000	chr1	21420000	12	1.352643e-5	0.002152481	NA	NA	1	7_Enh	1	ENSG00000244038.5	NA	NA
chr1	20980000	chr1	21460000	12	1.812365e-4	0.01491496	NA	NA	1	7_Enh	1	ENSG00000244038.5	NA	NA
chr1	20980000	chr1	21700000	10	1.521665e-4	0.01312799	NA	NA	1	7_Enh	1	ENSG00000244038.5	NA	NA
chr1	21020000	chr1	21500000	18	7.642168e-11	9.05273e-8	1	7_Enh	1	7_Enh	NA	NA	1	ENSG00000075151.15
chr1	21020000	chr1	21660000	18	2.061986e-9	1.609714e-6	1	7_Enh	1	7_Enh	NA	NA	1	ENSG00000117298.10
chr1	21020000	chr1	21980000	14	1.289207e-8	7.734955e-6	1	7_Enh	1	7_Enh	NA	NA	1	ENSG00000076864.15
chr1	21100000	chr1	21260000	21	5.184263e-5	0.005928482	1	7_Enh	1	7_Enh	1	ENSG00000127483.13	NA	NA
chr1	21100000	chr1	21340000	21	5.261881e-5	0.0059922660000000004	1	7_Enh	1	7_Enh	1	ENSG00000127483.13	NA	NA
chr1	21100000	chr1	21380000	30	9.657478e-11	1.11068e-7	1	7_Enh	1	7_Enh	1	ENSG00000127483.13	NA	NA
chr1	21100000	chr1	21420000	18	2.179418e-7	8.150788e-5	1	7_Enh	1	7_Enh	1	ENSG00000127483.13	NA	NA
chr1	21100000	chr1	21460000	22	2.999802e-8	1.571852e-5	1	7_Enh	1	7_Enh	1	ENSG00000127483.13	NA	NA
chr1	21100000	chr1	21500000	18	6.264774e-10	5.730254e-7	1	7_Enh	1	7_Enh	1	ENSG00000127483.13	1	ENSG00000075151.15
chr1	21100000	chr1	21660000	12	1.305457e-4	0.01174329	1	7_Enh	1	7_Enh	1	ENSG00000127483.13	1	ENSG00000117298.10
chr1	21100000	chr1	21980000	9	2.433662e-4	0.01844478	1	7_Enh	1	7_Enh	1	ENSG00000127483.13	1	ENSG00000076864.15
chr1	21100000	chr1	22340000	10	2.381136e-5	0.003308808	1	7_Enh	1	7_Enh	1	ENSG00000127483.13	1	ENSG00000142789.15
chr1	21100000	chr1	28140000	5	3.464639e-6	7.473241e-4	1	7_Enh	1	7_Enh	1	ENSG00000127483.13	1	ENSG00000117751.13
chr1	21100000	chr1	29540000	4	9.863707e-4	0.04958646	1	7_Enh	1	7_Enh	1	ENSG00000127483.13	1	ENSG00000116353.11
chr1	21140000	chr1	21500000	26	1.693389e-13	3.784799e-10	1	7_Enh	1	7_Enh	NA	NA	1	ENSG00000075151.15
chr1	21140000	chr1	22100000	8	5.282916e-4	0.03203241	1	7_Enh	1	7_Enh	NA	NA	1	ENSG00000090686.11
chr1	21180000	chr1	21500000	20	1.397969e-10	1.539076e-7	1	7_Enh	1	7_Enh	NA	NA	1	ENSG00000075151.15
chr1	21180000	chr1	21660000	12	3.386643e-4	0.02337408	1	7_Enh	1	7_Enh	NA	NA	1	ENSG00000117298.10
chr1	21180000	chr1	23700000	5	2.603135e-4	0.01935438	1	7_Enh	1	7_Enh	NA	NA	1	ENSG00000125945.10
chr1	21180000	chr1	27180000	4	7.943346e-5	0.008140903	1	7_Enh	1	7_Enh	NA	NA	1	ENSG00000175793.10
chr1	21180000	chr1	28700000	3	9.383473e-4	0.04788378	1	7_Enh	1	7_Enh	NA	NA	1	ENSG00000204138.8
chr1	21260000	chr1	21500000	18	5.642122e-7	1.762528e-4	1	7_Enh	1	7_Enh	NA	NA	1	ENSG00000075151.15
chr1	21260000	chr1	21820000	12	6.998212e-6	0.001293554	1	7_Enh	1	7_Enh	NA	NA	1	ENSG00000162551.9
chr1	21260000	chr1	26620000	4	3.730553e-4	0.02505571	1	7_Enh	1	7_Enh	NA	NA	1	ENSG00000142669.9
chr1	21260000	chr1	27820000	4	1.988922e-4	0.01594386	1	7_Enh	1	7_Enh	NA	NA	1	ENSG00000158195.6
chr1	21300000	chr1	21500000	23	1.103367e-11	1.621448e-8	1	7_Enh	1	7_Enh	NA	NA	1	ENSG00000075151.15
chr1	21300000	chr1	21660000	13	2.02287e-4	0.01613695	1	7_Enh	1	7_Enh	NA	NA	1	ENSG00000117298.10
chr1	21300000	chr1	27100000	5	2.821857e-5	0.003758762	1	7_Enh	1	7_Enh	NA	NA	1	ENSG00000060642.6
chr1	21300000	chr1	27300000	6	3.015613e-6	6.699737e-4	1	7_Enh	1	7_Enh	NA	NA	1	ENSG00000253368.3
chr1	21340000	chr1	21500000	27	3.897091e-9	2.777557e-6	1	7_Enh	1	7_Enh	NA	NA	1	ENSG00000075151.15
chr1	21340000	chr1	21820000	12	2.198069e-4	0.01713758	1	7_Enh	1	7_Enh	NA	NA	1	ENSG00000162551.9
chr1	21340000	chr1	26700000	6	3.427292e-5	0.004349357	1	7_Enh	1	7_Enh	NA	NA	1	ENSG00000176083.13
chr1	21340000	chr1	28420000	4	3.918265e-4	0.02594267	1	7_Enh	1	7_Enh	NA	NA	1	ENSG00000158161.11
chr1	21380000	chr1	21660000	20	1.604615e-4	0.01364705	1	7_Enh	1	7_Enh	NA	NA	1	ENSG00000117298.10
chr1	21460000	chr1	26740000	5	9.079689e-5	0.008990398	1	7_Enh	1	7_Enh	NA	NA	1	ENSG00000117682.12
chr1	21500000	chr1	26740000	4	1.272173e-4	0.01152479	1	7_Enh	1	7_Enh	1	ENSG00000075151.15	1	ENSG00000117682.12
chr1	21660000	chr1	21820000	42	1.651662e-22	1.521422e-18	1	7_Enh	1	7_Enh	1	ENSG00000117298.10	1	ENSG00000162551.9
chr1	21660000	chr1	21860000	26	1.38254e-9	1.139861e-6	1	7_Enh	1	7_Enh	1	ENSG00000117298.10	NA	NA
chr1	21660000	chr1	21900000	23	2.050336e-10	2.154355e-7	1	7_Enh	1	7_Enh	1	ENSG00000117298.10	NA	NA
chr1	21660000	chr1	21980000	20	5.949457e-7	1.840059e-4	1	7_Enh	1	7_Enh	1	ENSG00000117298.10	1	ENSG00000076864.15
chr1	21660000	chr1	22100000	14	2.250885e-6	5.319966e-4	1	7_Enh	1	7_Enh	1	ENSG00000117298.10	1	ENSG00000090686.11
chr1	21660000	chr1	24340000	6	5.062242e-5	0.005824496	1	7_Enh	1	7_Enh	1	ENSG00000117298.10	NA	NA
chr1	21660000	chr1	27180000	4	1.586838e-4	0.01353644	1	7_Enh	1	7_Enh	1	ENSG00000117298.10	1	ENSG00000175793.10
chr1	21660000	chr1	27780000	4	7.654022e-4	0.04157278	1	7_Enh	1	7_Enh	1	ENSG00000117298.10	NA	NA
chr1	21660000	chr1	27860000	4	1.164258e-4	0.01080111	1	7_Enh	1	7_Enh	1	ENSG00000117298.10	NA	NA
chr1	21660000	chr1	28340000	4	3.202251e-4	0.02245889	1	7_Enh	1	7_Enh	1	ENSG00000117298.10	NA	NA
chr1	21700000	chr1	21820000	19	1.858896e-4	0.01518384	1	7_Enh	1	7_Enh	NA	NA	1	ENSG00000162551.9
chr1	21700000	chr1	21980000	37	6.966972e-17	2.915352e-13	1	7_Enh	1	7_Enh	NA	NA	1	ENSG00000076864.15
chr1	21700000	chr1	22100000	11	9.37901e-4	0.04786808	1	7_Enh	1	7_Enh	NA	NA	1	ENSG00000090686.11
chr1	21700000	chr1	24300000	6	1.543957e-4	0.01326968	1	7_Enh	1	7_Enh	NA	NA	1	ENSG00000188529.10
chr1	21740000	chr1	21980000	18	9.329565e-4	0.04769488	1	7_Enh	1	7_Enh	NA	NA	1	ENSG00000076864.15
chr1	21820000	chr1	21980000	21	2.546915e-7	9.257321e-5	1	7_Enh	1	7_Enh	1	ENSG00000162551.9	1	ENSG00000076864.15
chr1	21820000	chr1	22020000	22	1.247992e-5	0.002022285	1	7_Enh	1	7_Enh	1	ENSG00000162551.9	NA	NA
chr1	21820000	chr1	26340000	4	5.401758e-4	0.03254461	1	7_Enh	1	7_Enh	1	ENSG00000162551.9	1	ENSG00000158008.5
chr1	21820000	chr1	27300000	4	4.965527e-4	0.0306662	1	7_Enh	1	7_Enh	1	ENSG00000162551.9	1	ENSG00000253368.3
chr1	21820000	chr1	28780000	3	7.328502e-4	0.04031858	1	7_Enh	1	7_Enh	1	ENSG00000162551.9	NA	NA
chr1	21860000	chr1	21980000	23	2.36262e-6	5.526416e-4	1	7_Enh	1	7_Enh	NA	NA	1	ENSG00000076864.15
chr1	21860000	chr1	24740000	7	6.800907e-5	0.007249315	1	7_Enh	1	7_Enh	NA	NA	1	ENSG00000001460.13
chr1	21860000	chr1	27220000	4	4.784862e-4	0.02988198	1	7_Enh	NA	NA	NA	NA	1	ENSG00000198746.8
chr1	21860000	chr1	28820000	3	7.540159e-4	0.04113151	1	7_Enh	1	7_Enh	NA	NA	1	ENSG00000180198.11
chr1	21900000	chr1	22980000	8	1.990569e-4	0.01595322	1	7_Enh	NA	NA	NA	NA	1	ENSG00000173369.11
chr1	21980000	chr1	22100000	34	4.266592e-15	1.311025e-11	1	7_Enh	1	7_Enh	1	ENSG00000076864.15	1	ENSG00000090686.11
chr1	21980000	chr1	22140000	18	3.645016e-5	0.004553701	1	7_Enh	1	7_Enh	1	ENSG00000076864.15	1	ENSG00000187942.7
chr1	21980000	chr1	23060000	9	5.039803e-4	0.03099003	1	7_Enh	1	7_Enh	1	ENSG00000076864.15	NA	NA
chr1	21980000	chr1	26860000	6	5.498515e-7	1.726607e-4	1	7_Enh	1	7_Enh	1	ENSG00000076864.15	1	ENSG00000117676.9
chr1	21980000	chr1	27060000	6	3.937339e-6	8.261801e-4	1	7_Enh	1	7_Enh	1	ENSG00000076864.15	NA	NA
chr1	21980000	chr1	27380000	7	5.363234e-6	0.001052192	1	7_Enh	1	7_Enh	1	ENSG00000076864.15	NA	NA
chr1	22020000	chr1	22140000	37	1.150091e-10	1.297257e-7	1	7_Enh	1	7_Enh	NA	NA	1	ENSG00000187942.7
chr1	22020000	chr1	22340000	27	4.56911e-6	9.283781e-4	1	7_Enh	1	7_Enh	NA	NA	1	ENSG00000142789.15
chr1	22020000	chr1	22380000	22	4.247553e-6	8.769467e-4	1	7_Enh	1	7_Enh	NA	NA	1	ENSG00000070831.11
chr1	22020000	chr1	23820000	7	7.262369e-4	0.04006319	1	7_Enh	1	7_Enh	NA	NA	1	ENSG00000088280.14
chr1	22100000	chr1	22260000	19	1.460272e-8	8.595439e-6	1	7_Enh	1	7_Enh	1	ENSG00000090686.11	1	ENSG00000142798.12
chr1	22100000	chr1	22380000	12	5.687625e-4	0.03374426	1	7_Enh	1	7_Enh	1	ENSG00000090686.11	1	ENSG00000070831.11
chr1	22100000	chr1	23100000	7	5.748265e-4	0.03399979	1	7_Enh	1	7_Enh	1	ENSG00000090686.11	NA	NA
chr1	22100000	chr1	24340000	5	1.560457e-4	0.01337375	1	7_Enh	1	7_Enh	1	ENSG00000090686.11	NA	NA
chr1	22140000	chr1	22260000	29	1.514744e-14	4.171734e-11	1	7_Enh	1	7_Enh	1	ENSG00000187942.7	1	ENSG00000142798.12
chr1	22140000	chr1	22380000	21	1.664678e-8	9.61696e-6	1	7_Enh	1	7_Enh	1	ENSG00000187942.7	1	ENSG00000070831.11
chr1	22140000	chr1	22740000	7	9.715113e-4	0.04905261	1	7_Enh	1	7_Enh	1	ENSG00000187942.7	NA	NA
chr1	22140000	chr1	23700000	6	1.19848e-4	0.01103453	1	7_Enh	1	7_Enh	1	ENSG00000187942.7	1	ENSG00000125945.10
chr1	22140000	chr1	24020000	7	1.730454e-4	0.01442391	1	7_Enh	NA	NA	1	ENSG00000187942.7	1	ENSG00000142676.8
chr1	22140000	chr1	28140000	3	9.973265e-4	0.04997322	1	7_Enh	1	7_Enh	1	ENSG00000187942.7	1	ENSG00000117751.13
chr1	22260000	chr1	22380000	21	9.561427e-7	2.693472e-4	1	7_Enh	1	7_Enh	1	ENSG00000142798.12	1	ENSG00000070831.11
chr1	22260000	chr1	22580000	9	5.972715e-4	0.03493839	1	7_Enh	1	7_Enh	1	ENSG00000142798.12	NA	NA
chr1	22260000	chr1	22980000	10	1.448608e-4	0.0126648	1	7_Enh	NA	NA	1	ENSG00000142798.12	1	ENSG00000173369.11
chr1	22260000	chr1	23140000	9	1.021904e-5	0.001732864	1	7_Enh	1	7_Enh	1	ENSG00000142798.12	NA	NA
chr1	22260000	chr1	23540000	8	1.29012e-5	0.002075083	1	7_Enh	1	7_Enh	1	ENSG00000142798.12	1	ENSG00000179546.3
chr1	22260000	chr1	23740000	5	3.03137e-4	0.02159429	1	7_Enh	1	7_Enh	1	ENSG00000142798.12	1	ENSG00000204219.5
chr1	22260000	chr1	23860000	5	4.483277e-4	0.02854068	1	7_Enh	1	7_Enh	1	ENSG00000142798.12	1	ENSG00000007968.6
chr1	22260000	chr1	27300000	7	1.27281e-7	5.233136e-5	1	7_Enh	1	7_Enh	1	ENSG00000142798.12	1	ENSG00000253368.3
chr1	22340000	chr1	24940000	5	5.064167e-4	0.03109477	1	7_Enh	1	7_Enh	1	ENSG00000142789.15	1	ENSG00000133226.12
chr1	22380000	chr1	22780000	13	7.773748e-6	0.001403871	1	7_Enh	1	7_Enh	1	ENSG00000070831.11	1	ENSG00000184677.12
chr1	22380000	chr1	22980000	13	2.108571e-4	0.01662651	1	7_Enh	NA	NA	1	ENSG00000070831.11	1	ENSG00000173369.11
chr1	22380000	chr1	27060000	4	9.645621e-4	0.04880914	1	7_Enh	1	7_Enh	1	ENSG00000070831.11	NA	NA
chr1	22460000	chr1	22580000	22	1.836272e-10	1.95325e-7	1	7_Enh	1	7_Enh	1	ENSG00000162552.10	NA	NA
chr1	22460000	chr1	22740000	20	1.44928e-12	2.632185e-9	1	7_Enh	1	7_Enh	1	ENSG00000162552.10	NA	NA
chr1	22460000	chr1	22780000	19	3.703255e-12	6.118022e-9	1	7_Enh	1	7_Enh	1	ENSG00000162552.10	1	ENSG00000184677.12
chr1	22460000	chr1	22820000	19	2.952503e-4	0.02118572	1	7_Enh	1	7_Enh	1	ENSG00000162552.10	NA	NA
chr1	22460000	chr1	22980000	15	5.381124e-7	1.696786e-4	1	7_Enh	NA	NA	1	ENSG00000162552.10	1	ENSG00000173369.11
chr1	22460000	chr1	23100000	17	3.915404e-11	4.996191e-8	1	7_Enh	1	7_Enh	1	ENSG00000162552.10	NA	NA
chr1	22460000	chr1	23300000	10	1.510545e-6	3.877868e-4	1	7_Enh	1	7_Enh	1	ENSG00000162552.10	1	ENSG00000215906.4
chr1	22460000	chr1	23740000	5	5.293042e-4	0.03207581	1	7_Enh	1	7_Enh	1	ENSG00000162552.10	1	ENSG00000204219.5
chr1	22580000	chr1	22980000	12	4.985367e-4	0.03075243	1	7_Enh	NA	NA	NA	NA	1	ENSG00000173369.11
chr1	22580000	chr1	23500000	10	6.439582e-6	0.001212197	1	7_Enh	1	7_Enh	NA	NA	1	ENSG00000169641.9
chr1	22580000	chr1	24460000	6	4.997496e-4	0.03080744	1	7_Enh	NA	NA	NA	NA	1	ENSG00000142677.3
chr1	22580000	chr1	26140000	5	1.2964e-5	0.002082694	1	7_Enh	1	7_Enh	NA	NA	1	ENSG00000223474.2
chr1	22580000	chr1	28060000	3	9.931543e-4	0.04982937	1	7_Enh	1	7_Enh	NA	NA	1	ENSG00000009780.11
chr1	22740000	chr1	22980000	35	1.164834e-17	5.537576e-14	1	7_Enh	NA	NA	NA	NA	1	ENSG00000173369.11
chr1	22740000	chr1	23020000	13	1.053339e-4	0.01002934	1	7_Enh	1	7_Enh	NA	NA	1	ENSG00000133216.12
chr1	22740000	chr1	23860000	12	1.866049e-10	1.981612e-7	1	7_Enh	1	7_Enh	NA	NA	1	ENSG00000007968.6
chr1	22740000	chr1	26660000	8	1.552839e-8	9.063273e-6	1	7_Enh	1	7_Enh	NA	NA	1	ENSG00000158062.16
chr1	22780000	chr1	22980000	41	1.022927e-20	7.478977e-17	1	7_Enh	NA	NA	1	ENSG00000184677.12	1	ENSG00000173369.11
chr1	22780000	chr1	23020000	16	6.982933e-6	0.001291263	1	7_Enh	1	7_Enh	1	ENSG00000184677.12	1	ENSG00000133216.12
chr1	22780000	chr1	23300000	14	5.326796e-8	2.545064e-5	1	7_Enh	1	7_Enh	1	ENSG00000184677.12	1	ENSG00000215906.4
chr1	22780000	chr1	24940000	4	7.680558e-4	0.04166958	1	7_Enh	1	7_Enh	1	ENSG00000184677.12	1	ENSG00000133226.12
chr1	22780000	chr1	28460000	3	5.587306e-4	0.03331872	1	7_Enh	1	7_Enh	1	ENSG00000184677.12	NA	NA
chr1	22780000	chr1	29300000	4	5.255754e-4	0.03191801	1	7_Enh	1	7_Enh	1	ENSG00000184677.12	NA	NA
chr1	22780000	chr1	30980000	3	8.432176e-4	0.0444768	1	7_Enh	1	7_Enh	1	ENSG00000184677.12	NA	NA
chr1	22780000	chr1	31220000	4	1.654313e-4	0.01395412	1	7_Enh	1	7_Enh	1	ENSG00000184677.12	1	ENSG00000162511.7
chr1	22780000	chr1	32180000	3	7.607383e-4	0.0413938	1	7_Enh	1	7_Enh	1	ENSG00000184677.12	1	ENSG00000084636.13
chr1	22820000	chr1	23340000	21	6.852807e-4	0.03846332	1	7_Enh	1	7_Enh	NA	NA	1	ENSG00000004487.11
chr1	22980000	chr1	23100000	25	6.753393e-4	0.03806778	NA	NA	1	7_Enh	1	ENSG00000173369.11	NA	NA
chr1	22980000	chr1	23140000	27	1.48726e-6	3.82979e-4	NA	NA	1	7_Enh	1	ENSG00000173369.11	NA	NA
chr1	22980000	chr1	23300000	25	5.677058e-9	3.837858e-6	NA	NA	1	7_Enh	1	ENSG00000173369.11	1	ENSG00000215906.4
chr1	22980000	chr1	23420000	25	4.962847e-6	9.908201e-4	NA	NA	1	7_Enh	1	ENSG00000173369.11	NA	NA
chr1	22980000	chr1	23500000	26	6.04669e-11	7.337185e-8	NA	NA	1	7_Enh	1	ENSG00000173369.11	1	ENSG00000169641.9
chr1	22980000	chr1	23540000	21	6.890507e-9	4.532969e-6	NA	NA	1	7_Enh	1	ENSG00000173369.11	1	ENSG00000179546.3
chr1	22980000	chr1	23940000	9	2.328083e-4	0.01786574	NA	NA	1	7_Enh	1	ENSG00000173369.11	NA	NA
chr1	22980000	chr1	26180000	6	6.521898e-4	0.03715535	NA	NA	1	7_Enh	1	ENSG00000173369.11	1	ENSG00000182749.5
chr1	22980000	chr1	26740000	5	5.900924e-4	0.03463748	NA	NA	1	7_Enh	1	ENSG00000173369.11	1	ENSG00000117682.12
chr1	23020000	chr1	23140000	33	2.822306e-11	3.73952e-8	1	7_Enh	1	7_Enh	1	ENSG00000133216.12	NA	NA
chr1	23020000	chr1	23300000	33	1.119398e-16	4.531216e-13	1	7_Enh	1	7_Enh	1	ENSG00000133216.12	1	ENSG00000215906.4
chr1	23020000	chr1	23340000	26	2.135175e-10	2.232298e-7	1	7_Enh	1	7_Enh	1	ENSG00000133216.12	1	ENSG00000004487.11
chr1	23020000	chr1	23420000	19	1.6557e-4	0.01396287	1	7_Enh	1	7_Enh	1	ENSG00000133216.12	NA	NA
chr1	23020000	chr1	23500000	20	2.233655e-8	1.230376e-5	1	7_Enh	1	7_Enh	1	ENSG00000133216.12	1	ENSG00000169641.9
chr1	23020000	chr1	23540000	18	3.431475e-8	1.758825e-5	1	7_Enh	1	7_Enh	1	ENSG00000133216.12	1	ENSG00000179546.3
chr1	23020000	chr1	23620000	12	6.068113e-4	0.03532513	1	7_Enh	1	7_Enh	1	ENSG00000133216.12	NA	NA
chr1	23020000	chr1	23860000	10	1.500443e-5	0.00233128	1	7_Enh	1	7_Enh	1	ENSG00000133216.12	1	ENSG00000007968.6
chr1	23020000	chr1	25100000	6	1.591819e-4	0.01356767	1	7_Enh	1	7_Enh	1	ENSG00000133216.12	NA	NA
chr1	23020000	chr1	26260000	5	7.219378e-4	0.03989654	1	7_Enh	1	7_Enh	1	ENSG00000133216.12	NA	NA
chr1	23020000	chr1	32540000	4	3.097065e-4	0.02192793	1	7_Enh	1	7_Enh	1	ENSG00000133216.12	1	ENSG00000121775.13
chr1	23060000	chr1	23300000	23	1.838963e-6	4.528777e-4	1	7_Enh	1	7_Enh	NA	NA	1	ENSG00000215906.4
chr1	23060000	chr1	23340000	20	1.658297e-4	0.01397909	1	7_Enh	1	7_Enh	NA	NA	1	ENSG00000004487.11
chr1	23060000	chr1	23500000	21	8.211578e-7	2.383763e-4	1	7_Enh	1	7_Enh	NA	NA	1	ENSG00000169641.9
chr1	23060000	chr1	23540000	15	1.42326e-4	0.01250438	1	7_Enh	1	7_Enh	NA	NA	1	ENSG00000179546.3
chr1	23060000	chr1	23660000	13	2.630135e-4	0.01949679	1	7_Enh	1	7_Enh	NA	NA	1	ENSG00000125944.14
chr1	23060000	chr1	23820000	11	2.010194e-4	0.01606395	1	7_Enh	1	7_Enh	NA	NA	1	ENSG00000088280.14
chr1	23060000	chr1	23860000	11	3.490945e-5	0.004409595	1	7_Enh	1	7_Enh	NA	NA	1	ENSG00000007968.6
chr1	23100000	chr1	29060000	4	7.909489e-4	0.04252862	1	7_Enh	1	7_Enh	NA	NA	1	ENSG00000198492.10
chr1	23100000	chr1	32460000	5	4.081641e-5	0.004957837	1	7_Enh	1	7_Enh	NA	NA	1	ENSG00000121774.13
chr1	23140000	chr1	23660000	19	1.489096e-9	1.216198e-6	1	7_Enh	1	7_Enh	NA	NA	1	ENSG00000125944.14
chr1	23300000	chr1	23420000	63	1.512997e-22	1.400711e-18	1	7_Enh	1	7_Enh	1	ENSG00000215906.4	NA	NA
chr1	23300000	chr1	23500000	28	3.098457e-9	2.281274e-6	1	7_Enh	1	7_Enh	1	ENSG00000215906.4	1	ENSG00000169641.9
chr1	23300000	chr1	23540000	25	2.143928e-9	1.665353e-6	1	7_Enh	1	7_Enh	1	ENSG00000215906.4	1	ENSG00000179546.3
chr1	23300000	chr1	23620000	15	9.284639e-4	0.04753807	1	7_Enh	1	7_Enh	1	ENSG00000215906.4	NA	NA
chr1	23300000	chr1	23660000	20	3.225851e-8	1.671138e-5	1	7_Enh	1	7_Enh	1	ENSG00000215906.4	1	ENSG00000125944.14
chr1	23300000	chr1	23740000	11	3.524889e-5	0.00444156	1	7_Enh	1	7_Enh	1	ENSG00000215906.4	1	ENSG00000204219.5
chr1	23300000	chr1	23820000	13	9.208027e-6	0.001599341	1	7_Enh	1	7_Enh	1	ENSG00000215906.4	1	ENSG00000088280.14
chr1	23300000	chr1	23900000	12	2.937391e-6	6.565817e-4	1	7_Enh	1	7_Enh	1	ENSG00000215906.4	1	ENSG00000197880.4
chr1	23300000	chr1	23980000	10	5.908605e-5	0.006534751	1	7_Enh	1	7_Enh	1	ENSG00000215906.4	NA	NA
chr1	23300000	chr1	25540000	6	4.945007e-4	0.03057897	1	7_Enh	NA	NA	1	ENSG00000215906.4	1	ENSG00000117614.5
chr1	23300000	chr1	27580000	5	9.680287e-5	0.009429068	1	7_Enh	1	7_Enh	1	ENSG00000215906.4	1	ENSG00000142784.11
chr1	23340000	chr1	23540000	36	1.198314e-13	2.767648e-10	1	7_Enh	1	7_Enh	1	ENSG00000004487.11	1	ENSG00000179546.3
chr1	23340000	chr1	23580000	28	2.249296e-4	0.01742456	1	7_Enh	1	7_Enh	1	ENSG00000004487.11	NA	NA
chr1	23340000	chr1	23660000	15	7.769539e-4	0.04200209	1	7_Enh	1	7_Enh	1	ENSG00000004487.11	1	ENSG00000125944.14
chr1	23340000	chr1	23980000	10	3.931488e-4	0.02600618	1	7_Enh	1	7_Enh	1	ENSG00000004487.11	NA	NA
chr1	23340000	chr1	27460000	5	4.750358e-4	0.02972934	1	7_Enh	1	7_Enh	1	ENSG00000004487.11	NA	NA
chr1	23420000	chr1	23540000	47	4.617733e-11	5.781354e-8	1	7_Enh	1	7_Enh	NA	NA	1	ENSG00000179546.3
chr1	23420000	chr1	23660000	26	4.631298e-5	0.005448013	1	7_Enh	1	7_Enh	NA	NA	1	ENSG00000125944.14
chr1	23420000	chr1	23700000	25	4.231769e-7	1.398651e-4	1	7_Enh	1	7_Enh	NA	NA	1	ENSG00000125945.10
chr1	23420000	chr1	23740000	15	6.459562e-4	0.03690443	1	7_Enh	1	7_Enh	NA	NA	1	ENSG00000204219.5
chr1	23420000	chr1	23860000	25	3.282441e-10	3.25798e-7	1	7_Enh	1	7_Enh	NA	NA	1	ENSG00000007968.6
chr1	23420000	chr1	23900000	16	4.611517e-5	0.005431191	1	7_Enh	1	7_Enh	NA	NA	1	ENSG00000197880.4
chr1	23420000	chr1	24020000	22	2.566355e-5	0.003501455	1	7_Enh	NA	NA	NA	NA	1	ENSG00000142676.8
chr1	23500000	chr1	23620000	35	2.106e-7	7.925664e-5	1	7_Enh	1	7_Enh	1	ENSG00000169641.9	NA	NA
chr1	23500000	chr1	23660000	25	1.121386e-5	0.001862831	1	7_Enh	1	7_Enh	1	ENSG00000169641.9	1	ENSG00000125944.14
chr1	23500000	chr1	23860000	16	7.149678e-6	0.001315188	1	7_Enh	1	7_Enh	1	ENSG00000169641.9	1	ENSG00000007968.6
chr1	23500000	chr1	23940000	13	7.251463e-5	0.007605188	1	7_Enh	1	7_Enh	1	ENSG00000169641.9	NA	NA
chr1	23500000	chr1	24020000	19	1.946968e-5	0.002843894	1	7_Enh	NA	NA	1	ENSG00000169641.9	1	ENSG00000142676.8
chr1	23500000	chr1	28580000	5	9.587751e-4	0.04860252	1	7_Enh	1	7_Enh	1	ENSG00000169641.9	1	ENSG00000130766.4
chr1	23540000	chr1	23660000	23	9.658479e-5	0.009413401	1	7_Enh	1	7_Enh	1	ENSG00000179546.3	1	ENSG00000125944.14
chr1	23540000	chr1	23700000	18	1.306779e-4	0.0117518	1	7_Enh	1	7_Enh	1	ENSG00000179546.3	1	ENSG00000125945.10
chr1	23540000	chr1	23740000	13	9.66004e-4	0.04885819	1	7_Enh	1	7_Enh	1	ENSG00000179546.3	1	ENSG00000204219.5
chr1	23540000	chr1	23860000	16	4.891764e-6	9.791571e-4	1	7_Enh	1	7_Enh	1	ENSG00000179546.3	1	ENSG00000007968.6
chr1	23540000	chr1	23900000	20	2.474588e-9	1.883718e-6	1	7_Enh	1	7_Enh	1	ENSG00000179546.3	1	ENSG00000197880.4
chr1	23540000	chr1	23940000	20	5.134015e-10	4.821803e-7	1	7_Enh	1	7_Enh	1	ENSG00000179546.3	NA	NA
chr1	23540000	chr1	23980000	13	4.769166e-5	0.005568461	1	7_Enh	1	7_Enh	1	ENSG00000179546.3	NA	NA
chr1	23540000	chr1	24020000	15	9.208005e-4	0.04727166	1	7_Enh	NA	NA	1	ENSG00000179546.3	1	ENSG00000142676.8
chr1	23540000	chr1	32940000	4	4.733727e-5	0.005537792	1	7_Enh	1	7_Enh	1	ENSG00000179546.3	1	ENSG00000273274.1
chr1	23580000	chr1	23820000	26	6.785539e-5	0.007237163	1	7_Enh	1	7_Enh	NA	NA	1	ENSG00000088280.14
chr1	23580000	chr1	23860000	25	2.656096e-6	6.064049e-4	1	7_Enh	1	7_Enh	NA	NA	1	ENSG00000007968.6
chr1	23580000	chr1	23900000	23	5.410955e-6	0.001059331	1	7_Enh	1	7_Enh	NA	NA	1	ENSG00000197880.4
chr1	23580000	chr1	28300000	5	6.180478e-4	0.03578126	1	7_Enh	1	7_Enh	NA	NA	1	ENSG00000158156.7
chr1	23620000	chr1	23820000	23	8.944941e-6	0.001563445	1	7_Enh	1	7_Enh	NA	NA	1	ENSG00000088280.14
chr1	23620000	chr1	23860000	24	2.6895e-8	1.436327e-5	1	7_Enh	1	7_Enh	NA	NA	1	ENSG00000007968.6
chr1	23620000	chr1	23900000	19	4.50098e-6	9.177056e-4	1	7_Enh	1	7_Enh	NA	NA	1	ENSG00000197880.4
chr1	23620000	chr1	24020000	25	1.824915e-6	4.501328e-4	1	7_Enh	NA	NA	NA	NA	1	ENSG00000142676.8
chr1	23620000	chr1	27140000	5	7.156512e-4	0.03964846	1	7_Enh	1	7_Enh	NA	NA	1	ENSG00000204160.7
chr1	23660000	chr1	23820000	29	9.376327e-10	8.129552e-7	1	7_Enh	1	7_Enh	1	ENSG00000125944.14	1	ENSG00000088280.14
chr1	23660000	chr1	23860000	24	4.994035e-9	3.439788e-6	1	7_Enh	1	7_Enh	1	ENSG00000125944.14	1	ENSG00000007968.6
chr1	23660000	chr1	23900000	15	1.891848e-4	0.01537797	1	7_Enh	1	7_Enh	1	ENSG00000125944.14	1	ENSG00000197880.4
chr1	23660000	chr1	23940000	19	1.923984e-7	7.355846e-5	1	7_Enh	1	7_Enh	1	ENSG00000125944.14	NA	NA
chr1	23660000	chr1	23980000	20	3.020364e-8	1.580974e-5	1	7_Enh	1	7_Enh	1	ENSG00000125944.14	NA	NA
chr1	23660000	chr1	24820000	7	8.083306e-4	0.04317625	1	7_Enh	1	7_Enh	1	ENSG00000125944.14	1	ENSG00000117602.7
chr1	23700000	chr1	23820000	19	5.145715e-5	0.005896057	1	7_Enh	1	7_Enh	1	ENSG00000125945.10	1	ENSG00000088280.14
chr1	23700000	chr1	23860000	21	6.024935e-8	2.817197e-5	1	7_Enh	1	7_Enh	1	ENSG00000125945.10	1	ENSG00000007968.6
chr1	23700000	chr1	23900000	13	5.949591e-4	0.03484291	1	7_Enh	1	7_Enh	1	ENSG00000125945.10	1	ENSG00000197880.4
chr1	23700000	chr1	23940000	15	1.215776e-5	0.001982176	1	7_Enh	1	7_Enh	1	ENSG00000125945.10	NA	NA
chr1	23700000	chr1	23980000	19	1.694211e-8	9.760308e-6	1	7_Enh	1	7_Enh	1	ENSG00000125945.10	NA	NA
chr1	23700000	chr1	24100000	15	1.736621e-5	0.00260791	1	7_Enh	1	7_Enh	1	ENSG00000125945.10	1	ENSG00000011009.6
chr1	23700000	chr1	24180000	9	6.176335e-4	0.03576453	1	7_Enh	NA	NA	1	ENSG00000125945.10	1	ENSG00000179163.11
chr1	23700000	chr1	26660000	5	5.88228e-4	0.03456274	1	7_Enh	1	7_Enh	1	ENSG00000125945.10	1	ENSG00000158062.16
chr1	23700000	chr1	27660000	5	2.84715e-5	0.003783012	1	7_Enh	1	7_Enh	1	ENSG00000125945.10	1	ENSG00000142765.13
chr1	23700000	chr1	31780000	4	3.87187e-5	0.004763587	1	7_Enh	1	7_Enh	1	ENSG00000125945.10	1	ENSG00000060688.8
chr1	23740000	chr1	23860000	17	5.346184e-6	0.001049532	1	7_Enh	1	7_Enh	1	ENSG00000204219.5	1	ENSG00000007968.6
chr1	23740000	chr1	23900000	27	2.918236e-14	7.613733e-11	1	7_Enh	1	7_Enh	1	ENSG00000204219.5	1	ENSG00000197880.4
chr1	23740000	chr1	23940000	20	9.561018e-10	8.268884e-7	1	7_Enh	1	7_Enh	1	ENSG00000204219.5	NA	NA
chr1	23740000	chr1	23980000	15	2.41662e-6	5.626556e-4	1	7_Enh	1	7_Enh	1	ENSG00000204219.5	NA	NA
chr1	23740000	chr1	24020000	23	2.579136e-8	1.387374e-5	1	7_Enh	NA	NA	1	ENSG00000204219.5	1	ENSG00000142676.8
chr1	23740000	chr1	24100000	12	2.593742e-4	0.01930428	1	7_Enh	1	7_Enh	1	ENSG00000204219.5	1	ENSG00000011009.6
chr1	23740000	chr1	24300000	13	1.801898e-7	6.970707e-5	1	7_Enh	1	7_Enh	1	ENSG00000204219.5	1	ENSG00000188529.10
chr1	23740000	chr1	27820000	5	7.225926e-6	0.001325838	1	7_Enh	1	7_Enh	1	ENSG00000204219.5	1	ENSG00000158195.6
chr1	23740000	chr1	28460000	3	7.989508e-4	0.042826790000000003	1	7_Enh	1	7_Enh	1	ENSG00000204219.5	NA	NA
chr1	23820000	chr1	23940000	30	5.235675e-12	8.359995e-9	1	7_Enh	1	7_Enh	1	ENSG00000088280.14	NA	NA
chr1	23820000	chr1	23980000	38	1.009856e-18	5.663336e-15	1	7_Enh	1	7_Enh	1	ENSG00000088280.14	NA	NA
chr1	23820000	chr1	24020000	23	1.688683e-4	0.01416702	1	7_Enh	NA	NA	1	ENSG00000088280.14	1	ENSG00000142676.8
chr1	23820000	chr1	24100000	18	3.492053e-5	0.004410661	1	7_Enh	1	7_Enh	1	ENSG00000088280.14	1	ENSG00000011009.6
chr1	23820000	chr1	26860000	4	7.595093e-4	0.04134406	1	7_Enh	1	7_Enh	1	ENSG00000088280.14	1	ENSG00000117676.9
chr1	23820000	chr1	26900000	6	1.302732e-5	0.002090572	1	7_Enh	1	7_Enh	1	ENSG00000088280.14	NA	NA
chr1	23820000	chr1	27660000	6	3.630756e-6	7.750611e-4	1	7_Enh	1	7_Enh	1	ENSG00000088280.14	1	ENSG00000142765.13
chr1	23820000	chr1	28740000	5	4.352566e-5	0.005199775	1	7_Enh	1	7_Enh	1	ENSG00000088280.14	NA	NA
chr1	23820000	chr1	29500000	4	4.653498e-4	0.02930314	1	7_Enh	1	7_Enh	1	ENSG00000088280.14	1	ENSG00000116350.11
chr1	23820000	chr1	32660000	3	7.185143e-4	0.03976419	1	7_Enh	1	7_Enh	1	ENSG00000088280.14	1	ENSG00000222046.2
chr1	23860000	chr1	23980000	51	9.564467e-31	1.948677e-26	1	7_Enh	1	7_Enh	1	ENSG00000007968.6	NA	NA
chr1	23860000	chr1	24020000	51	1.710389e-21	1.378963e-17	1	7_Enh	NA	NA	1	ENSG00000007968.6	1	ENSG00000142676.8
chr1	23860000	chr1	24140000	16	5.262971e-5	0.005993343	1	7_Enh	1	7_Enh	1	ENSG00000007968.6	1	ENSG00000117308.10
chr1	23860000	chr1	24460000	13	8.366017e-5	0.008459898	1	7_Enh	NA	NA	1	ENSG00000007968.6	1	ENSG00000142677.3
chr1	23860000	chr1	25340000	8	2.30452e-5	0.003229222	1	7_Enh	1	7_Enh	1	ENSG00000007968.6	NA	NA
chr1	23900000	chr1	24020000	44	1.416437e-14	3.921225e-11	1	7_Enh	NA	NA	1	ENSG00000197880.4	1	ENSG00000142676.8
chr1	23900000	chr1	24100000	20	7.469764e-6	0.001359825	1	7_Enh	1	7_Enh	1	ENSG00000197880.4	1	ENSG00000011009.6
chr1	23900000	chr1	24620000	11	2.344299e-4	0.01795537	1	7_Enh	1	7_Enh	1	ENSG00000197880.4	NA	NA
chr1	23900000	chr1	24820000	8	1.024976e-4	0.009830992	1	7_Enh	1	7_Enh	1	ENSG00000197880.4	1	ENSG00000117602.7
chr1	23900000	chr1	31340000	3	5.610537e-4	0.03341789	1	7_Enh	1	7_Enh	1	ENSG00000197880.4	NA	NA
chr1	23900000	chr1	32700000	3	5.323103e-4	0.03220349	1	7_Enh	1	7_Enh	1	ENSG00000197880.4	1	ENSG00000182866.12
chr1	23900000	chr1	33860000	4	2.916217e-5	0.003853119	1	7_Enh	1	7_Enh	1	ENSG00000197880.4	NA	NA
chr1	23940000	chr1	32180000	4	7.93106e-5	0.008131393	1	7_Enh	1	7_Enh	NA	NA	1	ENSG00000084636.13
chr1	23980000	chr1	24100000	24	8.203735e-6	0.001463235	1	7_Enh	1	7_Enh	NA	NA	1	ENSG00000011009.6
chr1	23980000	chr1	24140000	18	5.812709e-4	0.0342679	1	7_Enh	1	7_Enh	NA	NA	1	ENSG00000117308.10
chr1	23980000	chr1	26380000	6	7.98355e-5	0.008172294	1	7_Enh	1	7_Enh	NA	NA	1	ENSG00000158022.6
chr1	24020000	chr1	24700000	12	2.430944e-4	0.01842882	NA	NA	1	7_Enh	1	ENSG00000142676.8	NA	NA
chr1	24020000	chr1	24780000	16	2.719742e-4	0.01997152	NA	NA	1	7_Enh	1	ENSG00000142676.8	NA	NA
chr1	24020000	chr1	25980000	8	9.987633e-6	0.00170312	NA	NA	1	7_Enh	1	ENSG00000142676.8	NA	NA
chr1	24020000	chr1	26900000	10	3.323678e-8	1.713906e-5	NA	NA	1	7_Enh	1	ENSG00000142676.8	NA	NA
chr1	24020000	chr1	28500000	5	1.869985e-4	0.01524994	NA	NA	1	7_Enh	1	ENSG00000142676.8	NA	NA
chr1	24100000	chr1	24300000	30	3.393839e-10	3.355663e-7	1	7_Enh	1	7_Enh	1	ENSG00000011009.6	1	ENSG00000188529.10
chr1	24100000	chr1	24540000	12	8.369379e-4	0.0442429	1	7_Enh	1	7_Enh	1	ENSG00000011009.6	NA	NA
chr1	24100000	chr1	25100000	11	6.86285e-6	0.001274114	1	7_Enh	1	7_Enh	1	ENSG00000011009.6	NA	NA
chr1	24100000	chr1	25540000	9	2.23259e-4	0.01733223	1	7_Enh	NA	NA	1	ENSG00000011009.6	1	ENSG00000117614.5
chr1	24100000	chr1	27140000	5	8.252911e-4	0.04381383	1	7_Enh	1	7_Enh	1	ENSG00000011009.6	1	ENSG00000204160.7
chr1	24100000	chr1	31980000	6	4.190354e-6	8.676388e-4	1	7_Enh	1	7_Enh	1	ENSG00000011009.6	NA	NA
chr1	24100000	chr1	32540000	5	5.936469e-5	0.006557458	1	7_Enh	1	7_Enh	1	ENSG00000011009.6	1	ENSG00000121775.13
chr1	24140000	chr1	24300000	25	1.902481e-6	4.65045e-4	1	7_Enh	1	7_Enh	1	ENSG00000117308.10	1	ENSG00000188529.10
chr1	24140000	chr1	24420000	19	1.400934e-5	0.002211122	1	7_Enh	1	7_Enh	1	ENSG00000117308.10	1	ENSG00000142661.14
chr1	24140000	chr1	24460000	34	3.400068e-11	4.408653e-8	1	7_Enh	NA	NA	1	ENSG00000117308.10	1	ENSG00000142677.3
chr1	24140000	chr1	24500000	15	1.897942e-4	0.0154154	1	7_Enh	1	7_Enh	1	ENSG00000117308.10	1	ENSG00000185436.7
chr1	24140000	chr1	24620000	16	5.094332e-4	0.03122506	1	7_Enh	1	7_Enh	1	ENSG00000117308.10	NA	NA
chr1	24140000	chr1	24700000	14	3.318282e-6	7.222524e-4	1	7_Enh	1	7_Enh	1	ENSG00000117308.10	NA	NA
chr1	24140000	chr1	24740000	25	7.462649e-9	4.856634e-6	1	7_Enh	1	7_Enh	1	ENSG00000117308.10	1	ENSG00000001460.13
chr1	24140000	chr1	24980000	13	7.118128e-4	0.03949258	1	7_Enh	1	7_Enh	1	ENSG00000117308.10	NA	NA
chr1	24140000	chr1	25860000	7	3.32078e-4	0.02304952	1	7_Enh	1	7_Enh	1	ENSG00000117308.10	1	ENSG00000157978.7
chr1	24140000	chr1	26140000	6	1.88604e-4	0.01534396	1	7_Enh	1	7_Enh	1	ENSG00000117308.10	1	ENSG00000223474.2
chr1	24140000	chr1	27660000	5	2.207362e-4	0.01719059	1	7_Enh	1	7_Enh	1	ENSG00000117308.10	1	ENSG00000142765.13
chr1	24140000	chr1	31900000	4	3.223691e-4	0.02256382	1	7_Enh	1	7_Enh	1	ENSG00000117308.10	1	ENSG00000268950.1
chr1	24140000	chr1	33420000	6	4.615616e-6	9.354607e-4	1	7_Enh	1	7_Enh	1	ENSG00000117308.10	1	ENSG00000267885.1
chr1	24180000	chr1	24300000	19	3.717434e-5	0.004620862	NA	NA	1	7_Enh	1	ENSG00000179163.11	1	ENSG00000188529.10
chr1	24180000	chr1	24340000	18	8.354938e-6	0.001483216	NA	NA	1	7_Enh	1	ENSG00000179163.11	NA	NA
chr1	24180000	chr1	24420000	13	7.264856e-4	0.0400729	NA	NA	1	7_Enh	1	ENSG00000179163.11	1	ENSG00000142661.14
chr1	24180000	chr1	24540000	13	2.265798e-5	0.003187518	NA	NA	1	7_Enh	1	ENSG00000179163.11	NA	NA
chr1	24180000	chr1	24820000	11	5.552401e-6	0.001080794	NA	NA	1	7_Enh	1	ENSG00000179163.11	1	ENSG00000117602.7
chr1	24180000	chr1	25140000	11	1.054283e-7	4.477546e-5	NA	NA	1	7_Enh	1	ENSG00000179163.11	NA	NA
chr1	24180000	chr1	26060000	6	5.879705e-4	0.03455155	NA	NA	1	7_Enh	1	ENSG00000179163.11	NA	NA
chr1	24180000	chr1	26580000	8	4.819884e-6	9.678726e-4	NA	NA	1	7_Enh	1	ENSG00000179163.11	1	ENSG00000130695.9
chr1	24180000	chr1	27140000	5	1.49619e-4	0.012968	NA	NA	1	7_Enh	1	ENSG00000179163.11	1	ENSG00000204160.7
chr1	24300000	chr1	24460000	27	2.529784e-5	0.003463756	1	7_Enh	NA	NA	1	ENSG00000188529.10	1	ENSG00000142677.3
chr1	24300000	chr1	24500000	16	5.735407e-4	0.03394694	1	7_Enh	1	7_Enh	1	ENSG00000188529.10	1	ENSG00000185436.7
chr1	24300000	chr1	24620000	17	6.94243e-4	0.03880849	1	7_Enh	1	7_Enh	1	ENSG00000188529.10	NA	NA
chr1	24300000	chr1	24700000	11	5.837982e-4	0.03437449	1	7_Enh	1	7_Enh	1	ENSG00000188529.10	NA	NA
chr1	24300000	chr1	24740000	27	1.661062e-9	1.335419e-6	1	7_Enh	1	7_Enh	1	ENSG00000188529.10	1	ENSG00000001460.13
chr1	24300000	chr1	26020000	6	7.714157e-4	0.04179185	1	7_Enh	1	7_Enh	1	ENSG00000188529.10	NA	NA
chr1	24340000	chr1	24460000	34	4.616232e-8	2.255098e-5	1	7_Enh	NA	NA	NA	NA	1	ENSG00000142677.3
chr1	24340000	chr1	24660000	14	9.247701e-4	0.04740689	1	7_Enh	1	7_Enh	NA	NA	1	ENSG00000158055.11
chr1	24340000	chr1	24940000	11	4.306167e-6	8.866251e-4	1	7_Enh	1	7_Enh	NA	NA	1	ENSG00000133226.12
chr1	24340000	chr1	26580000	6	8.744665e-4	0.04561649	1	7_Enh	1	7_Enh	NA	NA	1	ENSG00000130695.9
chr1	24340000	chr1	27100000	5	7.388853e-4	0.04055203	1	7_Enh	1	7_Enh	NA	NA	1	ENSG00000060642.6
chr1	24340000	chr1	32100000	4	5.397177e-4	0.03252412	1	7_Enh	1	7_Enh	NA	NA	1	ENSG00000162517.8
chr1	24420000	chr1	24540000	40	3.136142e-17	1.389865e-13	1	7_Enh	1	7_Enh	1	ENSG00000142661.14	NA	NA
chr1	24420000	chr1	24620000	21	7.162706e-4	0.03967466	1	7_Enh	1	7_Enh	1	ENSG00000142661.14	NA	NA
chr1	24420000	chr1	24700000	16	1.096425e-5	0.001830303	1	7_Enh	1	7_Enh	1	ENSG00000142661.14	NA	NA
chr1	24420000	chr1	24740000	24	7.636968e-6	0.001384399	1	7_Enh	1	7_Enh	1	ENSG00000142661.14	1	ENSG00000001460.13
chr1	24420000	chr1	24780000	18	1.485445e-4	0.0129001	1	7_Enh	1	7_Enh	1	ENSG00000142661.14	NA	NA
chr1	24420000	chr1	24980000	15	4.151634e-4	0.0270267	1	7_Enh	1	7_Enh	1	ENSG00000142661.14	NA	NA
chr1	24420000	chr1	25140000	11	9.694418e-6	0.001664029	1	7_Enh	1	7_Enh	1	ENSG00000142661.14	NA	NA
chr1	24420000	chr1	25220000	10	2.440747e-4	0.01848281	1	7_Enh	1	7_Enh	1	ENSG00000142661.14	NA	NA
chr1	24420000	chr1	25260000	10	6.839978e-5	0.0072804260000000004	1	7_Enh	1	7_Enh	1	ENSG00000142661.14	NA	NA
chr1	24420000	chr1	26420000	7	4.668025e-5	0.005479605	1	7_Enh	1	7_Enh	1	ENSG00000142661.14	1	ENSG00000175087.5
chr1	24420000	chr1	27020000	6	1.384959e-4	0.01225967	1	7_Enh	1	7_Enh	1	ENSG00000142661.14	1	ENSG00000117713.13
chr1	24420000	chr1	29580000	7	6.230792e-8	2.896507e-5	1	7_Enh	1	7_Enh	1	ENSG00000142661.14	1	ENSG00000060656.15
chr1	24420000	chr1	32780000	5	1.777393e-5	0.00265475	1	7_Enh	1	7_Enh	1	ENSG00000142661.14	NA	NA
chr1	24460000	chr1	24580000	28	1.183391e-7	4.925843e-5	NA	NA	1	7_Enh	1	ENSG00000142677.3	NA	NA
chr1	24460000	chr1	24620000	42	1.485589e-7	5.951201e-5	NA	NA	1	7_Enh	1	ENSG00000142677.3	NA	NA
chr1	24460000	chr1	24660000	28	6.810787e-5	0.007257167	NA	NA	1	7_Enh	1	ENSG00000142677.3	1	ENSG00000158055.11
chr1	24460000	chr1	24740000	54	1.748344e-15	5.791798e-12	NA	NA	1	7_Enh	1	ENSG00000142677.3	1	ENSG00000001460.13
chr1	24460000	chr1	24820000	20	4.543427e-6	9.242949e-4	NA	NA	1	7_Enh	1	ENSG00000142677.3	1	ENSG00000117602.7
chr1	24460000	chr1	24860000	26	4.03872e-8	2.016044e-5	NA	NA	1	7_Enh	1	ENSG00000142677.3	NA	NA
chr1	24460000	chr1	24940000	15	1.38819e-5	0.002195553	NA	NA	1	7_Enh	1	ENSG00000142677.3	1	ENSG00000133226.12
chr1	24460000	chr1	25260000	16	8.298096e-7	2.40462e-4	NA	NA	1	7_Enh	1	ENSG00000142677.3	NA	NA
chr1	24460000	chr1	25860000	12	2.159378e-6	5.146629e-4	NA	NA	1	7_Enh	1	ENSG00000142677.3	1	ENSG00000157978.7
chr1	24460000	chr1	26700000	9	1.673201e-5	0.002535687	NA	NA	1	7_Enh	1	ENSG00000142677.3	1	ENSG00000176083.13
chr1	24500000	chr1	24620000	38	1.764938e-9	1.407033e-6	1	7_Enh	1	7_Enh	1	ENSG00000185436.7	NA	NA
chr1	24500000	chr1	24660000	29	4.35696e-8	2.14845e-5	1	7_Enh	1	7_Enh	1	ENSG00000185436.7	1	ENSG00000158055.11
chr1	24500000	chr1	24700000	26	1.119645e-10	1.266628e-7	1	7_Enh	1	7_Enh	1	ENSG00000185436.7	NA	NA
chr1	24500000	chr1	24740000	44	4.573259e-15	1.396438e-11	1	7_Enh	1	7_Enh	1	ENSG00000185436.7	1	ENSG00000001460.13
chr1	24500000	chr1	24780000	21	6.567125e-5	0.007063364	1	7_Enh	1	7_Enh	1	ENSG00000185436.7	NA	NA
chr1	24500000	chr1	24860000	15	1.770529e-4	0.0146627	1	7_Enh	1	7_Enh	1	ENSG00000185436.7	NA	NA
chr1	24500000	chr1	24940000	11	9.645212e-5	0.009403854	1	7_Enh	1	7_Enh	1	ENSG00000185436.7	1	ENSG00000133226.12
chr1	24500000	chr1	25220000	11	1.2451e-4	0.01134632	1	7_Enh	1	7_Enh	1	ENSG00000185436.7	NA	NA
chr1	24500000	chr1	25540000	9	5.850609e-4	0.03442793	1	7_Enh	NA	NA	1	ENSG00000185436.7	1	ENSG00000117614.5
chr1	24540000	chr1	24660000	39	2.115573e-13	4.63755e-10	1	7_Enh	1	7_Enh	NA	NA	1	ENSG00000158055.11
chr1	24540000	chr1	24740000	35	2.801795e-9	2.093695e-6	1	7_Enh	1	7_Enh	NA	NA	1	ENSG00000001460.13
chr1	24540000	chr1	24820000	19	1.049166e-7	4.459248e-5	1	7_Enh	1	7_Enh	NA	NA	1	ENSG00000117602.7
chr1	24540000	chr1	24940000	22	1.316039e-13	3.009714e-10	1	7_Enh	1	7_Enh	NA	NA	1	ENSG00000133226.12
chr1	24580000	chr1	24740000	21	4.02809e-4	0.02645761	1	7_Enh	1	7_Enh	NA	NA	1	ENSG00000001460.13
chr1	24620000	chr1	24740000	50	3.942383e-7	1.321942e-4	1	7_Enh	1	7_Enh	NA	NA	1	ENSG00000001460.13
chr1	24620000	chr1	24820000	20	6.151274e-4	0.03566685	1	7_Enh	1	7_Enh	NA	NA	1	ENSG00000117602.7
chr1	24620000	chr1	24940000	20	5.24581e-7	1.66267e-4	1	7_Enh	1	7_Enh	NA	NA	1	ENSG00000133226.12
chr1	24620000	chr1	25300000	15	9.925322e-4	0.04980631	1	7_Enh	1	7_Enh	NA	NA	1	ENSG00000020633.14
chr1	24620000	chr1	26700000	7	8.099834e-4	0.04323925	1	7_Enh	1	7_Enh	NA	NA	1	ENSG00000176083.13
chr1	24660000	chr1	24860000	31	1.182882e-8	7.194019e-6	1	7_Enh	1	7_Enh	1	ENSG00000158055.11	NA	NA
chr1	24660000	chr1	24940000	14	3.393507e-4	0.02340788	1	7_Enh	1	7_Enh	1	ENSG00000158055.11	1	ENSG00000133226.12
chr1	24660000	chr1	26980000	6	2.123192e-4	0.0167086	1	7_Enh	1	7_Enh	1	ENSG00000158055.11	NA	NA
chr1	24660000	chr1	31380000	4	2.553497e-4	0.01908815	1	7_Enh	1	7_Enh	1	ENSG00000158055.11	1	ENSG00000162512.11
chr1	24700000	chr1	24820000	17	2.858876e-4	0.02070346	1	7_Enh	1	7_Enh	NA	NA	1	ENSG00000117602.7
chr1	24700000	chr1	28580000	6	6.947012e-5	0.007365224	1	7_Enh	1	7_Enh	NA	NA	1	ENSG00000130766.4
chr1	24740000	chr1	24940000	28	1.244375e-7	5.133066e-5	1	7_Enh	1	7_Enh	1	ENSG00000001460.13	1	ENSG00000133226.12
chr1	24740000	chr1	24980000	40	1.619198e-5	0.002472393	1	7_Enh	1	7_Enh	1	ENSG00000001460.13	NA	NA
chr1	24780000	chr1	24940000	27	1.750361e-7	6.801869e-5	1	7_Enh	1	7_Enh	NA	NA	1	ENSG00000133226.12
chr1	24780000	chr1	26420000	10	2.017085e-5	0.002919863	1	7_Enh	1	7_Enh	NA	NA	1	ENSG00000175087.5
chr1	24780000	chr1	28700000	5	1.470309e-4	0.01280647	1	7_Enh	1	7_Enh	NA	NA	1	ENSG00000204138.8
chr1	24820000	chr1	24940000	31	3.501886e-14	9.012829e-11	1	7_Enh	1	7_Enh	1	ENSG00000117602.7	1	ENSG00000133226.12
chr1	24820000	chr1	24980000	25	5.033717e-4	0.03096308	1	7_Enh	1	7_Enh	1	ENSG00000117602.7	NA	NA
chr1	24820000	chr1	25260000	11	7.747644e-4	0.04191972	1	7_Enh	1	7_Enh	1	ENSG00000117602.7	NA	NA
chr1	24820000	chr1	27460000	5	8.97438e-4	0.0464389	1	7_Enh	1	7_Enh	1	ENSG00000117602.7	NA	NA
chr1	24860000	chr1	28700000	4	5.842779e-4	0.03439613	1	7_Enh	1	7_Enh	NA	NA	1	ENSG00000204138.8
chr1	24940000	chr1	25340000	11	7.947395e-4	0.04266865	1	7_Enh	1	7_Enh	1	ENSG00000133226.12	NA	NA
chr1	24980000	chr1	25300000	27	3.996222e-4	0.02630784	1	7_Enh	1	7_Enh	NA	NA	1	ENSG00000020633.14
chr1	25140000	chr1	25540000	22	5.184538e-9	3.55119e-6	1	7_Enh	NA	NA	NA	NA	1	ENSG00000117614.5
chr1	25140000	chr1	26180000	8	9.801903e-4	0.04936832	1	7_Enh	1	7_Enh	NA	NA	1	ENSG00000182749.5
chr1	25220000	chr1	25540000	44	3.385144e-20	2.311313e-16	1	7_Enh	NA	NA	NA	NA	1	ENSG00000117614.5
chr1	25220000	chr1	25860000	18	1.4991e-8	8.794918e-6	1	7_Enh	1	7_Enh	NA	NA	1	ENSG00000157978.7
chr1	25220000	chr1	25940000	10	8.314921e-4	0.04403762	1	7_Enh	NA	NA	NA	NA	1	ENSG00000117643.10
chr1	25260000	chr1	25540000	42	6.426899e-19	3.702133e-15	1	7_Enh	NA	NA	NA	NA	1	ENSG00000117614.5
chr1	25260000	chr1	26540000	8	1.427053e-4	0.01252958	1	7_Enh	NA	NA	NA	NA	1	ENSG00000130695.9
chr1	25300000	chr1	25540000	32	9.74483e-7	2.734536e-4	1	7_Enh	NA	NA	1	ENSG00000020633.14	1	ENSG00000117614.5
chr1	25340000	chr1	25540000	49	1.886111e-18	1.019054e-14	1	7_Enh	NA	NA	NA	NA	1	ENSG00000117614.5
chr1	25540000	chr1	25820000	26	3.256239e-7	1.13152e-4	NA	NA	1	7_Enh	1	ENSG00000117614.5	NA	NA
chr1	25540000	chr1	25860000	31	1.231718e-11	1.785602e-8	NA	NA	1	7_Enh	1	ENSG00000117614.5	1	ENSG00000157978.7
chr1	25540000	chr1	26100000	18	2.60767e-7	9.436479e-5	NA	NA	1	7_Enh	1	ENSG00000117614.5	NA	NA
chr1	25540000	chr1	26140000	12	1.050215e-4	0.01000779	NA	NA	1	7_Enh	1	ENSG00000117614.5	1	ENSG00000223474.2
chr1	25540000	chr1	26900000	8	2.605588e-4	0.01936656	NA	NA	1	7_Enh	1	ENSG00000117614.5	NA	NA
chr1	25660000	chr1	26100000	15	1.189838e-4	0.01097507	1	7_Enh	1	7_Enh	1	ENSG00000117616.13	NA	NA
chr1	25660000	chr1	33500000	4	7.001721e-4	0.03904073	1	7_Enh	1	7_Enh	1	ENSG00000117616.13	NA	NA
chr1	25700000	chr1	26180000	16	4.716756e-4	0.02957914	1	7_Enh	1	7_Enh	NA	NA	1	ENSG00000182749.5
chr1	25740000	chr1	25860000	24	8.395624e-4	0.0443397	1	7_Enh	1	7_Enh	1	ENSG00000188672.12	1	ENSG00000157978.7
chr1	25740000	chr1	26020000	20	7.612251e-5	0.007884959	1	7_Enh	1	7_Enh	1	ENSG00000188672.12	NA	NA
chr1	25820000	chr1	25940000	44	7.843247e-16	2.753757e-12	1	7_Enh	NA	NA	NA	NA	1	ENSG00000117643.10
chr1	25820000	chr1	26140000	27	1.983406e-13	4.373907e-10	1	7_Enh	1	7_Enh	NA	NA	1	ENSG00000223474.2
chr1	25820000	chr1	26180000	18	1.518593e-4	0.01310935	1	7_Enh	1	7_Enh	NA	NA	1	ENSG00000182749.5
chr1	25820000	chr1	26340000	15	5.663222e-5	0.006329435	1	7_Enh	1	7_Enh	NA	NA	1	ENSG00000158008.5
chr1	25860000	chr1	25980000	28	2.573142e-10	2.632555e-7	1	7_Enh	1	7_Enh	1	ENSG00000157978.7	NA	NA
chr1	25860000	chr1	26020000	52	3.882463e-24	4.381354e-20	1	7_Enh	1	7_Enh	1	ENSG00000157978.7	NA	NA
chr1	25860000	chr1	26060000	54	2.611655e-23	2.675336e-19	1	7_Enh	1	7_Enh	1	ENSG00000157978.7	NA	NA
chr1	25860000	chr1	26100000	47	4.543139e-26	6.25818e-22	1	7_Enh	1	7_Enh	1	ENSG00000157978.7	NA	NA
chr1	25860000	chr1	26140000	29	1.144551e-14	3.218632e-11	1	7_Enh	1	7_Enh	1	ENSG00000157978.7	1	ENSG00000223474.2
chr1	25860000	chr1	26260000	23	5.188186e-9	3.553395e-6	1	7_Enh	1	7_Enh	1	ENSG00000157978.7	NA	NA
chr1	25860000	chr1	26300000	21	4.638046e-7	1.505914e-4	1	7_Enh	1	7_Enh	1	ENSG00000157978.7	NA	NA
chr1	25940000	chr1	26060000	46	4.228837e-14	1.071542e-10	NA	NA	1	7_Enh	1	ENSG00000117643.10	NA	NA
chr1	25940000	chr1	26100000	63	1.806137e-36	4.930752e-32	NA	NA	1	7_Enh	1	ENSG00000117643.10	NA	NA
chr1	25940000	chr1	26140000	36	3.434013e-18	1.772592e-14	NA	NA	1	7_Enh	1	ENSG00000117643.10	1	ENSG00000223474.2
chr1	25940000	chr1	26180000	33	2.645634e-11	3.529174e-8	NA	NA	1	7_Enh	1	ENSG00000117643.10	1	ENSG00000182749.5
chr1	25940000	chr1	26220000	30	6.499466e-9	4.313628e-6	NA	NA	1	7_Enh	1	ENSG00000117643.10	1	ENSG00000117632.16
chr1	25940000	chr1	26340000	29	1.591908e-13	3.581363e-10	NA	NA	1	7_Enh	1	ENSG00000117643.10	1	ENSG00000158008.5
chr1	25940000	chr1	26580000	14	2.280417e-4	0.01759839	NA	NA	1	7_Enh	1	ENSG00000117643.10	1	ENSG00000130695.9
chr1	25940000	chr1	26620000	13	8.245905e-7	2.392132e-4	NA	NA	1	7_Enh	1	ENSG00000117643.10	1	ENSG00000142669.9
chr1	25940000	chr1	26660000	13	3.926043e-5	0.004814121	NA	NA	1	7_Enh	1	ENSG00000117643.10	1	ENSG00000158062.16
chr1	25940000	chr1	27060000	9	8.434044e-5	0.00851152	NA	NA	1	7_Enh	1	ENSG00000117643.10	NA	NA
chr1	25940000	chr1	32460000	5	8.788178e-5	0.008775654	NA	NA	1	7_Enh	1	ENSG00000117643.10	1	ENSG00000121774.13
chr1	25980000	chr1	26340000	13	1.568282e-4	0.0134194	1	7_Enh	1	7_Enh	NA	NA	1	ENSG00000158008.5
chr1	25980000	chr1	26700000	9	3.618392e-4	0.02451234	1	7_Enh	1	7_Enh	NA	NA	1	ENSG00000176083.13
chr1	25980000	chr1	27940000	5	1.832607e-4	0.01503092	1	7_Enh	1	7_Enh	NA	NA	1	ENSG00000126705.9
chr1	26020000	chr1	26140000	41	4.349567e-18	2.207311e-14	1	7_Enh	1	7_Enh	NA	NA	1	ENSG00000223474.2
chr1	26020000	chr1	32860000	5	2.324257e-5	0.003250025	1	7_Enh	1	7_Enh	NA	NA	1	ENSG00000160058.14
chr1	26060000	chr1	26540000	15	1.644024e-4	0.0138902	1	7_Enh	NA	NA	NA	NA	1	ENSG00000130695.9
chr1	26060000	chr1	28140000	6	2.259192e-4	0.01748124	1	7_Enh	1	7_Enh	NA	NA	1	ENSG00000117751.13
chr1	26100000	chr1	26340000	19	8.897695e-5	0.00885584	1	7_Enh	1	7_Enh	NA	NA	1	ENSG00000158008.5
chr1	26100000	chr1	26580000	19	3.805532e-6	8.044506e-4	1	7_Enh	1	7_Enh	NA	NA	1	ENSG00000130695.9
chr1	26140000	chr1	26340000	27	8.009037e-10	7.083658e-7	1	7_Enh	1	7_Enh	1	ENSG00000223474.2	1	ENSG00000158008.5
chr1	26140000	chr1	33020000	4	5.764354e-5	0.006414165	1	7_Enh	1	7_Enh	1	ENSG00000223474.2	1	ENSG00000160062.10
chr1	26180000	chr1	26300000	34	3.45031e-5	0.004371125	1	7_Enh	1	7_Enh	1	ENSG00000182749.5	NA	NA
chr1	26180000	chr1	26340000	57	1.840383e-21	1.482323e-17	1	7_Enh	1	7_Enh	1	ENSG00000182749.5	1	ENSG00000158008.5
chr1	26180000	chr1	26380000	26	9.410876e-6	0.001626765	1	7_Enh	1	7_Enh	1	ENSG00000182749.5	1	ENSG00000158022.6
chr1	26180000	chr1	26420000	20	4.83651e-4	0.03010769	1	7_Enh	1	7_Enh	1	ENSG00000182749.5	1	ENSG00000175087.5
chr1	26180000	chr1	26460000	22	3.756841e-8	1.897957e-5	1	7_Enh	1	7_Enh	1	ENSG00000182749.5	NA	NA
chr1	26180000	chr1	27220000	10	3.781713e-4	0.02529949	1	7_Enh	NA	NA	1	ENSG00000182749.5	1	ENSG00000198746.8
chr1	26180000	chr1	36100000	6	4.864883e-6	9.749798e-4	1	7_Enh	1	7_Enh	1	ENSG00000182749.5	1	ENSG00000126067.7
chr1	26220000	chr1	26340000	78	2.361409e-29	4.379669e-25	1	7_Enh	1	7_Enh	1	ENSG00000117632.16	1	ENSG00000158008.5
chr1	26220000	chr1	26380000	31	1.161257e-5	0.001913143	1	7_Enh	1	7_Enh	1	ENSG00000117632.16	1	ENSG00000158022.6
chr1	26220000	chr1	26420000	30	2.071971e-6	4.980278e-4	1	7_Enh	1	7_Enh	1	ENSG00000117632.16	1	ENSG00000175087.5
chr1	26220000	chr1	26460000	17	7.223386e-4	0.03991282	1	7_Enh	1	7_Enh	1	ENSG00000117632.16	NA	NA
chr1	26220000	chr1	26540000	19	3.170122e-4	0.02230165	1	7_Enh	NA	NA	1	ENSG00000117632.16	1	ENSG00000130695.9
chr1	26220000	chr1	26660000	20	1.148897e-4	0.01069522	1	7_Enh	1	7_Enh	1	ENSG00000117632.16	1	ENSG00000158062.16
chr1	26220000	chr1	26700000	19	5.017627e-5	0.005785596	1	7_Enh	1	7_Enh	1	ENSG00000117632.16	1	ENSG00000176083.13
chr1	26260000	chr1	26380000	26	9.11e-5	0.00901135	1	7_Enh	1	7_Enh	NA	NA	1	ENSG00000158022.6
chr1	26260000	chr1	26580000	22	1.632432e-4	0.01381921	1	7_Enh	1	7_Enh	NA	NA	1	ENSG00000130695.9
chr1	26260000	chr1	26660000	33	3.646431e-14	9.344144e-11	1	7_Enh	1	7_Enh	NA	NA	1	ENSG00000158062.16
chr1	26260000	chr1	26740000	15	2.329022e-5	0.003254789	1	7_Enh	1	7_Enh	NA	NA	1	ENSG00000117682.12
chr1	26260000	chr1	28060000	6	3.286889e-4	0.02287635	1	7_Enh	1	7_Enh	NA	NA	1	ENSG00000009780.11
chr1	26300000	chr1	26860000	11	3.440286e-4	0.02363752	1	7_Enh	1	7_Enh	NA	NA	1	ENSG00000117676.9
chr1	26340000	chr1	26540000	20	2.28494e-4	0.01762404	1	7_Enh	NA	NA	1	ENSG00000158008.5	1	ENSG00000130695.9
chr1	26340000	chr1	26620000	18	1.299905e-5	0.002087006	1	7_Enh	1	7_Enh	1	ENSG00000158008.5	1	ENSG00000142669.9
chr1	26340000	chr1	26660000	30	3.439251e-10	3.396302e-7	1	7_Enh	1	7_Enh	1	ENSG00000158008.5	1	ENSG00000158062.16
chr1	26340000	chr1	26700000	17	2.933094e-4	0.02108688	1	7_Enh	1	7_Enh	1	ENSG00000158008.5	1	ENSG00000176083.13
chr1	26340000	chr1	26740000	17	1.051502e-5	0.001771854	1	7_Enh	1	7_Enh	1	ENSG00000158008.5	1	ENSG00000117682.12
chr1	26380000	chr1	26540000	25	2.396373e-6	5.589484e-4	1	7_Enh	NA	NA	1	ENSG00000158022.6	1	ENSG00000130695.9
chr1	26380000	chr1	26580000	40	5.031113e-11	6.239874e-8	1	7_Enh	1	7_Enh	1	ENSG00000158022.6	1	ENSG00000130695.9
chr1	26380000	chr1	26660000	31	1.426834e-10	1.566996e-7	1	7_Enh	1	7_Enh	1	ENSG00000158022.6	1	ENSG00000158062.16
chr1	26380000	chr1	26700000	21	3.659559e-6	7.800399e-4	1	7_Enh	1	7_Enh	1	ENSG00000158022.6	1	ENSG00000176083.13
chr1	26380000	chr1	26740000	16	4.226121e-5	0.005087876	1	7_Enh	1	7_Enh	1	ENSG00000158022.6	1	ENSG00000117682.12
chr1	26380000	chr1	26780000	22	4.470957e-6	9.129309e-4	1	7_Enh	1	7_Enh	1	ENSG00000158022.6	1	ENSG00000198830.6
chr1	26380000	chr1	32180000	4	5.682117e-4	0.03371872	1	7_Enh	1	7_Enh	1	ENSG00000158022.6	1	ENSG00000084636.13
chr1	26420000	chr1	26540000	43	8.164899e-16	2.856384e-12	1	7_Enh	NA	NA	1	ENSG00000175087.5	1	ENSG00000130695.9
chr1	26420000	chr1	26580000	33	1.662417e-6	4.184127e-4	1	7_Enh	1	7_Enh	1	ENSG00000175087.5	1	ENSG00000130695.9
chr1	26420000	chr1	26660000	33	6.600175e-11	7.942385e-8	1	7_Enh	1	7_Enh	1	ENSG00000175087.5	1	ENSG00000158062.16
chr1	26420000	chr1	26700000	29	2.923598e-10	2.941697e-7	1	7_Enh	1	7_Enh	1	ENSG00000175087.5	1	ENSG00000176083.13
chr1	26420000	chr1	26740000	19	1.994793e-6	4.83219e-4	1	7_Enh	1	7_Enh	1	ENSG00000175087.5	1	ENSG00000117682.12
chr1	26420000	chr1	26780000	26	8.964006e-8	3.919408e-5	1	7_Enh	1	7_Enh	1	ENSG00000175087.5	1	ENSG00000198830.6
chr1	26420000	chr1	27020000	15	7.352153e-6	0.001343219	1	7_Enh	1	7_Enh	1	ENSG00000175087.5	1	ENSG00000117713.13
chr1	26420000	chr1	31340000	4	1.967827e-4	0.01581999	1	7_Enh	1	7_Enh	1	ENSG00000175087.5	NA	NA
chr1	26420000	chr1	31860000	4	2.413403e-4	0.01833533	1	7_Enh	1	7_Enh	1	ENSG00000175087.5	1	ENSG00000121769.3
chr1	26460000	chr1	26580000	29	7.182523e-7	2.139162e-4	1	7_Enh	1	7_Enh	NA	NA	1	ENSG00000130695.9
chr1	26460000	chr1	26620000	26	8.28935e-12	1.259642e-8	1	7_Enh	1	7_Enh	NA	NA	1	ENSG00000142669.9
chr1	26460000	chr1	26660000	24	6.677621e-8	3.069125e-5	1	7_Enh	1	7_Enh	NA	NA	1	ENSG00000158062.16
chr1	26460000	chr1	26700000	36	1.360376e-18	7.496929e-15	1	7_Enh	1	7_Enh	NA	NA	1	ENSG00000176083.13
chr1	26460000	chr1	26740000	18	1.5680830000000001e-07	6.213512e-5	1	7_Enh	1	7_Enh	NA	NA	1	ENSG00000117682.12
chr1	26460000	chr1	26780000	20	1.74684e-6	4.350806e-4	1	7_Enh	1	7_Enh	NA	NA	1	ENSG00000198830.6
chr1	26460000	chr1	32300000	4	4.200634e-5	0.005064876	1	7_Enh	1	7_Enh	NA	NA	1	ENSG00000134668.8
chr1	26460000	chr1	34340000	5	1.60029e-5	0.002450673	1	7_Enh	NA	NA	NA	NA	1	ENSG00000176256.6
chr1	26540000	chr1	26660000	46	2.842265e-15	9.063577e-12	NA	NA	1	7_Enh	1	ENSG00000130695.9	1	ENSG00000158062.16
chr1	26540000	chr1	26700000	34	1.365829e-10	1.508813e-7	NA	NA	1	7_Enh	1	ENSG00000130695.9	1	ENSG00000176083.13
chr1	26540000	chr1	26740000	34	2.72832e-14	7.14981e-11	NA	NA	1	7_Enh	1	ENSG00000130695.9	1	ENSG00000117682.12
chr1	26540000	chr1	26780000	35	6.663386e-11	8.013204e-8	NA	NA	1	7_Enh	1	ENSG00000130695.9	1	ENSG00000198830.6
chr1	26540000	chr1	27780000	8	3.468088e-4	0.02377828	NA	NA	1	7_Enh	1	ENSG00000130695.9	NA	NA
chr1	26540000	chr1	32460000	6	7.939356e-6	0.001426856	NA	NA	1	7_Enh	1	ENSG00000130695.9	1	ENSG00000121774.13
chr1	26540000	chr1	36020000	5	7.206199e-5	0.007570953	NA	NA	1	7_Enh	1	ENSG00000130695.9	1	ENSG00000116819.6
chr1	26580000	chr1	26700000	59	8.989936e-17	3.692344e-13	1	7_Enh	1	7_Enh	1	ENSG00000130695.9	1	ENSG00000176083.13
chr1	26580000	chr1	26740000	30	3.742959e-6	7.940135e-4	1	7_Enh	1	7_Enh	1	ENSG00000130695.9	1	ENSG00000117682.12
chr1	26580000	chr1	26780000	35	2.895812e-5	0.003832586	1	7_Enh	1	7_Enh	1	ENSG00000130695.9	1	ENSG00000198830.6
chr1	26580000	chr1	26900000	18	2.320795e-4	0.0178261	1	7_Enh	1	7_Enh	1	ENSG00000130695.9	NA	NA
chr1	26580000	chr1	32060000	5	2.328521e-4	0.01786824	1	7_Enh	1	7_Enh	1	ENSG00000130695.9	1	ENSG00000142910.11
chr1	26620000	chr1	26740000	36	7.483154e-15	2.181493e-11	1	7_Enh	1	7_Enh	1	ENSG00000142669.9	1	ENSG00000117682.12
chr1	26620000	chr1	26780000	27	3.906674e-6	8.212036e-4	1	7_Enh	1	7_Enh	1	ENSG00000142669.9	1	ENSG00000198830.6
chr1	26620000	chr1	31940000	4	2.715649e-4	0.01994882	1	7_Enh	1	7_Enh	1	ENSG00000142669.9	NA	NA
chr1	26620000	chr1	32180000	6	6.266348e-7	1.919586e-4	1	7_Enh	1	7_Enh	1	ENSG00000142669.9	1	ENSG00000084636.13
chr1	26660000	chr1	26780000	35	6.913798e-5	0.007339418	1	7_Enh	1	7_Enh	1	ENSG00000158062.16	1	ENSG00000198830.6
chr1	26660000	chr1	32860000	6	4.822165e-6	9.681966e-4	1	7_Enh	1	7_Enh	1	ENSG00000158062.16	1	ENSG00000160058.14
chr1	26660000	chr1	32900000	4	5.731439e-4	0.03393011	1	7_Enh	1	7_Enh	1	ENSG00000158062.16	NA	NA
chr1	26700000	chr1	32620000	5	4.447822e-4	0.02838127	1	7_Enh	1	7_Enh	1	ENSG00000176083.13	NA	NA
chr1	26700000	chr1	33100000	4	4.660576e-4	0.02933314	1	7_Enh	NA	NA	1	ENSG00000176083.13	1	ENSG00000176261.11
chr1	26780000	chr1	26900000	29	1.240828e-5	0.002012884	1	7_Enh	1	7_Enh	1	ENSG00000198830.6	NA	NA
chr1	26780000	chr1	27020000	26	4.011672e-5	0.004891557	1	7_Enh	1	7_Enh	1	ENSG00000198830.6	1	ENSG00000117713.13
chr1	26780000	chr1	27100000	20	9.661474e-4	0.0488632	1	7_Enh	1	7_Enh	1	ENSG00000198830.6	1	ENSG00000060642.6
chr1	26780000	chr1	27180000	18	7.120966e-7	2.12496e-4	1	7_Enh	1	7_Enh	1	ENSG00000198830.6	1	ENSG00000175793.10
chr1	26780000	chr1	27220000	25	3.399953e-8	1.745697e-5	1	7_Enh	NA	NA	1	ENSG00000198830.6	1	ENSG00000198746.8
chr1	26820000	chr1	27020000	17	9.632389e-5	0.00939473	1	7_Enh	1	7_Enh	NA	NA	1	ENSG00000117713.13
chr1	26820000	chr1	27100000	24	3.05345e-10	3.057662e-7	1	7_Enh	1	7_Enh	NA	NA	1	ENSG00000060642.6
chr1	26820000	chr1	27140000	12	3.78772e-4	0.02533001	1	7_Enh	1	7_Enh	NA	NA	1	ENSG00000204160.7
chr1	26820000	chr1	27180000	11	2.516147e-5	0.003449623	1	7_Enh	1	7_Enh	NA	NA	1	ENSG00000175793.10
chr1	26820000	chr1	27220000	16	7.187697e-7	2.140394e-4	1	7_Enh	NA	NA	NA	NA	1	ENSG00000198746.8
chr1	26820000	chr1	27580000	8	7.581488e-4	0.04129147	1	7_Enh	1	7_Enh	NA	NA	1	ENSG00000142784.11
chr1	26820000	chr1	32060000	4	1.609314e-4	0.01367684	1	7_Enh	1	7_Enh	NA	NA	1	ENSG00000142910.11
chr1	26860000	chr1	26980000	27	3.476238e-11	4.495439e-8	1	7_Enh	1	7_Enh	1	ENSG00000117676.9	NA	NA
chr1	26860000	chr1	27020000	23	1.333663e-7	5.443338e-5	1	7_Enh	1	7_Enh	1	ENSG00000117676.9	1	ENSG00000117713.13
chr1	26860000	chr1	27060000	25	8.279054e-11	9.705019e-8	1	7_Enh	1	7_Enh	1	ENSG00000117676.9	NA	NA
chr1	26860000	chr1	27100000	35	2.263041e-18	1.203448e-14	1	7_Enh	1	7_Enh	1	ENSG00000117676.9	1	ENSG00000060642.6
chr1	26860000	chr1	27140000	23	1.845778e-11	2.5549e-8	1	7_Enh	1	7_Enh	1	ENSG00000117676.9	1	ENSG00000204160.7
chr1	26860000	chr1	27180000	18	7.399702e-11	8.788163e-8	1	7_Enh	1	7_Enh	1	ENSG00000117676.9	1	ENSG00000175793.10
chr1	26860000	chr1	27220000	24	7.524028e-13	1.460814e-9	1	7_Enh	NA	NA	1	ENSG00000117676.9	1	ENSG00000198746.8
chr1	26860000	chr1	28580000	7	2.419166e-4	0.01836646	1	7_Enh	1	7_Enh	1	ENSG00000117676.9	1	ENSG00000130766.4
chr1	26860000	chr1	32020000	5	5.780818e-5	0.006427668	1	7_Enh	1	7_Enh	1	ENSG00000117676.9	NA	NA
chr1	26860000	chr1	32300000	3	9.140876e-4	0.0470292	1	7_Enh	1	7_Enh	1	ENSG00000117676.9	1	ENSG00000134668.8
chr1	26860000	chr1	32940000	3	6.647414e-4	0.03765111	1	7_Enh	1	7_Enh	1	ENSG00000117676.9	1	ENSG00000273274.1
chr1	26860000	chr1	36260000	3	4.864822e-4	0.0302312	1	7_Enh	1	7_Enh	1	ENSG00000117676.9	1	ENSG00000134698.10
chr1	26900000	chr1	27020000	49	3.224116e-21	2.518371e-17	1	7_Enh	1	7_Enh	NA	NA	1	ENSG00000117713.13
chr1	26900000	chr1	27100000	33	1.095909e-12	2.049801e-9	1	7_Enh	1	7_Enh	NA	NA	1	ENSG00000060642.6
chr1	26900000	chr1	27140000	33	3.792973e-16	1.411067e-12	1	7_Enh	1	7_Enh	NA	NA	1	ENSG00000204160.7
chr1	26900000	chr1	27180000	17	5.829539e-8	2.742108e-5	1	7_Enh	1	7_Enh	NA	NA	1	ENSG00000175793.10
chr1	26900000	chr1	27220000	22	9.495404e-9	5.963706e-6	1	7_Enh	NA	NA	NA	NA	1	ENSG00000198746.8
chr1	26900000	chr1	27300000	15	2.138177e-4	0.01679265	1	7_Enh	1	7_Enh	NA	NA	1	ENSG00000253368.3
chr1	26980000	chr1	27100000	58	3.871169e-27	5.875579e-23	1	7_Enh	1	7_Enh	NA	NA	1	ENSG00000060642.6
chr1	26980000	chr1	27140000	37	5.134826e-16	1.867022e-12	1	7_Enh	1	7_Enh	NA	NA	1	ENSG00000204160.7
chr1	26980000	chr1	27180000	14	9.524282e-5	0.00931455	1	7_Enh	1	7_Enh	NA	NA	1	ENSG00000175793.10
chr1	26980000	chr1	27220000	19	1.785244e-5	0.002663567	1	7_Enh	NA	NA	NA	NA	1	ENSG00000198746.8
chr1	26980000	chr1	32540000	4	6.608649e-4	0.0374981	1	7_Enh	1	7_Enh	NA	NA	1	ENSG00000121775.13
chr1	26980000	chr1	33100000	6	4.463648e-7	1.460468e-4	1	7_Enh	NA	NA	NA	NA	1	ENSG00000176261.11
chr1	27020000	chr1	27140000	44	1.065967e-15	3.653436e-12	1	7_Enh	1	7_Enh	1	ENSG00000117713.13	1	ENSG00000204160.7
chr1	27020000	chr1	27180000	17	1.401913e-4	0.01236951	1	7_Enh	1	7_Enh	1	ENSG00000117713.13	1	ENSG00000175793.10
chr1	27020000	chr1	27220000	35	1.130074e-11	1.6561e-8	1	7_Enh	NA	NA	1	ENSG00000117713.13	1	ENSG00000198746.8
chr1	27060000	chr1	27180000	28	6.106147e-11	7.400645e-8	1	7_Enh	1	7_Enh	NA	NA	1	ENSG00000175793.10
chr1	27100000	chr1	27220000	48	6.881467e-16	2.445662e-12	1	7_Enh	NA	NA	1	ENSG00000060642.6	1	ENSG00000198746.8
chr1	27140000	chr1	27780000	11	3.745492e-4	0.02512525	1	7_Enh	1	7_Enh	1	ENSG00000204160.7	NA	NA
chr1	27180000	chr1	32300000	3	9.50297e-4	0.04830596	1	7_Enh	1	7_Enh	1	ENSG00000175793.10	1	ENSG00000134668.8
chr1	27180000	chr1	32380000	5	1.448546e-5	0.002269606	1	7_Enh	1	7_Enh	1	ENSG00000175793.10	1	ENSG00000212673.1
chr1	27180000	chr1	36700000	3	4.630599e-4	0.02919677	1	7_Enh	1	7_Enh	1	ENSG00000175793.10	1	ENSG00000054118.9
chr1	27220000	chr1	27380000	29	7.288809e-4	0.04016579	NA	NA	1	7_Enh	1	ENSG00000198746.8	NA	NA
chr1	27220000	chr1	27580000	16	1.344142e-4	0.01199302	NA	NA	1	7_Enh	1	ENSG00000198746.8	1	ENSG00000142784.11
chr1	27220000	chr1	27620000	15	1.038984e-4	0.009929086	NA	NA	1	7_Enh	1	ENSG00000198746.8	NA	NA
chr1	27220000	chr1	27660000	13	1.144499e-4	0.01066406	NA	NA	1	7_Enh	1	ENSG00000198746.8	1	ENSG00000142765.13
chr1	27220000	chr1	36060000	4	1.82237e-4	0.01497368	NA	NA	1	7_Enh	1	ENSG00000198746.8	NA	NA
chr1	27300000	chr1	27620000	17	6.005064e-4	0.03506897	1	7_Enh	1	7_Enh	1	ENSG00000253368.3	NA	NA
chr1	27300000	chr1	27740000	22	3.692103e-6	7.855316e-4	1	7_Enh	1	7_Enh	1	ENSG00000253368.3	NA	NA
chr1	27300000	chr1	27940000	13	1.733525e-5	0.002604466	1	7_Enh	1	7_Enh	1	ENSG00000253368.3	1	ENSG00000126705.9
chr1	27300000	chr1	31900000	6	1.916299e-5	0.002808868	1	7_Enh	1	7_Enh	1	ENSG00000253368.3	1	ENSG00000268950.1
chr1	27380000	chr1	27580000	39	1.40383e-9	1.15545e-6	1	7_Enh	1	7_Enh	NA	NA	1	ENSG00000142784.11
chr1	27380000	chr1	27660000	38	1.966246e-14	5.301362e-11	1	7_Enh	1	7_Enh	NA	NA	1	ENSG00000142765.13
chr1	27380000	chr1	27820000	17	5.929239e-5	0.006551493	1	7_Enh	1	7_Enh	NA	NA	1	ENSG00000158195.6
chr1	27380000	chr1	27940000	17	3.493211e-6	7.521338e-4	1	7_Enh	1	7_Enh	NA	NA	1	ENSG00000126705.9
chr1	27460000	chr1	27580000	37	4.811676e-10	4.552145e-7	1	7_Enh	1	7_Enh	NA	NA	1	ENSG00000142784.11
chr1	27460000	chr1	27660000	23	9.414425e-7	2.659761e-4	1	7_Enh	1	7_Enh	NA	NA	1	ENSG00000142765.13
chr1	27460000	chr1	27820000	17	3.669924e-6	7.817077e-4	1	7_Enh	1	7_Enh	NA	NA	1	ENSG00000158195.6
chr1	27460000	chr1	27940000	17	1.234104e-7	5.098071e-5	1	7_Enh	1	7_Enh	NA	NA	1	ENSG00000126705.9
chr1	27460000	chr1	31700000	4	9.352142e-4	0.04777266	1	7_Enh	NA	NA	NA	NA	1	ENSG00000084628.5
chr1	27580000	chr1	27860000	17	7.076837e-7	2.114117e-4	1	7_Enh	1	7_Enh	1	ENSG00000142784.11	NA	NA
chr1	27580000	chr1	27940000	14	3.933425e-5	0.004820528	1	7_Enh	1	7_Enh	1	ENSG00000142784.11	1	ENSG00000126705.9
chr1	27580000	chr1	28060000	12	5.29616e-5	0.006021642	1	7_Enh	1	7_Enh	1	ENSG00000142784.11	1	ENSG00000009780.11
chr1	27620000	chr1	27940000	24	5.491166e-12	8.726676e-9	1	7_Enh	1	7_Enh	NA	NA	1	ENSG00000126705.9
chr1	27620000	chr1	28060000	14	2.931692e-6	6.555559e-4	1	7_Enh	1	7_Enh	NA	NA	1	ENSG00000009780.11
chr1	27620000	chr1	32180000	4	8.391927e-4	0.04432527	1	7_Enh	1	7_Enh	NA	NA	1	ENSG00000084636.13
chr1	27620000	chr1	32860000	4	5.633705e-4	0.03351778	1	7_Enh	1	7_Enh	NA	NA	1	ENSG00000160058.14
chr1	27660000	chr1	27780000	21	1.144439e-4	0.01066367	1	7_Enh	1	7_Enh	1	ENSG00000142765.13	NA	NA
chr1	27660000	chr1	27860000	15	1.336198e-5	0.002132218	1	7_Enh	1	7_Enh	1	ENSG00000142765.13	NA	NA
chr1	27660000	chr1	27900000	27	2.365985e-11	3.200156e-8	1	7_Enh	1	7_Enh	1	ENSG00000142765.13	NA	NA
chr1	27660000	chr1	27940000	28	4.510539e-16	1.654577e-12	1	7_Enh	1	7_Enh	1	ENSG00000142765.13	1	ENSG00000126705.9
chr1	27660000	chr1	32420000	5	1.073889e-5	0.00180064	1	7_Enh	1	7_Enh	1	ENSG00000142765.13	1	ENSG00000184007.13
chr1	27740000	chr1	27940000	66	1.011547e-40	3.163484e-36	1	7_Enh	1	7_Enh	NA	NA	1	ENSG00000126705.9
chr1	27740000	chr1	28060000	22	1.582919e-8	9.208949e-6	1	7_Enh	1	7_Enh	NA	NA	1	ENSG00000009780.11
chr1	27740000	chr1	28100000	15	9.7296e-4	0.04910672	1	7_Enh	1	7_Enh	NA	NA	1	ENSG00000117758.9
chr1	27740000	chr1	28300000	13	5.173267e-5	0.005919631	1	7_Enh	1	7_Enh	NA	NA	1	ENSG00000158156.7
chr1	27780000	chr1	27940000	30	2.900501e-11	3.829936e-8	1	7_Enh	1	7_Enh	NA	NA	1	ENSG00000126705.9
chr1	27780000	chr1	28100000	15	4.161694e-4	0.02707418	1	7_Enh	1	7_Enh	NA	NA	1	ENSG00000117758.9
chr1	27820000	chr1	27940000	26	2.384856e-10	2.463907e-7	1	7_Enh	1	7_Enh	1	ENSG00000158195.6	1	ENSG00000126705.9
chr1	27860000	chr1	28060000	11	9.886399e-4	0.04967005	1	7_Enh	1	7_Enh	NA	NA	1	ENSG00000009780.11
chr1	27900000	chr1	28060000	22	5.035693e-7	1.608197e-4	1	7_Enh	1	7_Enh	NA	NA	1	ENSG00000009780.11
chr1	27900000	chr1	28100000	21	1.080078e-5	0.001808945	1	7_Enh	1	7_Enh	NA	NA	1	ENSG00000117758.9
chr1	27900000	chr1	28140000	21	1.672199e-8	9.652994e-6	1	7_Enh	1	7_Enh	NA	NA	1	ENSG00000117751.13
chr1	27900000	chr1	32300000	4	3.838559e-4	0.02557142	1	7_Enh	1	7_Enh	NA	NA	1	ENSG00000134668.8
chr1	27940000	chr1	28060000	20	6.621886e-7	2.005843e-4	1	7_Enh	1	7_Enh	1	ENSG00000126705.9	1	ENSG00000009780.11
chr1	27940000	chr1	32860000	5	1.699788e-5	0.002566153	1	7_Enh	1	7_Enh	1	ENSG00000126705.9	1	ENSG00000160058.14
chr1	28060000	chr1	28340000	18	1.271112e-7	5.227976e-5	1	7_Enh	1	7_Enh	1	ENSG00000009780.11	NA	NA
chr1	28060000	chr1	32660000	6	1.069632e-7	4.529827e-5	1	7_Enh	1	7_Enh	1	ENSG00000009780.11	1	ENSG00000222046.2
chr1	28060000	chr1	32860000	5	1.640421e-5	0.002497358	1	7_Enh	1	7_Enh	1	ENSG00000009780.11	1	ENSG00000160058.14
chr1	28100000	chr1	28300000	21	2.163478e-7	8.102714e-5	1	7_Enh	1	7_Enh	1	ENSG00000117758.9	1	ENSG00000158156.7
chr1	28140000	chr1	28300000	17	4.583088e-6	9.304867e-4	1	7_Enh	1	7_Enh	1	ENSG00000117751.13	1	ENSG00000158156.7
chr1	28140000	chr1	28580000	14	2.553571e-4	0.0190883	1	7_Enh	1	7_Enh	1	ENSG00000117751.13	1	ENSG00000130766.4
chr1	28140000	chr1	32460000	4	9.600789e-4	0.04864836	1	7_Enh	1	7_Enh	1	ENSG00000117751.13	1	ENSG00000121774.13
chr1	28220000	chr1	28420000	28	2.447936e-14	6.475559e-11	1	7_Enh	1	7_Enh	NA	NA	1	ENSG00000158161.11
chr1	28220000	chr1	31700000	5	2.688253e-5	0.003625549	1	7_Enh	NA	NA	NA	NA	1	ENSG00000084628.5
chr1	28300000	chr1	28420000	20	1.713078e-6	4.28387e-4	1	7_Enh	1	7_Enh	1	ENSG00000158156.7	1	ENSG00000158161.11
chr1	28300000	chr1	28580000	24	4.883753e-7	1.569734e-4	1	7_Enh	1	7_Enh	1	ENSG00000158156.7	1	ENSG00000130766.4
chr1	28300000	chr1	29380000	9	2.260667e-4	0.01748906	1	7_Enh	1	7_Enh	1	ENSG00000158156.7	NA	NA
chr1	28300000	chr1	32460000	5	1.603819e-4	0.01364226	1	7_Enh	1	7_Enh	1	ENSG00000158156.7	1	ENSG00000121774.13
chr1	28340000	chr1	28580000	27	8.595537e-7	2.473183e-4	1	7_Enh	1	7_Enh	NA	NA	1	ENSG00000130766.4
chr1	28340000	chr1	31380000	5	9.153642e-5	0.009044299	1	7_Enh	1	7_Enh	NA	NA	1	ENSG00000162512.11
chr1	28340000	chr1	31780000	5	4.757943e-5	0.005558774	1	7_Enh	1	7_Enh	NA	NA	1	ENSG00000060688.8
chr1	28340000	chr1	32100000	5	5.477134e-4	0.03285694	1	7_Enh	1	7_Enh	NA	NA	1	ENSG00000162517.8
chr1	28340000	chr1	32300000	4	3.416092e-4	0.02351907	1	7_Enh	1	7_Enh	NA	NA	1	ENSG00000134668.8
chr1	28380000	chr1	28580000	30	2.093815e-4	0.01654122	1	7_Enh	1	7_Enh	NA	NA	1	ENSG00000130766.4
chr1	28420000	chr1	28580000	46	4.340762e-17	1.882376e-13	1	7_Enh	1	7_Enh	1	ENSG00000158161.11	1	ENSG00000130766.4
chr1	28420000	chr1	28780000	10	5.313767e-4	0.03216112	1	7_Enh	1	7_Enh	1	ENSG00000158161.11	NA	NA
chr1	28420000	chr1	32180000	4	6.862142e-4	0.03849991	1	7_Enh	1	7_Enh	1	ENSG00000158161.11	1	ENSG00000084636.13
chr1	28460000	chr1	28580000	28	2.628798e-7	9.4986e-5	1	7_Enh	1	7_Enh	NA	NA	1	ENSG00000130766.4
chr1	28460000	chr1	28820000	14	1.234041e-8	7.459978e-6	1	7_Enh	1	7_Enh	NA	NA	1	ENSG00000180198.11
chr1	28460000	chr1	31860000	4	1.630161e-4	0.01380507	1	7_Enh	1	7_Enh	NA	NA	1	ENSG00000121769.3
chr1	28460000	chr1	33660000	5	3.183493e-5	0.004115352	1	7_Enh	1	7_Enh	NA	NA	1	ENSG00000116525.9
chr1	28460000	chr1	38300000	4	1.437362e-4	0.01259396	1	7_Enh	NA	NA	NA	NA	1	ENSG00000230610.1
chr1	28500000	chr1	31900000	4	6.696798e-4	0.0378442	1	7_Enh	1	7_Enh	NA	NA	1	ENSG00000268950.1
chr1	28500000	chr1	32100000	5	2.632989e-4	0.01951117	1	7_Enh	1	7_Enh	NA	NA	1	ENSG00000162517.8
chr1	28500000	chr1	32300000	4	1.84319e-4	0.01509175	1	7_Enh	1	7_Enh	NA	NA	1	ENSG00000134668.8
chr1	28500000	chr1	32380000	4	9.780228e-4	0.04929347	1	7_Enh	1	7_Enh	NA	NA	1	ENSG00000212673.1
chr1	28500000	chr1	33420000	5	5.973351e-5	0.006588476	1	7_Enh	1	7_Enh	NA	NA	1	ENSG00000267885.1
chr1	28580000	chr1	28700000	25	9.47474e-6	0.001634956	1	7_Enh	1	7_Enh	1	ENSG00000130766.4	1	ENSG00000204138.8
chr1	28580000	chr1	28740000	52	4.444376e-17	1.925794e-13	1	7_Enh	1	7_Enh	1	ENSG00000130766.4	NA	NA
chr1	28580000	chr1	28780000	30	4.336327e-9	3.044832e-6	1	7_Enh	1	7_Enh	1	ENSG00000130766.4	NA	NA
chr1	28580000	chr1	28940000	27	2.913138e-11	3.844169e-8	1	7_Enh	1	7_Enh	1	ENSG00000130766.4	NA	NA
chr1	28580000	chr1	31860000	8	6.697143e-7	2.024334e-4	1	7_Enh	1	7_Enh	1	ENSG00000130766.4	1	ENSG00000121769.3
chr1	28580000	chr1	32620000	8	3.044009e-5	0.003979545	1	7_Enh	1	7_Enh	1	ENSG00000130766.4	NA	NA
chr1	28580000	chr1	32860000	5	8.262175e-4	0.04384918	1	7_Enh	1	7_Enh	1	ENSG00000130766.4	1	ENSG00000160058.14
chr1	28580000	chr1	33580000	6	8.858922e-6	0.001551919	1	7_Enh	1	7_Enh	1	ENSG00000130766.4	NA	NA
chr1	28580000	chr1	38300000	6	6.153892e-5	0.006734327	1	7_Enh	NA	NA	1	ENSG00000130766.4	1	ENSG00000230610.1
chr1	28620000	chr1	31900000	4	7.750253e-4	0.04192793	1	7_Enh	1	7_Enh	NA	NA	1	ENSG00000268950.1
chr1	28620000	chr1	32100000	6	2.940836e-5	0.003877533	1	7_Enh	1	7_Enh	NA	NA	1	ENSG00000162517.8
chr1	28700000	chr1	28820000	15	6.241213e-6	0.00118327	1	7_Enh	1	7_Enh	1	ENSG00000204138.8	1	ENSG00000180198.11
chr1	28700000	chr1	31500000	4	9.40133e-4	0.04794679	1	7_Enh	1	7_Enh	1	ENSG00000204138.8	NA	NA
chr1	28700000	chr1	31660000	4	6.404118e-4	0.03668331	1	7_Enh	1	7_Enh	1	ENSG00000204138.8	NA	NA
chr1	28780000	chr1	32540000	5	1.145407e-4	0.01067023	1	7_Enh	1	7_Enh	NA	NA	1	ENSG00000121775.13
chr1	28820000	chr1	29060000	15	4.571523e-5	0.005396191	1	7_Enh	1	7_Enh	1	ENSG00000180198.11	1	ENSG00000198492.10
chr1	28820000	chr1	31700000	6	1.093065e-6	2.997419e-4	1	7_Enh	NA	NA	1	ENSG00000180198.11	1	ENSG00000084628.5
chr1	28940000	chr1	32460000	5	2.108192e-4	0.01662454	1	7_Enh	1	7_Enh	NA	NA	1	ENSG00000121774.13
chr1	28940000	chr1	32700000	5	7.756487e-6	0.001401519	1	7_Enh	1	7_Enh	NA	NA	1	ENSG00000182866.12
chr1	28940000	chr1	33420000	6	5.687181e-6	0.001100977	1	7_Enh	1	7_Enh	NA	NA	1	ENSG00000267885.1
chr1	29020000	chr1	31380000	6	7.150956e-6	0.00131535	1	7_Enh	1	7_Enh	NA	NA	1	ENSG00000162512.11
chr1	29020000	chr1	31700000	4	7.579288e-4	0.0412837	1	7_Enh	NA	NA	NA	NA	1	ENSG00000084628.5
chr1	29020000	chr1	32100000	5	5.165854e-4	0.03152806	1	7_Enh	1	7_Enh	NA	NA	1	ENSG00000162517.8
chr1	29020000	chr1	33340000	4	7.506634e-4	0.04100926	1	7_Enh	NA	NA	NA	NA	1	ENSG00000121905.5
chr1	29020000	chr1	33380000	4	1.24655e-4	0.01135565	1	7_Enh	1	7_Enh	NA	NA	1	ENSG00000121900.14
chr1	29060000	chr1	29260000	22	1.518846e-4	0.01311058	1	7_Enh	1	7_Enh	1	ENSG00000198492.10	NA	NA
chr1	29060000	chr1	31300000	7	8.022751e-4	0.04294723	1	7_Enh	1	7_Enh	1	ENSG00000198492.10	NA	NA
chr1	29060000	chr1	31380000	6	6.168727e-5	0.006746241	1	7_Enh	1	7_Enh	1	ENSG00000198492.10	1	ENSG00000162512.11
chr1	29060000	chr1	31420000	8	1.667177e-5	0.002528736	1	7_Enh	1	7_Enh	1	ENSG00000198492.10	NA	NA
chr1	29060000	chr1	31500000	10	1.491653e-8	8.756197e-6	1	7_Enh	1	7_Enh	1	ENSG00000198492.10	NA	NA
chr1	29060000	chr1	32900000	7	7.825298e-7	2.29137e-4	1	7_Enh	1	7_Enh	1	ENSG00000198492.10	NA	NA
chr1	29060000	chr1	36220000	4	4.83218e-4	0.03008965	1	7_Enh	1	7_Enh	1	ENSG00000198492.10	1	ENSG00000092853.9
chr1	29260000	chr1	29500000	20	1.293041e-4	0.01166351	1	7_Enh	1	7_Enh	NA	NA	1	ENSG00000116350.11
chr1	29300000	chr1	31220000	9	2.372444e-4	0.01810839	1	7_Enh	1	7_Enh	NA	NA	1	ENSG00000162511.7
chr1	29300000	chr1	35740000	7	1.193225e-5	0.001953843	1	7_Enh	1	7_Enh	NA	NA	1	ENSG00000146463.7
chr1	29380000	chr1	29500000	28	1.95507e-4	0.01574769	1	7_Enh	1	7_Enh	NA	NA	1	ENSG00000116350.11
chr1	29380000	chr1	31380000	7	6.744015e-5	0.007204348	1	7_Enh	1	7_Enh	NA	NA	1	ENSG00000162512.11
chr1	29380000	chr1	32940000	5	2.179719e-4	0.01703336	1	7_Enh	1	7_Enh	NA	NA	1	ENSG00000273274.1
chr1	29380000	chr1	38340000	5	6.474344e-5	0.006989656	1	7_Enh	NA	NA	NA	NA	1	ENSG00000188786.9
chr1	29420000	chr1	31220000	7	8.177118e-4	0.04353159	1	7_Enh	1	7_Enh	NA	NA	1	ENSG00000162511.7
chr1	29500000	chr1	31180000	6	7.719313e-4	0.04181047	1	7_Enh	1	7_Enh	1	ENSG00000116350.11	1	ENSG00000162510.5
chr1	29500000	chr1	31260000	9	2.974965e-6	6.630383e-4	1	7_Enh	1	7_Enh	1	ENSG00000116350.11	NA	NA
chr1	29500000	chr1	31300000	10	1.629731e-5	0.002485092	1	7_Enh	1	7_Enh	1	ENSG00000116350.11	NA	NA
chr1	29500000	chr1	31420000	12	1.038313e-8	6.434054e-6	1	7_Enh	1	7_Enh	1	ENSG00000116350.11	NA	NA
chr1	29500000	chr1	33100000	5	1.788455e-4	0.01477232	1	7_Enh	NA	NA	1	ENSG00000116350.11	1	ENSG00000176261.11
chr1	29500000	chr1	33180000	5	1.6359e-4	0.01384029	1	7_Enh	1	7_Enh	1	ENSG00000116350.11	1	ENSG00000162520.10
chr1	29500000	chr1	33420000	5	7.304268e-4	0.04022485	1	7_Enh	1	7_Enh	1	ENSG00000116350.11	1	ENSG00000267885.1
chr1	29500000	chr1	33660000	5	8.000951e-4	0.04286826	1	7_Enh	1	7_Enh	1	ENSG00000116350.11	1	ENSG00000116525.9
chr1	29500000	chr1	33740000	5	1.812177e-4	0.014914	1	7_Enh	1	7_Enh	1	ENSG00000116350.11	1	ENSG00000160094.10
chr1	29540000	chr1	30060000	15	1.456795e-4	0.01271695	1	7_Enh	1	7_Enh	1	ENSG00000116353.11	NA	NA
chr1	29540000	chr1	30180000	27	1.357216e-8	8.077667e-6	1	7_Enh	1	7_Enh	1	ENSG00000116353.11	NA	NA
chr1	29540000	chr1	30540000	21	1.883487e-7	7.228695e-5	1	7_Enh	1	7_Enh	1	ENSG00000116353.11	NA	NA
chr1	29540000	chr1	31180000	15	1.400144e-10	1.541061e-7	1	7_Enh	1	7_Enh	1	ENSG00000116353.11	1	ENSG00000162510.5
chr1	29540000	chr1	31260000	13	2.69897e-8	1.440361e-5	1	7_Enh	1	7_Enh	1	ENSG00000116353.11	NA	NA
chr1	29540000	chr1	31300000	17	2.893524e-9	2.151067e-6	1	7_Enh	1	7_Enh	1	ENSG00000116353.11	NA	NA
chr1	29540000	chr1	31340000	7	7.206031e-5	0.007570857	1	7_Enh	1	7_Enh	1	ENSG00000116353.11	NA	NA
chr1	29540000	chr1	31380000	8	2.632735e-5	0.003568887	1	7_Enh	1	7_Enh	1	ENSG00000116353.11	1	ENSG00000162512.11
chr1	29540000	chr1	31420000	11	4.20057e-6	8.691992e-4	1	7_Enh	1	7_Enh	1	ENSG00000116353.11	NA	NA
chr1	29540000	chr1	31700000	6	4.734737e-4	0.02965759	1	7_Enh	NA	NA	1	ENSG00000116353.11	1	ENSG00000084628.5
chr1	29540000	chr1	33780000	7	2.579247e-6	5.926461e-4	1	7_Enh	1	7_Enh	1	ENSG00000116353.11	1	ENSG00000184389.8
chr1	29540000	chr1	35540000	6	1.522212e-6	3.901643e-4	1	7_Enh	1	7_Enh	1	ENSG00000116353.11	1	ENSG00000197056.5
chr1	29540000	chr1	36620000	6	8.54469e-6	0.00150896	1	7_Enh	1	7_Enh	1	ENSG00000116353.11	1	ENSG00000116871.11
chr1	29540000	chr1	36700000	5	5.471637e-5	0.006169642	1	7_Enh	1	7_Enh	1	ENSG00000116353.11	1	ENSG00000054118.9
chr1	29580000	chr1	30100000	20	1.314115e-8	7.859601e-6	1	7_Enh	1	7_Enh	1	ENSG00000060656.15	NA	NA
chr1	29580000	chr1	30140000	12	1.500239e-5	0.002331095	1	7_Enh	1	7_Enh	1	ENSG00000060656.15	NA	NA
chr1	29580000	chr1	30180000	13	7.714114e-4	0.04179185	1	7_Enh	1	7_Enh	1	ENSG00000060656.15	NA	NA
chr1	29580000	chr1	30540000	17	5.757333e-8	2.713158e-5	1	7_Enh	1	7_Enh	1	ENSG00000060656.15	NA	NA
chr1	29580000	chr1	30980000	10	1.938176e-7	7.402184e-5	1	7_Enh	1	7_Enh	1	ENSG00000060656.15	NA	NA
chr1	29580000	chr1	31180000	15	1.294532e-13	2.967092e-10	1	7_Enh	1	7_Enh	1	ENSG00000060656.15	1	ENSG00000162510.5
chr1	29580000	chr1	31220000	15	1.574559e-11	2.218461e-8	1	7_Enh	1	7_Enh	1	ENSG00000060656.15	1	ENSG00000162511.7
chr1	29580000	chr1	31260000	9	1.196116e-6	3.221381e-4	1	7_Enh	1	7_Enh	1	ENSG00000060656.15	NA	NA
chr1	29580000	chr1	33500000	6	7.654218e-6	0.001387024	1	7_Enh	1	7_Enh	1	ENSG00000060656.15	NA	NA
chr1	29580000	chr1	35220000	5	7.502172e-5	0.007801568	1	7_Enh	NA	NA	1	ENSG00000060656.15	1	ENSG00000189433.5
chr1	29580000	chr1	38140000	4	2.687726e-4	0.01980632	1	7_Enh	1	7_Enh	1	ENSG00000060656.15	1	ENSG00000116922.10
chr1	30060000	chr1	38140000	5	2.233096e-5	0.003152154	1	7_Enh	1	7_Enh	NA	NA	1	ENSG00000116922.10
chr1	30100000	chr1	31180000	16	1.272896e-9	1.061043e-6	1	7_Enh	1	7_Enh	NA	NA	1	ENSG00000162510.5
chr1	30100000	chr1	37500000	5	4.581037e-4	0.02897508	1	7_Enh	NA	NA	NA	NA	1	ENSG00000163873.5
chr1	30100000	chr1	38220000	6	5.91284e-5	0.006538012	1	7_Enh	NA	NA	NA	NA	1	ENSG00000183317.12
chr1	30100000	chr1	38260000	4	9.616876e-4	0.04870755	1	7_Enh	1	7_Enh	NA	NA	1	ENSG00000196449.3
chr1	30140000	chr1	31180000	11	4.924126e-7	1.579948e-4	1	7_Enh	1	7_Enh	NA	NA	1	ENSG00000162510.5
chr1	30140000	chr1	31220000	10	6.295802e-5	0.006849242	1	7_Enh	1	7_Enh	NA	NA	1	ENSG00000162511.7
chr1	30140000	chr1	33780000	6	3.566022e-6	7.640719e-4	1	7_Enh	1	7_Enh	NA	NA	1	ENSG00000184389.8
chr1	30140000	chr1	35340000	5	9.929902e-5	0.00960614	1	7_Enh	1	7_Enh	NA	NA	1	ENSG00000163866.8
chr1	30140000	chr1	38140000	4	3.084701e-4	0.02186507	1	7_Enh	1	7_Enh	NA	NA	1	ENSG00000116922.10
chr1	30140000	chr1	39540000	4	5.332827e-5	0.006053143	1	7_Enh	1	7_Enh	NA	NA	1	ENSG00000127603.19
chr1	30180000	chr1	31180000	21	5.322767e-12	8.486772e-9	1	7_Enh	1	7_Enh	NA	NA	1	ENSG00000162510.5
chr1	30180000	chr1	31220000	15	2.080376e-5	0.002989314	1	7_Enh	1	7_Enh	NA	NA	1	ENSG00000162511.7
chr1	30180000	chr1	38060000	6	8.138694e-4	0.04338721	1	7_Enh	NA	NA	NA	NA	1	ENSG00000134697.8
chr1	30540000	chr1	31180000	29	6.096695e-14	1.497952e-10	1	7_Enh	1	7_Enh	NA	NA	1	ENSG00000162510.5
chr1	30540000	chr1	36540000	5	5.279765e-4	0.03201815	1	7_Enh	1	7_Enh	NA	NA	1	ENSG00000116863.10
chr1	30540000	chr1	38300000	7	3.884871e-5	0.004776131	1	7_Enh	NA	NA	NA	NA	1	ENSG00000230610.1
chr1	31180000	chr1	31380000	16	3.88698e-5	0.004777801	1	7_Enh	1	7_Enh	1	ENSG00000162510.5	1	ENSG00000162512.11
chr1	31180000	chr1	33340000	7	3.409535e-5	0.004332606	1	7_Enh	NA	NA	1	ENSG00000162510.5	1	ENSG00000121905.5
chr1	31180000	chr1	38380000	4	1.024263e-4	0.009825517	1	7_Enh	1	7_Enh	1	ENSG00000162510.5	NA	NA
chr1	31180000	chr1	38420000	4	1.352001e-4	0.01204391	1	7_Enh	NA	NA	1	ENSG00000162510.5	1	ENSG00000204084.8
chr1	31220000	chr1	31340000	29	1.398909e-9	1.151807e-6	1	7_Enh	1	7_Enh	1	ENSG00000162511.7	NA	NA
chr1	31220000	chr1	31380000	55	4.21954e-28	6.945988e-24	1	7_Enh	1	7_Enh	1	ENSG00000162511.7	1	ENSG00000162512.11
chr1	31220000	chr1	31420000	25	3.775373e-4	0.02527008	1	7_Enh	1	7_Enh	1	ENSG00000162511.7	NA	NA
chr1	31220000	chr1	31500000	24	5.437946e-7	1.71129e-4	1	7_Enh	1	7_Enh	1	ENSG00000162511.7	NA	NA
chr1	31220000	chr1	33860000	9	1.361467e-7	5.538465e-5	1	7_Enh	1	7_Enh	1	ENSG00000162511.7	NA	NA
chr1	31220000	chr1	36940000	5	1.157991e-4	0.01075886	1	7_Enh	1	7_Enh	1	ENSG00000162511.7	1	ENSG00000119535.13
chr1	31260000	chr1	31380000	58	2.238841e-33	5.37575e-29	1	7_Enh	1	7_Enh	NA	NA	1	ENSG00000162512.11
chr1	31260000	chr1	32060000	12	4.144397e-6	8.600823e-4	1	7_Enh	1	7_Enh	NA	NA	1	ENSG00000142910.11
chr1	31260000	chr1	33780000	5	4.293198e-4	0.02767488	1	7_Enh	1	7_Enh	NA	NA	1	ENSG00000184389.8
chr1	31260000	chr1	38060000	5	7.928191e-4	0.04259914	1	7_Enh	NA	NA	NA	NA	1	ENSG00000134697.8
chr1	31260000	chr1	38340000	8	2.819899e-9	2.104942e-6	1	7_Enh	NA	NA	NA	NA	1	ENSG00000188786.9
chr1	31260000	chr1	40740000	4	3.035474e-4	0.02161728	1	7_Enh	1	7_Enh	NA	NA	1	ENSG00000084073.4
chr1	31300000	chr1	31860000	18	1.531621e-7	6.099714e-5	1	7_Enh	1	7_Enh	NA	NA	1	ENSG00000121769.3
chr1	31300000	chr1	33780000	6	5.733439e-4	0.03393855	1	7_Enh	1	7_Enh	NA	NA	1	ENSG00000184389.8
chr1	31340000	chr1	32860000	6	1.284183e-4	0.01160437	1	7_Enh	1	7_Enh	NA	NA	1	ENSG00000160058.14
chr1	31380000	chr1	35740000	8	4.101657e-8	2.041977e-5	1	7_Enh	1	7_Enh	1	ENSG00000162512.11	1	ENSG00000146463.7
chr1	31380000	chr1	38340000	4	1.301617e-4	0.01171901	1	7_Enh	NA	NA	1	ENSG00000162512.11	1	ENSG00000188786.9
chr1	31420000	chr1	31780000	14	1.538193e-4	0.01323237	1	7_Enh	1	7_Enh	NA	NA	1	ENSG00000060688.8
chr1	31500000	chr1	33900000	7	6.638504e-4	0.03761564	1	7_Enh	1	7_Enh	NA	NA	1	ENSG00000134686.12
chr1	31500000	chr1	35660000	5	4.358706e-5	0.00520466	1	7_Enh	1	7_Enh	NA	NA	1	ENSG00000116560.6
chr1	31660000	chr1	31780000	19	1.613033e-5	0.002465236	1	7_Enh	1	7_Enh	NA	NA	1	ENSG00000060688.8
chr1	31660000	chr1	31860000	29	2.269754e-14	6.035092e-11	1	7_Enh	1	7_Enh	NA	NA	1	ENSG00000121769.3
chr1	31660000	chr1	31900000	19	1.827707e-6	4.506759e-4	1	7_Enh	1	7_Enh	NA	NA	1	ENSG00000268950.1
chr1	31700000	chr1	32020000	19	5.383012e-6	0.001055147	NA	NA	1	7_Enh	1	ENSG00000084628.5	NA	NA
chr1	31700000	chr1	32060000	12	1.361492e-4	0.01210649	NA	NA	1	7_Enh	1	ENSG00000084628.5	1	ENSG00000142910.11
chr1	31700000	chr1	32260000	10	7.608947e-5	0.007882232	NA	NA	1	7_Enh	1	ENSG00000084628.5	NA	NA
chr1	31700000	chr1	36020000	5	2.443878e-4	0.01850008	NA	NA	1	7_Enh	1	ENSG00000084628.5	1	ENSG00000116819.6
chr1	31700000	chr1	40460000	4	5.984331e-5	0.006596407	NA	NA	1	7_Enh	1	ENSG00000084628.5	NA	NA
chr1	31780000	chr1	31900000	17	1.27345e-4	0.01153295	1	7_Enh	1	7_Enh	1	ENSG00000060688.8	1	ENSG00000268950.1
chr1	31780000	chr1	31940000	19	4.310493e-6	8.872617e-4	1	7_Enh	1	7_Enh	1	ENSG00000060688.8	NA	NA
chr1	31780000	chr1	32060000	23	1.681792e-11	2.355504e-8	1	7_Enh	1	7_Enh	1	ENSG00000060688.8	1	ENSG00000142910.11
chr1	31780000	chr1	32420000	9	5.68641e-5	0.006348683	1	7_Enh	1	7_Enh	1	ENSG00000060688.8	1	ENSG00000184007.13
chr1	31780000	chr1	32660000	7	9.219033e-5	0.00909316	1	7_Enh	1	7_Enh	1	ENSG00000060688.8	1	ENSG00000222046.2
chr1	31780000	chr1	32780000	11	6.358392e-7	1.941993e-4	1	7_Enh	1	7_Enh	1	ENSG00000060688.8	NA	NA
chr1	31780000	chr1	33340000	8	1.056766e-5	0.001778669	1	7_Enh	NA	NA	1	ENSG00000060688.8	1	ENSG00000121905.5
chr1	31780000	chr1	40700000	4	4.916482e-4	0.03045575	1	7_Enh	1	7_Enh	1	ENSG00000060688.8	1	ENSG00000188800.5
chr1	31780000	chr1	40820000	4	1.674428e-4	0.01407948	1	7_Enh	1	7_Enh	1	ENSG00000060688.8	1	ENSG00000084070.7
chr1	31780000	chr1	41340000	3	4.857194e-4	0.0301985	1	7_Enh	1	7_Enh	1	ENSG00000060688.8	1	ENSG00000179862.5
chr1	31860000	chr1	31980000	18	6.056048e-4	0.03527729	1	7_Enh	1	7_Enh	1	ENSG00000121769.3	NA	NA
chr1	31860000	chr1	32020000	40	1.308245e-15	4.417007e-12	1	7_Enh	1	7_Enh	1	ENSG00000121769.3	NA	NA
chr1	31860000	chr1	32060000	30	3.705496e-15	1.152491e-11	1	7_Enh	1	7_Enh	1	ENSG00000121769.3	1	ENSG00000142910.11
chr1	31860000	chr1	33340000	7	1.162687e-4	0.0107911	1	7_Enh	NA	NA	1	ENSG00000121769.3	1	ENSG00000121905.5
chr1	31860000	chr1	36020000	5	2.3851e-4	0.01817874	1	7_Enh	1	7_Enh	1	ENSG00000121769.3	1	ENSG00000116819.6
chr1	31860000	chr1	39660000	5	1.564463e-6	3.988682e-4	1	7_Enh	1	7_Enh	1	ENSG00000121769.3	NA	NA
chr1	31900000	chr1	32020000	41	1.277573e-11	1.844963e-8	1	7_Enh	1	7_Enh	1	ENSG00000268950.1	NA	NA
chr1	31900000	chr1	32100000	24	8.109364e-6	0.001450437	1	7_Enh	1	7_Enh	1	ENSG00000268950.1	1	ENSG00000162517.8
chr1	31900000	chr1	32420000	13	1.651026e-6	4.161343e-4	1	7_Enh	1	7_Enh	1	ENSG00000268950.1	1	ENSG00000184007.13
chr1	31900000	chr1	32780000	9	3.514001e-4	0.02399881	1	7_Enh	1	7_Enh	1	ENSG00000268950.1	NA	NA
chr1	31940000	chr1	32060000	20	1.645577e-4	0.01389991	1	7_Enh	1	7_Enh	NA	NA	1	ENSG00000142910.11
chr1	31940000	chr1	32100000	31	7.704764e-8	3.455581e-5	1	7_Enh	1	7_Enh	NA	NA	1	ENSG00000162517.8
chr1	31980000	chr1	32380000	16	1.841335e-4	0.01508127	1	7_Enh	1	7_Enh	NA	NA	1	ENSG00000212673.1
chr1	32020000	chr1	32180000	45	3.225356e-15	1.016761e-11	1	7_Enh	1	7_Enh	NA	NA	1	ENSG00000084636.13
chr1	32020000	chr1	32420000	14	4.736002e-4	0.02966315	1	7_Enh	1	7_Enh	NA	NA	1	ENSG00000184007.13
chr1	32020000	chr1	32460000	23	2.893113e-6	6.48875e-4	1	7_Enh	1	7_Enh	NA	NA	1	ENSG00000121774.13
chr1	32060000	chr1	32180000	30	7.804869e-10	6.931242e-7	1	7_Enh	1	7_Enh	1	ENSG00000142910.11	1	ENSG00000084636.13
chr1	32060000	chr1	32260000	17	6.6840430000000007e-05	0.007156919	1	7_Enh	1	7_Enh	1	ENSG00000142910.11	NA	NA
chr1	32060000	chr1	32780000	11	8.924781e-5	0.00887558	1	7_Enh	1	7_Enh	1	ENSG00000142910.11	NA	NA
chr1	32060000	chr1	35660000	4	7.802646e-4	0.04212665	1	7_Enh	1	7_Enh	1	ENSG00000142910.11	1	ENSG00000116560.6
chr1	32100000	chr1	32260000	61	1.091452e-29	2.075489e-25	1	7_Enh	1	7_Enh	1	ENSG00000162517.8	NA	NA
chr1	32100000	chr1	32380000	21	1.852376e-4	0.01514516	1	7_Enh	1	7_Enh	1	ENSG00000162517.8	1	ENSG00000212673.1
chr1	32100000	chr1	32420000	32	3.605963e-15	1.123894e-11	1	7_Enh	1	7_Enh	1	ENSG00000162517.8	1	ENSG00000184007.13
chr1	32100000	chr1	32460000	20	2.62583e-4	0.01947319	1	7_Enh	1	7_Enh	1	ENSG00000162517.8	1	ENSG00000121774.13
chr1	32100000	chr1	32540000	22	6.82886e-7	2.055814e-4	1	7_Enh	1	7_Enh	1	ENSG00000162517.8	1	ENSG00000121775.13
chr1	32100000	chr1	33060000	11	7.472991e-5	0.007778458	1	7_Enh	1	7_Enh	1	ENSG00000162517.8	NA	NA
chr1	32100000	chr1	40860000	5	2.69564e-4	0.01984627	1	7_Enh	1	7_Enh	1	ENSG00000162517.8	NA	NA
chr1	32180000	chr1	32300000	16	3.893663e-4	0.02582951	1	7_Enh	1	7_Enh	1	ENSG00000084636.13	1	ENSG00000134668.8
chr1	32180000	chr1	32380000	25	2.149126e-7	8.059546e-5	1	7_Enh	1	7_Enh	1	ENSG00000084636.13	1	ENSG00000212673.1
chr1	32180000	chr1	32420000	28	8.724481e-14	2.082169e-10	1	7_Enh	1	7_Enh	1	ENSG00000084636.13	1	ENSG00000184007.13
chr1	32180000	chr1	32460000	30	3.437563e-11	4.450643e-8	1	7_Enh	1	7_Enh	1	ENSG00000084636.13	1	ENSG00000121774.13
chr1	32180000	chr1	32540000	18	6.019391e-6	0.001150989	1	7_Enh	1	7_Enh	1	ENSG00000084636.13	1	ENSG00000121775.13
chr1	32180000	chr1	39660000	5	5.864086e-6	0.001127325	1	7_Enh	1	7_Enh	1	ENSG00000084636.13	NA	NA
chr1	32260000	chr1	32380000	23	3.644711e-5	0.004553492	1	7_Enh	1	7_Enh	NA	NA	1	ENSG00000212673.1
chr1	32260000	chr1	32420000	30	1.094327e-13	2.550263e-10	1	7_Enh	1	7_Enh	NA	NA	1	ENSG00000184007.13
chr1	32260000	chr1	32460000	49	2.457849e-23	2.525598e-19	1	7_Enh	1	7_Enh	NA	NA	1	ENSG00000121774.13
chr1	32260000	chr1	32540000	19	6.906262e-6	0.001280607	1	7_Enh	1	7_Enh	NA	NA	1	ENSG00000121775.13
chr1	32260000	chr1	36540000	5	6.271992e-5	0.006829402	1	7_Enh	1	7_Enh	NA	NA	1	ENSG00000116863.10
chr1	32300000	chr1	32420000	42	4.232758e-25	5.175599e-21	1	7_Enh	1	7_Enh	1	ENSG00000134668.8	1	ENSG00000184007.13
chr1	32300000	chr1	32460000	44	7.9015640000000007e-21	5.859337e-17	1	7_Enh	1	7_Enh	1	ENSG00000134668.8	1	ENSG00000121774.13
chr1	32300000	chr1	32540000	17	2.182239e-5	0.003097997	1	7_Enh	1	7_Enh	1	ENSG00000134668.8	1	ENSG00000121775.13
chr1	32300000	chr1	32660000	13	3.458313e-7	1.188582e-4	1	7_Enh	1	7_Enh	1	ENSG00000134668.8	1	ENSG00000222046.2
chr1	32300000	chr1	40060000	5	4.214126e-5	0.005077055	1	7_Enh	1	7_Enh	1	ENSG00000134668.8	1	ENSG00000090621.9
chr1	32380000	chr1	32540000	25	6.008508e-5	0.006615477	1	7_Enh	1	7_Enh	1	ENSG00000212673.1	1	ENSG00000121775.13
chr1	32380000	chr1	32660000	14	7.791084e-5	0.008023584	1	7_Enh	1	7_Enh	1	ENSG00000212673.1	1	ENSG00000222046.2
chr1	32380000	chr1	36300000	8	3.439064e-6	7.430864e-4	1	7_Enh	1	7_Enh	1	ENSG00000212673.1	NA	NA
chr1	32420000	chr1	32540000	34	7.847817e-12	1.199599e-8	1	7_Enh	1	7_Enh	1	ENSG00000184007.13	1	ENSG00000121775.13
chr1	32420000	chr1	32700000	12	5.458275e-5	0.006159026	1	7_Enh	1	7_Enh	1	ENSG00000184007.13	1	ENSG00000182866.12
chr1	32420000	chr1	39700000	4	8.49878e-5	0.008559412	1	7_Enh	1	7_Enh	1	ENSG00000184007.13	NA	NA
chr1	32420000	chr1	41340000	3	7.100004e-4	0.03942451	1	7_Enh	1	7_Enh	1	ENSG00000184007.13	1	ENSG00000179862.5
chr1	32460000	chr1	32700000	16	1.425396e-4	0.01251802	1	7_Enh	1	7_Enh	1	ENSG00000121774.13	1	ENSG00000182866.12
chr1	32460000	chr1	32780000	18	3.930623e-4	0.02600189	1	7_Enh	1	7_Enh	1	ENSG00000121774.13	NA	NA
chr1	32460000	chr1	39740000	6	9.039211e-5	0.00896126	1	7_Enh	1	7_Enh	1	ENSG00000121774.13	NA	NA
chr1	32540000	chr1	32660000	25	3.783535e-8	1.909518e-5	1	7_Enh	1	7_Enh	1	ENSG00000121775.13	1	ENSG00000222046.2
chr1	32540000	chr1	32700000	17	2.111394e-4	0.01664203	1	7_Enh	1	7_Enh	1	ENSG00000121775.13	1	ENSG00000182866.12
chr1	32540000	chr1	32740000	17	1.9905e-4	0.01595307	1	7_Enh	1	7_Enh	1	ENSG00000121775.13	1	ENSG00000116478.7
chr1	32540000	chr1	32860000	25	1.379407e-9	1.137675e-6	1	7_Enh	1	7_Enh	1	ENSG00000121775.13	1	ENSG00000160058.14
chr1	32540000	chr1	36860000	6	4.886025e-5	0.005670598	1	7_Enh	1	7_Enh	1	ENSG00000121775.13	1	ENSG00000181817.5
chr1	32660000	chr1	32780000	43	4.644069e-22	4.067258e-18	1	7_Enh	1	7_Enh	1	ENSG00000222046.2	NA	NA
chr1	32660000	chr1	32860000	27	1.229941e-13	2.833177e-10	1	7_Enh	1	7_Enh	1	ENSG00000222046.2	1	ENSG00000160058.14
chr1	32660000	chr1	36380000	4	1.981453e-4	0.01590209	1	7_Enh	1	7_Enh	1	ENSG00000222046.2	1	ENSG00000126070.14
chr1	32700000	chr1	32860000	31	4.356602e-15	1.335954e-11	1	7_Enh	1	7_Enh	1	ENSG00000182866.12	1	ENSG00000160058.14
chr1	32700000	chr1	32900000	15	1.801294e-5	0.002681529	1	7_Enh	1	7_Enh	1	ENSG00000182866.12	NA	NA
chr1	32700000	chr1	32940000	12	4.151538e-5	0.005020811	1	7_Enh	1	7_Enh	1	ENSG00000182866.12	1	ENSG00000273274.1
chr1	32700000	chr1	33100000	18	2.684947e-10	2.729794e-7	1	7_Enh	NA	NA	1	ENSG00000182866.12	1	ENSG00000176261.11
chr1	32700000	chr1	33180000	9	4.548014e-4	0.02882944	1	7_Enh	1	7_Enh	1	ENSG00000182866.12	1	ENSG00000162520.10
chr1	32740000	chr1	32860000	22	1.033533e-6	2.866191e-4	1	7_Enh	1	7_Enh	1	ENSG00000116478.7	1	ENSG00000160058.14
chr1	32740000	chr1	40260000	4	1.97232e-5	0.002870863	1	7_Enh	1	7_Enh	1	ENSG00000116478.7	1	ENSG00000116985.6
chr1	32780000	chr1	32940000	22	2.133639e-7	8.011639e-5	1	7_Enh	1	7_Enh	NA	NA	1	ENSG00000273274.1
chr1	32780000	chr1	33020000	16	1.246949e-4	0.01135809	1	7_Enh	1	7_Enh	NA	NA	1	ENSG00000160062.10
chr1	32780000	chr1	33100000	15	1.612521e-4	0.01369747	1	7_Enh	NA	NA	NA	NA	1	ENSG00000176261.11
chr1	32860000	chr1	33020000	25	3.276707e-9	2.392284e-6	1	7_Enh	1	7_Enh	1	ENSG00000160058.14	1	ENSG00000160062.10
chr1	32860000	chr1	33060000	18	9.492834e-5	0.009291484	1	7_Enh	1	7_Enh	1	ENSG00000160058.14	NA	NA
chr1	32860000	chr1	33340000	19	4.759475e-8	2.314446e-5	1	7_Enh	NA	NA	1	ENSG00000160058.14	1	ENSG00000121905.5
chr1	32860000	chr1	33380000	9	6.92025e-4	0.03872415	1	7_Enh	1	7_Enh	1	ENSG00000160058.14	1	ENSG00000121900.14
chr1	32860000	chr1	39660000	4	1.492235e-4	0.01294392	1	7_Enh	1	7_Enh	1	ENSG00000160058.14	NA	NA
chr1	32860000	chr1	40420000	6	1.998088e-6	4.838684e-4	1	7_Enh	1	7_Enh	1	ENSG00000160058.14	1	ENSG00000168389.13
chr1	32900000	chr1	33020000	21	1.211529e-6	3.254874e-4	1	7_Enh	1	7_Enh	NA	NA	1	ENSG00000160062.10
chr1	32900000	chr1	33100000	14	9.863932e-4	0.04958732	1	7_Enh	NA	NA	NA	NA	1	ENSG00000176261.11
chr1	32900000	chr1	36340000	6	4.674048e-5	0.005484846	1	7_Enh	1	7_Enh	NA	NA	1	ENSG00000092847.6
chr1	32940000	chr1	33060000	16	3.261557e-4	0.02275505	1	7_Enh	1	7_Enh	1	ENSG00000273274.1	NA	NA
chr1	32940000	chr1	33100000	18	2.255967e-6	5.329314e-4	1	7_Enh	NA	NA	1	ENSG00000273274.1	1	ENSG00000176261.11
chr1	32940000	chr1	33180000	19	1.59461e-8	9.264255e-6	1	7_Enh	1	7_Enh	1	ENSG00000273274.1	1	ENSG00000162520.10
chr1	32940000	chr1	33700000	7	4.530752e-4	0.02875407	1	7_Enh	1	7_Enh	1	ENSG00000273274.1	NA	NA
chr1	32940000	chr1	35900000	5	9.330544e-4	0.04769723	1	7_Enh	1	7_Enh	1	ENSG00000273274.1	NA	NA
chr1	32940000	chr1	38900000	4	2.705469e-4	0.01989515	1	7_Enh	1	7_Enh	1	ENSG00000273274.1	NA	NA
chr1	32940000	chr1	40700000	5	3.465212e-5	0.004384866	1	7_Enh	1	7_Enh	1	ENSG00000273274.1	1	ENSG00000188800.5
chr1	32940000	chr1	42620000	3	8.943674e-4	0.04632693	1	7_Enh	1	7_Enh	1	ENSG00000273274.1	1	ENSG00000197273.3
chr1	32980000	chr1	33100000	17	2.946768e-4	0.02115546	1	7_Enh	NA	NA	NA	NA	1	ENSG00000176261.11
chr1	32980000	chr1	33180000	16	5.465272e-5	0.006164832	1	7_Enh	1	7_Enh	NA	NA	1	ENSG00000162520.10
chr1	33020000	chr1	33340000	17	5.296109e-6	0.001042096	1	7_Enh	NA	NA	1	ENSG00000160062.10	1	ENSG00000121905.5
chr1	33020000	chr1	39620000	5	3.937452e-5	0.004824141	1	7_Enh	1	7_Enh	1	ENSG00000160062.10	NA	NA
chr1	33020000	chr1	40300000	4	3.424468e-5	0.004346907	1	7_Enh	1	7_Enh	1	ENSG00000160062.10	NA	NA
chr1	33060000	chr1	33180000	20	1.004427e-4	0.009687707	1	7_Enh	1	7_Enh	NA	NA	1	ENSG00000162520.10
chr1	33100000	chr1	36820000	4	2.522591e-4	0.01892285	NA	NA	1	7_Enh	1	ENSG00000176261.11	NA	NA
chr1	33100000	chr1	36940000	7	3.946262e-7	1.322874e-4	NA	NA	1	7_Enh	1	ENSG00000176261.11	1	ENSG00000119535.13
chr1	33100000	chr1	38020000	6	1.236498e-5	0.002007572	NA	NA	1	7_Enh	1	ENSG00000176261.11	1	ENSG00000163879.9
chr1	33180000	chr1	33340000	30	1.224345e-9	1.026209e-6	1	7_Enh	NA	NA	1	ENSG00000162520.10	1	ENSG00000121905.5
chr1	33180000	chr1	33620000	9	5.460479e-4	0.03278889	1	7_Enh	1	7_Enh	1	ENSG00000162520.10	NA	NA
chr1	33180000	chr1	41380000	4	2.009904e-4	0.01606239	1	7_Enh	1	7_Enh	1	ENSG00000162520.10	NA	NA
chr1	33340000	chr1	33460000	26	3.913848e-4	0.02592204	NA	NA	1	7_Enh	1	ENSG00000121905.5	NA	NA
chr1	33340000	chr1	33500000	20	8.703637e-4	0.04546653	NA	NA	1	7_Enh	1	ENSG00000121905.5	NA	NA
chr1	33340000	chr1	40540000	5	4.712791e-4	0.029561	NA	NA	1	7_Enh	1	ENSG00000121905.5	NA	NA
chr1	33380000	chr1	33500000	39	1.479051e-18	8.08629e-15	1	7_Enh	1	7_Enh	1	ENSG00000121900.14	NA	NA
chr1	33380000	chr1	33700000	11	1.697358e-4	0.0142204	1	7_Enh	1	7_Enh	1	ENSG00000121900.14	NA	NA
chr1	33380000	chr1	41340000	3	6.508729e-4	0.03710102	1	7_Enh	1	7_Enh	1	ENSG00000121900.14	1	ENSG00000179862.5
chr1	33420000	chr1	33580000	18	4.970083e-4	0.03068506	1	7_Enh	1	7_Enh	1	ENSG00000267885.1	NA	NA
chr1	33420000	chr1	33740000	17	6.388428e-4	0.03661879	1	7_Enh	1	7_Enh	1	ENSG00000267885.1	1	ENSG00000160094.10
chr1	33420000	chr1	33780000	18	4.102458e-6	8.53007e-4	1	7_Enh	1	7_Enh	1	ENSG00000267885.1	1	ENSG00000184389.8
chr1	33420000	chr1	40660000	6	1.803305e-5	0.002683844	1	7_Enh	1	7_Enh	1	ENSG00000267885.1	NA	NA
chr1	33460000	chr1	35660000	6	1.792877e-4	0.01479875	1	7_Enh	1	7_Enh	NA	NA	1	ENSG00000116560.6
chr1	33460000	chr1	35740000	9	9.935192e-6	0.00169609	1	7_Enh	1	7_Enh	NA	NA	1	ENSG00000146463.7
chr1	33460000	chr1	39500000	8	1.514839e-9	1.233994e-6	1	7_Enh	1	7_Enh	NA	NA	1	ENSG00000168653.6
chr1	33460000	chr1	40260000	4	1.427464e-4	0.01253199	1	7_Enh	1	7_Enh	NA	NA	1	ENSG00000116985.6
chr1	33500000	chr1	33780000	15	7.688336e-5	0.007943974	1	7_Enh	1	7_Enh	NA	NA	1	ENSG00000184389.8
chr1	33500000	chr1	35660000	6	6.998407e-5	0.007406045	1	7_Enh	1	7_Enh	NA	NA	1	ENSG00000116560.6
chr1	33500000	chr1	39540000	4	2.141051e-4	0.01680932	1	7_Enh	1	7_Enh	NA	NA	1	ENSG00000127603.19
chr1	33500000	chr1	40060000	5	3.013692e-4	0.02149934	1	7_Enh	1	7_Enh	NA	NA	1	ENSG00000090621.9
chr1	33500000	chr1	40100000	7	3.871678e-7	1.302351e-4	1	7_Enh	1	7_Enh	NA	NA	1	ENSG00000163909.6
chr1	33500000	chr1	41140000	5	4.22519e-4	0.02736159	1	7_Enh	1	7_Enh	NA	NA	1	ENSG00000066136.15
chr1	33580000	chr1	33740000	25	2.032478e-9	1.58931e-6	1	7_Enh	1	7_Enh	NA	NA	1	ENSG00000160094.10
chr1	33580000	chr1	33780000	17	1.089958e-6	2.9906e-4	1	7_Enh	1	7_Enh	NA	NA	1	ENSG00000184389.8
chr1	33580000	chr1	33900000	23	8.780709e-7	2.515214e-4	1	7_Enh	1	7_Enh	NA	NA	1	ENSG00000134686.12
chr1	33620000	chr1	33900000	21	9.641861e-6	0.001656675	1	7_Enh	1	7_Enh	NA	NA	1	ENSG00000134686.12
chr1	33620000	chr1	35340000	7	3.871056e-5	0.004762863	1	7_Enh	1	7_Enh	NA	NA	1	ENSG00000163866.8
chr1	33620000	chr1	35740000	7	1.367046e-5	0.002170225	1	7_Enh	1	7_Enh	NA	NA	1	ENSG00000146463.7
chr1	33620000	chr1	36620000	4	6.800557e-4	0.03825428	1	7_Enh	1	7_Enh	NA	NA	1	ENSG00000116871.11
chr1	33620000	chr1	41460000	5	2.605418e-5	0.003540646	1	7_Enh	1	7_Enh	NA	NA	1	ENSG00000171793.9
chr1	33660000	chr1	33780000	34	2.809398e-9	2.098429e-6	1	7_Enh	1	7_Enh	1	ENSG00000116525.9	1	ENSG00000184389.8
chr1	33660000	chr1	33860000	20	2.771242e-4	0.02024421	1	7_Enh	1	7_Enh	1	ENSG00000116525.9	NA	NA
chr1	33660000	chr1	33900000	40	6.570949e-7	1.993114e-4	1	7_Enh	1	7_Enh	1	ENSG00000116525.9	1	ENSG00000134686.12
chr1	33660000	chr1	35540000	6	2.785554e-4	0.02032044	1	7_Enh	1	7_Enh	1	ENSG00000116525.9	1	ENSG00000197056.5
chr1	33660000	chr1	35660000	6	6.432742e-4	0.03679988	1	7_Enh	1	7_Enh	1	ENSG00000116525.9	1	ENSG00000116560.6
chr1	33660000	chr1	36020000	15	3.646505e-10	3.572817e-7	1	7_Enh	1	7_Enh	1	ENSG00000116525.9	1	ENSG00000116819.6
chr1	33660000	chr1	39500000	4	5.474475e-4	0.03284576	1	7_Enh	1	7_Enh	1	ENSG00000116525.9	1	ENSG00000168653.6
chr1	33660000	chr1	39620000	6	8.348518e-5	0.008446849	1	7_Enh	1	7_Enh	1	ENSG00000116525.9	NA	NA
chr1	33660000	chr1	40660000	10	6.077242e-10	5.581558e-7	1	7_Enh	1	7_Enh	1	ENSG00000116525.9	NA	NA
chr1	33700000	chr1	33940000	15	4.617321e-4	0.02913748	1	7_Enh	1	7_Enh	NA	NA	1	ENSG00000121903.10
chr1	33700000	chr1	35740000	8	7.14634e-6	0.001314735	1	7_Enh	1	7_Enh	NA	NA	1	ENSG00000146463.7
chr1	33700000	chr1	36860000	5	2.877907e-4	0.02080238	1	7_Enh	1	7_Enh	NA	NA	1	ENSG00000181817.5
chr1	33740000	chr1	33860000	23	4.768771e-6	9.597803e-4	1	7_Enh	1	7_Enh	1	ENSG00000160094.10	NA	NA
chr1	33740000	chr1	33900000	31	2.581326e-4	0.01923712	1	7_Enh	1	7_Enh	1	ENSG00000160094.10	1	ENSG00000134686.12
chr1	33740000	chr1	33940000	29	5.331823e-9	3.636417e-6	1	7_Enh	1	7_Enh	1	ENSG00000160094.10	1	ENSG00000121903.10
chr1	33740000	chr1	35540000	6	6.826454e-5	0.007269787	1	7_Enh	1	7_Enh	1	ENSG00000160094.10	1	ENSG00000197056.5
chr1	33740000	chr1	36900000	5	9.097443e-4	0.04687688	1	7_Enh	1	7_Enh	1	ENSG00000160094.10	1	ENSG00000116885.14
chr1	33740000	chr1	38020000	6	5.739523e-5	0.006393258	1	7_Enh	1	7_Enh	1	ENSG00000160094.10	1	ENSG00000163879.9
chr1	33780000	chr1	33900000	57	2.463909e-18	1.302729e-14	1	7_Enh	1	7_Enh	1	ENSG00000184389.8	1	ENSG00000134686.12
chr1	33780000	chr1	33940000	20	4.66922e-5	0.005480541	1	7_Enh	1	7_Enh	1	ENSG00000184389.8	1	ENSG00000121903.10
chr1	33780000	chr1	38140000	4	9.931852e-4	0.04983016	1	7_Enh	1	7_Enh	1	ENSG00000184389.8	1	ENSG00000116922.10
chr1	33780000	chr1	38260000	8	7.9297e-9	5.117507e-6	1	7_Enh	1	7_Enh	1	ENSG00000184389.8	1	ENSG00000196449.3
chr1	33860000	chr1	35380000	6	0.00040243880000000003	0.02644024	1	7_Enh	NA	NA	NA	NA	1	ENSG00000116544.7
chr1	33860000	chr1	35740000	6	9.759956e-4	0.04921774	1	7_Enh	1	7_Enh	NA	NA	1	ENSG00000146463.7
chr1	33860000	chr1	36180000	6	1.98292e-4	0.01591102	1	7_Enh	1	7_Enh	NA	NA	1	ENSG00000142686.7
chr1	33860000	chr1	38260000	4	7.512247e-4	0.0410305	1	7_Enh	1	7_Enh	NA	NA	1	ENSG00000196449.3
chr1	33860000	chr1	43300000	4	9.101232e-4	0.04688998	1	7_Enh	1	7_Enh	NA	NA	1	ENSG00000164011.13
chr1	33900000	chr1	41980000	4	6.71091e-4	0.0379013	1	7_Enh	1	7_Enh	1	ENSG00000134686.12	NA	NA
chr1	33940000	chr1	39340000	6	1.478834e-5	0.002305298	1	7_Enh	1	7_Enh	1	ENSG00000121903.10	1	ENSG00000214114.4
chr1	33940000	chr1	41580000	5	1.486551e-4	0.01290744	1	7_Enh	1	7_Enh	1	ENSG00000121903.10	NA	NA
chr1	33940000	chr1	43260000	5	1.012987e-4	0.009747481	1	7_Enh	1	7_Enh	1	ENSG00000121903.10	NA	NA
chr1	33980000	chr1	35220000	12	7.395591e-4	0.04057622	1	7_Enh	NA	NA	NA	NA	1	ENSG00000189433.5
chr1	34340000	chr1	35340000	11	5.491666e-4	0.03291619	NA	NA	1	7_Enh	1	ENSG00000176256.6	1	ENSG00000163866.8
chr1	34620000	chr1	37100000	9	7.046162e-6	0.00130031	NA	NA	1	7_Enh	1	ENSG00000142698.10	NA	NA
chr1	34620000	chr1	42620000	6	3.007577e-5	0.003944344	NA	NA	1	7_Enh	1	ENSG00000142698.10	1	ENSG00000197273.3
chr1	35220000	chr1	44700000	4	6.108987e-4	0.03549618	NA	NA	1	7_Enh	1	ENSG00000189433.5	NA	NA
chr1	35260000	chr1	37980000	8	2.017172e-7	7.650719e-5	1	7_Enh	1	7_Enh	1	ENSG00000187513.8	1	ENSG00000163875.11
chr1	35260000	chr1	41940000	5	3.507296e-4	0.02396675	1	7_Enh	1	7_Enh	1	ENSG00000187513.8	1	ENSG00000127129.5
chr1	35340000	chr1	35540000	16	2.253309e-4	0.01744763	1	7_Enh	1	7_Enh	1	ENSG00000163866.8	1	ENSG00000197056.5
chr1	35340000	chr1	35660000	14	8.53279e-4	0.04484921	1	7_Enh	1	7_Enh	1	ENSG00000163866.8	1	ENSG00000116560.6
chr1	35340000	chr1	43140000	6	1.372919e-5	0.00217718	1	7_Enh	1	7_Enh	1	ENSG00000163866.8	1	ENSG00000065978.13
chr1	35380000	chr1	35660000	15	1.782019e-5	0.002659979	NA	NA	1	7_Enh	1	ENSG00000116544.7	1	ENSG00000116560.6
chr1	35380000	chr1	36900000	9	8.277845e-6	0.001473245	NA	NA	1	7_Enh	1	ENSG00000116544.7	1	ENSG00000116885.14
chr1	35380000	chr1	36940000	10	1.502932e-7	6.005989e-5	NA	NA	1	7_Enh	1	ENSG00000116544.7	1	ENSG00000119535.13
chr1	35380000	chr1	42700000	3	8.701101e-4	0.04545759	NA	NA	1	7_Enh	1	ENSG00000116544.7	NA	NA
chr1	35420000	chr1	35540000	19	5.124036e-5	0.005877832	1	7_Enh	1	7_Enh	NA	NA	1	ENSG00000197056.5
chr1	35460000	chr1	38500000	7	6.726661e-4	0.03796278	NA	NA	1	7_Enh	1	ENSG00000243749.1	1	ENSG00000185668.5
chr1	35460000	chr1	38540000	6	5.116227e-4	0.03131831	NA	NA	1	7_Enh	1	ENSG00000243749.1	NA	NA
chr1	35460000	chr1	40260000	4	9.386905e-4	0.04789634	NA	NA	1	7_Enh	1	ENSG00000243749.1	1	ENSG00000116985.6
chr1	35460000	chr1	44340000	4	3.005509e-4	0.02145912	NA	NA	1	7_Enh	1	ENSG00000243749.1	NA	NA
chr1	35540000	chr1	35820000	16	4.236083e-5	0.005096419	1	7_Enh	1	7_Enh	1	ENSG00000197056.5	NA	NA
chr1	35540000	chr1	36860000	6	8.412551e-4	0.04440373	1	7_Enh	1	7_Enh	1	ENSG00000197056.5	1	ENSG00000181817.5
chr1	35540000	chr1	38300000	9	4.179871e-8	2.074548e-5	1	7_Enh	NA	NA	1	ENSG00000197056.5	1	ENSG00000230610.1
chr1	35540000	chr1	38540000	5	6.149081e-5	0.006731031	1	7_Enh	1	7_Enh	1	ENSG00000197056.5	NA	NA
chr1	35540000	chr1	39580000	4	5.115332e-4	0.03131456	1	7_Enh	1	7_Enh	1	ENSG00000197056.5	NA	NA
chr1	35540000	chr1	40100000	5	3.808496e-5	0.00470489	1	7_Enh	1	7_Enh	1	ENSG00000197056.5	1	ENSG00000163909.6
chr1	35540000	chr1	40620000	4	6.324998e-4	0.03636369	1	7_Enh	NA	NA	1	ENSG00000197056.5	1	ENSG00000117000.8
chr1	35540000	chr1	45140000	5	7.067735e-6	0.001303579	1	7_Enh	1	7_Enh	1	ENSG00000197056.5	1	ENSG00000126106.9
chr1	35580000	chr1	38140000	6	2.247384e-5	0.003167295	1	7_Enh	1	7_Enh	NA	NA	1	ENSG00000116922.10
chr1	35580000	chr1	38500000	5	4.352365e-4	0.02794508	1	7_Enh	1	7_Enh	NA	NA	1	ENSG00000185668.5
chr1	35580000	chr1	40220000	4	1.960587e-4	0.01577873	1	7_Enh	1	7_Enh	NA	NA	1	ENSG00000198754.5
chr1	35660000	chr1	35900000	31	7.354917e-10	6.585107e-7	1	7_Enh	1	7_Enh	1	ENSG00000116560.6	NA	NA
chr1	35660000	chr1	35980000	19	4.527507e-5	0.005356694	1	7_Enh	1	7_Enh	1	ENSG00000116560.6	NA	NA
chr1	35660000	chr1	36060000	10	8.218871e-4	0.04368401	1	7_Enh	1	7_Enh	1	ENSG00000116560.6	NA	NA
chr1	35740000	chr1	36220000	18	5.516262e-6	0.00107529	1	7_Enh	1	7_Enh	1	ENSG00000146463.7	1	ENSG00000092853.9
chr1	35740000	chr1	36300000	18	1.999313e-4	0.01600272	1	7_Enh	1	7_Enh	1	ENSG00000146463.7	NA	NA
chr1	35740000	chr1	37980000	9	3.976709e-7	1.330674e-4	1	7_Enh	1	7_Enh	1	ENSG00000146463.7	1	ENSG00000163875.11
chr1	35740000	chr1	39460000	5	8.595192e-4	0.04507838	1	7_Enh	1	7_Enh	1	ENSG00000146463.7	1	ENSG00000174574.11
chr1	35740000	chr1	43220000	4	2.979846e-4	0.021325	1	7_Enh	1	7_Enh	1	ENSG00000146463.7	1	ENSG00000117385.11
chr1	35740000	chr1	44180000	4	1.724143e-4	0.01438432	1	7_Enh	1	7_Enh	1	ENSG00000146463.7	1	ENSG00000126091.15
chr1	35820000	chr1	38260000	6	8.532572e-4	0.04484835	1	7_Enh	1	7_Enh	NA	NA	1	ENSG00000196449.3
chr1	35900000	chr1	36020000	58	3.743382e-10	3.656475e-7	1	7_Enh	1	7_Enh	NA	NA	1	ENSG00000116819.6
chr1	35900000	chr1	36100000	28	7.400092e-4	0.04059364	1	7_Enh	1	7_Enh	NA	NA	1	ENSG00000126067.7
chr1	35900000	chr1	36260000	17	1.61626e-4	0.01372031	1	7_Enh	1	7_Enh	NA	NA	1	ENSG00000134698.10
chr1	35980000	chr1	36180000	31	4.451955e-5	0.005287385	1	7_Enh	1	7_Enh	NA	NA	1	ENSG00000142686.7
chr1	35980000	chr1	36260000	17	8.810888e-4	0.04585046	1	7_Enh	1	7_Enh	NA	NA	1	ENSG00000134698.10
chr1	35980000	chr1	39940000	5	3.285426e-4	0.02286937	1	7_Enh	1	7_Enh	NA	NA	1	ENSG00000183682.7
chr1	35980000	chr1	43780000	5	1.832448e-4	0.01503018	1	7_Enh	1	7_Enh	NA	NA	1	ENSG00000066056.9
chr1	35980000	chr1	45980000	4	4.76248e-4	0.02978225	1	7_Enh	1	7_Enh	NA	NA	1	ENSG00000117450.9
chr1	36020000	chr1	36180000	52	6.745166e-14	1.645637e-10	1	7_Enh	1	7_Enh	1	ENSG00000116819.6	1	ENSG00000142686.7
chr1	36020000	chr1	36220000	30	9.129508e-7	2.595265e-4	1	7_Enh	1	7_Enh	1	ENSG00000116819.6	1	ENSG00000092853.9
chr1	36020000	chr1	36300000	26	9.356652e-4	0.04778817	1	7_Enh	1	7_Enh	1	ENSG00000116819.6	NA	NA
chr1	36020000	chr1	36380000	18	3.779374e-5	0.004677717	1	7_Enh	1	7_Enh	1	ENSG00000116819.6	1	ENSG00000126070.14
chr1	36020000	chr1	40820000	9	2.313429e-7	8.558721e-5	1	7_Enh	1	7_Enh	1	ENSG00000116819.6	1	ENSG00000084070.7
chr1	36020000	chr1	44780000	6	1.017495e-4	0.0097788	1	7_Enh	1	7_Enh	1	ENSG00000116819.6	NA	NA
chr1	36060000	chr1	36180000	39	3.893528e-13	8.060782e-10	1	7_Enh	1	7_Enh	NA	NA	1	ENSG00000142686.7
chr1	36060000	chr1	36220000	38	4.688035e-17	2.017635e-13	1	7_Enh	1	7_Enh	NA	NA	1	ENSG00000092853.9
chr1	36100000	chr1	36380000	17	7.681675e-5	0.007938385	1	7_Enh	1	7_Enh	1	ENSG00000126067.7	1	ENSG00000126070.14
chr1	36100000	chr1	41940000	7	1.262348e-5	0.002040691	1	7_Enh	1	7_Enh	1	ENSG00000126067.7	1	ENSG00000127129.5
chr1	36100000	chr1	45380000	9	3.64171e-10	3.568753e-7	1	7_Enh	1	7_Enh	1	ENSG00000126067.7	NA	NA
chr1	36180000	chr1	36300000	33	2.601335e-4	0.01934434	1	7_Enh	1	7_Enh	1	ENSG00000142686.7	NA	NA
chr1	36180000	chr1	45860000	4	3.903707e-4	0.0258749	1	7_Enh	1	7_Enh	1	ENSG00000142686.7	NA	NA
chr1	36260000	chr1	38420000	6	2.818579e-5	0.003755595	1	7_Enh	NA	NA	1	ENSG00000134698.10	1	ENSG00000204084.8
chr1	36340000	chr1	36540000	27	5.875304e-7	1.821449e-4	1	7_Enh	1	7_Enh	1	ENSG00000092847.6	1	ENSG00000116863.10
chr1	36340000	chr1	40420000	5	9.958346e-4	0.04991878	1	7_Enh	1	7_Enh	1	ENSG00000092847.6	1	ENSG00000168389.13
chr1	36340000	chr1	40500000	5	5.820497e-4	0.03430014	1	7_Enh	1	7_Enh	1	ENSG00000092847.6	1	ENSG00000131236.12
chr1	36380000	chr1	44540000	5	2.200715e-4	0.0171519	1	7_Enh	1	7_Enh	1	ENSG00000126070.14	NA	NA
chr1	36380000	chr1	46180000	3	6.525046e-4	0.03716688	1	7_Enh	1	7_Enh	1	ENSG00000126070.14	NA	NA
chr1	36540000	chr1	36740000	22	9.495384e-5	0.00929321	1	7_Enh	1	7_Enh	1	ENSG00000116863.10	NA	NA
chr1	36540000	chr1	40380000	5	1.334774e-4	0.01193305	1	7_Enh	1	7_Enh	1	ENSG00000116863.10	1	ENSG00000116990.9
chr1	36540000	chr1	42420000	8	6.916411e-7	2.07624e-4	1	7_Enh	1	7_Enh	1	ENSG00000116863.10	NA	NA
chr1	36620000	chr1	36740000	61	1.005374e-26	1.466728e-22	1	7_Enh	1	7_Enh	1	ENSG00000116871.11	NA	NA
chr1	36620000	chr1	36820000	25	2.598169e-12	4.459802e-9	1	7_Enh	1	7_Enh	1	ENSG00000116871.11	NA	NA
chr1	36620000	chr1	36860000	27	3.316211e-9	2.416114e-6	1	7_Enh	1	7_Enh	1	ENSG00000116871.11	1	ENSG00000181817.5
chr1	36620000	chr1	38020000	8	4.178638e-4	0.02715217	1	7_Enh	1	7_Enh	1	ENSG00000116871.11	1	ENSG00000163879.9
chr1	36620000	chr1	43780000	4	2.894243e-4	0.0208869	1	7_Enh	1	7_Enh	1	ENSG00000116871.11	1	ENSG00000066056.9
chr1	36620000	chr1	46540000	3	9.156339e-4	0.04708811	1	7_Enh	1	7_Enh	1	ENSG00000116871.11	NA	NA
chr1	36700000	chr1	36820000	14	2.593885e-4	0.01930517	1	7_Enh	1	7_Enh	1	ENSG00000054118.9	NA	NA
chr1	36700000	chr1	36860000	37	5.683498e-15	1.699685e-11	1	7_Enh	1	7_Enh	1	ENSG00000054118.9	1	ENSG00000181817.5
chr1	36700000	chr1	38020000	8	2.336711e-4	0.01791259	1	7_Enh	1	7_Enh	1	ENSG00000054118.9	1	ENSG00000163879.9
chr1	36700000	chr1	38380000	7	1.030576e-5	0.00174435	1	7_Enh	1	7_Enh	1	ENSG00000054118.9	NA	NA
chr1	36700000	chr1	39340000	5	6.873512e-4	0.03854289	1	7_Enh	1	7_Enh	1	ENSG00000054118.9	1	ENSG00000214114.4
chr1	36700000	chr1	39620000	5	9.478464e-4	0.04822214	1	7_Enh	1	7_Enh	1	ENSG00000054118.9	NA	NA
chr1	36700000	chr1	43420000	5	1.692941e-5	0.002558357	1	7_Enh	1	7_Enh	1	ENSG00000054118.9	1	ENSG00000117394.15
chr1	36700000	chr1	43900000	7	1.381309e-8	8.196294e-6	1	7_Enh	NA	NA	1	ENSG00000054118.9	1	ENSG00000178922.12
chr1	36700000	chr1	45260000	3	9.286673e-4	0.04754451	1	7_Enh	1	7_Enh	1	ENSG00000054118.9	1	ENSG00000222009.4
chr1	36700000	chr1	45940000	3	5.7151e-4	0.03386149	1	7_Enh	NA	NA	1	ENSG00000054118.9	1	ENSG00000070759.12
chr1	36700000	chr1	46540000	6	1.936851e-8	1.09149e-5	1	7_Enh	1	7_Enh	1	ENSG00000054118.9	NA	NA
chr1	36740000	chr1	36860000	31	1.486623e-5	0.002314699	1	7_Enh	1	7_Enh	NA	NA	1	ENSG00000181817.5
chr1	36740000	chr1	36900000	28	1.971854e-5	0.002870386	1	7_Enh	1	7_Enh	NA	NA	1	ENSG00000116885.14
chr1	36740000	chr1	38420000	10	5.981202e-7	1.847528e-4	1	7_Enh	NA	NA	NA	NA	1	ENSG00000204084.8
chr1	36740000	chr1	39420000	8	4.596415e-6	9.324601e-4	1	7_Enh	1	7_Enh	NA	NA	1	ENSG00000158315.6
chr1	36740000	chr1	42820000	5	4.281487e-4	0.02762355	1	7_Enh	NA	NA	NA	NA	1	ENSG00000198815.4
chr1	36740000	chr1	43740000	6	8.943222e-6	0.001563211	1	7_Enh	1	7_Enh	NA	NA	1	ENSG00000253313.1
chr1	36740000	chr1	44660000	4	6.461252e-4	0.03691129	1	7_Enh	NA	NA	NA	NA	1	ENSG00000178028.9
chr1	36820000	chr1	37980000	6	2.33808e-4	0.01792025	1	7_Enh	1	7_Enh	NA	NA	1	ENSG00000163875.11
chr1	36820000	chr1	38020000	9	1.314055e-5	0.002104537	1	7_Enh	1	7_Enh	NA	NA	1	ENSG00000163879.9
chr1	36860000	chr1	40500000	6	7.251639e-5	0.007605238	1	7_Enh	1	7_Enh	1	ENSG00000181817.5	1	ENSG00000131236.12
chr1	36860000	chr1	43220000	4	2.223326e-4	0.01728001	1	7_Enh	1	7_Enh	1	ENSG00000181817.5	1	ENSG00000117385.11
chr1	36860000	chr1	44300000	7	1.136223e-6	3.089905e-4	1	7_Enh	1	7_Enh	1	ENSG00000181817.5	NA	NA
chr1	36860000	chr1	46060000	5	4.098585e-6	8.52414e-4	1	7_Enh	1	7_Enh	1	ENSG00000181817.5	1	ENSG00000132780.12
chr1	36860000	chr1	46620000	5	8.915837e-6	0.001559842	1	7_Enh	1	7_Enh	1	ENSG00000181817.5	1	ENSG00000117472.5
chr1	36860000	chr1	46780000	5	1.032502e-5	0.001746803	1	7_Enh	1	7_Enh	1	ENSG00000181817.5	1	ENSG00000132128.12
chr1	36900000	chr1	39340000	7	1.016872e-4	0.00977469	1	7_Enh	1	7_Enh	1	ENSG00000116885.14	1	ENSG00000214114.4
chr1	36900000	chr1	39460000	7	2.500731e-5	0.003433923	1	7_Enh	1	7_Enh	1	ENSG00000116885.14	1	ENSG00000174574.11
chr1	36900000	chr1	41140000	6	7.862079e-4	0.04235024	1	7_Enh	1	7_Enh	1	ENSG00000116885.14	1	ENSG00000066136.15
chr1	36900000	chr1	43140000	5	1.717103e-4	0.01434246	1	7_Enh	1	7_Enh	1	ENSG00000116885.14	1	ENSG00000065978.13
chr1	36940000	chr1	37940000	7	9.75859e-4	0.0492128	1	7_Enh	1	7_Enh	1	ENSG00000119535.13	1	ENSG00000163874.8
chr1	36940000	chr1	37980000	10	2.293835e-6	5.400725e-4	1	7_Enh	1	7_Enh	1	ENSG00000119535.13	1	ENSG00000163875.11
chr1	36940000	chr1	38260000	7	7.6935e-4	0.04171763	1	7_Enh	1	7_Enh	1	ENSG00000119535.13	1	ENSG00000196449.3
chr1	36940000	chr1	38540000	7	1.561236e-4	0.01337834	1	7_Enh	1	7_Enh	1	ENSG00000119535.13	NA	NA
chr1	36940000	chr1	39340000	6	2.855047e-4	0.02068243	1	7_Enh	1	7_Enh	1	ENSG00000119535.13	1	ENSG00000214114.4
chr1	36940000	chr1	41620000	4	6.047337e-4	0.03524368	1	7_Enh	1	7_Enh	1	ENSG00000119535.13	NA	NA
chr1	36940000	chr1	42020000	4	4.230408e-4	0.02738563	1	7_Enh	1	7_Enh	1	ENSG00000119535.13	NA	NA
chr1	36940000	chr1	43140000	4	8.968622e-4	0.04641984	1	7_Enh	1	7_Enh	1	ENSG00000119535.13	1	ENSG00000065978.13
chr1	37100000	chr1	42820000	5	1.26922e-4	0.01150537	1	7_Enh	NA	NA	NA	NA	1	ENSG00000198815.4
chr1	37100000	chr1	46860000	3	9.030717e-4	0.04664143	1	7_Enh	1	7_Enh	NA	NA	1	ENSG00000117480.11
chr1	37100000	chr1	47100000	4	2.202046e-4	0.01715864	1	7_Enh	1	7_Enh	NA	NA	1	ENSG00000142961.10
chr1	37500000	chr1	37900000	19	3.488139e-4	0.02387528	NA	NA	1	7_Enh	1	ENSG00000163873.5	NA	NA
chr1	37500000	chr1	38140000	15	1.693724e-4	0.01419764	NA	NA	1	7_Enh	1	ENSG00000163873.5	1	ENSG00000116922.10
chr1	37500000	chr1	41500000	7	1.063644e-4	0.01010278	NA	NA	1	7_Enh	1	ENSG00000163873.5	1	ENSG00000171790.11
chr1	37500000	chr1	42620000	6	3.694901e-5	0.00459987	NA	NA	1	7_Enh	1	ENSG00000163873.5	1	ENSG00000197273.3
chr1	37900000	chr1	38140000	25	3.571139e-6	7.649305e-4	1	7_Enh	1	7_Enh	NA	NA	1	ENSG00000116922.10
chr1	37900000	chr1	47020000	5	1.133521e-5	0.001878397	1	7_Enh	NA	NA	NA	NA	1	ENSG00000162456.5
chr1	37940000	chr1	38220000	18	6.394711e-4	0.03664529	1	7_Enh	NA	NA	1	ENSG00000163874.8	1	ENSG00000183317.12
chr1	37940000	chr1	38500000	15	1.275046e-5	0.002056316	1	7_Enh	1	7_Enh	1	ENSG00000163874.8	1	ENSG00000185668.5
chr1	37940000	chr1	42820000	5	1.39842e-4	0.01234639	1	7_Enh	NA	NA	1	ENSG00000163874.8	1	ENSG00000198815.4
chr1	37980000	chr1	38140000	19	1.648039e-4	0.01391602	1	7_Enh	1	7_Enh	1	ENSG00000163875.11	1	ENSG00000116922.10
chr1	37980000	chr1	38220000	24	2.803461e-6	6.329218e-4	1	7_Enh	NA	NA	1	ENSG00000163875.11	1	ENSG00000183317.12
chr1	37980000	chr1	38260000	14	3.439912e-4	0.02363564	1	7_Enh	1	7_Enh	1	ENSG00000163875.11	1	ENSG00000196449.3
chr1	37980000	chr1	44340000	3	9.285343e-4	0.04754006	1	7_Enh	1	7_Enh	1	ENSG00000163875.11	NA	NA
chr1	37980000	chr1	45300000	3	8.065905e-4	0.04310864	1	7_Enh	1	7_Enh	1	ENSG00000163875.11	1	ENSG00000117425.9
chr1	37980000	chr1	46980000	5	2.147011e-5	0.003060698	1	7_Enh	1	7_Enh	1	ENSG00000163875.11	1	ENSG00000197587.6
chr1	37980000	chr1	47060000	5	8.678758e-6	0.001527231	1	7_Enh	1	7_Enh	1	ENSG00000163875.11	NA	NA
chr1	37980000	chr1	47180000	4	8.291547e-5	0.008402904	1	7_Enh	1	7_Enh	1	ENSG00000163875.11	1	ENSG00000159658.6
chr1	38020000	chr1	38140000	27	9.112569e-4	0.04692828	1	7_Enh	1	7_Enh	1	ENSG00000163879.9	1	ENSG00000116922.10
chr1	38020000	chr1	38220000	31	1.61737e-4	0.01372718	1	7_Enh	NA	NA	1	ENSG00000163879.9	1	ENSG00000183317.12
chr1	38020000	chr1	38260000	22	1.065081e-4	0.01011305	1	7_Enh	1	7_Enh	1	ENSG00000163879.9	1	ENSG00000196449.3
chr1	38020000	chr1	38380000	14	6.828858e-4	0.03836773	1	7_Enh	1	7_Enh	1	ENSG00000163879.9	NA	NA
chr1	38020000	chr1	38420000	16	6.354685e-5	0.006895212	1	7_Enh	NA	NA	1	ENSG00000163879.9	1	ENSG00000204084.8
chr1	38020000	chr1	40500000	6	8.156967e-4	0.0434569	1	7_Enh	1	7_Enh	1	ENSG00000163879.9	1	ENSG00000131236.12
chr1	38020000	chr1	40820000	9	3.489444e-6	7.515281e-4	1	7_Enh	1	7_Enh	1	ENSG00000163879.9	1	ENSG00000084070.7
chr1	38020000	chr1	41380000	6	2.010505e-4	0.01606556	1	7_Enh	1	7_Enh	1	ENSG00000163879.9	NA	NA
chr1	38020000	chr1	42260000	6	1.763172e-4	0.01461847	1	7_Enh	1	7_Enh	1	ENSG00000163879.9	NA	NA
chr1	38020000	chr1	43140000	9	4.325384e-8	2.135172e-5	1	7_Enh	1	7_Enh	1	ENSG00000163879.9	1	ENSG00000065978.13
chr1	38020000	chr1	46340000	5	2.380559e-4	0.01815366	1	7_Enh	1	7_Enh	1	ENSG00000163879.9	NA	NA
chr1	38020000	chr1	47060000	10	5.852927e-11	7.126635e-8	1	7_Enh	1	7_Enh	1	ENSG00000163879.9	NA	NA
chr1	38020000	chr1	47660000	5	2.489001e-5	0.003422163	1	7_Enh	1	7_Enh	1	ENSG00000163879.9	1	ENSG00000162366.3
chr1	38020000	chr1	47700000	5	6.876615e-6	0.001276082	1	7_Enh	NA	NA	1	ENSG00000163879.9	1	ENSG00000162367.7
chr1	38060000	chr1	38260000	31	2.028805e-4	0.01617199	NA	NA	1	7_Enh	1	ENSG00000134697.8	1	ENSG00000196449.3
chr1	38060000	chr1	46780000	6	2.488395e-5	0.003421472	NA	NA	1	7_Enh	1	ENSG00000134697.8	1	ENSG00000132128.12
chr1	38060000	chr1	47100000	6	9.433367e-5	0.00925066	NA	NA	1	7_Enh	1	ENSG00000134697.8	1	ENSG00000142961.10
chr1	38060000	chr1	47780000	5	1.770659e-4	0.01466357	NA	NA	1	7_Enh	1	ENSG00000134697.8	1	ENSG00000162368.9
chr1	38140000	chr1	38260000	32	9.450959e-8	4.093912e-5	1	7_Enh	1	7_Enh	1	ENSG00000116922.10	1	ENSG00000196449.3
chr1	38140000	chr1	41580000	6	3.675232e-4	0.02479256	1	7_Enh	1	7_Enh	1	ENSG00000116922.10	NA	NA
chr1	38140000	chr1	41980000	4	7.102649e-4	0.0394343	1	7_Enh	1	7_Enh	1	ENSG00000116922.10	NA	NA
chr1	38140000	chr1	45100000	5	1.87492e-4	0.015279	1	7_Enh	1	7_Enh	1	ENSG00000116922.10	NA	NA
chr1	38140000	chr1	45140000	5	2.802324e-4	0.02040854	1	7_Enh	1	7_Enh	1	ENSG00000116922.10	1	ENSG00000126106.9
chr1	38220000	chr1	38540000	20	2.443843e-4	0.0184999	NA	NA	1	7_Enh	1	ENSG00000183317.12	NA	NA
chr1	38220000	chr1	42260000	6	5.491439e-4	0.03291545	NA	NA	1	7_Enh	1	ENSG00000183317.12	NA	NA
chr1	38220000	chr1	42300000	7	9.465948e-4	0.04817817	NA	NA	1	7_Enh	1	ENSG00000183317.12	NA	NA
chr1	38220000	chr1	42380000	6	8.333186e-4	0.04410753	NA	NA	1	7_Enh	1	ENSG00000183317.12	NA	NA
chr1	38220000	chr1	44580000	5	7.301671e-4	0.04021443	NA	NA	1	7_Enh	1	ENSG00000183317.12	1	ENSG00000171872.4
chr1	38220000	chr1	47660000	4	7.973695e-4	0.04276778	NA	NA	1	7_Enh	1	ENSG00000183317.12	1	ENSG00000162366.3
chr1	38260000	chr1	38380000	21	3.457641e-5	0.004377998	1	7_Enh	1	7_Enh	1	ENSG00000196449.3	NA	NA
chr1	38260000	chr1	41460000	6	8.076672e-4	0.04315099	1	7_Enh	1	7_Enh	1	ENSG00000196449.3	1	ENSG00000171793.9
chr1	38260000	chr1	42180000	5	2.365415e-4	0.01807017	1	7_Enh	1	7_Enh	1	ENSG00000196449.3	NA	NA
chr1	38260000	chr1	43220000	6	9.250688e-7	2.622054e-4	1	7_Enh	1	7_Enh	1	ENSG00000196449.3	1	ENSG00000117385.11
chr1	38260000	chr1	43820000	4	1.781846e-4	0.01473188	1	7_Enh	1	7_Enh	1	ENSG00000196449.3	1	ENSG00000066322.8
chr1	38300000	chr1	42220000	7	1.69886e-4	0.01422923	NA	NA	1	7_Enh	1	ENSG00000230610.1	NA	NA
chr1	38300000	chr1	46980000	7	4.97768e-6	9.929546e-4	NA	NA	1	7_Enh	1	ENSG00000230610.1	1	ENSG00000197587.6
chr1	38300000	chr1	47660000	6	3.84083e-6	8.105038e-4	NA	NA	1	7_Enh	1	ENSG00000230610.1	1	ENSG00000162366.3
chr1	38340000	chr1	39340000	9	6.316421e-4	0.03632865	NA	NA	1	7_Enh	1	ENSG00000188786.9	1	ENSG00000214114.4
chr1	38340000	chr1	39460000	8	3.988928e-4	0.02627321	NA	NA	1	7_Enh	1	ENSG00000188786.9	1	ENSG00000174574.11
chr1	38340000	chr1	39500000	7	2.547617e-4	0.01905563	NA	NA	1	7_Enh	1	ENSG00000188786.9	1	ENSG00000168653.6
chr1	38340000	chr1	46780000	4	1.868026e-4	0.01523749	NA	NA	1	7_Enh	1	ENSG00000188786.9	1	ENSG00000132128.12
chr1	38340000	chr1	46980000	4	8.881432e-4	0.04610546	NA	NA	1	7_Enh	1	ENSG00000188786.9	1	ENSG00000197587.6
chr1	38340000	chr1	47140000	9	8.884347e-10	7.756651e-7	NA	NA	1	7_Enh	1	ENSG00000188786.9	1	ENSG00000123472.8
chr1	38380000	chr1	39540000	6	8.438526e-4	0.04450165	1	7_Enh	1	7_Enh	NA	NA	1	ENSG00000127603.19
chr1	38380000	chr1	44420000	4	4.515195e-4	0.02868373	1	7_Enh	1	7_Enh	NA	NA	1	ENSG00000117410.9
chr1	38380000	chr1	44500000	4	1.380141e-4	0.01222763	1	7_Enh	1	7_Enh	NA	NA	1	ENSG00000196517.7
chr1	38420000	chr1	39340000	11	1.515993e-5	0.002350453	NA	NA	1	7_Enh	1	ENSG00000204084.8	1	ENSG00000214114.4
chr1	38420000	chr1	39420000	9	6.665305e-5	0.007142819	NA	NA	1	7_Enh	1	ENSG00000204084.8	1	ENSG00000158315.6
chr1	38420000	chr1	39500000	8	2.11171e-5	0.003022895	NA	NA	1	7_Enh	1	ENSG00000204084.8	1	ENSG00000168653.6
chr1	38420000	chr1	43420000	6	4.093085e-6	8.515378e-4	NA	NA	1	7_Enh	1	ENSG00000204084.8	1	ENSG00000117394.15
chr1	38420000	chr1	47180000	6	2.644849e-7	9.543048e-5	NA	NA	1	7_Enh	1	ENSG00000204084.8	1	ENSG00000159658.6
chr1	38500000	chr1	41460000	9	3.507775e-5	0.004425422	1	7_Enh	1	7_Enh	1	ENSG00000185668.5	1	ENSG00000171793.9
chr1	38500000	chr1	42620000	5	8.006193e-4	0.04288746	1	7_Enh	1	7_Enh	1	ENSG00000185668.5	1	ENSG00000197273.3
chr1	38500000	chr1	43420000	5	6.584881e-4	0.03740884	1	7_Enh	1	7_Enh	1	ENSG00000185668.5	1	ENSG00000117394.15
chr1	38500000	chr1	45100000	9	3.314219e-8	1.709529e-5	1	7_Enh	1	7_Enh	1	ENSG00000185668.5	NA	NA
chr1	38500000	chr1	47020000	4	4.62302e-4	0.02916321	1	7_Enh	NA	NA	1	ENSG00000185668.5	1	ENSG00000162456.5
chr1	38500000	chr1	47060000	6	1.328672e-5	0.002122748	1	7_Enh	1	7_Enh	1	ENSG00000185668.5	NA	NA
chr1	38500000	chr1	47100000	6	1.479405e-5	0.002305913	1	7_Enh	1	7_Enh	1	ENSG00000185668.5	1	ENSG00000142961.10
chr1	38540000	chr1	43140000	5	2.557742e-4	0.0191108	1	7_Enh	1	7_Enh	NA	NA	1	ENSG00000065978.13
chr1	38540000	chr1	48460000	7	1.401581e-6	3.6541e-4	1	7_Enh	NA	NA	NA	NA	1	ENSG00000269113.3
chr1	38900000	chr1	43420000	5	4.994014e-4	0.03079133	1	7_Enh	1	7_Enh	NA	NA	1	ENSG00000117394.15
chr1	39340000	chr1	39460000	29	1.889314e-6	4.625371e-4	1	7_Enh	1	7_Enh	1	ENSG00000214114.4	1	ENSG00000174574.11
chr1	39340000	chr1	39500000	20	2.5658e-5	0.003500813	1	7_Enh	1	7_Enh	1	ENSG00000214114.4	1	ENSG00000168653.6
chr1	39340000	chr1	39540000	18	1.983517e-4	0.01591372	1	7_Enh	1	7_Enh	1	ENSG00000214114.4	1	ENSG00000127603.19
chr1	39340000	chr1	39860000	11	4.995169e-4	0.03079627	1	7_Enh	1	7_Enh	1	ENSG00000214114.4	1	ENSG00000255103.1
chr1	39340000	chr1	42340000	7	6.110083e-4	0.03549969	1	7_Enh	1	7_Enh	1	ENSG00000214114.4	NA	NA
chr1	39340000	chr1	47100000	5	9.729121e-5	0.009464746	1	7_Enh	1	7_Enh	1	ENSG00000214114.4	1	ENSG00000142961.10
chr1	39340000	chr1	48220000	5	8.359066e-5	0.008454213	1	7_Enh	NA	NA	1	ENSG00000214114.4	1	ENSG00000273395.1
chr1	39340000	chr1	48980000	6	3.360531e-5	0.004285639	1	7_Enh	1	7_Enh	1	ENSG00000214114.4	NA	NA
chr1	39460000	chr1	40060000	17	2.564463e-5	0.003499551	1	7_Enh	1	7_Enh	1	ENSG00000174574.11	1	ENSG00000090621.9
chr1	39460000	chr1	42140000	9	2.332982e-7	8.616222e-5	1	7_Enh	1	7_Enh	1	ENSG00000174574.11	NA	NA
chr1	39460000	chr1	45980000	5	1.136767e-5	0.001882527	1	7_Enh	1	7_Enh	1	ENSG00000174574.11	1	ENSG00000117450.9
chr1	39460000	chr1	47060000	5	3.808878e-5	0.004705328	1	7_Enh	1	7_Enh	1	ENSG00000174574.11	NA	NA
chr1	39500000	chr1	39740000	20	1.340894e-4	0.01197203	1	7_Enh	1	7_Enh	1	ENSG00000168653.6	NA	NA
chr1	39500000	chr1	41300000	5	6.836739e-4	0.03839893	1	7_Enh	1	7_Enh	1	ENSG00000168653.6	NA	NA
chr1	39500000	chr1	44340000	4	6.325056e-5	0.006872166	1	7_Enh	1	7_Enh	1	ENSG00000168653.6	NA	NA
chr1	39540000	chr1	39700000	15	7.367028e-4	0.04046982	1	7_Enh	1	7_Enh	1	ENSG00000127603.19	NA	NA
chr1	39540000	chr1	39740000	23	1.495594e-4	0.01296404	1	7_Enh	1	7_Enh	1	ENSG00000127603.19	NA	NA
chr1	39540000	chr1	39860000	15	1.276244e-6	3.392445e-4	1	7_Enh	1	7_Enh	1	ENSG00000127603.19	1	ENSG00000255103.1
chr1	39540000	chr1	40100000	16	5.969174e-7	1.844703e-4	1	7_Enh	1	7_Enh	1	ENSG00000127603.19	1	ENSG00000163909.6
chr1	39540000	chr1	40220000	18	1.934616e-11	2.665602e-8	1	7_Enh	1	7_Enh	1	ENSG00000127603.19	1	ENSG00000198754.5
chr1	39540000	chr1	41380000	7	2.775387e-5	0.003713337	1	7_Enh	1	7_Enh	1	ENSG00000127603.19	NA	NA
chr1	39540000	chr1	44700000	4	4.38739e-4	0.02810623	1	7_Enh	1	7_Enh	1	ENSG00000127603.19	NA	NA
chr1	39540000	chr1	46620000	6	1.592466e-7	6.293398e-5	1	7_Enh	1	7_Enh	1	ENSG00000127603.19	1	ENSG00000117472.5
chr1	39580000	chr1	39860000	47	1.402253e-29	2.642207e-25	1	7_Enh	1	7_Enh	NA	NA	1	ENSG00000255103.1
chr1	39580000	chr1	39940000	24	3.486762e-12	5.794502e-9	1	7_Enh	1	7_Enh	NA	NA	1	ENSG00000183682.7
chr1	39580000	chr1	40060000	29	6.727836e-10	6.103191e-7	1	7_Enh	1	7_Enh	NA	NA	1	ENSG00000090621.9
chr1	39580000	chr1	40100000	22	2.826052e-8	1.496163e-5	1	7_Enh	1	7_Enh	NA	NA	1	ENSG00000163909.6
chr1	39580000	chr1	40220000	20	2.814157e-10	2.842297e-7	1	7_Enh	1	7_Enh	NA	NA	1	ENSG00000198754.5
chr1	39580000	chr1	40260000	10	4.770671e-5	0.005569746	1	7_Enh	1	7_Enh	NA	NA	1	ENSG00000116985.6
chr1	39580000	chr1	45940000	4	1.828908e-4	0.01501018	1	7_Enh	NA	NA	NA	NA	1	ENSG00000070759.12
chr1	39580000	chr1	46700000	5	7.030967e-6	0.001298143	1	7_Enh	1	7_Enh	NA	NA	1	ENSG00000085999.7
chr1	39620000	chr1	39860000	26	1.066067e-8	6.578926e-6	1	7_Enh	1	7_Enh	NA	NA	1	ENSG00000255103.1
chr1	39620000	chr1	40060000	24	3.92161e-5	0.004810182	1	7_Enh	1	7_Enh	NA	NA	1	ENSG00000090621.9
chr1	39620000	chr1	40100000	17	5.398804e-4	0.03253108	1	7_Enh	1	7_Enh	NA	NA	1	ENSG00000163909.6
chr1	39660000	chr1	39860000	30	1.2475e-15	4.222253e-12	1	7_Enh	1	7_Enh	NA	NA	1	ENSG00000255103.1
chr1	39660000	chr1	39940000	14	8.996096e-6	0.001570445	1	7_Enh	1	7_Enh	NA	NA	1	ENSG00000183682.7
chr1	39660000	chr1	40060000	17	1.552957e-4	0.0133268	1	7_Enh	1	7_Enh	NA	NA	1	ENSG00000090621.9
chr1	39660000	chr1	40100000	14	1.350476e-4	0.01203429	1	7_Enh	1	7_Enh	NA	NA	1	ENSG00000163909.6
chr1	39660000	chr1	40140000	16	8.546804e-7	2.462325e-4	1	7_Enh	NA	NA	NA	NA	1	ENSG00000116983.8
chr1	39660000	chr1	41340000	5	7.200753e-4	0.03982434	1	7_Enh	1	7_Enh	NA	NA	1	ENSG00000179862.5
chr1	39700000	chr1	39860000	25	8.000083e-10	7.076495e-7	1	7_Enh	1	7_Enh	NA	NA	1	ENSG00000255103.1
chr1	39700000	chr1	39940000	22	2.676521e-10	2.7229e-7	1	7_Enh	1	7_Enh	NA	NA	1	ENSG00000183682.7
chr1	39700000	chr1	40060000	20	4.268311e-5	0.005124869	1	7_Enh	1	7_Enh	NA	NA	1	ENSG00000090621.9
chr1	39700000	chr1	40140000	21	2.429719e-9	1.854265e-6	1	7_Enh	NA	NA	NA	NA	1	ENSG00000116983.8
chr1	39700000	chr1	46660000	6	3.65468e-6	7.792231e-4	1	7_Enh	1	7_Enh	NA	NA	1	ENSG00000171357.5
chr1	39740000	chr1	39860000	48	2.12169e-15	6.925964e-12	1	7_Enh	1	7_Enh	NA	NA	1	ENSG00000255103.1
chr1	39740000	chr1	39940000	36	1.760931e-12	3.133535e-9	1	7_Enh	1	7_Enh	NA	NA	1	ENSG00000183682.7
chr1	39740000	chr1	40060000	34	9.753258e-6	0.001671968	1	7_Enh	1	7_Enh	NA	NA	1	ENSG00000090621.9
chr1	39740000	chr1	40100000	28	3.614052e-6	7.722426e-4	1	7_Enh	1	7_Enh	NA	NA	1	ENSG00000163909.6
chr1	39740000	chr1	44180000	6	1.547988e-5	0.00238862	1	7_Enh	1	7_Enh	NA	NA	1	ENSG00000126091.15
chr1	39740000	chr1	45980000	5	1.653791e-4	0.01395125	1	7_Enh	1	7_Enh	NA	NA	1	ENSG00000117450.9
chr1	39860000	chr1	40100000	32	2.320471e-13	5.041946e-10	1	7_Enh	1	7_Enh	1	ENSG00000255103.1	1	ENSG00000163909.6
chr1	39860000	chr1	42820000	6	8.819106e-5	0.008797616	1	7_Enh	NA	NA	1	ENSG00000255103.1	1	ENSG00000198815.4
chr1	39860000	chr1	45340000	4	3.833848e-4	0.02554826	1	7_Enh	1	7_Enh	1	ENSG00000255103.1	NA	NA
chr1	39860000	chr1	46340000	5	3.157771e-5	0.004090154	1	7_Enh	1	7_Enh	1	ENSG00000255103.1	NA	NA
chr1	39860000	chr1	46980000	4	4.737519e-4	0.02967043	1	7_Enh	1	7_Enh	1	ENSG00000255103.1	1	ENSG00000197587.6
chr1	39940000	chr1	40060000	25	1.334172e-4	0.01192921	1	7_Enh	1	7_Enh	1	ENSG00000183682.7	1	ENSG00000090621.9
chr1	39940000	chr1	40100000	18	5.310042e-4	0.03214527	1	7_Enh	1	7_Enh	1	ENSG00000183682.7	1	ENSG00000163909.6
chr1	39940000	chr1	40140000	29	3.385812e-12	5.643176e-9	1	7_Enh	NA	NA	1	ENSG00000183682.7	1	ENSG00000116983.8
chr1	39940000	chr1	40220000	31	4.612729e-18	2.332275e-14	1	7_Enh	1	7_Enh	1	ENSG00000183682.7	1	ENSG00000198754.5
chr1	39940000	chr1	43900000	4	5.576942e-4	0.03327404	1	7_Enh	NA	NA	1	ENSG00000183682.7	1	ENSG00000178922.12
chr1	39980000	chr1	40220000	68	1.071802e-40	3.345598e-36	1	7_Enh	1	7_Enh	NA	NA	1	ENSG00000198754.5
chr1	39980000	chr1	40260000	18	1.128501e-6	3.073064e-4	1	7_Enh	1	7_Enh	NA	NA	1	ENSG00000116985.6
chr1	40060000	chr1	40220000	81	2.747185e-37	7.651322e-33	1	7_Enh	1	7_Enh	1	ENSG00000090621.9	1	ENSG00000198754.5
chr1	40060000	chr1	40260000	27	2.510601e-8	1.355658e-5	1	7_Enh	1	7_Enh	1	ENSG00000090621.9	1	ENSG00000116985.6
chr1	40060000	chr1	40420000	24	3.69851e-5	0.004603046	1	7_Enh	1	7_Enh	1	ENSG00000090621.9	1	ENSG00000168389.13
chr1	40060000	chr1	40460000	30	2.64776e-11	3.531724e-8	1	7_Enh	1	7_Enh	1	ENSG00000090621.9	NA	NA
chr1	40060000	chr1	40660000	19	4.762011e-5	0.00556258	1	7_Enh	1	7_Enh	1	ENSG00000090621.9	NA	NA
chr1	40060000	chr1	44500000	5	7.25409e-4	0.04003005	1	7_Enh	1	7_Enh	1	ENSG00000090621.9	1	ENSG00000196517.7
chr1	40060000	chr1	44580000	8	7.058573e-6	0.001302165	1	7_Enh	1	7_Enh	1	ENSG00000090621.9	1	ENSG00000171872.4
chr1	40060000	chr1	46820000	7	7.675061e-6	0.00139007	1	7_Enh	1	7_Enh	1	ENSG00000090621.9	1	ENSG00000117481.6
chr1	40100000	chr1	40260000	17	3.979689e-4	0.02623188	1	7_Enh	1	7_Enh	1	ENSG00000163909.6	1	ENSG00000116985.6
chr1	40100000	chr1	40420000	22	2.080386e-5	0.002989314	1	7_Enh	1	7_Enh	1	ENSG00000163909.6	1	ENSG00000168389.13
chr1	40100000	chr1	40500000	22	3.047691e-7	1.071656e-4	1	7_Enh	1	7_Enh	1	ENSG00000163909.6	1	ENSG00000131236.12
chr1	40100000	chr1	43900000	8	6.781207e-7	2.044333e-4	1	7_Enh	NA	NA	1	ENSG00000163909.6	1	ENSG00000178922.12
chr1	40140000	chr1	40260000	27	1.501117e-9	1.224564e-6	NA	NA	1	7_Enh	1	ENSG00000116983.8	1	ENSG00000116985.6
chr1	40140000	chr1	40380000	26	7.515658e-9	4.886327e-6	NA	NA	1	7_Enh	1	ENSG00000116983.8	1	ENSG00000116990.9
chr1	40140000	chr1	40420000	18	8.275487e-4	0.0438947	NA	NA	1	7_Enh	1	ENSG00000116983.8	1	ENSG00000168389.13
chr1	40140000	chr1	43220000	5	2.007311e-4	0.01604835	NA	NA	1	7_Enh	1	ENSG00000116983.8	1	ENSG00000117385.11
chr1	40140000	chr1	46980000	6	1.867787e-5	0.002755435	NA	NA	1	7_Enh	1	ENSG00000116983.8	1	ENSG00000197587.6
chr1	40140000	chr1	47140000	5	2.481837e-4	0.01870152	NA	NA	1	7_Enh	1	ENSG00000116983.8	1	ENSG00000123472.8
chr1	40220000	chr1	40420000	21	8.592388e-5	0.008629941	1	7_Enh	1	7_Enh	1	ENSG00000198754.5	1	ENSG00000168389.13
chr1	40220000	chr1	46180000	6	4.12344e-7	1.370596e-4	1	7_Enh	1	7_Enh	1	ENSG00000198754.5	NA	NA
chr1	40260000	chr1	40380000	18	9.871306e-6	0.001687877	1	7_Enh	1	7_Enh	1	ENSG00000116985.6	1	ENSG00000116990.9
chr1	40260000	chr1	40420000	34	1.714957e-15	5.690311e-12	1	7_Enh	1	7_Enh	1	ENSG00000116985.6	1	ENSG00000168389.13
chr1	40260000	chr1	40460000	24	1.237887e-11	1.79313e-8	1	7_Enh	1	7_Enh	1	ENSG00000116985.6	NA	NA
chr1	40260000	chr1	40500000	14	1.257981e-4	0.01143109	1	7_Enh	1	7_Enh	1	ENSG00000116985.6	1	ENSG00000131236.12
chr1	40260000	chr1	40540000	21	1.770335e-6	4.398e-4	1	7_Enh	1	7_Enh	1	ENSG00000116985.6	NA	NA
chr1	40260000	chr1	40820000	10	4.007305e-4	0.02635867	1	7_Enh	1	7_Enh	1	ENSG00000116985.6	1	ENSG00000084070.7
chr1	40260000	chr1	41460000	8	4.050072e-4	0.0265593	1	7_Enh	1	7_Enh	1	ENSG00000116985.6	1	ENSG00000171793.9
chr1	40260000	chr1	47060000	5	5.930452e-6	0.001137374	1	7_Enh	1	7_Enh	1	ENSG00000116985.6	NA	NA
chr1	40300000	chr1	40420000	29	1.219682e-9	1.022923e-6	1	7_Enh	1	7_Enh	NA	NA	1	ENSG00000168389.13
chr1	40300000	chr1	46860000	4	3.66997e-5	0.004576478	1	7_Enh	1	7_Enh	NA	NA	1	ENSG00000117480.11
chr1	40380000	chr1	40500000	38	2.423929e-13	5.245385e-10	1	7_Enh	1	7_Enh	1	ENSG00000116990.9	1	ENSG00000131236.12
chr1	40380000	chr1	40580000	18	2.339845e-4	0.01793113	1	7_Enh	NA	NA	1	ENSG00000116990.9	1	ENSG00000131238.12
chr1	40380000	chr1	46180000	4	1.550736e-4	0.0133127	1	7_Enh	1	7_Enh	1	ENSG00000116990.9	NA	NA
chr1	40380000	chr1	46260000	5	3.378348e-5	0.004303024	1	7_Enh	1	7_Enh	1	ENSG00000116990.9	1	ENSG00000086015.16
chr1	40420000	chr1	40540000	40	5.193012e-6	0.001025951	1	7_Enh	1	7_Enh	1	ENSG00000168389.13	NA	NA
chr1	40420000	chr1	40660000	26	3.99169e-6	8.351482e-4	1	7_Enh	1	7_Enh	1	ENSG00000168389.13	NA	NA
chr1	40420000	chr1	41260000	11	9.067847e-4	0.04677406	1	7_Enh	NA	NA	1	ENSG00000168389.13	1	ENSG00000117013.10
chr1	40460000	chr1	42860000	6	7.350741e-4	0.04040519	1	7_Enh	NA	NA	NA	NA	1	ENSG00000177181.10
chr1	40460000	chr1	44660000	8	1.914683e-8	1.081022e-5	1	7_Enh	NA	NA	NA	NA	1	ENSG00000178028.9
chr1	40460000	chr1	44860000	5	4.840553e-4	0.03012572	1	7_Enh	NA	NA	NA	NA	1	ENSG00000187147.13
chr1	40460000	chr1	45980000	4	2.315116e-4	0.0177933	1	7_Enh	1	7_Enh	NA	NA	1	ENSG00000117450.9
chr1	40500000	chr1	40860000	25	8.102867e-8	3.602487e-5	1	7_Enh	1	7_Enh	1	ENSG00000131236.12	NA	NA
chr1	40500000	chr1	41380000	10	1.998409e-4	0.01599751	1	7_Enh	1	7_Enh	1	ENSG00000131236.12	NA	NA
chr1	40540000	chr1	40740000	33	3.175946e-6	6.978097e-4	1	7_Enh	1	7_Enh	NA	NA	1	ENSG00000084073.4
chr1	40540000	chr1	40820000	32	1.428955e-6	3.709332e-4	1	7_Enh	1	7_Enh	NA	NA	1	ENSG00000084070.7
chr1	40540000	chr1	41260000	15	9.556529e-4	0.04849299	1	7_Enh	NA	NA	NA	NA	1	ENSG00000117013.10
chr1	40580000	chr1	40700000	33	8.607909e-5	0.008640966	NA	NA	1	7_Enh	1	ENSG00000131238.12	1	ENSG00000188800.5
chr1	40580000	chr1	40820000	37	1.998166e-13	4.404108e-10	NA	NA	1	7_Enh	1	ENSG00000131238.12	1	ENSG00000084070.7
chr1	40580000	chr1	40860000	41	2.763521e-16	1.050531e-12	NA	NA	1	7_Enh	1	ENSG00000131238.12	NA	NA
chr1	40580000	chr1	41140000	17	5.573488e-4	0.03325985	NA	NA	1	7_Enh	1	ENSG00000131238.12	1	ENSG00000066136.15
chr1	40580000	chr1	41460000	12	6.069143e-4	0.03532957	NA	NA	1	7_Enh	1	ENSG00000131238.12	1	ENSG00000171793.9
chr1	40580000	chr1	43540000	5	7.333735e-4	0.04033959	NA	NA	1	7_Enh	1	ENSG00000131238.12	NA	NA
chr1	40580000	chr1	47860000	4	9.932567e-5	0.009608087	NA	NA	1	7_Enh	1	ENSG00000131238.12	NA	NA
chr1	40620000	chr1	40740000	42	4.912251e-9	3.390232e-6	NA	NA	1	7_Enh	1	ENSG00000117000.8	1	ENSG00000084073.4
chr1	40620000	chr1	40820000	53	9.909666e-17	4.047986e-13	NA	NA	1	7_Enh	1	ENSG00000117000.8	1	ENSG00000084070.7
chr1	40620000	chr1	40860000	46	6.77093e-13	1.326428e-9	NA	NA	1	7_Enh	1	ENSG00000117000.8	NA	NA
chr1	40620000	chr1	41340000	11	2.344839e-4	0.0179585	NA	NA	1	7_Enh	1	ENSG00000117000.8	1	ENSG00000179862.5
chr1	40660000	chr1	40820000	38	4.258413e-9	2.996992e-6	1	7_Enh	1	7_Enh	NA	NA	1	ENSG00000084070.7
chr1	40660000	chr1	43140000	7	2.186687e-4	0.01707455	1	7_Enh	1	7_Enh	NA	NA	1	ENSG00000065978.13
chr1	40660000	chr1	43900000	7	1.587945e-5	0.002436123	1	7_Enh	NA	NA	NA	NA	1	ENSG00000178922.12
chr1	40660000	chr1	44420000	6	1.956784e-4	0.01575732	1	7_Enh	1	7_Enh	NA	NA	1	ENSG00000117410.9
chr1	40700000	chr1	40820000	47	3.305573e-8	1.705867e-5	1	7_Enh	1	7_Enh	1	ENSG00000188800.5	1	ENSG00000084070.7
chr1	40700000	chr1	40860000	45	8.709998e-8	3.823909e-5	1	7_Enh	1	7_Enh	1	ENSG00000188800.5	NA	NA
chr1	40700000	chr1	43820000	5	8.660577e-4	0.04531336	1	7_Enh	1	7_Enh	1	ENSG00000188800.5	1	ENSG00000066322.8
chr1	40700000	chr1	44340000	5	4.489507e-4	0.02856779	1	7_Enh	1	7_Enh	1	ENSG00000188800.5	NA	NA
chr1	40700000	chr1	45980000	5	2.568546e-4	0.0191678	1	7_Enh	1	7_Enh	1	ENSG00000188800.5	1	ENSG00000117450.9
chr1	40740000	chr1	40860000	37	1.621145e-7	6.38949e-5	1	7_Enh	1	7_Enh	1	ENSG00000084073.4	NA	NA
chr1	40740000	chr1	41380000	16	5.14352e-7	1.636347e-4	1	7_Enh	1	7_Enh	1	ENSG00000084073.4	NA	NA
chr1	40820000	chr1	41140000	26	5.409316e-4	0.03257494	1	7_Enh	1	7_Enh	1	ENSG00000084070.7	1	ENSG00000066136.15
chr1	40820000	chr1	41180000	21	2.766273e-4	0.02021808	1	7_Enh	1	7_Enh	1	ENSG00000084070.7	NA	NA
chr1	40980000	chr1	41460000	20	7.653896e-5	0.007917245	1	7_Enh	1	7_Enh	1	ENSG00000117010.11	1	ENSG00000171793.9
chr1	40980000	chr1	43700000	7	3.155597e-4	0.02222881	1	7_Enh	1	7_Enh	1	ENSG00000117010.11	NA	NA
chr1	41140000	chr1	41260000	53	2.352172e-8	1.283576e-5	1	7_Enh	NA	NA	1	ENSG00000066136.15	1	ENSG00000117013.10
chr1	41140000	chr1	41300000	31	5.573998e-5	0.006254709	1	7_Enh	1	7_Enh	1	ENSG00000066136.15	NA	NA
chr1	41140000	chr1	41340000	22	8.076035e-4	0.04314898	1	7_Enh	1	7_Enh	1	ENSG00000066136.15	1	ENSG00000179862.5
chr1	41140000	chr1	41420000	27	9.546099e-6	0.001644234	1	7_Enh	1	7_Enh	1	ENSG00000066136.15	NA	NA
chr1	41140000	chr1	41460000	32	4.403458e-4	0.02818014	1	7_Enh	1	7_Enh	1	ENSG00000066136.15	1	ENSG00000171793.9
chr1	41140000	chr1	45940000	6	2.920816e-5	0.003857808	1	7_Enh	NA	NA	1	ENSG00000066136.15	1	ENSG00000070759.12
chr1	41140000	chr1	50900000	5	4.509043e-4	0.02865631	1	7_Enh	NA	NA	1	ENSG00000066136.15	1	ENSG00000142700.7
chr1	41180000	chr1	43900000	6	7.252186e-4	0.04002291	1	7_Enh	NA	NA	NA	NA	1	ENSG00000178922.12
chr1	41180000	chr1	46700000	4	6.395566e-4	0.03664879	1	7_Enh	1	7_Enh	NA	NA	1	ENSG00000085999.7
chr1	41260000	chr1	41420000	37	1.173434e-11	1.712362e-8	NA	NA	1	7_Enh	1	ENSG00000117013.10	NA	NA
chr1	41260000	chr1	41460000	44	8.432925e-10	7.412206e-7	NA	NA	1	7_Enh	1	ENSG00000117013.10	1	ENSG00000171793.9
chr1	41260000	chr1	43220000	6	2.826396e-4	0.02052981	NA	NA	1	7_Enh	1	ENSG00000117013.10	1	ENSG00000117385.11
chr1	41260000	chr1	45180000	6	2.353391e-4	0.01800427	NA	NA	1	7_Enh	1	ENSG00000117013.10	NA	NA
chr1	41260000	chr1	46660000	6	6.835765e-5	0.007277033	NA	NA	1	7_Enh	1	ENSG00000117013.10	1	ENSG00000171357.5
chr1	41300000	chr1	41460000	58	1.178742e-21	9.706752e-18	1	7_Enh	1	7_Enh	NA	NA	1	ENSG00000171793.9
chr1	41340000	chr1	41460000	27	4.064823e-5	0.004942203	1	7_Enh	1	7_Enh	1	ENSG00000179862.5	1	ENSG00000171793.9
chr1	41340000	chr1	42340000	10	4.04647e-4	0.02654348	1	7_Enh	1	7_Enh	1	ENSG00000179862.5	NA	NA
chr1	41340000	chr1	43300000	11	1.2149e-7	5.032058e-5	1	7_Enh	1	7_Enh	1	ENSG00000179862.5	1	ENSG00000164011.13
chr1	41340000	chr1	45260000	4	2.50727e-4	0.01883988	1	7_Enh	1	7_Enh	1	ENSG00000179862.5	1	ENSG00000222009.4
chr1	41420000	chr1	43900000	5	8.597597e-4	0.04508814	1	7_Enh	NA	NA	NA	NA	1	ENSG00000178922.12
chr1	41460000	chr1	41580000	38	4.252471e-4	0.02748833	1	7_Enh	1	7_Enh	1	ENSG00000171793.9	NA	NA
chr1	41460000	chr1	44700000	6	8.803338e-4	0.04582501	1	7_Enh	1	7_Enh	1	ENSG00000171793.9	NA	NA
chr1	41460000	chr1	47020000	5	1.873453e-4	0.01527024	1	7_Enh	NA	NA	1	ENSG00000171793.9	1	ENSG00000162456.5
chr1	41500000	chr1	47060000	9	2.08213e-8	1.160082e-5	1	7_Enh	1	7_Enh	1	ENSG00000171790.11	NA	NA
chr1	41500000	chr1	47860000	4	3.960147e-4	0.02613855	1	7_Enh	1	7_Enh	1	ENSG00000171790.11	NA	NA
chr1	41580000	chr1	47020000	6	6.305168e-6	0.001192471	1	7_Enh	NA	NA	NA	NA	1	ENSG00000162456.5
chr1	41620000	chr1	44420000	8	1.313063e-6	3.469026e-4	1	7_Enh	1	7_Enh	NA	NA	1	ENSG00000117410.9
chr1	41660000	chr1	45820000	6	4.36669e-5	0.005211222	1	7_Enh	1	7_Enh	NA	NA	1	ENSG00000132781.13
chr1	41660000	chr1	46140000	5	1.598231e-5	0.002448131	1	7_Enh	1	7_Enh	NA	NA	1	ENSG00000159592.6
chr1	41900000	chr1	46860000	4	1.829109e-4	0.01501131	1	7_Enh	1	7_Enh	NA	NA	1	ENSG00000117480.11
chr1	41900000	chr1	49260000	4	7.667179e-4	0.04162129	1	7_Enh	NA	NA	NA	NA	1	ENSG00000162373.8
chr1	41940000	chr1	42300000	34	1.433798e-5	0.002251231	1	7_Enh	1	7_Enh	1	ENSG00000127129.5	NA	NA
chr1	41940000	chr1	42620000	20	1.027764e-7	4.383376e-5	1	7_Enh	1	7_Enh	1	ENSG00000127129.5	1	ENSG00000197273.3
chr1	41940000	chr1	42660000	16	4.119103e-5	0.00499159	1	7_Enh	1	7_Enh	1	ENSG00000127129.5	NA	NA
[truncated: 68,426 more rows]
