# Supplementary material for: Generative modeling of multi-mapping reads with mHi-C advances analysis of Hi-C studies
Source: eLife. 2019 Jan 31;8:e38070. doi: 10.7554/eLife.38070 (PMC6450682; doi:10.7554/eLife.38070)
Supplement: Figure 5—source data 1. [file elife-38070-fig5-data1.zip]

Archive with 7 entries (6 files):
- fig6_TAD_uniMulti/
- fig6_TAD_uniMulti/rep2.IMR90.DomainCaller.uniMulti.domains.gz
- fig6_TAD_uniMulti/rep3.IMR90.DomainCaller.uniMulti.domains.gz
- fig6_TAD_uniMulti/rep4.IMR90.DomainCaller.uniMulti.domains.gz
- fig6_TAD_uniMulti/rep5.IMR90.DomainCaller.uniMulti.domains.gz
- fig6_TAD_uniMulti/rep6.IMR90.DomainCaller.uniMulti.domains.gz
- fig6_TAD_uniMulti/rep1.IMR90.DomainCaller.uniMulti.domains.gz
