# Supplementary material for: Generative modeling of multi-mapping reads with mHi-C advances analysis of Hi-C studies
Source: eLife. 2019 Jan 31;8:e38070. doi: 10.7554/eLife.38070 (PMC6450682; doi:10.7554/eLife.38070)
Supplement: Figure 5—source data 2. [file elife-38070-fig5-data2.zip]

Archive with 2 entries (1 files):
- Figure5-sourceData2_Arrowhead_uniMulti_GM12878_5kb/
- Figure5-sourceData2_Arrowhead_uniMulti_GM12878_5kb/arrowhead_uniMulti_5000
