# Supplementary material for: Generative modeling of multi-mapping reads with mHi-C advances analysis of Hi-C studies
Source: eLife. 2019 Jan 31;8:e38070. doi: 10.7554/eLife.38070 (PMC6450682; doi:10.7554/eLife.38070)
Supplement: Figure 5—source data 2. [file elife-38070-fig5-data2.zip › Figure5-sourceData2_Arrowhead_uniMulti_GM12878_5kb/arrowhead_uniMulti_5000]

chr1	x1	x2	chr2	y1	y2	name	score	strand1	strand2	color	score	uVarScore	lVarScore	upSign	loSign
10	48220000	48805000	10	48220000	48805000	.	.	.	.	255,255,0	0.4400464179647593	0.4339712370826179	0.38625132836255993	0.42602700373455904	0.4837690318873887
10	52700000	54250000	10	52700000	54250000	.	.	.	.	255,255,0	0.6962559078145791	0.368807793963122	0.41093782247987853	0.5075268817204301	0.4003308519437552
10	9365000	11045000	10	9365000	11045000	.	.	.	.	255,255,0	0.32452899336466645	0.36241120686882744	0.3482216077738965	0.45579740772048466	0.4239222316145393
10	52745000	53990000	10	52745000	53990000	.	.	.	.	255,255,0	0.5608066515939656	0.3309772632964824	0.3324374457509044	0.533952	0.4937205129908964
10	132020000	133670000	10	132020000	133670000	.	.	.	.	255,255,0	0.6582396812792921	0.32821104871286755	0.2984207026596593	0.49883169039795544	0.4988228146122883
10	125740000	126105000	10	125740000	126105000	.	.	.	.	255,255,0	0.7409195437753154	0.23823543920012819	0.33807273228533274	0.6596055514974434	0.6260043827611396
10	7885000	9340000	10	7885000	9340000	.	.	.	.	255,255,0	0.6671318277433241	0.2460635397969979	0.31772053985414367	0.5549821730155752	0.5211109026083693
10	130790000	131970000	10	130790000	131970000	.	.	.	.	255,255,0	0.758075995787077	0.25591894578212854	0.2524928394299064	0.4351232018231021	0.5822532402791625
10	50775000	51130000	10	50775000	51130000	.	.	.	.	255,255,0	0.8168204573914688	0.09822478332480382	0.40938975563248114	0.6604938271604939	0.5316358024691358
10	81285000	81865000	10	81285000	81865000	.	.	.	.	255,255,0	0.6656862647605086	0.24249626341075903	0.20430585750220445	0.5201636469900643	0.4006428988895383
10	114295000	115340000	10	114295000	115340000	.	.	.	.	255,255,0	0.9617043644216183	0.20919497024200537	0.18035318457265181	0.5668934240362812	0.7154648526077098
10	15910000	16855000	10	15910000	16855000	.	.	.	.	255,255,0	1.3930971668442866	0.1940749594736023	0.15804138648337446	0.6873130193905818	0.6990581717451524
10	58225000	58590000	10	58225000	58590000	.	.	.	.	255,255,0	0.788625972090593	0.15756309038203184	0.17925525224488728	0.435354273192111	0.48429510591672753
10	100465000	101065000	10	100465000	101065000	.	.	.	.	255,255,0	0.8460141071437759	0.16885591538811145	0.16599866166746402	0.4051912568306011	0.6912568306010929
10	134650000	135010000	10	134650000	135010000	.	.	.	.	255,255,0	0.6708141769402549	0.14034079075563896	0.15293101831413325	0.43843843843843844	0.527027027027027
10	126695000	127380000	10	126695000	127380000	.	.	.	.	255,255,0	0.8660273779573495	0.1340209517572768	0.15272594538778791	0.4902331442974165	0.5776097458517119
10	26035000	26540000	10	26035000	26540000	.	.	.	.	255,255,0	0.7804136907018804	0.15071848818760541	0.13492713049030752	0.4917339484813533	0.5797770088427527
10	28000000	28510000	10	28000000	28510000	.	.	.	.	255,255,0	0.652141041214738	0.12748300483150699	0.14154433113339188	0.4506033182503771	0.49547511312217196
10	85125000	85630000	10	85125000	85630000	.	.	.	.	255,255,0	1.0965701897042395	0.1405355957725531	0.12397584126687848	0.507112648981161	0.6647443291041907
10	96395000	96835000	10	96395000	96835000	.	.	.	.	255,255,0	1.0136056635508304	0.1251923500939043	0.13924101250861573	0.7373737373737373	0.5555555555555556
10	122685000	123490000	10	122685000	123490000	.	.	.	.	255,255,0	1.2683851499670915	0.13235259808451377	0.13069794560532938	0.7480566986739826	0.6476146928821825
10	33600000	34365000	10	33600000	34365000	.	.	.	.	255,255,0	0.9230914510558892	0.13971843421193156	0.1173535670966733	0.7380671276775173	0.4416217156777449
10	28915000	29610000	10	28915000	29610000	.	.	.	.	255,255,0	1.1415427296891105	0.12265444297552755	0.11924988163982041	0.7979591836734694	0.5646103071845646
10	44945000	45360000	10	44945000	45360000	.	.	.	.	255,255,0	0.8245342682135834	0.12142535505172261	0.10258962022166519	0.44841269841269843	0.6751700680272109
10	104610000	105080000	10	104610000	105080000	.	.	.	.	255,255,0	1.110040863706562	0.1126714292548741	0.08717498910016667	0.5598404255319149	0.713209219858156
10	79000000	79470000	10	79000000	79470000	.	.	.	.	255,255,0	1.1083774169304434	0.11874031560127346	0.08102121409083057	0.5589539007092199	0.8169326241134752
10	93090000	93450000	10	93090000	93450000	.	.	.	.	255,255,0	0.7425261245664251	0.10784254972016048	0.09187392220116197	0.5127627627627628	0.5172672672672672
10	16955000	17305000	10	16955000	17305000	.	.	.	.	255,255,0	1.2453447062174816	0.12249078646230088	0.07712758303829113	0.6194444444444445	0.7492763772175537
10	104475000	105115000	10	104475000	105115000	.	.	.	.	255,255,0	1.461580030181295	0.09150840541667826	0.10766187210356881	0.7939903846153846	0.7579326923076923
10	79000000	79415000	10	79000000	79415000	.	.	.	.	255,255,0	0.9366668180810153	0.11242630932722447	0.086669815954938	0.5164399092970522	0.6978458049886621
10	45960000	46190000	10	45960000	46190000	.	.	.	.	255,255,0	1.0068956721299305	0.04886265122309895	0.15021837051926407	0.7228260869565217	0.605072463768116
10	21780000	22255000	10	21780000	22255000	.	.	.	.	255,255,0	1.362922962826128	0.09610678151168416	0.10248771064855172	0.7100694444444444	0.7769097222222222
10	25000000	25365000	10	25000000	25365000	.	.	.	.	255,255,0	1.2858461060213007	0.11738242313853177	0.08092980779761708	0.6194302410518627	0.8634039444850256
10	89595000	90210000	10	89595000	90210000	.	.	.	.	255,255,0	1.4273275432001533	0.09423496937410775	0.103164539936604	0.8811134235171696	0.6797606659729448
10	64930000	65395000	10	64930000	65395000	.	.	.	.	255,255,0	1.5770005096300803	0.06683054563551655	0.13006883848801162	0.9551833408782254	0.751923947487551
10	105455000	106010000	10	105455000	106010000	.	.	.	.	255,255,0	1.1992578149666813	0.10331742703133513	0.09328067751172966	0.5889668367346939	0.8619260204081632
10	61030000	61330000	10	61030000	61330000	.	.	.	.	255,255,0	0.7208707752379097	0.09649318757839248	0.09941826648475441	0.5	0.543010752688172
10	120300000	120760000	10	120300000	120760000	.	.	.	.	255,255,0	0.9854199797524482	0.09795431965149146	0.09756694713255402	0.6387436958519397	0.5197176366111783
10	121710000	122115000	10	121710000	122115000	.	.	.	.	255,255,0	0.8063380220764154	0.09742436906524689	0.09759430272886431	0.6222486615110053	0.41046995835812017
10	109150000	109570000	10	109150000	109570000	.	.	.	.	255,255,0	0.9825725303295221	0.10867746718589472	0.0862875580442286	0.7126245847176079	0.47619047619047616
10	69595000	70090000	10	69595000	70090000	.	.	.	.	255,255,0	1.7172762152937886	0.10223824203456094	0.09150607074390993	0.8668	0.7892
10	113875000	114225000	10	113875000	114225000	.	.	.	.	255,255,0	0.7897437133128505	0.11034084448323311	0.08223351289295924	0.5357142857142857	0.580952380952381
10	115440000	115920000	10	115440000	115920000	.	.	.	.	255,255,0	1.6777417545974744	0.09926023474306528	0.09183044256349815	0.8583935808365899	0.8369299102619772
10	133725000	133830000	10	133725000	133830000	.	.	.	.	255,255,0	1.515971136607701	0.14994932423477897	0.03978204090744918	0.8264462809917356	0.6115702479338843
10	118550000	118935000	10	118550000	118935000	.	.	.	.	255,255,0	1.3477717793600408	0.10060026666606242	0.08888110523376605	0.7074293228139382	0.8402366863905325
10	4980000	5060000	10	4980000	5060000	.	.	.	.	255,255,0	0.891679978069656	0.09133847093556144	0.09549363214638003	0.5138888888888888	0.5416666666666666
10	1445000	1780000	10	1445000	1780000	.	.	.	.	255,255,0	0.9302900045189342	0.09762824319607627	0.08791849824503634	0.6565743944636678	0.5415224913494809
10	13645000	14225000	10	13645000	14225000	.	.	.	.	255,255,0	0.8538859602229151	0.09515191633078107	0.08998553030183452	0.6046171829339567	0.5242548217416715
10	101135000	101480000	10	101135000	101480000	.	.	.	.	255,255,0	1.2398283633786606	0.10307580946062472	0.08202566919942608	0.7412244897959184	0.6546938775510204
10	61855000	62205000	10	61855000	62205000	.	.	.	.	255,255,0	0.7897577210136362	0.09221827932215473	0.09205314204248369	0.5103174603174603	0.5753968253968254
10	70190000	70670000	10	70190000	70670000	.	.	.	.	255,255,0	1.2798795250110333	0.09341849913776155	0.09013914727729548	0.7113095238095238	0.6679421768707483
10	61380000	61835000	10	61380000	61835000	.	.	.	.	255,255,0	0.9985011031570593	0.09443521328820981	0.08908853214553267	0.718336483931947	0.581758034026465
10	50170000	50735000	10	50170000	50735000	.	.	.	.	255,255,0	1.2520964825696825	0.07046833891466858	0.11152032495621869	0.7343798091720529	0.7947060634041243
10	17645000	17795000	10	17645000	17795000	.	.	.	.	255,255,0	1.40715715916423	0.04843870813189319	0.13207475417880843	0.8625	0.6791666666666667
10	35375000	35865000	10	35375000	35865000	.	.	.	.	255,255,0	1.2483726268611415	0.08952621043877845	0.08971870136932837	0.6131204498125781	0.8310436484798001
10	122165000	122510000	10	122165000	122510000	.	.	.	.	255,255,0	1.0473279411919494	0.08354612329712441	0.09438744253478557	0.5697959183673469	0.6702040816326531
10	13165000	13620000	10	13165000	13620000	.	.	.	.	255,255,0	0.9282200768819723	0.09196313117297404	0.08547545238200865	0.6082230623818525	0.6082230623818525
10	120795000	121305000	10	120795000	121305000	.	.	.	.	255,255,0	1.4419354533396822	0.0883369107541078	0.08844801744768029	0.7929864253393665	0.7160633484162896
10	78905000	79475000	10	78905000	79475000	.	.	.	.	255,255,0	1.5910264172922173	0.08153587611827534	0.09452168416308727	0.9186327888687236	0.8382930981933598
10	73050000	73575000	10	73050000	73575000	.	.	.	.	255,255,0	1.086859128841875	0.08669628849098034	0.0854444110429658	0.7440370238519046	0.5361338554645781
10	101535000	101990000	10	101535000	101990000	.	.	.	.	255,255,0	1.3535820486195422	0.08486255470595	0.08712346328156248	0.7925330812854442	0.7046313799621928
10	103885000	104250000	10	103885000	104250000	.	.	.	.	255,255,0	1.2191681946379036	0.08636748640795583	0.0842174979907388	0.8268809349890431	0.5010956902848794
10	15465000	15800000	10	15465000	15800000	.	.	.	.	255,255,0	1.0984740653679526	0.07211207202828915	0.09743343974630733	0.5856401384083045	0.6911764705882353
10	111635000	112045000	10	111635000	112045000	.	.	.	.	255,255,0	1.3779260315239181	0.07341363787478217	0.09605882199947269	0.9355400696864111	0.6428571428571429
10	22860000	23275000	10	22860000	23275000	.	.	.	.	255,255,0	1.5147386384380606	0.06791297602646927	0.10148158688416392	0.7431972789115646	0.8713151927437641
10	30665000	30890000	10	30665000	30890000	.	.	.	.	255,255,0	1.6499620800632262	0.08307268582736338	0.08562117671255182	0.8771266540642723	0.8431001890359168
10	70285000	70655000	10	70285000	70655000	.	.	.	.	255,255,0	0.8828303729016072	0.07208003858552037	0.09596725488241926	0.5668563300142248	0.5953058321479374
10	69610000	69960000	10	69610000	69960000	.	.	.	.	255,255,0	1.3416387226833923	0.08479665816005603	0.08277607860797236	0.891080948372615	0.5108200056116723
10	64925000	65490000	10	64925000	65490000	.	.	.	.	255,255,0	1.8389481131084	0.06904611419739387	0.09772272885342725	0.9449061249615266	0.9279778393351801
10	89280000	89525000	10	89280000	89525000	.	.	.	.	255,255,0	1.4207807192530615	0.08315473136639828	0.08109081826162193	0.7264	0.784
10	116600000	116885000	10	116600000	116885000	.	.	.	.	255,255,0	0.9305254699075975	0.07296819627229524	0.09046928147709896	0.5218192627824019	0.6785770907649624
10	115550000	115875000	10	115550000	115875000	.	.	.	.	255,255,0	1.5713694695136367	0.0921725008250125	0.06889953086048689	0.7933884297520661	0.9054178145087236
10	52065000	52410000	10	52065000	52410000	.	.	.	.	255,255,0	1.4952556536099892	0.08462987457277929	0.0759084347084692	0.7640816326530612	0.8114285714285714
10	91600000	91905000	10	91600000	91905000	.	.	.	.	255,255,0	0.7876889517059952	0.0937651631829387	0.06653462158904958	0.5577523413111343	0.5015608740894901
10	103895000	104395000	10	103895000	104395000	.	.	.	.	255,255,0	1.5456937457343065	0.08164115521432477	0.07865486539287933	0.8568627450980392	0.7807843137254902
10	102920000	103330000	10	102920000	103330000	.	.	.	.	255,255,0	1.3281408135400756	0.08487347879780814	0.07497124535791705	0.7322880371660859	0.7717770034843205
10	125345000	125725000	10	125345000	125725000	.	.	.	.	255,255,0	1.8267878407310403	0.06413213731907859	0.0951304360437425	0.8878075365929616	0.8821325997439358
10	63640000	64015000	10	63640000	64015000	.	.	.	.	255,255,0	1.4623896630482656	0.0844380446570942	0.07377208567366	0.8289473684210527	0.8317174515235457
10	109640000	109965000	10	109640000	109965000	.	.	.	.	255,255,0	0.872001734903548	0.07215756587800881	0.08565228769868038	0.5399449035812672	0.6712580348943985
10	16870000	17310000	10	16870000	17310000	.	.	.	.	255,255,0	1.7234334968713638	0.06827837576946755	0.08888836454520163	0.9318181818181818	0.7671717171717172
10	54705000	54965000	10	54705000	54965000	.	.	.	.	255,255,0	1.4945357254844143	0.08301637942529327	0.07363329148175929	0.8190883190883191	0.6225071225071225
10	64590000	64825000	10	64590000	64825000	.	.	.	.	255,255,0	0.7449728181463979	0.05036131506878646	0.10608206003997946	0.5086805555555556	0.546875
10	24895000	25370000	10	24895000	25370000	.	.	.	.	255,255,0	1.8427092727117595	0.06948396421508007	0.08669543843452654	0.93359375	0.9114583333333334
10	96035000	96305000	10	96035000	96305000	.	.	.	.	255,255,0	1.116163522161575	0.0705250320141158	0.08564078334820198	0.6574074074074074	0.6732804232804233
10	30280000	30585000	10	30280000	30585000	.	.	.	.	255,255,0	1.0417217931342293	0.06200633123681022	0.09319837316774363	0.6004878167731866	0.7037143049568966
10	18600000	18790000	10	18600000	18790000	.	.	.	.	255,255,0	1.0725213619777287	0.04384754352560975	0.11053919012109276	0.7236842105263158	0.5973684210526315
10	86020000	86300000	10	86020000	86300000	.	.	.	.	255,255,0	1.2685367301133694	0.07491525801087412	0.07376181966224474	0.6317733990147784	0.7721674876847291
10	116220000	116580000	10	116220000	116580000	.	.	.	.	255,255,0	0.859224518346974	0.07307776442842942	0.07515735147113733	0.5007507507507507	0.6253753753753754
10	54380000	54550000	10	54380000	54550000	.	.	.	.	255,255,0	1.1193791238762327	0.07883925303552292	0.06831452321804565	0.5523783587509078	0.7268518518518519
10	92640000	93030000	10	92640000	93030000	.	.	.	.	255,255,0	1.843139035103639	0.06779925500425782	0.07767783266895084	0.9506410256410256	0.9057692307692308
10	74120000	74650000	10	74120000	74650000	.	.	.	.	255,255,0	1.5314753756037063	0.05825888890577233	0.08715600599278839	0.9460432536181704	0.6754962509679491
10	103580000	103870000	10	103580000	103870000	.	.	.	.	255,255,0	1.7713428907577162	0.06412153330304993	0.08102541615524891	0.9	0.8448275862068966
10	101140000	101375000	10	101140000	101375000	.	.	.	.	255,255,0	1.2017305521463773	0.07638221727430153	0.06785208564676243	0.7795138888888888	0.6024305555555556
10	59925000	60155000	10	59925000	60155000	.	.	.	.	255,255,0	1.219023349279528	0.07815917528239995	0.06572307877216567	0.7409420289855072	0.7010869565217391
10	73655000	74110000	10	73655000	74110000	.	.	.	.	255,255,0	1.3132588681190338	0.06656923664595205	0.07718859374836429	0.5382797731568998	0.8889413988657845
10	98345000	98785000	10	98345000	98785000	.	.	.	.	255,255,0	1.0928409018973986	0.07685025924775428	0.0656791304566155	0.6843434343434344	0.6540404040404041
10	33075000	33305000	10	33075000	33305000	.	.	.	.	255,255,0	0.9375692282287511	0.07811209533925899	0.06433333472299263	0.5054347826086957	0.7119565217391305
10	124880000	125320000	10	124880000	125320000	.	.	.	.	255,255,0	1.8362817771754834	0.09381388504451144	0.04769960404279272	0.8055555555555556	0.9671717171717171
10	23445000	23580000	10	23445000	23580000	.	.	.	.	255,255,0	0.8740834361716832	0.0792947015114809	0.05873044063097316	0.5350015006002401	0.5635879351740696
10	126210000	126500000	10	126210000	126500000	.	.	.	.	255,255,0	1.6636269023682912	0.0738020561878937	0.06343805917196066	0.8931034482758621	0.8011494252873563
10	99895000	100200000	10	99895000	100200000	.	.	.	.	255,255,0	0.8985775886800262	0.07690272373529984	0.05984645174619106	0.5161290322580645	0.6347554630593132
10	7260000	7545000	10	7260000	7545000	.	.	.	.	255,255,0	0.9353840902602977	0.068742208501016	0.06747704395564064	0.6206896551724138	0.5969084423305588
10	112490000	112785000	10	112490000	112785000	.	.	.	.	255,255,0	1.2198713456980887	0.06769773459505504	0.06832969768472316	0.7211111111111111	0.79
10	16470000	16850000	10	16470000	16850000	.	.	.	.	255,255,0	1.2468496681338248	0.06246435320021589	0.07024660000124544	0.4892037786774629	0.9129554655870445
10	24490000	24815000	10	24490000	24815000	.	.	.	.	255,255,0	1.3121014410600709	0.05967386694053522	0.07285841657636746	0.6611570247933884	0.8324260288268976
10	97760000	98105000	10	97760000	98105000	.	.	.	.	255,255,0	1.3880044008419314	0.06581897089905961	0.06567423592341884	0.7575510204081632	0.8375510204081633
10	99530000	99860000	10	99530000	99860000	.	.	.	.	255,255,0	0.9422244505452724	0.06153693066679588	0.06952801143374586	0.6443850267379679	0.5508886230306874
10	43875000	43955000	10	43875000	43955000	.	.	.	.	255,255,0	1.1132702363142561	0.04071797814374646	0.09023276126837956	0.5972222222222222	0.7083333333333334
10	21140000	21325000	10	21140000	21325000	.	.	.	.	255,255,0	1.1631844806399658	0.07451649654633544	0.05552833443718482	0.7590027700831025	0.5983379501385041
10	35405000	35505000	10	35405000	35505000	.	.	.	.	255,255,0	1.417247276808033	0.07179469812421546	0.058027726036204236	0.7727272727272727	0.7909090909090909
10	99160000	99500000	10	99160000	99500000	.	.	.	.	255,255,0	0.8572320026528508	0.06154397046725733	0.06726001667998302	0.5184873949579832	0.6025210084033613
10	75570000	75870000	10	75570000	75870000	.	.	.	.	255,255,0	1.2759138642434182	0.057990531945330326	0.0701643885910398	0.7666666666666667	0.8204301075268817
10	12275000	12750000	10	12275000	12750000	.	.	.	.	255,255,0	1.6113058378585308	0.06398836630940297	0.06336719223101017	0.9049479166666666	0.8763020833333334
10	97445000	97620000	10	97445000	97620000	.	.	.	.	255,255,0	1.8325920262376938	0.06669782796024637	0.05971272089333082	0.9290123456790124	0.904320987654321
10	875000	1115000	10	875000	1115000	.	.	.	.	255,255,0	1.6079853429307291	0.056204096480733906	0.06972594521879619	0.835	0.895
10	95290000	95635000	10	95290000	95635000	.	.	.	.	255,255,0	0.9265373861714216	0.05841933398674506	0.06659329905930073	0.5730612244897959	0.6236734693877551
10	76025000	76495000	10	76025000	76495000	.	.	.	.	255,255,0	1.0836279042734676	0.07190712796872847	0.05199898524803055	0.8896276595744681	0.44193262411347517
10	50180000	50605000	10	50180000	50605000	.	.	.	.	255,255,0	1.0176586101275036	0.04653420164149013	0.07710510737948142	0.4272579772850189	0.6349378042184964
10	105640000	105995000	10	105640000	105995000	.	.	.	.	255,255,0	1.2622477950454707	0.052836414141763176	0.07039579862368142	0.6381172839506173	0.8726851851851852
10	35515000	35855000	10	35515000	35855000	.	.	.	.	255,255,0	1.195605170547125	0.05834956206437234	0.06392807157398578	0.4815126050420168	0.9084033613445378
10	64955000	65225000	10	64955000	65225000	.	.	.	.	255,255,0	1.1903783822099516	0.08406238211301886	0.03738862051775549	0.8981481481481481	0.5066137566137566
10	6460000	6720000	10	6460000	6720000	.	.	.	.	255,255,0	1.1274029746254688	0.04885945462213301	0.0720108007043368	0.8162393162393162	0.594017094017094
10	89660000	89870000	10	89660000	89870000	.	.	.	.	255,255,0	1.054890659127426	0.08451471078915378	0.036303197230740776	0.706939726939727	0.5323076923076924
10	97155000	97375000	10	97155000	97375000	.	.	.	.	255,255,0	1.2546319061110291	0.044768791359987646	0.07584895008260314	0.6264822134387352	0.8596837944664032
10	88145000	88365000	10	88145000	88365000	.	.	.	.	255,255,0	1.6476354740597592	0.05650256400751258	0.06363728679087749	0.9268774703557312	0.7529644268774703
10	60710000	60990000	10	60710000	60990000	.	.	.	.	255,255,0	1.772320995707348	0.05323532867463587	0.06648870715656816	0.9519704433497537	0.8854679802955665
10	81895000	82005000	10	81895000	82005000	.	.	.	.	255,255,0	1.4293998028650676	0.05049439231090597	0.06777593230425277	0.75	0.7954545454545454
10	27015000	27155000	10	27015000	27155000	.	.	.	.	255,255,0	1.6375516180816996	0.05849426293613649	0.05829858300639715	0.8714285714285714	0.8809523809523809
10	11550000	11790000	10	11550000	11790000	.	.	.	.	255,255,0	1.8835874079193968	0.05775343066459171	0.05875346306540519	0.9283333333333333	0.9383333333333334
10	43345000	43600000	10	43345000	43600000	.	.	.	.	255,255,0	0.8602658340762885	0.06221175504837368	0.05346360413405205	0.5606508875739645	0.584319526627219
10	22295000	22500000	10	22295000	22500000	.	.	.	.	255,255,0	1.2859647237903298	0.062418111451652325	0.05321126937714763	0.8888888888888888	0.5532879818594104
10	118965000	119215000	10	118965000	119215000	.	.	.	.	255,255,0	1.222411181293289	0.06502488724582657	0.050321427561846224	0.7923076923076923	0.7061538461538461
10	12800000	13130000	10	12800000	13130000	.	.	.	.	255,255,0	1.1637397972669627	0.05868890175509632	0.056602335300531464	0.6105169340463458	0.8279857397504456
10	43985000	44145000	10	43985000	44145000	.	.	.	.	255,255,0	1.275345424649971	0.06647464856934991	0.048754993118407516	0.7022058823529411	0.8419117647058824
10	96940000	97130000	10	96940000	97130000	.	.	.	.	255,255,0	1.3440141842227908	0.0678044585290287	0.04715358830254622	0.7342105263157894	0.8394736842105263
10	72675000	72985000	10	72675000	72985000	.	.	.	.	255,255,0	1.4222607942379588	0.053384960726485936	0.06150667308751283	0.8336693548387096	0.7973790322580645
10	84555000	84735000	10	84555000	84735000	.	.	.	.	255,255,0	1.4232154972787554	0.056307951118392985	0.058156732825141555	0.8391812865497076	0.7865497076023392
10	6950000	7160000	10	6950000	7160000	.	.	.	.	255,255,0	0.8282117731687185	0.054335573518768526	0.05995290955238581	0.538961038961039	0.577922077922078
10	100225000	100440000	10	100225000	100440000	.	.	.	.	255,255,0	1.0845092392627755	0.04848330404715622	0.06458943602048003	0.7985537190082646	0.5475206611570248
10	82135000	82365000	10	82135000	82365000	.	.	.	.	255,255,0	1.1839532028449153	0.05817891639223924	0.05483399069756866	0.7844202898550725	0.6141304347826086
10	106030000	106115000	10	106030000	106115000	.	.	.	.	255,255,0	1.2323837099187238	0.051707266900519966	0.06118945451679336	0.7407407407407407	0.7160493827160493
10	14575000	14875000	10	14575000	14875000	.	.	.	.	255,255,0	1.5977082481384253	0.061377754745547144	0.051328871731763336	0.9235129833626371	0.8269751582058591
10	38265000	38400000	10	38265000	38400000	.	.	.	.	255,255,0	1.023014000988588	0.06758766581017836	0.0449813006138712	0.6173469387755102	0.6989795918367347
10	121435000	121630000	10	121435000	121630000	.	.	.	.	255,255,0	1.643637881897627	0.04404730670443592	0.06729789015212001	0.8475	0.8875
10	69435000	69545000	10	69435000	69545000	.	.	.	.	255,255,0	1.1207528769115447	0.05591966336865026	0.05512721564867673	0.558781024677433	0.7753677303824422
10	22045000	22250000	10	22045000	22250000	.	.	.	.	255,255,0	1.3793966236152777	0.04190883540015397	0.06904696283311623	0.6530612244897959	0.8752834467120182
10	116310000	116550000	10	116310000	116550000	.	.	.	.	255,255,0	0.8449329411798445	0.05406628884612124	0.05652339504916374	0.5116666666666667	0.6083333333333333
10	108555000	108760000	10	108555000	108760000	.	.	.	.	255,255,0	1.3211332710200874	0.05876847763461511	0.051161263931173456	0.8117913832199547	0.780045351473923
10	102315000	102645000	10	102315000	102645000	.	.	.	.	255,255,0	1.4565309257810894	0.055949198601170855	0.05346549497805557	0.8262032085561497	0.8190730837789661
10	34945000	35275000	10	34945000	35275000	.	.	.	.	255,255,0	1.513983084660435	0.051386358685106714	0.057879277410564825	0.8921568627450981	0.8600713012477719
10	73055000	73375000	10	73055000	73375000	.	.	.	.	255,255,0	1.3960996384808562	0.05601003003382457	0.053177189621251376	0.9176136363636364	0.6581439393939394
10	3110000	3210000	10	3110000	3210000	.	.	.	.	255,255,0	1.3397028355349818	0.045030516051059497	0.06378467635250679	0.7	0.8090909090909091
10	6135000	6445000	10	6135000	6445000	.	.	.	.	255,255,0	1.3988966871359798	0.058019996980051745	0.050406394072449595	0.6784274193548387	0.9243951612903226
10	123500000	123680000	10	123500000	123680000	.	.	.	.	255,255,0	1.4710272040240726	0.047797049075031836	0.060491802741562184	0.8859649122807017	0.7280701754385965
10	94840000	95065000	10	94840000	95065000	.	.	.	.	255,255,0	1.2953135443937625	0.046788030037870465	0.061338970594072936	0.8052930056710775	0.782608695652174
10	13165000	13385000	10	13165000	13385000	.	.	.	.	255,255,0	1.3442146120859881	0.06454645725162693	0.04338874172225898	0.7924901185770751	0.8162055335968379
10	134270000	134460000	10	134270000	134460000	.	.	.	.	255,255,0	1.5031452307724065	0.04662664548867082	0.06127909282413718	0.781578947368421	0.8552631578947368
10	18685000	18785000	10	18685000	18785000	.	.	.	.	255,255,0	0.8703027371256159	0.01120391281437632	0.09597581014704772	0.5	0.6454545454545455
10	92500000	92625000	10	92500000	92625000	.	.	.	.	255,255,0	1.2923027489086425	0.04933957769570167	0.0577692960515489	0.7100591715976331	0.8165680473372781
10	103350000	103550000	10	103350000	103550000	.	.	.	.	255,255,0	1.7164801256942286	0.04271365577116598	0.06392563834529841	0.9166666666666666	0.8690476190476191
10	124045000	124205000	10	124045000	124205000	.	.	.	.	255,255,0	1.4827928615757586	0.049056239105060254	0.057011013500731844	0.8419117647058824	0.8051470588235294
10	11370000	11530000	10	11370000	11530000	.	.	.	.	255,255,0	0.8539045354490666	0.05121124842682279	0.05482964190973856	0.6521650326797386	0.5064678649237473
10	32125000	32305000	10	32125000	32305000	.	.	.	.	255,255,0	1.507931243682179	0.058683475415620606	0.04716797147654732	0.9035087719298246	0.7807017543859649
10	103915000	104140000	10	103915000	104140000	.	.	.	.	255,255,0	1.5207601068576397	0.06822999335219676	0.03762099404118077	0.8771266540642723	0.7901701323251418
10	119275000	119520000	10	119275000	119520000	.	.	.	.	255,255,0	1.3775226187481489	0.05828346796952236	0.04722978315440699	0.8992	0.7264
10	45760000	45955000	10	45760000	45955000	.	.	.	.	255,255,0	0.9940610408209452	0.061994398959031846	0.04347560412539414	0.7725	0.5125
10	112065000	112320000	10	112065000	112320000	.	.	.	.	255,255,0	1.8894377450552995	0.041510189585915236	0.06303791123392738	0.9689349112426036	0.9423076923076923
10	113910000	114070000	10	113910000	114070000	.	.	.	.	255,255,0	0.8214662451902157	0.07097509974118535	0.03351538455098957	0.6507352941176471	0.5183823529411765
10	13700000	13820000	10	13700000	13820000	.	.	.	.	255,255,0	1.5102799313841442	0.05008807893127287	0.053466500871617306	0.8012820512820513	0.8653846153846154
10	94355000	94610000	10	94355000	94610000	.	.	.	.	255,255,0	1.236194397122719	0.0541790148801848	0.04930680904501811	0.7411242603550295	0.7884615384615384
10	62615000	62725000	10	62615000	62725000	.	.	.	.	255,255,0	0.7804063663070361	0.05613732008764462	0.0472756318168843	0.5764717023172905	0.5082118983957219
10	28530000	28685000	10	28530000	28685000	.	.	.	.	255,255,0	1.2759781001513488	0.05477712574553627	0.048033611789158895	0.76953125	0.80078125
10	85885000	85975000	10	85885000	85975000	.	.	.	.	255,255,0	1.3065137912839855	0.04832815297666501	0.054088101169224856	0.7222222222222222	0.7222222222222222
10	26620000	26845000	10	26620000	26845000	.	.	.	.	255,255,0	1.7001467913910067	0.05664767164384571	0.04552021413198634	0.945179584120983	0.8922495274102079
10	118970000	119130000	10	118970000	119130000	.	.	.	.	255,255,0	1.0087661626167526	0.05671573123793221	0.045165916969577447	0.7830882352941176	0.5110294117647058
10	95135000	95265000	10	95135000	95265000	.	.	.	.	255,255,0	1.4795614910829957	0.04469775818691946	0.05702351465865013	0.838003663003663	0.8348901098901098
10	111635000	111875000	10	111635000	111875000	.	.	.	.	255,255,0	1.2573227578943225	0.057377450692754184	0.044199644130657606	0.9183333333333333	0.6216666666666667
10	22600000	22785000	10	22600000	22785000	.	.	.	.	255,255,0	0.7965808889613958	0.05376554794296912	0.047705738068585454	0.5041551246537396	0.5152354570637119
10	22535000	22780000	10	22535000	22780000	.	.	.	.	255,255,0	0.8421892972981133	0.05465347779353498	0.04672607976160698	0.5088	0.5632
10	103050000	103325000	10	103050000	103325000	.	.	.	.	255,255,0	0.9108375831028613	0.05063252024699314	0.05045214639538601	0.5022952105931552	0.677279235118542
10	70750000	70865000	10	70750000	70865000	.	.	.	.	255,255,0	1.4816591861643986	0.06328355052271012	0.03735907390180722	0.8402777777777778	0.8125
10	91360000	91510000	10	91360000	91510000	.	.	.	.	255,255,0	1.0522821158098075	0.04091513067221559	0.05951626237669434	0.6208333333333333	0.6958333333333333
10	88450000	88665000	10	88450000	88665000	.	.	.	.	255,255,0	1.7613597844592905	0.051300307145999785	0.04901317802590316	0.9152892561983471	0.9028925619834711
10	5480000	5665000	10	5480000	5665000	.	.	.	.	255,255,0	1.4169413641413209	0.04907678364592549	0.05072931261695526	0.8808864265927978	0.7977839335180056
10	73980000	74105000	10	73980000	74105000	.	.	.	.	255,255,0	1.5405481155755703	0.021058508503246136	0.07831033344336519	0.7337278106508875	0.8757396449704142
10	14240000	14520000	10	14240000	14520000	.	.	.	.	255,255,0	1.164172736849129	0.04196669710075983	0.057324347047418275	0.6342364532019704	0.8435960591133005
10	82780000	82940000	10	82780000	82940000	.	.	.	.	255,255,0	1.069614159034505	0.03775707561438217	0.06135301741128017	0.5698529411764706	0.7316176470588235
10	62000000	62190000	10	62000000	62190000	.	.	.	.	255,255,0	1.0087580388554909	0.051134055114405726	0.04775717436914341	0.5184210526315789	0.8026315789473685
10	31825000	32080000	10	31825000	32080000	.	.	.	.	255,255,0	1.337798786500489	0.04827341375317293	0.05031725288145544	0.7115384615384616	0.8890532544378699
10	111895000	112045000	10	111895000	112045000	.	.	.	.	255,255,0	1.446226499041834	0.035822651088675245	0.06202219999008843	0.8458333333333333	0.8541666666666666
10	5725000	5945000	10	5725000	5945000	.	.	.	.	255,255,0	1.1586397152212515	0.05380129827320049	0.043953178269156845	0.8399209486166008	0.5790513833992095
10	77200000	77435000	10	77200000	77435000	.	.	.	.	255,255,0	0.9276254335470409	0.05479030197681953	0.04287052266955192	0.721836005112104	0.5047358662399871
10	99160000	99405000	10	99160000	99405000	.	.	.	.	255,255,0	0.9676730416133841	0.04293652474401238	0.054642890121865156	0.592	0.6624
10	98810000	98975000	10	98810000	98975000	.	.	.	.	255,255,0	1.5372233620225586	0.05015650631581761	0.04713663485154525	0.8788927335640139	0.8788927335640139
10	45410000	45495000	10	45410000	45495000	.	.	.	.	255,255,0	1.1453753413020518	0.04417073850568234	0.051701346278566915	0.7160493827160493	0.691358024691358
10	71980000	72135000	10	71980000	72135000	.	.	.	.	255,255,0	1.5979190060270034	0.043450436314599605	0.05181747387720276	0.887109375	0.9032552083333334
10	32535000	32660000	10	32535000	32660000	.	.	.	.	255,255,0	1.4076444478404855	0.04143183925402319	0.05350114864800454	0.8165680473372781	0.8284023668639053
10	135125000	135225000	10	135125000	135225000	.	.	.	.	255,255,0	1.2847755748731684	0.03888707464987221	0.056030521604064645	0.7272727272727273	0.7363636363636363
10	82195000	82280000	10	82195000	82280000	.	.	.	.	255,255,0	1.240233669242679	0.05103232686463419	0.04386206600210474	0.691358024691358	0.7160493827160493
10	102050000	102290000	10	102050000	102290000	.	.	.	.	255,255,0	1.4744467951447506	0.05229909812605159	0.0423274201839826	0.8016666666666666	0.8783333333333333
10	13405000	13620000	10	13405000	13620000	.	.	.	.	255,255,0	1.2774894634910008	0.035389654443288676	0.05921138487527711	0.7862062180243998	0.7884494293585202
10	118430000	118550000	10	118430000	118550000	.	.	.	.	255,255,0	0.7909031618983411	0.05700236378238571	0.03737436140717143	0.5064102564102564	0.5833333333333334
10	12035000	12235000	10	12035000	12235000	.	.	.	.	255,255,0	1.3907729529925	0.04640829627607969	0.047486390109351406	0.7976190476190477	0.8595238095238096
10	98385000	98590000	10	98385000	98590000	.	.	.	.	255,255,0	1.1909898735652709	0.059603723477971784	0.03425630731536837	0.7709750566893424	0.6757369614512472
10	31605000	31780000	10	31605000	31780000	.	.	.	.	255,255,0	1.329936703841396	0.04839705666735007	0.04531636374842177	0.8302469135802469	0.7685185185185185
10	11145000	11320000	10	11145000	11320000	.	.	.	.	255,255,0	1.3923395992760164	0.041298658945763414	0.05238690889022929	0.7253086419753086	0.8981481481481481
10	91005000	91170000	10	91005000	91170000	.	.	.	.	255,255,0	1.7049517335688926	0.05201007068181654	0.04146793825414574	0.9134948096885813	0.9134948096885813
10	59935000	60040000	10	59935000	60040000	.	.	.	.	255,255,0	1.1498986665866249	0.06086143835371138	0.03253635478614374	0.7933884297520661	0.628099173553719
10	97975000	98075000	10	97975000	98075000	.	.	.	.	255,255,0	1.2449297694751378	0.03142428219840996	0.06124491933773138	0.7727272727272727	0.7181818181818181
10	90790000	90970000	10	90790000	90970000	.	.	.	.	255,255,0	1.5542014298936067	0.04073463060091584	0.05173919834296911	0.8742690058479532	0.9152046783625731
10	69645000	69830000	10	69645000	69830000	.	.	.	.	255,255,0	1.0898963736082765	0.061908493897594716	0.030443344488802253	0.8302894851308349	0.5322678658240156
10	24290000	24475000	10	24290000	24475000	.	.	.	.	255,255,0	0.8574491141308958	0.05053218110474769	0.04171833037798761	0.5325364063754157	0.569103313840156
10	2955000	3090000	10	2955000	3090000	.	.	.	.	255,255,0	1.1911336179480347	0.04349078479105045	0.04758013887084675	0.6989795918367347	0.75
10	24930000	25010000	10	24930000	25010000	.	.	.	.	255,255,0	1.0993459934748862	0.053542753592437625	0.03743178391120224	0.6805555555555556	0.7083333333333334
10	86130000	86290000	10	86130000	86290000	.	.	.	.	255,255,0	1.27166526170165	0.037675005490981225	0.05276777580809733	0.5772058823529411	0.8713235294117647
10	76870000	77000000	10	76870000	77000000	.	.	.	.	255,255,0	1.445362818664802	0.033699667184790935	0.05665856089498489	0.8626373626373627	0.8736263736263736
10	90330000	90570000	10	90330000	90570000	.	.	.	.	255,255,0	1.1285776834922703	0.048726330257371456	0.04157231141701716	0.7616666666666667	0.6916666666666667
10	73875000	74110000	10	73875000	74110000	.	.	.	.	255,255,0	1.7328594583424413	0.04178921827819061	0.04795059228551085	0.7690972222222222	0.9600694444444444
10	125515000	125685000	10	125515000	125685000	.	.	.	.	255,255,0	0.9139611155132009	0.03032330255764497	0.05939404521439821	0.5	0.6503267973856209
10	23600000	23785000	10	23600000	23785000	.	.	.	.	255,255,0	1.1990797582313848	0.046579968259541846	0.04283503694104315	0.8254847645429363	0.5983379501385041
10	129825000	129955000	10	129825000	129955000	.	.	.	.	255,255,0	1.3169047006151322	0.03924937443403222	0.049875685612332105	0.6538461538461539	0.8076923076923077
10	13830000	14140000	10	13830000	14140000	.	.	.	.	255,255,0	1.1251653367171035	0.045309504752764296	0.043719563314859995	0.7610887096774194	0.6985887096774194
10	80695000	80975000	10	80695000	80975000	.	.	.	.	255,255,0	1.0689647901884618	0.035179505636682075	0.05349573433334734	0.5069139545001614	0.7922357421207996
10	93840000	94060000	10	93840000	94060000	.	.	.	.	255,255,0	1.5055615715456914	0.050402282327323494	0.03809095490812288	0.9189723320158103	0.8359683794466403
10	98125000	98270000	10	98125000	98270000	.	.	.	.	255,255,0	1.2923138377632208	0.04993789708061465	0.0379657229533895	0.8355555555555556	0.7288888888888889
10	72315000	72520000	10	72315000	72520000	.	.	.	.	255,255,0	1.2907720823348106	0.041595531292463225	0.04625751369028159	0.8075139146567718	0.8050401978973407
10	21805000	22010000	10	21805000	22010000	.	.	.	.	255,255,0	1.3943995051573794	0.052885458239222555	0.034907986492167975	0.8662131519274376	0.7120181405895691
10	99660000	99815000	10	99660000	99815000	.	.	.	.	255,255,0	0.9806214210162361	0.03319047352543819	0.054364456636646664	0.59765625	0.66796875
10	91710000	91890000	10	91710000	91890000	.	.	.	.	255,255,0	0.9958554499998605	0.03843078373697526	0.0491093082683233	0.6637426900584795	0.6754385964912281
10	61385000	61560000	10	61385000	61560000	.	.	.	.	255,255,0	1.068444202638699	0.04677020285711027	0.040413942509607254	0.8364197530864198	0.5709876543209876
10	20165000	20305000	10	20165000	20305000	.	.	.	.	255,255,0	0.9721094485735469	0.05611926473584209	0.0304429778857309	0.6554621848739496	0.5589169000933707
10	63820000	64000000	10	63820000	64000000	.	.	.	.	255,255,0	1.156302717400429	0.030630430569050855	0.055604351317931705	0.5701754385964912	0.8859649122807017
10	127405000	127530000	10	127405000	127530000	.	.	.	.	255,255,0	1.3851897641301583	0.04533588280972921	0.04056654857024085	0.8402366863905325	0.7337278106508875
10	90585000	90760000	10	90585000	90760000	.	.	.	.	255,255,0	0.9616557626855826	0.039392020812207454	0.04649343193718272	0.7623456790123457	0.5030864197530864
10	73075000	73140000	10	73075000	73140000	.	.	.	.	255,255,0	0.9240920256827982	0.058660805311877146	0.026551991955320146	0.5714285714285714	0.5714285714285714
10	81125000	81255000	10	81125000	81255000	.	.	.	.	255,255,0	1.448244920915453	0.03895795947724888	0.04605427481355953	0.7747252747252747	0.8626373626373627
10	74775000	74925000	10	74775000	74925000	.	.	.	.	255,255,0	0.9650589983047397	0.039999523805959517	0.044671696449684196	0.5708333333333333	0.7291666666666666
10	93555000	93665000	10	93555000	93665000	.	.	.	.	255,255,0	0.9740199886054137	0.0397738281996938	0.04478588021612	0.6136363636363636	0.6742424242424242
10	7570000	7725000	10	7570000	7725000	.	.	.	.	255,255,0	1.247527093421143	0.0417466805511284	0.041795699831469156	0.83984375	0.72265625
10	6245000	6445000	10	6245000	6445000	.	.	.	.	255,255,0	1.500481252591288	0.03814885880703874	0.04535577617654665	0.7785714285714286	0.9357142857142857
10	70990000	71160000	10	70990000	71160000	.	.	.	.	255,255,0	1.627288936953971	0.04297593933708374	0.040522448529927424	0.8986928104575164	0.9052287581699346
10	80995000	81110000	10	80995000	81110000	.	.	.	.	255,255,0	1.1577838729612455	0.04856866954258121	0.033862745951639454	0.7430555555555556	0.6319444444444444
10	61855000	61970000	10	61855000	61970000	.	.	.	.	255,255,0	0.9483690425651621	0.04583831282938575	0.036496795102357496	0.6458333333333334	0.6180555555555556
10	94645000	94820000	10	94645000	94820000	.	.	.	.	255,255,0	0.8199596155972664	0.04441339081050982	0.037459661922302545	0.5626842240164039	0.557680806527404
10	105465000	105630000	10	105465000	105630000	.	.	.	.	255,255,0	1.5095012292456322	0.03990602631582732	0.041768098521472674	0.8858131487889274	0.8650519031141869
10	92665000	92760000	10	92665000	92760000	.	.	.	.	255,255,0	1.1783596450594924	0.060713504420718684	0.020958445497336893	0.75	0.73
10	28825000	28910000	10	28825000	28910000	.	.	.	.	255,255,0	1.027892571066574	0.03608153144665148	0.04541397608111876	0.5925925925925926	0.7160493827160493
10	105140000	105250000	10	105140000	105250000	.	.	.	.	255,255,0	1.3616744184295229	0.03906984689033325	0.042310615683940796	0.8085664335664335	0.8467365967365967
10	116060000	116205000	10	116060000	116205000	.	.	.	.	255,255,0	1.2641326527677843	0.04330858989369926	0.03753036247625717	0.8177777777777778	0.7733333333333333
10	104840000	105005000	10	104840000	105005000	.	.	.	.	255,255,0	1.3087699397356387	0.0380561039121156	0.04275952845727896	0.8373702422145328	0.7474048442906575
10	11565000	11645000	10	11565000	11645000	.	.	.	.	255,255,0	1.0221662609126754	0.06874445834813092	0.011857609836748407	0.7083333333333334	0.5972222222222222
10	21565000	21770000	10	21565000	21770000	.	.	.	.	255,255,0	1.2750866230737086	0.037428557840053264	0.043002757222786236	0.7029478458049887	0.8299319727891157
10	34810000	34925000	10	34810000	34925000	.	.	.	.	255,255,0	1.0541941354749897	0.03010914282950766	0.04959538376257641	0.6188811188811189	0.6990384615384615
10	50620000	50730000	10	50620000	50730000	.	.	.	.	255,255,0	1.0660024778868662	0.030114695897262928	0.048650567839196635	0.5032051282051282	0.7617521367521367
10	22875000	23005000	10	22875000	23005000	.	.	.	.	255,255,0	1.409523839223277	0.054161338794492364	0.024548337539981105	0.8406593406593407	0.7637362637362637
10	15250000	15435000	10	15250000	15435000	.	.	.	.	255,255,0	0.8579681780808508	0.039107345175862174	0.03938507878172189	0.519137811634349	0.6004189750692521
10	134345000	134455000	10	134345000	134455000	.	.	.	.	255,255,0	1.1824629134564841	0.033057995319668	0.04536966232030407	0.5224116161616161	0.8330176767676768
10	63505000	63625000	10	63505000	63625000	.	.	.	.	255,255,0	1.0497429512447183	0.03959773251195691	0.03790514411471215	0.6602564102564102	0.7243589743589743
10	17480000	17620000	10	17480000	17620000	.	.	.	.	255,255,0	1.0990587133448022	0.036987695836238725	0.039919789577271964	0.6619047619047619	0.680952380952381
10	14920000	14995000	10	14920000	14995000	.	.	.	.	255,255,0	0.9978173964088148	0.036435249784831765	0.04037315570350799	0.640625	0.640625
10	64195000	64345000	10	64195000	64345000	.	.	.	.	255,255,0	1.150020034230101	0.03615653668263399	0.03955690016447385	0.7375	0.7458333333333333
10	64365000	64575000	10	64365000	64575000	.	.	.	.	255,255,0	1.750786000833273	0.041322995682468694	0.03400632083566965	0.9242424242424242	0.9458874458874459
10	79150000	79400000	10	79150000	79400000	.	.	.	.	255,255,0	0.9945867203249334	0.02590675323989989	0.04935837391110877	0.5953846153846154	0.7646153846153846
10	72550000	72650000	10	72550000	72650000	.	.	.	.	255,255,0	1.0761759877803514	0.02905681899508556	0.04596897149399337	0.5909090909090909	0.7545454545454545
10	7275000	7445000	10	7275000	7445000	.	.	.	.	255,255,0	1.1198810017027645	0.040933971464868935	0.03408959732088735	0.7483660130718954	0.7091503267973857
10	89625000	89700000	10	89625000	89700000	.	.	.	.	255,255,0	1.020835727384916	0.048093420910216886	0.02688099218701714	0.671875	0.546875
10	32140000	32225000	10	32140000	32225000	.	.	.	.	255,255,0	0.9281510230498916	0.0574201817734976	0.017229945732378703	0.691358024691358	0.5185185185185185
10	79605000	79790000	10	79605000	79790000	.	.	.	.	255,255,0	1.3373829631652185	0.03412153840654277	0.03945802690825495	0.7257617728531855	0.9238227146814404
10	26865000	26965000	10	26865000	26965000	.	.	.	.	255,255,0	0.9143188672309992	0.03195783871518191	0.04154959392825455	0.5363636363636364	0.6818181818181818
10	91200000	91320000	10	91200000	91320000	.	.	.	.	255,255,0	1.050993479310614	0.03942223800428047	0.0337379817578245	0.7589002267573697	0.5994897959183674
10	76585000	76775000	10	76585000	76775000	.	.	.	.	255,255,0	1.4055145570434175	0.028605875931975486	0.04450575075888702	0.8605263157894737	0.9026315789473685
10	94255000	94345000	10	94255000	94345000	.	.	.	.	255,255,0	1.1347067606787333	0.03388090441572374	0.03891628191909807	0.7	0.7444444444444445
10	75275000	75400000	10	75275000	75400000	.	.	.	.	255,255,0	1.2546013831860692	0.0393255988365631	0.03333087002028426	0.8047337278106509	0.8165680473372781
10	93695000	93805000	10	93695000	93805000	.	.	.	.	255,255,0	0.8612111728149334	0.03325331382798478	0.03940064882587423	0.5833333333333334	0.5833333333333334
10	69965000	70065000	10	69965000	70065000	.	.	.	.	255,255,0	1.2483215658368738	0.031122547026397225	0.041025397217317294	0.7181818181818181	0.7909090909090909
10	64035000	64170000	10	64035000	64170000	.	.	.	.	255,255,0	0.907500527184548	0.03944126247861245	0.032032383179179225	0.6785714285714286	0.5867346938775511
10	101380000	101485000	10	101380000	101485000	.	.	.	.	255,255,0	1.093641167553733	0.04083019657809154	0.030630642381957306	0.6942148760330579	0.6776859504132231
10	6465000	6620000	10	6465000	6620000	.	.	.	.	255,255,0	1.1676202328334326	0.04209430352537942	0.028622264698113357	0.85546875	0.58984375
10	3820000	3940000	10	3820000	3940000	.	.	.	.	255,255,0	1.4519682117371713	0.046828114734930676	0.023740146092652223	0.8525641025641025	0.8653846153846154
10	120790000	120945000	10	120790000	120945000	.	.	.	.	255,255,0	1.4801300427564583	0.040286061013975735	0.030220100227389392	0.87890625	0.80078125
10	104485000	104665000	10	104485000	104665000	.	.	.	.	255,255,0	0.9173034760377565	0.03379854612757588	0.03668328374103951	0.652046783625731	0.5526315789473685
10	43030000	43140000	10	43030000	43140000	.	.	.	.	255,255,0	0.898489363977321	0.03482098759762274	0.0349739774072015	0.5378787878787878	0.6439393939393939
10	72200000	72300000	10	72200000	72300000	.	.	.	.	255,255,0	1.141289785048969	0.03731968752997704	0.032403373331014035	0.6454545454545455	0.7727272727272727
10	112680000	112785000	10	112680000	112785000	.	.	.	.	255,255,0	1.056738788103276	0.03025607866039258	0.039123961396491436	0.6446280991735537	0.7933884297520661
10	71170000	71265000	10	71170000	71265000	.	.	.	.	255,255,0	1.2851533323799509	0.03696998996549311	0.03232337748156901	0.79	0.75
10	125160000	125310000	10	125160000	125310000	.	.	.	.	255,255,0	1.4316788168122474	0.021691545213842305	0.047109232769897674	0.594140625	0.915234375
10	95310000	95430000	10	95310000	95430000	.	.	.	.	255,255,0	0.8348503456458288	0.03925281498893788	0.028754396346610006	0.5833333333333334	0.5192307692307693
10	5850000	5940000	10	5850000	5940000	.	.	.	.	255,255,0	0.8722294314728026	0.03412703887270223	0.03300402214173036	0.5208333333333333	0.6041666666666667
10	34955000	35115000	10	34955000	35115000	.	.	.	.	255,255,0	1.1185695678649215	0.04334565156206398	0.023735776435184687	0.8786764705882353	0.5110294117647058
10	22605000	22720000	10	22605000	22720000	.	.	.	.	255,255,0	0.8340357470196018	0.035058276966555835	0.03186605491614338	0.5069444444444444	0.5486111111111112
10	70300000	70475000	10	70300000	70475000	.	.	.	.	255,255,0	1.1178201936644685	0.03718396134832608	0.029642864182288748	0.7687621832358674	0.6907894736842105
10	75885000	75995000	10	75885000	75995000	.	.	.	.	255,255,0	1.159887316983086	0.022906636996966698	0.04332577487056154	0.6893939393939394	0.8257575757575758
10	14700000	14855000	10	14700000	14855000	.	.	.	.	255,255,0	1.0272328369976857	0.019682720809811385	0.04651420589162874	0.50390625	0.8194666584645669
10	63655000	63805000	10	63655000	63805000	.	.	.	.	255,255,0	1.3908006263664054	0.041481131547166455	0.024539914124235104	0.9041666666666667	0.7958333333333333
10	90170000	90310000	10	90170000	90310000	.	.	.	.	255,255,0	1.0463701933155511	0.033655532486187634	0.03231344544850003	0.5833333333333334	0.7857142857142857
10	29895000	30025000	10	29895000	30025000	.	.	.	.	255,255,0	0.9223346642884613	0.031174440588772348	0.034743361979450604	0.5047619047619047	0.7091575091575092
10	104255000	104360000	10	104255000	104360000	.	.	.	.	255,255,0	1.191394271777377	0.02836495090663687	0.03740886239130634	0.7603305785123967	0.7107438016528925
10	24665000	24800000	10	24665000	24800000	.	.	.	.	255,255,0	1.089837993126779	0.021620100895023336	0.04406491683338003	0.5051020408163265	0.8418367346938775
10	98395000	98505000	10	98395000	98505000	.	.	.	.	255,255,0	1.2717664208010462	0.04304673053060713	0.022636096790549474	0.7954545454545454	0.75
10	49560000	49725000	10	49560000	49725000	.	.	.	.	255,255,0	0.8673508186037698	0.0334965719425816	0.0314813179638474	0.5190311418685121	0.6643598615916955
10	102085000	102190000	10	102085000	102190000	.	.	.	.	255,255,0	1.1410460433752623	0.040760961497626036	0.024163848778620406	0.743801652892562	0.7107438016528925
10	65390000	65480000	10	65390000	65480000	.	.	.	.	255,255,0	1.132263754080737	0.02673286780748506	0.03763337364066384	0.7	0.7444444444444445
10	60060000	60155000	10	60060000	60155000	.	.	.	.	255,255,0	1.0866271022678737	0.025388189498028325	0.03880996298052183	0.65	0.75
10	116225000	116305000	10	116225000	116305000	.	.	.	.	255,255,0	0.9607513203643847	0.03453423296084813	0.02924842849376299	0.5972222222222222	0.625
10	112365000	112485000	10	112365000	112485000	.	.	.	.	255,255,0	1.0746987741921015	0.036502614503504394	0.027177096461606404	0.75	0.7115384615384616
10	49750000	49860000	10	49750000	49860000	.	.	.	.	255,255,0	1.25185187950294	0.03599233410772017	0.027628735490553537	0.8257575757575758	0.7954545454545454
10	90035000	90145000	10	90035000	90145000	.	.	.	.	255,255,0	1.078330900694009	0.02149683539081742	0.04203574523853955	0.5681818181818182	0.8106060606060606
10	98595000	98780000	10	98595000	98780000	.	.	.	.	255,255,0	1.0327839961651173	0.03218304507740487	0.031242939677624412	0.5152354570637119	0.8421052631578947
10	15020000	15125000	10	15020000	15125000	.	.	.	.	255,255,0	0.9598416284537148	0.03477549874031445	0.028398043090028878	0.628099173553719	0.6776859504132231
10	104680000	104820000	10	104680000	104820000	.	.	.	.	255,255,0	1.4549173201041659	0.0288191660018587	0.034337580082343694	0.8714285714285714	0.8523809523809524
10	112505000	112665000	10	112505000	112665000	.	.	.	.	255,255,0	1.4548886909325947	0.030805384221937265	0.032297673995102846	0.9154411764705882	0.8786764705882353
10	12305000	12390000	10	12305000	12390000	.	.	.	.	255,255,0	0.9960106258284163	0.04409505776916532	0.018590521547171668	0.7407407407407407	0.5185185185185185
10	99020000	99155000	10	99020000	99155000	.	.	.	.	255,255,0	0.7949502651003879	0.03676024100912398	0.025709752450085048	0.5867346938775511	0.5153061224489796
10	99425000	99505000	10	99425000	99505000	.	.	.	.	255,255,0	0.9631186084709824	0.018982901646024536	0.04270825392650703	0.5972222222222222	0.6805555555555556
10	90585000	90685000	10	90585000	90685000	.	.	.	.	255,255,0	1.202059504461999	0.0367716136801394	0.024390121647619153	0.8090909090909091	0.7
10	95455000	95575000	10	95455000	95575000	.	.	.	.	255,255,0	0.9338266838136711	0.03176895805136025	0.029015303546737623	0.6987179487179487	0.5448717948717948
10	90690000	90765000	10	90690000	90765000	.	.	.	.	255,255,0	0.8429664504909122	0.025450264484700582	0.035058217043987844	0.578125	0.546875
10	7450000	7560000	10	7450000	7560000	.	.	.	.	255,255,0	1.3000951474308624	0.024015600168349256	0.036484347200462994	0.7651515151515151	0.8409090909090909
10	74830000	74925000	10	74830000	74925000	.	.	.	.	255,255,0	0.9424085656840946	0.03244773829800866	0.02770941934597368	0.61	0.635
10	44400000	44530000	10	44400000	44530000	.	.	.	.	255,255,0	0.8697380613470873	0.025494189482405553	0.03456789496326637	0.5439560439560439	0.6208791208791209
10	77035000	77145000	10	77035000	77145000	.	.	.	.	255,255,0	0.8309765043347686	0.03824284780064986	0.02133567666385084	0.553030303030303	0.6439393939393939
10	97645000	97755000	10	97645000	97755000	.	.	.	.	255,255,0	0.9614705485482467	0.034950954057392875	0.02408632900313134	0.7348484848484849	0.5378787878787878
10	75640000	75710000	10	75640000	75710000	.	.	.	.	255,255,0	0.804774890245308	0.03060885196761923	0.027434249510071597	0.5178571428571429	0.5892857142857143
10	71285000	71395000	10	71285000	71395000	.	.	.	.	255,255,0	1.0581026038815302	0.02881149442667661	0.029121601996935788	0.75	0.6439393939393939
10	114125000	114220000	10	114125000	114220000	.	.	.	.	255,255,0	0.8870231948541769	0.025500289083375496	0.03179852022855058	0.5984126984126984	0.7047619047619047
10	79400000	79470000	10	79400000	79470000	.	.	.	.	255,255,0	0.8717877387887849	0.028632175892016838	0.028603293065672827	0.625	0.5535714285714286
10	49415000	49505000	10	49415000	49505000	.	.	.	.	255,255,0	0.8608021156937674	0.031221746012564222	0.02567111024047414	0.5444444444444444	0.6111111111111112
10	89715000	89820000	10	89715000	89820000	.	.	.	.	255,255,0	1.0250197659512463	0.027778201608880258	0.029000641800172887	0.5950413223140496	0.6611570247933884
10	73670000	73810000	10	73670000	73810000	.	.	.	.	255,255,0	1.2390277982073021	0.024798265499641585	0.03181160303356032	0.7952380952380952	0.7952380952380952
10	61585000	61670000	10	61585000	61670000	.	.	.	.	255,255,0	0.8916206121077797	0.025219829981202826	0.03137246739958574	0.6419753086419753	0.5925925925925926
10	49865000	50025000	10	49865000	50025000	.	.	.	.	255,255,0	1.0667997531845885	0.027227755728872927	0.027670142272214863	0.7242647058823529	0.7022058823529411
10	80830000	80950000	10	80830000	80950000	.	.	.	.	255,255,0	1.0791615866457214	0.019693373722986032	0.03441203842414986	0.5833333333333334	0.8012820512820513
10	76785000	76865000	10	76785000	76865000	.	.	.	.	255,255,0	0.9573070117238981	0.021413179486880114	0.03218945471550102	0.7083333333333334	0.5972222222222222
10	72315000	72460000	10	72315000	72460000	.	.	.	.	255,255,0	0.9142296038963977	0.026760110974395415	0.026792274656907887	0.7377777777777778	0.5066666666666667
10	103915000	103985000	10	103915000	103985000	.	.	.	.	255,255,0	0.9414691211019721	0.03212693652267859	0.021149700302318383	0.625	0.5892857142857143
10	104590000	104665000	10	104590000	104665000	.	.	.	.	255,255,0	1.0079469694476337	0.014861856360526069	0.0377539404771891	0.609375	0.671875
10	75720000	75850000	10	75720000	75850000	.	.	.	.	255,255,0	1.0062398106361554	0.02027681568557873	0.03183001528582603	0.5439560439560439	0.8516483516483516
10	105355000	105445000	10	105355000	105445000	.	.	.	.	255,255,0	1.1059083324586043	0.016919057149893123	0.034850997588981844	0.6555555555555556	0.7666666666666667
10	52185000	52270000	10	52185000	52270000	.	.	.	.	255,255,0	1.1117434467225444	0.022790787486992328	0.02821596597834878	0.691358024691358	0.6666666666666666
10	89410000	89505000	10	89410000	89505000	.	.	.	.	255,255,0	1.0124582057038387	0.01770329158965136	0.032809326735699244	0.63	0.67
10	6135000	6240000	10	6135000	6240000	.	.	.	.	255,255,0	1.0528512987884273	0.03252446314244446	0.017845408202875966	0.6611570247933884	0.7107438016528925
10	124800000	124885000	10	124800000	124885000	.	.	.	.	255,255,0	1.0883045916778218	0.02906778835997544	0.020828334171709643	0.6666666666666666	0.7160493827160493
10	102195000	102275000	10	102195000	102275000	.	.	.	.	255,255,0	0.890185440972451	0.015097647341968745	0.03416550530105493	0.5416666666666666	0.625
10	89300000	89400000	10	89300000	89400000	.	.	.	.	255,255,0	0.879409934772762	0.030716069040208238	0.017647765199833923	0.6595959595959596	0.5
10	98520000	98585000	10	98520000	98585000	.	.	.	.	255,255,0	0.841008707272342	0.017775373124546443	0.030438162278175224	0.5306122448979592	0.5714285714285714
10	75015000	75110000	10	75015000	75110000	.	.	.	.	255,255,0	0.8805300877033934	0.027758712898739248	0.02041565841724085	0.67	0.55
10	99535000	99640000	10	99535000	99640000	.	.	.	.	255,255,0	0.8723793974952059	0.028289014182586104	0.019560662211456213	0.628099173553719	0.5785123966942148
10	104405000	104470000	10	104405000	104470000	.	.	.	.	255,255,0	0.8394690566798659	0.02264625757495699	0.02518483857098995	0.5306122448979592	0.5714285714285714
10	32350000	32460000	10	32350000	32460000	.	.	.	.	255,255,0	0.9401320441300121	0.025973770269936802	0.021721464310545023	0.7045454545454546	0.5833333333333334
10	11455000	11530000	10	11455000	11530000	.	.	.	.	255,255,0	0.8170112400801675	0.012277269456166555	0.034872475614531294	0.515625	0.640625
10	102790000	102915000	10	102790000	102915000	.	.	.	.	255,255,0	0.8868053499350332	0.020874276077806862	0.025984033757741182	0.5325443786982249	0.6627218934911243
10	79260000	79400000	10	79260000	79400000	.	.	.	.	255,255,0	0.8203023684309629	0.017375271957170816	0.0292209377537785	0.5013888888888888	0.6838980463980464
10	126590000	126680000	10	126590000	126680000	.	.	.	.	255,255,0	0.899060268426078	0.02453454246143675	0.02181647976943225	0.5222222222222223	0.6333333333333333
10	120970000	121060000	10	120970000	121060000	.	.	.	.	255,255,0	1.1234488258437358	0.032921700139630763	0.013151443715714318	0.7666666666666667	0.5888888888888889
10	43610000	43700000	10	43610000	43700000	.	.	.	.	255,255,0	0.8854262581740682	0.026684084887902887	0.018901246803285116	0.6777777777777778	0.5
10	93970000	94050000	10	93970000	94050000	.	.	.	.	255,255,0	0.8551222659872575	0.011338405822977475	0.03411341555448767	0.5138888888888888	0.6805555555555556
10	104150000	104245000	10	104150000	104245000	.	.	.	.	255,255,0	0.9995880716277851	0.02342499123585995	0.02150489966383486	0.71	0.61
10	134190000	134265000	10	134190000	134265000	.	.	.	.	255,255,0	0.8944283321705875	0.015947298986465984	0.027657487090284448	0.515625	0.640625
10	73580000	73655000	10	73580000	73655000	.	.	.	.	255,255,0	0.864716292631954	0.018395691461360945	0.023829874499682685	0.515625	0.640625
10	112190000	112250000	10	112190000	112250000	.	.	.	.	255,255,0	0.7030185595380833	0.0098744568509587	0.031819700741892616	0.5	0.5
10	15140000	15205000	10	15140000	15205000	.	.	.	.	255,255,0	0.8588917750549984	0.01627853020748129	0.018763494256713822	0.5714285714285714	0.5714285714285714
10	73890000	73970000	10	73890000	73970000	.	.	.	.	255,255,0	0.9310954421415163	0.02112788383049003	0.013481466450620766	0.625	0.6527777777777778
10	70485000	70550000	10	70485000	70550000	.	.	.	.	255,255,0	0.8038660488832455	0.021807284695586272	0.011445638496866967	0.5306122448979592	0.5714285714285714
10	75500000	75565000	10	75500000	75565000	.	.	.	.	255,255,0	0.7531581925240606	0.023418390389105197	0.009829624438010347	0.5714285714285714	0.5306122448979592
10	126440000	126500000	10	126440000	126500000	.	.	.	.	255,255,0	0.7554024305956022	0.013575592514830698	0.019406607103588658	0.5	0.5
10	105265000	105340000	10	105265000	105340000	.	.	.	.	255,255,0	0.7807592904368288	0.020409745708856664	0.011915611694936476	0.546875	0.578125
10	6030000	6125000	10	6030000	6125000	.	.	.	.	255,255,0	0.9825238793822821	0.014574751365239157	0.017648889856768123	0.55	0.79
10	97820000	97900000	10	97820000	97900000	.	.	.	.	255,255,0	0.7129888700382543	0.01924037864686065	0.012074721766928575	0.5416666666666666	0.5138888888888888
10	71905000	71975000	10	71905000	71975000	.	.	.	.	255,255,0	0.7538151401362962	0.011727648629588808	0.019139846161122482	0.5535714285714286	0.5178571428571429
10	104490000	104580000	10	104490000	104580000	.	.	.	.	255,255,0	0.932763338852209	0.01349100978631805	0.01582005288735723	0.6777777777777778	0.6333333333333333
10	94455000	94515000	10	94455000	94515000	.	.	.	.	255,255,0	0.6779749867253593	0.012716545935540117	0.011089826936108804	0.5	0.5
11	88810000	89650000	11	88810000	89650000	.	.	.	.	255,255,0	0.5757128569077858	0.34477212692264925	0.4277382479890077	0.42058823529411765	0.49159663865546216
11	87740000	88645000	11	87740000	88645000	.	.	.	.	255,255,0	0.6631869001759121	0.26305999999178975	0.3238321645584636	0.5224006762468301	0.4055065813307572
11	1080000	1620000	11	1080000	1620000	.	.	.	.	255,255,0	0.26247051786691855	0.21968602006227253	0.32590661837648954	0.44242424242424244	0.48114478114478115
11	84440000	85285000	11	84440000	85285000	.	.	.	.	255,255,0	0.9650900827496797	0.23524958669337973	0.20969531542904227	0.5157093425605537	0.6549480968858131
11	69495000	70045000	11	69495000	70045000	.	.	.	.	255,255,0	0.5221029986820427	0.23501695124344502	0.20590179995017713	0.5814935064935065	0.45746753246753247
11	68865000	69475000	11	68865000	69475000	.	.	.	.	255,255,0	1.1236288162290662	0.18193590342673324	0.25381520707036	0.7379693283976732	0.7262901918400433
11	51090000	51590000	11	51090000	51590000	.	.	.	.	255,255,0	1.4189708716801668	0.24050126659417914	0.17269419454056134	0.6615686274509804	0.7780392156862745
11	4185000	4580000	11	4185000	4580000	.	.	.	.	255,255,0	0.951306176107702	0.2416554346626929	0.1696019547753706	0.718125	0.6025
11	1210000	1605000	11	1210000	1605000	.	.	.	.	255,255,0	0.7315091412344215	0.24547343942544345	0.14916875415976355	0.433125	0.7
11	108830000	109665000	11	108830000	109665000	.	.	.	.	255,255,0	0.5931009240423546	0.19736419723415125	0.19539521164324442	0.5007086167800453	0.5028850421660009
11	81315000	81810000	11	81315000	81810000	.	.	.	.	255,255,0	0.7214870328826652	0.20021053020141805	0.170919344175576	0.5944	0.4
11	81370000	81755000	11	81370000	81755000	.	.	.	.	255,255,0	0.747072248634159	0.17693298779071526	0.13070525861184684	0.5634451019066403	0.40105193951347795
11	42725000	43315000	11	42725000	43315000	.	.	.	.	255,255,0	1.381845523711858	0.16629270468941632	0.13205598496415255	0.614406779661017	0.7878531073446328
11	103060000	103475000	11	103060000	103475000	.	.	.	.	255,255,0	0.535283887013982	0.15818758433805988	0.1395459797170521	0.42630385487528344	0.5096371882086168
11	83545000	84060000	11	83545000	84060000	.	.	.	.	255,255,0	0.8788995376102977	0.13642158660758819	0.15695725434683228	0.6767751479289941	0.46375739644970415
11	103530000	104065000	11	103530000	104065000	.	.	.	.	255,255,0	0.8819344223170386	0.1358702118061712	0.14893681748648918	0.6522633744855967	0.595679012345679
11	30370000	30945000	11	30370000	30945000	.	.	.	.	255,255,0	0.7431916153871292	0.11328641580512172	0.1687287438620274	0.4087395957193817	0.6414982164090368
11	26775000	27150000	11	26775000	27150000	.	.	.	.	255,255,0	0.904837040018611	0.1386072903749308	0.1266700255099995	0.48545706371191133	0.5353185595567868
11	93570000	94245000	11	93570000	94245000	.	.	.	.	255,255,0	0.9671287181504069	0.1363812094576457	0.12612570601828044	0.6933391003460208	0.43814878892733566
11	110345000	111120000	11	110345000	111120000	.	.	.	.	255,255,0	1.1130130212118443	0.12499599235112237	0.13685222265721453	0.57917514974477	0.6817737642104731
11	132945000	133710000	11	132945000	133710000	.	.	.	.	255,255,0	1.4371022913226597	0.12508238412627967	0.1320932385588587	0.8343734187890032	0.7525721032214538
11	57600000	58290000	11	57600000	58290000	.	.	.	.	255,255,0	0.9565619987894343	0.12173611118804167	0.1351343150301268	0.7312629399585922	0.6091097308488613
11	88305000	88635000	11	88305000	88635000	.	.	.	.	255,255,0	1.0870206473274429	0.11699285365638108	0.1391681554211811	0.6693404634581105	0.5971479500891266
11	4635000	5040000	11	4635000	5040000	.	.	.	.	255,255,0	0.8296581912691297	0.12018010145580933	0.127719863059685	0.6716240333135038	0.5175490779298036
11	12345000	12930000	11	12345000	12930000	.	.	.	.	255,255,0	1.1381849014377332	0.11781367127712264	0.11698517714900428	0.677391554151106	0.6825624820453893
11	94885000	95505000	11	94885000	95505000	.	.	.	.	255,255,0	1.5290589396848806	0.1158650385567446	0.10894716443377767	0.840757808499744	0.901689708141321
11	83010000	83500000	11	83010000	83500000	.	.	.	.	255,255,0	1.3774305869705916	0.10448108244904628	0.11850864847114548	0.7848979591836734	0.7477551020408163
11	78350000	78845000	11	78350000	78845000	.	.	.	.	255,255,0	1.075944698929356	0.11656427575562653	0.10460139430539854	0.7776	0.4684
11	92965000	93390000	11	92965000	93390000	.	.	.	.	255,255,0	1.3652289033843026	0.10669296981102973	0.10884565032068527	0.7517577068685776	0.7787993510005409
11	56605000	57055000	11	56605000	57055000	.	.	.	.	255,255,0	1.438003611681051	0.12779327359285575	0.08733749023569665	0.6004830917874396	0.8439613526570048
11	87825000	88280000	11	87825000	88280000	.	.	.	.	255,255,0	1.6845319682198454	0.13223778572864384	0.07597109412532821	0.7830812854442344	0.9116257088846881
11	35605000	36135000	11	35605000	36135000	.	.	.	.	255,255,0	1.1573588191644806	0.10065219156753613	0.09928965138359691	0.823549965059399	0.5006988120195668
11	71640000	72160000	11	71640000	72160000	.	.	.	.	255,255,0	1.1249923332801868	0.10801855743435956	0.09190655533662391	0.645500725689405	0.6077648766328012
11	33855000	34520000	11	33855000	34520000	.	.	.	.	255,255,0	1.0265033945188036	0.09858390857451933	0.10133865532783001	0.5488609838542524	0.761510077313442
11	109710000	110040000	11	109710000	110040000	.	.	.	.	255,255,0	1.0483736235425642	0.1303790120449495	0.06951943110800674	0.5802139037433155	0.6319073083778967
11	66120000	66750000	11	66120000	66750000	.	.	.	.	255,255,0	1.116346121110575	0.0944731548005711	0.10532876385774398	0.7189980158730159	0.5148809523809523
11	46910000	47115000	11	46910000	47115000	.	.	.	.	255,255,0	0.8731050896273154	0.09606683630744231	0.10338905185406028	0.671201814058957	0.5124716553287982
11	82665000	82975000	11	82665000	82975000	.	.	.	.	255,255,0	1.223319303739226	0.1242468189357189	0.07460053112531362	0.5030241935483871	0.8497983870967742
11	100445000	100760000	11	100445000	100760000	.	.	.	.	255,255,0	1.1437528350881037	0.08293202064654748	0.11579539031479281	0.8154296875	0.6455078125
11	68360000	68815000	11	68360000	68815000	.	.	.	.	255,255,0	1.1442146323074471	0.08710326308904973	0.11149480381248328	0.7140831758034026	0.5439508506616257
11	107400000	107800000	11	107400000	107800000	.	.	.	.	255,255,0	0.8366953491110626	0.111909379044702	0.08633699316101259	0.594535786875726	0.5028125
11	5505000	5850000	11	5505000	5850000	.	.	.	.	255,255,0	1.0675677760183724	0.08655965275692729	0.11116009742374564	0.6171428571428571	0.6889795918367347
11	27215000	27525000	11	27215000	27525000	.	.	.	.	255,255,0	1.4541071659751659	0.09479653125731362	0.10291392176834413	0.6924623844082269	0.7205451049139985
11	114185000	114460000	11	114185000	114460000	.	.	.	.	255,255,0	1.2590213749328436	0.06464600558541371	0.13265601817310188	0.7414134131913634	0.674051685891748
11	126380000	126960000	11	126380000	126960000	.	.	.	.	255,255,0	0.8940510026785343	0.0921743149373463	0.10494806919828048	0.5803623611922852	0.592635885447107
11	100435000	100815000	11	100435000	100815000	.	.	.	.	255,255,0	1.3742384777798096	0.09050182677660795	0.10550353188830255	0.8333333333333334	0.8178137651821862
11	55365000	55460000	11	55365000	55460000	.	.	.	.	255,255,0	0.9242340527019908	0.09284118753429965	0.10298705327002686	0.5479166666666666	0.6104166666666666
11	119490000	120000000	11	119490000	120000000	.	.	.	.	255,255,0	1.096589342593811	0.10187653793578264	0.09384769556114844	0.5388386123680241	0.8216440422322775
11	76845000	77340000	11	76845000	77340000	.	.	.	.	255,255,0	1.1361519069035948	0.10187205689182434	0.09298836227706919	0.506	0.7836
11	86650000	87015000	11	86650000	87015000	.	.	.	.	255,255,0	1.7360656058452157	0.09168028297424663	0.10115743594818791	0.8619430241051863	0.8641344046749452
11	116630000	117000000	11	116630000	117000000	.	.	.	.	255,255,0	1.5394102183737775	0.0803632135239673	0.11119631680412365	0.9139402560455192	0.7219061166429588
11	86145000	86555000	11	86145000	86555000	.	.	.	.	255,255,0	1.5062346692777506	0.09051099611192318	0.09920632854161093	0.7926829268292683	0.8008130081300813
11	95555000	96160000	11	95555000	96160000	.	.	.	.	255,255,0	1.7733284820495574	0.10992067190387109	0.07912787466985038	0.828266605255227	0.9591129174414175
11	80405000	80705000	11	80405000	80705000	.	.	.	.	255,255,0	0.9042497100427749	0.08456946926053263	0.10384413469395976	0.5301075268817205	0.5967741935483871
11	102585000	102925000	11	102585000	102925000	.	.	.	.	255,255,0	1.1059905194126087	0.09209157818200836	0.09445651433718086	0.7504201680672269	0.6966386554621848
11	6000000	6380000	11	6000000	6380000	.	.	.	.	255,255,0	0.8896950045511542	0.11577598051105624	0.0707654482138538	0.5890688259109311	0.5769230769230769
11	5130000	5415000	11	5130000	5415000	.	.	.	.	255,255,0	1.0820814997118546	0.10628748710991132	0.0793588673369282	0.6254458977407847	0.760998810939358
11	25995000	26205000	11	25995000	26205000	.	.	.	.	255,255,0	1.3119837744261305	0.07734065699694373	0.1079662475986405	0.7597402597402597	0.5995670995670995
11	63530000	63950000	11	63530000	63950000	.	.	.	.	255,255,0	1.2177159023451267	0.08905426901496882	0.09537877688302492	0.6118493909191584	0.7203765227021041
11	14545000	14925000	11	14545000	14925000	.	.	.	.	255,255,0	1.0685028214897625	0.09043214797620705	0.09348237826592137	0.800944669365722	0.47705802968960864
11	18120000	18790000	11	18120000	18790000	.	.	.	.	255,255,0	1.5763391288637374	0.09215840881248996	0.09172947038054738	0.7249780509218613	0.8555750658472344
11	122445000	122925000	11	122445000	122925000	.	.	.	.	255,255,0	0.9865342437367731	0.0899945222627831	0.09362909945329592	0.6857993197278912	0.60671768707483
11	129235000	129620000	11	129235000	129620000	.	.	.	.	255,255,0	1.0974686566473846	0.0847809564842946	0.09864490905917334	0.6222797501643655	0.7385290148448043
11	124785000	125280000	11	124785000	125280000	.	.	.	.	255,255,0	1.0830752787423032	0.09914533369902423	0.08352815715976779	0.6652	0.7092
11	113165000	113615000	11	113165000	113615000	.	.	.	.	255,255,0	0.9638575911112985	0.08911134541181534	0.09160255873414858	0.6541062801932367	0.5381642512077295
11	122940000	123455000	11	122940000	123455000	.	.	.	.	255,255,0	1.246704413076128	0.08082629902825936	0.09874990556315594	0.6882396449704142	0.8213757396449705
11	96175000	96285000	11	96175000	96285000	.	.	.	.	255,255,0	1.4442256142599708	0.04460323111796821	0.13378099173553704	0.6287878787878788	0.8409090909090909
11	46925000	47175000	11	46925000	47175000	.	.	.	.	255,255,0	1.4745835979758461	0.09617283660905779	0.07955530981081459	0.8017643467643467	0.892028897028897
11	116620000	117100000	11	116620000	117100000	.	.	.	.	255,255,0	1.7655029900051187	0.07878247028073854	0.09618305521599041	0.9357993197278912	0.8414115646258503
11	850000	1025000	11	850000	1025000	.	.	.	.	255,255,0	0.8590568390295821	0.0811277173816812	0.09207634733432458	0.6279078683779198	0.5164431749561483
11	57090000	57580000	11	57090000	57580000	.	.	.	.	255,255,0	1.5214103354123483	0.0766790022050286	0.09632241752549417	0.9012244897959184	0.7444897959183674
11	43510000	43895000	11	43510000	43895000	.	.	.	.	255,255,0	1.1224985902524538	0.0958948753962344	0.07544834142765008	0.5956607495069034	0.6877054569362262
11	60535000	60960000	11	60535000	60960000	.	.	.	.	255,255,0	1.4429699536881508	0.08502768453805902	0.0847164554602505	0.7149810708491077	0.7679826933477556
11	116195000	116585000	11	116195000	116585000	.	.	.	.	255,255,0	1.3437906234730146	0.07679386178994176	0.09045370453053492	0.7262820512820513	0.8576923076923076
11	8215000	8610000	11	8215000	8610000	.	.	.	.	255,255,0	1.3095885941840302	0.09533701340725967	0.07179635643678728	0.749375	0.786875
11	85305000	85555000	11	85305000	85555000	.	.	.	.	255,255,0	1.0569931256691838	0.08581884428070129	0.0781934799442896	0.7553846153846154	0.5
11	75485000	75895000	11	75485000	75895000	.	.	.	.	255,255,0	0.8065627075803827	0.08000296771126124	0.08357323224633303	0.5011614401858304	0.5232288037166086
11	2210000	2460000	11	2210000	2460000	.	.	.	.	255,255,0	0.8452294803883226	0.08114718678717611	0.08132390798926036	0.5215384615384615	0.5953846153846154
11	66140000	66655000	11	66140000	66655000	.	.	.	.	255,255,0	1.252574546069302	0.07910183937774456	0.08271557492888458	0.771819526627219	0.5754437869822485
11	44570000	44650000	11	44570000	44650000	.	.	.	.	255,255,0	1.2682577140058524	0.0886254661477591	0.07182775235807544	0.6805555555555556	0.6527777777777778
11	32330000	32735000	11	32330000	32735000	.	.	.	.	255,255,0	1.1421883132092043	0.0702239186940542	0.08894048043886665	0.8364069006543724	0.5008923259964307
11	44115000	44560000	11	44115000	44560000	.	.	.	.	255,255,0	1.0668874784191853	0.08674684750997459	0.07237882384855536	0.7358024691358025	0.5107424486409993
11	80415000	80650000	11	80415000	80650000	.	.	.	.	255,255,0	0.8071523243857737	0.07266017469568545	0.08400420766977605	0.5017361111111112	0.5260416666666666
11	77845000	78295000	11	77845000	78295000	.	.	.	.	255,255,0	1.6786713419754244	0.07699716721519316	0.07943947917914496	0.6942028985507246	0.9347826086956522
11	13935000	14270000	11	13935000	14270000	.	.	.	.	255,255,0	1.0580737024487237	0.07775916854561024	0.07820613866692734	0.4852941176470588	0.7690311418685121
11	20395000	20640000	11	20395000	20640000	.	.	.	.	255,255,0	1.3138146225867366	0.08226915743143375	0.07322111113550275	0.6976	0.6432
11	95735000	96135000	11	95735000	96135000	.	.	.	.	255,255,0	1.6564337782451397	0.07901896417839362	0.07588225195296294	0.801829268292683	0.9597560975609756
11	113790000	114135000	11	113790000	114135000	.	.	.	.	255,255,0	1.28974275806948	0.0768918078317598	0.07562070464243964	0.6775510204081633	0.7885714285714286
11	67770000	68225000	11	67770000	68225000	.	.	.	.	255,255,0	1.2505500214337404	0.07086673159678225	0.08108010690297944	0.6138941398865785	0.7632325141776938
11	82600000	82985000	11	82600000	82985000	.	.	.	.	255,255,0	1.8400028132877229	0.07331833266243071	0.07850545781129936	0.9125575279421433	0.8980933596318211
11	11310000	11805000	11	11310000	11805000	.	.	.	.	255,255,0	0.7165277663513128	0.06819037235786733	0.0835459308912426	0.4012	0.5652
11	85735000	86010000	11	85735000	86010000	.	.	.	.	255,255,0	1.8427751787930116	0.09171296132638504	0.0587360611055433	0.8431122448979592	0.9604591836734694
11	16800000	17095000	11	16800000	17095000	.	.	.	.	255,255,0	1.63276194162753	0.0841410252041146	0.06618243534452253	0.8833333333333333	0.7477777777777778
11	58930000	59220000	11	58930000	59220000	.	.	.	.	255,255,0	1.315270255771805	0.06549665907240153	0.08444472355763084	0.7597701149425288	0.7390804597701149
11	130310000	130745000	11	130310000	130745000	.	.	.	.	255,255,0	1.5978715275001654	0.07095409305461337	0.07675428201799767	0.7749942607897153	0.9238923324150596
11	128145000	128495000	11	128145000	128495000	.	.	.	.	255,255,0	1.2020791851564288	0.08823606685425367	0.05916526199403134	0.8277777777777777	0.6166666666666667
11	10800000	11045000	11	10800000	11045000	.	.	.	.	255,255,0	0.9660130937463167	0.0875636692776723	0.059587874120491754	0.6816	0.5024
11	6390000	6775000	11	6390000	6775000	.	.	.	.	255,255,0	1.372774266914392	0.06324445596114149	0.0825315241067753	0.7416173570019724	0.8454963839579224
11	3470000	3625000	11	3470000	3625000	.	.	.	.	255,255,0	1.3694474912130077	0.07194225991952033	0.07380108818664263	0.84765625	0.72265625
11	2555000	2910000	11	2555000	2910000	.	.	.	.	255,255,0	1.2870462804847467	0.0737782352374355	0.07194029849539008	0.7337962962962963	0.8371913580246914
11	128970000	129205000	11	128970000	129205000	.	.	.	.	255,255,0	1.172767256420249	0.07769060617226842	0.06458175592538372	0.6371527777777778	0.796875
11	36560000	36790000	11	36560000	36790000	.	.	.	.	255,255,0	1.1154430095514107	0.07341131108699332	0.06864960588516207	0.7010869565217391	0.6757246376811594
11	3860000	4110000	11	3860000	4110000	.	.	.	.	255,255,0	1.8356772197472835	0.06138389230728794	0.08051376430073726	0.9338461538461539	0.943076923076923
11	2080000	2175000	11	2080000	2175000	.	.	.	.	255,255,0	0.8843592436866252	0.07863274900510009	0.06256991939474388	0.5486288265306123	0.6433354591836735
11	122085000	122390000	11	122085000	122390000	.	.	.	.	255,255,0	0.961500935684769	0.06797012004810737	0.07200694051831318	0.5639958376690947	0.7034339229968782
11	65385000	65805000	11	65385000	65805000	.	.	.	.	255,255,0	1.4065813753231602	0.07918408160984779	0.059912660108194	0.7763012181616833	0.7181616832779624
11	34600000	34910000	11	34600000	34910000	.	.	.	.	255,255,0	1.254195753774422	0.07637097224644604	0.06271231152004575	0.7807111733582321	0.6023022456845986
11	111435000	111725000	11	111435000	111725000	.	.	.	.	255,255,0	1.7309500621160319	0.0800389217124739	0.05656896385515736	0.8517241379310345	0.8977011494252873
11	121160000	121485000	11	121160000	121485000	.	.	.	.	255,255,0	1.8532363272030175	0.07471587845582969	0.061313692806522435	0.8760330578512396	0.9660238751147842
11	14290000	14520000	11	14290000	14520000	.	.	.	.	255,255,0	1.8204385519632595	0.0586281581256875	0.07636803690297769	0.9365942028985508	0.842391304347826
11	22635000	22845000	11	22635000	22845000	.	.	.	.	255,255,0	1.6579030216744037	0.053948970632326884	0.07688157874338908	0.6515151515151515	0.8852813852813853
11	124260000	124470000	11	124260000	124470000	.	.	.	.	255,255,0	1.23836608822596	0.06794506162431392	0.06270442909303894	0.6688311688311688	0.8679653679653679
11	77380000	77760000	11	77380000	77760000	.	.	.	.	255,255,0	1.3773734749960624	0.06904468992750375	0.061545772210148036	0.7847503373819164	0.7739541160593792
11	5210000	5400000	11	5210000	5400000	.	.	.	.	255,255,0	1.1264143969853015	0.0753794568361478	0.05513193928009681	0.5447368421052632	0.8184210526315789
11	200000	365000	11	200000	365000	.	.	.	.	255,255,0	1.330601218234717	0.08003636673041717	0.0493385971301397	0.8373702422145328	0.7820069204152249
11	120370000	120825000	11	120370000	120825000	.	.	.	.	255,255,0	1.2477812844912295	0.06373718278189508	0.06408005992841775	0.8338216761184625	0.7071151018693552
11	102150000	102490000	11	102150000	102490000	.	.	.	.	255,255,0	1.837457567501323	0.061111678896800525	0.06669447204939583	0.9554621848739496	0.9403361344537815
11	61555000	61885000	11	61555000	61885000	.	.	.	.	255,255,0	1.7557262100882887	0.06820379637637208	0.05911993464129961	0.8368983957219251	0.8868092691622104
11	63220000	63510000	11	63220000	63510000	.	.	.	.	255,255,0	1.0125109578986624	0.06540247143566769	0.06118503893104505	0.6701149425287356	0.5
11	94360000	94670000	11	94360000	94670000	.	.	.	.	255,255,0	1.0173172056192428	0.05691366115992834	0.0691224387404432	0.6303167273673257	0.6600058532778356
11	47880000	48150000	11	47880000	48150000	.	.	.	.	255,255,0	1.6657239316601613	0.06035430887330687	0.065497946029764	0.8194680650037793	0.9259495464852607
11	45385000	45790000	11	45385000	45790000	.	.	.	.	255,255,0	1.373430477141245	0.051104083763231355	0.07451499528911863	0.7490420816353509	0.8524682627363854
11	32830000	33145000	11	32830000	33145000	.	.	.	.	255,255,0	1.093158070923982	0.06060394471599882	0.06463163825954554	0.7255859375	0.6044921875
11	117270000	117635000	11	117270000	117635000	.	.	.	.	255,255,0	1.330251691430695	0.07310129628920456	0.05204373937732502	0.8223360460857654	0.7966844492916965
11	19580000	19925000	11	19580000	19925000	.	.	.	.	255,255,0	1.257842400801644	0.06215715407724497	0.06292531853743516	0.6889795918367347	0.6693877551020408
11	124500000	124710000	11	124500000	124710000	.	.	.	.	255,255,0	1.5875030913510286	0.0666176023497557	0.05791030317309043	0.8939393939393939	0.8852813852813853
11	71320000	71465000	11	71320000	71465000	.	.	.	.	255,255,0	1.4814660791749856	0.06034847646208394	0.06381919618229506	0.7644444444444445	0.8
11	44945000	45355000	11	44945000	45355000	.	.	.	.	255,255,0	1.0648718958099295	0.06294659013732375	0.0612163802846086	0.6126596980255516	0.6335656213704994
11	34940000	35420000	11	34940000	35420000	.	.	.	.	255,255,0	1.875494577598626	0.06668641069184023	0.05650204730436065	0.9451530612244898	0.9638605442176871
11	64130000	64505000	11	64130000	64505000	.	.	.	.	255,255,0	1.758326041695646	0.056939772525749305	0.06614645516646259	0.8885041551246537	0.8469529085872576
11	117670000	117940000	11	117670000	117940000	.	.	.	.	255,255,0	1.508870022807114	0.06587779521749013	0.056809264301321966	0.8293650793650794	0.8558201058201058
11	133780000	134025000	11	133780000	134025000	.	.	.	.	255,255,0	1.171613446632069	0.06759780091616442	0.054896651405111296	0.832	0.592
11	129765000	130015000	11	129765000	130015000	.	.	.	.	255,255,0	1.6251352388876392	0.06766460736553248	0.05371341847169203	0.9153846153846154	0.8907692307692308
11	118005000	118440000	11	118005000	118440000	.	.	.	.	255,255,0	1.2646046942335984	0.059985029350059865	0.06097130057435059	0.7246900826446281	0.8104338842975206
11	6540000	6770000	11	6540000	6770000	.	.	.	.	255,255,0	1.1366321996620197	0.04367298787424198	0.07648956861089865	0.5930941714259659	0.7925553541640542
11	110070000	110250000	11	110070000	110250000	.	.	.	.	255,255,0	1.7724463563682933	0.04949503006187492	0.07055648794459993	0.9035087719298246	0.868421052631579
11	118525000	118855000	11	118525000	118855000	.	.	.	.	255,255,0	1.3159125299612966	0.0678567041240665	0.051756245248767235	0.8190730837789661	0.7638146167557932
11	70800000	71145000	11	70800000	71145000	.	.	.	.	255,255,0	0.8656125285307057	0.05333355087571054	0.06507406093430992	0.5208163265306123	0.5616326530612245
11	22180000	22330000	11	22180000	22330000	.	.	.	.	255,255,0	1.5022707431259934	0.055095286948087574	0.06250038069683232	0.8041666666666667	0.7208333333333333
11	111145000	111315000	11	111145000	111315000	.	.	.	.	255,255,0	1.7858451947644234	0.05860349007015073	0.05879207932671915	0.8790849673202614	0.9117647058823529
11	109815000	109975000	11	109815000	109975000	.	.	.	.	255,255,0	1.7588118817203355	0.059199285546762515	0.05765622070107196	0.8933823529411765	0.7977941176470589
11	7485000	7710000	11	7485000	7710000	.	.	.	.	255,255,0	1.409536989416488	0.05149412690581946	0.06500783104318916	0.7599243856332704	0.8733459357277883
11	73970000	74295000	11	73970000	74295000	.	.	.	.	255,255,0	0.9394966517278773	0.05656100669867557	0.057346758071265706	0.5766758494031221	0.5766758494031221
11	10410000	10765000	11	10410000	10765000	.	.	.	.	255,255,0	1.8317502892533675	0.06294431456111199	0.05001280237924843	0.8912037037037037	0.9560185185185185
11	33380000	33710000	11	33380000	33710000	.	.	.	.	255,255,0	1.4560337314687546	0.05339723677678755	0.059007781515367105	0.8440285204991087	0.8172905525846702
11	58800000	58865000	11	58800000	58865000	.	.	.	.	255,255,0	0.8586411007244816	0.06634476022508173	0.04562840695989869	0.5306122448979592	0.5306122448979592
11	12070000	12305000	11	12070000	12305000	.	.	.	.	255,255,0	1.7553038199141495	0.05339741704879647	0.058181779447721044	0.9114583333333334	0.9184027777777778
11	545000	790000	11	545000	790000	.	.	.	.	255,255,0	1.483429741946267	0.0471696126059801	0.06427486003237881	0.8608	0.88
11	111215000	111305000	11	111215000	111305000	.	.	.	.	255,255,0	1.2139218238090463	0.034934999741203544	0.07607477885543462	0.5888888888888889	0.7666666666666667
11	125780000	126070000	11	125780000	126070000	.	.	.	.	255,255,0	1.646039107621998	0.049970728047283586	0.06045535438197147	0.9367816091954023	0.8885057471264368
11	77030000	77330000	11	77030000	77330000	.	.	.	.	255,255,0	1.3735345279833255	0.043501134727923496	0.06671619825494525	0.7580645161290323	0.8161290322580645
11	72425000	72530000	11	72425000	72530000	.	.	.	.	255,255,0	1.5790429202868288	0.056271037215331055	0.053428340959770865	0.7768595041322314	0.8264462809917356
11	122730000	122915000	11	122730000	122915000	.	.	.	.	255,255,0	1.2065583017482115	0.05368824039914462	0.05578116627130539	0.6204986149584487	0.853185595567867
11	40155000	40315000	11	40155000	40315000	.	.	.	.	255,255,0	1.244389505775993	0.04112007056174531	0.0681686256680245	0.6318122837370241	0.8145544982698962
11	60695000	60930000	11	60695000	60930000	.	.	.	.	255,255,0	1.6105076035244417	0.04504433703269643	0.06422784008916849	0.8211805555555556	0.8559027777777778
11	74630000	74960000	11	74630000	74960000	.	.	.	.	255,255,0	1.4462479043501801	0.05294735938984081	0.05550367020752889	0.767379679144385	0.8440285204991087
11	128740000	128830000	11	128740000	128830000	.	.	.	.	255,255,0	1.2772964041171768	0.058433687518505334	0.049780611990518184	0.7666666666666667	0.7666666666666667
11	61215000	61500000	11	61215000	61500000	.	.	.	.	255,255,0	1.352965241312464	0.05368712492622181	0.05367805611831363	0.7871581450653984	0.7110582639714625
11	116985000	117100000	11	116985000	117100000	.	.	.	.	255,255,0	1.1739816621892245	0.05222784400292275	0.05414118121565212	0.7430555555555556	0.7430555555555556
11	72605000	72885000	11	72605000	72885000	.	.	.	.	255,255,0	1.7775357339144064	0.05921511199343296	0.04655688242161829	0.8805418719211823	0.937192118226601
11	62340000	62645000	11	62340000	62645000	.	.	.	.	255,255,0	1.8473654512856008	0.050784385065420504	0.054635582526807225	0.745057232049948	0.9552549427679501
11	1855000	1980000	11	1855000	1980000	.	.	.	.	255,255,0	1.1700110399987877	0.046961847338891666	0.05823269692952465	0.7810650887573964	0.7218934911242604
11	63955000	64110000	11	63955000	64110000	.	.	.	.	255,255,0	1.6204302828188195	0.05763681226985998	0.047239195660683936	0.84765625	0.76171875
11	65135000	65285000	11	65135000	65285000	.	.	.	.	255,255,0	1.7702977783683984	0.04673644043556948	0.05792249236243087	0.8326155462184874	0.8834908963585434
11	126575000	126860000	11	126575000	126860000	.	.	.	.	255,255,0	0.8071126261879709	0.04313216730592952	0.06111221466956916	0.5112960760998811	0.6111771700356718
11	36310000	36515000	11	36310000	36515000	.	.	.	.	255,255,0	1.8040818187012877	0.049124946295646066	0.05495504518201025	0.9433106575963719	0.9160997732426304
11	12980000	13190000	11	12980000	13190000	.	.	.	.	255,255,0	1.4290997594572936	0.06070991676164769	0.04330575891343641	0.884817563388992	0.7762832405689548
11	94250000	94340000	11	94250000	94340000	.	.	.	.	255,255,0	1.3520323126195246	0.04623786315733999	0.05769766728150677	0.7666666666666667	0.7666666666666667
11	131720000	131925000	11	131720000	131925000	.	.	.	.	255,255,0	1.0446032280444852	0.054540517068337305	0.04925532242209192	0.6621315192743764	0.6530612244897959
11	125320000	125525000	11	125320000	125525000	.	.	.	.	255,255,0	1.1570708717224996	0.048733005105172006	0.05474493016074474	0.8163265306122449	0.6485260770975056
11	32050000	32200000	11	32050000	32200000	.	.	.	.	255,255,0	1.5603767686248675	0.0515443578851853	0.05157490031793632	0.8458333333333333	0.8708333333333333
11	64545000	64885000	11	64545000	64885000	.	.	.	.	255,255,0	1.4849688319702563	0.05896573150567147	0.043600303219682245	0.9184873949579831	0.634453781512605
11	60130000	60245000	11	60130000	60245000	.	.	.	.	255,255,0	1.5648228944165177	0.04540400019902163	0.05696889125252473	0.8194444444444444	0.8125
11	125030000	125280000	11	125030000	125280000	.	.	.	.	255,255,0	0.91491874889923	0.04503204144294121	0.05665105682854489	0.5338461538461539	0.7184615384615385
11	32980000	33145000	11	32980000	33145000	.	.	.	.	255,255,0	1.010845704726723	0.04915018382680366	0.051998339470061355	0.640377250954174	0.6515231563308487
11	9175000	9525000	11	9175000	9525000	.	.	.	.	255,255,0	1.3525657664110773	0.0460794249	0.054948637689757676	0.8722222222222222	0.7658730158730159
11	130070000	130275000	11	130070000	130275000	.	.	.	.	255,255,0	1.3265686318352976	0.05107085653915418	0.04990674739131505	0.7936507936507936	0.7936507936507936
11	124525000	124630000	11	124525000	124630000	.	.	.	.	255,255,0	0.9894332239480529	0.06900522503514082	0.030718295354700702	0.7603305785123967	0.512396694214876
11	108260000	108535000	11	108260000	108535000	.	.	.	.	255,255,0	1.2220795530232227	0.04880471694674644	0.0506490903310063	0.5046296296296297	0.8994837002901519
11	61065000	61190000	11	61065000	61190000	.	.	.	.	255,255,0	1.4926596355801216	0.05933745284395423	0.0398955639469796	0.6982248520710059	0.8757396449704142
11	20170000	20375000	11	20170000	20375000	.	.	.	.	255,255,0	1.5854928447488517	0.046021928638872285	0.05302305505198637	0.7145021645021645	0.8661255411255411
11	67600000	67750000	11	67600000	67750000	.	.	.	.	255,255,0	1.4749026633153002	0.049231630028209	0.04977113753406766	0.7958333333333333	0.7708333333333334
11	13230000	13375000	11	13230000	13375000	.	.	.	.	255,255,0	1.156290309131765	0.04371301976100791	0.05523087844552835	0.72	0.7022222222222222
11	13505000	13665000	11	13505000	13665000	.	.	.	.	255,255,0	1.0258486138462675	0.05122229569365743	0.047171206003424664	0.7169117647058824	0.5919117647058824
11	125560000	125745000	11	125560000	125745000	.	.	.	.	255,255,0	1.246549069516914	0.050796653442594514	0.047508903175921297	0.6371191135734072	0.8808864265927978
11	78125000	78280000	11	78125000	78280000	.	.	.	.	255,255,0	1.7332764745463893	0.028007109208676537	0.07015854454784237	0.84765625	0.91015625
11	62665000	62800000	11	62665000	62800000	.	.	.	.	255,255,0	1.679456093826117	0.06034672124012491	0.03776223176508493	0.8724489795918368	0.8214285714285714
11	112080000	112155000	11	112080000	112155000	.	.	.	.	255,255,0	1.101495742523812	0.04721976784090018	0.05073571405054894	0.609375	0.671875
11	33180000	33360000	11	33180000	33360000	.	.	.	.	255,255,0	1.4707744361791357	0.04811721818626451	0.04972325318020812	0.7982456140350878	0.8567251461988304
11	43330000	43460000	11	43330000	43460000	.	.	.	.	255,255,0	1.3099305785743933	0.061464663365748684	0.03633603855300305	0.8518596787827557	0.5779797125950972
11	121335000	121460000	11	121335000	121460000	.	.	.	.	255,255,0	1.284801330074517	0.018605199512220057	0.07879906568114162	0.6863905325443787	0.863905325443787
11	73115000	73365000	11	73115000	73365000	.	.	.	.	255,255,0	1.437941858787407	0.05025275871830692	0.04696364376668055	0.8292307692307692	0.7707692307692308
11	63765000	63920000	11	63765000	63920000	.	.	.	.	255,255,0	1.6243193062513006	0.0414739341616272	0.05561433654441489	0.80078125	0.88671875
11	120835000	121070000	11	120835000	121070000	.	.	.	.	255,255,0	1.0349171437314562	0.037066383198539325	0.05924903937310354	0.6059027777777778	0.7621527777777778
11	8355000	8590000	11	8355000	8590000	.	.	.	.	255,255,0	1.1839981943225335	0.04290917478642123	0.05312384967457172	0.6336805555555556	0.8350694444444444
11	122965000	123125000	11	122965000	123125000	.	.	.	.	255,255,0	1.3379313586791568	0.05758084492384205	0.03796901136286372	0.8198529411764706	0.8345588235294118
11	108550000	108785000	11	108550000	108785000	.	.	.	.	255,255,0	1.2904830549334405	0.046502547068504665	0.048979279668383974	0.796875	0.7621527777777778
11	58970000	59055000	11	58970000	59055000	.	.	.	.	255,255,0	1.0367258310006444	0.04748153336024101	0.04760518077472759	0.5870726495726495	0.6746794871794872
11	27830000	28040000	11	27830000	28040000	.	.	.	.	255,255,0	0.9229526669695989	0.0519600324338843	0.04281042520949751	0.5822510822510822	0.5043290043290043
11	33870000	34000000	11	33870000	34000000	.	.	.	.	255,255,0	1.5410036517150145	0.050607769096560284	0.04405110992924302	0.8516483516483516	0.8516483516483516
11	44305000	44540000	11	44305000	44540000	.	.	.	.	255,255,0	1.2726448573895777	0.04185648565803327	0.05167699675927891	0.6719127415458936	0.824615036231884
11	120035000	120190000	11	120035000	120190000	.	.	.	.	255,255,0	1.2993538454645528	0.04100413885013744	0.05251911702953513	0.79296875	0.81640625
11	47195000	47450000	11	47195000	47450000	.	.	.	.	255,255,0	1.3821900543949808	0.05477013128486882	0.03866386806546916	0.900887573964497	0.7292899408284024
11	124825000	125010000	11	124825000	125010000	.	.	.	.	255,255,0	1.4675724781621569	0.054925998749433935	0.03838298506432225	0.8808864265927978	0.8808864265927978
11	120375000	120685000	11	120375000	120685000	.	.	.	.	255,255,0	1.142241427578785	0.04772144200603354	0.04552363801269993	0.90625	0.5272177419354839
11	118900000	119205000	11	118900000	119205000	.	.	.	.	255,255,0	1.4230245006480033	0.04658396226759447	0.04649147543683513	0.7159209157127991	0.9386056191467221
11	1715000	1845000	11	1715000	1845000	.	.	.	.	255,255,0	1.0848554439994598	0.051035491097548485	0.04186040884174097	0.6868131868131868	0.7417582417582418
11	109705000	109805000	11	109705000	109805000	.	.	.	.	255,255,0	1.2042688211557975	0.04353798930367964	0.0485622704981902	0.7	0.7545454545454545
11	94800000	94880000	11	94800000	94880000	.	.	.	.	255,255,0	1.1868374732054905	0.03451881679763976	0.05703863285425799	0.6805555555555556	0.7083333333333334
11	61915000	62090000	11	61915000	62090000	.	.	.	.	255,255,0	1.3790242017117667	0.043322192526008454	0.047534873876195254	0.8302469135802469	0.7067901234567902
11	11055000	11285000	11	11055000	11285000	.	.	.	.	255,255,0	0.8072821938807921	0.047299306642899566	0.04330542576499198	0.5054347826086957	0.5670289855072463
11	75885000	76050000	11	75885000	76050000	.	.	.	.	255,255,0	1.2995765605237235	0.05184362556904236	0.0386822817130116	0.7820069204152249	0.7612456747404844
11	112450000	112670000	11	112450000	112670000	.	.	.	.	255,255,0	1.0626264834178532	0.040611428433154156	0.04952870487995209	0.7727272727272727	0.5513833992094862
11	46255000	46360000	11	46255000	46360000	.	.	.	.	255,255,0	1.3479719628776672	0.04661400053645902	0.04309343197270146	0.7933884297520661	0.7933884297520661
11	107435000	107570000	11	107435000	107570000	.	.	.	.	255,255,0	1.1909681211771306	0.04777240476853925	0.041868510445125115	0.810989010989011	0.6538461538461539
11	35635000	35840000	11	35635000	35840000	.	.	.	.	255,255,0	1.3143109850797625	0.053188800272900405	0.03634205230809141	0.8662131519274376	0.7301587301587301
11	72165000	72395000	11	72165000	72395000	.	.	.	.	255,255,0	1.410117551450063	0.04478638580579207	0.04471795879968167	0.8315217391304348	0.7735507246376812
11	75135000	75245000	11	75135000	75245000	.	.	.	.	255,255,0	1.4287770217348037	0.04172955731423923	0.04760664641265187	0.7896270396270396	0.8327505827505828
11	10210000	10350000	11	10210000	10350000	.	.	.	.	255,255,0	0.9341296856127361	0.03703334872449449	0.05213314997106958	0.5523809523809524	0.6545454545454545
11	26550000	26670000	11	26550000	26670000	.	.	.	.	255,255,0	1.2329869999367449	0.0416131608244308	0.04690051070061913	0.5151098901098901	0.8228021978021978
11	2955000	3115000	11	2955000	3115000	.	.	.	.	255,255,0	1.163415469150767	0.05182024867903351	0.036274343269574225	0.8125	0.7022058823529411
11	130930000	131090000	11	130930000	131090000	.	.	.	.	255,255,0	0.9793686559332315	0.04876255473248603	0.03925713531160081	0.7242647058823529	0.5551470588235294
11	34385000	34515000	11	34385000	34515000	.	.	.	.	255,255,0	1.4973309695704278	0.03703485939034902	0.05097114073085983	0.8626373626373627	0.8626373626373627
11	122495000	122645000	11	122495000	122645000	.	.	.	.	255,255,0	1.2848158097710605	0.055628079126218866	0.03227342591538522	0.8208333333333333	0.8291666666666667
11	35015000	35180000	11	35015000	35180000	.	.	.	.	255,255,0	1.3954350570099967	0.06174786630994669	0.02611751242213249	0.8719723183391004	0.8581314878892734
11	57430000	57580000	11	57430000	57580000	.	.	.	.	255,255,0	1.4792267226063527	0.04036654364805245	0.04744002972690206	0.7625	0.8875
11	82420000	82570000	11	82420000	82570000	.	.	.	.	255,255,0	1.0804217469712398	0.04150600663124323	0.04625825857534404	0.6708333333333333	0.6958333333333333
11	70050000	70275000	11	70050000	70275000	.	.	.	.	255,255,0	1.271344443600503	0.044966182315382935	0.04265472115485253	0.7901701323251418	0.7069943289224953
11	120105000	120185000	11	120105000	120185000	.	.	.	.	255,255,0	1.0120782199590996	0.025583672292460544	0.061414720585371424	0.5810185185185185	0.724537037037037
11	113210000	113400000	11	113210000	113400000	.	.	.	.	255,255,0	0.9921067644685725	0.05162502865395088	0.03526550895172628	0.7173702501082861	0.5104878611146644
11	67985000	68225000	11	67985000	68225000	.	.	.	.	255,255,0	1.5428439229906519	0.033160019365880575	0.053250072133446236	0.8183333333333334	0.875
11	59315000	59435000	11	59315000	59435000	.	.	.	.	255,255,0	1.5996438347533464	0.045551514175239755	0.040828138010064796	0.8653846153846154	0.8653846153846154
11	7900000	8005000	11	7900000	8005000	.	.	.	.	255,255,0	1.0080263966263288	0.04425196775038872	0.04163591693365486	0.5785123966942148	0.7107438016528925
11	44660000	44935000	11	44660000	44935000	.	.	.	.	255,255,0	1.3597109848112245	0.04634354888992922	0.03938659592337043	0.6415816326530612	0.8533163265306123
11	19090000	19260000	11	19090000	19260000	.	.	.	.	255,255,0	1.425224264881313	0.04649858764544333	0.03918895163054604	0.8137254901960784	0.8006535947712419
11	63580000	63730000	11	63580000	63730000	.	.	.	.	255,255,0	1.5024641295734869	0.04347986001061284	0.04171241116157577	0.7958333333333333	0.8208333333333333
11	11815000	11985000	11	11815000	11985000	.	.	.	.	255,255,0	1.151807485098689	0.04160641849681841	0.043510723739171364	0.8398692810457516	0.5849673202614379
11	57330000	57420000	11	57330000	57420000	.	.	.	.	255,255,0	1.1548931572888215	0.03047785065202461	0.05405155355627556	0.6598765432098765	0.7314814814814814
11	19335000	19565000	11	19335000	19565000	.	.	.	.	255,255,0	1.7119714802906354	0.046524796850379885	0.037940268173925096	0.8532608695652174	0.9402173913043478
11	20410000	20510000	11	20410000	20510000	.	.	.	.	255,255,0	1.1705009010129837	0.05910667080970515	0.025174082762205875	0.724179292929293	0.5489267676767677
11	15115000	15230000	11	15115000	15230000	.	.	.	.	255,255,0	1.3125195108306538	0.0343821186065307	0.04924250054950134	0.7443910256410257	0.7796474358974359
11	62165000	62315000	11	62165000	62315000	.	.	.	.	255,255,0	1.497990460209794	0.039214903055802594	0.04438021718089419	0.8708333333333333	0.7875
11	123165000	123350000	11	123165000	123350000	.	.	.	.	255,255,0	1.4621800156541584	0.03940120677514772	0.04409009946246041	0.9030470914127424	0.8753462603878116
11	57505000	57575000	11	57505000	57575000	.	.	.	.	255,255,0	0.9346092502821781	0.019086162251788344	0.06437350266872273	0.5178571428571429	0.625
11	82615000	82780000	11	82615000	82780000	.	.	.	.	255,255,0	1.344212446485573	0.05263072491500065	0.030782069009961964	0.8996539792387543	0.6020761245674741
11	132140000	132275000	11	132140000	132275000	.	.	.	.	255,255,0	1.3017049735095971	0.0387934154496267	0.04424498872637812	0.7704081632653061	0.8214285714285714
11	63240000	63405000	11	63240000	63405000	.	.	.	.	255,255,0	1.5779919603214105	0.04655678258739235	0.03632278332459553	0.8581314878892734	0.8512110726643599
11	73665000	73880000	11	73665000	73880000	.	.	.	.	255,255,0	1.4417854985328815	0.03671027455923567	0.04599278482593318	0.8574380165289256	0.7541322314049587
11	5620000	5735000	11	5620000	5735000	.	.	.	.	255,255,0	1.1266325799054686	0.0394957320876536	0.043172647189400684	0.7430555555555556	0.7013888888888888
11	65625000	65765000	11	65625000	65765000	.	.	.	.	255,255,0	1.6138102851519331	0.03455905500279083	0.04802875566580618	0.8904761904761904	0.8428571428571429
11	17760000	18000000	11	17760000	18000000	.	.	.	.	255,255,0	1.2412621362615277	0.03812331073850412	0.044308541969689835	0.6616666666666666	0.8183333333333334
11	66460000	66605000	11	66460000	66605000	.	.	.	.	255,255,0	1.6604609312973488	0.039706130028977674	0.042399213575015374	0.8711111111111111	0.88
11	120200000	120355000	11	120200000	120355000	.	.	.	.	255,255,0	1.3990065838543073	0.04239036929396489	0.03970649985224611	0.84765625	0.84765625
11	117820000	117925000	11	117820000	117925000	.	.	.	.	255,255,0	1.3646367703825972	0.03131260522760766	0.05051187601663015	0.7768595041322314	0.8264462809917356
11	19955000	20135000	11	19955000	20135000	.	.	.	.	255,255,0	1.7498047403379635	0.042966183671841296	0.03869785235160775	0.8859649122807017	0.9152046783625731
11	75605000	75855000	11	75605000	75855000	.	.	.	.	255,255,0	1.2675595299078888	0.04040218441630479	0.04125658136884626	0.6753846153846154	0.8507692307692307
11	128505000	128715000	11	128505000	128715000	.	.	.	.	255,255,0	1.0983242478288795	0.03561966923090094	0.04598741766420411	0.564935064935065	0.8506493506493507
11	125800000	125930000	11	125800000	125930000	.	.	.	.	255,255,0	1.0412543606486806	0.05895001052464002	0.022143684059927338	0.8406593406593407	0.5
11	9635000	9770000	11	9635000	9770000	.	.	.	.	255,255,0	1.5546822003720338	0.02752793179829737	0.05353292130876969	0.8418367346938775	0.8928571428571429
11	14315000	14395000	11	14315000	14395000	.	.	.	.	255,255,0	1.045388598066749	0.0621384797584435	0.018495582107647325	0.7083333333333334	0.5694444444444444
11	10785000	10925000	11	10785000	10925000	.	.	.	.	255,255,0	1.2270944833198951	0.054432428384351375	0.026071902506319144	0.8142857142857143	0.6619047619047619
11	70380000	70615000	11	70380000	70615000	.	.	.	.	255,255,0	0.8708383036968067	0.044856943527603166	0.03517937981102688	0.6124609967954124	0.5054973435655254
11	102220000	102365000	11	102220000	102365000	.	.	.	.	255,255,0	1.2054613149384568	0.060445873738084785	0.01941297817344688	0.8444444444444444	0.8088888888888889
11	62495000	62645000	11	62495000	62645000	.	.	.	.	255,255,0	1.6482548112570328	0.020882800078766427	0.05865376831649188	0.7125	0.9125
11	43905000	44080000	11	43905000	44080000	.	.	.	.	255,255,0	1.2525055045875715	0.038212447590161125	0.04085556846764213	0.7191358024691358	0.7685185185185185
11	33280000	33350000	11	33280000	33350000	.	.	.	.	255,255,0	0.9272431707183737	0.027755498099388362	0.05104214609573223	0.5178571428571429	0.625
11	2320000	2440000	11	2320000	2440000	.	.	.	.	255,255,0	1.1966362011308325	0.03992680772125436	0.03852657098712514	0.6858974358974359	0.8269230769230769
11	74455000	74605000	11	74455000	74605000	.	.	.	.	255,255,0	0.9530588955788235	0.04203326241617224	0.03626451133145578	0.6125	0.6125
11	65820000	66030000	11	65820000	66030000	.	.	.	.	255,255,0	1.2148104442601126	0.03642410548314457	0.04187353266729912	0.7337662337662337	0.7121212121212122
11	87055000	87145000	11	87055000	87145000	.	.	.	.	255,255,0	1.0418601410188157	0.04073399582095618	0.03737753055464726	0.6777777777777778	0.5888888888888889
11	93395000	93540000	11	93395000	93540000	.	.	.	.	255,255,0	1.3680874498477231	0.03756578409777317	0.04052719738100073	0.8266666666666667	0.8444444444444444
11	79095000	79215000	11	79095000	79215000	.	.	.	.	255,255,0	0.9744707925696323	0.036545927268086253	0.04128337911467424	0.5576923076923077	0.6730769230769231
11	60265000	60380000	11	60265000	60380000	.	.	.	.	255,255,0	1.1335290874784585	0.035593756875650515	0.042069913087687	0.7152777777777778	0.6458333333333334
11	36580000	36690000	11	36580000	36690000	.	.	.	.	255,255,0	0.9728342338083156	0.05406629373541654	0.02356461643977842	0.6893939393939394	0.5984848484848485
11	8020000	8130000	11	8020000	8130000	.	.	.	.	255,255,0	1.1837935801434663	0.035891526848985986	0.04145850533800454	0.7803030303030303	0.7045454545454546
11	9005000	9165000	11	9005000	9165000	.	.	.	.	255,255,0	1.2558106584081599	0.042160922924923315	0.03513176308946252	0.7610294117647058	0.8345588235294118
11	35450000	35605000	11	35450000	35605000	.	.	.	.	255,255,0	0.8166880578221735	0.03734012463282422	0.03901167912068959	0.5970052083333333	0.5240885416666667
11	19580000	19760000	11	19580000	19760000	.	.	.	.	255,255,0	1.2950306759361672	0.04287576179954081	0.03320533635718175	0.8742690058479532	0.5818713450292398
11	75500000	75600000	11	75500000	75600000	.	.	.	.	255,255,0	1.2132788724183885	0.03436786836137171	0.04125058697614013	0.7363636363636363	0.7363636363636363
11	76290000	76400000	11	76290000	76400000	.	.	.	.	255,255,0	1.2969032829571292	0.033169864658367645	0.04237777644088732	0.7196969696969697	0.7954545454545454
11	115735000	115955000	11	115735000	115955000	.	.	.	.	255,255,0	1.0557925949388323	0.03896351897200199	0.03654554328233834	0.6541501976284585	0.7608695652173914
11	36710000	36775000	11	36710000	36775000	.	.	.	.	255,255,0	0.8839573502618306	0.027926535653475592	0.047471162906587025	0.5714285714285714	0.5714285714285714
11	64545000	64680000	11	64545000	64680000	.	.	.	.	255,255,0	1.2315151437037621	0.04430414742985671	0.030714910725193657	0.8112244897959183	0.5969387755102041
11	127890000	128015000	11	127890000	128015000	.	.	.	.	255,255,0	1.0418016250362256	0.03780454839503621	0.03703958856991448	0.6982248520710059	0.7100591715976331
11	111745000	111960000	11	111745000	111960000	.	.	.	.	255,255,0	1.4066265859719174	0.037950889740007945	0.03652252170869989	0.8409090909090909	0.8409090909090909
11	65825000	65900000	11	65825000	65900000	.	.	.	.	255,255,0	1.164864767326879	0.04206832305813229	0.03196474222378264	0.671875	0.671875
11	45145000	45355000	11	45145000	45355000	.	.	.	.	255,255,0	1.1948679310372161	0.03486812696348354	0.038846305727112104	0.626737651582372	0.8444547321133873
11	118055000	118225000	11	118055000	118225000	.	.	.	.	255,255,0	1.3643640737227136	0.049550305092816535	0.024063146261300794	0.8464052287581699	0.8398692810457516
11	86165000	86320000	11	86165000	86320000	.	.	.	.	255,255,0	1.1262932208051328	0.032985903357412846	0.040616062906758676	0.83984375	0.57421875
11	67015000	67150000	11	67015000	67150000	.	.	.	.	255,255,0	1.0519085679331939	0.04417570825317699	0.029407788210474663	0.7397959183673469	0.5357142857142857
11	65455000	65605000	11	65455000	65605000	.	.	.	.	255,255,0	1.356776873745341	0.041638683028220366	0.03162737357150222	0.7041666666666667	0.8458333333333333
11	74985000	75105000	11	74985000	75105000	.	.	.	.	255,255,0	1.4339057963759698	0.040314635844934374	0.03233577239047934	0.8525641025641025	0.7628205128205128
11	58310000	58415000	11	58310000	58415000	.	.	.	.	255,255,0	1.109438164247201	0.0387863707104545	0.03368659659189076	0.7136363636363636	0.671487603305785
11	118240000	118390000	11	118240000	118390000	.	.	.	.	255,255,0	1.2354865274715516	0.02987702969764966	0.042544768462186876	0.8541666666666666	0.7208333333333333
11	111325000	111420000	11	111325000	111420000	.	.	.	.	255,255,0	1.0383510921048105	0.03886153992832674	0.03345868505761092	0.75	0.53
11	34190000	34375000	11	34190000	34375000	.	.	.	.	255,255,0	1.635700880303584	0.03340479097620129	0.03782158516277523	0.8919667590027701	0.9307479224376731
11	47195000	47285000	11	47195000	47285000	.	.	.	.	255,255,0	1.218338673857371	0.052997925990545314	0.018159382799241043	0.7666666666666667	0.7
11	44955000	45120000	11	44955000	45120000	.	.	.	.	255,255,0	1.6706392289478114	0.03710300730484588	0.03339078410552965	0.9065743944636678	0.8719723183391004
11	16965000	17090000	11	16965000	17090000	.	.	.	.	255,255,0	1.2842834617441907	0.022274322065033894	0.04799254519596148	0.7455621301775148	0.8047337278106509
11	102385000	102480000	11	102385000	102480000	.	.	.	.	255,255,0	1.0746981318120215	0.020024694519876936	0.0501344401239367	0.63	0.79
11	17400000	17545000	11	17400000	17545000	.	.	.	.	255,255,0	1.366025013018841	0.031240075853348405	0.03891233315484938	0.7822222222222223	0.8177777777777778
11	67785000	67970000	11	67785000	67970000	.	.	.	.	255,255,0	1.4590102512167418	0.04178885660023564	0.027727065781557286	0.8421052631578947	0.8199445983379502
11	131445000	131545000	11	131445000	131545000	.	.	.	.	255,255,0	1.085212591573356	0.02829021579866514	0.04110149563636674	0.5727272727272728	0.7909090909090909
11	46410000	46565000	11	46410000	46565000	.	.	.	.	255,255,0	1.3634296932014456	0.03877697806800272	0.03011627850406765	0.8829273897058824	0.7763097426470589
11	108340000	108525000	11	108340000	108525000	.	.	.	.	255,255,0	1.3465929945353694	0.026651084466521556	0.04221702716623507	0.6481994459833795	0.9307479224376731
11	110150000	110240000	11	110150000	110240000	.	.	.	.	255,255,0	1.1242089286711172	0.019175828858522658	0.04894645848189612	0.5888888888888889	0.7666666666666667
11	119530000	119625000	11	119530000	119625000	.	.	.	.	255,255,0	1.097112570971786	0.03660025580411096	0.03130078502588333	0.79	0.63
11	10955000	11040000	11	10955000	11040000	.	.	.	.	255,255,0	1.110639653976428	0.022481446322617282	0.04517576176709709	0.691358024691358	0.7160493827160493
11	117690000	117810000	11	117690000	117810000	.	.	.	.	255,255,0	1.22211740281289	0.046434852952491126	0.021195270133741863	0.8397435897435898	0.6987179487179487
11	66845000	67000000	11	66845000	67000000	.	.	.	.	255,255,0	1.5084495512823235	0.03310445107247263	0.033530297408342805	0.90234375	0.80078125
11	59880000	60015000	11	59880000	60015000	.	.	.	.	255,255,0	1.0366244423558892	0.03171686967424498	0.034822512150436566	0.5357142857142857	0.7193877551020408
11	6620000	6700000	11	6620000	6700000	.	.	.	.	255,255,0	1.0126779404892057	0.0227574906990465	0.043579389342977004	0.5972222222222222	0.6805555555555556
11	107990000	108195000	11	107990000	108195000	.	.	.	.	255,255,0	0.9724038129522206	0.030173598898360236	0.03616250649191975	0.6938775510204082	0.5986394557823129
11	3690000	3830000	11	3690000	3830000	.	.	.	.	255,255,0	1.366904083997699	0.03595552939211133	0.03018851694306611	0.8809523809523809	0.8428571428571429
11	123470000	123605000	11	123470000	123605000	.	.	.	.	255,255,0	1.1899825860191213	0.029705554457255395	0.03634556753328666	0.7704081632653061	0.8214285714285714
11	128160000	128330000	11	128160000	128330000	.	.	.	.	255,255,0	1.1456372689582501	0.042302334678043056	0.023683045582982322	0.8721139343311289	0.5730653208028773
11	66315000	66445000	11	66315000	66445000	.	.	.	.	255,255,0	1.5113214262256374	0.027818615918285307	0.038076769608452965	0.7747252747252747	0.8736263736263736
11	72165000	72280000	11	72165000	72280000	.	.	.	.	255,255,0	1.285055203996904	0.04751565324097254	0.018252159091976833	0.8402777777777778	0.6458333333333334
11	59065000	59205000	11	59065000	59205000	.	.	.	.	255,255,0	1.0845764136600262	0.026537298249747803	0.03908762662099833	0.6523809523809524	0.7285714285714285
11	6390000	6500000	11	6390000	6500000	.	.	.	.	255,255,0	1.2044363383914387	0.041307642991060475	0.023667557952891514	0.7954545454545454	0.7196969696969697
11	2450000	2550000	11	2450000	2550000	.	.	.	.	255,255,0	1.1685485086641236	0.026537575009067414	0.03831894022368341	0.7727272727272727	0.7909090909090909
11	64960000	65100000	11	64960000	65100000	.	.	.	.	255,255,0	1.2437681347090064	0.027260741757740986	0.037281259885822954	0.680952380952381	0.8047619047619048
11	128040000	128140000	11	128040000	128140000	.	.	.	.	255,255,0	0.9880742246746018	0.030189313844650713	0.03420136663455391	0.7	0.6272727272727273
11	71675000	71820000	11	71675000	71820000	.	.	.	.	255,255,0	1.1624793247328762	0.03320178580729691	0.0311131424140818	0.6222222222222222	0.7911111111111111
11	119070000	119195000	11	119070000	119195000	.	.	.	.	255,255,0	1.2258368734018372	0.02248457523035676	0.04172849173549026	0.6272189349112426	0.8757396449704142
11	16835000	16950000	11	16835000	16950000	.	.	.	.	255,255,0	0.9252605795849347	0.04443284858135772	0.019677125504297448	0.6452307162534435	0.5096705693296602
11	67010000	67100000	11	67010000	67100000	.	.	.	.	255,255,0	1.0659002942631026	0.03661023599440785	0.027484116278892693	0.7222222222222222	0.5666666666666667
11	17100000	17225000	11	17100000	17225000	.	.	.	.	255,255,0	1.1534232358321614	0.03611809955354283	0.027935956708041103	0.6863905325443787	0.6863905325443787
11	44120000	44270000	11	44120000	44270000	.	.	.	.	255,255,0	1.189921860626629	0.03392780746937449	0.030077100902452508	0.8458333333333333	0.6208333333333333
11	130100000	130185000	11	130100000	130185000	.	.	.	.	255,255,0	1.1566979050548978	0.03185028856153485	0.03207597006036424	0.6666666666666666	0.7407407407407407
11	10425000	10560000	11	10425000	10560000	.	.	.	.	255,255,0	1.1450298053209629	0.03887476170311069	0.024962570733257194	0.8724489795918368	0.5663265306122449
11	71990000	72140000	11	71990000	72140000	.	.	.	.	255,255,0	1.4929828719410025	0.02448702533177481	0.03919373205015564	0.7291666666666666	0.9041666666666667
11	615000	730000	11	615000	730000	.	.	.	.	255,255,0	0.8258368421874825	0.029791763024963412	0.03344263237405957	0.5069444444444444	0.6875
11	35260000	35410000	11	35260000	35410000	.	.	.	.	255,255,0	1.2276566945666747	0.020030228790095417	0.043136762419482944	0.5791666666666667	0.9041666666666667
11	122655000	122730000	11	122655000	122730000	.	.	.	.	255,255,0	0.860669508237957	0.03284634015009555	0.030139835019501803	0.640625	0.515625
11	125360000	125445000	11	125360000	125445000	.	.	.	.	255,255,0	0.8655023441529489	0.03879376641832226	0.024066398911097613	0.6666666666666666	0.5185185185185185
11	68690000	68860000	11	68690000	68860000	.	.	.	.	255,255,0	1.10842056111688	0.02410171736368528	0.038077692591901253	0.501953125	0.8326822916666667
11	119220000	119340000	11	119220000	119340000	.	.	.	.	255,255,0	1.1493452770782615	0.03823367081944162	0.02385490415350809	0.7628205128205128	0.7371794871794872
11	60545000	60670000	11	60545000	60670000	.	.	.	.	255,255,0	1.3753755554991656	0.029800784228813125	0.03153493538141399	0.7810650887573964	0.8165680473372781
11	18250000	18420000	11	18250000	18420000	.	.	.	.	255,255,0	1.2076219661131447	0.031224053167344966	0.02893508310641478	0.8333333333333334	0.630718954248366
11	17245000	17370000	11	17245000	17370000	.	.	.	.	255,255,0	1.0879726672930985	0.03468981464748361	0.025343124492971013	0.6153846153846154	0.7455621301775148
11	85660000	85740000	11	85660000	85740000	.	.	.	.	255,255,0	1.0465079532125123	0.03514347677521675	0.024746169920064096	0.6805555555555556	0.625
11	61720000	61850000	11	61720000	61850000	.	.	.	.	255,255,0	1.249829714011378	0.019340775773858326	0.040519126664397456	0.6648351648351648	0.7857142857142857
11	71725000	71815000	11	71725000	71815000	.	.	.	.	255,255,0	1.1542985550633602	0.025279311387375603	0.034059673256395806	0.6111111111111112	0.7666666666666667
11	66650000	66795000	11	66650000	66795000	.	.	.	.	255,255,0	1.1485487276249078	0.029474941063424666	0.029596152093960666	0.7111111111111111	0.6844444444444444
11	18015000	18125000	11	18015000	18125000	.	.	.	.	255,255,0	1.2947191102117674	0.032521825033637014	0.02617853838967519	0.7954545454545454	0.75
11	77530000	77690000	11	77530000	77690000	.	.	.	.	255,255,0	0.8303204779802305	0.024743865634575438	0.0332773746504684	0.5110294117647058	0.6139705882352942
11	34015000	34160000	11	34015000	34160000	.	.	.	.	255,255,0	0.9788111433868291	0.031591527925668945	0.026253280943993065	0.64	0.6666666666666666
11	60450000	60525000	11	60450000	60525000	.	.	.	.	255,255,0	0.9482464482337933	0.024162324712381576	0.03269131767508422	0.5116003787878788	0.6347064393939394
11	67160000	67270000	11	67160000	67270000	.	.	.	.	255,255,0	1.4971051687258279	0.028432504257591848	0.028410303395369832	0.8106060606060606	0.8409090909090909
11	68000000	68075000	11	68000000	68075000	.	.	.	.	255,255,0	0.9322417675233261	0.032308101566710046	0.024224468491919775	0.609375	0.515625
11	133785000	133895000	11	133785000	133895000	.	.	.	.	255,255,0	0.9796617247131484	0.0348238421904493	0.021667400436647256	0.7196969696969697	0.5681818181818182
11	59480000	59575000	11	59480000	59575000	.	.	.	.	255,255,0	1.0179520694533881	0.027246047825772328	0.028487742207127964	0.63	0.71
11	71160000	71275000	11	71160000	71275000	.	.	.	.	255,255,0	1.142239892482884	0.024911229446888866	0.030469127036637435	0.6875	0.7291666666666666
11	47735000	47865000	11	47735000	47865000	.	.	.	.	255,255,0	1.2601176194128354	0.019420755201495207	0.03574332433882607	0.6538461538461539	0.8846153846153846
11	76425000	76510000	11	76425000	76510000	.	.	.	.	255,255,0	1.0864191553317262	0.0327997203014124	0.02229864394738643	0.7160493827160493	0.691358024691358
11	113640000	113750000	11	113640000	113750000	.	.	.	.	255,255,0	1.0466159310634158	0.024140605502643003	0.03092349640352801	0.5984848484848485	0.7651515151515151
11	107650000	107795000	11	107650000	107795000	.	.	.	.	255,255,0	0.9870657262999848	0.02794257969078591	0.02628605287928789	0.6666666666666666	0.6666666666666666
11	62340000	62470000	11	62340000	62470000	.	.	.	.	255,255,0	1.294433189395308	0.035686322546617744	0.018038094510841256	0.8736263736263736	0.6428571428571429
11	120410000	120565000	11	120410000	120565000	.	.	.	.	255,255,0	1.1061857270391486	0.035293358281688426	0.018073537275935823	0.8623748135520989	0.5883851836067903
11	3865000	3980000	11	3865000	3980000	.	.	.	.	255,255,0	1.1176670721128483	0.038634065943398466	0.014611090081639183	0.8541666666666666	0.6041666666666666
11	6260000	6380000	11	6260000	6380000	.	.	.	.	255,255,0	0.9590461621591945	0.02556962767395892	0.026820853108296745	0.5705128205128205	0.7243589743589743
11	64780000	64870000	11	64780000	64870000	.	.	.	.	255,255,0	1.2899322669982554	0.02580540423655131	0.026459524866565443	0.7444444444444445	0.7666666666666667
11	18135000	18240000	11	18135000	18240000	.	.	.	.	255,255,0	1.0991569815949016	0.025628320007904028	0.02654946532598135	0.7603305785123967	0.5950413223140496
11	121190000	121315000	11	121190000	121315000	.	.	.	.	255,255,0	1.2511788800478523	0.03811193192226939	0.013439991399456449	0.8757396449704142	0.7692307692307693
11	77940000	78105000	11	77940000	78105000	.	.	.	.	255,255,0	1.0954234707416743	0.02808311363219134	0.02330306214139978	0.7681660899653979	0.6643598615916955
11	67800000	67885000	11	67800000	67885000	.	.	.	.	255,255,0	0.9240585361845961	0.0362074539808304	0.014933393335475675	0.6666666666666666	0.5432098765432098
11	47485000	47640000	11	47485000	47640000	.	.	.	.	255,255,0	0.83001034281584	0.028736070693796904	0.02238948878986764	0.6144533571004159	0.5146316102198455
11	95990000	96075000	11	95990000	96075000	.	.	.	.	255,255,0	0.8994225536519659	0.010954834848834125	0.03997430213488007	0.5925925925925926	0.7160493827160493
11	134055000	134135000	11	134055000	134135000	.	.	.	.	255,255,0	0.8017676565753113	0.024905168857208945	0.025926397407434673	0.5433080808080808	0.5486111111111112
11	111645000	111720000	11	111645000	111720000	.	.	.	.	255,255,0	0.9216476121024624	0.013572151429435048	0.03675013903271439	0.515625	0.671875
11	74845000	74960000	11	74845000	74960000	.	.	.	.	255,255,0	1.122695050282629	0.019602478911504177	0.029681888608998508	0.6180555555555556	0.8125
11	74640000	74730000	11	74640000	74730000	.	.	.	.	255,255,0	1.048624553858121	0.03628965521367291	0.012861114119885088	0.6555555555555556	0.6333333333333333
11	9415000	9525000	11	9415000	9525000	.	.	.	.	255,255,0	0.9156681499971049	0.0258897651151749	0.0228934693882586	0.5378787878787878	0.7348484848484849
11	123360000	123445000	11	123360000	123445000	.	.	.	.	255,255,0	1.065272001465228	0.02310917335822258	0.025629761154398675	0.691358024691358	0.7407407407407407
11	46725000	46835000	11	46725000	46835000	.	.	.	.	255,255,0	1.0396330533094145	0.01749870658013901	0.03099119853885572	0.5984848484848485	0.7651515151515151
11	60030000	60110000	11	60030000	60110000	.	.	.	.	255,255,0	1.0186830579207113	0.02599444376313661	0.02180974385958083	0.6527777777777778	0.5972222222222222
11	18550000	18670000	11	18550000	18670000	.	.	.	.	255,255,0	1.167026826987731	0.025601129850355363	0.02184093131969358	0.7884615384615384	0.6858974358974359
11	18260000	18340000	11	18260000	18340000	.	.	.	.	255,255,0	0.9538219325600763	0.0349956082101899	0.012366460877177392	0.6805555555555556	0.5416666666666666
11	68230000	68345000	11	68230000	68345000	.	.	.	.	255,255,0	1.140432578631254	0.024893534872143713	0.021987314047881974	0.7013888888888888	0.7430555555555556
11	82790000	82885000	11	82790000	82885000	.	.	.	.	255,255,0	1.0719702844805217	0.019084290278459072	0.027574942329339124	0.69	0.73
11	65030000	65095000	11	65030000	65095000	.	.	.	.	255,255,0	0.9159931410270263	0.011914724802599991	0.03464995051834016	0.5714285714285714	0.5714285714285714
11	76535000	76625000	11	76535000	76625000	.	.	.	.	255,255,0	0.8458040554566131	0.021670185525622172	0.024569036357386158	0.6028007346189164	0.53099173553719
11	94705000	94785000	11	94705000	94785000	.	.	.	.	255,255,0	0.8047227825631822	0.02530546723450039	0.02071807442734086	0.5972222222222222	0.5138888888888888
11	120695000	120795000	11	120695000	120795000	.	.	.	.	255,255,0	0.8548927441977258	0.016358399335553782	0.029657385019117154	0.5181818181818182	0.6818181818181818
11	126180000	126290000	11	126180000	126290000	.	.	.	.	255,255,0	1.0492359390087447	0.02083075531542644	0.024319948096982097	0.7348484848484849	0.7196969696969697
11	128340000	128495000	11	128340000	128495000	.	.	.	.	255,255,0	1.125037312736791	0.01848289477737413	0.026047617789237962	0.64453125	0.87890625
11	61560000	61650000	11	61560000	61650000	.	.	.	.	255,255,0	0.9054868201911657	0.027422227792265674	0.015911546899892867	0.6111111111111112	0.5444444444444444
11	74735000	74835000	11	74735000	74835000	.	.	.	.	255,255,0	0.7745984722008452	0.01836184246504468	0.024629931571494762	0.5	0.5181818181818182
11	72290000	72395000	11	72290000	72395000	.	.	.	.	255,255,0	1.1650739595390145	0.014329844430070002	0.02861411889305948	0.7272727272727273	0.7603305785123967
11	74180000	74285000	11	74180000	74285000	.	.	.	.	255,255,0	1.0192817310150593	0.013107005600665316	0.02922885509358615	0.6115702479338843	0.7107438016528925
11	57215000	57300000	11	57215000	57300000	.	.	.	.	255,255,0	1.0158334441052423	0.0130754805884424	0.029096132988788936	0.6172839506172839	0.7160493827160493
11	64690000	64765000	11	64690000	64765000	.	.	.	.	255,255,0	1.0220870997199205	0.02106499286199928	0.020149976248972433	0.640625	0.640625
11	126070000	126150000	11	126070000	126150000	.	.	.	.	255,255,0	0.8927086309999279	0.026695418724923897	0.014491488699257982	0.5972222222222222	0.625
11	8725000	8835000	11	8725000	8835000	.	.	.	.	255,255,0	0.859315146999851	0.02041937296597852	0.020508474181289864	0.6718639053254437	0.5212721893491125
11	76745000	76820000	11	76745000	76820000	.	.	.	.	255,255,0	0.8684685100782559	0.019126496851506997	0.02159544817311053	0.578125	0.578125
11	82700000	82775000	11	82700000	82775000	.	.	.	.	255,255,0	0.8875377068704898	0.012782893689630516	0.027771384763676042	0.515625	0.671875
11	73500000	73605000	11	73500000	73605000	.	.	.	.	255,255,0	0.8229921778916396	0.01497687988038227	0.025410601606706263	0.5454545454545454	0.5785123966942148
11	72890000	72995000	11	72890000	72995000	.	.	.	.	255,255,0	1.0070460048679295	0.023609752500825303	0.016588379838003466	0.7716942148760331	0.521198347107438
11	107890000	107980000	11	107890000	107980000	.	.	.	.	255,255,0	0.7433793382442515	0.02260813803883273	0.01661791708004482	0.5444444444444444	0.5222222222222223
11	34070000	34160000	11	34070000	34160000	.	.	.	.	255,255,0	0.851944009525418	0.020032176666367474	0.01907569405149065	0.5	0.7
11	73000000	73105000	11	73000000	73105000	.	.	.	.	255,255,0	0.898997836421375	0.018986216679905455	0.018890676477703032	0.512396694214876	0.6776859504132231
11	118655000	118755000	11	118655000	118755000	.	.	.	.	255,255,0	1.1711443586225911	0.019170823124744295	0.018672859183423762	0.8090909090909091	0.7909090909090909
11	18430000	18520000	11	18430000	18520000	.	.	.	.	255,255,0	0.7757856515082173	0.017214352592701883	0.02053915905088964	0.5222222222222223	0.5222222222222223
11	64435000	64520000	11	64435000	64520000	.	.	.	.	255,255,0	0.9014172119141737	0.018865873561006156	0.018600227065976825	0.5679012345679012	0.6172839506172839
11	75295000	75400000	11	75295000	75400000	.	.	.	.	255,255,0	0.8632630473532362	0.018357553931928096	0.01873725031133476	0.6446280991735537	0.5619834710743802
11	73205000	73315000	11	73205000	73315000	.	.	.	.	255,255,0	0.9586781933225692	0.015555938470688601	0.02124324192706439	0.5113636363636364	0.7462121212121212
11	33190000	33260000	11	33190000	33260000	.	.	.	.	255,255,0	0.8196389035813912	0.023764956330537813	0.012585200901296403	0.625	0.5178571428571429
11	66160000	66245000	11	66160000	66245000	.	.	.	.	255,255,0	1.0022412394399818	0.02076194814491348	0.015574478430407452	0.6419753086419753	0.6666666666666666
11	68080000	68155000	11	68080000	68155000	.	.	.	.	255,255,0	0.8064859142928797	0.01696022584749362	0.018475676021701574	0.515625	0.578125
11	8625000	8700000	11	8625000	8700000	.	.	.	.	255,255,0	0.8325154765541581	0.017694822181400595	0.016792360897986303	0.671875	0.546875
11	63430000	63505000	11	63430000	63505000	.	.	.	.	255,255,0	0.9085521081089669	0.014690517941627821	0.019754623691388383	0.640625	0.515625
11	118560000	118640000	11	118560000	118640000	.	.	.	.	255,255,0	0.8874381822544889	0.022798083687091516	0.009202037085282616	0.6805555555555556	0.5694444444444444
11	108005000	108090000	11	108005000	108090000	.	.	.	.	255,255,0	0.7868416147089937	0.01863322775612733	0.012984936385764324	0.5925925925925926	0.5185185185185185
11	46570000	46635000	11	46570000	46635000	.	.	.	.	255,255,0	0.8250268458073098	0.011684723584749843	0.01895965383145686	0.5714285714285714	0.5714285714285714
11	118885000	118970000	11	118885000	118970000	.	.	.	.	255,255,0	0.8927468696484446	0.015808996253417217	0.00799106767661373	0.691358024691358	0.6419753086419753
11	118990000	119065000	11	118990000	119065000	.	.	.	.	255,255,0	0.823823617988245	0.009659405720382399	0.012829181768537354	0.546875	0.640625
12	78545000	79765000	12	78545000	79765000	.	.	.	.	255,255,0	0.5506239176474311	0.3511090128005345	0.34081963449192165	0.45448487271757965	0.5037984806077569
12	58355000	59575000	12	58355000	59575000	.	.	.	.	255,255,0	0.8767705537305379	0.29816007806827605	0.3460876063111676	0.6628015460482474	0.4556177528988405
12	75065000	75695000	12	75065000	75695000	.	.	.	.	255,255,0	0.54526615590922	0.2913276110497643	0.2743974138443553	0.4670138888888889	0.45982142857142855
12	34385000	34825000	12	34385000	34825000	.	.	.	.	255,255,0	0.8434173333871988	0.24189371963608042	0.3037576615406881	0.4106060606060606	0.5723421262989609
12	34255000	34855000	12	34255000	34855000	.	.	.	.	255,255,0	1.080752553484053	0.3182358102857582	0.21097839874896024	0.44398907103825136	0.697538860103627
12	80785000	81555000	12	80785000	81555000	.	.	.	.	255,255,0	0.7913186172581839	0.21616519570198023	0.2603762811298207	0.46353646353646355	0.47802197802197804
12	82015000	82730000	12	82015000	82730000	.	.	.	.	255,255,0	1.1939743875222504	0.2560246794461738	0.21400894614558513	0.5709876543209876	0.7276234567901234
12	41645000	42430000	12	41645000	42430000	.	.	.	.	255,255,0	0.543973055960097	0.2277916303995537	0.1911827317200493	0.41804198045185065	0.4757250440634514
12	42970000	43740000	12	42970000	43740000	.	.	.	.	255,255,0	0.9007314821238541	0.18420906834740775	0.204708086488881	0.5865800865800865	0.5769230769230769
12	115080000	116280000	12	115080000	116280000	.	.	.	.	255,255,0	1.2228162119625807	0.18211241755371904	0.18047943269728628	0.6424931129476584	0.7670798898071626
12	91345000	91725000	12	91345000	91725000	.	.	.	.	255,255,0	0.663316646815892	0.1763090466504378	0.15242626531611714	0.4973009446693657	0.4817813765182186
12	5230000	6030000	12	5230000	6030000	.	.	.	.	255,255,0	0.9659497377268618	0.15210238400830417	0.16839552386378798	0.5669753086419753	0.6104938271604938
12	85850000	86305000	12	85850000	86305000	.	.	.	.	255,255,0	1.4640579268816016	0.14595922726067365	0.16670564285470868	0.6521739130434783	0.72117202268431
12	66530000	67120000	12	66530000	67120000	.	.	.	.	255,255,0	0.6174087461395017	0.14509718725084628	0.1627642026520803	0.446045197740113	0.4189265536723164
12	99420000	100155000	12	99420000	100155000	.	.	.	.	255,255,0	1.168601578863822	0.13555510536509047	0.1641719356219386	0.7423301680058437	0.6932067202337473
12	101200000	101665000	12	101200000	101665000	.	.	.	.	255,255,0	0.846296498452938	0.13567809616224008	0.13455768351598613	0.5337256677229516	0.6478044363965595
12	55570000	56020000	12	55570000	56020000	.	.	.	.	255,255,0	1.3941380601043942	0.14264835749032673	0.11786964836758895	0.6304347826086957	0.8492753623188406
12	67730000	68375000	12	67730000	68375000	.	.	.	.	255,255,0	1.505457740518223	0.12134711439741222	0.13196829772154983	0.7604733727810651	0.7576331360946745
12	72385000	72695000	12	72385000	72695000	.	.	.	.	255,255,0	0.7566034546285068	0.11549910094856289	0.13119856411464234	0.5080645161290323	0.4425403225806452
12	132195000	132560000	12	132195000	132560000	.	.	.	.	255,255,0	0.7599751720837923	0.06379061038885586	0.17787694138375998	0.42951059167275385	0.7202337472607743
12	105805000	106575000	12	105805000	106575000	.	.	.	.	255,255,0	1.5324544779253408	0.12368820709029826	0.11697813166678842	0.8576423576423576	0.8113553113553114
12	106750000	107345000	12	106750000	107345000	.	.	.	.	255,255,0	1.42755855430585	0.12085711906110966	0.11278922363349275	0.8038888888888889	0.7969444444444445
12	22220000	22570000	12	22220000	22570000	.	.	.	.	255,255,0	1.129949675551369	0.10779595615187085	0.11776352889957814	0.6595238095238095	0.5896825396825397
12	25580000	26180000	12	25580000	26180000	.	.	.	.	255,255,0	1.6381213531187477	0.12304883336369707	0.10006857046425191	0.7863387978142077	0.8092896174863388
12	64220000	64655000	12	64220000	64655000	.	.	.	.	255,255,0	1.244958415464109	0.10944054778123763	0.1083629463851625	0.7463842975206612	0.624593716143012
12	7350000	7790000	12	7350000	7790000	.	.	.	.	255,255,0	1.3759703300468975	0.11649134329116978	0.09487364277611784	0.8595959595959596	0.5934343434343434
12	16200000	16510000	12	16200000	16510000	.	.	.	.	255,255,0	0.7506708970262388	0.1205094134776095	0.0863763052584669	0.5332661290322581	0.4173387096774194
12	28330000	28690000	12	28330000	28690000	.	.	.	.	255,255,0	1.0242103527484876	0.10059250178742199	0.1051098644839894	0.668918918918919	0.5015015015015015
12	2150000	2725000	12	2150000	2725000	.	.	.	.	255,255,0	1.123133172740108	0.10939793513586	0.0931338378595531	0.6521997621878716	0.6747919143876338
12	117650000	118160000	12	117650000	118160000	.	.	.	.	255,255,0	1.1377362817149104	0.08146325917011354	0.11825155137728807	0.8344645550527904	0.505656108597285
12	102590000	103160000	12	102590000	103160000	.	.	.	.	255,255,0	1.1978470988847194	0.08965972371448913	0.11004789493210376	0.6461254319316703	0.795351800014355
12	3400000	3925000	12	3400000	3925000	.	.	.	.	255,255,0	1.1671235005855451	0.10269595828356538	0.09666086107457253	0.5489498042007832	0.793876824492702
12	121000000	121670000	12	121000000	121670000	.	.	.	.	255,255,0	1.2166133702757844	0.10514833177101607	0.0940572370169743	0.746268656716418	0.6231343283582089
12	96975000	97375000	12	96975000	97375000	.	.	.	.	255,255,0	1.15076009399136	0.0962181798749259	0.10279329090089692	0.8298780487804878	0.5969512195121951
12	21895000	22165000	12	21895000	22165000	.	.	.	.	255,255,0	1.0175078453474429	0.09836184987992622	0.10059351575453883	0.6050903026493961	0.5602082937198344
12	108930000	109245000	12	108930000	109245000	.	.	.	.	255,255,0	1.3092187440251193	0.07719489899324168	0.12160179424499672	0.8403128390269019	0.6325710841468549
12	52525000	53390000	12	52525000	53390000	.	.	.	.	255,255,0	1.698064852510019	0.11400920244146	0.08425006750140746	0.6831813978068437	0.9453032104637337
12	102535000	103205000	12	102535000	103205000	.	.	.	.	255,255,0	1.312905734853988	0.10263512991886348	0.09535678947475792	0.6615452151009658	0.8593064091308165
12	114450000	114985000	12	114450000	114985000	.	.	.	.	255,255,0	1.1421117542652157	0.0805954710918998	0.1173729331714783	0.7362393551344095	0.6604179817285908
12	65180000	65670000	12	65180000	65670000	.	.	.	.	255,255,0	1.5938751506370157	0.08631535937162035	0.11097409582302031	0.7930612244897959	0.7857142857142857
12	12980000	13395000	12	12980000	13395000	.	.	.	.	255,255,0	1.2227137067160871	0.10954379758961738	0.08669349775905098	0.6767157974300831	0.7956802721088435
12	93165000	93825000	12	93165000	93825000	.	.	.	.	255,255,0	1.7337118028969203	0.1014689649767554	0.09455984031667958	0.8575305291723202	0.882858435097241
12	59970000	60195000	12	59970000	60195000	.	.	.	.	255,255,0	1.0742771979723402	0.10524488585131438	0.09008576833964992	0.5444234404536862	0.7145557655954632
12	9775000	9885000	12	9775000	9885000	.	.	.	.	255,255,0	1.4577892643068617	0.14058856286106527	0.054664213506318095	0.8019972451790633	0.793732782369146
12	51155000	51760000	12	51155000	51760000	.	.	.	.	255,255,0	1.3417478755085506	0.09679835078436591	0.09774888091089565	0.6492878258532653	0.8371405536146197
12	39695000	40100000	12	39695000	40100000	.	.	.	.	255,255,0	1.3026328581726274	0.09884957370714315	0.09522845484096726	0.8506841165972635	0.5544318857822724
12	1735000	2130000	12	1735000	2130000	.	.	.	.	255,255,0	1.015646604161013	0.09279792156680322	0.10068656190664509	0.698125	0.51625
12	104760000	105500000	12	104760000	105500000	.	.	.	.	255,255,0	1.6019078423351116	0.08890603329455093	0.10408484734528195	0.8443243243243244	0.8949549549549549
12	121010000	121560000	12	121010000	121560000	.	.	.	.	255,255,0	1.1771427285725244	0.08736214770559886	0.10398689638010782	0.7850968228200371	0.5575747912801484
12	17925000	18005000	12	17925000	18005000	.	.	.	.	255,255,0	0.8092561550819062	0.09346777549781521	0.09767212802346072	0.5416666666666666	0.5138888888888888
12	85255000	85440000	12	85255000	85440000	.	.	.	.	255,255,0	1.2670194810182078	0.08061636560728626	0.1103043916244118	0.7313019390581718	0.6371191135734072
12	29695000	30045000	12	29695000	30045000	.	.	.	.	255,255,0	1.0022792959728941	0.10310117061548926	0.08559895451324512	0.765079365079365	0.40476190476190477
12	9475000	9570000	12	9475000	9570000	.	.	.	.	255,255,0	1.011455801082228	0.07045215695005289	0.11775797364995265	0.65	0.65
12	65180000	65540000	12	65180000	65540000	.	.	.	.	255,255,0	1.1307005492723554	0.07855119275119085	0.10958824735163017	0.7364864864864865	0.5037537537537538
12	108355000	108900000	12	108355000	108900000	.	.	.	.	255,255,0	1.3369223637118488	0.08386492673526448	0.10367384762272966	0.7279338842975207	0.7861157024793388
12	76990000	77325000	12	76990000	77325000	.	.	.	.	255,255,0	1.1980665792983398	0.08603266347570783	0.10049483277754664	0.7534602076124568	0.5484429065743944
12	40155000	40380000	12	40155000	40380000	.	.	.	.	255,255,0	0.8837754659522347	0.09064872480779534	0.09451336018147141	0.5633270321361059	0.5746691871455577
12	95475000	95935000	12	95475000	95935000	.	.	.	.	255,255,0	1.0650350261412642	0.09337617741506027	0.09101140992534178	0.6970397779833488	0.6424606845513413
12	89960000	90420000	12	89960000	90420000	.	.	.	.	255,255,0	1.5777858211695694	0.08723231876359977	0.09545197964370511	0.9047178538390379	0.7682701202590194
12	107510000	108020000	12	107510000	108020000	.	.	.	.	255,255,0	1.4677028034422333	0.0968241675232443	0.08577122573306357	0.828921568627451	0.796236802413273
12	116415000	117135000	12	116415000	117135000	.	.	.	.	255,255,0	1.7412813907106433	0.09490008576193631	0.08728775283767909	0.934931506849315	0.8346651445966514
12	13485000	13830000	12	13485000	13830000	.	.	.	.	255,255,0	0.961211765619012	0.0989016885594183	0.08237355846407851	0.6563265306122449	0.6236734693877551
12	10375000	10725000	12	10375000	10725000	.	.	.	.	255,255,0	1.368122510198802	0.08306186692627128	0.09681777473784173	0.8523809523809524	0.7753968253968254
12	32515000	32895000	12	32515000	32895000	.	.	.	.	255,255,0	1.4529151857192928	0.08632592214794649	0.09316999153761923	0.7361673414304993	0.8245614035087719
12	112945000	113300000	12	112945000	113300000	.	.	.	.	255,255,0	0.9752392606524832	0.10653420716515746	0.07232653870221031	0.7121913580246914	0.48996913580246915
12	3985000	4425000	12	3985000	4425000	.	.	.	.	255,255,0	1.4741520576854916	0.08018140224613449	0.09707110512697112	0.852020202020202	0.7186868686868687
12	130880000	131230000	12	130880000	131230000	.	.	.	.	255,255,0	0.8089762644308877	0.09510461651201052	0.08069175433180564	0.45634920634920634	0.7611111111111111
12	88535000	88830000	12	88535000	88830000	.	.	.	.	255,255,0	1.4283818213520623	0.0935501656185776	0.08203041595174389	0.8255555555555556	0.6633333333333333
12	52755000	53385000	12	52755000	53385000	.	.	.	.	255,255,0	1.5544526601892792	0.09246806768970087	0.0815354877875642	0.6078869047619048	0.9367559523809523
12	38715000	39020000	12	38715000	39020000	.	.	.	.	255,255,0	1.030038910703816	0.09374610038557185	0.07917413709313724	0.8345473465140478	0.40582726326742974
12	112320000	112860000	12	112320000	112860000	.	.	.	.	255,255,0	1.4415508340514944	0.07484455810393209	0.09758199000477719	0.6595959595959596	0.8791245791245791
12	122620000	122690000	12	122620000	122690000	.	.	.	.	255,255,0	0.9063149235124383	0.14877905602378705	0.022921335997822378	0.5892857142857143	0.5892857142857143
12	54610000	54855000	12	54610000	54855000	.	.	.	.	255,255,0	1.0301459272546667	0.09459173709115472	0.07633820785558072	0.6784	0.5312
12	45160000	45340000	12	45160000	45340000	.	.	.	.	255,255,0	1.0157713870986613	0.08297082887717028	0.08498300772276972	0.5	0.6578947368421053
12	78110000	78325000	12	78110000	78325000	.	.	.	.	255,255,0	1.500336294931552	0.07589511690534505	0.09197775558913163	0.7417355371900827	0.7913223140495868
12	53410000	53900000	12	53410000	53900000	.	.	.	.	255,255,0	1.673702330034525	0.07258615731920703	0.09344522279216197	0.9497959183673469	0.74
12	122350000	122470000	12	122350000	122470000	.	.	.	.	255,255,0	1.2195595506870736	0.023436394209364345	0.14247499413992648	0.7243589743589743	0.7884615384615384
12	89410000	89850000	12	89410000	89850000	.	.	.	.	255,255,0	1.4435227683411858	0.09382803487386301	0.07169673907427182	0.853030303030303	0.545045045045045
12	103275000	103950000	12	103275000	103950000	.	.	.	.	255,255,0	1.8270123784699845	0.08002084949817018	0.08540519064925878	0.9197664359861591	0.9191176470588235
12	75910000	76435000	12	75910000	76435000	.	.	.	.	255,255,0	1.828225827698012	0.09506363052613176	0.07010932762952199	0.8907084371662514	0.8543965824136703
12	48595000	49030000	12	48595000	49030000	.	.	.	.	255,255,0	1.535792889078058	0.07653215170787783	0.08802987389903305	0.7660123966942148	0.8486570247933884
12	1905000	2140000	12	1905000	2140000	.	.	.	.	255,255,0	0.8588595285788833	0.08250326972277075	0.08202335105238356	0.5434027777777778	0.53125
12	92535000	92995000	12	92535000	92995000	.	.	.	.	255,255,0	1.3427179898144972	0.07042632022993253	0.09331727885157076	0.6951896392229417	0.8436632747456059
12	113890000	114385000	12	113890000	114385000	.	.	.	.	255,255,0	1.1678511932459381	0.08194611466765062	0.07949757028860241	0.6548	0.758
12	11380000	11635000	12	11380000	11635000	.	.	.	.	255,255,0	1.4943110077644528	0.0813523145136043	0.07749217049645615	0.8032544378698225	0.8742603550295858
12	93890000	94495000	12	93890000	94495000	.	.	.	.	255,255,0	1.8139602329281628	0.0836166782468829	0.07465475835011637	0.8906208008599839	0.9240076921639968
12	11690000	12195000	12	11690000	12195000	.	.	.	.	255,255,0	1.5877796648345388	0.08148409439330873	0.0767167411670299	0.9265667051134179	0.7904652056901191
12	56510000	57020000	12	56510000	57020000	.	.	.	.	255,255,0	1.0766946423517085	0.07166677437101707	0.08576259944618068	0.6391402714932126	0.6444193061840121
12	56110000	56495000	12	56110000	56495000	.	.	.	.	255,255,0	1.5270883297248148	0.094822286590101	0.06080522038110341	0.8902038132807364	0.6679815910585142
12	109870000	110280000	12	109870000	110280000	.	.	.	.	255,255,0	1.191321752543423	0.0663650557386419	0.08812996867769926	0.7334494773519163	0.6742160278745645
12	1220000	1710000	12	1220000	1710000	.	.	.	.	255,255,0	1.7053213355155643	0.08712714116742906	0.06685774087821403	0.8371428571428572	0.9106122448979592
12	78390000	78530000	12	78390000	78530000	.	.	.	.	255,255,0	1.117165930191088	0.07863889264051127	0.0745311488460527	0.680952380952381	0.5952380952380952
12	47075000	47395000	12	47075000	47395000	.	.	.	.	255,255,0	1.0529059932875688	0.07283144179990622	0.07996511647184598	0.5350378787878788	0.7225378787878788
12	42485000	42770000	12	42485000	42770000	.	.	.	.	255,255,0	1.6594545391117577	0.07379446111413471	0.07836573730488644	0.8894173602853745	0.7871581450653984
12	110455000	110865000	12	110455000	110865000	.	.	.	.	255,255,0	1.131631787237855	0.08956994043621001	0.06225814879552909	0.7078977932636469	0.6533101045296167
12	101800000	102150000	12	101800000	102150000	.	.	.	.	255,255,0	1.307993832277981	0.07652717319935315	0.0743962088981793	0.8761904761904762	0.6976190476190476
12	117145000	117605000	12	117145000	117605000	.	.	.	.	255,255,0	1.3349776702934562	0.06994913223328009	0.08092661217363864	0.713691026827012	0.8459759481961147
12	55135000	55360000	12	55135000	55360000	.	.	.	.	255,255,0	1.0991897292093944	0.08290176150611994	0.06750715303136988	0.6994328922495274	0.6427221172022685
12	118735000	118805000	12	118735000	118805000	.	.	.	.	255,255,0	0.9945021084150132	0.024380682249995542	0.12396851288385727	0.5178571428571429	0.625
12	24990000	25305000	12	24990000	25305000	.	.	.	.	255,255,0	1.4824726352389825	0.07093876144074514	0.07563881438731349	0.7880859375	0.7666015625
12	132980000	133170000	12	132980000	133170000	.	.	.	.	255,255,0	0.9905071604396284	0.07371949636037133	0.07125373821100256	0.7973684210526316	0.618421052631579
12	15745000	16030000	12	15745000	16030000	.	.	.	.	255,255,0	1.7078529027252811	0.06585515890063315	0.07886990305210934	0.901307966706302	0.8941736028537456
12	121015000	121440000	12	121015000	121440000	.	.	.	.	255,255,0	1.19934384259984	0.07036171927632084	0.07288382409484968	0.7495943753380205	0.6673877771768524
12	47425000	47790000	12	47425000	47790000	.	.	.	.	255,255,0	1.293330557910723	0.07481592754628413	0.06842058411196836	0.8078889700511322	0.6252739225712198
12	99090000	99400000	12	99090000	99400000	.	.	.	.	255,255,0	0.8570245799092522	0.06984135285223447	0.07298567056130777	0.43044354838709675	0.7086693548387096
12	64900000	65150000	12	64900000	65150000	.	.	.	.	255,255,0	1.712490700778121	0.07973228826169743	0.06302700410142575	0.7861538461538462	0.9
12	27565000	27840000	12	27565000	27840000	.	.	.	.	255,255,0	1.7555933918753435	0.07763430226847196	0.06228159552820983	0.8915816326530612	0.8660714285714286
12	40820000	41010000	12	40820000	41010000	.	.	.	.	255,255,0	0.8402206067773182	0.0724600758143106	0.06709627234484525	0.5236842105263158	0.5131578947368421
12	6080000	6405000	12	6080000	6405000	.	.	.	.	255,255,0	1.1098410342938103	0.06775116842995604	0.07112748875776108	0.6593204775022957	0.7144168962350781
12	29215000	29475000	12	29215000	29475000	.	.	.	.	255,255,0	1.4089340656362672	0.07224378338587635	0.06606923034378748	0.8076923076923077	0.7250712250712251
12	111355000	111750000	12	111355000	111750000	.	.	.	.	255,255,0	1.599692085570138	0.07528957703466818	0.0626788694022414	0.863125	0.878125
12	110880000	111280000	12	110880000	111280000	.	.	.	.	255,255,0	1.2732708833106312	0.0714305952894381	0.06493177643200647	0.6896341463414634	0.8128048780487804
12	108920000	109030000	12	108920000	109030000	.	.	.	.	255,255,0	1.1018991168705186	0.08911517247400241	0.04658742709277538	0.7196969696969697	0.5833333333333334
12	25355000	25545000	12	25355000	25545000	.	.	.	.	255,255,0	1.8098249429262236	0.07297824272777118	0.0606326206985528	0.7921052631578948	0.9342105263157895
12	32910000	33085000	12	32910000	33085000	.	.	.	.	255,255,0	1.219130892828805	0.06895448508739235	0.06388450968028567	0.8487654320987654	0.5833333333333334
12	93380000	93800000	12	93380000	93800000	.	.	.	.	255,255,0	1.6510446889579353	0.07061485245813398	0.06143079722901551	0.7801771871539314	0.9518272425249169
12	11485000	11575000	12	11485000	11575000	.	.	.	.	255,255,0	0.8938783510275711	0.0707620385778886	0.061049299026476864	0.5	0.7
12	15425000	15670000	12	15425000	15670000	.	.	.	.	255,255,0	1.1734534150528662	0.061943333229744366	0.06967167427288977	0.6048	0.7968
12	70970000	71120000	12	70970000	71120000	.	.	.	.	255,255,0	0.8589888616896839	0.05724876808449633	0.07426636043836612	0.5041666666666667	0.5041666666666667
12	75720000	75895000	12	75720000	75895000	.	.	.	.	255,255,0	1.39362630820901	0.07423838070819719	0.05638417922501346	0.6141975308641975	0.8611111111111112
12	7990000	8170000	12	7990000	8170000	.	.	.	.	255,255,0	1.0803633090257256	0.06302460179677566	0.06679445454568145	0.6578947368421053	0.6988304093567251
12	68730000	69035000	12	68730000	69035000	.	.	.	.	255,255,0	1.6577041680983655	0.05756842988905303	0.07192799969046969	0.9053069719042663	0.7596253902185224
12	79940000	80100000	12	79940000	80100000	.	.	.	.	255,255,0	1.4935232910842466	0.08316828638017161	0.04616237937534731	0.8272058823529411	0.7757352941176471
12	56130000	56350000	12	56130000	56350000	.	.	.	.	255,255,0	1.2425379750688208	0.07982076538625033	0.04926052102996286	0.8636363636363636	0.5118577075098815
12	124860000	125250000	12	124860000	125250000	.	.	.	.	255,255,0	1.6369148398236002	0.06509642064908068	0.06378198727007967	0.7557692307692307	0.933974358974359
12	22695000	22825000	12	22695000	22825000	.	.	.	.	255,255,0	1.1261737184861846	0.06572318649436422	0.06247969903354594	0.5934259259259259	0.6663115588115588
12	56510000	56875000	12	56510000	56875000	.	.	.	.	255,255,0	1.1769564998470747	0.05287749883983213	0.07465215487580844	0.718772826880935	0.6691015339663988
12	15680000	15740000	12	15680000	15740000	.	.	.	.	255,255,0	0.8669619386671091	0.07661946592876064	0.050556369778773154	0.5	0.5
12	76470000	76735000	12	76470000	76735000	.	.	.	.	255,255,0	1.3116240461328494	0.06958047345671477	0.05651638188797045	0.7599451303155007	0.6995884773662552
12	40525000	40715000	12	40525000	40715000	.	.	.	.	255,255,0	1.6354757964874662	0.056747668492884124	0.06903418035151423	0.8657894736842106	0.8342105263157895
12	116420000	116695000	12	116420000	116695000	.	.	.	.	255,255,0	1.3642704091322333	0.07806119120445404	0.046848657411420705	0.9298469387755102	0.6313775510204082
12	6665000	6965000	12	6665000	6965000	.	.	.	.	255,255,0	1.341864658824881	0.04968117121906809	0.07438034944472754	0.7430107526881721	0.8376344086021505
12	39315000	39500000	12	39315000	39500000	.	.	.	.	255,255,0	1.2849464122286243	0.07033862253646994	0.05343843592438138	0.8587257617728532	0.6094182825484764
12	96645000	96915000	12	96645000	96915000	.	.	.	.	255,255,0	1.4028104423731662	0.053070793118327755	0.07055636115323605	0.7552910052910053	0.9087301587301587
12	118575000	118815000	12	118575000	118815000	.	.	.	.	255,255,0	1.8715025425948095	0.057758234698265326	0.06434012670644751	0.895	0.9516666666666667
12	27170000	27470000	12	27170000	27470000	.	.	.	.	255,255,0	1.780312251586888	0.05077610100438197	0.07117182300569874	0.8634408602150537	0.8870967741935484
12	14375000	14625000	12	14375000	14625000	.	.	.	.	255,255,0	1.4982721492919742	0.06738973713563284	0.05389306858267165	0.9184615384615384	0.7738461538461539
12	45550000	45805000	12	45550000	45805000	.	.	.	.	255,255,0	1.5907135784814121	0.06760400296632055	0.05309660123804606	0.9245562130177515	0.7440828402366864
12	108060000	108305000	12	108060000	108305000	.	.	.	.	255,255,0	1.6846332483352568	0.05662478336755458	0.06358445966659984	0.9344	0.8608
12	119530000	119850000	12	119530000	119850000	.	.	.	.	255,255,0	0.6065567003300839	0.0588831096928967	0.060885536620534475	0.4119318181818182	0.45738636363636365
12	95990000	96220000	12	95990000	96220000	.	.	.	.	255,255,0	1.06369982262638	0.05999694233276272	0.05757409962258996	0.7735507246376812	0.6032608695652174
12	53440000	53710000	12	53440000	53710000	.	.	.	.	255,255,0	1.3932676839586282	0.07111555505721584	0.046137262246936324	0.9034391534391535	0.6071428571428571
12	6165000	6405000	12	6165000	6405000	.	.	.	.	255,255,0	1.074012898119251	0.058827310847189423	0.05821404216989223	0.6016666666666667	0.7483333333333333
12	104235000	104525000	12	104235000	104525000	.	.	.	.	255,255,0	1.3630163894478438	0.06356036798503933	0.05347198779847917	0.8425287356321839	0.7850574712643679
12	50465000	50790000	12	50465000	50790000	.	.	.	.	255,255,0	1.1882594812878327	0.05411346155308759	0.0626374235034403	0.6850321395775941	0.7548209366391184
12	39060000	39295000	12	39060000	39295000	.	.	.	.	255,255,0	1.6581236023974442	0.05322514345550017	0.06341416932321492	0.8211805555555556	0.9305555555555556
12	55380000	55470000	12	55380000	55470000	.	.	.	.	255,255,0	1.1926977112219683	0.05459949253644232	0.062021573798612395	0.7	0.6333333333333333
12	58150000	58325000	12	58150000	58325000	.	.	.	.	255,255,0	1.8315228084727373	0.05181928508991668	0.06465033855001928	0.8981481481481481	0.9228395061728395
12	12510000	12885000	12	12510000	12885000	.	.	.	.	255,255,0	1.8812485717268617	0.044669279885052704	0.07107608984097502	0.971606648199446	0.9439058171745153
12	26240000	26555000	12	26240000	26555000	.	.	.	.	255,255,0	1.5974118548912748	0.06738236779497991	0.04736379117413359	0.9248046875	0.6767578125
12	51805000	51935000	12	51805000	51935000	.	.	.	.	255,255,0	1.315316304494528	0.0633132896700981	0.05082322523387102	0.7747252747252747	0.7417582417582418
12	94950000	95280000	12	94950000	95280000	.	.	.	.	255,255,0	1.314963145080626	0.049612572671927035	0.06438160953650729	0.8707664884135472	0.7388591800356507
12	54395000	54595000	12	54395000	54595000	.	.	.	.	255,255,0	1.7432552663295497	0.0695837818327239	0.044352094940110054	0.8642857142857143	0.9404761904761905
12	65285000	65505000	12	65285000	65505000	.	.	.	.	255,255,0	1.0283020863609158	0.05758619332460042	0.056146491392130495	0.6225296442687747	0.5553359683794467
12	46765000	47055000	12	46765000	47055000	.	.	.	.	255,255,0	1.273409851824412	0.05961226107254137	0.054035514183355296	0.6609195402298851	0.8011494252873563
12	116710000	117120000	12	116710000	117120000	.	.	.	.	255,255,0	1.4017656550946511	0.05233459835454522	0.0603479125149077	0.7601626016260162	0.9006968641114983
12	39710000	39840000	12	39710000	39840000	.	.	.	.	255,255,0	1.238052676381697	0.07810948544014432	0.03410214909196421	0.7967032967032966	0.6538461538461539
12	53270000	53385000	12	53270000	53385000	.	.	.	.	255,255,0	1.5360481502708485	0.04398699123335216	0.06787354764919154	0.8263888888888888	0.8263888888888888
12	10750000	10900000	12	10750000	10900000	.	.	.	.	255,255,0	0.8377896432179224	0.05906472728148145	0.05234007509500037	0.5139030612244897	0.6505527210884354
12	52415000	52520000	12	52415000	52520000	.	.	.	.	255,255,0	1.5195018680810313	0.04613780164274438	0.06491877453458941	0.8099173553719008	0.8264462809917356
12	69760000	69980000	12	69760000	69980000	.	.	.	.	255,255,0	1.7354852141111068	0.0522822524764365	0.05848763994778272	0.8517786561264822	0.8636363636363636
12	69250000	69495000	12	69250000	69495000	.	.	.	.	255,255,0	1.5661681409737334	0.05832660807618398	0.05231154425921418	0.8896	0.736
12	68610000	68720000	12	68610000	68720000	.	.	.	.	255,255,0	1.562217684926896	0.05103745803457323	0.05887384938276821	0.8106060606060606	0.7954545454545454
12	11165000	11325000	12	11165000	11325000	.	.	.	.	255,255,0	1.0950074825202212	0.050019236237850546	0.059854206189634634	0.5257352941176471	0.8419117647058824
12	27875000	28100000	12	27875000	28100000	.	.	.	.	255,255,0	1.3874326035473659	0.05133165698780463	0.05845449057505825	0.8279773156899811	0.7296786389413988
12	77010000	77190000	12	77010000	77190000	.	.	.	.	255,255,0	1.4226176525474024	0.06051946069439651	0.0492286971873845	0.8391812865497076	0.716374269005848
12	31000000	31190000	12	31000000	31190000	.	.	.	.	255,255,0	1.4021249990321754	0.054939053122527726	0.0539553470665884	0.8710526315789474	0.6973684210526315
12	545000	665000	12	545000	665000	.	.	.	.	255,255,0	1.4322117429454897	0.05671882659911126	0.05116669943549293	0.6987179487179487	0.8525641025641025
12	14975000	15155000	12	14975000	15155000	.	.	.	.	255,255,0	1.3661103582785559	0.04899333290605924	0.05883891421919027	0.7456140350877193	0.8801169590643275
12	46140000	46370000	12	46140000	46370000	.	.	.	.	255,255,0	1.2617531032331342	0.05548883909180698	0.05212563563717497	0.5634057971014492	0.8713768115942029
12	8690000	8825000	12	8690000	8825000	.	.	.	.	255,255,0	1.047470033748798	0.07464550794303342	0.03284604522755259	0.6581632653061225	0.7295918367346939
12	68395000	68595000	12	68395000	68595000	.	.	.	.	255,255,0	1.1154688808575415	0.06268778120668071	0.04409601035560713	0.7023809523809523	0.5738095238095238
12	64660000	64790000	12	64660000	64790000	.	.	.	.	255,255,0	0.9617997726834399	0.05965455202552672	0.04651716525890799	0.5336708745799654	0.6463763509218055
12	4440000	4645000	12	4440000	4645000	.	.	.	.	255,255,0	1.172610874673434	0.05338583527582562	0.0524912944769917	0.7619047619047619	0.671201814058957
12	131360000	131585000	12	131360000	131585000	.	.	.	.	255,255,0	1.0772066534048292	0.06320445421531459	0.04263848585456297	0.8015122873345936	0.7523629489603024
12	51185000	51405000	12	51185000	51405000	.	.	.	.	255,255,0	1.4445839482111538	0.06142013717167112	0.043869382628149295	0.808300395256917	0.8557312252964426
12	89855000	89925000	12	89855000	89925000	.	.	.	.	255,255,0	0.9396376173637677	0.05530652593164801	0.04904958198421702	0.5892857142857143	0.5535714285714286
12	31615000	31755000	12	31615000	31755000	.	.	.	.	255,255,0	0.9710070018024693	0.0297353006687563	0.07423412423635103	0.5	0.6619047619047619
12	111825000	111900000	12	111825000	111900000	.	.	.	.	255,255,0	0.9838457076600355	0.0648360994548483	0.03901265327800147	0.609375	0.546875
12	44135000	44285000	12	44135000	44285000	.	.	.	.	255,255,0	1.4397289391139951	0.05402873561034498	0.04980857283359595	0.7625	0.8291666666666667
12	105630000	105790000	12	105630000	105790000	.	.	.	.	255,255,0	1.4674464217200403	0.04338274059707417	0.06006317642296513	0.7389705882352942	0.8933823529411765
12	94520000	94925000	12	94520000	94925000	.	.	.	.	255,255,0	1.864918625085201	0.05350295796086857	0.04963300157922296	0.9649018441403926	0.9292088042831648
12	57150000	57380000	12	57150000	57380000	.	.	.	.	255,255,0	1.6869012184572112	0.05474951280176829	0.04806577459208976	0.9293478260869565	0.8496376811594203
12	14660000	14870000	12	14660000	14870000	.	.	.	.	255,255,0	0.7837826672481214	0.04630507471179432	0.05628222377279066	0.5476190476190477	0.577922077922078
12	32215000	32470000	12	32215000	32470000	.	.	.	.	255,255,0	1.4643962597221898	0.04672610759688249	0.05572501372771543	0.6924934911242604	0.9263988165680473
12	113325000	113615000	12	113325000	113615000	.	.	.	.	255,255,0	1.1287718082260314	0.049019990701482136	0.052885205341763754	0.7896551724137931	0.603448275862069
12	120735000	120990000	12	120735000	120990000	.	.	.	.	255,255,0	1.1270950704929223	0.05695416914262777	0.04490108546529388	0.7884615384615384	0.5902366863905325
12	62655000	62795000	12	62655000	62795000	.	.	.	.	255,255,0	1.2481090337319691	0.06496507130544142	0.03673646511940716	0.8497023809523809	0.5163690476190477
12	1745000	1895000	12	1745000	1895000	.	.	.	.	255,255,0	1.7762172336405704	0.06080299051196833	0.04075339284078053	0.8875	0.9041666666666667
12	72165000	72330000	12	72165000	72330000	.	.	.	.	255,255,0	1.1208747496051295	0.045202882684809036	0.055987166349814405	0.6089965397923875	0.698961937716263
12	54075000	54145000	12	54075000	54145000	.	.	.	.	255,255,0	1.0483859341467854	0.04066954432941139	0.06019763202412601	0.625	0.625
12	25140000	25285000	12	25140000	25285000	.	.	.	.	255,255,0	1.6485557647016749	0.0453742209092212	0.05548404593900619	0.8023995535714286	0.8964099702380952
12	12225000	12490000	12	12225000	12490000	.	.	.	.	255,255,0	1.6688372724467666	0.048302456710607566	0.0523191330732104	0.8998628257887518	0.943758573388203
12	50020000	50115000	12	50020000	50115000	.	.	.	.	255,255,0	1.3097190143733397	0.05251633302211593	0.04807831934298008	0.79	0.69
12	122125000	122225000	12	122125000	122225000	.	.	.	.	255,255,0	1.3466759046785133	0.05645814542872721	0.04355252590953092	0.8090909090909091	0.6454545454545455
12	103715000	103910000	12	103715000	103910000	.	.	.	.	255,255,0	0.9957878687930268	0.03266050232349604	0.06703785184744065	0.5175	0.7925
12	51435000	51755000	12	51435000	51755000	.	.	.	.	255,255,0	1.4816187675586325	0.041754981770273675	0.0578809857374219	0.7869318181818182	0.8986742424242424
12	69540000	69655000	12	69540000	69655000	.	.	.	.	255,255,0	1.2162745997333553	0.04842672038815497	0.05108915137764084	0.7430555555555556	0.5902777777777778
12	123340000	123450000	12	123340000	123450000	.	.	.	.	255,255,0	1.4678945969396995	0.04270703734679389	0.05663095613519367	0.7954545454545454	0.8257575757575758
12	117455000	117575000	12	117455000	117575000	.	.	.	.	255,255,0	1.289563224396025	0.033942563520170804	0.06523395755182798	0.8012820512820513	0.8012820512820513
12	123740000	124075000	12	123740000	124075000	.	.	.	.	255,255,0	1.497773316754616	0.04960064835876384	0.049097204722385726	0.8366755793226381	0.8622339310055573
12	112615000	112850000	12	112615000	112850000	.	.	.	.	255,255,0	1.4278716922378303	0.03541835391583832	0.06311298605894788	0.6267361111111112	0.9392361111111112
12	104570000	104750000	12	104570000	104750000	.	.	.	.	255,255,0	1.3922742083608992	0.04762864446325736	0.05073812527475474	0.7748538011695907	0.9093567251461988
12	31555000	31790000	12	31555000	31790000	.	.	.	.	255,255,0	1.814301954450935	0.050930150098513274	0.04649721764603543	0.9045138888888888	0.9392361111111112
12	57915000	58135000	12	57915000	58135000	.	.	.	.	255,255,0	1.438789719016099	0.049938690327689265	0.047153456518181175	0.7213438735177866	0.9071146245059288
12	92795000	92965000	12	92795000	92965000	.	.	.	.	255,255,0	1.352181787613306	0.038071186128314706	0.057981377895221814	0.6699346405228758	0.8921568627450981
12	2920000	3155000	12	2920000	3155000	.	.	.	.	255,255,0	1.0529870585067131	0.04772666063854855	0.04814845546509571	0.6267361111111112	0.7100694444444444
12	12535000	12625000	12	12535000	12625000	.	.	.	.	255,255,0	1.0195493072361574	0.07750355496644992	0.017224973176897623	0.7666666666666667	0.5222222222222223
12	49450000	49665000	12	49450000	49665000	.	.	.	.	255,255,0	0.9865563787839915	0.039678020794591096	0.05446217238794368	0.506198347107438	0.7004132231404959
12	4955000	5115000	12	4955000	5115000	.	.	.	.	255,255,0	1.4961520256681786	0.05179887124138055	0.042242828066093946	0.8492647058823529	0.8419117647058824
12	4215000	4380000	12	4215000	4380000	.	.	.	.	255,255,0	1.7860000935053797	0.040155835374790005	0.05381378266095277	0.8858131487889274	0.9204152249134948
12	680000	925000	12	680000	925000	.	.	.	.	255,255,0	1.8214528075043726	0.04913646465300098	0.04463635637046576	0.96	0.8928
12	70630000	70750000	12	70630000	70750000	.	.	.	.	255,255,0	1.4428363447756314	0.046755781321665274	0.04671707164909222	0.7884615384615384	0.7371794871794872
12	133265000	133455000	12	133265000	133455000	.	.	.	.	255,255,0	1.0394970404170083	0.05245337191267586	0.04096733963399765	0.7342105263157894	0.7868421052631579
12	8255000	8395000	12	8255000	8395000	.	.	.	.	255,255,0	1.3353042829323754	0.042748578047081806	0.0505604742982701	0.8047619047619048	0.8047619047619048
12	120145000	120340000	12	120145000	120340000	.	.	.	.	255,255,0	0.905109538373155	0.06708769315151188	0.026107462654774496	0.6875	0.5025
12	124520000	124800000	12	124520000	124800000	.	.	.	.	255,255,0	1.503806675234368	0.04056542706706989	0.0523859318322756	0.9174876847290641	0.789049394221808
12	120640000	120725000	12	120640000	120725000	.	.	.	.	255,255,0	1.3215711257879486	0.03666142046427624	0.055251831760269224	0.7407407407407407	0.7407407407407407
12	26850000	27045000	12	26850000	27045000	.	.	.	.	255,255,0	1.1346155404632627	0.05004945708518502	0.04168831618787417	0.8125	0.5125
12	50895000	51040000	12	50895000	51040000	.	.	.	.	255,255,0	1.5341407905679776	0.05065150449707814	0.04062839824848033	0.88	0.8266666666666667
12	1065000	1190000	12	1065000	1190000	.	.	.	.	255,255,0	1.095630430899541	0.028256653557927183	0.06237948893919569	0.6863905325443787	0.7100591715976331
12	108615000	108900000	12	108615000	108900000	.	.	.	.	255,255,0	1.4836833670409322	0.033344696760029366	0.05721644164136325	0.7419738406658739	0.9417360285374554
12	3220000	3385000	12	3220000	3385000	.	.	.	.	255,255,0	1.3458297586099586	0.04794271709628126	0.0425618088790867	0.754325259515571	0.8512110726643599
12	30785000	30915000	12	30785000	30915000	.	.	.	.	255,255,0	0.7698170153807641	0.04867034759976456	0.04141139669012367	0.5	0.554945054945055
12	56880000	57005000	12	56880000	57005000	.	.	.	.	255,255,0	1.305962802288988	0.04527035467526801	0.04481087673288579	0.8402366863905325	0.6390532544378699
12	66285000	66500000	12	66285000	66500000	.	.	.	.	255,255,0	1.2814545907269523	0.0385034571423991	0.051507400637257145	0.5020661157024794	0.8698347107438017
12	82915000	83045000	12	82915000	83045000	.	.	.	.	255,255,0	1.5251211483015286	0.0399477888657937	0.05005303799222449	0.8296703296703297	0.7967032967032966
12	31820000	32140000	12	31820000	32140000	.	.	.	.	255,255,0	1.7985944005944656	0.04956987442717131	0.040157596920604735	0.9479166666666666	0.8778409090909091
12	53925000	54070000	12	53925000	54070000	.	.	.	.	255,255,0	1.4483560864959237	0.042911167186995516	0.04661237327620901	0.8711111111111111	0.8088888888888889
12	94530000	94690000	12	94530000	94690000	.	.	.	.	255,255,0	1.470980820242615	0.06312650352914573	0.0262713742315046	0.9227941176470589	0.6948529411764706
12	92860000	92960000	12	92860000	92960000	.	.	.	.	255,255,0	1.1424203792845269	0.0249815268079729	0.06426968864324961	0.5363636363636364	0.8090909090909091
12	113625000	113870000	12	113625000	113870000	.	.	.	.	255,255,0	1.3479327306402977	0.04402777102740504	0.045127903956069804	0.7296	0.8768
12	93175000	93365000	12	93175000	93365000	.	.	.	.	255,255,0	1.119258370814188	0.05460775620723059	0.03442085056109261	0.8236842105263158	0.5973684210526315
12	52540000	52730000	12	52540000	52730000	.	.	.	.	255,255,0	1.4050377721496714	0.04701904829700326	0.04138473778255913	0.8342105263157895	0.7657894736842106
12	65540000	65630000	12	65540000	65630000	.	.	.	.	255,255,0	1.211956311311395	0.0416186453889724	0.0462503747405546	0.6555555555555556	0.7222222222222222
12	54160000	54360000	12	54160000	54360000	.	.	.	.	255,255,0	1.233033003711694	0.0401526562495072	0.04762884432086082	0.8357142857142857	0.6642857142857143
12	62995000	63190000	12	62995000	63190000	.	.	.	.	255,255,0	1.6310848957616433	0.036573119894562175	0.051163757694212414	0.7575	0.9375
12	98535000	98760000	12	98535000	98760000	.	.	.	.	255,255,0	1.365811561410698	0.034659468543687434	0.0529953709807327	0.7674858223062382	0.9187145557655955
12	19905000	20045000	12	19905000	20045000	.	.	.	.	255,255,0	1.0973930390425615	0.05027390408169531	0.03693308899288901	0.7666666666666667	0.5571428571428572
12	39980000	40090000	12	39980000	40090000	.	.	.	.	255,255,0	0.9414677724314683	0.04284215515459808	0.044155823633250546	0.5984848484848485	0.6136363636363636
12	98915000	99060000	12	98915000	99060000	.	.	.	.	255,255,0	1.2787364459928636	0.042492772804744186	0.04431877900112349	0.8	0.8
12	57395000	57590000	12	57395000	57590000	.	.	.	.	255,255,0	1.156797885850199	0.04425998016605483	0.04151359319461032	0.7725	0.6175
12	57665000	57845000	12	57665000	57845000	.	.	.	.	255,255,0	1.58399336437158	0.045342208986691335	0.04036411257600306	0.8099415204678363	0.9093567251461988
12	1625000	1700000	12	1625000	1700000	.	.	.	.	255,255,0	1.0516137594546076	0.02045477351870954	0.06517108725776309	0.578125	0.671875
12	72000000	72150000	12	72000000	72150000	.	.	.	.	255,255,0	1.4998930458493631	0.04318801730212023	0.04134968663880134	0.7708333333333334	0.8375
12	3745000	3915000	12	3745000	3915000	.	.	.	.	255,255,0	1.06579012228242	0.03386561302597335	0.050630965277357914	0.5392156862745098	0.7745098039215687
12	45935000	46115000	12	45935000	46115000	.	.	.	.	255,255,0	1.2424413366774418	0.044867596433840404	0.03911674357581486	0.7280701754385965	0.7690058479532164
12	6295000	6390000	12	6295000	6390000	.	.	.	.	255,255,0	1.2448041621031662	0.03395544056914704	0.04963539365345432	0.75	0.79
12	109690000	109835000	12	109690000	109835000	.	.	.	.	255,255,0	1.0895777074026505	0.033936960040543605	0.049386522909323834	0.6133333333333333	0.7866666666666666
12	5120000	5205000	12	5120000	5205000	.	.	.	.	255,255,0	1.1059239921373547	0.04191935628447541	0.04084388268488416	0.6666666666666666	0.7407407407407407
12	9055000	9200000	12	9055000	9200000	.	.	.	.	255,255,0	1.1221102101352698	0.0359520964009848	0.046620552714499414	0.7022222222222222	0.7377777777777778
12	133000000	133095000	12	133000000	133095000	.	.	.	.	255,255,0	0.8399095394818762	0.053401139085251584	0.028507838653237284	0.716540404040404	0.5258838383838383
12	11800000	11985000	12	11800000	11985000	.	.	.	.	255,255,0	0.8000374024684767	0.04186667384030283	0.038867526846537846	0.5373961218836565	0.5650969529085873
12	70130000	70245000	12	70130000	70245000	.	.	.	.	255,255,0	0.9265879989506609	0.03987943524834467	0.040644509916939006	0.5767808769513314	0.5454608585858586
12	118310000	118450000	12	118310000	118450000	.	.	.	.	255,255,0	1.062673920465164	0.0494781375584672	0.031011623594670346	0.8395833333333333	0.5020833333333333
12	54610000	54775000	12	54610000	54775000	.	.	.	.	255,255,0	1.731730656170658	0.039374573050440426	0.04111215639184845	0.9273356401384083	0.8719723183391004
12	9965000	10085000	12	9965000	10085000	.	.	.	.	255,255,0	0.7782103155990223	0.048134291793663304	0.0318708571248328	0.5192307692307693	0.5961538461538461
12	14390000	14515000	12	14390000	14515000	.	.	.	.	255,255,0	1.3124473565427028	0.05238505289225129	0.027517506660872826	0.8757396449704142	0.7337278106508875
12	88430000	88530000	12	88430000	88530000	.	.	.	.	255,255,0	0.8509669619815223	0.04364314325558558	0.036156444223725784	0.5	0.5181818181818182
12	32830000	32900000	12	32830000	32900000	.	.	.	.	255,255,0	1.0230897401039885	0.027515142558373548	0.051365484172822926	0.625	0.625
12	1910000	2040000	12	1910000	2040000	.	.	.	.	255,255,0	1.4902784697862965	0.04248101604618473	0.03636792523643119	0.8626373626373627	0.8406593406593407
12	124260000	124480000	12	124260000	124480000	.	.	.	.	255,255,0	1.2322392826429402	0.03278478235754867	0.04550462673418465	0.6778656126482213	0.8478260869565217
12	53720000	53895000	12	53720000	53895000	.	.	.	.	255,255,0	1.4160155464559243	0.03908025733699903	0.03872605618064977	0.7870370370370371	0.8487654320987654
12	8850000	9025000	12	8850000	9025000	.	.	.	.	255,255,0	0.8912258646982689	0.040856842559448936	0.03645558711103275	0.6327160493827161	0.5833333333333334
12	104770000	105060000	12	104770000	105060000	.	.	.	.	255,255,0	1.3769479097354	0.04333003613968342	0.03385576083905849	0.9413793103448276	0.7620689655172413
12	48095000	48245000	12	48095000	48245000	.	.	.	.	255,255,0	1.2966716024261609	0.05248133046742803	0.024460052759568147	0.8458333333333333	0.6208333333333333
12	101675000	101795000	12	101675000	101795000	.	.	.	.	255,255,0	0.851324182564676	0.04060979583133102	0.036325531523795744	0.5833333333333334	0.6217948717948718
12	123120000	123235000	12	123120000	123235000	.	.	.	.	255,255,0	1.3074647604064868	0.03253176027085593	0.044341960946144815	0.7430555555555556	0.8125
12	113470000	113610000	12	113470000	113610000	.	.	.	.	255,255,0	1.363541685277065	0.03854623493332454	0.03802259061835267	0.7476190476190476	0.8809523809523809
12	49660000	49745000	12	49660000	49745000	.	.	.	.	255,255,0	1.2325483781455824	0.03745644932255871	0.03889514787241423	0.691358024691358	0.7407407407407407
12	48100000	48170000	12	48100000	48170000	.	.	.	.	255,255,0	1.0583277244943294	0.05277021885526993	0.022854796297553964	0.625	0.5892857142857143
12	48440000	48575000	12	48440000	48575000	.	.	.	.	255,255,0	1.352128149910952	0.026240262436679103	0.04930285565257003	0.6377551020408163	0.8724489795918368
12	7830000	7955000	12	7830000	7955000	.	.	.	.	255,255,0	1.0635565812022096	0.03700282856126988	0.03813879874038548	0.757396449704142	0.6745562130177515
12	8070000	8155000	12	8070000	8155000	.	.	.	.	255,255,0	1.0844471592632137	0.0342572232428491	0.04068587034551836	0.691358024691358	0.7160493827160493
12	129265000	129440000	12	129265000	129440000	.	.	.	.	255,255,0	1.5037740587253903	0.034577025430160196	0.040357171453854424	0.9290123456790124	0.8858024691358025
12	24255000	24385000	12	24255000	24385000	.	.	.	.	255,255,0	0.863545632913881	0.0456672377204867	0.02920604511055393	0.5164835164835164	0.5604395604395604
12	96455000	96605000	12	96455000	96605000	.	.	.	.	255,255,0	1.3493807751320492	0.03742234580656076	0.037243419364775765	0.8875	0.8041666666666667
12	121920000	122115000	12	121920000	122115000	.	.	.	.	255,255,0	1.7427473774543192	0.035538860050263216	0.03894002566109167	0.9225	0.9375
12	2775000	2900000	12	2775000	2900000	.	.	.	.	255,255,0	0.9520516145113039	0.03793468188926384	0.03648197192036537	0.6153846153846154	0.6272189349112426
12	56510000	56580000	12	56510000	56580000	.	.	.	.	255,255,0	1.0176234632178192	0.05384629723609358	0.02046228513040833	0.625	0.5892857142857143
12	66360000	66485000	12	66360000	66485000	.	.	.	.	255,255,0	1.2382016146960313	0.025407759811225637	0.04871922062936915	0.5325443786982249	0.8165680473372781
12	133465000	133840000	12	133465000	133840000	.	.	.	.	255,255,0	1.9236428721915368	0.057786508996501035	0.015003337911771664	0.9439058171745153	0.9847645429362881
12	95505000	95625000	12	95505000	95625000	.	.	.	.	255,255,0	1.0533819349209637	0.040239642956586795	0.03254897204887162	0.8063568376068376	0.6006944444444444
12	102155000	102300000	12	102155000	102300000	.	.	.	.	255,255,0	1.0787064050393456	0.03715130510447257	0.03542656390992355	0.7377777777777778	0.7288888888888889
12	51445000	51635000	12	51445000	51635000	.	.	.	.	255,255,0	1.1617106256664353	0.03735818211618641	0.035173349902873484	0.8394736842105263	0.6342105263157894
12	106605000	106735000	12	106605000	106735000	.	.	.	.	255,255,0	1.1142845087931725	0.031926378713496247	0.040549721533678106	0.7857142857142857	0.6758241758241759
12	80185000	80325000	12	80185000	80325000	.	.	.	.	255,255,0	1.0560922488063855	0.03783487021702481	0.03457542516227221	0.6142857142857143	0.6333333333333333
12	27295000	27455000	12	27295000	27455000	.	.	.	.	255,255,0	1.4249908604572243	0.024940367215267337	0.04702276628637567	0.6875	0.9080882352941176
12	96795000	96905000	12	96795000	96905000	.	.	.	.	255,255,0	1.1085603806402764	0.020987281952627345	0.05068452948638974	0.6439393939393939	0.8257575757575758
12	93965000	94135000	12	93965000	94135000	.	.	.	.	255,255,0	1.0535712718175794	0.04065242531379424	0.030922127539172707	0.7875816993464052	0.6176470588235294
12	96660000	96790000	12	96660000	96790000	.	.	.	.	255,255,0	1.076198097744884	0.04136249010006344	0.029807775141415145	0.7747252747252747	0.6758241758241759
12	19575000	19700000	12	19575000	19700000	.	.	.	.	255,255,0	0.9507525817153657	0.03361555986270837	0.03733004262022768	0.5798816568047337	0.6745562130177515
12	113625000	113735000	12	113625000	113735000	.	.	.	.	255,255,0	1.1411702991509767	0.05403208067217877	0.016758940210099802	0.75	0.6893939393939394
12	108065000	108150000	12	108065000	108150000	.	.	.	.	255,255,0	1.0920668058488205	0.0502576485519963	0.01982049386896413	0.7407407407407407	0.6172839506172839
12	10180000	10295000	12	10180000	10295000	.	.	.	.	255,255,0	0.8644394013181087	0.028907043137557195	0.041030938831616966	0.5208333333333334	0.6875
12	49760000	49915000	12	49760000	49915000	.	.	.	.	255,255,0	1.4172936596787211	0.03621333168577516	0.03371215471232829	0.8761514221073045	0.7125668449197862
12	76320000	76425000	12	76320000	76425000	.	.	.	.	255,255,0	1.1215401739412583	0.019976407360848082	0.04976964644580877	0.59375	0.6909722222222222
12	121750000	121890000	12	121750000	121890000	.	.	.	.	255,255,0	1.327619734539443	0.03345964038345508	0.036115458393445626	0.7571428571428571	0.8714285714285714
12	96260000	96400000	12	96260000	96400000	.	.	.	.	255,255,0	0.9594012279031157	0.037075926871674866	0.03247682512594467	0.6047619047619047	0.7285714285714285
12	14255000	14320000	12	14255000	14320000	.	.	.	.	255,255,0	0.8055131693725222	0.02381638990608309	0.04554585592861858	0.5306122448979592	0.5714285714285714
12	49110000	49205000	12	49110000	49205000	.	.	.	.	255,255,0	1.3568654263921127	0.035469954202112755	0.0338361154792253	0.77	0.79
12	57025000	57140000	12	57025000	57140000	.	.	.	.	255,255,0	1.1403545088502043	0.03245277070333587	0.03673282229140669	0.5347222222222222	0.8263888888888888
12	65185000	65280000	12	65185000	65280000	.	.	.	.	255,255,0	1.3405707755121508	0.037324351073402075	0.03173502251019172	0.77	0.73
12	12015000	12180000	12	12015000	12180000	.	.	.	.	255,255,0	1.3746140673724359	0.023475463438077923	0.045559451389335454	0.7889273356401384	0.9065743944636678
12	120760000	120870000	12	120760000	120870000	.	.	.	.	255,255,0	1.4052287798297796	0.041540540559250785	0.027468433168986242	0.8257575757575758	0.8257575757575758
12	8305000	8395000	12	8305000	8395000	.	.	.	.	255,255,0	0.9280591752066426	0.025769055090230433	0.043135414828534044	0.5	0.7222222222222222
12	110890000	111040000	12	110890000	111040000	.	.	.	.	255,255,0	1.4286609410584876	0.038380456606623134	0.030374015602950624	0.8625	0.8375
12	56035000	56120000	12	56035000	56120000	.	.	.	.	255,255,0	1.2069120092061554	0.03842994119773771	0.030069694138271708	0.7407407407407407	0.7407407407407407
12	104265000	104365000	12	104265000	104365000	.	.	.	.	255,255,0	1.1900570560481665	0.04043631913319565	0.027962562300038588	0.7909090909090909	0.7363636363636363
12	92385000	92530000	12	92385000	92530000	.	.	.	.	255,255,0	1.2198803689015691	0.030665204007711482	0.03638586239040155	0.6577777777777778	0.8711111111111111
12	395000	495000	12	395000	495000	.	.	.	.	255,255,0	1.0499279855897887	0.02726878677032984	0.03953394546223941	0.5909090909090909	0.7363636363636363
12	123480000	123640000	12	123480000	123640000	.	.	.	.	255,255,0	1.1915201651450789	0.034958270727653215	0.031579270413478924	0.8198529411764706	0.6801470588235294
12	113335000	113425000	12	113335000	113425000	.	.	.	.	255,255,0	1.2133945076720194	0.04314098336826544	0.02308205419232724	0.7666666666666667	0.7222222222222222
12	119870000	119995000	12	119870000	119995000	.	.	.	.	255,255,0	0.7946544277634204	0.03427084031663703	0.031622993992582164	0.591715976331361	0.5207100591715976
12	109055000	109190000	12	109055000	109190000	.	.	.	.	255,255,0	1.3148681611183348	0.03404304677722115	0.03184870868610845	0.7704081632653061	0.8826530612244898
12	26855000	26980000	12	26855000	26980000	.	.	.	.	255,255,0	1.32555921981824	0.0399419285001448	0.025936263624086867	0.8284023668639053	0.7100591715976331
12	50150000	50240000	12	50150000	50240000	.	.	.	.	255,255,0	1.137535513322291	0.0280636844656985	0.03756277185210154	0.6777777777777778	0.7444444444444445
12	95165000	95265000	12	95165000	95265000	.	.	.	.	255,255,0	1.2674379543248921	0.02074384294150023	0.044757459939943844	0.7545454545454545	0.8090909090909091
12	24995000	25100000	12	24995000	25100000	.	.	.	.	255,255,0	1.4095438887569638	0.04109991598402911	0.024079381880867702	0.8099173553719008	0.7933884297520661
12	121185000	121410000	12	121185000	121410000	.	.	.	.	255,255,0	1.2590901035008286	0.02846110478945424	0.036588279015197636	0.782608695652174	0.8204158790170132
12	69860000	69960000	12	69860000	69960000	.	.	.	.	255,255,0	1.1483835575404686	0.024094834301562	0.04090253540679732	0.5727272727272728	0.7363636363636363
12	56135000	56210000	12	56135000	56210000	.	.	.	.	255,255,0	1.0930711851659294	0.04657066585290731	0.01813144191772638	0.671875	0.640625
12	50480000	50570000	12	50480000	50570000	.	.	.	.	255,255,0	1.213418465804085	0.03812905910322862	0.026240935953216513	0.7444444444444445	0.7444444444444445
12	125260000	125390000	12	125260000	125390000	.	.	.	.	255,255,0	1.3645345263833317	0.03541903306921876	0.02856340846049895	0.8846153846153846	0.7527472527472527
12	122875000	122975000	12	122875000	122975000	.	.	.	.	255,255,0	1.1541083643280867	0.0339028811925314	0.02999105175592586	0.7909090909090909	0.6454545454545455
12	62860000	62990000	12	62860000	62990000	.	.	.	.	255,255,0	0.8805449465883345	0.03421479790360045	0.02960575767896293	0.5721001221001221	0.5532722832722832
12	120540000	120635000	12	120540000	120635000	.	.	.	.	255,255,0	1.253829956093086	0.03368462592227087	0.029629477379024764	0.77	0.77
12	46540000	46670000	12	46540000	46670000	.	.	.	.	255,255,0	1.2897046078970216	0.03354822504632192	0.029530390053595153	0.7857142857142857	0.7747252747252747
12	94705000	94850000	12	94705000	94850000	.	.	.	.	255,255,0	1.03324945703663	0.024427121751019278	0.03851399797914458	0.6874603174603174	0.7280952380952381
12	51645000	51740000	12	51645000	51740000	.	.	.	.	255,255,0	1.1467259377529218	0.019122422866915206	0.04341294443354329	0.71	0.75
12	14520000	14610000	12	14520000	14610000	.	.	.	.	255,255,0	0.8089910639090802	0.028891040225030105	0.0335913615804995	0.5666666666666667	0.5444444444444444
12	124100000	124245000	12	124100000	124245000	.	.	.	.	255,255,0	1.354382237924146	0.03610130179155628	0.026047446448202304	0.8533333333333334	0.7911111111111111
12	90100000	90260000	12	90100000	90260000	.	.	.	.	255,255,0	0.9381065039772187	0.03592849232162254	0.025902152603555103	0.7257352941176471	0.5205882352941176
12	6080000	6160000	12	6080000	6160000	.	.	.	.	255,255,0	0.9835117831556177	0.03454961390588089	0.026694008707536875	0.6805555555555556	0.625
12	125055000	125250000	12	125055000	125250000	.	.	.	.	255,255,0	1.2802522368932931	0.025721623934055027	0.03511046702062909	0.5575	0.9225
12	111050000	111135000	12	111050000	111135000	.	.	.	.	255,255,0	1.1821830203144457	0.033078050634915146	0.02730196936770496	0.7407407407407407	0.7407407407407407
12	75795000	75870000	12	75795000	75870000	.	.	.	.	255,255,0	0.987869606922281	0.02223970910063894	0.03812180201910795	0.578125	0.640625
12	110050000	110210000	12	110050000	110210000	.	.	.	.	255,255,0	0.831639002106803	0.025979366637344566	0.033973444005252	0.5036764705882353	0.6286764705882353
12	102335000	102450000	12	102335000	102450000	.	.	.	.	255,255,0	1.1089462949814943	0.030899368684584844	0.02803564643197361	0.8125	0.6597222222222222
12	121020000	121160000	12	121020000	121160000	.	.	.	.	255,255,0	1.1908280105612787	0.031533701098176575	0.027124141664251367	0.7857142857142857	0.719047619047619
12	54780000	54860000	12	54780000	54860000	.	.	.	.	255,255,0	0.938823917132293	0.0353845657195506	0.022829686305920548	0.625	0.625
12	112125000	112260000	12	112125000	112260000	.	.	.	.	255,255,0	1.253628123294063	0.023781034913476135	0.033528738790082974	0.7806122448979592	0.8010204081632653
12	49220000	49390000	12	49220000	49390000	.	.	.	.	255,255,0	1.121438579517752	0.03267968835030271	0.024623622369764734	0.7810457516339869	0.6241830065359477
12	40400000	40490000	12	40400000	40490000	.	.	.	.	255,255,0	1.0036189732417733	0.026620882787161217	0.029969574924550713	0.6111111111111112	0.6333333333333333
12	50350000	50460000	12	50350000	50460000	.	.	.	.	255,255,0	1.0195833940929613	0.02404866499943663	0.03246169961500422	0.6590909090909091	0.6742424242424242
12	103270000	103340000	12	103270000	103340000	.	.	.	.	255,255,0	0.7496241884750271	0.02894718161707946	0.027198558744871718	0.5178571428571429	0.5178571428571429
12	6715000	6805000	12	6715000	6805000	.	.	.	.	255,255,0	1.079311917332692	0.03178948657876758	0.024266891656729943	0.7444444444444445	0.6777777777777778
12	6435000	6515000	12	6435000	6515000	.	.	.	.	255,255,0	0.8788980628314984	0.02952811095392161	0.0260679591592852	0.6805555555555556	0.5138888888888888
12	104445000	104520000	12	104445000	104520000	.	.	.	.	255,255,0	0.790167967522516	0.018501803378455074	0.03701592017436054	0.515625	0.609375
12	125890000	125980000	12	125890000	125980000	.	.	.	.	255,255,0	0.7813406698052806	0.03215306998859559	0.023305458115000184	0.5666666666666667	0.5666666666666667
12	103955000	104030000	12	103955000	104030000	.	.	.	.	255,255,0	0.8020786486337289	0.035731055971077015	0.01962958878002158	0.578125	0.515625
12	2055000	2140000	12	2055000	2140000	.	.	.	.	255,255,0	0.882725060405942	0.02152316221459938	0.03383744625139293	0.6172839506172839	0.5679012345679012
12	110540000	110715000	12	110540000	110715000	.	.	.	.	255,255,0	1.3327952221553123	0.028274852964981875	0.026760157347016464	0.8796296296296297	0.8055555555555556
12	6840000	6950000	12	6840000	6950000	.	.	.	.	255,255,0	1.2123935447050713	0.0196190856819224	0.034417273543368126	0.7348484848484849	0.8409090909090909
12	110725000	110865000	12	110725000	110865000	.	.	.	.	255,255,0	1.1892120538389856	0.022549323731120813	0.03119912742445479	0.7476190476190476	0.7857142857142857
12	27180000	27285000	12	27180000	27285000	.	.	.	.	255,255,0	1.292317510505883	0.03406612211434443	0.01904738294262704	0.8264462809917356	0.6942148760330579
12	11805000	11865000	12	11805000	11865000	.	.	.	.	255,255,0	0.7122114405120321	0.03796510226093125	0.01509931929726644	0.5	0.5
12	120880000	120980000	12	120880000	120980000	.	.	.	.	255,255,0	1.0205731529355826	0.023657722507079197	0.029170628162532845	0.6818181818181818	0.6636363636363637
12	935000	1045000	12	935000	1045000	.	.	.	.	255,255,0	1.099930732972597	0.023586140316413665	0.028365492776126135	0.5833333333333334	0.8257575757575758
12	104770000	104845000	12	104770000	104845000	.	.	.	.	255,255,0	0.8920265363217835	0.04147126067409483	0.010213175690462895	0.671875	0.546875
12	124965000	125050000	12	124965000	125050000	.	.	.	.	255,255,0	0.8856223870839057	0.026495030996582885	0.02440765080337004	0.5023148148148149	0.6812812187812187
12	21585000	21660000	12	21585000	21660000	.	.	.	.	255,255,0	0.9253290966412773	0.026125357667135304	0.02386749952482753	0.609375	0.578125
12	27075000	27165000	12	27075000	27165000	.	.	.	.	255,255,0	0.9969680366688843	0.01874674346462909	0.031087704796068524	0.5222222222222223	0.7444444444444445
12	100655000	100725000	12	100655000	100725000	.	.	.	.	255,255,0	0.795620955964841	0.018786505281946028	0.030686873194770963	0.5535714285714286	0.5892857142857143
12	52285000	52375000	12	52285000	52375000	.	.	.	.	255,255,0	0.9558061488905761	0.023045626938088582	0.026163321023956035	0.7222222222222222	0.5444444444444444
12	111165000	111270000	12	111165000	111270000	.	.	.	.	255,255,0	0.9210612030704148	0.01663084755860978	0.03251888775357545	0.5950413223140496	0.6446280991735537
12	50590000	50705000	12	50590000	50705000	.	.	.	.	255,255,0	1.043722287664314	0.021374116188018294	0.02746791050822734	0.6458333333333334	0.7152777777777778
12	56770000	56855000	12	56770000	56855000	.	.	.	.	255,255,0	1.0426645404907806	0.01613281104729699	0.032338771607664234	0.5824175824175823	0.6923076923076923
12	95280000	95365000	12	95280000	95365000	.	.	.	.	255,255,0	0.869561368706977	0.031154073516977597	0.017174618521369964	0.6666666666666666	0.5432098765432098
12	57510000	57590000	12	57510000	57590000	.	.	.	.	255,255,0	0.8844218207130101	0.023029978623112592	0.024090538142274305	0.5972222222222222	0.5694444444444444
12	120420000	120520000	12	120420000	120520000	.	.	.	.	255,255,0	1.0786613367925817	0.023203057044109833	0.02355144267342378	0.6818181818181818	0.7545454545454545
12	42885000	42965000	12	42885000	42965000	.	.	.	.	255,255,0	0.8540891815800669	0.019028895123419456	0.027478569577276596	0.5972222222222222	0.5138888888888888
12	105505000	105590000	12	105505000	105590000	.	.	.	.	255,255,0	0.9641963616165128	0.032981429184925797	0.013050580773545423	0.7407407407407407	0.5432098765432098
12	31965000	32125000	12	31965000	32125000	.	.	.	.	255,255,0	1.206931753154738	0.017775669630342408	0.02785186673935086	0.6727941176470589	0.8492647058823529
12	6970000	7075000	12	6970000	7075000	.	.	.	.	255,255,0	0.9455142198867104	0.024773780489182523	0.020262599018905467	0.6942148760330579	0.5950413223140496
12	121435000	121545000	12	121435000	121545000	.	.	.	.	255,255,0	0.9336597877424696	0.02568895856947914	0.018191138290310722	0.7045454545454546	0.5681818181818182
12	56225000	56315000	12	56225000	56315000	.	.	.	.	255,255,0	1.1724591570441028	0.023090789199756753	0.020383007583607414	0.7666666666666667	0.7222222222222222
12	11730000	11800000	12	11730000	11800000	.	.	.	.	255,255,0	0.7925076763146979	0.02761425885023161	0.015790433989513554	0.5535714285714286	0.5892857142857143
12	123850000	123950000	12	123850000	123950000	.	.	.	.	255,255,0	0.9582581960081378	0.019147178729130722	0.023052775059877073	0.5181818181818182	0.7545454545454545
12	49525000	49625000	12	49525000	49625000	.	.	.	.	255,255,0	1.1134699039402787	0.017241697804654177	0.024911859675521113	0.6636363636363637	0.7727272727272727
12	90255000	90340000	12	90255000	90340000	.	.	.	.	255,255,0	0.8908510622475023	0.016160916024678274	0.025857175830879993	0.6172839506172839	0.6419753086419753
12	122240000	122330000	12	122240000	122330000	.	.	.	.	255,255,0	0.7861381366242945	0.014626164165753528	0.027344105486353323	0.5	0.5666666666666667
12	50255000	50340000	12	50255000	50340000	.	.	.	.	255,255,0	0.8941461568383182	0.024208037329179723	0.014810853286499765	0.5679012345679012	0.6666666666666666
12	4105000	4195000	12	4105000	4195000	.	.	.	.	255,255,0	0.8355241997983691	0.017100509490083463	0.021327998049060257	0.6333333333333333	0.5
12	93985000	94065000	12	93985000	94065000	.	.	.	.	255,255,0	0.7629215774122126	0.021895566911913023	0.016443958505234155	0.5694444444444444	0.5416666666666666
12	3765000	3865000	12	3765000	3865000	.	.	.	.	255,255,0	0.8230262346222124	0.020232077759000044	0.018015433304705734	0.5181818181818182	0.6454545454545455
12	121560000	121660000	12	121560000	121660000	.	.	.	.	255,255,0	1.1383199371916235	0.02148220097101953	0.016609126870170025	0.7727272727272727	0.7363636363636363
12	57940000	58035000	12	57940000	58035000	.	.	.	.	255,255,0	0.7788657479741521	0.01823764586499442	0.016019585530104345	0.5461111111111111	0.5594444444444444
12	123015000	123110000	12	123015000	123110000	.	.	.	.	255,255,0	0.8275088913804192	0.013375412852296244	0.020308986289272638	0.53	0.65
12	26985000	27055000	12	26985000	27055000	.	.	.	.	255,255,0	0.7953839189913197	0.016701454058408095	0.013293715681837423	0.5178571428571429	0.5535714285714286
12	108685000	108755000	12	108685000	108755000	.	.	.	.	255,255,0	0.78836506476666	0.017884716420836395	0.01035011374992097	0.5535714285714286	0.5892857142857143
12	42630000	42700000	12	42630000	42700000	.	.	.	.	255,255,0	0.820717579521873	0.010492637012265065	0.016201407171583075	0.5892857142857143	0.5178571428571429
12	12630000	12710000	12	12630000	12710000	.	.	.	.	255,255,0	0.6924043346498865	0.009766781552858636	0.012344196213060637	0.5138888888888888	0.5416666666666666
13	58190000	59900000	13	58190000	59900000	.	.	.	.	255,255,0	0.5900736076810698	0.40762821319546416	0.37174999731106995	0.42197062423500614	0.46637426900584794
13	85460000	86420000	13	85460000	86420000	.	.	.	.	255,255,0	1.2503546228419646	0.3445570030974128	0.34520604313671865	0.5250214776632303	0.5503651202749141
13	80205000	81505000	13	80205000	81505000	.	.	.	.	255,255,0	0.9628253515929615	0.25765872223489594	0.31148329747698933	0.6596594245449208	0.5168526130358192
13	61290000	62010000	13	61290000	62010000	.	.	.	.	255,255,0	0.5428743922329499	0.26493589674798645	0.2675278212737198	0.4046803652968037	0.4003044140030441
13	96755000	97610000	13	96755000	97610000	.	.	.	.	255,255,0	0.6374697555175767	0.2660845627190657	0.25106241802458346	0.4590319091400757	0.517712276906436
13	34745000	35740000	13	34745000	35740000	.	.	.	.	255,255,0	0.7406290163061551	0.2380751356201305	0.27206023388647166	0.4543	0.4773
13	73360000	74275000	13	73360000	74275000	.	.	.	.	255,255,0	1.2181945409581147	0.24751150899925625	0.23456702782874442	0.5934546313799622	0.5465116279069767
13	112505000	112930000	13	112505000	112930000	.	.	.	.	255,255,0	0.7494111264502092	0.276363591715729	0.1574500236257437	0.5878853434288804	0.43428880475932935
13	109590000	110780000	13	109590000	110780000	.	.	.	.	255,255,0	1.0264462402017878	0.2072831047380921	0.20691521931624635	0.6856442577030812	0.6761204481792717
13	113585000	114105000	13	113585000	114105000	.	.	.	.	255,255,0	0.7024470868624803	0.14651734716866954	0.21267751015527447	0.6480406386066764	0.4637155297532656
13	60240000	61015000	13	60240000	61015000	.	.	.	.	255,255,0	1.28458760259596	0.17951108507747665	0.17288935431613758	0.5889217619986851	0.6750493096646942
13	81720000	82065000	13	81720000	82065000	.	.	.	.	255,255,0	1.0266992095058647	0.16385719087646172	0.15206482366060095	0.5044897959183674	0.4016326530612245
13	70105000	70425000	13	70105000	70425000	.	.	.	.	255,255,0	1.2309780553747611	0.14892625359387	0.16128134717440964	0.678030303030303	0.4876893939393939
13	80240000	80935000	13	80240000	80935000	.	.	.	.	255,255,0	0.9937941723019461	0.16409440628537103	0.14025191225432512	0.7230612244897959	0.43857142857142856
13	105445000	105865000	13	105445000	105865000	.	.	.	.	255,255,0	0.7219514472422222	0.15093707367221723	0.15194001582888872	0.5708844295800818	0.4164251207729469
13	66485000	66935000	13	66485000	66935000	.	.	.	.	255,255,0	0.9852185217780471	0.15806714405859884	0.14022511094791135	0.6357487922705314	0.4251207729468599
13	77125000	77555000	13	77125000	77555000	.	.	.	.	255,255,0	1.2692288298967247	0.141848229177167	0.11429429420776127	0.4349894291754757	0.877906976744186
13	101330000	101760000	13	101330000	101760000	.	.	.	.	255,255,0	0.9431245152108194	0.12446425986585345	0.12374458004199376	0.611522198731501	0.5956659619450317
13	106715000	107190000	13	106715000	107190000	.	.	.	.	255,255,0	0.8990984972729893	0.12862982178477528	0.11870640945018689	0.4375	0.6944444444444444
13	26125000	26665000	13	26125000	26665000	.	.	.	.	255,255,0	1.3989691472937382	0.1335223387921319	0.11215132740858735	0.6989898989898989	0.8026936026936027
13	101790000	102125000	13	101790000	102125000	.	.	.	.	255,255,0	0.7771713594119555	0.12103036424582264	0.12427458923561034	0.6332179930795848	0.4126297577854671
13	22930000	23305000	13	22930000	23305000	.	.	.	.	255,255,0	0.8339849407754512	0.11572577352439939	0.12551620912653236	0.5533240997229917	0.6045706371191135
13	29415000	29960000	13	29415000	29960000	.	.	.	.	255,255,0	1.4885070781114857	0.11399531971500423	0.1225513127856972	0.7576859504132232	0.7960330578512397
13	36900000	37360000	13	36900000	37360000	.	.	.	.	255,255,0	1.0305685098528223	0.12370648063690409	0.10867828776281681	0.5203515263644773	0.5531914893617021
13	39615000	40215000	13	39615000	40215000	.	.	.	.	255,255,0	1.599109295447079	0.12054769052426909	0.1088345937285907	0.8013661202185792	0.7959016393442623
13	22190000	22870000	13	22190000	22870000	.	.	.	.	255,255,0	1.3607041561378503	0.11178063321034215	0.117266177563503	0.8776641091219096	0.7069479965899403
13	96150000	96505000	13	96150000	96505000	.	.	.	.	255,255,0	1.0082171123775054	0.08781937579455953	0.11217807947506397	0.6504629629629629	0.5763888888888888
13	44550000	45015000	13	44550000	45015000	.	.	.	.	255,255,0	1.3231080308795513	0.12552073911597222	0.0744234002236441	0.5961973743775464	0.8311453146220009
13	103260000	103445000	13	103260000	103445000	.	.	.	.	255,255,0	0.9862026242573347	0.09461433020855049	0.10456035427592672	0.6648199445983379	0.5041551246537396
13	40630000	41265000	13	40630000	41265000	.	.	.	.	255,255,0	1.283359946287422	0.10612930426470715	0.09199924397863114	0.5241937003051036	0.8538434957470414
13	36545000	36840000	13	36545000	36840000	.	.	.	.	255,255,0	0.9876579105870343	0.10687121642218295	0.08921573030449784	0.5233333333333333	0.5988888888888889
13	44470000	45025000	13	44470000	45025000	.	.	.	.	255,255,0	1.5668200920292215	0.1079677734982776	0.0846265686791339	0.8345025510204082	0.7936862244897959
13	115000000	115105000	13	115000000	115105000	.	.	.	.	255,255,0	1.5487764932236323	0.04796502227433952	0.1434328256266647	0.8264462809917356	0.8264462809917356
13	32460000	32880000	13	32460000	32880000	.	.	.	.	255,255,0	1.3036041553427893	0.11152862044548335	0.07821386363740028	0.7389579953127816	0.6153454891962193
13	37380000	37635000	13	37380000	37635000	.	.	.	.	255,255,0	1.2695641360057164	0.07963968767805343	0.10902241438846508	0.5695266272189349	0.7588757396449705
13	44615000	45030000	13	44615000	45030000	.	.	.	.	255,255,0	1.2128419034681635	0.11540549986784783	0.07318987048000034	0.5	0.8270975056689343
13	32005000	32315000	13	32005000	32315000	.	.	.	.	255,255,0	1.0727104721410459	0.08183810852254592	0.09911056922929537	0.46875	0.7872983870967742
13	114800000	114905000	13	114800000	114905000	.	.	.	.	255,255,0	0.7036374407106021	0.15071557974106825	0.029219800369245284	0.5537190082644629	0.5289256198347108
13	95345000	95640000	13	95345000	95640000	.	.	.	.	255,255,0	0.8068557113584915	0.09143540916341414	0.08533083890969809	0.5522222222222222	0.5211111111111111
13	30060000	30295000	13	30060000	30295000	.	.	.	.	255,255,0	1.3224499498429816	0.10203334557643201	0.07412515241406957	0.8246527777777778	0.7239583333333334
13	33255000	33770000	13	33255000	33770000	.	.	.	.	255,255,0	0.8599003275618995	0.09023353781942589	0.08557867903982737	0.5190528357709054	0.5025643351568605
13	42240000	42710000	13	42240000	42710000	.	.	.	.	255,255,0	1.3613125433370965	0.08116044828008939	0.09421589701932212	0.6600177304964538	0.8098404255319149
13	52410000	52785000	13	52410000	52785000	.	.	.	.	255,255,0	1.4444000464509803	0.07420974688474019	0.10097323331074329	0.8511080332409973	0.6876731301939059
13	111095000	111525000	13	111095000	111525000	.	.	.	.	255,255,0	0.6995921519777257	0.08652512037045224	0.08718577704213211	0.5079281183932347	0.5258985200845666
13	59970000	60220000	13	59970000	60220000	.	.	.	.	255,255,0	0.9707681835925563	0.0787947593818332	0.09245780963067735	0.5325024254608376	0.5444071873655995
13	74395000	74720000	13	74395000	74720000	.	.	.	.	255,255,0	1.690242953046576	0.09219831577685803	0.07693461906532523	0.8356290174471993	0.772655640478607
13	27950000	28385000	13	27950000	28385000	.	.	.	.	255,255,0	1.2114844778216978	0.058138828620183866	0.10137004786091365	0.8300619834710744	0.5821280991735537
13	78355000	78695000	13	78355000	78695000	.	.	.	.	255,255,0	1.5065575376460805	0.07875923841346061	0.07770418578088753	0.738655462184874	0.8630252100840337
13	102165000	102410000	13	102165000	102410000	.	.	.	.	255,255,0	1.4757394940204236	0.08609200068036227	0.06929389258066651	0.776	0.8544
13	97745000	98010000	13	97745000	98010000	.	.	.	.	255,255,0	1.3082785653334545	0.09398963476935024	0.060818446468110285	0.7544581618655692	0.7407407407407407
13	99810000	100210000	13	99810000	100210000	.	.	.	.	255,255,0	1.0483998885674102	0.06534030921505352	0.08912577857617085	0.7262195121951219	0.5603658536585366
13	77865000	78105000	13	77865000	78105000	.	.	.	.	255,255,0	0.851574441735603	0.05628198350722539	0.0971567613899934	0.525	0.5016666666666667
13	24485000	24810000	13	24485000	24810000	.	.	.	.	255,255,0	1.4032208496789402	0.07823597218755415	0.07494848400327098	0.7915518824609734	0.758494031221304
13	62695000	62890000	13	62695000	62890000	.	.	.	.	255,255,0	1.824057305119539	0.07557451282422947	0.07711003347528445	0.9025	0.8125
13	51970000	52375000	13	51970000	52375000	.	.	.	.	255,255,0	1.8196727405692494	0.09379226372335808	0.05647953508389647	0.7828673408685306	0.9458655562165378
13	79575000	79880000	13	79575000	79880000	.	.	.	.	255,255,0	1.0034876402829525	0.07099586616203402	0.07799972013742215	0.5806451612903226	0.6243496357960457
13	47465000	47755000	13	47465000	47755000	.	.	.	.	255,255,0	1.1320558984410658	0.09259797040287093	0.05586566638977047	0.803448275862069	0.5091954022988506
13	21065000	21450000	13	21065000	21450000	.	.	.	.	255,255,0	1.04032468542876	0.06399907152420091	0.07910721742155044	0.6903353057199211	0.6166995397764629
13	37395000	37565000	13	37395000	37565000	.	.	.	.	255,255,0	1.2139631760075482	0.04590433376877234	0.09642229249382529	0.7745098039215687	0.565359477124183
13	27545000	27930000	13	27545000	27930000	.	.	.	.	255,255,0	1.848048378557963	0.07581621777694136	0.06633260140957406	0.9349112426035503	0.8744247205785667
13	24035000	24460000	13	24035000	24460000	.	.	.	.	255,255,0	1.6591587566693666	0.07487501135303803	0.06699416982902945	0.8620876149269876	0.897782585181179
13	95070000	95280000	13	95070000	95280000	.	.	.	.	255,255,0	1.2407884762708228	0.0744195187092012	0.06735712598410573	0.6774891774891775	0.7424242424242424
13	45050000	45485000	13	45050000	45485000	.	.	.	.	255,255,0	1.638991622711158	0.06555925359767012	0.07621150301393947	0.8713842975206612	0.831095041322314
13	31445000	31725000	13	31445000	31725000	.	.	.	.	255,255,0	1.05452232710634	0.06515009577310828	0.07311387774900067	0.5036945812807881	0.7032019704433498
13	79625000	79870000	13	79625000	79870000	.	.	.	.	255,255,0	0.8539627298050507	0.060953933957759686	0.07658007860474596	0.5024	0.5536
13	45605000	45885000	13	45605000	45885000	.	.	.	.	255,255,0	1.7410555667085323	0.0684022880388285	0.06872753915469587	0.8879310344827587	0.8830049261083743
13	47105000	47300000	13	47105000	47300000	.	.	.	.	255,255,0	1.7329288362305517	0.05550001257037426	0.08142452050947926	0.8475	0.8775
13	30330000	30685000	13	30330000	30685000	.	.	.	.	255,255,0	1.3977662382166183	0.07809162230040353	0.058252877004775425	0.5621976142809476	0.8911515682349016
13	103225000	103505000	13	103225000	103505000	.	.	.	.	255,255,0	1.8462107886871628	0.06688941069478124	0.06776498043440232	0.9199507389162561	0.9051724137931034
13	111235000	111500000	13	111235000	111500000	.	.	.	.	255,255,0	0.8517470337252877	0.06752658152690309	0.06672714495907493	0.5130315500685871	0.6748971193415638
13	113290000	113535000	13	113290000	113535000	.	.	.	.	255,255,0	1.4684104004456118	0.05973238614526388	0.07213474341068762	0.8608	0.896
13	49865000	50195000	13	49865000	50195000	.	.	.	.	255,255,0	1.515244992046752	0.07497043348873152	0.05542391533884179	0.803030303030303	0.8582887700534759
13	79980000	80120000	13	79980000	80120000	.	.	.	.	255,255,0	1.752966220107541	0.060602605617212285	0.0671890487161178	0.8714285714285714	0.8714285714285714
13	23375000	23590000	13	23375000	23590000	.	.	.	.	255,255,0	1.351328594650623	0.06627033656602427	0.06115945788146682	0.8863636363636364	0.6714876033057852
13	95835000	96055000	13	95835000	96055000	.	.	.	.	255,255,0	1.6625955955699696	0.053488873390315245	0.07259926556181445	0.9110671936758893	0.8320158102766798
13	28895000	29230000	13	28895000	29230000	.	.	.	.	255,255,0	1.4209625178690692	0.04742493102515895	0.0786479617846716	0.8278546712802768	0.8105536332179931
13	31805000	31985000	13	31805000	31985000	.	.	.	.	255,255,0	1.2786407947762006	0.06781828074021805	0.056931010371895664	0.7982456140350878	0.6169590643274854
13	49540000	49780000	13	49540000	49780000	.	.	.	.	255,255,0	1.135733004046177	0.06482806928836655	0.05754775512188867	0.7602473219911783	0.5749354127284184
13	42880000	43155000	13	42880000	43155000	.	.	.	.	255,255,0	1.8716603256612772	0.07447946843748135	0.04660292887721362	0.9068877551020408	0.9502551020408163
13	77605000	77845000	13	77605000	77845000	.	.	.	.	255,255,0	1.6193832361001173	0.06824796261456978	0.04933393578314737	0.945	0.635
13	99820000	100090000	13	99820000	100090000	.	.	.	.	255,255,0	1.2724155407699087	0.06261610997885236	0.05462109370053131	0.7208994708994709	0.7843915343915344
13	110870000	111080000	13	110870000	111080000	.	.	.	.	255,255,0	1.178885955668913	0.0718498101142762	0.04427094213424769	0.8073593073593074	0.7164502164502164
13	53170000	53390000	13	53170000	53390000	.	.	.	.	255,255,0	1.1223312971004376	0.06500307387128772	0.050652790560027014	0.7213438735177866	0.6146245059288538
13	26755000	26990000	13	26755000	26990000	.	.	.	.	255,255,0	1.4898066635831564	0.06104075520129423	0.05372627756516143	0.9357638888888888	0.6892361111111112
13	41945000	42215000	13	41945000	42215000	.	.	.	.	255,255,0	1.4475143493253926	0.0605941020292263	0.05273206908168897	0.8346560846560847	0.7685185185185185
13	28585000	28865000	13	28585000	28865000	.	.	.	.	255,255,0	1.1966963158170643	0.05792477931121834	0.05514858643508885	0.7943349753694581	0.6219211822660099
13	48910000	49155000	13	48910000	49155000	.	.	.	.	255,255,0	1.4298383817974814	0.058224463754178044	0.05425304379716475	0.6784	0.9088
13	43180000	43450000	13	43180000	43450000	.	.	.	.	255,255,0	1.1298624696188095	0.056345423153563085	0.055439607921575935	0.7632275132275133	0.5806878306878307
13	25315000	25560000	13	25315000	25560000	.	.	.	.	255,255,0	1.1595542748985124	0.04953425691518005	0.06061641295975713	0.56	0.8192
13	26780000	26940000	13	26780000	26940000	.	.	.	.	255,255,0	1.0875763550966657	0.0653937511516986	0.04425314952177812	0.7939133986928104	0.5018382352941176
13	50230000	50420000	13	50230000	50420000	.	.	.	.	255,255,0	1.4122514229386165	0.04727367236282343	0.06161941937392712	0.8657894736842106	0.7131578947368421
13	78155000	78340000	13	78155000	78340000	.	.	.	.	255,255,0	1.5367366724187939	0.05310179819252482	0.05462739169532471	0.7423822714681441	0.8808864265927978
13	98775000	99020000	13	98775000	99020000	.	.	.	.	255,255,0	0.8403594186413552	0.04186561069502054	0.06570112632770898	0.5056	0.5888
13	100315000	100545000	13	100315000	100545000	.	.	.	.	255,255,0	0.921314480429849	0.05268190419711825	0.053994940135207364	0.6322463768115942	0.5778985507246377
13	33805000	34095000	13	33805000	34095000	.	.	.	.	255,255,0	1.3176496283047456	0.05171908144764832	0.054578615255174996	0.7528735632183908	0.7436781609195402
13	20760000	21055000	13	20760000	21055000	.	.	.	.	255,255,0	1.4226674573593185	0.05869872281650887	0.04753423699461799	0.87	0.8055555555555556
13	51680000	51870000	13	51680000	51870000	.	.	.	.	255,255,0	1.2418154207715517	0.051266075185971566	0.05488562101698848	0.7552631578947369	0.6815789473684211
13	76455000	76595000	13	76455000	76595000	.	.	.	.	255,255,0	1.1133533896374161	0.047743175190482795	0.05719908293438866	0.7571428571428571	0.5380952380952381
13	111715000	111900000	13	111715000	111900000	.	.	.	.	255,255,0	1.0336135001535363	0.04131917392794208	0.06259628645664579	0.6759002770083102	0.7313019390581718
13	75935000	76125000	13	75935000	76125000	.	.	.	.	255,255,0	1.3867482636587534	0.061557287770827945	0.0419442029222718	0.7973684210526316	0.7657894736842106
13	42465000	42685000	13	42465000	42685000	.	.	.	.	255,255,0	1.2180142327916343	0.04360508140021872	0.059838258422768326	0.6106719367588933	0.8043478260869565
13	103555000	103825000	13	103555000	103825000	.	.	.	.	255,255,0	1.834686713658508	0.0561358222617358	0.04630598025881427	0.9616402116402116	0.8849206349206349
13	33330000	33620000	13	33330000	33620000	.	.	.	.	255,255,0	0.960909413896567	0.05613342265654621	0.04473456144487678	0.5022761973815919	0.6485641120078902
13	50570000	50655000	13	50570000	50655000	.	.	.	.	255,255,0	1.1407515193453954	0.05299239150969752	0.047872379338751984	0.7407407407407407	0.5679012345679012
13	20025000	20175000	13	20025000	20175000	.	.	.	.	255,255,0	0.8505628785528382	0.04456570033191308	0.054445260826275856	0.5458333333333333	0.6041666666666666
13	52910000	53025000	13	52910000	53025000	.	.	.	.	255,255,0	1.1358829982677294	0.04384819271245336	0.05513023049725092	0.6041666666666666	0.7430555555555556
13	99095000	99310000	13	99095000	99310000	.	.	.	.	255,255,0	1.8526579261141913	0.05241604607080555	0.045871762236008	0.9359504132231405	0.9235537190082644
13	108865000	108975000	13	108865000	108975000	.	.	.	.	255,255,0	1.0934820314301597	0.05192511536733045	0.04488170852678562	0.7651515151515151	0.5984848484848485
13	48680000	48870000	13	48680000	48870000	.	.	.	.	255,255,0	1.114219291837399	0.05154177022222746	0.04513502499393639	0.8078947368421052	0.5131578947368421
13	49170000	49340000	13	49170000	49340000	.	.	.	.	255,255,0	1.4384026204565092	0.04982886432972128	0.04600095679158009	0.8529411764705882	0.7810457516339869
13	20545000	20740000	13	20545000	20740000	.	.	.	.	255,255,0	1.107564536318303	0.04421470651853687	0.051266430875674465	0.5725	0.8225
13	41640000	41800000	13	41640000	41800000	.	.	.	.	255,255,0	1.388178316132517	0.045865120638653056	0.048542565386813986	0.8345588235294118	0.7463235294117647
13	99920000	100090000	13	99920000	100090000	.	.	.	.	255,255,0	1.4025872797674341	0.043096233391245214	0.05101873093156542	0.8071895424836601	0.8137254901960784
13	32890000	33150000	13	32890000	33150000	.	.	.	.	255,255,0	1.2025001147229069	0.0474528146561103	0.04624521126132655	0.8190883190883191	0.5398860398860399
13	61020000	61170000	13	61020000	61170000	.	.	.	.	255,255,0	0.9880831410742352	0.039688751550313095	0.05371059798635374	0.6291666666666667	0.5291666666666667
13	31445000	31635000	13	31445000	31635000	.	.	.	.	255,255,0	1.0458186727421823	0.0498501301748794	0.04307990983606008	0.6973684210526315	0.55
13	76260000	76425000	13	76260000	76425000	.	.	.	.	255,255,0	1.4023979574995713	0.04048048391161732	0.0523691836313199	0.740484429065744	0.8373702422145328
13	103245000	103330000	13	103245000	103330000	.	.	.	.	255,255,0	1.1721128901222095	0.07356560074843321	0.01926811611797682	0.7407407407407407	0.6666666666666666
13	28405000	28555000	13	28405000	28555000	.	.	.	.	255,255,0	1.4714454403606005	0.04008101918553231	0.05094203695439273	0.7958333333333333	0.8791666666666667
13	30745000	30910000	13	30745000	30910000	.	.	.	.	255,255,0	1.193386313612257	0.06149396029274383	0.028372568790802834	0.7805946042691398	0.509250859434683
13	111570000	111705000	13	111570000	111705000	.	.	.	.	255,255,0	0.9810786316923186	0.04798452659707593	0.040762885361295256	0.6989795918367347	0.6173469387755102
13	52165000	52355000	13	52165000	52355000	.	.	.	.	255,255,0	1.2936134972863929	0.030031676913415045	0.057703221854973036	0.5236842105263158	0.9184210526315789
13	43540000	43670000	13	43540000	43670000	.	.	.	.	255,255,0	1.4971911495856478	0.046941109663460295	0.04058004952226732	0.8186813186813187	0.8076923076923077
13	21870000	22050000	13	21870000	22050000	.	.	.	.	255,255,0	1.4462529838636327	0.036704600548670266	0.05079632688628441	0.8099415204678363	0.8976608187134503
13	40955000	41245000	13	40955000	41245000	.	.	.	.	255,255,0	1.2814518341420795	0.03138949626094589	0.05448709768745727	0.5689655172413793	0.9022988505747126
13	99825000	99915000	13	99825000	99915000	.	.	.	.	255,255,0	1.2131887091612596	0.04556194856230282	0.04000939099903996	0.7444444444444445	0.6587390761548064
13	78060000	78140000	13	78060000	78140000	.	.	.	.	255,255,0	1.2216329719477224	0.0347311748862432	0.05080277737708462	0.6805555555555556	0.6805555555555556
13	45915000	46070000	13	45915000	46070000	.	.	.	.	255,255,0	1.5390192581766908	0.03974192218566722	0.045511499055456164	0.89453125	0.80859375
13	24285000	24445000	13	24285000	24445000	.	.	.	.	255,255,0	1.4048773405654047	0.025114331350689183	0.059266022260646534	0.7095588235294118	0.8860294117647058
13	113140000	113260000	13	113140000	113260000	.	.	.	.	255,255,0	1.088343553497969	0.05343566854657089	0.02948094679185672	0.7371794871794872	0.7371794871794872
13	24620000	24795000	13	24620000	24795000	.	.	.	.	255,255,0	1.261266566331192	0.03911580294945927	0.04343344946643009	0.7191358024691358	0.8734567901234568
13	31230000	31375000	13	31230000	31375000	.	.	.	.	255,255,0	1.6007487332670622	0.036264482990264565	0.045904968358398024	0.8177777777777778	0.9066666666666666
13	49060000	49145000	13	49060000	49145000	.	.	.	.	255,255,0	1.0397769867624524	0.014625711520038836	0.06735994303898026	0.5185185185185185	0.691358024691358
13	41530000	41630000	13	41530000	41630000	.	.	.	.	255,255,0	1.253198086969785	0.0419484426283098	0.03982041646443117	0.6818181818181818	0.7909090909090909
13	33155000	33235000	13	33155000	33235000	.	.	.	.	255,255,0	1.0605310399830752	0.04239556800831712	0.037499805915733944	0.6805555555555556	0.5416666666666666
13	98085000	98225000	13	98085000	98225000	.	.	.	.	255,255,0	1.0955697054233096	0.03966740387461276	0.03972236496733585	0.7285714285714285	0.6714285714285714
13	23400000	23490000	13	23400000	23490000	.	.	.	.	255,255,0	0.866680131008364	0.05521068161247322	0.023993674845437678	0.6555555555555556	0.5
13	34120000	34295000	13	34120000	34295000	.	.	.	.	255,255,0	1.4800621002646812	0.04244508387501025	0.03620128434431311	0.8796296296296297	0.7129629629629629
13	77900000	78050000	13	77900000	78050000	.	.	.	.	255,255,0	1.4782563334900272	0.03793834084462906	0.04057495792175886	0.8125	0.8541666666666666
13	24490000	24585000	13	24490000	24585000	.	.	.	.	255,255,0	0.9594644735518731	0.056358645095494445	0.021159190065564853	0.73	0.51
13	50005000	50180000	13	50005000	50180000	.	.	.	.	255,255,0	1.3363914414165121	0.03268101951752586	0.04451980805451178	0.6388888888888888	0.8981481481481481
13	25145000	25250000	13	25145000	25250000	.	.	.	.	255,255,0	1.196132047689998	0.04146627066203756	0.03396921591975541	0.7272727272727273	0.7107438016528925
13	28720000	28850000	13	28720000	28850000	.	.	.	.	255,255,0	1.007032188058146	0.025888751734384048	0.0489482497620158	0.554945054945055	0.7197802197802198
13	46180000	46305000	13	46180000	46305000	.	.	.	.	255,255,0	1.1377994176287298	0.03834132816451638	0.03648091340428575	0.6272189349112426	0.757396449704142
13	42020000	42145000	13	42020000	42145000	.	.	.	.	255,255,0	0.831778757835629	0.03197512327785974	0.04091775103891038	0.591715976331361	0.5088757396449705
13	33680000	33780000	13	33680000	33780000	.	.	.	.	255,255,0	1.2823793380078514	0.022803168801696423	0.04992773154175517	0.6636363636363637	0.7363636363636363
13	49550000	49665000	13	49550000	49665000	.	.	.	.	255,255,0	1.1455986438754473	0.048265185979078154	0.024178029972163888	0.7986111111111112	0.6041666666666666
13	41365000	41490000	13	41365000	41490000	.	.	.	.	255,255,0	1.224660883782657	0.039427075360732755	0.030709096993830634	0.8047337278106509	0.6863905325443787
13	22090000	22165000	13	22090000	22165000	.	.	.	.	255,255,0	0.8583981937960617	0.027652555890901327	0.04235820125342134	0.5441761363636364	0.6117897727272728
13	95845000	95950000	13	95845000	95950000	.	.	.	.	255,255,0	1.3978890595283615	0.045402745917999254	0.02441697536854083	0.8264462809917356	0.7603305785123967
13	42705000	42835000	13	42705000	42835000	.	.	.	.	255,255,0	0.8183666162662477	0.03520773598808328	0.03420775857255016	0.521978021978022	0.554945054945055
13	52025000	52150000	13	52025000	52150000	.	.	.	.	255,255,0	1.3943335499312366	0.04194097136937286	0.027284954484871643	0.8284023668639053	0.7692307692307693
13	28610000	28705000	13	28610000	28705000	.	.	.	.	255,255,0	0.7783071097427738	0.052120700298016534	0.016095471284732363	0.51	0.55
13	21070000	21270000	13	21070000	21270000	.	.	.	.	255,255,0	1.1287449558619214	0.034632107332994766	0.033576328961097135	0.8833333333333333	0.5738095238095238
13	96325000	96445000	13	96325000	96445000	.	.	.	.	255,255,0	1.1286306768447756	0.03436024987292742	0.03041254140174269	0.7115384615384616	0.7243589743589743
13	79885000	79975000	13	79885000	79975000	.	.	.	.	255,255,0	0.8564744952622245	0.024767776064930344	0.03918681288301751	0.5390625	0.5501736111111111
13	41705000	41770000	13	41705000	41770000	.	.	.	.	255,255,0	0.8408062520430932	0.0275040955694401	0.03586784496254232	0.5714285714285714	0.5306122448979592
13	51380000	51480000	13	51380000	51480000	.	.	.	.	255,255,0	1.2238407795826536	0.025202303982031042	0.03812284010051898	0.7363636363636363	0.7363636363636363
13	97760000	97865000	13	97760000	97865000	.	.	.	.	255,255,0	0.9125925969278847	0.044519290620700674	0.018579335302476352	0.628099173553719	0.5785123966942148
13	46555000	46705000	13	46555000	46705000	.	.	.	.	255,255,0	1.0118972648748157	0.030063076780360947	0.03196935871739094	0.6208333333333333	0.6625
13	30340000	30420000	13	30340000	30420000	.	.	.	.	255,255,0	1.2126477308083055	0.0350602337886011	0.025960947670331018	0.7083333333333334	0.6805555555555556
13	41260000	41340000	13	41260000	41340000	.	.	.	.	255,255,0	1.0865800150864373	0.04185119276419999	0.018979103810741242	0.6527777777777778	0.6805555555555556
13	111260000	111360000	13	111260000	111360000	.	.	.	.	255,255,0	1.0270035474955854	0.023154232201022754	0.03634452052897416	0.7181818181818181	0.6818181818181818
13	111105000	111215000	13	111105000	111215000	.	.	.	.	255,255,0	1.122244081879263	0.03573127180631433	0.022672388357867824	0.7954545454545454	0.75
13	30945000	31035000	13	30945000	31035000	.	.	.	.	255,255,0	1.329338641847504	0.018439026095329956	0.038934448108642744	0.7444444444444445	0.7666666666666667
13	34300000	34410000	13	34300000	34410000	.	.	.	.	255,255,0	0.9770451680256166	0.024284997877503905	0.03308254785445698	0.6439393939393939	0.553030303030303
13	101225000	101325000	13	101225000	101325000	.	.	.	.	255,255,0	0.8490452367605099	0.02310103189219661	0.03400219770209398	0.6272727272727273	0.5363636363636364
13	46760000	46885000	13	46760000	46885000	.	.	.	.	255,255,0	0.907314031986219	0.028386553699207263	0.028654621603705372	0.6153846153846154	0.591715976331361
13	40510000	40630000	13	40510000	40630000	.	.	.	.	255,255,0	0.9023896034856996	0.028392097321093653	0.028483985674920605	0.6800699300699301	0.5326340326340326
13	111785000	111875000	13	111785000	111875000	.	.	.	.	255,255,0	0.8327462777787171	0.025344251147948887	0.029730994305140118	0.5222222222222223	0.6333333333333333
13	31040000	31150000	13	31040000	31150000	.	.	.	.	255,255,0	1.1954777359881383	0.02360584836865618	0.030127061938646164	0.7803030303030303	0.6893939393939394
13	75945000	76050000	13	75945000	76050000	.	.	.	.	255,255,0	0.9854407440535159	0.033779630684587864	0.01953056729286369	0.6942148760330579	0.5289256198347108
13	95685000	95820000	13	95685000	95820000	.	.	.	.	255,255,0	1.0106295566057981	0.028217969336005115	0.02472061057805048	0.6479591836734694	0.6683673469387755
13	27665000	27745000	13	27665000	27745000	.	.	.	.	255,255,0	0.8186998085360293	0.020227890283535808	0.03235662951088014	0.5138888888888888	0.5694444444444444
13	46610000	46700000	13	46610000	46700000	.	.	.	.	255,255,0	0.873487592758053	0.023212560672585834	0.029367981788397904	0.5	0.6333333333333333
13	100735000	100865000	13	100735000	100865000	.	.	.	.	255,255,0	0.9348453153269416	0.02693821837816313	0.02462189905467477	0.6538461538461539	0.6098901098901099
13	24055000	24145000	13	24055000	24145000	.	.	.	.	255,255,0	0.827145067790434	0.029157468303542215	0.02063745726176805	0.5888888888888889	0.5222222222222223
13	32485000	32575000	13	32485000	32575000	.	.	.	.	255,255,0	0.9723015278378012	0.025689972404070227	0.023658560710644656	0.6555555555555556	0.5666666666666667
13	20355000	20435000	13	20355000	20435000	.	.	.	.	255,255,0	0.8995961399663681	0.018535431203933646	0.0285228556303489	0.5972222222222222	0.625
13	20555000	20655000	13	20555000	20655000	.	.	.	.	255,255,0	0.8576530727143866	0.03188885886473054	0.014636985262494052	0.6557494133251709	0.5401489643913886
13	23955000	24030000	13	23955000	24030000	.	.	.	.	255,255,0	0.7753252851401564	0.02197728325502241	0.022660968582738143	0.515625	0.546875
13	95955000	96030000	13	95955000	96030000	.	.	.	.	255,255,0	0.9210023436236057	0.01218462611678623	0.032098921215238864	0.546875	0.671875
13	97870000	97965000	13	97870000	97965000	.	.	.	.	255,255,0	0.8159790303429209	0.02116127616281497	0.022469357002176404	0.53	0.55
13	76055000	76120000	13	76055000	76120000	.	.	.	.	255,255,0	0.8671349801831811	0.010702584325135902	0.03273237704917792	0.5306122448979592	0.5714285714285714
13	111380000	111470000	13	111380000	111470000	.	.	.	.	255,255,0	0.8433421887068939	0.019893252941610994	0.021756987581282094	0.5888888888888889	0.6111111111111112
14	29155000	30765000	14	29155000	30765000	.	.	.	.	255,255,0	0.7394561150014219	0.38789963922690474	0.3861253277133799	0.4648033126293996	0.48105973468292307
14	97445000	99770000	14	97445000	99770000	.	.	.	.	255,255,0	1.2065575470662377	0.2837068156023471	0.2663711675747208	0.6265357623091234	0.7048204977067177
14	62630000	63740000	14	62630000	63740000	.	.	.	.	255,255,0	1.1142489294906044	0.2712936968217291	0.26431623370329577	0.611969111969112	0.6861325611325612
14	97435000	99900000	14	97435000	99900000	.	.	.	.	255,255,0	1.053546695726638	0.2896532350458692	0.21779663853542536	0.6280548771492731	0.4334710743801653
14	33035000	34275000	14	33035000	34275000	.	.	.	.	255,255,0	0.719296717258646	0.2454169024481347	0.26049625870943005	0.6341290322580645	0.45541935483870966
14	101195000	102100000	14	101195000	102100000	.	.	.	.	255,255,0	1.4276147812704842	0.18649901630620838	0.14924214865651347	0.6140562733969327	0.848931288491728
14	57905000	58550000	14	57905000	58550000	.	.	.	.	255,255,0	1.1881258979453433	0.14111855673207424	0.1533247533284854	0.7162130177514793	0.7678106508875739
14	104530000	105100000	14	104530000	105100000	.	.	.	.	255,255,0	1.3937155437861195	0.12853928460518838	0.13173750863960382	0.7480338777979432	0.7885662431941923
14	56170000	56905000	14	56170000	56905000	.	.	.	.	255,255,0	1.0066314753923655	0.11896880713465038	0.13137622034404056	0.66672753834916	0.6751278305332359
14	88950000	89435000	14	88950000	89435000	.	.	.	.	255,255,0	1.1201891500004337	0.11822931730538523	0.1276981490304907	0.4252394835485214	0.675551853394419
14	57140000	57595000	14	57140000	57595000	.	.	.	.	255,255,0	0.4887518196734808	0.11239007538065574	0.12269285403632263	0.4017013232514178	0.4168241965973535
14	89005000	89385000	14	89005000	89385000	.	.	.	.	255,255,0	0.9399033985278542	0.1016802346406055	0.1158249535810757	0.4001349527665317	0.5721997300944669
14	92605000	93165000	14	92605000	93165000	.	.	.	.	255,255,0	1.1147037923711292	0.09333946610351733	0.1064759939208798	0.6369047619047619	0.6018170426065163
14	54910000	55245000	14	54910000	55245000	.	.	.	.	255,255,0	1.0091014462305354	0.11749155239177675	0.08219881751624414	0.6842560553633218	0.639273356401384
14	65620000	66210000	14	65620000	66210000	.	.	.	.	255,255,0	1.2845045735706555	0.09187386011685167	0.10711674851664942	0.8622881355932204	0.6646892655367231
14	92065000	92425000	14	92065000	92425000	.	.	.	.	255,255,0	1.2920269631755175	0.12076470750965879	0.07778878967884961	0.6283783783783784	0.7304804804804805
14	99950000	100390000	14	99950000	100390000	.	.	.	.	255,255,0	1.3645802793948705	0.10852897527711994	0.08892928998781886	0.8217171717171717	0.645959595959596
14	40070000	40440000	14	40070000	40440000	.	.	.	.	255,255,0	0.8363455847789647	0.10029873379276621	0.09690221790598427	0.5710508078929132	0.5049604260130576
14	91325000	91765000	14	91325000	91765000	.	.	.	.	255,255,0	1.3392111616406692	0.08249061376093378	0.11336728157611514	0.8535353535353535	0.5106060606060606
14	36540000	36875000	14	36540000	36875000	.	.	.	.	255,255,0	0.6832690664171923	0.1047227931257384	0.0885037753721731	0.45588235294117646	0.5008650519031141
14	90745000	91220000	14	90745000	91220000	.	.	.	.	255,255,0	1.2625964104621286	0.08783503726344465	0.10408652434452172	0.60546875	0.6879340277777778
14	106065000	106130000	14	106065000	106130000	.	.	.	.	255,255,0	0.9432873322611354	0.07762420274249428	0.11313153611270024	0.5306122448979592	0.5714285714285714
14	71055000	71470000	14	71055000	71470000	.	.	.	.	255,255,0	1.1959826757853085	0.08493851761437171	0.1051765399266556	0.6547619047619048	0.7794784580498866
14	105555000	105825000	14	105555000	105825000	.	.	.	.	255,255,0	0.8736452141638855	0.09191566184048106	0.09584336779567851	0.6388888888888888	0.5462962962962963
14	24475000	24795000	14	24475000	24795000	.	.	.	.	255,255,0	0.9291142280420424	0.10204857910401458	0.08529683936388038	0.5028409090909091	0.5837569776714513
14	60055000	60385000	14	60055000	60385000	.	.	.	.	255,255,0	0.8383383051166469	0.10380357448643686	0.07986381003292292	0.6203208556149733	0.4144385026737968
14	23565000	24025000	14	23565000	24025000	.	.	.	.	255,255,0	1.1409093297489687	0.09366547671760544	0.08885426349066686	0.7451433857539316	0.5508788159111934
14	75580000	76035000	14	75580000	76035000	.	.	.	.	255,255,0	1.0287081525165482	0.08289087130551026	0.09877451403909426	0.5902646502835539	0.6696597353497165
14	91985000	92455000	14	91985000	92455000	.	.	.	.	255,255,0	1.5776906299270084	0.09201365799620001	0.08326539107272815	0.8523036797204235	0.7443808459245554
14	45365000	45740000	14	45365000	45740000	.	.	.	.	255,255,0	1.7839612892990093	0.09106550041597297	0.0834537222373593	0.9113573407202216	0.9316446480573904
14	71570000	72215000	14	71570000	72215000	.	.	.	.	255,255,0	1.7199727239995457	0.09187802001452217	0.08067931258482491	0.8861538461538462	0.9031952662721894
14	51745000	52240000	14	51745000	52240000	.	.	.	.	255,255,0	0.9871549761500428	0.0800556018375486	0.09239283822063923	0.6932	0.6244
14	81410000	81680000	14	81410000	81680000	.	.	.	.	255,255,0	1.3021327600658523	0.09281605818574844	0.0774471533589883	0.6521164021164021	0.7142857142857143
14	72325000	72895000	14	72325000	72895000	.	.	.	.	255,255,0	1.40996998647916	0.09799225604666637	0.07076008277954673	0.7761645493042952	0.8575317604355717
14	58955000	59525000	14	58955000	59525000	.	.	.	.	255,255,0	1.5847336317899248	0.09426157745150573	0.07399740370842309	0.8805202661826981	0.8282814588043668
14	106765000	106835000	14	106765000	106835000	.	.	.	.	255,255,0	0.926079812510067	0.0926543993456261	0.07322939947196047	0.5535714285714286	0.5535714285714286
14	35030000	35580000	14	35030000	35580000	.	.	.	.	255,255,0	1.265432425879185	0.08539750703203935	0.07966060855308071	0.9116883116883117	0.5048701298701299
14	21655000	22035000	14	21655000	22035000	.	.	.	.	255,255,0	1.553649625306034	0.09068231870599389	0.07302464336575568	0.7685560053981106	0.8535762483130904
14	31105000	31380000	14	31105000	31380000	.	.	.	.	255,255,0	1.1709551666372477	0.1072244007153825	0.0564513695877198	0.7270408163265306	0.5982142857142857
14	61120000	61485000	14	61120000	61485000	.	.	.	.	255,255,0	1.279723674455839	0.08225115703041205	0.0759936574868447	0.8295636645417348	0.652528076321936
14	51375000	51705000	14	51375000	51705000	.	.	.	.	255,255,0	0.7753931722429556	0.07953612650529199	0.07848505568033537	0.5837789661319073	0.5285204991087344
14	21160000	21440000	14	21160000	21440000	.	.	.	.	255,255,0	1.0441553903615535	0.074284204490911	0.08280059381492066	0.5997536945812808	0.6145320197044335
14	39560000	39935000	14	39560000	39935000	.	.	.	.	255,255,0	1.4567810281615932	0.09296017568638307	0.06302769149346163	0.8361062717770035	0.7038290615957007
14	25275000	25610000	14	25275000	25610000	.	.	.	.	255,255,0	1.6973151802858197	0.06988389758671978	0.08566739026719804	0.7627686887427148	0.8655684863477071
14	60815000	61040000	14	60815000	61040000	.	.	.	.	255,255,0	1.3265434383456087	0.0783266375953265	0.07582556382849917	0.7372400756143668	0.8015122873345936
14	102990000	103415000	14	102990000	103415000	.	.	.	.	255,255,0	1.0673303706435344	0.07161070475080725	0.07995307291509737	0.6306111411573824	0.6608977825851812
14	74135000	74515000	14	74135000	74515000	.	.	.	.	255,255,0	0.7222769573528922	0.08450324448199552	0.06603815795331403	0.5	0.5188933873144399
14	90425000	90710000	14	90425000	90710000	.	.	.	.	255,255,0	1.2676129004718715	0.08181866373128331	0.06842919897721605	0.7086801426872771	0.727705112960761
14	23565000	23935000	14	23565000	23935000	.	.	.	.	255,255,0	1.174405631821232	0.08077116660960942	0.06840918155627318	0.7773826458036984	0.5483641536273115
14	68710000	69295000	14	68710000	69295000	.	.	.	.	255,255,0	1.5428626063448674	0.08147790423690293	0.06765447610730013	0.7382935937948866	0.9439816144785981
14	62355000	62605000	14	62355000	62605000	.	.	.	.	255,255,0	1.5490752933896248	0.08112240553656322	0.06707614969288078	0.8015384615384615	0.8815384615384615
14	64260000	64790000	14	64260000	64790000	.	.	.	.	255,255,0	1.1172818521318146	0.07444492650070245	0.07364073021742104	0.6213377073789372	0.7303005755848133
14	32030000	32335000	14	32030000	32335000	.	.	.	.	255,255,0	1.1604783191683534	0.07740241570844852	0.06993570731738413	0.7527261099549081	0.5664686997445842
14	90870000	91215000	14	90870000	91215000	.	.	.	.	255,255,0	1.0766625541403367	0.06021289944316701	0.08621266617241564	0.6138775510204082	0.7036734693877551
14	63835000	64245000	14	63835000	64245000	.	.	.	.	255,255,0	1.3340786197372303	0.08383560581215949	0.06224972157784884	0.9157955865272939	0.5220673635307782
14	67845000	68235000	14	67845000	68235000	.	.	.	.	255,255,0	1.536223896583742	0.06377026878923914	0.08112128542155769	0.892948717948718	0.8403846153846154
14	70845000	71040000	14	70845000	71040000	.	.	.	.	255,255,0	0.8332388359233829	0.05540254184104991	0.08885160007095774	0.5078558183191777	0.6739864014102241
14	77335000	77560000	14	77335000	77560000	.	.	.	.	255,255,0	1.8098022322382037	0.0618048202439897	0.08178719114156008	0.9262759924385633	0.8809073724007561
14	23040000	23385000	14	23040000	23385000	.	.	.	.	255,255,0	1.4551819330948668	0.060369132357782296	0.0830639238768012	0.7591836734693878	0.8375510204081633
14	34300000	34705000	14	34300000	34705000	.	.	.	.	255,255,0	1.7272377931943015	0.061078876111371694	0.0790502139276055	0.9173111243307555	0.7820827391854199
14	24055000	24410000	14	24055000	24410000	.	.	.	.	255,255,0	1.7043708605817496	0.06175685583949772	0.07787752135760165	0.8279320987654321	0.8804012345679012
14	93700000	94035000	14	93700000	94035000	.	.	.	.	255,255,0	1.2996146331189087	0.056023422021543534	0.08308615578635908	0.7344290657439446	0.6929065743944637
14	61940000	62245000	14	61940000	62245000	.	.	.	.	255,255,0	1.5913701595684033	0.04850994834310998	0.08829911477330696	0.9219562955254943	0.8303850156087409
14	20780000	21080000	14	20780000	21080000	.	.	.	.	255,255,0	1.441421832970057	0.07470202038037971	0.05976131949732374	0.9064516129032258	0.603225806451613
14	72980000	73385000	14	72980000	73385000	.	.	.	.	255,255,0	1.7532030037202224	0.06026711673388663	0.07320481162204348	0.9365527888728364	0.9194994476077165
14	35905000	36155000	14	35905000	36155000	.	.	.	.	255,255,0	1.2693141287389502	0.055848410648794033	0.07697486855109353	0.8507692307692307	0.6261538461538462
14	95145000	95515000	14	95145000	95515000	.	.	.	.	255,255,0	0.8314985920210766	0.06326763355766134	0.06925484437158284	0.46586059743954483	0.5099573257467994
14	81715000	81925000	14	81715000	81925000	.	.	.	.	255,255,0	1.6625655299508686	0.07182055246899863	0.060076861470469894	0.7683982683982684	0.8852813852813853
14	93160000	93255000	14	93160000	93255000	.	.	.	.	255,255,0	1.5889945503349086	0.05565585554002171	0.07567136361630736	0.77	0.79
14	88395000	88645000	14	88395000	88645000	.	.	.	.	255,255,0	1.3001710508912079	0.07390706520891996	0.05608704677469126	0.8415384615384616	0.5307692307692308
14	24935000	25155000	14	24935000	25155000	.	.	.	.	255,255,0	1.2827812572346438	0.06742376415378218	0.062401666430907346	0.7371541501976284	0.6818181818181818
14	59590000	59935000	14	59590000	59935000	.	.	.	.	255,255,0	1.4777845972722177	0.0616738352873568	0.06770168802738188	0.8870293847566575	0.6949094361671049
14	21335000	21430000	14	21335000	21430000	.	.	.	.	255,255,0	1.2660411700862453	0.05726132389463166	0.07206466965676708	0.69	0.75
14	61495000	61720000	14	61495000	61720000	.	.	.	.	255,255,0	1.1563774897450014	0.05888192777389642	0.06990970983291128	0.5293005671077504	0.8657844990548205
14	51030000	51330000	14	51030000	51330000	.	.	.	.	255,255,0	1.3148318321544585	0.06807420453328454	0.06064321870588801	0.7279569892473118	0.8827956989247312
14	75770000	76030000	14	75770000	76030000	.	.	.	.	255,255,0	1.1085254152667279	0.05606978695202604	0.07193106737112567	0.7165242165242165	0.6566951566951567
14	50090000	50310000	14	50090000	50310000	.	.	.	.	255,255,0	1.4376885151529337	0.06419292572927696	0.06152454184511691	0.8636363636363636	0.8399209486166008
14	107120000	107285000	14	107120000	107285000	.	.	.	.	255,255,0	1.7572400419676808	0.055250643118143386	0.07032961770093749	0.615916955017301	0.9238754325259516
14	88195000	88365000	14	88195000	88365000	.	.	.	.	255,255,0	1.1782860804648108	0.05782627026721755	0.06738437884410475	0.6045751633986928	0.6830065359477124
14	100860000	101135000	14	100860000	101135000	.	.	.	.	255,255,0	1.3029705339030158	0.06175096451809732	0.061527106766486026	0.8099489795918368	0.7181122448979592
14	37230000	37410000	14	37230000	37410000	.	.	.	.	255,255,0	0.9628405524397425	0.05575099077366924	0.06745240188523993	0.5125636948120789	0.7255352074142472
14	71785000	72155000	14	71785000	72155000	.	.	.	.	255,255,0	1.5352788834413524	0.051535494113428795	0.06941017386942808	0.8470839260312945	0.9324324324324325
14	58665000	58900000	14	58665000	58900000	.	.	.	.	255,255,0	1.3290658799516066	0.064042225958331	0.05689299443264795	0.8489583333333334	0.7447916666666666
14	32750000	32945000	14	32750000	32945000	.	.	.	.	255,255,0	1.014068918369454	0.053801993517057244	0.06685968829419738	0.5875	0.6275
14	68410000	68695000	14	68410000	68695000	.	.	.	.	255,255,0	1.3451662250148693	0.07750135162872579	0.04286772410551935	0.8275862068965517	0.8323424494649228
14	70060000	70190000	14	70060000	70190000	.	.	.	.	255,255,0	1.5697038259429754	0.06578806837245393	0.05455333868135703	0.8846153846153846	0.8626373626373627
14	21075000	21160000	14	21075000	21160000	.	.	.	.	255,255,0	1.391929361766843	0.058401721535810594	0.05973612591693413	0.7407407407407407	0.7407407407407407
14	36325000	36535000	14	36325000	36535000	.	.	.	.	255,255,0	1.3436454477612925	0.06427928526653173	0.05343003818889912	0.8463203463203464	0.7294372294372294
14	22850000	23035000	14	22850000	23035000	.	.	.	.	255,255,0	1.291120263051884	0.06146053557077988	0.05578515168960767	0.592797783933518	0.8365650969529086
14	24800000	24905000	14	24800000	24905000	.	.	.	.	255,255,0	1.5295718774877627	0.04166565924701614	0.07357811500262568	0.8098484848484848	0.7704545454545455
14	93405000	93650000	14	93405000	93650000	.	.	.	.	255,255,0	1.3955058793489084	0.059894714861300755	0.05505215269748259	0.7744	0.7936
14	65125000	65450000	14	65125000	65450000	.	.	.	.	255,255,0	0.9217817367053175	0.05234640542013863	0.062467533400597255	0.5252525252525253	0.7015610651974288
14	76150000	76465000	14	76150000	76465000	.	.	.	.	255,255,0	1.4914955986649845	0.059322203425981324	0.05498479267127657	0.8505859375	0.8447265625
14	34795000	35005000	14	34795000	35005000	.	.	.	.	255,255,0	1.4001648224601493	0.055889602096002786	0.05836154494019717	0.7987012987012987	0.8246753246753247
14	94395000	94490000	14	94395000	94490000	.	.	.	.	255,255,0	1.4432726063126116	0.07427856391512852	0.038493726833032364	0.77	0.71
14	22945000	23030000	14	22945000	23030000	.	.	.	.	255,255,0	1.3862416071012298	0.0385111415143798	0.07392085109144814	0.691358024691358	0.7407407407407407
14	94395000	94645000	14	94395000	94645000	.	.	.	.	255,255,0	1.496474374431482	0.0601657316469614	0.05005997693945202	0.8538461538461538	0.7369230769230769
14	89895000	90235000	14	89895000	90235000	.	.	.	.	255,255,0	1.040124818356841	0.03993980567647194	0.07025797203505235	0.5806722689075631	0.7302521008403361
14	99970000	100120000	14	99970000	100120000	.	.	.	.	255,255,0	1.433213238093851	0.06481127242127951	0.04460309157988292	0.8625	0.7541666666666667
14	105835000	105980000	14	105835000	105980000	.	.	.	.	255,255,0	1.3924723279369966	0.04050222031997943	0.06881177754981133	0.7288888888888889	0.8888888888888888
14	55905000	56150000	14	55905000	56150000	.	.	.	.	255,255,0	1.3507565427008545	0.050202150247463606	0.05887074571279932	0.8096	0.8032
14	52755000	52945000	14	52755000	52945000	.	.	.	.	255,255,0	1.129533764488358	0.051644010319981476	0.05640662641605455	0.8236842105263158	0.6815789473684211
14	91360000	91620000	14	91360000	91620000	.	.	.	.	255,255,0	1.5782922359547589	0.06371760652363934	0.04351260898789669	0.8760683760683761	0.8219373219373219
14	73960000	74095000	14	73960000	74095000	.	.	.	.	255,255,0	1.1085240095034279	0.05720095462958419	0.04971584968911119	0.8010204081632653	0.6071428571428571
14	55020000	55250000	14	55020000	55250000	.	.	.	.	255,255,0	1.3591703045056107	0.05922334905635726	0.046729061241571	0.8786231884057971	0.8351449275362319
14	70280000	70500000	14	70280000	70500000	.	.	.	.	255,255,0	1.3737161580970898	0.0626026964153025	0.04316483077492768	0.8636363636363636	0.8201581027667985
14	76515000	76830000	14	76515000	76830000	.	.	.	.	255,255,0	1.4274497567733495	0.05544936951834617	0.049970314445349356	0.8466796875	0.8310546875
14	23940000	24030000	14	23940000	24030000	.	.	.	.	255,255,0	1.4169413949618521	0.04457747014411999	0.060180356293948606	0.7444444444444445	0.7666666666666667
14	103530000	103780000	14	103530000	103780000	.	.	.	.	255,255,0	1.5025784995866638	0.05213597637054952	0.05241326448786732	0.8846153846153846	0.8353846153846154
14	89630000	89890000	14	89630000	89890000	.	.	.	.	255,255,0	1.2449566947336652	0.06031731292694305	0.04388364405868588	0.8076923076923077	0.7051282051282052
14	102170000	102410000	14	102170000	102410000	.	.	.	.	255,255,0	1.5990266275273008	0.06990228500070911	0.03384965624401725	0.9083333333333333	0.8316666666666667
14	91780000	91890000	14	91780000	91890000	.	.	.	.	255,255,0	1.7012755923287397	0.05371507656098404	0.05002853049140413	0.8409090909090909	0.8257575757575758
14	39640000	39845000	14	39640000	39845000	.	.	.	.	255,255,0	0.8128445529327836	0.051542455561400025	0.051554351860821176	0.5895691609977324	0.5012165450121655
14	94120000	94365000	14	94120000	94365000	.	.	.	.	255,255,0	1.5333597300107615	0.05272010888739215	0.04907863096080417	0.8096	0.864
14	95565000	95840000	14	95565000	95840000	.	.	.	.	255,255,0	1.716830944960744	0.053858869410681576	0.04785462523278773	0.8915816326530612	0.8864795918367347
14	69325000	69575000	14	69325000	69575000	.	.	.	.	255,255,0	1.656984914238968	0.0562839995558283	0.04535392168499856	0.9523076923076923	0.8876923076923077
14	50100000	50230000	14	50100000	50230000	.	.	.	.	255,255,0	1.033020963426494	0.05297730336199999	0.048109722860521106	0.7417582417582418	0.6208791208791209
14	45405000	45555000	14	45405000	45555000	.	.	.	.	255,255,0	0.9575581024258344	0.07174680011392309	0.029241083823519032	0.7791666666666667	0.5041666666666667
14	52270000	52455000	14	52270000	52455000	.	.	.	.	255,255,0	1.3881857090323482	0.05874911937254318	0.04148612891451661	0.7700831024930748	0.9196675900277008
14	35685000	35885000	14	35685000	35885000	.	.	.	.	255,255,0	1.380003098191395	0.05243627124868394	0.046754390830404	0.5023809523809524	0.95
14	34310000	34565000	14	34310000	34565000	.	.	.	.	255,255,0	1.4222399896047682	0.05413546115954296	0.04505409754073006	0.9215976331360947	0.5902366863905325
14	95890000	96005000	14	95890000	96005000	.	.	.	.	255,255,0	1.6333301878088844	0.04136216747775705	0.057634762328095696	0.8541666666666666	0.8263888888888888
14	50235000	50315000	14	50235000	50315000	.	.	.	.	255,255,0	1.0216712418267266	0.03173742774973979	0.0669531450112845	0.5972222222222222	0.7083333333333334
14	71065000	71270000	14	71065000	71270000	.	.	.	.	255,255,0	1.3147457173191568	0.06512545884766455	0.033048846988263395	0.8662131519274376	0.7482993197278912
14	61760000	61920000	14	61760000	61920000	.	.	.	.	255,255,0	1.8209461885365545	0.05872360273160149	0.03934162466321203	0.9154411764705882	0.9227941176470589
14	67615000	67820000	14	67615000	67820000	.	.	.	.	255,255,0	1.2204797500877427	0.043138511337142235	0.053782952346602866	0.7301587301587301	0.8027210884353742
14	54000000	54230000	14	54000000	54230000	.	.	.	.	255,255,0	1.0374873581575388	0.054819117009104454	0.04209237068990257	0.8496376811594203	0.519927536231884
14	97040000	97215000	14	97040000	97215000	.	.	.	.	255,255,0	1.4175441232913606	0.05138268462593948	0.04526796354810091	0.8240740740740741	0.7561728395061729
14	23400000	23550000	14	23400000	23550000	.	.	.	.	255,255,0	1.58242747946854	0.04018057061933684	0.055889219619621774	0.8493055555555555	0.8709722222222223
14	105105000	105200000	14	105105000	105200000	.	.	.	.	255,255,0	1.030158669404279	0.053946310614650855	0.042043903513878	0.6908333333333334	0.5358333333333334
14	100180000	100360000	14	100180000	100360000	.	.	.	.	255,255,0	0.99137501600273	0.04432464809794501	0.05145708386457978	0.5588574611131002	0.6930037457234356
14	100435000	100675000	14	100435000	100675000	.	.	.	.	255,255,0	1.3554841867193557	0.049121430832191115	0.04658889859623612	0.8583333333333333	0.7416666666666667
14	60655000	60795000	14	60655000	60795000	.	.	.	.	255,255,0	1.4152129790608652	0.038873228360719214	0.05652839812389246	0.8142857142857143	0.8333333333333334
14	69705000	69935000	14	69705000	69935000	.	.	.	.	255,255,0	1.4728621647455469	0.04790151040607307	0.04747920919475859	0.8641304347826086	0.9221014492753623
14	67880000	68035000	14	67880000	68035000	.	.	.	.	255,255,0	1.4134781810948538	0.06987046653203968	0.025032967827123248	0.90234375	0.86328125
14	77595000	77765000	14	77595000	77765000	.	.	.	.	255,255,0	1.2546722008774178	0.05863576622696787	0.03618817436526535	0.8137254901960784	0.7549019607843137
14	100705000	100845000	14	100705000	100845000	.	.	.	.	255,255,0	1.3470012186945135	0.03734082850795166	0.05683823148420017	0.7095238095238096	0.8428571428571429
14	76880000	77130000	14	76880000	77130000	.	.	.	.	255,255,0	1.118146031616694	0.043466290465925435	0.04976833745382426	0.7338461538461538	0.703076923076923
14	35595000	35885000	14	35595000	35885000	.	.	.	.	255,255,0	1.8429789846012974	0.048480036907081525	0.04441009823088565	0.9160919540229885	0.9712643678160919
14	20790000	20945000	14	20790000	20945000	.	.	.	.	255,255,0	1.445617984109751	0.06388469711666558	0.028455477544989997	0.88671875	0.69921875
14	71065000	71185000	14	71065000	71185000	.	.	.	.	255,255,0	1.2666811957795265	0.06859123125664285	0.02320208322583297	0.8397435897435898	0.7371794871794872
14	96755000	96895000	14	96755000	96895000	.	.	.	.	255,255,0	1.4412085512045674	0.050455655420323375	0.04096136014400028	0.8142857142857143	0.7952380952380952
14	32545000	32715000	14	32545000	32715000	.	.	.	.	255,255,0	1.615566095949439	0.04262926232672029	0.047965788345896154	0.8725490196078431	0.8398692810457516
14	55670000	55875000	14	55670000	55875000	.	.	.	.	255,255,0	1.4433397712587583	0.04223599951732934	0.04761705796107649	0.7891156462585034	0.9160997732426304
14	53285000	53430000	14	53285000	53430000	.	.	.	.	255,255,0	1.1704243660794846	0.046170239186894	0.04308109474974063	0.8	0.7377777777777778
14	78900000	79060000	14	78900000	79060000	.	.	.	.	255,255,0	0.8825926557726549	0.04168792783216144	0.047006175039686564	0.5404411764705882	0.6433823529411765
14	71285000	71445000	14	71285000	71445000	.	.	.	.	255,255,0	1.3737562422356666	0.02899432340153199	0.05932287595397133	0.8713235294117647	0.8345588235294118
14	55025000	55185000	14	55025000	55185000	.	.	.	.	255,255,0	0.9979943412591772	0.049519016830883666	0.03840614544608198	0.8220996732026143	0.5018382352941176
14	63850000	64010000	14	63850000	64010000	.	.	.	.	255,255,0	1.3977156988774935	0.05794936295270245	0.029831437820845977	0.9227941176470589	0.7169117647058824
14	50325000	50575000	14	50325000	50575000	.	.	.	.	255,255,0	1.9108723227056026	0.045692444657265296	0.04187989434793188	0.9615384615384616	0.9553846153846154
14	64805000	64980000	14	64805000	64980000	.	.	.	.	255,255,0	1.5089682199974952	0.04316300963916442	0.044046915380491894	0.904320987654321	0.8364197530864198
14	75315000	75565000	14	75315000	75565000	.	.	.	.	255,255,0	1.3743907529863126	0.04982963594421261	0.03647987057480648	0.7738461538461539	0.8907692307692308
14	96025000	96240000	14	96025000	96240000	.	.	.	.	255,255,0	1.594791667360913	0.04510960456845611	0.03959110297444199	0.9028925619834711	0.7995867768595041
14	76035000	76125000	14	76035000	76125000	.	.	.	.	255,255,0	1.2037066661348836	0.029156341862049788	0.05498632284930595	0.6777777777777778	0.7666666666666667
14	35750000	35880000	14	35750000	35880000	.	.	.	.	255,255,0	1.3585700375931271	0.021951863549563005	0.061773951426892404	0.5659340659340659	0.8846153846153846
14	71600000	71780000	14	71600000	71780000	.	.	.	.	255,255,0	1.3942371013319752	0.054060080100408636	0.02895154379296099	0.9035087719298246	0.8216374269005848
14	59595000	59790000	14	59595000	59790000	.	.	.	.	255,255,0	1.2124695447932483	0.04369182043869019	0.039272441240096816	0.9225	0.6175
14	74185000	74335000	14	74185000	74335000	.	.	.	.	255,255,0	1.3127723251682204	0.04237076329818951	0.04005456867153316	0.8541666666666666	0.7458333333333333
14	22770000	22845000	14	22770000	22845000	.	.	.	.	255,255,0	1.1440266411278799	0.03508378655066279	0.04670473410009565	0.640625	0.671875
14	50340000	50455000	14	50340000	50455000	.	.	.	.	255,255,0	1.1576551384648353	0.06551195382734357	0.016026528880469244	0.8541666666666666	0.5902777777777778
14	106885000	106985000	14	106885000	106985000	.	.	.	.	255,255,0	1.2656410775573117	0.05757382642026533	0.023920618539806454	0.7727272727272727	0.7363636363636363
14	22855000	22940000	14	22855000	22940000	.	.	.	.	255,255,0	1.2605219149787965	0.049888560881087465	0.031533552798204675	0.7407407407407407	0.6666666666666666
14	105435000	105525000	14	105435000	105525000	.	.	.	.	255,255,0	1.1265300616409522	0.03232283625428969	0.048877197322431745	0.6333333333333333	0.7222222222222222
14	50590000	50770000	14	50590000	50770000	.	.	.	.	255,255,0	1.0248567310354229	0.045589540153569794	0.03352176087146409	0.7631578947368421	0.6169590643274854
14	104270000	104460000	14	104270000	104460000	.	.	.	.	255,255,0	0.8512587661815942	0.03659009729297055	0.04207710626748734	0.5523298877176994	0.5873948227826344
14	88400000	88480000	14	88400000	88480000	.	.	.	.	255,255,0	1.1248535464328666	0.049037573787434716	0.029577722831517606	0.6805555555555556	0.5694444444444444
14	90730000	90860000	14	90730000	90860000	.	.	.	.	255,255,0	1.1084806216280656	0.04016834491544752	0.03809426711829045	0.7087912087912088	0.6098901098901099
14	91640000	91760000	14	91640000	91760000	.	.	.	.	255,255,0	1.505948967817236	0.036190741514475086	0.0420567695086964	0.8269230769230769	0.8269230769230769
14	51610000	51705000	14	51610000	51705000	.	.	.	.	255,255,0	0.8036195716115655	0.028844654979798785	0.04894752347192199	0.51	0.61
14	55515000	55650000	14	55515000	55650000	.	.	.	.	255,255,0	1.4077720924000339	0.03981370857140451	0.03785485452098383	0.8112244897959183	0.8826530612244898
14	53520000	53685000	14	53520000	53685000	.	.	.	.	255,255,0	0.9275532650559302	0.036374911975706484	0.041142643294674076	0.7623667113904385	0.5273727137913988
14	74555000	74740000	14	74555000	74740000	.	.	.	.	255,255,0	1.3767438944190404	0.03816976177479732	0.03888472610123979	0.8864265927977839	0.8587257617728532
14	76360000	76445000	14	76360000	76445000	.	.	.	.	255,255,0	1.0849753493563008	0.02899720189077669	0.04794528749668206	0.6419753086419753	0.7407407407407407
14	103155000	103380000	14	103155000	103380000	.	.	.	.	255,255,0	1.381754675480893	0.03641348519012468	0.040510721421868776	0.8166351606805293	0.8657844990548205
14	21165000	21325000	14	21165000	21325000	.	.	.	.	255,255,0	1.4428841047031002	0.04072219595300772	0.03523986767048037	0.8786764705882353	0.7536764705882353
14	21460000	21575000	14	21460000	21575000	.	.	.	.	255,255,0	1.34310811499779	0.0403473081899641	0.03484788539457251	0.8263888888888888	0.7291666666666666
14	104030000	104180000	14	104030000	104180000	.	.	.	.	255,255,0	1.3698686016766455	0.03641115212599018	0.038588316172091755	0.8541666666666666	0.7958333333333333
14	75595000	75760000	14	75595000	75760000	.	.	.	.	255,255,0	1.8041898697901706	0.03899317466756261	0.03586102944218983	0.9204152249134948	0.9273356401384083
14	32400000	32520000	14	32400000	32520000	.	.	.	.	255,255,0	0.823590112272303	0.03603513033394211	0.038760969875568194	0.5223126232741617	0.5348865877712031
14	73755000	73935000	14	73755000	73935000	.	.	.	.	255,255,0	1.4480427904245687	0.0369668939326748	0.03777791097722488	0.804093567251462	0.9269005847953217
14	24685000	24780000	14	24685000	24780000	.	.	.	.	255,255,0	1.196723694607703	0.02101420498458548	0.053565905673634256	0.61	0.77
14	65625000	65875000	14	65625000	65875000	.	.	.	.	255,255,0	1.4191608486655052	0.04429103598325898	0.028810177142938723	0.9276923076923077	0.82
14	81930000	82005000	14	81930000	82005000	.	.	.	.	255,255,0	1.1232043039818032	0.040583869592099114	0.03218743449739913	0.671875	0.609375
14	77160000	77275000	14	77160000	77275000	.	.	.	.	255,255,0	1.0083908619762192	0.03579476161827467	0.036930175369334975	0.6736111111111112	0.6458333333333334
14	50470000	50570000	14	50470000	50570000	.	.	.	.	255,255,0	1.0416033968763365	0.013057891501809173	0.05917834209660791	0.5	0.8090909090909091
14	60535000	60645000	14	60535000	60645000	.	.	.	.	255,255,0	1.146734879179474	0.03789128140980247	0.034136442716810426	0.6590909090909091	0.7651515151515151
14	50785000	50995000	14	50785000	50995000	.	.	.	.	255,255,0	1.4706817270877748	0.03350630070551383	0.0377943216943068	0.8939393939393939	0.9415584415584416
14	21950000	22030000	14	21950000	22030000	.	.	.	.	255,255,0	1.0494120153350228	0.022861756622530593	0.04820507752362006	0.5694444444444444	0.7083333333333334
14	23235000	23380000	14	23235000	23380000	.	.	.	.	255,255,0	1.3010026915874295	0.03161644186305834	0.038650889966065104	0.7644444444444445	0.7822222222222223
14	105220000	105290000	14	105220000	105290000	.	.	.	.	255,255,0	0.977941631995177	0.033281725515600394	0.03693719571167874	0.625	0.5535714285714286
14	31425000	31560000	14	31425000	31560000	.	.	.	.	255,255,0	1.3076429412502064	0.040523578332043245	0.029566743010971265	0.7908163265306123	0.75
14	96565000	96735000	14	96565000	96735000	.	.	.	.	255,255,0	1.074910417248426	0.032559246523816227	0.037003068660842665	0.5849673202614379	0.7222222222222222
14	94890000	95010000	14	94890000	95010000	.	.	.	.	255,255,0	0.9290502127138551	0.029279421390160185	0.03916420457121869	0.5192307692307693	0.5705128205128205
14	71790000	71870000	14	71790000	71870000	.	.	.	.	255,255,0	0.9920485041562375	0.051952878235374186	0.016104426742763397	0.7083333333333334	0.5694444444444444
14	69145000	69255000	14	69145000	69255000	.	.	.	.	255,255,0	1.1181149918421474	0.015240215677938578	0.05280417931367648	0.6287878787878788	0.8257575757575758
14	53140000	53255000	14	53140000	53255000	.	.	.	.	255,255,0	0.9264601406559834	0.032989998684612276	0.034925381932361915	0.5763888888888888	0.7430555555555556
14	92975000	93150000	14	92975000	93150000	.	.	.	.	255,255,0	1.265614278513356	0.02963141430549368	0.03791572054139991	0.6944444444444444	0.7993827160493827
14	66975000	67085000	14	66975000	67085000	.	.	.	.	255,255,0	0.9637037320613575	0.047468638581220676	0.019641645104188057	0.7348484848484849	0.553030303030303
14	64610000	64770000	14	64610000	64770000	.	.	.	.	255,255,0	1.2873165334661874	0.019949734110787865	0.04693082513904262	0.6360294117647058	0.9080882352941176
14	23580000	23705000	14	23580000	23705000	.	.	.	.	255,255,0	1.1464120975090215	0.04389249384188383	0.022977113198444955	0.7455621301775148	0.6272189349112426
14	90425000	90520000	14	90425000	90520000	.	.	.	.	255,255,0	0.9789128818466889	0.04677995022391472	0.019803761057013695	0.63	0.55
14	75065000	75295000	14	75065000	75295000	.	.	.	.	255,255,0	1.0078407877533486	0.02587359542932071	0.04058425349679319	0.6322463768115942	0.7336956521739131
14	75775000	75940000	14	75775000	75940000	.	.	.	.	255,255,0	1.3248161421036262	0.03291182626312439	0.033309571294380516	0.9204152249134948	0.6505190311418685
14	89765000	89880000	14	89765000	89880000	.	.	.	.	255,255,0	1.4113719762372345	0.022806076820870633	0.043329017505387854	0.6597222222222222	0.7916666666666666
14	74805000	74955000	14	74805000	74955000	.	.	.	.	255,255,0	1.1293521525549235	0.03631350105351685	0.029635835759456348	0.8125	0.6791666666666667
14	89510000	89625000	14	89510000	89625000	.	.	.	.	255,255,0	1.0984144057643963	0.03240602957031563	0.0334554767124183	0.7662927350427351	0.5408653846153846
14	64100000	64240000	14	64100000	64240000	.	.	.	.	255,255,0	1.462918753823369	0.030676009169447183	0.034880846848560826	0.861904761904762	0.8904761904761904
14	31675000	31820000	14	31675000	31820000	.	.	.	.	255,255,0	1.3545936615658318	0.02822712713341471	0.03723787883913946	0.7719704861111112	0.8416059027777778
14	68050000	68170000	14	68050000	68170000	.	.	.	.	255,255,0	1.314098715447538	0.029538669115452457	0.03573243656242224	0.8525641025641025	0.8141025641025641
14	25070000	25145000	14	25070000	25145000	.	.	.	.	255,255,0	0.9953872686949001	0.021535795989764732	0.043666548833909795	0.546875	0.640625
14	69945000	70040000	14	69945000	70040000	.	.	.	.	255,255,0	1.096856761387737	0.02575864889207021	0.039036429268422115	0.73	0.75
14	64270000	64455000	14	64270000	64455000	.	.	.	.	255,255,0	1.1128611747511208	0.03446026928183826	0.03032803669212288	0.8476454293628809	0.5817174515235457
14	102840000	102980000	14	102840000	102980000	.	.	.	.	255,255,0	1.1648735294132493	0.03399167423302639	0.02975179876695979	0.7380952380952381	0.7571428571428571
14	94500000	94605000	14	94500000	94605000	.	.	.	.	255,255,0	1.0495373709682256	0.018803519623610234	0.04475122844922873	0.6115702479338843	0.6942148760330579
14	65885000	66075000	14	65885000	66075000	.	.	.	.	255,255,0	1.0658490708052342	0.03167318405231755	0.031863229241575725	0.7868421052631579	0.65
14	92635000	92815000	14	92635000	92815000	.	.	.	.	255,255,0	1.0533096103985613	0.04222341684023306	0.020582836837028547	0.7807017543859649	0.5350877192982456
14	34570000	34695000	14	34570000	34695000	.	.	.	.	255,255,0	1.1341195688062302	0.025266570716862776	0.03668454412232924	0.6153846153846154	0.7810650887573964
14	58965000	59095000	14	58965000	59095000	.	.	.	.	255,255,0	0.9594054514430137	0.035294644352998845	0.026430110691691454	0.7307692307692307	0.5879120879120879
14	57665000	57755000	14	57665000	57755000	.	.	.	.	255,255,0	1.00664602258259	0.025580164834149564	0.03417459897911374	0.6555555555555556	0.7
14	51245000	51330000	14	51245000	51330000	.	.	.	.	255,255,0	1.0171124036317347	0.020005198655742146	0.03961335144822792	0.6666666666666666	0.7407407407407407
14	68715000	68865000	14	68715000	68865000	.	.	.	.	255,255,0	1.4037453996521172	0.036575618661152026	0.023038613458784968	0.9125	0.8291666666666667
14	39570000	39645000	14	39570000	39645000	.	.	.	.	255,255,0	0.7524797619877107	0.030941181377184556	0.02756684001060155	0.515625	0.515625
14	65005000	65105000	14	65005000	65105000	.	.	.	.	255,255,0	0.915880378184831	0.0339175085123138	0.024546492974619458	0.6818181818181818	0.5545454545454546
14	102680000	102775000	14	102680000	102775000	.	.	.	.	255,255,0	1.0038492327237412	0.019961166324178423	0.03831171083377345	0.53	0.75
14	93295000	93390000	14	93295000	93390000	.	.	.	.	255,255,0	0.8354082683574129	0.03563001553559486	0.01926643285634026	0.57	0.51
14	50585000	50690000	14	50585000	50690000	.	.	.	.	255,255,0	0.9633416607045017	0.034561029965697626	0.018754961497721497	0.7933884297520661	0.5289256198347108
14	68290000	68400000	14	68290000	68400000	.	.	.	.	255,255,0	1.0015752970053535	0.03191726949515944	0.020625804836526786	0.7651515151515151	0.6136363636363636
14	35345000	35445000	14	35345000	35445000	.	.	.	.	255,255,0	0.8583641372216925	0.020962745977255188	0.02956326543978309	0.5727272727272728	0.6090909090909091
14	35120000	35210000	14	35120000	35210000	.	.	.	.	255,255,0	0.8664054762303925	0.027111086732115597	0.0225399551254442	0.6722222222222223	0.5
14	102425000	102560000	14	102425000	102560000	.	.	.	.	255,255,0	1.2601762985058724	0.0249425876770574	0.024177589896393972	0.8826530612244898	0.7091836734693877
14	97265000	97360000	14	97265000	97360000	.	.	.	.	255,255,0	1.0701378055321564	0.02641027748465652	0.022554748714892676	0.75	0.59
14	103395000	103520000	14	103395000	103520000	.	.	.	.	255,255,0	0.9817948061545181	0.023113356903098403	0.024884550567978753	0.5325443786982249	0.7810650887573964
14	92500000	92580000	14	92500000	92580000	.	.	.	.	255,255,0	0.920851892570629	0.021583611535098954	0.026406990916474693	0.5416666666666666	0.6527777777777778
14	65755000	65875000	14	65755000	65875000	.	.	.	.	255,255,0	0.9958547798464248	0.020961205389889014	0.02664281374612916	0.506993006993007	0.837995337995338
14	23790000	23920000	14	23790000	23920000	.	.	.	.	255,255,0	0.8987353647577815	0.023717874337353055	0.02373996731125763	0.6318681318681318	0.5659340659340659
14	72395000	72485000	14	72395000	72485000	.	.	.	.	255,255,0	0.9419823851585546	0.026724695951339632	0.01942367190938516	0.7444444444444445	0.5888888888888889
14	65265000	65365000	14	65265000	65365000	.	.	.	.	255,255,0	0.9475824818827443	0.024286922772802894	0.020933865757870075	0.6272727272727273	0.7
14	69590000	69695000	14	69590000	69695000	.	.	.	.	255,255,0	0.844531591316318	0.02654249240219324	0.01829822071105601	0.6611570247933884	0.5619834710743802
14	77925000	78015000	14	77925000	78015000	.	.	.	.	255,255,0	0.838116291204713	0.017765710138147286	0.026752242772288076	0.6333333333333333	0.5444444444444444
14	75310000	75385000	14	75310000	75385000	.	.	.	.	255,255,0	0.851149994610513	0.026819448537116833	0.01624250881443915	0.609375	0.578125
14	55370000	55470000	14	55370000	55470000	.	.	.	.	255,255,0	0.7459705800693044	0.015910714049192053	0.027040574947598706	0.5909090909090909	0.5181818181818182
14	73525000	73600000	14	73525000	73600000	.	.	.	.	255,255,0	0.8796829601025675	0.018466643529147755	0.02294538855110866	0.640625	0.578125
14	65130000	65230000	14	65130000	65230000	.	.	.	.	255,255,0	0.9635808015241789	0.02344308954375753	0.01762566549770183	0.6954545454545454	0.6636363636363637
14	103060000	103140000	14	103060000	103140000	.	.	.	.	255,255,0	0.9398346739040871	0.012411885858319205	0.025442798420201928	0.625	0.6527777777777778
14	71190000	71270000	14	71190000	71270000	.	.	.	.	255,255,0	0.8404271852213651	0.012293001443140706	0.024323217713109364	0.5138888888888888	0.6805555555555556
14	31575000	31660000	14	31575000	31660000	.	.	.	.	255,255,0	0.8954608642893347	0.01536823424358264	0.018490768812807448	0.5432098765432098	0.6419753086419753
14	75945000	76025000	14	75945000	76025000	.	.	.	.	255,255,0	0.8947523910224336	0.015137382899378347	0.01858385683941589	0.5416666666666666	0.7083333333333334
14	68870000	68960000	14	68870000	68960000	.	.	.	.	255,255,0	0.8890458162428749	0.017186046081613414	0.015297782270620106	0.7222222222222222	0.5666666666666667
14	50695000	50770000	14	50695000	50770000	.	.	.	.	255,255,0	0.7785311772601892	0.012057316652902104	0.020144814290139958	0.515625	0.671875
14	68995000	69110000	14	68995000	69110000	.	.	.	.	255,255,0	0.7640595253519173	0.01531355821808729	0.011918951436824164	0.6319444444444444	0.5347222222222222
14	93495000	93575000	14	93495000	93575000	.	.	.	.	255,255,0	0.8874683616916123	0.01373439400380391	0.012314995790250569	0.5138888888888888	0.6805555555555556
14	74105000	74175000	14	74105000	74175000	.	.	.	.	255,255,0	0.7136540285255337	0.011176778333879075	0.013935086286001505	0.5178571428571429	0.5535714285714286
15	46000000	48355000	15	46000000	48355000	.	.	.	.	255,255,0	0.39171986072371756	0.27005747710968364	0.4081032236598673	0.4382540936512496	0.41545173800632
15	86395000	88885000	15	86395000	88885000	.	.	.	.	255,255,0	1.0499384098790516	0.3097684303109195	0.34747801613663193	0.6754859437751004	0.5311299356570847
15	53070000	54040000	15	53070000	54040000	.	.	.	.	255,255,0	1.0351330975338984	0.2221143761421473	0.26116150413486344	0.7100778455712182	0.6043771043771043
15	93595000	94665000	15	93595000	94665000	.	.	.	.	255,255,0	0.7022748201543625	0.22416642197148914	0.2562450825020745	0.5379889235029421	0.4768951194184839
15	37500000	38155000	15	37500000	38155000	.	.	.	.	255,255,0	0.8790923461241631	0.21458915638039766	0.20949689910610952	0.6060606060606061	0.5890725436179982
15	54225000	55460000	15	54225000	55460000	.	.	.	.	255,255,0	1.5125158637218683	0.18510055204565518	0.17130531761007123	0.8036550468262227	0.8007934443288242
15	43640000	43945000	15	43640000	43945000	.	.	.	.	255,255,0	0.5354527760803212	0.05843341216962135	0.2845092143363944	0.48283038501560877	0.449531737773153
15	81755000	82365000	15	81755000	82365000	.	.	.	.	255,255,0	1.0728054267594735	0.13394224645259817	0.20795155199969542	0.6409307244843998	0.629825489159175
15	49735000	50435000	15	49735000	50435000	.	.	.	.	255,255,0	0.7392488930164679	0.1669159584595501	0.16695770356763948	0.4420523138832998	0.5919517102615695
15	95790000	96890000	15	95790000	96890000	.	.	.	.	255,255,0	1.3793715710522172	0.16650668490171572	0.15982752234856168	0.7653562653562653	0.6977067977067977
15	61445000	62120000	15	61445000	62120000	.	.	.	.	255,255,0	1.0002896158429824	0.11713259664038168	0.14059237379837103	0.571583044982699	0.6624134948096886
15	71215000	71730000	15	71215000	71730000	.	.	.	.	255,255,0	0.611428897239958	0.13212984928674293	0.10336917287465837	0.46153846153846156	0.40421597633136097
15	76815000	77160000	15	76815000	77160000	.	.	.	.	255,255,0	0.8134848031334159	0.06728503738022719	0.14304825357887363	0.4	0.7502040816326531
15	33545000	34005000	15	33545000	34005000	.	.	.	.	255,255,0	1.160490857299616	0.10333177806247898	0.09628786350861734	0.6137835337650324	0.7331174838112858
15	73575000	74015000	15	73575000	74015000	.	.	.	.	255,255,0	0.8186614700995883	0.09064579426285922	0.10864408319943059	0.5580808080808081	0.5661616161616162
15	32950000	33300000	15	32950000	33300000	.	.	.	.	255,255,0	1.4323058428455195	0.13173712923985353	0.06709369778599625	0.7404761904761905	0.8246031746031746
15	80710000	81255000	15	80710000	81255000	.	.	.	.	255,255,0	1.3636806655296079	0.11295117870786059	0.08444444457414158	0.783801652892562	0.6856198347107438
15	100470000	100885000	15	100470000	100885000	.	.	.	.	255,255,0	1.0882170412681098	0.1006034936243011	0.09440248067551486	0.8922902494331065	0.4790249433106576
15	22490000	22590000	15	22490000	22590000	.	.	.	.	255,255,0	1.4992501300863301	0.038018533282670325	0.153672304946342	0.5181818181818182	0.8090909090909091
15	75635000	76095000	15	75635000	76095000	.	.	.	.	255,255,0	1.012630139875302	0.10253319330319138	0.08865254411156935	0.7044403330249769	0.5009250693802035
15	31845000	32185000	15	31845000	32185000	.	.	.	.	255,255,0	1.0735048292697171	0.1013809302069029	0.08892911586631493	0.6546218487394958	0.6159663865546219
15	34910000	35235000	15	34910000	35235000	.	.	.	.	255,255,0	1.1116288298165788	0.10089985398554381	0.08916969691139136	0.6170798898071626	0.7529843893480257
15	55800000	56160000	15	55800000	56160000	.	.	.	.	255,255,0	0.8957349383305696	0.097060987506662	0.09213639576144324	0.6223723723723724	0.5382882882882883
15	59225000	59805000	15	59225000	59805000	.	.	.	.	255,255,0	1.0941728343253092	0.10773671997469114	0.08010272812525879	0.651957919345412	0.68753287743293
15	73080000	73450000	15	73080000	73450000	.	.	.	.	255,255,0	0.8507209468795216	0.09066146609337206	0.09240457043285147	0.6099349542979786	0.5072554814149771
15	79170000	79510000	15	79170000	79510000	.	.	.	.	255,255,0	0.9909939884828376	0.0827397921028464	0.09828537168482299	0.5991596638655462	0.6210084033613446
15	59985000	60610000	15	59985000	60610000	.	.	.	.	255,255,0	1.7865051853704457	0.08991012035017781	0.09087464471257903	0.9213907785336357	0.855127236079617
15	90835000	91475000	15	90835000	91475000	.	.	.	.	255,255,0	1.7789276263192946	0.08814104411829465	0.09108759961260876	0.7795673076923076	0.9211538461538461
15	56395000	56750000	15	56395000	56750000	.	.	.	.	255,255,0	1.0885695412690386	0.09004960335240585	0.08544272719392268	0.5316358024691358	0.7924382716049383
15	77395000	77835000	15	77395000	77835000	.	.	.	.	255,255,0	1.583575885650438	0.09986166401173849	0.07557791844579909	0.7237373737373738	0.9196969696969697
15	74250000	74630000	15	74250000	74630000	.	.	.	.	255,255,0	1.4038675871414323	0.09734445891956633	0.07728700744280562	0.7628551160939825	0.8233410185333263
15	93325000	93565000	15	93325000	93565000	.	.	.	.	255,255,0	1.7167362261667343	0.0875348666601991	0.08462526326075803	0.815	0.8383333333333334
15	85130000	85350000	15	85130000	85350000	.	.	.	.	255,255,0	1.5431259724924562	0.1370712846969454	0.033777545005005113	0.857707509881423	0.7608695652173914
15	39445000	39905000	15	39445000	39905000	.	.	.	.	255,255,0	0.9615461383215917	0.07751121295652436	0.09287124829644403	0.5037002775208141	0.6985198889916744
15	99795000	100295000	15	99795000	100295000	.	.	.	.	255,255,0	1.8130295765533155	0.07399021494978064	0.09559921731597826	0.9392156862745098	0.9149019607843137
15	36800000	37130000	15	36800000	37130000	.	.	.	.	255,255,0	0.9735867269327607	0.10083074790072585	0.06841757492631856	0.6836007130124777	0.5641711229946524
15	31095000	31445000	15	31095000	31445000	.	.	.	.	255,255,0	1.077866930907637	0.09599921628188639	0.07262874528287118	0.5182539682539683	0.7611111111111111
15	81275000	81700000	15	81275000	81700000	.	.	.	.	255,255,0	1.2832352411459589	0.07134913045510212	0.09619834447247935	0.7420227149810709	0.6901027582477015
15	69315000	69705000	15	69315000	69705000	.	.	.	.	255,255,0	1.4651226559943034	0.07539413756254625	0.08334316443531348	0.8279667981591059	0.8419337606837607
15	89000000	89390000	15	89000000	89390000	.	.	.	.	255,255,0	1.2486633781796197	0.08587121535148265	0.07206934040211176	0.7807692307692308	0.6275641025641026
15	64460000	64975000	15	64460000	64975000	.	.	.	.	255,255,0	1.389750972457218	0.08509329172821481	0.07266748810191129	0.8772189349112426	0.7466715976331361
15	84100000	84225000	15	84100000	84225000	.	.	.	.	255,255,0	0.7888154984584469	0.08344155690221507	0.06933940589031255	0.5502958579881657	0.5562130177514792
15	38280000	38680000	15	38280000	38680000	.	.	.	.	255,255,0	1.772182948068066	0.07560561807454147	0.0771019764602359	0.9432926829268292	0.848780487804878
15	90270000	90640000	15	90270000	90640000	.	.	.	.	255,255,0	1.076047603163965	0.07717985605049632	0.07539873657728065	0.5765988181528723	0.6651039032795789
15	93340000	93455000	15	93340000	93455000	.	.	.	.	255,255,0	1.734149698959532	0.08939522878168715	0.060499435590409004	0.8541666666666666	0.7986111111111112
15	84425000	84705000	15	84425000	84705000	.	.	.	.	255,255,0	1.341288128846501	0.07023388193016794	0.07919311290851697	0.6022118748933265	0.8707623954599761
15	58515000	59060000	15	58515000	59060000	.	.	.	.	255,255,0	1.5284235185509671	0.06705113036188287	0.08173939915718985	0.9408264462809918	0.7173553719008264
15	77865000	78165000	15	77865000	78165000	.	.	.	.	255,255,0	1.5609623568067956	0.07359659257278872	0.07329461837932191	0.8075268817204301	0.8655913978494624
15	44155000	44485000	15	44155000	44485000	.	.	.	.	255,255,0	1.2273452468641977	0.08226808210464923	0.06382553676597635	0.8422459893048129	0.5017825311942959
15	52530000	53040000	15	52530000	53040000	.	.	.	.	255,255,0	1.8282394052313307	0.07348039340587176	0.07180527513893514	0.8763197586726998	0.9498491704374057
15	89435000	89740000	15	89435000	89740000	.	.	.	.	255,255,0	0.994951430543366	0.07371411711341863	0.07027007685172108	0.6501533436849636	0.52197265625
15	57175000	57600000	15	57175000	57600000	.	.	.	.	255,255,0	1.1215181264114635	0.06975630623270793	0.07321070020039837	0.5732828555976204	0.7842076798269335
15	96405000	96885000	15	96405000	96885000	.	.	.	.	255,255,0	1.1836657470575396	0.06316708733246722	0.07946995403140011	0.4897959183673469	0.8507653061224489
15	40335000	40395000	15	40335000	40395000	.	.	.	.	255,255,0	0.8998754511140623	0.10354486645881629	0.03741941700974852	0.5	0.5
15	40305000	40565000	15	40305000	40565000	.	.	.	.	255,255,0	1.0792325152186066	0.07418889324874506	0.06549365673761101	0.7621082621082621	0.5142450142450142
15	101840000	102180000	15	101840000	102180000	.	.	.	.	255,255,0	1.5074849687928875	0.05845769530538292	0.08087492970902414	0.9403361344537815	0.7924369747899159
15	74660000	74750000	15	74660000	74750000	.	.	.	.	255,255,0	1.2180606566289973	0.1044947138301821	0.03474023290871402	0.7666666666666667	0.6333333333333333
15	72100000	72460000	15	72100000	72460000	.	.	.	.	255,255,0	1.5185309107921674	0.07717400542815686	0.06161366239668947	0.8370870870870871	0.8806306306306306
15	66870000	67155000	15	66870000	67155000	.	.	.	.	255,255,0	1.6383187739916059	0.07450862531856547	0.06424802945342589	0.9108204518430439	0.9131985731272295
15	91595000	91815000	15	91595000	91815000	.	.	.	.	255,255,0	1.6370017328668203	0.07817775853768787	0.05950077175145935	0.8280632411067194	0.9031620553359684
15	78235000	78545000	15	78235000	78545000	.	.	.	.	255,255,0	1.5854673344942598	0.08458118220414756	0.051977722693619915	0.8719758064516129	0.8074596774193549
15	49525000	49720000	15	49525000	49720000	.	.	.	.	255,255,0	0.7952958442255564	0.06710622496567945	0.06908650680949391	0.5025	0.5275
15	49125000	49445000	15	49125000	49445000	.	.	.	.	255,255,0	1.3496031511482058	0.06488514394137407	0.07004593268281091	0.7774621212121212	0.7414772727272727
15	48645000	49075000	15	48645000	49075000	.	.	.	.	255,255,0	1.6123599101791086	0.06780357795017186	0.06665332192014856	0.921247357293869	0.7584566596194503
15	38730000	38990000	15	38730000	38990000	.	.	.	.	255,255,0	1.8404891392697098	0.06526645578679671	0.06834302385979568	0.9017094017094017	0.9301994301994302
15	63405000	63740000	15	63405000	63740000	.	.	.	.	255,255,0	0.9946933039628101	0.07056919509931793	0.06196053974859936	0.763840830449827	0.5008650519031141
15	41730000	42210000	15	41730000	42210000	.	.	.	.	255,255,0	1.2049216224329442	0.06676178513486415	0.06519050897748516	0.7742346938775511	0.6628401360544217
15	51430000	51700000	15	51430000	51700000	.	.	.	.	255,255,0	1.1589118403402947	0.06147383227014169	0.06961771179071527	0.6732804232804233	0.7711640211640212
15	55480000	55730000	15	55480000	55730000	.	.	.	.	255,255,0	1.5477522312735532	0.06896480025772528	0.061659813775110345	0.9030769230769231	0.7738461538461539
15	75655000	75970000	15	75655000	75970000	.	.	.	.	255,255,0	1.4911694330953933	0.08188783547959588	0.04834818850576232	0.8466796875	0.8466796875
15	60875000	61215000	15	60875000	61215000	.	.	.	.	255,255,0	1.4419021969978107	0.06838629228880876	0.059170092637556404	0.8109243697478992	0.8848739495798319
15	68595000	68830000	15	68595000	68830000	.	.	.	.	255,255,0	0.8333116255593291	0.08901137791682609	0.0379584308647169	0.5920138888888888	0.5815972222222222
15	48385000	48575000	15	48385000	48575000	.	.	.	.	255,255,0	1.0391557763125778	0.04723077587545642	0.0777534841124401	0.5394736842105263	0.7078947368421052
15	93055000	93270000	15	93055000	93270000	.	.	.	.	255,255,0	1.2566514736369259	0.05336029113827883	0.07145577236334552	0.609504132231405	0.8161157024793388
15	68140000	68485000	15	68140000	68485000	.	.	.	.	255,255,0	1.8665875501944509	0.04688143561167518	0.07789806257533044	0.9681632653061224	0.9355102040816327
15	64040000	64370000	15	64040000	64370000	.	.	.	.	255,255,0	1.6456448601057863	0.056324839644527516	0.06813596815084333	0.8458110516934046	0.9402852049910874
15	62680000	63035000	15	62680000	63035000	.	.	.	.	255,255,0	0.6459289808002556	0.06269355827630067	0.061067270545466984	0.48842592592592593	0.4020061728395062
15	55490000	55595000	15	55490000	55595000	.	.	.	.	255,255,0	1.442034901010632	0.0747980489680162	0.048642375700078525	0.8264462809917356	0.7603305785123967
15	34030000	34290000	15	34030000	34290000	.	.	.	.	255,255,0	1.1785953077035543	0.05407485184239776	0.06898836903844537	0.7193732193732194	0.6851851851851852
15	74910000	75245000	15	74910000	75245000	.	.	.	.	255,255,0	1.1517752697837618	0.05867916272937896	0.0638690046672107	0.6358131487889274	0.7534602076124568
15	71740000	72020000	15	71740000	72020000	.	.	.	.	255,255,0	1.094757668718036	0.054491707120031777	0.06799852266487437	0.666256157635468	0.7278325123152709
15	72595000	72885000	15	72595000	72885000	.	.	.	.	255,255,0	1.2000000030840483	0.06620510048156716	0.05532137999569707	0.6701149425287356	0.8241379310344827
15	63065000	63325000	15	63065000	63325000	.	.	.	.	255,255,0	0.8033509164627274	0.04935031355982515	0.07171728766005493	0.5740740740740741	0.5256410256410257
15	80165000	80470000	15	80165000	80470000	.	.	.	.	255,255,0	1.5987458219138455	0.0595811557346974	0.05995241933164505	0.7050638348292306	0.9333733226695103
15	66620000	66795000	15	66620000	66795000	.	.	.	.	255,255,0	1.4977945135153943	0.05130047580474753	0.06810955687664635	0.8487654320987654	0.8796296296296297
15	101620000	101810000	15	101620000	101810000	.	.	.	.	255,255,0	1.6776660465214108	0.056036344141772665	0.06211337281656637	0.8763157894736842	0.9394736842105263
15	31490000	31785000	15	31490000	31785000	.	.	.	.	255,255,0	1.8061619082842562	0.05262742627375777	0.06530828402552255	0.91	0.8966666666666666
15	56540000	56730000	15	56540000	56730000	.	.	.	.	255,255,0	1.4575083988169304	0.04999656011502712	0.06788554834384267	0.8078947368421052	0.8605263157894737
15	25570000	25685000	15	25570000	25685000	.	.	.	.	255,255,0	1.5389426914678834	0.04769389580491633	0.0697263756598212	0.7847222222222222	0.8402777777777778
15	62150000	62365000	15	62150000	62365000	.	.	.	.	255,255,0	1.7120348353645438	0.05902956008651278	0.058307392728343066	0.9318181818181818	0.890495867768595
15	101165000	101420000	15	101165000	101420000	.	.	.	.	255,255,0	1.2956706195747234	0.06550907493183902	0.051380235528815876	0.8624260355029586	0.7766272189349113
15	70395000	70805000	15	70395000	70805000	.	.	.	.	255,255,0	0.9651422729466694	0.039922269377701006	0.07573529668666573	0.5011614401858304	0.7857142857142857
15	98845000	98965000	15	98845000	98965000	.	.	.	.	255,255,0	1.0772351209773272	0.059464045227751686	0.056135141840157846	0.6346153846153846	0.7243589743589743
15	91170000	91465000	15	91170000	91465000	.	.	.	.	255,255,0	1.3483378737605887	0.0424692882889426	0.07300153889498084	0.53	0.89
15	50960000	51195000	15	50960000	51195000	.	.	.	.	255,255,0	1.1820932262592279	0.05593000698005962	0.058741833633273954	0.5121527777777778	0.8940972222222222
15	102195000	102280000	15	102195000	102280000	.	.	.	.	255,255,0	0.8614417421411434	0.037115485562345	0.07673392137749238	0.6666666666666666	0.5679012345679012
15	93465000	93565000	15	93465000	93565000	.	.	.	.	255,255,0	1.5848443279841047	0.040360376074112816	0.07244553559023156	0.7909090909090909	0.8090909090909091
15	67225000	67595000	15	67225000	67595000	.	.	.	.	255,255,0	1.5656497325451189	0.04957667974404431	0.06297715241254076	0.9551920341394026	0.8342816500711238
15	67745000	68125000	15	67745000	68125000	.	.	.	.	255,255,0	1.5921971231605743	0.06459746062710134	0.04758793591995647	0.8549257759784076	0.9534412955465587
15	94700000	94865000	15	94700000	94865000	.	.	.	.	255,255,0	1.7050815582699292	0.055158517953462605	0.05688711760136397	0.8858131487889274	0.8574694265049405
15	45750000	45920000	15	45750000	45920000	.	.	.	.	255,255,0	1.7078363762008837	0.04355640534161909	0.06761109237475635	0.8790849673202614	0.9117647058823529
15	37175000	37395000	15	37175000	37395000	.	.	.	.	255,255,0	1.7990751556747375	0.046990440572718256	0.06416204596334624	0.9229249011857708	0.9545454545454546
15	66200000	66575000	15	66200000	66575000	.	.	.	.	255,255,0	1.3456841708655924	0.05954438218807499	0.05071320626929973	0.8344875346260388	0.8414127423822715
15	101455000	101545000	15	101455000	101545000	.	.	.	.	255,255,0	1.2854652475419974	0.059858825812387856	0.05035572666960336	0.7444444444444445	0.7666666666666667
15	59815000	59965000	15	59815000	59965000	.	.	.	.	255,255,0	1.580410310782181	0.04999039701441571	0.05993491951291077	0.8375	0.8708333333333333
15	44850000	45090000	15	44850000	45090000	.	.	.	.	255,255,0	1.6845385239019346	0.055754217462378186	0.0540153028422824	0.8983333333333333	0.8216666666666667
15	41190000	41520000	15	41190000	41520000	.	.	.	.	255,255,0	1.4326116165503096	0.04815148702163863	0.06147854327144733	0.8814616755793226	0.7406417112299465
15	74420000	74610000	15	74420000	74610000	.	.	.	.	255,255,0	1.539483472564303	0.04418281480628601	0.06475980319334601	0.8026315789473685	0.9289473684210526
15	83685000	83885000	15	83685000	83885000	.	.	.	.	255,255,0	1.51308701242413	0.049561547900274866	0.05933750062943549	0.85	0.8214285714285714
15	75320000	75495000	15	75320000	75495000	.	.	.	.	255,255,0	1.8895077582711803	0.05070288405714862	0.0564511660096719	0.9228395061728395	0.9104938271604939
15	25940000	26190000	15	25940000	26190000	.	.	.	.	255,255,0	1.1089939102953486	0.052405272836499865	0.05425815784018055	0.7092307692307692	0.6230769230769231
15	62390000	62600000	15	62390000	62600000	.	.	.	.	255,255,0	0.8146626865541169	0.05903928888996959	0.04696564715437229	0.5865800865800865	0.5432900432900433
15	89880000	90115000	15	89880000	90115000	.	.	.	.	255,255,0	1.2820620153781528	0.052568894734186564	0.05293320937573175	0.7864583333333334	0.6857638888888888
15	57625000	57830000	15	57625000	57830000	.	.	.	.	255,255,0	1.5867243648351588	0.052893528212313246	0.05164827581212661	0.9070294784580499	0.8798185941043084
15	45440000	45690000	15	45440000	45690000	.	.	.	.	255,255,0	1.2821244764751887	0.05754944675706024	0.0462836346229845	0.7369230769230769	0.7646153846153846
15	64460000	64665000	15	64460000	64665000	.	.	.	.	255,255,0	1.4731990666092925	0.06621744579726052	0.03756276112118948	0.9070294784580499	0.8072562358276644
15	65015000	65280000	15	65015000	65280000	.	.	.	.	255,255,0	1.1348715812476207	0.060420519813402074	0.043296478700736545	0.7873799725651578	0.691358024691358
15	65320000	65595000	15	65320000	65595000	.	.	.	.	255,255,0	0.9253656169674045	0.0424674796138311	0.06095870507249315	0.5573979591836735	0.6926020408163265
15	85840000	86025000	15	85840000	86025000	.	.	.	.	255,255,0	1.5075943525889992	0.0742846850588503	0.028282522042329415	0.8476454293628809	0.8033240997229917
15	52255000	52440000	15	52255000	52440000	.	.	.	.	255,255,0	1.5844146837151065	0.05032536223811998	0.05218869766628717	0.8864265927977839	0.9030470914127424
15	40795000	41095000	15	40795000	41095000	.	.	.	.	255,255,0	1.1879691625601527	0.05172092672401782	0.050685149764266565	0.6978494623655914	0.7451612903225806
15	34335000	34510000	15	34335000	34510000	.	.	.	.	255,255,0	1.4437735438940988	0.06511799525201481	0.036712970077510385	0.8549382716049383	0.8055555555555556
15	74655000	74905000	15	74655000	74905000	.	.	.	.	255,255,0	1.4646516944601948	0.06359944563722081	0.03804646761486745	0.8969230769230769	0.7302577118313158
15	38850000	38980000	15	38850000	38980000	.	.	.	.	255,255,0	1.605226169377746	0.028166785959037592	0.07346260599988652	0.7967032967032966	0.8846153846153846
15	73835000	73995000	15	73835000	73995000	.	.	.	.	255,255,0	0.9968466236551505	0.055125641229918323	0.04590251177233433	0.6580882352941176	0.6580882352941176
15	75335000	75405000	15	75335000	75405000	.	.	.	.	255,255,0	0.9938349974046373	0.08999535037674611	0.009442443075346299	0.625	0.5892857142857143
15	55935000	56135000	15	55935000	56135000	.	.	.	.	255,255,0	1.0999729781478669	0.04916980933723254	0.05014382107471275	0.7071428571428572	0.6880952380952381
15	69020000	69170000	15	69020000	69170000	.	.	.	.	255,255,0	1.1373567500924961	0.04385605097284467	0.055153182723622324	0.6875	0.7791666666666667
15	31185000	31425000	15	31185000	31425000	.	.	.	.	255,255,0	1.396727405064015	0.03895737626684207	0.05982551612786274	0.7716666666666666	0.8616666666666667
15	81560000	81695000	15	81560000	81695000	.	.	.	.	255,255,0	1.393229137433925	0.04381711893513637	0.05449307288417795	0.8622448979591837	0.7193877551020408
15	44185000	44355000	15	44185000	44355000	.	.	.	.	255,255,0	1.3717897848091103	0.06680256912361479	0.031274727721593974	0.8725490196078431	0.7156862745098039
15	99045000	99200000	15	99045000	99200000	.	.	.	.	255,255,0	0.9724755993499192	0.06190558966551727	0.03573455089415967	0.66796875	0.59765625
15	89435000	89565000	15	89435000	89565000	.	.	.	.	255,255,0	1.5421715481513698	0.06350733036311368	0.03398542437139916	0.8406593406593407	0.8076923076923077
15	52860000	53030000	15	52860000	53030000	.	.	.	.	255,255,0	1.240825467543321	0.03117251501230145	0.06560249375357272	0.5915032679738562	0.8725490196078431
15	76225000	76440000	15	76225000	76440000	.	.	.	.	255,255,0	1.0850853227153716	0.04353956173337477	0.0530667093265549	0.5475206611570248	0.7995867768595041
15	55795000	55925000	15	55795000	55925000	.	.	.	.	255,255,0	0.8021888206635022	0.05472939819440542	0.04186080081116477	0.5	0.5659340659340659
15	65925000	66160000	15	65925000	66160000	.	.	.	.	255,255,0	1.483572184658486	0.04207085840182023	0.05367190073736261	0.8697916666666666	0.8975694444444444
15	59520000	59790000	15	59520000	59790000	.	.	.	.	255,255,0	1.581253493262495	0.04285810579454436	0.052411875291203905	0.8586370762296689	0.9147279560369689
15	42460000	42760000	15	42460000	42760000	.	.	.	.	255,255,0	0.9369923523776462	0.04642583904123152	0.04842571593731372	0.6118279569892473	0.5774193548387097
15	65600000	65690000	15	65600000	65690000	.	.	.	.	255,255,0	1.1888327038235114	0.05624036867794552	0.03838099816873503	0.7666666666666667	0.6777777777777778
15	40330000	40465000	15	40330000	40465000	.	.	.	.	255,255,0	1.4277119945016838	0.051390589639901146	0.04316735055218103	0.8928571428571429	0.6989795918367347
15	81560000	81630000	15	81560000	81630000	.	.	.	.	255,255,0	1.0496865028203006	0.07037090248328517	0.022891367298071962	0.625	0.5892857142857143
15	35595000	35735000	15	35595000	35735000	.	.	.	.	255,255,0	0.741364480329856	0.04636208428543487	0.045891109249312716	0.5224358974358974	0.5286630036630037
15	64380000	64450000	15	64380000	64450000	.	.	.	.	255,255,0	1.0014649531917172	0.048800301384898354	0.04327933801078383	0.6328125	0.6328125
15	42995000	43225000	15	42995000	43225000	.	.	.	.	255,255,0	1.5135957395207584	0.04214115525981288	0.049228143936921806	0.9003623188405797	0.8242753623188406
15	51930000	52070000	15	51930000	52070000	.	.	.	.	255,255,0	1.4332476982827311	0.046570969794566514	0.04273342093837684	0.8714285714285714	0.8523809523809524
15	56410000	56530000	15	56410000	56530000	.	.	.	.	255,255,0	1.0046853111252378	0.033825877008123714	0.054518755734656726	0.6089743589743589	0.6730769230769231
15	31505000	31625000	15	31505000	31625000	.	.	.	.	255,255,0	1.5301220553123267	0.05876125646057678	0.029163609369522475	0.8525641025641025	0.8269230769230769
15	79325000	79505000	15	79325000	79505000	.	.	.	.	255,255,0	1.1494031742716884	0.02936796804543955	0.05853299536197948	0.7339181286549707	0.7105263157894737
15	89010000	89160000	15	89010000	89160000	.	.	.	.	255,255,0	1.2189834013309904	0.04990285577743471	0.037699890175209985	0.8375	0.5291666666666667
15	39915000	40060000	15	39915000	40060000	.	.	.	.	255,255,0	0.9725794800496426	0.038462332527848184	0.04793459770129255	0.56	0.7288888888888889
15	78255000	78395000	15	78255000	78395000	.	.	.	.	255,255,0	1.4601226396753968	0.061389950074190486	0.024337725234165705	0.8523809523809524	0.8428571428571429
15	99635000	99775000	15	99635000	99775000	.	.	.	.	255,255,0	1.5257594583488416	0.03234005120250599	0.052513200598355375	0.8809523809523809	0.8714285714285714
15	52625000	52855000	15	52625000	52855000	.	.	.	.	255,255,0	1.324528621315819	0.050357565529803264	0.033889055337329894	0.8822463768115942	0.769927536231884
15	43480000	43600000	15	43480000	43600000	.	.	.	.	255,255,0	1.4081861995373064	0.03897746731732006	0.04516001274274768	0.8269230769230769	0.8012820512820513
15	90670000	90830000	15	90670000	90830000	.	.	.	.	255,255,0	1.5404876184405658	0.04931170886379192	0.03474751850918979	0.8272058823529411	0.8713235294117647
15	60640000	60775000	15	60640000	60775000	.	.	.	.	255,255,0	1.279881444325147	0.052390685437276346	0.031554540148053443	0.8826530612244898	0.6887755102040817
15	82385000	82500000	15	82385000	82500000	.	.	.	.	255,255,0	1.1288844712315425	0.03476266510776903	0.04883451761351032	0.6458333333333334	0.7291666666666666
15	50640000	50755000	15	50640000	50755000	.	.	.	.	255,255,0	1.1525469483719015	0.05252140474614292	0.030042786978635848	0.7847222222222222	0.6319444444444444
15	31655000	31780000	15	31655000	31780000	.	.	.	.	255,255,0	1.092149542398519	0.02095077007682379	0.061550091789212086	0.5325443786982249	0.7692307692307693
15	78900000	79030000	15	78900000	79030000	.	.	.	.	255,255,0	1.371564978259162	0.03649203298021422	0.04473665807269782	0.8186813186813187	0.8076923076923077
15	78405000	78540000	15	78405000	78540000	.	.	.	.	255,255,0	1.4125558078823683	0.0356736893152091	0.04531136962529585	0.8214285714285714	0.8520408163265306
15	75425000	75485000	15	75425000	75485000	.	.	.	.	255,255,0	0.7873720853220001	0.006825151058773449	0.0737002060387068	0.5	0.5
15	57205000	57420000	15	57205000	57420000	.	.	.	.	255,255,0	1.0632983699537062	0.04495442591223574	0.03520196698684435	0.7293388429752066	0.6549586776859504
15	42270000	42360000	15	42270000	42360000	.	.	.	.	255,255,0	1.2688674132482807	0.04887659697221673	0.031091971129472547	0.7666666666666667	0.7222222222222222
15	64715000	64960000	15	64715000	64960000	.	.	.	.	255,255,0	1.3954875426482307	0.03752861326323472	0.0420828674376838	0.8	0.928
15	33130000	33250000	15	33130000	33250000	.	.	.	.	255,255,0	1.2642541857399996	0.03447906006896413	0.044862472833757314	0.7371794871794872	0.8269230769230769
15	34520000	34655000	15	34520000	34655000	.	.	.	.	255,255,0	1.2229801718797568	0.03519024457409482	0.04357782781173204	0.8418367346938775	0.6377551020408163
15	90435000	90635000	15	90435000	90635000	.	.	.	.	255,255,0	1.2957628839419633	0.036162383530971176	0.04254102284012891	0.6547619047619048	0.8357142857142857
15	75065000	75245000	15	75065000	75245000	.	.	.	.	255,255,0	1.2200490141507179	0.031091044583202197	0.0473873150266671	0.6111111111111112	0.8742690058479532
15	100350000	100460000	15	100350000	100460000	.	.	.	.	255,255,0	1.1321031185981185	0.03546628076443804	0.042404295046859414	0.7045454545454546	0.7954545454545454
15	81080000	81250000	15	81080000	81250000	.	.	.	.	255,255,0	0.9970195908663149	0.030436279519580653	0.04726097096792977	0.5	0.7549019607843137
15	40635000	40725000	15	40635000	40725000	.	.	.	.	255,255,0	1.2174820984221024	0.03465585535531883	0.04295895526308899	0.7222222222222222	0.7444444444444445
15	79185000	79310000	15	79185000	79310000	.	.	.	.	255,255,0	1.3518576842246335	0.04011232609821932	0.037124446685505075	0.757396449704142	0.8520710059171598
15	40090000	40195000	15	40090000	40195000	.	.	.	.	255,255,0	1.0630945153874158	0.046427212022464914	0.03050856779847011	0.7077053312848767	0.5972211185279367
15	63750000	63890000	15	63750000	63890000	.	.	.	.	255,255,0	1.505797090653394	0.04235010303607273	0.034470367141000186	0.8809523809523809	0.8809523809523809
15	90295000	90420000	15	90295000	90420000	.	.	.	.	255,255,0	1.4578632837574372	0.04203661991994509	0.034488819495369125	0.8402366863905325	0.8402366863905325
15	42265000	42435000	15	42265000	42435000	.	.	.	.	255,255,0	1.2652238126912816	0.04131699434642515	0.03497121239190593	0.7941176470588235	0.7287581699346405
15	59245000	59420000	15	59245000	59420000	.	.	.	.	255,255,0	1.393478856139403	0.045517695662435506	0.030705975656495063	0.8364197530864198	0.8672839506172839
15	33365000	33520000	15	33365000	33520000	.	.	.	.	255,255,0	1.0440365187418017	0.04394389866626125	0.03201833652199646	0.61328125	0.74609375
15	65480000	65585000	15	65480000	65585000	.	.	.	.	255,255,0	1.3038098061783767	0.03131113590617648	0.043764593216340464	0.8099173553719008	0.8264462809917356
15	74920000	75055000	15	74920000	75055000	.	.	.	.	255,255,0	1.4058779083534958	0.039383638654910874	0.035043416521400785	0.8724489795918368	0.7908163265306123
15	92395000	92620000	15	92395000	92620000	.	.	.	.	255,255,0	1.4217454459614334	0.039589807444357285	0.03468532892698306	0.7410207939508506	0.9149338374291115
15	59830000	59910000	15	59830000	59910000	.	.	.	.	255,255,0	0.9267446733263555	0.05450249774906972	0.019612709151069704	0.6805555555555556	0.5138888888888888
15	42780000	42950000	15	42780000	42950000	.	.	.	.	255,255,0	1.4621674510517528	0.036139278314305204	0.0373448930923464	0.8202614379084967	0.8856209150326797
15	85185000	85330000	15	85185000	85330000	.	.	.	.	255,255,0	1.3480180648071818	0.048230098280230574	0.024822119927751143	0.8	0.8177777777777778
15	76475000	76625000	15	76475000	76625000	.	.	.	.	255,255,0	1.0705089980194287	0.041093451327259764	0.03191213026066928	0.7708333333333334	0.5958333333333333
15	51570000	51675000	15	51570000	51675000	.	.	.	.	255,255,0	0.8739914580842156	0.02501237554332998	0.04791226946571425	0.512396694214876	0.6611570247933884
15	25995000	26135000	15	25995000	26135000	.	.	.	.	255,255,0	0.883005141580252	0.034737324642319545	0.037732982375968976	0.6226242690058479	0.5063961988304093
15	44945000	45025000	15	44945000	45025000	.	.	.	.	255,255,0	1.0314951168492814	0.03547454553462694	0.03683125992219685	0.5694444444444444	0.625
15	80185000	80275000	15	80185000	80275000	.	.	.	.	255,255,0	1.2210202451956749	0.05525813209300981	0.016773093953962263	0.7666666666666667	0.6777777777777778
15	49155000	49270000	15	49155000	49270000	.	.	.	.	255,255,0	1.1988738020325558	0.04317223997681459	0.027596161970695008	0.7986111111111112	0.6597222222222222
15	74255000	74355000	15	74255000	74355000	.	.	.	.	255,255,0	1.0492611444723916	0.0399107788194055	0.030446005076839103	0.7	0.6636363636363637
15	57435000	57600000	15	57435000	57600000	.	.	.	.	255,255,0	1.2010614113563576	0.024059241505212603	0.04609179337802566	0.5674740484429066	0.8927335640138409
15	85500000	85595000	15	85500000	85595000	.	.	.	.	255,255,0	1.208500708311252	0.040487739141903054	0.029550709366176528	0.67	0.73
15	89880000	90025000	15	89880000	90025000	.	.	.	.	255,255,0	1.3800533300676223	0.04186385383808135	0.02783619225701201	0.8711111111111111	0.7022222222222222
15	81430000	81550000	15	81430000	81550000	.	.	.	.	255,255,0	1.1021437941673695	0.03076226229583056	0.03892206138208901	0.5448717948717948	0.8141025641025641
15	100105000	100225000	15	100105000	100225000	.	.	.	.	255,255,0	0.9557767495059162	0.025185191995402013	0.04390548978974333	0.5064102564102564	0.7884615384615384
15	99450000	99615000	15	99450000	99615000	.	.	.	.	255,255,0	1.2428790855077088	0.0343719044028965	0.03464733722659778	0.671280276816609	0.8858131487889274
15	86275000	86385000	15	86275000	86385000	.	.	.	.	255,255,0	1.2800250131387474	0.028397117697537378	0.03986033084966717	0.5984848484848485	0.8409090909090909
15	63580000	63720000	15	63580000	63720000	.	.	.	.	255,255,0	1.2870003401992394	0.029908242875161833	0.03832324400095859	0.8523809523809524	0.8047619047619048
15	93140000	93255000	15	93140000	93255000	.	.	.	.	255,255,0	1.1705715473683385	0.023222585135133318	0.04490311261410676	0.6597222222222222	0.8125
15	50450000	50605000	15	50450000	50605000	.	.	.	.	255,255,0	1.12664822983356	0.03068601492761422	0.03728276241246976	0.76171875	0.74609375
15	83515000	83645000	15	83515000	83645000	.	.	.	.	255,255,0	1.0981602808518152	0.02810495399097986	0.03952723165489358	0.532967032967033	0.8076923076923077
15	63415000	63565000	15	63415000	63565000	.	.	.	.	255,255,0	1.3804705194226572	0.03736455038122477	0.029224712198905378	0.8791666666666667	0.8375
15	73850000	73925000	15	73850000	73925000	.	.	.	.	255,255,0	0.8562392984301423	0.04274097092064809	0.023572331068719043	0.609375	0.578125
15	90540000	90635000	15	90540000	90635000	.	.	.	.	255,255,0	1.2078610980254716	0.028035980394808983	0.03800420973917565	0.65	0.77
15	76340000	76435000	15	76340000	76435000	.	.	.	.	255,255,0	1.001991970920409	0.024518441163855355	0.04082066884544504	0.53	0.77
15	78595000	78720000	15	78595000	78720000	.	.	.	.	255,255,0	1.3617369440510947	0.03895717123775025	0.02630381718621541	0.8402366863905325	0.8165680473372781
15	81275000	81385000	15	81275000	81385000	.	.	.	.	255,255,0	1.3334231772032203	0.04899710234772177	0.01626161464074955	0.8257575757575758	0.7651515151515151
15	89585000	89720000	15	89585000	89720000	.	.	.	.	255,255,0	1.5217784334046565	0.03194517773278363	0.0324475847764981	0.8418367346938775	0.8724489795918368
15	75980000	76095000	15	75980000	76095000	.	.	.	.	255,255,0	0.9660957249943933	0.027405500421903123	0.03693630227016348	0.7152777777777778	0.5625
15	55615000	55700000	15	55615000	55700000	.	.	.	.	255,255,0	1.101496101144519	0.024881337543787817	0.03854999052474517	0.691358024691358	0.7407407407407407
15	64190000	64345000	15	64190000	64345000	.	.	.	.	255,255,0	1.2241188122619004	0.01457761591131347	0.048632874154286465	0.66015625	0.91015625
15	77240000	77375000	15	77240000	77375000	.	.	.	.	255,255,0	0.9524549489508354	0.03691675534664805	0.026148694203488573	0.7184694757661265	0.5409770320057401
15	58030000	58150000	15	58030000	58150000	.	.	.	.	255,255,0	0.8363240004483821	0.029027620192399614	0.033483028036082836	0.5576923076923077	0.5961538461538461
15	45590000	45690000	15	45590000	45690000	.	.	.	.	255,255,0	1.0704205720624085	0.01937142794617372	0.04265072204230118	0.5909090909090909	0.7545454545454545
15	51060000	51170000	15	51060000	51170000	.	.	.	.	255,255,0	1.0302348686352953	0.019097050453438222	0.04288622033948471	0.5681818181818182	0.7651515151515151
15	68345000	68450000	15	68345000	68450000	.	.	.	.	255,255,0	0.7928200115321349	0.017269428987495332	0.043994646534770115	0.5289256198347108	0.628099173553719
15	91280000	91440000	15	91280000	91440000	.	.	.	.	255,255,0	1.208641659572887	0.01975931333652684	0.041440389532937466	0.5477941176470589	0.8639705882352942
15	68850000	68965000	15	68850000	68965000	.	.	.	.	255,255,0	0.9987165304156619	0.030319511134909223	0.030798911175091936	0.7847222222222222	0.6041666666666666
15	90855000	91025000	15	90855000	91025000	.	.	.	.	255,255,0	1.351201188478733	0.036343872183586604	0.024064801757374958	0.8856209150326797	0.7091503267973857
15	51825000	51915000	15	51825000	51915000	.	.	.	.	255,255,0	0.8367206820807873	0.029950621061870325	0.028598551389579483	0.5424242424242425	0.6303030303030304
15	72985000	73085000	15	72985000	73085000	.	.	.	.	255,255,0	1.0724999804963669	0.03170776515386746	0.025795794887558794	0.7181818181818181	0.7
15	79050000	79155000	15	79050000	79155000	.	.	.	.	255,255,0	1.012708592399978	0.03582203254420188	0.021396002434765367	0.743801652892562	0.6115702479338843
15	65025000	65110000	15	65025000	65110000	.	.	.	.	255,255,0	1.0004471104513077	0.035307377271717705	0.021908532002380878	0.7407407407407407	0.6419753086419753
15	68525000	68595000	15	68525000	68595000	.	.	.	.	255,255,0	0.7647917987575292	0.032135765117094525	0.023407968673987353	0.5535714285714286	0.5178571428571429
15	66045000	66125000	15	66045000	66125000	.	.	.	.	255,255,0	0.8848871909180757	0.01378546261283888	0.041683011105381196	0.5138888888888888	0.6805555555555556
15	41200000	41320000	15	41200000	41320000	.	.	.	.	255,255,0	1.1149747946355535	0.03236291037513239	0.02232961193096757	0.8269230769230769	0.5705128205128205
15	89785000	89870000	15	89785000	89870000	.	.	.	.	255,255,0	1.2165380229291674	0.018350244136621428	0.03621310930271933	0.691358024691358	0.7407407407407407
15	85360000	85470000	15	85360000	85470000	.	.	.	.	255,255,0	1.0363156931860598	0.022406659092735592	0.03105955475426423	0.6136363636363636	0.6893939393939394
15	44035000	44125000	15	44035000	44125000	.	.	.	.	255,255,0	0.9816430306194286	0.023775669485971908	0.028980796341308818	0.6111111111111112	0.7
15	80895000	81055000	15	80895000	81055000	.	.	.	.	255,255,0	0.8704039989284534	0.022286037942117087	0.030025028541062218	0.5055147058823529	0.6454656862745098
15	38760000	38840000	15	38760000	38840000	.	.	.	.	255,255,0	0.8721169008024569	0.03361792477137221	0.01808472033732436	0.625	0.5694444444444444
15	91185000	91255000	15	91185000	91255000	.	.	.	.	255,255,0	0.9186266237093692	0.0344153246447691	0.017135696940126677	0.5892857142857143	0.5535714285714286
15	91480000	91585000	15	91480000	91585000	.	.	.	.	255,255,0	1.2372279323541249	0.023190256586498814	0.027372700776266995	0.7768595041322314	0.7603305785123967
15	78730000	78850000	15	78730000	78850000	.	.	.	.	255,255,0	1.0225601698990938	0.02662494754046507	0.023847268756319668	0.7115384615384616	0.6474358974358975
15	65115000	65200000	15	65115000	65200000	.	.	.	.	255,255,0	1.017579719820323	0.023800219013495306	0.026631536460483392	0.6728395061728395	0.7407407407407407
15	86145000	86255000	15	86145000	86255000	.	.	.	.	255,255,0	0.9497688141696783	0.01931286831070074	0.029683597556792403	0.5113636363636364	0.6623737373737373
15	77400000	77475000	15	77400000	77475000	.	.	.	.	255,255,0	0.8718597523886301	0.021366952054669562	0.02734130113264622	0.546875	0.640625
15	76120000	76215000	15	76120000	76215000	.	.	.	.	255,255,0	0.8899576509543332	0.02697411697263356	0.020747017644012843	0.59	0.65
15	23025000	23105000	15	23025000	23105000	.	.	.	.	255,255,0	1.0983356477559658	0.02396343692479585	0.02374292874486445	0.5972222222222222	0.6805555555555556
15	49335000	49420000	15	49335000	49420000	.	.	.	.	255,255,0	0.7911087701705353	0.018220622011393267	0.02914198708062443	0.5185185185185185	0.5432098765432098
15	90440000	90520000	15	90440000	90520000	.	.	.	.	255,255,0	0.9933785466328471	0.033397108057171436	0.013709671984565883	0.6805555555555556	0.5416666666666666
15	75125000	75230000	15	75125000	75230000	.	.	.	.	255,255,0	1.0882081068134566	0.01661991058098991	0.030341006064289983	0.6066287878787879	0.8017045454545455
15	89165000	89250000	15	89165000	89250000	.	.	.	.	255,255,0	0.9365617559827611	0.026902479565280052	0.01981234449790332	0.6666666666666666	0.5185185185185185
15	72490000	72585000	15	72490000	72585000	.	.	.	.	255,255,0	1.1524061803504952	0.03037740662141808	0.015408600913334118	0.77	0.75
15	63900000	64025000	15	63900000	64025000	.	.	.	.	255,255,0	1.1428145177596747	0.024433058625030944	0.021129832079219934	0.8520710059171598	0.6863905325443787
15	72670000	72760000	15	72670000	72760000	.	.	.	.	255,255,0	0.7903730641383658	0.024244957003256306	0.02106055795745914	0.6111111111111112	0.5
15	41100000	41190000	15	41100000	41190000	.	.	.	.	255,255,0	0.8866132452523662	0.013390082209608033	0.03135253909659434	0.5444444444444444	0.6777777777777778
15	75660000	75740000	15	75660000	75740000	.	.	.	.	255,255,0	1.08203799992706	0.024177435280223702	0.0203859671802496	0.7083333333333334	0.6805555555555556
15	90030000	90110000	15	90030000	90110000	.	.	.	.	255,255,0	0.8776176965544663	0.018648355997000685	0.025212169094303002	0.5138888888888888	0.625
15	40970000	41080000	15	40970000	41080000	.	.	.	.	255,255,0	1.0921376711860198	0.017745470743253427	0.025875775461075265	0.6893939393939394	0.75
15	70265000	70385000	15	70265000	70385000	.	.	.	.	255,255,0	0.988333801255954	0.018289998598609723	0.022655402598621102	0.6474358974358975	0.7115384615384616
15	45500000	45570000	15	45500000	45570000	.	.	.	.	255,255,0	0.8606010647275972	0.022377106814381518	0.016236482329895066	0.625	0.5178571428571429
15	91055000	91160000	15	91055000	91160000	.	.	.	.	255,255,0	0.8016994114465431	0.016562124508711546	0.021365006365379337	0.5244687257187257	0.5556458818958818
15	40805000	40885000	15	40805000	40885000	.	.	.	.	255,255,0	0.7337242278434937	0.022881456655376338	0.011930722103232951	0.5138888888888888	0.5138888888888888
15	50865000	50950000	15	50865000	50950000	.	.	.	.	255,255,0	0.7470252424252636	0.01702185427136732	0.017504182276572855	0.5185185185185185	0.5679012345679012
15	31270000	31375000	15	31270000	31375000	.	.	.	.	255,255,0	0.8142602569120916	0.012060608368488168	0.021443331241807435	0.512396694214876	0.6611570247933884
15	52670000	52750000	15	52670000	52750000	.	.	.	.	255,255,0	0.7967138625734563	0.02304721840102572	0.010080950693290455	0.6125	0.5319444444444444
15	29550000	29630000	15	29550000	29630000	.	.	.	.	255,255,0	0.8565932405997676	0.01854515410905559	0.014516910311897469	0.5972222222222222	0.5416666666666666
15	44880000	44940000	15	44880000	44940000	.	.	.	.	255,255,0	0.7353628079118565	0.021884942835501624	0.010244549818549678	0.5	0.5
15	64115000	64185000	15	64115000	64185000	.	.	.	.	255,255,0	0.7539542368973033	0.011031798416430736	0.019992483864964862	0.5535714285714286	0.5178571428571429
15	67355000	67440000	15	67355000	67440000	.	.	.	.	255,255,0	0.8566684908944855	0.01258374493003002	0.014127653200547735	0.6666666666666666	0.6419753086419753
16	62240000	63295000	16	62240000	63295000	.	.	.	.	255,255,0	0.5927179341903902	0.3194141231135115	0.3471894610106934	0.49243503025987895	0.4036133855464578
16	53565000	55465000	16	53565000	55465000	.	.	.	.	255,255,0	0.673048109269933	0.32003468714783706	0.3204443756758321	0.4396803527142463	0.5025902452466244
16	75810000	77220000	16	75810000	77220000	.	.	.	.	255,255,0	0.9591574644784376	0.29834511069500047	0.31699489416272864	0.6437418839276795	0.5548396763560084
16	25285000	27140000	16	25285000	27140000	.	.	.	.	255,255,0	0.7845041125249553	0.2690700432363394	0.26548693698730685	0.6343218869233438	0.5899236906000693
16	28235000	28645000	16	28235000	28645000	.	.	.	.	255,255,0	0.3987980719374817	0.15761730553155157	0.2386176100595738	0.44831591173054586	0.4065040650406504
16	55475000	55905000	16	55475000	55905000	.	.	.	.	255,255,0	0.6517733326079117	0.1812720356042642	0.19810362517032815	0.5428118393234672	0.4191331923890063
16	51050000	51825000	16	51050000	51825000	.	.	.	.	255,255,0	0.8838106048597382	0.1778243855817479	0.18521921441907843	0.5095332018408941	0.502465483234714
16	29115000	29450000	16	29115000	29450000	.	.	.	.	255,255,0	0.5887580910496122	0.13749571502606717	0.22216138315294834	0.5302768166089965	0.45501730103806226
16	52185000	52945000	16	52185000	52945000	.	.	.	.	255,255,0	0.9201257377490529	0.17332766509362257	0.17221126794968794	0.6066302118933697	0.6061175666438824
16	31505000	32015000	16	31505000	32015000	.	.	.	.	255,255,0	0.9178468818397354	0.14044984483748277	0.18792703035989028	0.6764705882352942	0.5705128205128205
16	860000	1255000	16	860000	1255000	.	.	.	.	255,255,0	1.5928546086404711	0.11309005350968343	0.13359952321120364	0.85625	0.7175
16	12980000	13950000	16	12980000	13950000	.	.	.	.	255,255,0	1.1343737735560777	0.1150721140752761	0.13042934917300203	0.5696402272249106	0.8204292026088786
16	48715000	49375000	16	48715000	49375000	.	.	.	.	255,255,0	1.132248069225561	0.1178297484678997	0.11389472872603697	0.8086838534599728	0.634135270086246
16	77685000	78035000	16	77685000	78035000	.	.	.	.	255,255,0	1.4653353547581751	0.09904649203653329	0.10962171689914835	0.7555555555555555	0.7722222222222223
16	70285000	70690000	16	70285000	70690000	.	.	.	.	255,255,0	1.3506893178113066	0.08912282964380255	0.11003620553942567	0.7174301011302796	0.6876859012492564
16	1390000	1780000	16	1390000	1780000	.	.	.	.	255,255,0	1.170391198676811	0.11203007431461032	0.08708824235324453	0.7601664373566737	0.5320466659382487
16	88500000	88620000	16	88500000	88620000	.	.	.	.	255,255,0	1.301179795153645	0.13350881229850398	0.06487712035386771	0.7884615384615384	0.6987179487179487
16	86590000	87160000	16	86590000	87160000	.	.	.	.	255,255,0	0.9790656242574047	0.08959128800999878	0.1081590285173347	0.7437991530550514	0.5232909860859044
16	34180000	34385000	16	34180000	34385000	.	.	.	.	255,255,0	1.421892316528142	0.11112965114978746	0.08250046427231601	0.8752834467120182	0.5124716553287982
16	47225000	47715000	16	47225000	47715000	.	.	.	.	255,255,0	0.9844689202492996	0.09496635418421799	0.09696712580710806	0.6177551020408163	0.6742857142857144
16	27590000	28090000	16	27590000	28090000	.	.	.	.	255,255,0	1.1706460786963406	0.09167780964890196	0.0998318189129383	0.8066666666666666	0.6780392156862745
16	15470000	15810000	16	15470000	15810000	.	.	.	.	255,255,0	0.9514758814431212	0.13788753899946626	0.053480754966438226	0.5176470588235295	0.7201680672268908
16	74330000	74695000	16	74330000	74695000	.	.	.	.	255,255,0	1.2275157062288398	0.10037135655540333	0.09099109661595145	0.7523739956172388	0.6117155465818371
16	19920000	20400000	16	19920000	20400000	.	.	.	.	255,255,0	1.251151102741485	0.07933427084845793	0.11179587529633053	0.7674319727891157	0.6764455782312925
16	21165000	21410000	16	21165000	21410000	.	.	.	.	255,255,0	0.9412954741606778	0.07304170762826155	0.11756578742849606	0.688	0.5376
16	66390000	66905000	16	66390000	66905000	.	.	.	.	255,255,0	1.4422691984160338	0.09086540221636566	0.09878270116594685	0.8217455621301775	0.6956360946745562
16	21485000	21550000	16	21485000	21550000	.	.	.	.	255,255,0	0.8265428660827048	0.14739683480868518	0.0421873616252546	0.5306122448979592	0.5306122448979592
16	22320000	22490000	16	22320000	22490000	.	.	.	.	255,255,0	1.1331559589205757	0.04776503047190102	0.13770249565416615	0.6582924836601307	0.7224264705882353
16	49425000	49970000	16	49425000	49970000	.	.	.	.	255,255,0	1.2682396395639255	0.08740272541926383	0.09182169253416902	0.7474380165289256	0.7775206611570248
16	46655000	46965000	16	46655000	46965000	.	.	.	.	255,255,0	1.2158968099887684	0.12107077085555024	0.05548644870006972	0.7308467741935484	0.71875
16	67515000	68115000	16	67515000	68115000	.	.	.	.	255,255,0	1.0371797344382485	0.07948480198100102	0.09594457269417142	0.6789617486338798	0.5254098360655738
16	25290000	25730000	16	25290000	25730000	.	.	.	.	255,255,0	0.7396027927294331	0.0872922812465628	0.08763099103151734	0.5641414141414142	0.4777777777777778
16	74720000	75190000	16	74720000	75190000	.	.	.	.	255,255,0	1.1190941649949382	0.08460718671366063	0.08767301487910653	0.6564716312056738	0.5820035460992907
16	30960000	31465000	16	30960000	31465000	.	.	.	.	255,255,0	1.3549556442929485	0.09459037016738243	0.07491850802904501	0.7235678585159554	0.8881199538638985
16	47760000	48195000	16	47760000	48195000	.	.	.	.	255,255,0	1.1746528644972458	0.09266537700446845	0.0755468592556019	0.5976239669421488	0.8445247933884298
16	8755000	8880000	16	8755000	8880000	.	.	.	.	255,255,0	1.06304341934952	0.1399700267249377	0.027897242911571543	0.7100591715976331	0.7100591715976331
16	81990000	82265000	16	81990000	82265000	.	.	.	.	255,255,0	1.0030284112568277	0.09339527384634512	0.0737190354985737	0.6721938775510204	0.5778061224489796
16	55965000	56365000	16	55965000	56365000	.	.	.	.	255,255,0	1.5543276246281612	0.08874830060996367	0.07688755064513367	0.6847560975609757	0.8371951219512195
16	72145000	72500000	16	72145000	72500000	.	.	.	.	255,255,0	1.0462809901674597	0.08327342200647314	0.07903196000696183	0.7677469135802469	0.4359567901234568
16	77255000	77630000	16	77255000	77630000	.	.	.	.	255,255,0	1.630992311950012	0.08141513024157485	0.0802326463733311	0.8649584487534626	0.788781163434903
16	85445000	85765000	16	85445000	85765000	.	.	.	.	255,255,0	0.886926660983171	0.06564844253853509	0.09292416310283735	0.6089015151515151	0.5861742424242424
16	20775000	21125000	16	20775000	21125000	.	.	.	.	255,255,0	1.469208548295629	0.08493409869095714	0.07256208194847752	0.8611111111111112	0.803968253968254
16	1405000	1655000	16	1405000	1655000	.	.	.	.	255,255,0	0.8298848334244256	0.09960446426590132	0.05749488990441913	0.536923076923077	0.5
16	2760000	3015000	16	2760000	3015000	.	.	.	.	255,255,0	0.9653996957880246	0.09499750162948756	0.06014801623962262	0.519328231292517	0.6288860544217687
16	86090000	86565000	16	86090000	86565000	.	.	.	.	255,255,0	1.1043332519544065	0.08063421008653637	0.07443999339752658	0.6631944444444444	0.73828125
16	87425000	87785000	16	87425000	87785000	.	.	.	.	255,255,0	0.9245075712148922	0.0791779823333678	0.07526510323767469	0.7207207207207207	0.5172672672672672
16	29625000	29825000	16	29625000	29825000	.	.	.	.	255,255,0	0.747983081204132	0.1115188709261625	0.04255152931005781	0.5412109820004557	0.5178369129100779
16	22710000	23070000	16	22710000	23070000	.	.	.	.	255,255,0	1.2590669283383464	0.08849963975307468	0.06451201147753274	0.8190690690690691	0.740990990990991
16	48260000	48670000	16	48260000	48670000	.	.	.	.	255,255,0	1.7798787406687815	0.0862161935485958	0.06643226907925037	0.8716608594657376	0.9506387921022067
16	58535000	58790000	16	58535000	58790000	.	.	.	.	255,255,0	1.689273991344364	0.07735851374809345	0.0729301737239195	0.7233727810650887	0.886094674556213
16	89005000	89230000	16	89005000	89230000	.	.	.	.	255,255,0	1.3703614083613571	0.05695874695113788	0.087783143106544	0.8052930056710775	0.8468809073724007
16	50405000	50845000	16	50405000	50845000	.	.	.	.	255,255,0	1.4460089831769154	0.06988083495775785	0.07405916590612277	0.5666666666666667	0.9237373737373737
16	19080000	19520000	16	19080000	19520000	.	.	.	.	255,255,0	1.5337803727588466	0.07202733463456606	0.07180775889243657	0.8702020202020202	0.8671717171717171
16	83960000	84240000	16	83960000	84240000	.	.	.	.	255,255,0	0.9116511387213403	0.0821211901140673	0.06070530173460374	0.5431034482758621	0.5972906403940886
16	66980000	67220000	16	66980000	67220000	.	.	.	.	255,255,0	1.8170175683595076	0.07974120612262148	0.0612080689193468	0.8983333333333333	0.8416666666666667
16	28835000	28960000	16	28835000	28960000	.	.	.	.	255,255,0	1.2659036769284666	0.07778305118924757	0.0622377691787733	0.6982248520710059	0.8402366863905325
16	81400000	81760000	16	81400000	81760000	.	.	.	.	255,255,0	1.6618136128561045	0.0663309175211946	0.0685152613301638	0.8911411411411412	0.8430930930930931
16	11490000	11935000	16	11490000	11935000	.	.	.	.	255,255,0	1.2409927329688681	0.0552818221156771	0.0786740169273205	0.8355555555555556	0.7269135802469135
16	2320000	2560000	16	2320000	2560000	.	.	.	.	255,255,0	1.5016375860659494	0.050110460567714066	0.08162943682842067	0.8283333333333334	0.8216666666666667
16	68560000	68875000	16	68560000	68875000	.	.	.	.	255,255,0	1.127927017763538	0.07265516610587805	0.05889913154642476	0.6591796875	0.6474609375
16	50050000	50395000	16	50050000	50395000	.	.	.	.	255,255,0	1.3387273691026518	0.0691729503877736	0.060880175532041544	0.8881632653061224	0.6808163265306122
16	69420000	69720000	16	69420000	69720000	.	.	.	.	255,255,0	1.6785439562024225	0.06597042028331832	0.0627945642085852	0.920121563642142	0.7770816780549817
16	80560000	80855000	16	80560000	80855000	.	.	.	.	255,255,0	1.5624316159371618	0.05291900754928061	0.07529861217484506	0.9388888888888889	0.7833333333333333
16	70860000	71200000	16	70860000	71200000	.	.	.	.	255,255,0	1.2664227804797568	0.06904258562556226	0.057171112498477596	0.8781512605042017	0.5033613445378151
16	9820000	10270000	16	9820000	10270000	.	.	.	.	255,255,0	1.0313126746615957	0.06613518980013554	0.05960939096270047	0.5473429951690821	0.8140096618357487
16	75240000	75430000	16	75240000	75430000	.	.	.	.	255,255,0	1.7744015459321396	0.06759914380715595	0.057640490614229545	0.8605263157894737	0.881578947368421
16	87440000	87705000	16	87440000	87705000	.	.	.	.	255,255,0	0.8986414630866211	0.061534976171212695	0.0610338049686832	0.7133058984910837	0.5075445816186557
16	67700000	68110000	16	67700000	68110000	.	.	.	.	255,255,0	0.8627120160707418	0.060803162729560926	0.06083843154237861	0.5487804878048781	0.516260162601626
16	28995000	29085000	16	28995000	29085000	.	.	.	.	255,255,0	1.048481668289167	0.05190185906335805	0.06970150648043684	0.7	0.6777777777777778
16	53085000	53160000	16	53085000	53160000	.	.	.	.	255,255,0	1.1622418580916662	0.09729558265536581	0.023134529120377542	0.671875	0.609375
16	19565000	19900000	16	19565000	19900000	.	.	.	.	255,255,0	1.443360846292673	0.06458613935975274	0.055784706885508004	0.8866782006920415	0.7605983772819473
16	84540000	84780000	16	84540000	84780000	.	.	.	.	255,255,0	1.5683427654444648	0.054374771094276575	0.06453162799842051	0.906423611111111	0.7657039141414141
16	21980000	22195000	16	21980000	22195000	.	.	.	.	255,255,0	1.2431154345594095	0.075514408422206	0.043245184020126545	0.6425619834710744	0.8615702479338843
16	89380000	89575000	16	89380000	89575000	.	.	.	.	255,255,0	1.4816508392146983	0.06616894738239593	0.05093260479973291	0.8875	0.8475
16	2050000	2195000	16	2050000	2195000	.	.	.	.	255,255,0	1.5034982693074856	0.062210900332412555	0.05488247219730091	0.8177777777777778	0.8177777777777778
16	23180000	23455000	16	23180000	23455000	.	.	.	.	255,255,0	1.6111116135760146	0.05725844816144428	0.058166387067425884	0.896045918367347	0.924810872624912
16	12540000	12940000	16	12540000	12940000	.	.	.	.	255,255,0	1.1697085316594449	0.05334075996599083	0.061108311053118494	0.699390243902439	0.8103658536585366
16	72530000	72825000	16	72530000	72825000	.	.	.	.	255,255,0	1.331509627328435	0.06081713785500947	0.052343984452903974	0.8166666666666667	0.6766666666666666
16	740000	850000	16	740000	850000	.	.	.	.	255,255,0	1.3713657484199688	0.04978240259097694	0.06322046409685314	0.7196969696969697	0.8106060606060606
16	48570000	48655000	16	48570000	48655000	.	.	.	.	255,255,0	1.157383981539276	0.024388196726169015	0.0884199090958473	0.6666666666666666	0.7407407407407407
16	14010000	14330000	16	14010000	14330000	.	.	.	.	255,255,0	1.6045245608338305	0.06176727421677347	0.051000728317789734	0.9517045454545454	0.8494318181818182
16	66420000	66645000	16	66420000	66645000	.	.	.	.	255,255,0	1.2967516938669612	0.06661877650744072	0.04579463371986297	0.8279773156899811	0.6275992438563327
16	57320000	57565000	16	57320000	57565000	.	.	.	.	255,255,0	1.0958773401604702	0.06513212728056006	0.04717612127140786	0.608	0.5856
16	21595000	21740000	16	21595000	21740000	.	.	.	.	255,255,0	1.2611890081912525	0.053435788107268054	0.05802199159829769	0.7979365079365079	0.756031746031746
16	27170000	27470000	16	27170000	27470000	.	.	.	.	255,255,0	1.8937988018775767	0.055576273976660207	0.055445191865147514	0.964516129032258	0.9602150537634409
16	8985000	9225000	16	8985000	9225000	.	.	.	.	255,255,0	1.6699766655871964	0.054031876978688595	0.05633225770317368	0.805	0.9483333333333334
16	34395000	34495000	16	34395000	34495000	.	.	.	.	255,255,0	0.8107506094093275	0.06682926747730258	0.04352786970571636	0.6454545454545455	0.5181818181818182
16	53075000	53255000	16	53075000	53255000	.	.	.	.	255,255,0	1.7426599969171201	0.060894628348529656	0.049316829139747345	0.9269005847953217	0.804093567251462
16	24945000	25265000	16	24945000	25265000	.	.	.	.	255,255,0	1.0032780776026293	0.0498933288649548	0.06023116248868029	0.5119419759882562	0.8254675867673272
16	71755000	72000000	16	71755000	72000000	.	.	.	.	255,255,0	1.573709128524978	0.047326090714427796	0.061220147427136246	0.784	0.8896
16	3965000	4300000	16	3965000	4300000	.	.	.	.	255,255,0	1.2443116215179761	0.054732217695921764	0.05231005074027385	0.578719723183391	0.8399653979238755
16	30710000	30950000	16	30710000	30950000	.	.	.	.	255,255,0	1.2935631195446167	0.05097139315569989	0.055534769852936164	0.7916666666666666	0.8483333333333334
16	24550000	24800000	16	24550000	24800000	.	.	.	.	255,255,0	1.2916996866605985	0.06279238185716596	0.04266305450128719	0.9000437869822485	0.6639016577827767
16	74490000	74690000	16	74490000	74690000	.	.	.	.	255,255,0	1.4330722003758603	0.05253182547638918	0.052896728823429676	0.7261904761904762	0.8357142857142857
16	3235000	3530000	16	3235000	3530000	.	.	.	.	255,255,0	1.8392342023480335	0.0523934223259748	0.05205459453375044	0.9011111111111111	0.9366666666666666
16	68270000	68380000	16	68270000	68380000	.	.	.	.	255,255,0	1.5838710822986612	0.056991901323246386	0.04704868302430863	0.8409090909090909	0.8106060606060606
16	20605000	20735000	16	20605000	20735000	.	.	.	.	255,255,0	0.9591977746385589	0.05964950175432001	0.04381104955522025	0.6098901098901099	0.7087912087912088
16	16955000	17265000	16	16955000	17265000	.	.	.	.	255,255,0	1.2014451495873897	0.06488670905521898	0.03847323572729992	0.813508064516129	0.7147177419354839
16	78155000	78280000	16	78155000	78280000	.	.	.	.	255,255,0	0.9863989589708648	0.05375119624249443	0.04848572082951194	0.6881868131868132	0.5032051282051282
16	14380000	14625000	16	14380000	14625000	.	.	.	.	255,255,0	1.5680643791172502	0.044584708167529546	0.05698653960060342	0.9376	0.9056
16	1885000	1990000	16	1885000	1990000	.	.	.	.	255,255,0	1.3367011320305788	0.04450631636942342	0.056628753771751694	0.7603305785123967	0.743801652892562
16	87805000	87955000	16	87805000	87955000	.	.	.	.	255,255,0	1.513383171321444	0.05164146482795054	0.04882538945861864	0.8875	0.8291666666666667
16	67515000	67695000	16	67515000	67695000	.	.	.	.	255,255,0	1.6712614832227115	0.05715113295404467	0.04312305274782355	0.8859649122807017	0.868421052631579
16	18795000	18985000	16	18795000	18985000	.	.	.	.	255,255,0	1.7199438578014896	0.06373407774348899	0.03637789330679746	0.9184210526315789	0.8973684210526316
16	22200000	22310000	16	22200000	22310000	.	.	.	.	255,255,0	1.4858642112749068	0.05643277284395434	0.04365690311950199	0.8409090909090909	0.7954545454545454
16	81770000	81915000	16	81770000	81915000	.	.	.	.	255,255,0	1.7908089657456627	0.044655150997245874	0.05531728913370065	0.8977777777777778	0.9066666666666666
16	58545000	58660000	16	58545000	58660000	.	.	.	.	255,255,0	1.8614610618067613	0.06758868418017405	0.0318243088854475	0.8541666666666666	0.8402777777777778
16	58365000	58525000	16	58365000	58525000	.	.	.	.	255,255,0	1.7307197355821105	0.04878129998007395	0.050479012790962036	0.8272058823529411	0.8860294117647058
16	50695000	50835000	16	50695000	50835000	.	.	.	.	255,255,0	1.4654512134611375	0.040373749669970385	0.05870052821727048	0.7380952380952381	0.8714285714285714
16	49435000	49650000	16	49435000	49650000	.	.	.	.	255,255,0	1.073552136620202	0.05481050946908614	0.043038245214907324	0.8161157024793388	0.5723140495867769
16	84790000	85010000	16	84790000	85010000	.	.	.	.	255,255,0	1.3580364231620887	0.04290178893833502	0.054593875618265314	0.8478260869565217	0.7924901185770751
16	84280000	84520000	16	84280000	84520000	.	.	.	.	255,255,0	1.229552023029143	0.04808224551813622	0.0485820156295247	0.625	0.8616666666666667
16	12010000	12170000	16	12010000	12170000	.	.	.	.	255,255,0	1.4620454195603418	0.050031504512647096	0.046221328114298715	0.8860294117647058	0.8860294117647058
16	21170000	21310000	16	21170000	21310000	.	.	.	.	255,255,0	1.131042452431318	0.05422749717628837	0.0419398991166256	0.8714285714285714	0.5952380952380952
16	84540000	84645000	16	84540000	84645000	.	.	.	.	255,255,0	1.447704275170568	0.07107940110338754	0.02447385802618992	0.8264462809917356	0.7933884297520661
16	85515000	85645000	16	85515000	85645000	.	.	.	.	255,255,0	0.9897318664400254	0.056541288726882515	0.03889638866131627	0.5	0.7967032967032966
16	69170000	69340000	16	69170000	69340000	.	.	.	.	255,255,0	1.7594439497879253	0.03764208933338081	0.057292208274753564	0.8856209150326797	0.8986928104575164
[truncated: 5,479 more rows]
